# Supplementary material for: Firefly genomes illuminate parallel origins of bioluminescence in beetles
Source: eLife. 2018 Oct 16;7:e36495. doi: 10.7554/eLife.36495 (PMC6191289; doi:10.7554/eLife.36495)
Supplement: Figure 2—source data 1. [file elife-36495-fig2-data1.zip]

Archive with 111 entries (109 files):
- 4_way/
- 4_way/[P._pyralis]_and_[A._lateralis]_and_[I._luminosus]_and_[T._castaneum]_OGs.txt
- 4_way/[P._pyralis]_and_[A._lateralis]_and_[T._castaneum]_genes.txt
- 4_way/[P._pyralis]_and_[T._castaneum]_genes.txt
- 4_way/[A._lateralis]_and_[T._castaneum]_genes.txt
- 4_way/[T._castaneum]_genes.txt
- 4_way/[P._pyralis]_and_[A._lateralis]_and_[I._luminosus]_and_[T._castaneum]_genes.txt
- 4_way/[P._pyralis]_OGs.txt
- 4_way/[T._castaneum]_OGs.txt
- 4_way/[I._luminosus]_and_[T._castaneum]_genes.txt
- 4_way/[A._lateralis]_and_[I._luminosus]_genes.txt
- 4_way/[P._pyralis]_and_[T._castaneum]_OGs.txt
- 4_way/new_4_way.txt
- 4_way/[P._pyralis]_and_[A._lateralis]_and_[I._luminosus]_OGs.txt
- 4_way/total-AQULA_OGs.txt
- 4_way/[P._pyralis]_and_[A._lateralis]_and_[T._castaneum]_OGs.txt
- 4_way/[A._lateralis]_and_[I._luminosus]_OGs.txt
- 4_way/[P._pyralis]_and_[I._luminosus]_and_[T._castaneum]_OGs.txt
- 4_way/[A._lateralis]_OGs.txt
- 4_way/[A._lateralis]_and_[I._luminosus]_and_[T._castaneum]_genes.txt
- 4_way/[P._pyralis]_and_[A._lateralis]_and_[I._luminosus]_genes.txt
- 4_way/[I._luminosus]_OGs.txt
- 4_way/[A._lateralis]_and_[T._castaneum]_OGs.txt
- 4_way/[P._pyralis]_and_[I._luminosus]_genes.txt
- 4_way/[P._pyralis]_and_[A._lateralis]_genes.txt
- 4_way/total-PPYR_OGs.txt
- 4_way/[I._luminosus]_and_[T._castaneum]_OGs.txt
- 4_way/[P._pyralis]_and_[I._luminosus]_and_[T._castaneum]_genes.txt
- 4_way/total-TRICA_OGs.txt
- 4_way/[A._lateralis]_and_[I._luminosus]_and_[T._castaneum]_OGs.txt
- 4_way/total-ILUMI_OGs.txt
- 4_way/[I._luminosus]_genes.txt
- 4_way/[P._pyralis]_and_[I._luminosus]_OGs.txt
- 4_way/categories.txt
- 4_way/[P._pyralis]_genes.txt
- 4_way/[A._lateralis]_genes.txt
- 4_way/total-DROME_OGs.txt
- 4_way/[P._pyralis]_and_[A._lateralis]_OGs.txt
- 5_way/
- 5_way/[P._pyralis]_and_[A._lateralis]_and_[I._luminosus]_and_[T._castaneum]_OGs.txt
- 5_way/[P._pyralis]_and_[A._lateralis]_and_[T._castaneum]_genes.txt
- 5_way/[P._pyralis]_and_[T._castaneum]_genes.txt
- 5_way/[I._luminosus]_and_[D._melanogaster]_genes.txt
- 5_way/[P._pyralis]_and_[I._luminosus]_and_[T._castaneum]_and_[D._melanogaster]_genes.txt
- 5_way/[A._lateralis]_and_[T._castaneum]_genes.txt
- 5_way/[T._castaneum]_genes.txt
- 5_way/[P._pyralis]_and_[A._lateralis]_and_[I._luminosus]_and_[T._castaneum]_genes.txt
- 5_way/[P._pyralis]_and_[D._melanogaster]_genes.txt
- 5_way/[A._lateralis]_and_[T._castaneum]_and_[D._melanogaster]_OGs.txt
- 5_way/[A._lateralis]_and_[I._luminosus]_and_[D._melanogaster]_genes.txt
- 5_way/[A._lateralis]_and_[D._melanogaster]_OGs.txt
- 5_way/[P._pyralis]_and_[I._luminosus]_and_[D._melanogaster]_OGs.txt
- 5_way/[P._pyralis]_OGs.txt
- 5_way/[T._castaneum]_OGs.txt
- 5_way/[I._luminosus]_and_[T._castaneum]_genes.txt
- 5_way/[A._lateralis]_and_[I._luminosus]_genes.txt
- 5_way/[P._pyralis]_and_[T._castaneum]_OGs.txt
- 5_way/[P._pyralis]_and_[A._lateralis]_and_[I._luminosus]_OGs.txt
- 5_way/[D._melanogaster]_genes.txt
- 5_way/total-AQULA_OGs.txt
- 5_way/[P._pyralis]_and_[A._lateralis]_and_[I._luminosus]_and_[T._castaneum]_and_[D._melanogaster]_OGs.txt
- 5_way/[P._pyralis]_and_[A._lateralis]_and_[I._luminosus]_and_[D._melanogaster]_OGs.txt
- 5_way/[I._luminosus]_and_[T._castaneum]_and_[D._melanogaster]_OGs.txt
- 5_way/[P._pyralis]_and_[A._lateralis]_and_[T._castaneum]_OGs.txt
- 5_way/[P._pyralis]_and_[A._lateralis]_and_[I._luminosus]_and_[T._castaneum]_and_[D._melanogaster]_genes.txt
- 5_way/[A._lateralis]_and_[I._luminosus]_and_[D._melanogaster]_OGs.txt
- 5_way/[A._lateralis]_and_[I._luminosus]_and_[T._castaneum]_and_[D._melanogaster]_genes.txt
- 5_way/[P._pyralis]_and_[I._luminosus]_and_[T._castaneum]_and_[D._melanogaster]_OGs.txt
- 5_way/[A._lateralis]_and_[I._luminosus]_and_[T._castaneum]_and_[D._melanogaster]_OGs.txt
- 5_way/[A._lateralis]_and_[I._luminosus]_OGs.txt
- 5_way/[P._pyralis]_and_[I._luminosus]_and_[T._castaneum]_OGs.txt
- 5_way/[T._castaneum]_and_[D._melanogaster]_genes.txt
- 5_way/[A._lateralis]_OGs.txt
- 5_way/[P._pyralis]_and_[I._luminosus]_and_[D._melanogaster]_genes.txt
- 5_way/[A._lateralis]_and_[I._luminosus]_and_[T._castaneum]_genes.txt
- 5_way/[P._pyralis]_and_[A._lateralis]_and_[I._luminosus]_genes.txt
- 5_way/[A._lateralis]_and_[T._castaneum]_and_[D._melanogaster]_genes.txt
- 5_way/[P._pyralis]_and_[A._lateralis]_and_[T._castaneum]_and_[D._melanogaster]_genes.txt
- 5_way/[I._luminosus]_OGs.txt
- 5_way/[T._castaneum]_and_[D._melanogaster]_OGs.txt
- 5_way/[A._lateralis]_and_[T._castaneum]_OGs.txt
- 5_way/new_5_way.txt
- 5_way/[P._pyralis]_and_[A._lateralis]_and_[D._melanogaster]_genes.txt
- 5_way/[P._pyralis]_and_[I._luminosus]_genes.txt
- 5_way/[P._pyralis]_and_[A._lateralis]_genes.txt
- 5_way/[P._pyralis]_and_[T._castaneum]_and_[D._melanogaster]_OGs.txt
- 5_way/total-PPYR_OGs.txt
- 5_way/[I._luminosus]_and_[T._castaneum]_OGs.txt
- 5_way/[P._pyralis]_and_[I._luminosus]_and_[T._castaneum]_genes.txt
- 5_way/total-TRICA_OGs.txt
- 5_way/[A._lateralis]_and_[I._luminosus]_and_[T._castaneum]_OGs.txt
- 5_way/[P._pyralis]_and_[T._castaneum]_and_[D._melanogaster]_genes.txt
- 5_way/[I._luminosus]_and_[D._melanogaster]_OGs.txt
- 5_way/[A._lateralis]_and_[D._melanogaster]_genes.txt
- 5_way/total-ILUMI_OGs.txt
- 5_way/[I._luminosus]_genes.txt
- 5_way/[P._pyralis]_and_[I._luminosus]_OGs.txt
- 5_way/[P._pyralis]_and_[D._melanogaster]_OGs.txt
- 5_way/categories.txt
- 5_way/[P._pyralis]_genes.txt
- 5_way/[A._lateralis]_genes.txt
- 5_way/[I._luminosus]_and_[T._castaneum]_and_[D._melanogaster]_genes.txt
- 5_way/total-DROME_OGs.txt
- 5_way/[P._pyralis]_and_[A._lateralis]_OGs.txt
- 5_way/[P._pyralis]_and_[A._lateralis]_and_[D._melanogaster]_OGs.txt
- 5_way/[D._melanogaster]_OGs.txt
- 5_way/[P._pyralis]_and_[A._lateralis]_and_[I._luminosus]_and_[D._melanogaster]_genes.txt
- 5_way/[P._pyralis]_and_[A._lateralis]_and_[T._castaneum]_and_[D._melanogaster]_OGs.txt
- filter_OGs.sh
- Orthogroups.txt
- print_total_OGs.sh
