# Supplementary material for: Firefly genomes illuminate parallel origins of bioluminescence in beetles
Source: eLife. 2018 Oct 16;7:e36495. doi: 10.7554/eLife.36495 (PMC6191289; doi:10.7554/eLife.36495)
Supplement: Figure 2—source data 1. [file elife-36495-fig2-data1.zip › 4_way/[P._pyralis]_and_[T._castaneum]_genes.txt]

PPYR_00012-PA
PPYR_00032-PA
PPYR_00044-PA
PPYR_00332-PA
PPYR_00374-PA
PPYR_00509-PA
PPYR_00743-PA
PPYR_00746-PA
PPYR_00747-PA
PPYR_00856-PA
PPYR_01039-PA
PPYR_01175-PA
PPYR_01183-PA
PPYR_01281-PA
PPYR_01285-PA
PPYR_01339-PA
PPYR_01345-PA
PPYR_01470-PA
PPYR_01611-PA
PPYR_01618-PA
PPYR_01633-PA
PPYR_01791-PA
PPYR_02008-PA
PPYR_02042-PA
PPYR_02069-PA
PPYR_02265-PA
PPYR_02403-PA
PPYR_02405-PA
PPYR_02440-PA
PPYR_02567-PA
PPYR_02570-PA
PPYR_02652-PA
PPYR_02848-PA
PPYR_02993-PA
PPYR_03085-PA
PPYR_03297-PA
PPYR_03456-PA
PPYR_03460-PA
PPYR_03461-PA
PPYR_03523-PA
PPYR_03574-PA
PPYR_03575-PA
PPYR_03588-PA
PPYR_03681-PA
PPYR_03691-PA
PPYR_03693-PA
PPYR_03694-PA
PPYR_03712-PA
PPYR_03791-PA
PPYR_03919-PA
PPYR_03962-PA
PPYR_03967-PA
PPYR_03969-PA
PPYR_03976-PA
PPYR_03978-PA
PPYR_03980-PA
PPYR_03986-PA
PPYR_04367-PA
PPYR_04377-PA
PPYR_04543-PA
PPYR_04574-PA
PPYR_04601-PA
PPYR_04767-PA
PPYR_05076-PA
PPYR_05078-PA
PPYR_05683-PA
PPYR_05756-PA
PPYR_05833-PA
PPYR_06312-PA
PPYR_06419-PA
PPYR_06457-PA
PPYR_06505-PA
PPYR_06705-PA
PPYR_06892-PA
PPYR_07263-PA
PPYR_07400-PA
PPYR_07417-PA
PPYR_07418-PA
PPYR_07433-PA
PPYR_07534-PA
PPYR_07913-PA
PPYR_08203-PA
PPYR_08273-PA
PPYR_08549-PA
PPYR_08859-PA
PPYR_08899-PA
PPYR_08922-PA
PPYR_09167-PA
PPYR_09722-PA
PPYR_09840-PA
PPYR_10203-PA
PPYR_10314-PA
PPYR_10467-PA
PPYR_10765-PA
PPYR_10798-PA
PPYR_10941-PA
PPYR_10999-PA
PPYR_11104-PA
PPYR_11350-PA
PPYR_11386-PA
PPYR_11605-PA
PPYR_11800-PA
PPYR_11895-PA
PPYR_11931-PA
PPYR_12027-PA
PPYR_12262-PA
PPYR_12312-PA
PPYR_12399-PA
PPYR_12552-PA
PPYR_12605-PA
PPYR_12846-PA
PPYR_12853-PA
PPYR_13292-PA
PPYR_13439-PA
PPYR_13455-PA
PPYR_13821-PA
PPYR_13834-PA
PPYR_13969-PA
PPYR_14074-PA
PPYR_14755-PA
PPYR_14940-PA
PPYR_15140-PA
PPYR_15144-PA
PPYR_15199-PA
PPYR_15202-PA
PPYR_15503-PA
PPYR_15532-PA
PPYR_15606-PA
PPYR_15652-PA
PPYR_15690-PA
PPYR_15749-PA
PPYR_15776-PA
tr|A0A139W8V8|A0A139W8V8_TRICA
tr|A0A139W9C9|A0A139W9C9_TRICA
tr|A0A139W9D2|A0A139W9D2_TRICA
tr|A0A139W9I4|A0A139W9I4_TRICA
tr|A0A139W9K6|A0A139W9K6_TRICA
tr|A0A139W9Q6|A0A139W9Q6_TRICA
tr|A0A139W9W1|A0A139W9W1_TRICA
tr|A0A139WA02|A0A139WA02_TRICA
tr|A0A139WA17|A0A139WA17_TRICA
tr|A0A139WA91|A0A139WA91_TRICA
tr|A0A139WAH7|A0A139WAH7_TRICA
tr|A0A139WB65|A0A139WB65_TRICA
tr|A0A139WBG5|A0A139WBG5_TRICA
tr|A0A139WBS5|A0A139WBS5_TRICA
tr|A0A139WBV9|A0A139WBV9_TRICA
tr|A0A139WCC5|A0A139WCC5_TRICA
tr|A0A139WCG2|A0A139WCG2_TRICA
tr|A0A139WCR5|A0A139WCR5_TRICA
tr|A0A139WCV0|A0A139WCV0_TRICA
tr|A0A139WD18|A0A139WD18_TRICA
tr|A0A139WD60|A0A139WD60_TRICA
tr|A0A139WE78|A0A139WE78_TRICA
tr|A0A139WES0|A0A139WES0_TRICA
tr|A0A139WF00|A0A139WF00_TRICA
tr|A0A139WF17|A0A139WF17_TRICA
tr|A0A139WF73|A0A139WF73_TRICA
tr|A0A139WF78|A0A139WF78_TRICA
tr|A0A139WFG1|A0A139WFG1_TRICA
tr|A0A139WFJ4|A0A139WFJ4_TRICA
tr|A0A139WFN4|A0A139WFN4_TRICA
tr|A0A139WFU2|A0A139WFU2_TRICA
tr|A0A139WGT4|A0A139WGT4_TRICA
tr|A0A139WHK8|A0A139WHK8_TRICA
tr|A0A139WHK9|A0A139WHK9_TRICA
tr|A0A139WII4|A0A139WII4_TRICA
tr|A0A139WII6|A0A139WII6_TRICA
tr|A0A139WJF2|A0A139WJF2_TRICA
tr|A0A139WJK0|A0A139WJK0_TRICA
tr|A0A139WKL4|A0A139WKL4_TRICA
tr|A0A139WL98|A0A139WL98_TRICA
tr|A0A139WLT0|A0A139WLT0_TRICA
tr|A0A139WMV0|A0A139WMV0_TRICA
tr|D1ZZG9|D1ZZG9_TRICA
tr|D2A0E3|D2A0E3_TRICA
tr|D2A2U7|D2A2U7_TRICA
tr|D2A394|D2A394_TRICA
tr|D2A3M7|D2A3M7_TRICA
tr|D2A4A7|D2A4A7_TRICA
tr|D2A5K8|D2A5K8_TRICA
tr|D2A5M1|D2A5M1_TRICA
tr|D2CFZ5|D2CFZ5_TRICA
tr|D6W6P9|D6W6P9_TRICA
tr|D6W6T9|D6W6T9_TRICA
tr|D6W7W4|D6W7W4_TRICA
tr|D6W830|D6W830_TRICA
tr|D6W889|D6W889_TRICA
tr|D6WA25|D6WA25_TRICA
tr|D6WA42|D6WA42_TRICA
tr|D6WBH6|D6WBH6_TRICA
tr|D6WBY5|D6WBY5_TRICA
tr|D6WC42|D6WC42_TRICA
tr|D6WC43|D6WC43_TRICA
tr|D6WCG7|D6WCG7_TRICA
tr|D6WCN3|D6WCN3_TRICA
tr|D6WD48|D6WD48_TRICA
tr|D6WE43|D6WE43_TRICA
tr|D6WF97|D6WF97_TRICA
tr|D6WKE1|D6WKE1_TRICA
tr|D6WKI0|D6WKI0_TRICA
tr|D6WKS7|D6WKS7_TRICA
tr|D6WM95|D6WM95_TRICA
tr|D6WPA1|D6WPA1_TRICA
tr|D6WPQ8|D6WPQ8_TRICA
tr|D6WPU2|D6WPU2_TRICA
tr|D6WPX0|D6WPX0_TRICA
tr|D6WQP2|D6WQP2_TRICA
tr|D6WQY0|D6WQY0_TRICA
tr|D6WQY4|D6WQY4_TRICA
tr|D6WR08|D6WR08_TRICA
tr|D6WRB6|D6WRB6_TRICA
tr|D6WRV0|D6WRV0_TRICA
tr|D6WRY1|D6WRY1_TRICA
tr|D6WSR1|D6WSR1_TRICA
tr|D6WUM2|D6WUM2_TRICA
tr|D6WV53|D6WV53_TRICA
tr|D6WV55|D6WV55_TRICA
tr|D6WV56|D6WV56_TRICA
tr|D6WV60|D6WV60_TRICA
tr|D6WV61|D6WV61_TRICA
tr|D6WV85|D6WV85_TRICA
tr|D6WVV1|D6WVV1_TRICA
tr|D6WWK9|D6WWK9_TRICA
tr|D6WX15|D6WX15_TRICA
tr|D6WX59|D6WX59_TRICA
tr|D6WY23|D6WY23_TRICA
tr|D6WY66|D6WY66_TRICA
tr|D6WYG6|D6WYG6_TRICA
tr|D6WYH3|D6WYH3_TRICA
tr|D6WYM1|D6WYM1_TRICA
tr|D6WYM2|D6WYM2_TRICA
tr|D6WYM3|D6WYM3_TRICA
tr|D6WYQ4|D6WYQ4_TRICA
tr|D6WYV5|D6WYV5_TRICA
tr|D6WZ39|D6WZ39_TRICA
tr|D6WZL4|D6WZL4_TRICA
tr|D6X1F5|D6X1F5_TRICA
tr|D6X1L4|D6X1L4_TRICA
tr|D6X1M9|D6X1M9_TRICA
tr|D6X1P6|D6X1P6_TRICA
tr|D6X2B0|D6X2B0_TRICA
tr|D6X2C3|D6X2C3_TRICA
tr|D6X2J3|D6X2J3_TRICA
tr|D6X303|D6X303_TRICA
tr|D6X3E7|D6X3E7_TRICA
tr|D6X3N0|D6X3N0_TRICA
tr|D6X3P9|D6X3P9_TRICA
tr|D7EHU1|D7EHU1_TRICA
tr|D7EI99|D7EI99_TRICA
tr|D7EIH5|D7EIH5_TRICA
tr|D7EIX7|D7EIX7_TRICA
tr|D7EJI5|D7EJI5_TRICA
tr|D7EJX4|D7EJX4_TRICA
tr|D7EK41|D7EK41_TRICA
tr|D7EKK9|D7EKK9_TRICA
tr|D7EKR9|D7EKR9_TRICA
tr|D7ELH4|D7ELH4_TRICA
tr|D7ELN1|D7ELN1_TRICA
tr|D7ELU3|D7ELU3_TRICA
tr|D7ELW9|D7ELW9_TRICA
tr|D7ELX0|D7ELX0_TRICA
tr|D7EM24|D7EM24_TRICA
tr|D7GXK3|D7GXK3_TRICA
tr|D7GXP9|D7GXP9_TRICA
tr|D7GXT9|D7GXT9_TRICA
tr|D7GY59|D7GY59_TRICA
tr|D7GYB0|D7GYB0_TRICA
tr|D7GYI5|D7GYI5_TRICA
tr|D7GYL7|D7GYL7_TRICA
tr|D7GYL8|D7GYL8_TRICA
tr|D7GYL9|D7GYL9_TRICA
tr|D7GYM0|D7GYM0_TRICA
tr|Q0QHL8|Q0QHL8_TRICA
