# Supplementary material for: Firefly genomes illuminate parallel origins of bioluminescence in beetles
Source: eLife. 2018 Oct 16;7:e36495. doi: 10.7554/eLife.36495 (PMC6191289; doi:10.7554/eLife.36495)
Supplement: Figure 2—source data 1. [file elife-36495-fig2-data1.zip › 4_way/[A._lateralis]_and_[T._castaneum]_genes.txt]

AQULA_000035-PA
AQULA_000239-PA
AQULA_000313-PA
AQULA_000347-PA
AQULA_000366-PA
AQULA_000387-PA
AQULA_000533-PA
AQULA_000541-PA
AQULA_000871-PA
AQULA_001113-PA
AQULA_001126-PA
AQULA_001213-PA
AQULA_001543-PA
AQULA_001823-PA
AQULA_001890-PA
AQULA_002199-PA
AQULA_002228-PA
AQULA_002269-PA
AQULA_002555-PA
AQULA_002920-PA
AQULA_002925-PA
AQULA_003144-PA
AQULA_003398-PA
AQULA_003480-PA
AQULA_003594-PA
AQULA_003596-PA
AQULA_003792-PA
AQULA_003885-PA
AQULA_003897-PA
AQULA_004191-PA
AQULA_004207-PA
AQULA_004267-PA
AQULA_004393-PA
AQULA_004600-PA
AQULA_004752-PA
AQULA_004760-PA
AQULA_005249-PA
AQULA_005281-PA
AQULA_005323-PA
AQULA_005338-PA
AQULA_005502-PA
AQULA_005686-PA
AQULA_005737-PA
AQULA_005828-PA
AQULA_005978-PA
AQULA_006972-PA
AQULA_007020-PA
AQULA_007099-PA
AQULA_007141-PA
AQULA_007214-PA
AQULA_007260-PA
AQULA_007908-PA
AQULA_008137-PA
AQULA_008140-PA
AQULA_008185-PA
AQULA_008284-PA
AQULA_008383-PA
AQULA_008413-PA
AQULA_008453-PA
AQULA_008630-PA
AQULA_009324-PA
AQULA_009337-PA
AQULA_009343-PA
AQULA_009668-PA
AQULA_009688-PA
AQULA_010144-PA
AQULA_010437-PA
AQULA_010708-PA
AQULA_010732-PA
AQULA_011000-PA
AQULA_011075-PA
AQULA_011155-PA
AQULA_011205-PA
AQULA_011213-PA
AQULA_011349-PA
AQULA_011383-PA
AQULA_011512-PA
AQULA_011562-PA
AQULA_011781-PA
AQULA_011908-PA
AQULA_012246-PA
AQULA_012547-PA
AQULA_012625-PA
AQULA_013027-PA
AQULA_013545-PA
AQULA_013722-PA
AQULA_013799-PA
AQULA_014036-PA
AQULA_014135-PA
AQULA_014187-PA
tr|A0A139W8D9|A0A139W8D9_TRICA
tr|A0A139W8G3|A0A139W8G3_TRICA
tr|A0A139W8K9|A0A139W8K9_TRICA
tr|A0A139W8N9|A0A139W8N9_TRICA
tr|A0A139W8R0|A0A139W8R0_TRICA
tr|A0A139W8T5|A0A139W8T5_TRICA
tr|A0A139W937|A0A139W937_TRICA
tr|A0A139W9R5|A0A139W9R5_TRICA
tr|A0A139WA46|A0A139WA46_TRICA
tr|A0A139WAE8|A0A139WAE8_TRICA
tr|A0A139WAK4|A0A139WAK4_TRICA
tr|A0A139WB54|A0A139WB54_TRICA
tr|A0A139WBH1|A0A139WBH1_TRICA
tr|A0A139WBN3|A0A139WBN3_TRICA
tr|A0A139WDC2|A0A139WDC2_TRICA
tr|A0A139WDH2|A0A139WDH2_TRICA
tr|A0A139WDI9|A0A139WDI9_TRICA
tr|A0A139WDL7|A0A139WDL7_TRICA
tr|A0A139WDQ8|A0A139WDQ8_TRICA
tr|A0A139WDT1|A0A139WDT1_TRICA
tr|A0A139WE32|A0A139WE32_TRICA
tr|A0A139WE61|A0A139WE61_TRICA
tr|A0A139WEA8|A0A139WEA8_TRICA
tr|A0A139WEN1|A0A139WEN1_TRICA
tr|A0A139WEU4|A0A139WEU4_TRICA
tr|A0A139WEZ4|A0A139WEZ4_TRICA
tr|A0A139WFL3|A0A139WFL3_TRICA
tr|A0A139WFR5|A0A139WFR5_TRICA
tr|A0A139WFX5|A0A139WFX5_TRICA
tr|A0A139WH24|A0A139WH24_TRICA
tr|A0A139WH81|A0A139WH81_TRICA
tr|A0A139WHB9|A0A139WHB9_TRICA
tr|A0A139WHE0|A0A139WHE0_TRICA
tr|A0A139WHP9|A0A139WHP9_TRICA
tr|A0A139WI39|A0A139WI39_TRICA
tr|A0A139WIC2|A0A139WIC2_TRICA
tr|A0A139WIG4|A0A139WIG4_TRICA
tr|A0A139WIR4|A0A139WIR4_TRICA
tr|A0A139WJ70|A0A139WJ70_TRICA
tr|A0A139WJ72|A0A139WJ72_TRICA
tr|A0A139WJF6|A0A139WJF6_TRICA
tr|A0A139WJH7|A0A139WJH7_TRICA
tr|A0A139WJY8|A0A139WJY8_TRICA
tr|A0A139WKL0|A0A139WKL0_TRICA
tr|A0A139WKY1|A0A139WKY1_TRICA
tr|A0A139WLM9|A0A139WLM9_TRICA
tr|A0A139WM45|A0A139WM45_TRICA
tr|A0A139WM78|A0A139WM78_TRICA
tr|A0A139WM97|A0A139WM97_TRICA
tr|A0A139WMD3|A0A139WMD3_TRICA
tr|A0A139WMD5|A0A139WMD5_TRICA
tr|A0A139WMJ7|A0A139WMJ7_TRICA
tr|A0A139WMT8|A0A139WMT8_TRICA
tr|A0A139WPB6|A0A139WPB6_TRICA
tr|A0A139WPK2|A0A139WPK2_TRICA
tr|D1ZZC1|D1ZZC1_TRICA
tr|D2A0G8|D2A0G8_TRICA
tr|D2A0I3|D2A0I3_TRICA
tr|D2A0L7|D2A0L7_TRICA
tr|D2A167|D2A167_TRICA
tr|D2A1J7|D2A1J7_TRICA
tr|D2A1R6|D2A1R6_TRICA
tr|D2A1Y6|D2A1Y6_TRICA
tr|D2A2H4|D2A2H4_TRICA
tr|D2A2U4|D2A2U4_TRICA
tr|D2A2X0|D2A2X0_TRICA
tr|D2A310|D2A310_TRICA
tr|D2A327|D2A327_TRICA
tr|D2A368|D2A368_TRICA
tr|D2A422|D2A422_TRICA
tr|D2A5T9|D2A5T9_TRICA
tr|D2A5U1|D2A5U1_TRICA
tr|D2CFZ8|D2CFZ8_TRICA
tr|D2CG28|D2CG28_TRICA
tr|D6W711|D6W711_TRICA
tr|D6W750|D6W750_TRICA
tr|D6W8Q4|D6W8Q4_TRICA
tr|D6W8R7|D6W8R7_TRICA
tr|D6W9N7|D6W9N7_TRICA
tr|D6WAB1|D6WAB1_TRICA
tr|D6WAC1|D6WAC1_TRICA
tr|D6WAH1|D6WAH1_TRICA
tr|D6WCQ1|D6WCQ1_TRICA
tr|D6WCT2|D6WCT2_TRICA
tr|D6WD17|D6WD17_TRICA
tr|D6WE97|D6WE97_TRICA
tr|D6WFU3|D6WFU3_TRICA
tr|D6WG04|D6WG04_TRICA
tr|D6WGI4|D6WGI4_TRICA
tr|D6WGN9|D6WGN9_TRICA
tr|D6WGP7|D6WGP7_TRICA
tr|D6WHI5|D6WHI5_TRICA
tr|D6WI61|D6WI61_TRICA
tr|D6WKG6|D6WKG6_TRICA
tr|D6WMT8|D6WMT8_TRICA
tr|D6WPW0|D6WPW0_TRICA
tr|D6WQ68|D6WQ68_TRICA
tr|D6WQM1|D6WQM1_TRICA
tr|D6WQM3|D6WQM3_TRICA
tr|D6WQM7|D6WQM7_TRICA
tr|D6WQU5|D6WQU5_TRICA
tr|D6WS52|D6WS52_TRICA
tr|D6WU77|D6WU77_TRICA
tr|D6WU80|D6WU80_TRICA
tr|D6WUK1|D6WUK1_TRICA
tr|D6WUL9|D6WUL9_TRICA
tr|D6WV20|D6WV20_TRICA
tr|D6WV68|D6WV68_TRICA
tr|D6WWE0|D6WWE0_TRICA
tr|D6WWM8|D6WWM8_TRICA
tr|D6WYG7|D6WYG7_TRICA
tr|D6WZF3|D6WZF3_TRICA
tr|D6X096|D6X096_TRICA
tr|D6X1R4|D6X1R4_TRICA
tr|D6X349|D6X349_TRICA
tr|D6X396|D6X396_TRICA
tr|D6X3K4|D6X3K4_TRICA
tr|D7EIH7|D7EIH7_TRICA
tr|D7EIP7|D7EIP7_TRICA
tr|D7EIQ0|D7EIQ0_TRICA
tr|D7EJG1|D7EJG1_TRICA
tr|D7EK43|D7EK43_TRICA
tr|D7EKC2|D7EKC2_TRICA
tr|D7EKN8|D7EKN8_TRICA
tr|D7EKY1|D7EKY1_TRICA
tr|D7EKY3|D7EKY3_TRICA
tr|D7EL61|D7EL61_TRICA
tr|D7EL95|D7EL95_TRICA
tr|D7EL98|D7EL98_TRICA
tr|D7GXM6|D7GXM6_TRICA
tr|D7GXT2|D7GXT2_TRICA
tr|D7GXU0|D7GXU0_TRICA
tr|D7GXX1|D7GXX1_TRICA
tr|D7GY08|D7GY08_TRICA
tr|D7GY23|D7GY23_TRICA
tr|D7GY65|D7GY65_TRICA
tr|Q0MRL7|Q0MRL7_TRICA
tr|Q1W7L1|Q1W7L1_TRICA
