# Supplementary material for: Firefly genomes illuminate parallel origins of bioluminescence in beetles
Source: eLife. 2018 Oct 16;7:e36495. doi: 10.7554/eLife.36495 (PMC6191289; doi:10.7554/eLife.36495)
Supplement: Figure 2—source data 1. [file elife-36495-fig2-data1.zip › 4_way/[P._pyralis]_and_[A._lateralis]_and_[I._luminosus]_and_[T._castaneum]_genes.txt]

AQULA_000001-PA
AQULA_000002-PA
AQULA_000003-PA
AQULA_000004-PA
AQULA_000005-PA
AQULA_000006-PA
AQULA_000009-PA
AQULA_000011-PA
AQULA_000012-PA
AQULA_000015-PA
AQULA_000017-PA
AQULA_000018-PA
AQULA_000020-PA
AQULA_000022-PA
AQULA_000024-PA
AQULA_000027-PA
AQULA_000028-PA
AQULA_000029-PA
AQULA_000031-PA
AQULA_000032-PA
AQULA_000033-PA
AQULA_000034-PA
AQULA_000036-PA
AQULA_000037-PA
AQULA_000039-PA
AQULA_000040-PA
AQULA_000042-PA
AQULA_000044-PA
AQULA_000045-PA
AQULA_000046-PA
AQULA_000048-PA
AQULA_000049-PA
AQULA_000050-PA
AQULA_000051-PA
AQULA_000053-PA
AQULA_000055-PA
AQULA_000056-PA
AQULA_000059-PA
AQULA_000061-PA
AQULA_000062-PA
AQULA_000064-PA
AQULA_000065-PA
AQULA_000066-PA
AQULA_000067-PA
AQULA_000068-PA
AQULA_000069-PA
AQULA_000070-PA
AQULA_000071-PA
AQULA_000072-PA
AQULA_000074-PA
AQULA_000076-PA
AQULA_000077-PA
AQULA_000078-PA
AQULA_000079-PA
AQULA_000080-PA
AQULA_000081-PA
AQULA_000082-PA
AQULA_000083-PA
AQULA_000084-PA
AQULA_000085-PA
AQULA_000086-PA
AQULA_000088-PA
AQULA_000089-PA
AQULA_000090-PA
AQULA_000091-PA
AQULA_000092-PA
AQULA_000094-PA
AQULA_000095-PA
AQULA_000096-PA
AQULA_000098-PA
AQULA_000099-PA
AQULA_000102-PA
AQULA_000106-PA
AQULA_000107-PA
AQULA_000109-PA
AQULA_000110-PA
AQULA_000111-PA
AQULA_000112-PA
AQULA_000114-PA
AQULA_000116-PA
AQULA_000117-PA
AQULA_000118-PA
AQULA_000119-PA
AQULA_000124-PA
AQULA_000126-PA
AQULA_000130-PA
AQULA_000131-PA
AQULA_000134-PA
AQULA_000135-PA
AQULA_000137-PA
AQULA_000138-PA
AQULA_000139-PA
AQULA_000141-PA
AQULA_000142-PA
AQULA_000143-PA
AQULA_000144-PA
AQULA_000146-PA
AQULA_000147-PA
AQULA_000149-PA
AQULA_000151-PA
AQULA_000152-PA
AQULA_000153-PA
AQULA_000154-PA
AQULA_000155-PA
AQULA_000156-PA
AQULA_000157-PA
AQULA_000158-PA
AQULA_000160-PA
AQULA_000161-PA
AQULA_000162-PA
AQULA_000163-PA
AQULA_000164-PA
AQULA_000165-PA
AQULA_000167-PA
AQULA_000168-PA
AQULA_000169-PA
AQULA_000170-PA
AQULA_000171-PA
AQULA_000172-PA
AQULA_000175-PA
AQULA_000177-PA
AQULA_000178-PA
AQULA_000180-PA
AQULA_000181-PA
AQULA_000182-PA
AQULA_000183-PA
AQULA_000184-PA
AQULA_000185-PA
AQULA_000186-PA
AQULA_000187-PA
AQULA_000188-PA
AQULA_000189-PA
AQULA_000190-PA
AQULA_000193-PA
AQULA_000194-PA
AQULA_000195-PA
AQULA_000196-PA
AQULA_000198-PA
AQULA_000201-PA
AQULA_000202-PA
AQULA_000204-PA
AQULA_000205-PA
AQULA_000206-PA
AQULA_000207-PA
AQULA_000208-PA
AQULA_000209-PA
AQULA_000210-PA
AQULA_000212-PA
AQULA_000213-PA
AQULA_000214-PA
AQULA_000215-PA
AQULA_000216-PA
AQULA_000218-PA
AQULA_000219-PA
AQULA_000220-PA
AQULA_000221-PA
AQULA_000223-PA
AQULA_000226-PA
AQULA_000227-PA
AQULA_000228-PA
AQULA_000229-PA
AQULA_000230-PA
AQULA_000231-PA
AQULA_000232-PA
AQULA_000234-PA
AQULA_000237-PA
AQULA_000240-PA
AQULA_000241-PA
AQULA_000242-PA
AQULA_000243-PA
AQULA_000244-PA
AQULA_000245-PA
AQULA_000248-PA
AQULA_000249-PA
AQULA_000250-PA
AQULA_000252-PA
AQULA_000254-PA
AQULA_000255-PA
AQULA_000256-PA
AQULA_000258-PA
AQULA_000259-PA
AQULA_000261-PA
AQULA_000262-PA
AQULA_000263-PA
AQULA_000266-PA
AQULA_000267-PA
AQULA_000268-PA
AQULA_000269-PA
AQULA_000270-PA
AQULA_000271-PA
AQULA_000272-PA
AQULA_000273-PA
AQULA_000274-PA
AQULA_000275-PA
AQULA_000276-PA
AQULA_000277-PA
AQULA_000278-PA
AQULA_000279-PA
AQULA_000280-PA
AQULA_000281-PA
AQULA_000282-PA
AQULA_000283-PA
AQULA_000284-PA
AQULA_000285-PA
AQULA_000286-PA
AQULA_000287-PA
AQULA_000288-PA
AQULA_000289-PA
AQULA_000291-PA
AQULA_000292-PA
AQULA_000295-PA
AQULA_000296-PA
AQULA_000297-PA
AQULA_000298-PA
AQULA_000300-PA
AQULA_000302-PA
AQULA_000303-PA
AQULA_000304-PA
AQULA_000305-PA
AQULA_000306-PA
AQULA_000309-PA
AQULA_000310-PA
AQULA_000311-PA
AQULA_000312-PA
AQULA_000314-PA
AQULA_000315-PA
AQULA_000317-PA
AQULA_000318-PA
AQULA_000319-PA
AQULA_000320-PA
AQULA_000321-PA
AQULA_000323-PA
AQULA_000324-PA
AQULA_000325-PA
AQULA_000326-PA
AQULA_000327-PA
AQULA_000330-PA
AQULA_000331-PA
AQULA_000333-PA
AQULA_000334-PA
AQULA_000335-PA
AQULA_000337-PA
AQULA_000338-PA
AQULA_000341-PA
AQULA_000345-PA
AQULA_000346-PA
AQULA_000349-PA
AQULA_000350-PA
AQULA_000352-PA
AQULA_000353-PA
AQULA_000355-PA
AQULA_000357-PA
AQULA_000358-PA
AQULA_000360-PA
AQULA_000361-PA
AQULA_000362-PA
AQULA_000364-PA
AQULA_000365-PA
AQULA_000367-PA
AQULA_000369-PA
AQULA_000371-PA
AQULA_000372-PA
AQULA_000373-PA
AQULA_000374-PA
AQULA_000375-PA
AQULA_000376-PA
AQULA_000378-PA
AQULA_000379-PA
AQULA_000381-PA
AQULA_000383-PA
AQULA_000384-PA
AQULA_000386-PA
AQULA_000388-PA
AQULA_000389-PA
AQULA_000390-PA
AQULA_000391-PA
AQULA_000392-PA
AQULA_000393-PA
AQULA_000394-PA
AQULA_000395-PA
AQULA_000396-PA
AQULA_000397-PA
AQULA_000398-PA
AQULA_000400-PA
AQULA_000401-PA
AQULA_000403-PA
AQULA_000404-PA
AQULA_000405-PA
AQULA_000406-PA
AQULA_000407-PA
AQULA_000409-PA
AQULA_000412-PA
AQULA_000413-PA
AQULA_000414-PA
AQULA_000415-PA
AQULA_000416-PA
AQULA_000417-PA
AQULA_000418-PA
AQULA_000419-PA
AQULA_000420-PA
AQULA_000421-PA
AQULA_000422-PA
AQULA_000423-PA
AQULA_000424-PA
AQULA_000425-PA
AQULA_000426-PA
AQULA_000428-PA
AQULA_000429-PA
AQULA_000430-PA
AQULA_000431-PA
AQULA_000432-PA
AQULA_000433-PA
AQULA_000434-PA
AQULA_000437-PA
AQULA_000440-PA
AQULA_000442-PA
AQULA_000443-PA
AQULA_000444-PA
AQULA_000445-PA
AQULA_000446-PA
AQULA_000447-PA
AQULA_000448-PA
AQULA_000449-PA
AQULA_000450-PA
AQULA_000451-PA
AQULA_000452-PA
AQULA_000454-PA
AQULA_000455-PA
AQULA_000456-PA
AQULA_000457-PA
AQULA_000458-PA
AQULA_000459-PA
AQULA_000464-PA
AQULA_000465-PA
AQULA_000466-PA
AQULA_000468-PA
AQULA_000469-PA
AQULA_000470-PA
AQULA_000471-PA
AQULA_000472-PA
AQULA_000473-PA
AQULA_000475-PA
AQULA_000476-PA
AQULA_000477-PA
AQULA_000478-PA
AQULA_000479-PA
AQULA_000480-PA
AQULA_000481-PA
AQULA_000483-PA
AQULA_000485-PA
AQULA_000486-PA
AQULA_000487-PA
AQULA_000488-PA
AQULA_000490-PA
AQULA_000492-PA
AQULA_000493-PA
AQULA_000497-PA
AQULA_000498-PA
AQULA_000499-PA
AQULA_000500-PA
AQULA_000501-PA
AQULA_000502-PA
AQULA_000504-PA
AQULA_000505-PA
AQULA_000506-PA
AQULA_000507-PA
AQULA_000508-PA
AQULA_000509-PA
AQULA_000510-PA
AQULA_000512-PA
AQULA_000513-PA
AQULA_000514-PA
AQULA_000515-PA
AQULA_000516-PA
AQULA_000517-PA
AQULA_000518-PA
AQULA_000523-PA
AQULA_000524-PA
AQULA_000525-PA
AQULA_000526-PA
AQULA_000527-PA
AQULA_000528-PA
AQULA_000529-PA
AQULA_000530-PA
AQULA_000531-PA
AQULA_000532-PA
AQULA_000534-PA
AQULA_000535-PA
AQULA_000536-PA
AQULA_000538-PA
AQULA_000539-PA
AQULA_000540-PA
AQULA_000542-PA
AQULA_000543-PA
AQULA_000545-PA
AQULA_000546-PA
AQULA_000547-PA
AQULA_000549-PA
AQULA_000552-PA
AQULA_000554-PA
AQULA_000555-PA
AQULA_000556-PA
AQULA_000558-PA
AQULA_000559-PA
AQULA_000560-PA
AQULA_000563-PA
AQULA_000564-PA
AQULA_000565-PA
AQULA_000567-PA
AQULA_000568-PA
AQULA_000570-PA
AQULA_000573-PA
AQULA_000574-PA
AQULA_000575-PA
AQULA_000576-PA
AQULA_000577-PA
AQULA_000578-PA
AQULA_000579-PA
AQULA_000580-PA
AQULA_000581-PA
AQULA_000582-PA
AQULA_000583-PA
AQULA_000584-PA
AQULA_000585-PA
AQULA_000586-PA
AQULA_000587-PA
AQULA_000588-PA
AQULA_000589-PA
AQULA_000590-PA
AQULA_000591-PA
AQULA_000592-PA
AQULA_000593-PA
AQULA_000594-PA
AQULA_000595-PA
AQULA_000596-PA
AQULA_000597-PA
AQULA_000599-PA
AQULA_000602-PA
AQULA_000603-PA
AQULA_000605-PA
AQULA_000606-PA
AQULA_000607-PA
AQULA_000608-PA
AQULA_000609-PA
AQULA_000610-PA
AQULA_000611-PA
AQULA_000617-PA
AQULA_000618-PA
AQULA_000619-PA
AQULA_000620-PA
AQULA_000621-PA
AQULA_000622-PA
AQULA_000623-PA
AQULA_000626-PA
AQULA_000627-PA
AQULA_000628-PA
AQULA_000629-PA
AQULA_000630-PA
AQULA_000632-PA
AQULA_000634-PA
AQULA_000635-PA
AQULA_000636-PA
AQULA_000638-PA
AQULA_000639-PA
AQULA_000640-PA
AQULA_000641-PA
AQULA_000650-PA
AQULA_000651-PA
AQULA_000653-PA
AQULA_000656-PA
AQULA_000658-PA
AQULA_000660-PA
AQULA_000664-PA
AQULA_000665-PA
AQULA_000666-PA
AQULA_000667-PA
AQULA_000669-PA
AQULA_000670-PA
AQULA_000671-PA
AQULA_000672-PA
AQULA_000674-PA
AQULA_000676-PA
AQULA_000677-PA
AQULA_000678-PA
AQULA_000679-PA
AQULA_000680-PA
AQULA_000681-PA
AQULA_000682-PA
AQULA_000683-PA
AQULA_000684-PA
AQULA_000685-PA
AQULA_000687-PA
AQULA_000688-PA
AQULA_000689-PA
AQULA_000690-PA
AQULA_000692-PA
AQULA_000693-PA
AQULA_000694-PA
AQULA_000695-PA
AQULA_000696-PA
AQULA_000697-PA
AQULA_000698-PA
AQULA_000699-PA
AQULA_000700-PA
AQULA_000701-PA
AQULA_000703-PA
AQULA_000704-PA
AQULA_000705-PA
AQULA_000707-PA
AQULA_000709-PA
AQULA_000710-PA
AQULA_000711-PA
AQULA_000713-PA
AQULA_000714-PA
AQULA_000715-PA
AQULA_000716-PA
AQULA_000717-PA
AQULA_000718-PA
AQULA_000719-PA
AQULA_000720-PA
AQULA_000721-PA
AQULA_000722-PA
AQULA_000723-PA
AQULA_000724-PA
AQULA_000725-PA
AQULA_000726-PA
AQULA_000727-PA
AQULA_000728-PA
AQULA_000729-PA
AQULA_000730-PA
AQULA_000731-PA
AQULA_000732-PA
AQULA_000733-PA
AQULA_000734-PA
AQULA_000735-PA
AQULA_000737-PA
AQULA_000738-PA
AQULA_000748-PA
AQULA_000750-PA
AQULA_000753-PA
AQULA_000754-PA
AQULA_000755-PA
AQULA_000756-PA
AQULA_000757-PA
AQULA_000758-PA
AQULA_000759-PA
AQULA_000760-PA
AQULA_000761-PA
AQULA_000762-PA
AQULA_000764-PA
AQULA_000765-PA
AQULA_000766-PA
AQULA_000767-PA
AQULA_000768-PA
AQULA_000769-PA
AQULA_000770-PA
AQULA_000771-PA
AQULA_000772-PA
AQULA_000773-PA
AQULA_000775-PA
AQULA_000776-PA
AQULA_000777-PA
AQULA_000778-PA
AQULA_000779-PA
AQULA_000780-PA
AQULA_000782-PA
AQULA_000783-PA
AQULA_000784-PA
AQULA_000785-PA
AQULA_000791-PA
AQULA_000792-PA
AQULA_000793-PA
AQULA_000794-PA
AQULA_000795-PA
AQULA_000796-PA
AQULA_000797-PA
AQULA_000798-PA
AQULA_000799-PA
AQULA_000800-PA
AQULA_000802-PA
AQULA_000804-PA
AQULA_000805-PA
AQULA_000807-PA
AQULA_000808-PA
AQULA_000809-PA
AQULA_000811-PA
AQULA_000812-PA
AQULA_000813-PA
AQULA_000814-PA
AQULA_000818-PA
AQULA_000819-PA
AQULA_000820-PA
AQULA_000821-PA
AQULA_000822-PA
AQULA_000823-PA
AQULA_000824-PA
AQULA_000825-PA
AQULA_000826-PA
AQULA_000827-PA
AQULA_000828-PA
AQULA_000829-PA
AQULA_000833-PA
AQULA_000834-PA
AQULA_000835-PA
AQULA_000837-PA
AQULA_000838-PA
AQULA_000839-PA
AQULA_000840-PA
AQULA_000841-PA
AQULA_000845-PA
AQULA_000846-PA
AQULA_000847-PA
AQULA_000851-PA
AQULA_000855-PA
AQULA_000856-PA
AQULA_000857-PA
AQULA_000858-PA
AQULA_000859-PA
AQULA_000860-PA
AQULA_000861-PA
AQULA_000862-PA
AQULA_000863-PA
AQULA_000864-PA
AQULA_000866-PA
AQULA_000867-PA
AQULA_000868-PA
AQULA_000870-PA
AQULA_000872-PA
AQULA_000873-PA
AQULA_000874-PA
AQULA_000876-PA
AQULA_000877-PA
AQULA_000878-PA
AQULA_000879-PA
AQULA_000880-PA
AQULA_000881-PA
AQULA_000882-PA
AQULA_000885-PA
AQULA_000888-PA
AQULA_000889-PA
AQULA_000890-PA
AQULA_000892-PA
AQULA_000894-PA
AQULA_000895-PA
AQULA_000896-PA
AQULA_000897-PA
AQULA_000898-PA
AQULA_000899-PA
AQULA_000900-PA
AQULA_000902-PA
AQULA_000903-PA
AQULA_000905-PA
AQULA_000906-PA
AQULA_000907-PA
AQULA_000908-PA
AQULA_000909-PA
AQULA_000912-PA
AQULA_000913-PA
AQULA_000914-PA
AQULA_000915-PA
AQULA_000916-PA
AQULA_000918-PA
AQULA_000919-PA
AQULA_000920-PA
AQULA_000926-PA
AQULA_000927-PA
AQULA_000929-PA
AQULA_000930-PA
AQULA_000931-PA
AQULA_000934-PA
AQULA_000936-PA
AQULA_000937-PA
AQULA_000938-PA
AQULA_000939-PA
AQULA_000940-PA
AQULA_000941-PA
AQULA_000942-PA
AQULA_000943-PA
AQULA_000944-PA
AQULA_000945-PA
AQULA_000946-PA
AQULA_000947-PA
AQULA_000948-PA
AQULA_000949-PA
AQULA_000950-PA
AQULA_000951-PA
AQULA_000952-PA
AQULA_000954-PA
AQULA_000957-PA
AQULA_000959-PA
AQULA_000960-PA
AQULA_000961-PA
AQULA_000963-PA
AQULA_000964-PA
AQULA_000965-PA
AQULA_000966-PA
AQULA_000969-PA
AQULA_000973-PA
AQULA_000974-PA
AQULA_000975-PA
AQULA_000976-PA
AQULA_000977-PA
AQULA_000978-PA
AQULA_000979-PA
AQULA_000980-PA
AQULA_000981-PA
AQULA_000982-PA
AQULA_000984-PA
AQULA_000985-PA
AQULA_000986-PA
AQULA_000987-PA
AQULA_000988-PA
AQULA_000989-PA
AQULA_000991-PA
AQULA_000992-PA
AQULA_000993-PA
AQULA_000995-PA
AQULA_000999-PA
AQULA_001000-PA
AQULA_001001-PA
AQULA_001002-PA
AQULA_001003-PA
AQULA_001005-PA
AQULA_001006-PA
AQULA_001008-PA
AQULA_001009-PA
AQULA_001010-PA
AQULA_001011-PA
AQULA_001012-PA
AQULA_001016-PA
AQULA_001018-PA
AQULA_001019-PA
AQULA_001023-PA
AQULA_001024-PA
AQULA_001029-PA
AQULA_001030-PA
AQULA_001031-PA
AQULA_001032-PA
AQULA_001034-PA
AQULA_001036-PA
AQULA_001038-PA
AQULA_001039-PA
AQULA_001042-PA
AQULA_001043-PA
AQULA_001045-PA
AQULA_001046-PA
AQULA_001047-PA
AQULA_001049-PA
AQULA_001053-PA
AQULA_001054-PA
AQULA_001055-PA
AQULA_001056-PA
AQULA_001057-PA
AQULA_001059-PA
AQULA_001060-PA
AQULA_001061-PA
AQULA_001064-PA
AQULA_001066-PA
AQULA_001067-PA
AQULA_001068-PA
AQULA_001069-PA
AQULA_001070-PA
AQULA_001072-PA
AQULA_001073-PA
AQULA_001075-PA
AQULA_001077-PA
AQULA_001078-PA
AQULA_001079-PA
AQULA_001080-PA
AQULA_001081-PA
AQULA_001082-PA
AQULA_001083-PA
AQULA_001085-PA
AQULA_001086-PA
AQULA_001087-PA
AQULA_001088-PA
AQULA_001089-PA
AQULA_001092-PA
AQULA_001094-PA
AQULA_001095-PA
AQULA_001096-PA
AQULA_001097-PA
AQULA_001100-PA
AQULA_001101-PA
AQULA_001104-PA
AQULA_001105-PA
AQULA_001106-PA
AQULA_001108-PA
AQULA_001109-PA
AQULA_001110-PA
AQULA_001111-PA
AQULA_001112-PA
AQULA_001114-PA
AQULA_001115-PA
AQULA_001116-PA
AQULA_001118-PA
AQULA_001119-PA
AQULA_001121-PA
AQULA_001122-PA
AQULA_001123-PA
AQULA_001124-PA
AQULA_001125-PA
AQULA_001127-PA
AQULA_001129-PA
AQULA_001130-PA
AQULA_001131-PA
AQULA_001132-PA
AQULA_001133-PA
AQULA_001134-PA
AQULA_001136-PA
AQULA_001140-PA
AQULA_001141-PA
AQULA_001143-PA
AQULA_001144-PA
AQULA_001145-PA
AQULA_001146-PA
AQULA_001149-PA
AQULA_001150-PA
AQULA_001152-PA
AQULA_001153-PA
AQULA_001154-PA
AQULA_001157-PA
AQULA_001158-PA
AQULA_001159-PA
AQULA_001160-PA
AQULA_001162-PA
AQULA_001164-PA
AQULA_001166-PA
AQULA_001167-PA
AQULA_001169-PA
AQULA_001170-PA
AQULA_001171-PA
AQULA_001172-PA
AQULA_001173-PA
AQULA_001174-PA
AQULA_001175-PA
AQULA_001176-PA
AQULA_001178-PA
AQULA_001179-PA
AQULA_001180-PA
AQULA_001181-PA
AQULA_001182-PA
AQULA_001183-PA
AQULA_001184-PA
AQULA_001185-PA
AQULA_001186-PA
AQULA_001187-PA
AQULA_001188-PA
AQULA_001189-PA
AQULA_001190-PA
AQULA_001191-PA
AQULA_001192-PA
AQULA_001194-PA
AQULA_001196-PA
AQULA_001197-PA
AQULA_001198-PA
AQULA_001199-PA
AQULA_001200-PA
AQULA_001202-PA
AQULA_001203-PA
AQULA_001204-PA
AQULA_001205-PA
AQULA_001206-PA
AQULA_001207-PA
AQULA_001208-PA
AQULA_001209-PA
AQULA_001210-PA
AQULA_001211-PA
AQULA_001214-PA
AQULA_001215-PA
AQULA_001216-PA
AQULA_001217-PA
AQULA_001218-PA
AQULA_001219-PA
AQULA_001220-PA
AQULA_001221-PA
AQULA_001223-PA
AQULA_001224-PA
AQULA_001225-PA
AQULA_001227-PA
AQULA_001228-PA
AQULA_001229-PA
AQULA_001230-PA
AQULA_001232-PA
AQULA_001234-PA
AQULA_001236-PA
AQULA_001237-PA
AQULA_001238-PA
AQULA_001240-PA
AQULA_001241-PA
AQULA_001242-PA
AQULA_001243-PA
AQULA_001244-PA
AQULA_001245-PA
AQULA_001246-PA
AQULA_001248-PA
AQULA_001250-PA
AQULA_001253-PA
AQULA_001254-PA
AQULA_001255-PA
AQULA_001256-PA
AQULA_001258-PA
AQULA_001259-PA
AQULA_001260-PA
AQULA_001261-PA
AQULA_001262-PA
AQULA_001264-PA
AQULA_001265-PA
AQULA_001267-PA
AQULA_001268-PA
AQULA_001270-PA
AQULA_001271-PA
AQULA_001272-PA
AQULA_001273-PA
AQULA_001274-PA
AQULA_001277-PA
AQULA_001279-PA
AQULA_001282-PA
AQULA_001283-PA
AQULA_001284-PA
AQULA_001285-PA
AQULA_001286-PA
AQULA_001287-PA
AQULA_001288-PA
AQULA_001289-PA
AQULA_001291-PA
AQULA_001292-PA
AQULA_001293-PA
AQULA_001295-PA
AQULA_001297-PA
AQULA_001301-PA
AQULA_001302-PA
AQULA_001303-PA
AQULA_001305-PA
AQULA_001306-PA
AQULA_001307-PA
AQULA_001309-PA
AQULA_001310-PA
AQULA_001311-PA
AQULA_001312-PA
AQULA_001313-PA
AQULA_001314-PA
AQULA_001315-PA
AQULA_001316-PA
AQULA_001318-PA
AQULA_001319-PA
AQULA_001320-PA
AQULA_001321-PA
AQULA_001322-PA
AQULA_001323-PA
AQULA_001324-PA
AQULA_001326-PA
AQULA_001328-PA
AQULA_001331-PA
AQULA_001333-PA
AQULA_001334-PA
AQULA_001335-PA
AQULA_001336-PA
AQULA_001337-PA
AQULA_001339-PA
AQULA_001340-PA
AQULA_001341-PA
AQULA_001342-PA
AQULA_001343-PA
AQULA_001344-PA
AQULA_001345-PA
AQULA_001347-PA
AQULA_001348-PA
AQULA_001349-PA
AQULA_001350-PA
AQULA_001352-PA
AQULA_001353-PA
AQULA_001354-PA
AQULA_001355-PA
AQULA_001356-PA
AQULA_001358-PA
AQULA_001359-PA
AQULA_001360-PA
AQULA_001361-PA
AQULA_001362-PA
AQULA_001364-PA
AQULA_001366-PA
AQULA_001367-PA
AQULA_001368-PA
AQULA_001370-PA
AQULA_001371-PA
AQULA_001372-PA
AQULA_001373-PA
AQULA_001374-PA
AQULA_001376-PA
AQULA_001379-PA
AQULA_001381-PA
AQULA_001382-PA
AQULA_001383-PA
AQULA_001384-PA
AQULA_001385-PA
AQULA_001386-PA
AQULA_001389-PA
AQULA_001390-PA
AQULA_001391-PA
AQULA_001393-PA
AQULA_001396-PA
AQULA_001397-PA
AQULA_001399-PA
AQULA_001401-PA
AQULA_001404-PA
AQULA_001405-PA
AQULA_001406-PA
AQULA_001407-PA
AQULA_001408-PA
AQULA_001409-PA
AQULA_001410-PA
AQULA_001411-PA
AQULA_001413-PA
AQULA_001414-PA
AQULA_001415-PA
AQULA_001416-PA
AQULA_001417-PA
AQULA_001418-PA
AQULA_001420-PA
AQULA_001421-PA
AQULA_001422-PA
AQULA_001423-PA
AQULA_001425-PA
AQULA_001426-PA
AQULA_001427-PA
AQULA_001428-PA
AQULA_001431-PA
AQULA_001433-PA
AQULA_001434-PA
AQULA_001436-PA
AQULA_001437-PA
AQULA_001438-PA
AQULA_001439-PA
AQULA_001440-PA
AQULA_001441-PA
AQULA_001442-PA
AQULA_001443-PA
AQULA_001444-PA
AQULA_001446-PA
AQULA_001447-PA
AQULA_001450-PA
AQULA_001452-PA
AQULA_001453-PA
AQULA_001454-PA
AQULA_001455-PA
AQULA_001457-PA
AQULA_001458-PA
AQULA_001460-PA
AQULA_001461-PA
AQULA_001462-PA
AQULA_001464-PA
AQULA_001465-PA
AQULA_001466-PA
AQULA_001467-PA
AQULA_001468-PA
AQULA_001469-PA
AQULA_001470-PA
AQULA_001471-PA
AQULA_001472-PA
AQULA_001474-PA
AQULA_001475-PA
AQULA_001476-PA
AQULA_001480-PA
AQULA_001481-PA
AQULA_001482-PA
AQULA_001483-PA
AQULA_001485-PA
AQULA_001486-PA
AQULA_001487-PA
AQULA_001488-PA
AQULA_001489-PA
AQULA_001491-PA
AQULA_001495-PA
AQULA_001496-PA
AQULA_001497-PA
AQULA_001498-PA
AQULA_001499-PA
AQULA_001500-PA
AQULA_001501-PA
AQULA_001503-PA
AQULA_001504-PA
AQULA_001505-PA
AQULA_001507-PA
AQULA_001508-PA
AQULA_001510-PA
AQULA_001511-PA
AQULA_001513-PA
AQULA_001514-PA
AQULA_001515-PA
AQULA_001516-PA
AQULA_001517-PA
AQULA_001518-PA
AQULA_001519-PA
AQULA_001520-PA
AQULA_001521-PA
AQULA_001522-PA
AQULA_001523-PA
AQULA_001524-PA
AQULA_001526-PA
AQULA_001527-PA
AQULA_001528-PA
AQULA_001530-PA
AQULA_001531-PA
AQULA_001534-PA
AQULA_001536-PA
AQULA_001537-PA
AQULA_001538-PA
AQULA_001539-PA
AQULA_001541-PA
AQULA_001544-PA
AQULA_001549-PA
AQULA_001555-PA
AQULA_001556-PA
AQULA_001557-PA
AQULA_001558-PA
AQULA_001559-PA
AQULA_001560-PA
AQULA_001564-PA
AQULA_001565-PA
AQULA_001566-PA
AQULA_001567-PA
AQULA_001568-PA
AQULA_001569-PA
AQULA_001571-PA
AQULA_001572-PA
AQULA_001573-PA
AQULA_001574-PA
AQULA_001576-PA
AQULA_001579-PA
AQULA_001581-PA
AQULA_001582-PA
AQULA_001583-PA
AQULA_001584-PA
AQULA_001585-PA
AQULA_001586-PA
AQULA_001587-PA
AQULA_001588-PA
AQULA_001591-PA
AQULA_001592-PA
AQULA_001593-PA
AQULA_001594-PA
AQULA_001595-PA
AQULA_001596-PA
AQULA_001597-PA
AQULA_001599-PA
AQULA_001600-PA
AQULA_001601-PA
AQULA_001602-PA
AQULA_001605-PA
AQULA_001607-PA
AQULA_001608-PA
AQULA_001609-PA
AQULA_001610-PA
AQULA_001612-PA
AQULA_001613-PA
AQULA_001614-PA
AQULA_001615-PA
AQULA_001617-PA
AQULA_001618-PA
AQULA_001621-PA
AQULA_001622-PA
AQULA_001623-PA
AQULA_001624-PA
AQULA_001625-PA
AQULA_001627-PA
AQULA_001628-PA
AQULA_001629-PA
AQULA_001631-PA
AQULA_001634-PA
AQULA_001635-PA
AQULA_001636-PA
AQULA_001638-PA
AQULA_001639-PA
AQULA_001640-PA
AQULA_001641-PA
AQULA_001642-PA
AQULA_001643-PA
AQULA_001644-PA
AQULA_001645-PA
AQULA_001650-PA
AQULA_001651-PA
AQULA_001653-PA
AQULA_001654-PA
AQULA_001655-PA
AQULA_001656-PA
AQULA_001657-PA
AQULA_001658-PA
AQULA_001659-PA
AQULA_001660-PA
AQULA_001661-PA
AQULA_001662-PA
AQULA_001663-PA
AQULA_001665-PA
AQULA_001666-PA
AQULA_001667-PA
AQULA_001668-PA
AQULA_001670-PA
AQULA_001671-PA
AQULA_001673-PA
AQULA_001674-PA
AQULA_001677-PA
AQULA_001680-PA
AQULA_001683-PA
AQULA_001684-PA
AQULA_001685-PA
AQULA_001686-PA
AQULA_001687-PA
AQULA_001689-PA
AQULA_001690-PA
AQULA_001691-PA
AQULA_001692-PA
AQULA_001694-PA
AQULA_001696-PA
AQULA_001697-PA
AQULA_001698-PA
AQULA_001701-PA
AQULA_001705-PA
AQULA_001706-PA
AQULA_001707-PA
AQULA_001708-PA
AQULA_001709-PA
AQULA_001711-PA
AQULA_001712-PA
AQULA_001714-PA
AQULA_001716-PA
AQULA_001718-PA
AQULA_001719-PA
AQULA_001720-PA
AQULA_001721-PA
AQULA_001722-PA
AQULA_001723-PA
AQULA_001724-PA
AQULA_001725-PA
AQULA_001726-PA
AQULA_001727-PA
AQULA_001728-PA
AQULA_001729-PA
AQULA_001730-PA
AQULA_001731-PA
AQULA_001732-PA
AQULA_001733-PA
AQULA_001734-PA
AQULA_001735-PA
AQULA_001736-PA
AQULA_001737-PA
AQULA_001738-PA
AQULA_001740-PA
AQULA_001741-PA
AQULA_001742-PA
AQULA_001743-PA
AQULA_001744-PA
AQULA_001745-PA
AQULA_001746-PA
AQULA_001747-PA
AQULA_001748-PA
AQULA_001750-PA
AQULA_001751-PA
AQULA_001752-PA
AQULA_001754-PA
AQULA_001755-PA
AQULA_001756-PA
AQULA_001759-PA
AQULA_001760-PA
AQULA_001761-PA
AQULA_001763-PA
AQULA_001764-PA
AQULA_001766-PA
AQULA_001767-PA
AQULA_001768-PA
AQULA_001770-PA
AQULA_001772-PA
AQULA_001773-PA
AQULA_001774-PA
AQULA_001775-PA
AQULA_001776-PA
AQULA_001777-PA
AQULA_001778-PA
AQULA_001779-PA
AQULA_001780-PA
AQULA_001782-PA
AQULA_001785-PA
AQULA_001786-PA
AQULA_001788-PA
AQULA_001789-PA
AQULA_001794-PA
AQULA_001796-PA
AQULA_001797-PA
AQULA_001798-PA
AQULA_001799-PA
AQULA_001800-PA
AQULA_001801-PA
AQULA_001802-PA
AQULA_001803-PA
AQULA_001805-PA
AQULA_001806-PA
AQULA_001807-PA
AQULA_001808-PA
AQULA_001809-PA
AQULA_001812-PA
AQULA_001814-PA
AQULA_001815-PA
AQULA_001817-PA
AQULA_001820-PA
AQULA_001821-PA
AQULA_001824-PA
AQULA_001826-PA
AQULA_001828-PA
AQULA_001830-PA
AQULA_001833-PA
AQULA_001834-PA
AQULA_001836-PA
AQULA_001837-PA
AQULA_001839-PA
AQULA_001840-PA
AQULA_001841-PA
AQULA_001843-PA
AQULA_001848-PA
AQULA_001850-PA
AQULA_001851-PA
AQULA_001852-PA
AQULA_001854-PA
AQULA_001855-PA
AQULA_001856-PA
AQULA_001858-PA
AQULA_001859-PA
AQULA_001862-PA
AQULA_001863-PA
AQULA_001864-PA
AQULA_001867-PA
AQULA_001868-PA
AQULA_001869-PA
AQULA_001870-PA
AQULA_001872-PA
AQULA_001873-PA
AQULA_001876-PA
AQULA_001878-PA
AQULA_001879-PA
AQULA_001881-PA
AQULA_001882-PA
AQULA_001883-PA
AQULA_001885-PA
AQULA_001892-PA
AQULA_001893-PA
AQULA_001894-PA
AQULA_001895-PA
AQULA_001897-PA
AQULA_001898-PA
AQULA_001899-PA
AQULA_001900-PA
AQULA_001901-PA
AQULA_001902-PA
AQULA_001903-PA
AQULA_001906-PA
AQULA_001907-PA
AQULA_001909-PA
AQULA_001911-PA
AQULA_001912-PA
AQULA_001914-PA
AQULA_001915-PA
AQULA_001916-PA
AQULA_001917-PA
AQULA_001918-PA
AQULA_001920-PA
AQULA_001921-PA
AQULA_001922-PA
AQULA_001924-PA
AQULA_001925-PA
AQULA_001926-PA
AQULA_001927-PA
AQULA_001929-PA
AQULA_001930-PA
AQULA_001931-PA
AQULA_001932-PA
AQULA_001935-PA
AQULA_001936-PA
AQULA_001937-PA
AQULA_001939-PA
AQULA_001941-PA
AQULA_001942-PA
AQULA_001943-PA
AQULA_001944-PA
AQULA_001945-PA
AQULA_001947-PA
AQULA_001948-PA
AQULA_001950-PA
AQULA_001951-PA
AQULA_001953-PA
AQULA_001954-PA
AQULA_001956-PA
AQULA_001957-PA
AQULA_001958-PA
AQULA_001959-PA
AQULA_001960-PA
AQULA_001961-PA
AQULA_001962-PA
AQULA_001963-PA
AQULA_001964-PA
AQULA_001965-PA
AQULA_001966-PA
AQULA_001967-PA
AQULA_001968-PA
AQULA_001969-PA
AQULA_001971-PA
AQULA_001972-PA
AQULA_001973-PA
AQULA_001974-PA
AQULA_001975-PA
AQULA_001976-PA
AQULA_001978-PA
AQULA_001979-PA
AQULA_001980-PA
AQULA_001981-PA
AQULA_001982-PA
AQULA_001986-PA
AQULA_001987-PA
AQULA_001990-PA
AQULA_001991-PA
AQULA_001993-PA
AQULA_001994-PA
AQULA_001995-PA
AQULA_001998-PA
AQULA_002000-PA
AQULA_002001-PA
AQULA_002004-PA
AQULA_002006-PA
AQULA_002007-PA
AQULA_002008-PA
AQULA_002009-PA
AQULA_002010-PA
AQULA_002011-PA
AQULA_002012-PA
AQULA_002013-PA
AQULA_002015-PA
AQULA_002017-PA
AQULA_002019-PA
AQULA_002021-PA
AQULA_002022-PA
AQULA_002023-PA
AQULA_002025-PA
AQULA_002026-PA
AQULA_002027-PA
AQULA_002028-PA
AQULA_002030-PA
AQULA_002031-PA
AQULA_002032-PA
AQULA_002033-PA
AQULA_002034-PA
AQULA_002035-PA
AQULA_002036-PA
AQULA_002037-PA
AQULA_002039-PA
AQULA_002042-PA
AQULA_002045-PA
AQULA_002048-PA
AQULA_002051-PA
AQULA_002054-PA
AQULA_002055-PA
AQULA_002056-PA
AQULA_002057-PA
AQULA_002061-PA
AQULA_002062-PA
AQULA_002063-PA
AQULA_002064-PA
AQULA_002065-PA
AQULA_002066-PA
AQULA_002068-PA
AQULA_002069-PA
AQULA_002070-PA
AQULA_002071-PA
AQULA_002073-PA
AQULA_002074-PA
AQULA_002075-PA
AQULA_002076-PA
AQULA_002077-PA
AQULA_002078-PA
AQULA_002079-PA
AQULA_002080-PA
AQULA_002081-PA
AQULA_002082-PA
AQULA_002083-PA
AQULA_002084-PA
AQULA_002085-PA
AQULA_002086-PA
AQULA_002087-PA
AQULA_002088-PA
AQULA_002089-PA
AQULA_002090-PA
AQULA_002091-PA
AQULA_002092-PA
AQULA_002094-PA
AQULA_002095-PA
AQULA_002096-PA
AQULA_002097-PA
AQULA_002098-PA
AQULA_002099-PA
AQULA_002100-PA
AQULA_002104-PA
AQULA_002105-PA
AQULA_002106-PA
AQULA_002108-PA
AQULA_002109-PA
AQULA_002110-PA
AQULA_002111-PA
AQULA_002114-PA
AQULA_002117-PA
AQULA_002118-PA
AQULA_002119-PA
AQULA_002120-PA
AQULA_002122-PA
AQULA_002126-PA
AQULA_002128-PA
AQULA_002131-PA
AQULA_002132-PA
AQULA_002133-PA
AQULA_002134-PA
AQULA_002135-PA
AQULA_002136-PA
AQULA_002137-PA
AQULA_002139-PA
AQULA_002140-PA
AQULA_002142-PA
AQULA_002143-PA
AQULA_002144-PA
AQULA_002146-PA
AQULA_002148-PA
AQULA_002150-PA
AQULA_002151-PA
AQULA_002152-PA
AQULA_002153-PA
AQULA_002155-PA
AQULA_002156-PA
AQULA_002157-PA
AQULA_002158-PA
AQULA_002161-PA
AQULA_002162-PA
AQULA_002163-PA
AQULA_002164-PA
AQULA_002165-PA
AQULA_002167-PA
AQULA_002168-PA
AQULA_002170-PA
AQULA_002171-PA
AQULA_002173-PA
AQULA_002174-PA
AQULA_002175-PA
AQULA_002176-PA
AQULA_002177-PA
AQULA_002178-PA
AQULA_002179-PA
AQULA_002180-PA
AQULA_002181-PA
AQULA_002183-PA
AQULA_002184-PA
AQULA_002185-PA
AQULA_002186-PA
AQULA_002187-PA
AQULA_002188-PA
AQULA_002189-PA
AQULA_002190-PA
AQULA_002191-PA
AQULA_002192-PA
AQULA_002196-PA
AQULA_002197-PA
AQULA_002198-PA
AQULA_002200-PA
AQULA_002201-PA
AQULA_002202-PA
AQULA_002204-PA
AQULA_002205-PA
AQULA_002206-PA
AQULA_002207-PA
AQULA_002210-PA
AQULA_002211-PA
AQULA_002212-PA
AQULA_002213-PA
AQULA_002214-PA
AQULA_002215-PA
AQULA_002216-PA
AQULA_002217-PA
AQULA_002218-PA
AQULA_002221-PA
AQULA_002222-PA
AQULA_002224-PA
AQULA_002225-PA
AQULA_002227-PA
AQULA_002229-PA
AQULA_002231-PA
AQULA_002232-PA
AQULA_002233-PA
AQULA_002237-PA
AQULA_002240-PA
AQULA_002241-PA
AQULA_002244-PA
AQULA_002245-PA
AQULA_002246-PA
AQULA_002247-PA
AQULA_002248-PA
AQULA_002249-PA
AQULA_002250-PA
AQULA_002252-PA
AQULA_002253-PA
AQULA_002254-PA
AQULA_002255-PA
AQULA_002257-PA
AQULA_002258-PA
AQULA_002259-PA
AQULA_002260-PA
AQULA_002262-PA
AQULA_002263-PA
AQULA_002264-PA
AQULA_002265-PA
AQULA_002266-PA
AQULA_002267-PA
AQULA_002268-PA
AQULA_002270-PA
AQULA_002271-PA
AQULA_002272-PA
AQULA_002273-PA
AQULA_002275-PA
AQULA_002276-PA
AQULA_002277-PA
AQULA_002279-PA
AQULA_002281-PA
AQULA_002283-PA
AQULA_002284-PA
AQULA_002285-PA
AQULA_002287-PA
AQULA_002288-PA
AQULA_002289-PA
AQULA_002291-PA
AQULA_002293-PA
AQULA_002294-PA
AQULA_002296-PA
AQULA_002297-PA
AQULA_002298-PA
AQULA_002299-PA
AQULA_002300-PA
AQULA_002301-PA
AQULA_002303-PA
AQULA_002304-PA
AQULA_002305-PA
AQULA_002306-PA
AQULA_002307-PA
AQULA_002308-PA
AQULA_002310-PA
AQULA_002311-PA
AQULA_002312-PA
AQULA_002313-PA
AQULA_002314-PA
AQULA_002315-PA
AQULA_002319-PA
AQULA_002320-PA
AQULA_002322-PA
AQULA_002323-PA
AQULA_002324-PA
AQULA_002325-PA
AQULA_002326-PA
AQULA_002327-PA
AQULA_002328-PA
AQULA_002329-PA
AQULA_002330-PA
AQULA_002331-PA
AQULA_002332-PA
AQULA_002333-PA
AQULA_002334-PA
AQULA_002336-PA
AQULA_002337-PA
AQULA_002338-PA
AQULA_002339-PA
AQULA_002341-PA
AQULA_002342-PA
AQULA_002344-PA
AQULA_002345-PA
AQULA_002346-PA
AQULA_002347-PA
AQULA_002348-PA
AQULA_002349-PA
AQULA_002350-PA
AQULA_002351-PA
AQULA_002352-PA
AQULA_002354-PA
AQULA_002355-PA
AQULA_002356-PA
AQULA_002357-PA
AQULA_002358-PA
AQULA_002359-PA
AQULA_002360-PA
AQULA_002365-PA
AQULA_002367-PA
AQULA_002368-PA
AQULA_002369-PA
AQULA_002370-PA
AQULA_002371-PA
AQULA_002372-PA
AQULA_002373-PA
AQULA_002375-PA
AQULA_002376-PA
AQULA_002377-PA
AQULA_002378-PA
AQULA_002379-PA
AQULA_002380-PA
AQULA_002381-PA
AQULA_002382-PA
AQULA_002384-PA
AQULA_002386-PA
AQULA_002387-PA
AQULA_002388-PA
AQULA_002389-PA
AQULA_002390-PA
AQULA_002391-PA
AQULA_002394-PA
AQULA_002395-PA
AQULA_002396-PA
AQULA_002397-PA
AQULA_002398-PA
AQULA_002400-PA
AQULA_002401-PA
AQULA_002402-PA
AQULA_002403-PA
AQULA_002404-PA
AQULA_002405-PA
AQULA_002406-PA
AQULA_002407-PA
AQULA_002408-PA
AQULA_002409-PA
AQULA_002411-PA
AQULA_002412-PA
AQULA_002414-PA
AQULA_002415-PA
AQULA_002416-PA
AQULA_002417-PA
AQULA_002418-PA
AQULA_002419-PA
AQULA_002420-PA
AQULA_002421-PA
AQULA_002423-PA
AQULA_002425-PA
AQULA_002426-PA
AQULA_002427-PA
AQULA_002430-PA
AQULA_002431-PA
AQULA_002432-PA
AQULA_002433-PA
AQULA_002434-PA
AQULA_002435-PA
AQULA_002442-PA
AQULA_002443-PA
AQULA_002445-PA
AQULA_002448-PA
AQULA_002449-PA
AQULA_002450-PA
AQULA_002452-PA
AQULA_002453-PA
AQULA_002454-PA
AQULA_002455-PA
AQULA_002457-PA
AQULA_002459-PA
AQULA_002464-PA
AQULA_002465-PA
AQULA_002466-PA
AQULA_002467-PA
AQULA_002468-PA
AQULA_002469-PA
AQULA_002470-PA
AQULA_002472-PA
AQULA_002473-PA
AQULA_002475-PA
AQULA_002476-PA
AQULA_002477-PA
AQULA_002478-PA
AQULA_002479-PA
AQULA_002480-PA
AQULA_002481-PA
AQULA_002482-PA
AQULA_002483-PA
AQULA_002485-PA
AQULA_002486-PA
AQULA_002489-PA
AQULA_002490-PA
AQULA_002492-PA
AQULA_002493-PA
AQULA_002494-PA
AQULA_002496-PA
AQULA_002500-PA
AQULA_002502-PA
AQULA_002504-PA
AQULA_002506-PA
AQULA_002507-PA
AQULA_002509-PA
AQULA_002510-PA
AQULA_002511-PA
AQULA_002513-PA
AQULA_002514-PA
AQULA_002516-PA
AQULA_002517-PA
AQULA_002518-PA
AQULA_002519-PA
AQULA_002520-PA
AQULA_002522-PA
AQULA_002523-PA
AQULA_002524-PA
AQULA_002526-PA
AQULA_002528-PA
AQULA_002529-PA
AQULA_002530-PA
AQULA_002531-PA
AQULA_002533-PA
AQULA_002534-PA
AQULA_002535-PA
AQULA_002536-PA
AQULA_002537-PA
AQULA_002538-PA
AQULA_002539-PA
AQULA_002540-PA
AQULA_002542-PA
AQULA_002543-PA
AQULA_002544-PA
AQULA_002545-PA
AQULA_002546-PA
AQULA_002547-PA
AQULA_002548-PA
AQULA_002549-PA
AQULA_002551-PA
AQULA_002552-PA
AQULA_002553-PA
AQULA_002554-PA
AQULA_002557-PA
AQULA_002558-PA
AQULA_002559-PA
AQULA_002560-PA
AQULA_002561-PA
AQULA_002562-PA
AQULA_002565-PA
AQULA_002566-PA
AQULA_002568-PA
AQULA_002570-PA
AQULA_002573-PA
AQULA_002578-PA
AQULA_002581-PA
AQULA_002582-PA
AQULA_002584-PA
AQULA_002586-PA
AQULA_002590-PA
AQULA_002592-PA
AQULA_002595-PA
AQULA_002600-PA
AQULA_002602-PA
AQULA_002603-PA
AQULA_002604-PA
AQULA_002605-PA
AQULA_002606-PA
AQULA_002608-PA
AQULA_002609-PA
AQULA_002611-PA
AQULA_002612-PA
AQULA_002613-PA
AQULA_002614-PA
AQULA_002615-PA
AQULA_002616-PA
AQULA_002617-PA
AQULA_002618-PA
AQULA_002619-PA
AQULA_002622-PA
AQULA_002623-PA
AQULA_002624-PA
AQULA_002625-PA
AQULA_002628-PA
AQULA_002632-PA
AQULA_002635-PA
AQULA_002636-PA
AQULA_002637-PA
AQULA_002641-PA
AQULA_002642-PA
AQULA_002643-PA
AQULA_002645-PA
AQULA_002646-PA
AQULA_002647-PA
AQULA_002650-PA
AQULA_002651-PA
AQULA_002652-PA
AQULA_002653-PA
AQULA_002655-PA
AQULA_002656-PA
AQULA_002657-PA
AQULA_002658-PA
AQULA_002659-PA
AQULA_002660-PA
AQULA_002663-PA
AQULA_002664-PA
AQULA_002665-PA
AQULA_002667-PA
AQULA_002668-PA
AQULA_002671-PA
AQULA_002673-PA
AQULA_002674-PA
AQULA_002675-PA
AQULA_002677-PA
AQULA_002678-PA
AQULA_002680-PA
AQULA_002681-PA
AQULA_002683-PA
AQULA_002685-PA
AQULA_002686-PA
AQULA_002687-PA
AQULA_002688-PA
AQULA_002689-PA
AQULA_002692-PA
AQULA_002693-PA
AQULA_002694-PA
AQULA_002695-PA
AQULA_002696-PA
AQULA_002698-PA
AQULA_002702-PA
AQULA_002703-PA
AQULA_002704-PA
AQULA_002705-PA
AQULA_002706-PA
AQULA_002708-PA
AQULA_002710-PA
AQULA_002712-PA
AQULA_002713-PA
AQULA_002714-PA
AQULA_002715-PA
AQULA_002716-PA
AQULA_002717-PA
AQULA_002719-PA
AQULA_002720-PA
AQULA_002723-PA
AQULA_002726-PA
AQULA_002728-PA
AQULA_002729-PA
AQULA_002730-PA
AQULA_002731-PA
AQULA_002732-PA
AQULA_002733-PA
AQULA_002735-PA
AQULA_002738-PA
AQULA_002741-PA
AQULA_002742-PA
AQULA_002744-PA
AQULA_002745-PA
AQULA_002747-PA
AQULA_002748-PA
AQULA_002749-PA
AQULA_002750-PA
AQULA_002751-PA
AQULA_002752-PA
AQULA_002754-PA
AQULA_002756-PA
AQULA_002757-PA
AQULA_002758-PA
AQULA_002760-PA
AQULA_002761-PA
AQULA_002762-PA
AQULA_002763-PA
AQULA_002764-PA
AQULA_002766-PA
AQULA_002769-PA
AQULA_002770-PA
AQULA_002771-PA
AQULA_002772-PA
AQULA_002773-PA
AQULA_002774-PA
AQULA_002776-PA
AQULA_002777-PA
AQULA_002780-PA
AQULA_002781-PA
AQULA_002782-PA
AQULA_002783-PA
AQULA_002784-PA
AQULA_002785-PA
AQULA_002786-PA
AQULA_002787-PA
AQULA_002788-PA
AQULA_002789-PA
AQULA_002790-PA
AQULA_002791-PA
AQULA_002792-PA
AQULA_002794-PA
AQULA_002795-PA
AQULA_002796-PA
AQULA_002797-PA
AQULA_002798-PA
AQULA_002799-PA
AQULA_002803-PA
AQULA_002808-PA
AQULA_002809-PA
AQULA_002811-PA
AQULA_002812-PA
AQULA_002813-PA
AQULA_002814-PA
AQULA_002816-PA
AQULA_002817-PA
AQULA_002818-PA
AQULA_002819-PA
AQULA_002820-PA
AQULA_002821-PA
AQULA_002822-PA
AQULA_002824-PA
AQULA_002826-PA
AQULA_002827-PA
AQULA_002828-PA
AQULA_002829-PA
AQULA_002830-PA
AQULA_002831-PA
AQULA_002832-PA
AQULA_002833-PA
AQULA_002834-PA
AQULA_002835-PA
AQULA_002836-PA
AQULA_002837-PA
AQULA_002839-PA
AQULA_002841-PA
AQULA_002842-PA
AQULA_002844-PA
AQULA_002845-PA
AQULA_002847-PA
AQULA_002854-PA
AQULA_002855-PA
AQULA_002856-PA
AQULA_002857-PA
AQULA_002858-PA
AQULA_002860-PA
AQULA_002863-PA
AQULA_002865-PA
AQULA_002866-PA
AQULA_002869-PA
AQULA_002870-PA
AQULA_002871-PA
AQULA_002872-PA
AQULA_002874-PA
AQULA_002875-PA
AQULA_002877-PA
AQULA_002881-PA
AQULA_002883-PA
AQULA_002884-PA
AQULA_002885-PA
AQULA_002887-PA
AQULA_002888-PA
AQULA_002889-PA
AQULA_002892-PA
AQULA_002893-PA
AQULA_002894-PA
AQULA_002896-PA
AQULA_002897-PA
AQULA_002898-PA
AQULA_002901-PA
AQULA_002902-PA
AQULA_002903-PA
AQULA_002909-PA
AQULA_002910-PA
AQULA_002912-PA
AQULA_002914-PA
AQULA_002921-PA
AQULA_002922-PA
AQULA_002927-PA
AQULA_002928-PA
AQULA_002929-PA
AQULA_002930-PA
AQULA_002932-PA
AQULA_002933-PA
AQULA_002935-PA
AQULA_002936-PA
AQULA_002937-PA
AQULA_002938-PA
AQULA_002940-PA
AQULA_002941-PA
AQULA_002945-PA
AQULA_002946-PA
AQULA_002949-PA
AQULA_002951-PA
AQULA_002954-PA
AQULA_002955-PA
AQULA_002956-PA
AQULA_002958-PA
AQULA_002960-PA
AQULA_002961-PA
AQULA_002963-PA
AQULA_002964-PA
AQULA_002965-PA
AQULA_002967-PA
AQULA_002968-PA
AQULA_002969-PA
AQULA_002971-PA
AQULA_002972-PA
AQULA_002974-PA
AQULA_002976-PA
AQULA_002978-PA
AQULA_002979-PA
AQULA_002980-PA
AQULA_002981-PA
AQULA_002982-PA
AQULA_002984-PA
AQULA_002985-PA
AQULA_002986-PA
AQULA_002987-PA
AQULA_002988-PA
AQULA_002989-PA
AQULA_002990-PA
AQULA_002992-PA
AQULA_002993-PA
AQULA_002994-PA
AQULA_002996-PA
AQULA_002997-PA
AQULA_002998-PA
AQULA_002999-PA
AQULA_003001-PA
AQULA_003002-PA
AQULA_003004-PA
AQULA_003005-PA
AQULA_003006-PA
AQULA_003007-PA
AQULA_003008-PA
AQULA_003010-PA
AQULA_003011-PA
AQULA_003013-PA
AQULA_003014-PA
AQULA_003015-PA
AQULA_003016-PA
AQULA_003018-PA
AQULA_003019-PA
AQULA_003020-PA
AQULA_003024-PA
AQULA_003025-PA
AQULA_003026-PA
AQULA_003028-PA
AQULA_003030-PA
AQULA_003031-PA
AQULA_003032-PA
AQULA_003033-PA
AQULA_003034-PA
AQULA_003036-PA
AQULA_003038-PA
AQULA_003039-PA
AQULA_003040-PA
AQULA_003041-PA
AQULA_003042-PA
AQULA_003044-PA
AQULA_003045-PA
AQULA_003046-PA
AQULA_003048-PA
AQULA_003049-PA
AQULA_003050-PA
AQULA_003056-PA
AQULA_003057-PA
AQULA_003060-PA
AQULA_003061-PA
AQULA_003062-PA
AQULA_003066-PA
AQULA_003071-PA
AQULA_003072-PA
AQULA_003073-PA
AQULA_003074-PA
AQULA_003075-PA
AQULA_003076-PA
AQULA_003077-PA
AQULA_003078-PA
AQULA_003081-PA
AQULA_003082-PA
AQULA_003083-PA
AQULA_003084-PA
AQULA_003085-PA
AQULA_003086-PA
AQULA_003087-PA
AQULA_003091-PA
AQULA_003092-PA
AQULA_003093-PA
AQULA_003094-PA
AQULA_003095-PA
AQULA_003096-PA
AQULA_003097-PA
AQULA_003098-PA
AQULA_003099-PA
AQULA_003101-PA
AQULA_003102-PA
AQULA_003105-PA
AQULA_003106-PA
AQULA_003107-PA
AQULA_003108-PA
AQULA_003109-PA
AQULA_003111-PA
AQULA_003112-PA
AQULA_003113-PA
AQULA_003115-PA
AQULA_003116-PA
AQULA_003117-PA
AQULA_003119-PA
AQULA_003120-PA
AQULA_003122-PA
AQULA_003124-PA
AQULA_003126-PA
AQULA_003127-PA
AQULA_003129-PA
AQULA_003130-PA
AQULA_003132-PA
AQULA_003133-PA
AQULA_003135-PA
AQULA_003137-PA
AQULA_003138-PA
AQULA_003141-PA
AQULA_003143-PA
AQULA_003147-PA
AQULA_003148-PA
AQULA_003149-PA
AQULA_003151-PA
AQULA_003152-PA
AQULA_003153-PA
AQULA_003155-PA
AQULA_003156-PA
AQULA_003159-PA
AQULA_003160-PA
AQULA_003164-PA
AQULA_003165-PA
AQULA_003166-PA
AQULA_003169-PA
AQULA_003170-PA
AQULA_003171-PA
AQULA_003172-PA
AQULA_003174-PA
AQULA_003175-PA
AQULA_003177-PA
AQULA_003180-PA
AQULA_003181-PA
AQULA_003185-PA
AQULA_003186-PA
AQULA_003187-PA
AQULA_003190-PA
AQULA_003191-PA
AQULA_003193-PA
AQULA_003194-PA
AQULA_003195-PA
AQULA_003196-PA
AQULA_003198-PA
AQULA_003199-PA
AQULA_003200-PA
AQULA_003201-PA
AQULA_003206-PA
AQULA_003207-PA
AQULA_003210-PA
AQULA_003213-PA
AQULA_003215-PA
AQULA_003219-PA
AQULA_003220-PA
AQULA_003221-PA
AQULA_003222-PA
AQULA_003223-PA
AQULA_003224-PA
AQULA_003226-PA
AQULA_003228-PA
AQULA_003229-PA
AQULA_003230-PA
AQULA_003231-PA
AQULA_003232-PA
AQULA_003233-PA
AQULA_003234-PA
AQULA_003235-PA
AQULA_003236-PA
AQULA_003239-PA
AQULA_003241-PA
AQULA_003242-PA
AQULA_003243-PA
AQULA_003245-PA
AQULA_003246-PA
AQULA_003247-PA
AQULA_003249-PA
AQULA_003250-PA
AQULA_003251-PA
AQULA_003252-PA
AQULA_003253-PA
AQULA_003255-PA
AQULA_003257-PA
AQULA_003259-PA
AQULA_003260-PA
AQULA_003265-PA
AQULA_003266-PA
AQULA_003268-PA
AQULA_003269-PA
AQULA_003270-PA
AQULA_003274-PA
AQULA_003276-PA
AQULA_003278-PA
AQULA_003279-PA
AQULA_003280-PA
AQULA_003281-PA
AQULA_003282-PA
AQULA_003284-PA
AQULA_003285-PA
AQULA_003286-PA
AQULA_003287-PA
AQULA_003288-PA
AQULA_003290-PA
AQULA_003291-PA
AQULA_003292-PA
AQULA_003293-PA
AQULA_003294-PA
AQULA_003296-PA
AQULA_003298-PA
AQULA_003299-PA
AQULA_003301-PA
AQULA_003303-PA
AQULA_003304-PA
AQULA_003305-PA
AQULA_003308-PA
AQULA_003309-PA
AQULA_003312-PA
AQULA_003313-PA
AQULA_003314-PA
AQULA_003315-PA
AQULA_003316-PA
AQULA_003317-PA
AQULA_003318-PA
AQULA_003319-PA
AQULA_003320-PA
AQULA_003321-PA
AQULA_003324-PA
AQULA_003325-PA
AQULA_003326-PA
AQULA_003327-PA
AQULA_003328-PA
AQULA_003331-PA
AQULA_003333-PA
AQULA_003335-PA
AQULA_003338-PA
AQULA_003339-PA
AQULA_003340-PA
AQULA_003341-PA
AQULA_003343-PA
AQULA_003347-PA
AQULA_003348-PA
AQULA_003350-PA
AQULA_003351-PA
AQULA_003353-PA
AQULA_003357-PA
AQULA_003358-PA
AQULA_003361-PA
AQULA_003362-PA
AQULA_003363-PA
AQULA_003364-PA
AQULA_003365-PA
AQULA_003368-PA
AQULA_003370-PA
AQULA_003371-PA
AQULA_003372-PA
AQULA_003373-PA
AQULA_003381-PA
AQULA_003386-PA
AQULA_003388-PA
AQULA_003389-PA
AQULA_003391-PA
AQULA_003392-PA
AQULA_003395-PA
AQULA_003396-PA
AQULA_003399-PA
AQULA_003400-PA
AQULA_003401-PA
AQULA_003402-PA
AQULA_003403-PA
AQULA_003404-PA
AQULA_003407-PA
AQULA_003409-PA
AQULA_003410-PA
AQULA_003411-PA
AQULA_003412-PA
AQULA_003413-PA
AQULA_003416-PA
AQULA_003417-PA
AQULA_003420-PA
AQULA_003421-PA
AQULA_003423-PA
AQULA_003436-PA
AQULA_003437-PA
AQULA_003438-PA
AQULA_003439-PA
AQULA_003440-PA
AQULA_003441-PA
AQULA_003443-PA
AQULA_003444-PA
AQULA_003445-PA
AQULA_003446-PA
AQULA_003447-PA
AQULA_003448-PA
AQULA_003449-PA
AQULA_003450-PA
AQULA_003451-PA
AQULA_003455-PA
AQULA_003456-PA
AQULA_003457-PA
AQULA_003458-PA
AQULA_003459-PA
AQULA_003460-PA
AQULA_003461-PA
AQULA_003462-PA
AQULA_003463-PA
AQULA_003464-PA
AQULA_003466-PA
AQULA_003467-PA
AQULA_003468-PA
AQULA_003469-PA
AQULA_003470-PA
AQULA_003471-PA
AQULA_003472-PA
AQULA_003474-PA
AQULA_003477-PA
AQULA_003478-PA
AQULA_003479-PA
AQULA_003481-PA
AQULA_003484-PA
AQULA_003485-PA
AQULA_003486-PA
AQULA_003487-PA
AQULA_003491-PA
AQULA_003492-PA
AQULA_003493-PA
AQULA_003494-PA
AQULA_003495-PA
AQULA_003496-PA
AQULA_003499-PA
AQULA_003500-PA
AQULA_003501-PA
AQULA_003503-PA
AQULA_003504-PA
AQULA_003505-PA
AQULA_003506-PA
AQULA_003507-PA
AQULA_003508-PA
AQULA_003509-PA
AQULA_003511-PA
AQULA_003512-PA
AQULA_003514-PA
AQULA_003517-PA
AQULA_003518-PA
AQULA_003519-PA
AQULA_003520-PA
AQULA_003521-PA
AQULA_003523-PA
AQULA_003524-PA
AQULA_003530-PA
AQULA_003533-PA
AQULA_003535-PA
AQULA_003536-PA
AQULA_003538-PA
AQULA_003543-PA
AQULA_003544-PA
AQULA_003546-PA
AQULA_003548-PA
AQULA_003549-PA
AQULA_003550-PA
AQULA_003551-PA
AQULA_003553-PA
AQULA_003557-PA
AQULA_003558-PA
AQULA_003559-PA
AQULA_003561-PA
AQULA_003563-PA
AQULA_003564-PA
AQULA_003565-PA
AQULA_003566-PA
AQULA_003567-PA
AQULA_003568-PA
AQULA_003569-PA
AQULA_003570-PA
AQULA_003571-PA
AQULA_003572-PA
AQULA_003573-PA
AQULA_003575-PA
AQULA_003576-PA
AQULA_003577-PA
AQULA_003578-PA
AQULA_003579-PA
AQULA_003581-PA
AQULA_003582-PA
AQULA_003584-PA
AQULA_003585-PA
AQULA_003586-PA
AQULA_003588-PA
AQULA_003589-PA
AQULA_003590-PA
AQULA_003591-PA
AQULA_003592-PA
AQULA_003593-PA
AQULA_003595-PA
AQULA_003600-PA
AQULA_003601-PA
AQULA_003602-PA
AQULA_003603-PA
AQULA_003604-PA
AQULA_003606-PA
AQULA_003607-PA
AQULA_003608-PA
AQULA_003609-PA
AQULA_003610-PA
AQULA_003611-PA
AQULA_003613-PA
AQULA_003617-PA
AQULA_003618-PA
AQULA_003623-PA
AQULA_003625-PA
AQULA_003627-PA
AQULA_003628-PA
AQULA_003629-PA
AQULA_003631-PA
AQULA_003632-PA
AQULA_003633-PA
AQULA_003635-PA
AQULA_003637-PA
AQULA_003638-PA
AQULA_003643-PA
AQULA_003645-PA
AQULA_003647-PA
AQULA_003648-PA
AQULA_003649-PA
AQULA_003650-PA
AQULA_003651-PA
AQULA_003653-PA
AQULA_003654-PA
AQULA_003655-PA
AQULA_003656-PA
AQULA_003657-PA
AQULA_003658-PA
AQULA_003659-PA
AQULA_003660-PA
AQULA_003662-PA
AQULA_003664-PA
AQULA_003665-PA
AQULA_003666-PA
AQULA_003668-PA
AQULA_003669-PA
AQULA_003670-PA
AQULA_003671-PA
AQULA_003672-PA
AQULA_003674-PA
AQULA_003675-PA
AQULA_003677-PA
AQULA_003678-PA
AQULA_003679-PA
AQULA_003680-PA
AQULA_003681-PA
AQULA_003682-PA
AQULA_003683-PA
AQULA_003684-PA
AQULA_003686-PA
AQULA_003687-PA
AQULA_003688-PA
AQULA_003689-PA
AQULA_003690-PA
AQULA_003691-PA
AQULA_003692-PA
AQULA_003695-PA
AQULA_003696-PA
AQULA_003697-PA
AQULA_003698-PA
AQULA_003700-PA
AQULA_003703-PA
AQULA_003704-PA
AQULA_003705-PA
AQULA_003706-PA
AQULA_003708-PA
AQULA_003710-PA
AQULA_003712-PA
AQULA_003713-PA
AQULA_003714-PA
AQULA_003715-PA
AQULA_003717-PA
AQULA_003720-PA
AQULA_003722-PA
AQULA_003723-PA
AQULA_003724-PA
AQULA_003725-PA
AQULA_003726-PA
AQULA_003728-PA
AQULA_003729-PA
AQULA_003731-PA
AQULA_003732-PA
AQULA_003733-PA
AQULA_003735-PA
AQULA_003736-PA
AQULA_003737-PA
AQULA_003738-PA
AQULA_003741-PA
AQULA_003743-PA
AQULA_003745-PA
AQULA_003746-PA
AQULA_003749-PA
AQULA_003750-PA
AQULA_003752-PA
AQULA_003754-PA
AQULA_003755-PA
AQULA_003756-PA
AQULA_003757-PA
AQULA_003758-PA
AQULA_003759-PA
AQULA_003760-PA
AQULA_003761-PA
AQULA_003762-PA
AQULA_003764-PA
AQULA_003765-PA
AQULA_003766-PA
AQULA_003768-PA
AQULA_003770-PA
AQULA_003771-PA
AQULA_003772-PA
AQULA_003773-PA
AQULA_003774-PA
AQULA_003775-PA
AQULA_003776-PA
AQULA_003778-PA
AQULA_003779-PA
AQULA_003783-PA
AQULA_003784-PA
AQULA_003785-PA
AQULA_003787-PA
AQULA_003788-PA
AQULA_003789-PA
AQULA_003790-PA
AQULA_003791-PA
AQULA_003793-PA
AQULA_003800-PA
AQULA_003801-PA
AQULA_003804-PA
AQULA_003805-PA
AQULA_003806-PA
AQULA_003808-PA
AQULA_003810-PA
AQULA_003811-PA
AQULA_003812-PA
AQULA_003813-PA
AQULA_003814-PA
AQULA_003815-PA
AQULA_003818-PA
AQULA_003819-PA
AQULA_003820-PA
AQULA_003822-PA
AQULA_003823-PA
AQULA_003824-PA
AQULA_003826-PA
AQULA_003827-PA
AQULA_003831-PA
AQULA_003832-PA
AQULA_003834-PA
AQULA_003836-PA
AQULA_003840-PA
AQULA_003841-PA
AQULA_003842-PA
AQULA_003843-PA
AQULA_003844-PA
AQULA_003846-PA
AQULA_003847-PA
AQULA_003849-PA
AQULA_003850-PA
AQULA_003851-PA
AQULA_003852-PA
AQULA_003853-PA
AQULA_003854-PA
AQULA_003856-PA
AQULA_003857-PA
AQULA_003858-PA
AQULA_003859-PA
AQULA_003860-PA
AQULA_003861-PA
AQULA_003862-PA
AQULA_003866-PA
AQULA_003869-PA
AQULA_003870-PA
AQULA_003871-PA
AQULA_003872-PA
AQULA_003873-PA
AQULA_003875-PA
AQULA_003876-PA
AQULA_003879-PA
AQULA_003880-PA
AQULA_003881-PA
AQULA_003882-PA
AQULA_003883-PA
AQULA_003884-PA
AQULA_003889-PA
AQULA_003891-PA
AQULA_003893-PA
AQULA_003895-PA
AQULA_003902-PA
AQULA_003905-PA
AQULA_003912-PA
AQULA_003913-PA
AQULA_003921-PA
AQULA_003922-PA
AQULA_003923-PA
AQULA_003924-PA
AQULA_003925-PA
AQULA_003926-PA
AQULA_003927-PA
AQULA_003928-PA
AQULA_003933-PA
AQULA_003935-PA
AQULA_003937-PA
AQULA_003938-PA
AQULA_003939-PA
AQULA_003941-PA
AQULA_003942-PA
AQULA_003943-PA
AQULA_003945-PA
AQULA_003946-PA
AQULA_003947-PA
AQULA_003948-PA
AQULA_003949-PA
AQULA_003953-PA
AQULA_003954-PA
AQULA_003955-PA
AQULA_003956-PA
AQULA_003957-PA
AQULA_003958-PA
AQULA_003959-PA
AQULA_003960-PA
AQULA_003961-PA
AQULA_003963-PA
AQULA_003966-PA
AQULA_003967-PA
AQULA_003968-PA
AQULA_003970-PA
AQULA_003971-PA
AQULA_003972-PA
AQULA_003973-PA
AQULA_003974-PA
AQULA_003975-PA
AQULA_003976-PA
AQULA_003978-PA
AQULA_003979-PA
AQULA_003981-PA
AQULA_003983-PA
AQULA_003984-PA
AQULA_003985-PA
AQULA_003986-PA
AQULA_003987-PA
AQULA_003988-PA
AQULA_003989-PA
AQULA_003990-PA
AQULA_003991-PA
AQULA_003992-PA
AQULA_003993-PA
AQULA_003994-PA
AQULA_003995-PA
AQULA_003996-PA
AQULA_003997-PA
AQULA_003998-PA
AQULA_003999-PA
AQULA_004000-PA
AQULA_004001-PA
AQULA_004003-PA
AQULA_004004-PA
AQULA_004005-PA
AQULA_004006-PA
AQULA_004007-PA
AQULA_004008-PA
AQULA_004010-PA
AQULA_004012-PA
AQULA_004013-PA
AQULA_004014-PA
AQULA_004015-PA
AQULA_004016-PA
AQULA_004018-PA
AQULA_004019-PA
AQULA_004020-PA
AQULA_004021-PA
AQULA_004022-PA
AQULA_004023-PA
AQULA_004025-PA
AQULA_004026-PA
AQULA_004027-PA
AQULA_004028-PA
AQULA_004029-PA
AQULA_004030-PA
AQULA_004031-PA
AQULA_004032-PA
AQULA_004033-PA
AQULA_004035-PA
AQULA_004036-PA
AQULA_004037-PA
AQULA_004038-PA
AQULA_004039-PA
AQULA_004040-PA
AQULA_004042-PA
AQULA_004044-PA
AQULA_004045-PA
AQULA_004046-PA
AQULA_004047-PA
AQULA_004048-PA
AQULA_004050-PA
AQULA_004052-PA
AQULA_004053-PA
AQULA_004054-PA
AQULA_004055-PA
AQULA_004057-PA
AQULA_004060-PA
AQULA_004061-PA
AQULA_004062-PA
AQULA_004063-PA
AQULA_004064-PA
AQULA_004065-PA
AQULA_004068-PA
AQULA_004069-PA
AQULA_004070-PA
AQULA_004071-PA
AQULA_004073-PA
AQULA_004075-PA
AQULA_004076-PA
AQULA_004078-PA
AQULA_004079-PA
AQULA_004080-PA
AQULA_004081-PA
AQULA_004082-PA
AQULA_004083-PA
AQULA_004085-PA
AQULA_004087-PA
AQULA_004088-PA
AQULA_004089-PA
AQULA_004090-PA
AQULA_004091-PA
AQULA_004092-PA
AQULA_004093-PA
AQULA_004094-PA
AQULA_004095-PA
AQULA_004096-PA
AQULA_004097-PA
AQULA_004098-PA
AQULA_004101-PA
AQULA_004102-PA
AQULA_004103-PA
AQULA_004105-PA
AQULA_004110-PA
AQULA_004111-PA
AQULA_004113-PA
AQULA_004114-PA
AQULA_004115-PA
AQULA_004116-PA
AQULA_004117-PA
AQULA_004119-PA
AQULA_004122-PA
AQULA_004123-PA
AQULA_004127-PA
AQULA_004129-PA
AQULA_004130-PA
AQULA_004134-PA
AQULA_004135-PA
AQULA_004137-PA
AQULA_004138-PA
AQULA_004140-PA
AQULA_004141-PA
AQULA_004142-PA
AQULA_004143-PA
AQULA_004145-PA
AQULA_004146-PA
AQULA_004147-PA
AQULA_004148-PA
AQULA_004151-PA
AQULA_004153-PA
AQULA_004154-PA
AQULA_004157-PA
AQULA_004159-PA
AQULA_004160-PA
AQULA_004161-PA
AQULA_004162-PA
AQULA_004164-PA
AQULA_004165-PA
AQULA_004166-PA
AQULA_004167-PA
AQULA_004168-PA
AQULA_004169-PA
AQULA_004170-PA
AQULA_004171-PA
AQULA_004173-PA
AQULA_004174-PA
AQULA_004175-PA
AQULA_004176-PA
AQULA_004177-PA
AQULA_004178-PA
AQULA_004179-PA
AQULA_004180-PA
AQULA_004181-PA
AQULA_004182-PA
AQULA_004184-PA
AQULA_004188-PA
AQULA_004192-PA
AQULA_004194-PA
AQULA_004195-PA
AQULA_004196-PA
AQULA_004197-PA
AQULA_004198-PA
AQULA_004199-PA
AQULA_004200-PA
AQULA_004201-PA
AQULA_004202-PA
AQULA_004204-PA
AQULA_004206-PA
AQULA_004209-PA
AQULA_004213-PA
AQULA_004214-PA
AQULA_004218-PA
AQULA_004219-PA
AQULA_004222-PA
AQULA_004223-PA
AQULA_004224-PA
AQULA_004226-PA
AQULA_004227-PA
AQULA_004229-PA
AQULA_004230-PA
AQULA_004231-PA
AQULA_004233-PA
AQULA_004235-PA
AQULA_004236-PA
AQULA_004237-PA
AQULA_004239-PA
AQULA_004244-PA
AQULA_004245-PA
AQULA_004246-PA
AQULA_004248-PA
AQULA_004249-PA
AQULA_004250-PA
AQULA_004251-PA
AQULA_004253-PA
AQULA_004254-PA
AQULA_004255-PA
AQULA_004256-PA
AQULA_004258-PA
AQULA_004261-PA
AQULA_004262-PA
AQULA_004264-PA
AQULA_004265-PA
AQULA_004266-PA
AQULA_004269-PA
AQULA_004270-PA
AQULA_004271-PA
AQULA_004272-PA
AQULA_004273-PA
AQULA_004274-PA
AQULA_004275-PA
AQULA_004276-PA
AQULA_004277-PA
AQULA_004279-PA
AQULA_004280-PA
AQULA_004281-PA
AQULA_004282-PA
AQULA_004284-PA
AQULA_004285-PA
AQULA_004287-PA
AQULA_004288-PA
AQULA_004289-PA
AQULA_004290-PA
AQULA_004294-PA
AQULA_004296-PA
AQULA_004297-PA
AQULA_004298-PA
AQULA_004301-PA
AQULA_004304-PA
AQULA_004305-PA
AQULA_004308-PA
AQULA_004309-PA
AQULA_004311-PA
AQULA_004312-PA
AQULA_004316-PA
AQULA_004324-PA
AQULA_004330-PA
AQULA_004332-PA
AQULA_004333-PA
AQULA_004334-PA
AQULA_004338-PA
AQULA_004340-PA
AQULA_004342-PA
AQULA_004343-PA
AQULA_004344-PA
AQULA_004345-PA
AQULA_004346-PA
AQULA_004347-PA
AQULA_004348-PA
AQULA_004349-PA
AQULA_004351-PA
AQULA_004353-PA
AQULA_004354-PA
AQULA_004355-PA
AQULA_004356-PA
AQULA_004358-PA
AQULA_004360-PA
AQULA_004361-PA
AQULA_004362-PA
AQULA_004363-PA
AQULA_004366-PA
AQULA_004367-PA
AQULA_004368-PA
AQULA_004370-PA
AQULA_004372-PA
AQULA_004373-PA
AQULA_004374-PA
AQULA_004375-PA
AQULA_004376-PA
AQULA_004378-PA
AQULA_004379-PA
AQULA_004380-PA
AQULA_004381-PA
AQULA_004382-PA
AQULA_004385-PA
AQULA_004386-PA
AQULA_004389-PA
AQULA_004390-PA
AQULA_004397-PA
AQULA_004398-PA
AQULA_004399-PA
AQULA_004400-PA
AQULA_004401-PA
AQULA_004402-PA
AQULA_004403-PA
AQULA_004404-PA
AQULA_004405-PA
AQULA_004406-PA
AQULA_004408-PA
AQULA_004410-PA
AQULA_004412-PA
AQULA_004413-PA
AQULA_004415-PA
AQULA_004417-PA
AQULA_004418-PA
AQULA_004419-PA
AQULA_004423-PA
AQULA_004426-PA
AQULA_004427-PA
AQULA_004428-PA
AQULA_004429-PA
AQULA_004431-PA
AQULA_004433-PA
AQULA_004435-PA
AQULA_004440-PA
AQULA_004443-PA
AQULA_004444-PA
AQULA_004446-PA
AQULA_004447-PA
AQULA_004448-PA
AQULA_004449-PA
AQULA_004450-PA
AQULA_004452-PA
AQULA_004453-PA
AQULA_004460-PA
AQULA_004462-PA
AQULA_004463-PA
AQULA_004464-PA
AQULA_004465-PA
AQULA_004466-PA
AQULA_004469-PA
AQULA_004470-PA
AQULA_004471-PA
AQULA_004472-PA
AQULA_004473-PA
AQULA_004474-PA
AQULA_004475-PA
AQULA_004477-PA
AQULA_004478-PA
AQULA_004479-PA
AQULA_004481-PA
AQULA_004483-PA
AQULA_004484-PA
AQULA_004486-PA
AQULA_004487-PA
AQULA_004490-PA
AQULA_004491-PA
AQULA_004492-PA
AQULA_004494-PA
AQULA_004495-PA
AQULA_004496-PA
AQULA_004501-PA
AQULA_004502-PA
AQULA_004505-PA
AQULA_004506-PA
AQULA_004507-PA
AQULA_004509-PA
AQULA_004510-PA
AQULA_004513-PA
AQULA_004515-PA
AQULA_004516-PA
AQULA_004517-PA
AQULA_004522-PA
AQULA_004523-PA
AQULA_004524-PA
AQULA_004525-PA
AQULA_004526-PA
AQULA_004528-PA
AQULA_004529-PA
AQULA_004530-PA
AQULA_004531-PA
AQULA_004532-PA
AQULA_004533-PA
AQULA_004534-PA
AQULA_004535-PA
AQULA_004536-PA
AQULA_004537-PA
AQULA_004539-PA
AQULA_004543-PA
AQULA_004544-PA
AQULA_004545-PA
AQULA_004546-PA
AQULA_004547-PA
AQULA_004548-PA
AQULA_004549-PA
AQULA_004550-PA
AQULA_004552-PA
AQULA_004553-PA
AQULA_004554-PA
AQULA_004555-PA
AQULA_004556-PA
AQULA_004558-PA
AQULA_004559-PA
AQULA_004560-PA
AQULA_004561-PA
AQULA_004562-PA
AQULA_004565-PA
AQULA_004566-PA
AQULA_004567-PA
AQULA_004568-PA
AQULA_004570-PA
AQULA_004571-PA
AQULA_004572-PA
AQULA_004573-PA
AQULA_004574-PA
AQULA_004575-PA
AQULA_004578-PA
AQULA_004579-PA
AQULA_004580-PA
AQULA_004581-PA
AQULA_004582-PA
AQULA_004583-PA
AQULA_004585-PA
AQULA_004587-PA
AQULA_004589-PA
AQULA_004590-PA
AQULA_004591-PA
AQULA_004592-PA
AQULA_004593-PA
AQULA_004595-PA
AQULA_004596-PA
AQULA_004597-PA
AQULA_004601-PA
AQULA_004603-PA
AQULA_004604-PA
AQULA_004605-PA
AQULA_004606-PA
AQULA_004607-PA
AQULA_004608-PA
AQULA_004609-PA
AQULA_004612-PA
AQULA_004613-PA
AQULA_004614-PA
AQULA_004615-PA
AQULA_004616-PA
AQULA_004617-PA
AQULA_004618-PA
AQULA_004620-PA
AQULA_004621-PA
AQULA_004622-PA
AQULA_004625-PA
AQULA_004626-PA
AQULA_004628-PA
AQULA_004629-PA
AQULA_004630-PA
AQULA_004632-PA
AQULA_004636-PA
AQULA_004637-PA
AQULA_004640-PA
AQULA_004641-PA
AQULA_004642-PA
AQULA_004643-PA
AQULA_004646-PA
AQULA_004647-PA
AQULA_004648-PA
AQULA_004650-PA
AQULA_004652-PA
AQULA_004653-PA
AQULA_004654-PA
AQULA_004655-PA
AQULA_004657-PA
AQULA_004658-PA
AQULA_004661-PA
AQULA_004662-PA
AQULA_004664-PA
AQULA_004665-PA
AQULA_004666-PA
AQULA_004667-PA
AQULA_004669-PA
AQULA_004670-PA
AQULA_004671-PA
AQULA_004672-PA
AQULA_004673-PA
AQULA_004674-PA
AQULA_004676-PA
AQULA_004680-PA
AQULA_004682-PA
AQULA_004684-PA
AQULA_004687-PA
AQULA_004689-PA
AQULA_004692-PA
AQULA_004695-PA
AQULA_004696-PA
AQULA_004697-PA
AQULA_004698-PA
AQULA_004699-PA
AQULA_004701-PA
AQULA_004702-PA
AQULA_004703-PA
AQULA_004705-PA
AQULA_004706-PA
AQULA_004707-PA
AQULA_004708-PA
AQULA_004710-PA
AQULA_004711-PA
AQULA_004714-PA
AQULA_004717-PA
AQULA_004718-PA
AQULA_004719-PA
AQULA_004720-PA
AQULA_004722-PA
AQULA_004723-PA
AQULA_004725-PA
AQULA_004726-PA
AQULA_004727-PA
AQULA_004728-PA
AQULA_004729-PA
AQULA_004730-PA
AQULA_004731-PA
AQULA_004732-PA
AQULA_004733-PA
AQULA_004734-PA
AQULA_004735-PA
AQULA_004736-PA
AQULA_004737-PA
AQULA_004739-PA
AQULA_004740-PA
AQULA_004741-PA
AQULA_004742-PA
AQULA_004743-PA
AQULA_004749-PA
AQULA_004750-PA
AQULA_004751-PA
AQULA_004753-PA
AQULA_004755-PA
AQULA_004756-PA
AQULA_004757-PA
AQULA_004758-PA
AQULA_004759-PA
AQULA_004761-PA
AQULA_004762-PA
AQULA_004763-PA
AQULA_004769-PA
AQULA_004771-PA
AQULA_004772-PA
AQULA_004773-PA
AQULA_004775-PA
AQULA_004776-PA
AQULA_004777-PA
AQULA_004778-PA
AQULA_004779-PA
AQULA_004782-PA
AQULA_004783-PA
AQULA_004784-PA
AQULA_004786-PA
AQULA_004788-PA
AQULA_004789-PA
AQULA_004790-PA
AQULA_004791-PA
AQULA_004792-PA
AQULA_004793-PA
AQULA_004794-PA
AQULA_004801-PA
AQULA_004802-PA
AQULA_004804-PA
AQULA_004805-PA
AQULA_004806-PA
AQULA_004807-PA
AQULA_004809-PA
AQULA_004813-PA
AQULA_004815-PA
AQULA_004816-PA
AQULA_004817-PA
AQULA_004820-PA
AQULA_004821-PA
AQULA_004822-PA
AQULA_004823-PA
AQULA_004824-PA
AQULA_004825-PA
AQULA_004826-PA
AQULA_004827-PA
AQULA_004829-PA
AQULA_004830-PA
AQULA_004831-PA
AQULA_004832-PA
AQULA_004834-PA
AQULA_004836-PA
AQULA_004837-PA
AQULA_004838-PA
AQULA_004839-PA
AQULA_004840-PA
AQULA_004841-PA
AQULA_004842-PA
AQULA_004843-PA
AQULA_004844-PA
AQULA_004848-PA
AQULA_004849-PA
AQULA_004850-PA
AQULA_004851-PA
AQULA_004852-PA
AQULA_004853-PA
AQULA_004854-PA
AQULA_004855-PA
AQULA_004856-PA
AQULA_004857-PA
AQULA_004858-PA
AQULA_004859-PA
AQULA_004860-PA
AQULA_004861-PA
AQULA_004864-PA
AQULA_004865-PA
AQULA_004866-PA
AQULA_004867-PA
AQULA_004868-PA
AQULA_004870-PA
AQULA_004872-PA
AQULA_004875-PA
AQULA_004876-PA
AQULA_004879-PA
AQULA_004880-PA
AQULA_004882-PA
AQULA_004883-PA
AQULA_004884-PA
AQULA_004885-PA
AQULA_004888-PA
AQULA_004889-PA
AQULA_004890-PA
AQULA_004891-PA
AQULA_004893-PA
AQULA_004894-PA
AQULA_004895-PA
AQULA_004896-PA
AQULA_004898-PA
AQULA_004900-PA
AQULA_004901-PA
AQULA_004902-PA
AQULA_004903-PA
AQULA_004904-PA
AQULA_004905-PA
AQULA_004906-PA
AQULA_004907-PA
AQULA_004908-PA
AQULA_004909-PA
AQULA_004912-PA
AQULA_004913-PA
AQULA_004914-PA
AQULA_004915-PA
AQULA_004917-PA
AQULA_004918-PA
AQULA_004919-PA
AQULA_004920-PA
AQULA_004922-PA
AQULA_004923-PA
AQULA_004924-PA
AQULA_004925-PA
AQULA_004927-PA
AQULA_004928-PA
AQULA_004929-PA
AQULA_004932-PA
AQULA_004933-PA
AQULA_004935-PA
AQULA_004936-PA
AQULA_004937-PA
AQULA_004938-PA
AQULA_004939-PA
AQULA_004940-PA
AQULA_004943-PA
AQULA_004944-PA
AQULA_004946-PA
AQULA_004948-PA
AQULA_004950-PA
AQULA_004952-PA
AQULA_004953-PA
AQULA_004957-PA
AQULA_004958-PA
AQULA_004959-PA
AQULA_004960-PA
AQULA_004961-PA
AQULA_004962-PA
AQULA_004963-PA
AQULA_004965-PA
AQULA_004969-PA
AQULA_004975-PA
AQULA_004976-PA
AQULA_004977-PA
AQULA_004978-PA
AQULA_004979-PA
AQULA_004980-PA
AQULA_004982-PA
AQULA_004983-PA
AQULA_004984-PA
AQULA_004985-PA
AQULA_004986-PA
AQULA_004987-PA
AQULA_004989-PA
AQULA_004990-PA
AQULA_004991-PA
AQULA_004992-PA
AQULA_004995-PA
AQULA_004998-PA
AQULA_004999-PA
AQULA_005000-PA
AQULA_005001-PA
AQULA_005002-PA
AQULA_005003-PA
AQULA_005004-PA
AQULA_005007-PA
AQULA_005010-PA
AQULA_005011-PA
AQULA_005012-PA
AQULA_005013-PA
AQULA_005014-PA
AQULA_005015-PA
AQULA_005017-PA
AQULA_005018-PA
AQULA_005026-PA
AQULA_005030-PA
AQULA_005031-PA
AQULA_005032-PA
AQULA_005034-PA
AQULA_005035-PA
AQULA_005038-PA
AQULA_005039-PA
AQULA_005040-PA
AQULA_005041-PA
AQULA_005042-PA
AQULA_005047-PA
AQULA_005048-PA
AQULA_005049-PA
AQULA_005050-PA
AQULA_005052-PA
AQULA_005053-PA
AQULA_005054-PA
AQULA_005055-PA
AQULA_005056-PA
AQULA_005057-PA
AQULA_005058-PA
AQULA_005061-PA
AQULA_005062-PA
AQULA_005063-PA
AQULA_005064-PA
AQULA_005065-PA
AQULA_005066-PA
AQULA_005067-PA
AQULA_005068-PA
AQULA_005069-PA
AQULA_005070-PA
AQULA_005071-PA
AQULA_005072-PA
AQULA_005073-PA
AQULA_005075-PA
AQULA_005076-PA
AQULA_005077-PA
AQULA_005078-PA
AQULA_005079-PA
AQULA_005080-PA
AQULA_005082-PA
AQULA_005083-PA
AQULA_005084-PA
AQULA_005085-PA
AQULA_005086-PA
AQULA_005087-PA
AQULA_005088-PA
AQULA_005089-PA
AQULA_005090-PA
AQULA_005091-PA
AQULA_005092-PA
AQULA_005094-PA
AQULA_005096-PA
AQULA_005097-PA
AQULA_005098-PA
AQULA_005099-PA
AQULA_005100-PA
AQULA_005102-PA
AQULA_005103-PA
AQULA_005104-PA
AQULA_005105-PA
AQULA_005106-PA
AQULA_005107-PA
AQULA_005109-PA
AQULA_005110-PA
AQULA_005111-PA
AQULA_005113-PA
AQULA_005114-PA
AQULA_005115-PA
AQULA_005116-PA
AQULA_005117-PA
AQULA_005118-PA
AQULA_005120-PA
AQULA_005122-PA
AQULA_005123-PA
AQULA_005124-PA
AQULA_005125-PA
AQULA_005126-PA
AQULA_005127-PA
AQULA_005128-PA
AQULA_005130-PA
AQULA_005134-PA
AQULA_005135-PA
AQULA_005143-PA
AQULA_005144-PA
AQULA_005145-PA
AQULA_005146-PA
AQULA_005148-PA
AQULA_005149-PA
AQULA_005151-PA
AQULA_005153-PA
AQULA_005155-PA
AQULA_005157-PA
AQULA_005158-PA
AQULA_005159-PA
AQULA_005160-PA
AQULA_005161-PA
AQULA_005162-PA
AQULA_005163-PA
AQULA_005164-PA
AQULA_005165-PA
AQULA_005167-PA
AQULA_005168-PA
AQULA_005169-PA
AQULA_005170-PA
AQULA_005171-PA
AQULA_005172-PA
AQULA_005174-PA
AQULA_005175-PA
AQULA_005176-PA
AQULA_005177-PA
AQULA_005178-PA
AQULA_005179-PA
AQULA_005180-PA
AQULA_005181-PA
AQULA_005182-PA
AQULA_005183-PA
AQULA_005184-PA
AQULA_005185-PA
AQULA_005186-PA
AQULA_005187-PA
AQULA_005188-PA
AQULA_005189-PA
AQULA_005191-PA
AQULA_005192-PA
AQULA_005194-PA
AQULA_005195-PA
AQULA_005196-PA
AQULA_005197-PA
AQULA_005198-PA
AQULA_005200-PA
AQULA_005201-PA
AQULA_005202-PA
AQULA_005203-PA
AQULA_005204-PA
AQULA_005205-PA
AQULA_005207-PA
AQULA_005208-PA
AQULA_005209-PA
AQULA_005211-PA
AQULA_005212-PA
AQULA_005214-PA
AQULA_005216-PA
AQULA_005217-PA
AQULA_005218-PA
AQULA_005219-PA
AQULA_005220-PA
AQULA_005221-PA
AQULA_005223-PA
AQULA_005225-PA
AQULA_005226-PA
AQULA_005227-PA
AQULA_005228-PA
AQULA_005233-PA
AQULA_005237-PA
AQULA_005238-PA
AQULA_005240-PA
AQULA_005241-PA
AQULA_005242-PA
AQULA_005244-PA
AQULA_005245-PA
AQULA_005248-PA
AQULA_005250-PA
AQULA_005251-PA
AQULA_005253-PA
AQULA_005254-PA
AQULA_005255-PA
AQULA_005257-PA
AQULA_005259-PA
AQULA_005260-PA
AQULA_005262-PA
AQULA_005263-PA
AQULA_005265-PA
AQULA_005266-PA
AQULA_005267-PA
AQULA_005269-PA
AQULA_005270-PA
AQULA_005271-PA
AQULA_005272-PA
AQULA_005273-PA
AQULA_005274-PA
AQULA_005275-PA
AQULA_005276-PA
AQULA_005277-PA
AQULA_005278-PA
AQULA_005279-PA
AQULA_005280-PA
AQULA_005283-PA
AQULA_005284-PA
AQULA_005285-PA
AQULA_005288-PA
AQULA_005289-PA
AQULA_005290-PA
AQULA_005292-PA
AQULA_005293-PA
AQULA_005294-PA
AQULA_005295-PA
AQULA_005296-PA
AQULA_005298-PA
AQULA_005299-PA
AQULA_005300-PA
AQULA_005301-PA
AQULA_005302-PA
AQULA_005303-PA
AQULA_005304-PA
AQULA_005305-PA
AQULA_005307-PA
AQULA_005308-PA
AQULA_005310-PA
AQULA_005312-PA
AQULA_005314-PA
AQULA_005315-PA
AQULA_005316-PA
AQULA_005317-PA
AQULA_005318-PA
AQULA_005319-PA
AQULA_005327-PA
AQULA_005328-PA
AQULA_005329-PA
AQULA_005330-PA
AQULA_005331-PA
AQULA_005332-PA
AQULA_005334-PA
AQULA_005335-PA
AQULA_005336-PA
AQULA_005337-PA
AQULA_005339-PA
AQULA_005340-PA
AQULA_005341-PA
AQULA_005342-PA
AQULA_005343-PA
AQULA_005344-PA
AQULA_005347-PA
AQULA_005348-PA
AQULA_005349-PA
AQULA_005350-PA
AQULA_005352-PA
AQULA_005353-PA
AQULA_005355-PA
AQULA_005356-PA
AQULA_005357-PA
AQULA_005358-PA
AQULA_005359-PA
AQULA_005360-PA
AQULA_005361-PA
AQULA_005362-PA
AQULA_005363-PA
AQULA_005364-PA
AQULA_005365-PA
AQULA_005367-PA
AQULA_005368-PA
AQULA_005369-PA
AQULA_005370-PA
AQULA_005371-PA
AQULA_005372-PA
AQULA_005373-PA
AQULA_005374-PA
AQULA_005375-PA
AQULA_005376-PA
AQULA_005378-PA
AQULA_005379-PA
AQULA_005381-PA
AQULA_005382-PA
AQULA_005386-PA
AQULA_005387-PA
AQULA_005388-PA
AQULA_005389-PA
AQULA_005390-PA
AQULA_005392-PA
AQULA_005393-PA
AQULA_005394-PA
AQULA_005396-PA
AQULA_005397-PA
AQULA_005399-PA
AQULA_005401-PA
AQULA_005402-PA
AQULA_005411-PA
AQULA_005412-PA
AQULA_005413-PA
AQULA_005415-PA
AQULA_005416-PA
AQULA_005417-PA
AQULA_005419-PA
AQULA_005421-PA
AQULA_005425-PA
AQULA_005427-PA
AQULA_005428-PA
AQULA_005429-PA
AQULA_005430-PA
AQULA_005431-PA
AQULA_005432-PA
AQULA_005433-PA
AQULA_005434-PA
AQULA_005435-PA
AQULA_005436-PA
AQULA_005437-PA
AQULA_005438-PA
AQULA_005439-PA
AQULA_005441-PA
AQULA_005442-PA
AQULA_005443-PA
AQULA_005444-PA
AQULA_005445-PA
AQULA_005446-PA
AQULA_005447-PA
AQULA_005448-PA
AQULA_005449-PA
AQULA_005450-PA
AQULA_005453-PA
AQULA_005454-PA
AQULA_005456-PA
AQULA_005458-PA
AQULA_005459-PA
AQULA_005461-PA
AQULA_005464-PA
AQULA_005465-PA
AQULA_005466-PA
AQULA_005467-PA
AQULA_005469-PA
AQULA_005470-PA
AQULA_005472-PA
AQULA_005473-PA
AQULA_005474-PA
AQULA_005475-PA
AQULA_005478-PA
AQULA_005479-PA
AQULA_005480-PA
AQULA_005482-PA
AQULA_005483-PA
AQULA_005484-PA
AQULA_005485-PA
AQULA_005487-PA
AQULA_005488-PA
AQULA_005490-PA
AQULA_005492-PA
AQULA_005493-PA
AQULA_005494-PA
AQULA_005495-PA
AQULA_005496-PA
AQULA_005497-PA
AQULA_005498-PA
AQULA_005500-PA
AQULA_005505-PA
AQULA_005506-PA
AQULA_005507-PA
AQULA_005508-PA
AQULA_005509-PA
AQULA_005511-PA
AQULA_005512-PA
AQULA_005514-PA
AQULA_005520-PA
AQULA_005522-PA
AQULA_005523-PA
AQULA_005524-PA
AQULA_005525-PA
AQULA_005527-PA
AQULA_005528-PA
AQULA_005530-PA
AQULA_005531-PA
AQULA_005533-PA
AQULA_005534-PA
AQULA_005535-PA
AQULA_005537-PA
AQULA_005539-PA
AQULA_005540-PA
AQULA_005541-PA
AQULA_005542-PA
AQULA_005543-PA
AQULA_005544-PA
AQULA_005545-PA
AQULA_005547-PA
AQULA_005551-PA
AQULA_005552-PA
AQULA_005553-PA
AQULA_005556-PA
AQULA_005561-PA
AQULA_005563-PA
AQULA_005564-PA
AQULA_005566-PA
AQULA_005568-PA
AQULA_005569-PA
AQULA_005571-PA
AQULA_005572-PA
AQULA_005573-PA
AQULA_005574-PA
AQULA_005577-PA
AQULA_005578-PA
AQULA_005579-PA
AQULA_005580-PA
AQULA_005581-PA
AQULA_005582-PA
AQULA_005583-PA
AQULA_005584-PA
AQULA_005585-PA
AQULA_005586-PA
AQULA_005588-PA
AQULA_005589-PA
AQULA_005590-PA
AQULA_005592-PA
AQULA_005593-PA
AQULA_005594-PA
AQULA_005595-PA
AQULA_005596-PA
AQULA_005597-PA
AQULA_005598-PA
AQULA_005601-PA
AQULA_005602-PA
AQULA_005603-PA
AQULA_005604-PA
AQULA_005605-PA
AQULA_005607-PA
AQULA_005608-PA
AQULA_005609-PA
AQULA_005610-PA
AQULA_005611-PA
AQULA_005612-PA
AQULA_005614-PA
AQULA_005617-PA
AQULA_005619-PA
AQULA_005620-PA
AQULA_005623-PA
AQULA_005625-PA
AQULA_005628-PA
AQULA_005629-PA
AQULA_005630-PA
AQULA_005631-PA
AQULA_005632-PA
AQULA_005633-PA
AQULA_005634-PA
AQULA_005635-PA
AQULA_005636-PA
AQULA_005637-PA
AQULA_005638-PA
AQULA_005639-PA
AQULA_005640-PA
AQULA_005641-PA
AQULA_005642-PA
AQULA_005643-PA
AQULA_005644-PA
AQULA_005645-PA
AQULA_005648-PA
AQULA_005649-PA
AQULA_005650-PA
AQULA_005651-PA
AQULA_005652-PA
AQULA_005654-PA
AQULA_005656-PA
AQULA_005657-PA
AQULA_005659-PA
AQULA_005661-PA
AQULA_005666-PA
AQULA_005668-PA
AQULA_005670-PA
AQULA_005671-PA
AQULA_005672-PA
AQULA_005673-PA
AQULA_005674-PA
AQULA_005677-PA
AQULA_005678-PA
AQULA_005679-PA
AQULA_005680-PA
AQULA_005681-PA
AQULA_005682-PA
AQULA_005683-PA
AQULA_005685-PA
AQULA_005687-PA
AQULA_005688-PA
AQULA_005690-PA
AQULA_005693-PA
AQULA_005694-PA
AQULA_005697-PA
AQULA_005698-PA
AQULA_005699-PA
AQULA_005700-PA
AQULA_005701-PA
AQULA_005702-PA
AQULA_005703-PA
AQULA_005704-PA
AQULA_005705-PA
AQULA_005706-PA
AQULA_005708-PA
AQULA_005709-PA
AQULA_005710-PA
AQULA_005712-PA
AQULA_005713-PA
AQULA_005714-PA
AQULA_005715-PA
AQULA_005717-PA
AQULA_005718-PA
AQULA_005719-PA
AQULA_005720-PA
AQULA_005721-PA
AQULA_005723-PA
AQULA_005724-PA
AQULA_005725-PA
AQULA_005726-PA
AQULA_005727-PA
AQULA_005728-PA
AQULA_005729-PA
AQULA_005730-PA
AQULA_005731-PA
AQULA_005732-PA
AQULA_005733-PA
AQULA_005734-PA
AQULA_005735-PA
AQULA_005736-PA
AQULA_005738-PA
AQULA_005739-PA
AQULA_005740-PA
AQULA_005741-PA
AQULA_005742-PA
AQULA_005743-PA
AQULA_005745-PA
AQULA_005746-PA
AQULA_005747-PA
AQULA_005749-PA
AQULA_005751-PA
AQULA_005753-PA
AQULA_005754-PA
AQULA_005756-PA
AQULA_005757-PA
AQULA_005759-PA
AQULA_005760-PA
AQULA_005761-PA
AQULA_005762-PA
AQULA_005763-PA
AQULA_005764-PA
AQULA_005765-PA
AQULA_005767-PA
AQULA_005768-PA
AQULA_005770-PA
AQULA_005772-PA
AQULA_005773-PA
AQULA_005774-PA
AQULA_005775-PA
AQULA_005777-PA
AQULA_005780-PA
AQULA_005782-PA
AQULA_005783-PA
AQULA_005784-PA
AQULA_005785-PA
AQULA_005786-PA
AQULA_005787-PA
AQULA_005788-PA
AQULA_005789-PA
AQULA_005790-PA
AQULA_005791-PA
AQULA_005793-PA
AQULA_005794-PA
AQULA_005795-PA
AQULA_005796-PA
AQULA_005797-PA
AQULA_005799-PA
AQULA_005800-PA
AQULA_005801-PA
AQULA_005802-PA
AQULA_005804-PA
AQULA_005805-PA
AQULA_005806-PA
AQULA_005807-PA
AQULA_005808-PA
AQULA_005809-PA
AQULA_005811-PA
AQULA_005812-PA
AQULA_005813-PA
AQULA_005814-PA
AQULA_005816-PA
AQULA_005817-PA
AQULA_005818-PA
AQULA_005819-PA
AQULA_005820-PA
AQULA_005821-PA
AQULA_005822-PA
AQULA_005823-PA
AQULA_005824-PA
AQULA_005825-PA
AQULA_005827-PA
AQULA_005829-PA
AQULA_005831-PA
AQULA_005833-PA
AQULA_005834-PA
AQULA_005836-PA
AQULA_005837-PA
AQULA_005838-PA
AQULA_005841-PA
AQULA_005842-PA
AQULA_005843-PA
AQULA_005844-PA
AQULA_005845-PA
AQULA_005846-PA
AQULA_005847-PA
AQULA_005848-PA
AQULA_005849-PA
AQULA_005850-PA
AQULA_005851-PA
AQULA_005853-PA
AQULA_005854-PA
AQULA_005855-PA
AQULA_005856-PA
AQULA_005857-PA
AQULA_005858-PA
AQULA_005861-PA
AQULA_005862-PA
AQULA_005863-PA
AQULA_005864-PA
AQULA_005865-PA
AQULA_005871-PA
AQULA_005872-PA
AQULA_005873-PA
AQULA_005874-PA
AQULA_005875-PA
AQULA_005876-PA
AQULA_005877-PA
AQULA_005878-PA
AQULA_005879-PA
AQULA_005880-PA
AQULA_005882-PA
AQULA_005883-PA
AQULA_005885-PA
AQULA_005886-PA
AQULA_005887-PA
AQULA_005888-PA
AQULA_005890-PA
AQULA_005892-PA
AQULA_005894-PA
AQULA_005895-PA
AQULA_005897-PA
AQULA_005899-PA
AQULA_005900-PA
AQULA_005901-PA
AQULA_005902-PA
AQULA_005903-PA
AQULA_005904-PA
AQULA_005905-PA
AQULA_005906-PA
AQULA_005907-PA
AQULA_005908-PA
AQULA_005909-PA
AQULA_005910-PA
AQULA_005911-PA
AQULA_005912-PA
AQULA_005913-PA
AQULA_005915-PA
AQULA_005917-PA
AQULA_005919-PA
AQULA_005920-PA
AQULA_005923-PA
AQULA_005924-PA
AQULA_005925-PA
AQULA_005926-PA
AQULA_005930-PA
AQULA_005932-PA
AQULA_005933-PA
AQULA_005934-PA
AQULA_005935-PA
AQULA_005936-PA
AQULA_005937-PA
AQULA_005938-PA
AQULA_005939-PA
AQULA_005940-PA
AQULA_005941-PA
AQULA_005942-PA
AQULA_005943-PA
AQULA_005944-PA
AQULA_005945-PA
AQULA_005946-PA
AQULA_005948-PA
AQULA_005951-PA
AQULA_005952-PA
AQULA_005953-PA
AQULA_005954-PA
AQULA_005955-PA
AQULA_005956-PA
AQULA_005957-PA
AQULA_005958-PA
AQULA_005959-PA
AQULA_005962-PA
AQULA_005965-PA
AQULA_005967-PA
AQULA_005970-PA
AQULA_005971-PA
AQULA_005974-PA
AQULA_005975-PA
AQULA_005976-PA
AQULA_005977-PA
AQULA_005979-PA
AQULA_005981-PA
AQULA_005982-PA
AQULA_005983-PA
AQULA_005985-PA
AQULA_005986-PA
AQULA_005987-PA
AQULA_005988-PA
AQULA_005989-PA
AQULA_005990-PA
AQULA_005991-PA
AQULA_005992-PA
AQULA_005993-PA
AQULA_005994-PA
AQULA_005995-PA
AQULA_005997-PA
AQULA_006000-PA
AQULA_006001-PA
AQULA_006002-PA
AQULA_006003-PA
AQULA_006004-PA
AQULA_006005-PA
AQULA_006006-PA
AQULA_006007-PA
AQULA_006008-PA
AQULA_006009-PA
AQULA_006010-PA
AQULA_006012-PA
AQULA_006013-PA
AQULA_006014-PA
AQULA_006015-PA
AQULA_006016-PA
AQULA_006017-PA
AQULA_006018-PA
AQULA_006019-PA
AQULA_006020-PA
AQULA_006021-PA
AQULA_006025-PA
AQULA_006026-PA
AQULA_006028-PA
AQULA_006029-PA
AQULA_006032-PA
AQULA_006034-PA
AQULA_006041-PA
AQULA_006042-PA
AQULA_006043-PA
AQULA_006044-PA
AQULA_006047-PA
AQULA_006048-PA
AQULA_006050-PA
AQULA_006051-PA
AQULA_006052-PA
AQULA_006053-PA
AQULA_006054-PA
AQULA_006055-PA
AQULA_006056-PA
AQULA_006057-PA
AQULA_006058-PA
AQULA_006059-PA
AQULA_006060-PA
AQULA_006061-PA
AQULA_006062-PA
AQULA_006063-PA
AQULA_006064-PA
AQULA_006065-PA
AQULA_006066-PA
AQULA_006069-PA
AQULA_006071-PA
AQULA_006072-PA
AQULA_006074-PA
AQULA_006075-PA
AQULA_006076-PA
AQULA_006077-PA
AQULA_006079-PA
AQULA_006080-PA
AQULA_006081-PA
AQULA_006082-PA
AQULA_006085-PA
AQULA_006086-PA
AQULA_006087-PA
AQULA_006089-PA
AQULA_006092-PA
AQULA_006093-PA
AQULA_006094-PA
AQULA_006098-PA
AQULA_006099-PA
AQULA_006101-PA
AQULA_006103-PA
AQULA_006104-PA
AQULA_006105-PA
AQULA_006106-PA
AQULA_006109-PA
AQULA_006111-PA
AQULA_006115-PA
AQULA_006116-PA
AQULA_006117-PA
AQULA_006119-PA
AQULA_006121-PA
AQULA_006125-PA
AQULA_006128-PA
AQULA_006129-PA
AQULA_006130-PA
AQULA_006133-PA
AQULA_006135-PA
AQULA_006137-PA
AQULA_006139-PA
AQULA_006140-PA
AQULA_006141-PA
AQULA_006142-PA
AQULA_006143-PA
AQULA_006145-PA
AQULA_006147-PA
AQULA_006148-PA
AQULA_006149-PA
AQULA_006151-PA
AQULA_006152-PA
AQULA_006153-PA
AQULA_006156-PA
AQULA_006157-PA
AQULA_006158-PA
AQULA_006159-PA
AQULA_006160-PA
AQULA_006161-PA
AQULA_006162-PA
AQULA_006163-PA
AQULA_006164-PA
AQULA_006165-PA
AQULA_006166-PA
AQULA_006168-PA
AQULA_006169-PA
AQULA_006170-PA
AQULA_006171-PA
AQULA_006172-PA
AQULA_006174-PA
AQULA_006176-PA
AQULA_006177-PA
AQULA_006178-PA
AQULA_006179-PA
AQULA_006180-PA
AQULA_006181-PA
AQULA_006182-PA
AQULA_006183-PA
AQULA_006184-PA
AQULA_006186-PA
AQULA_006187-PA
AQULA_006188-PA
AQULA_006189-PA
AQULA_006190-PA
AQULA_006194-PA
AQULA_006195-PA
AQULA_006197-PA
AQULA_006199-PA
AQULA_006202-PA
AQULA_006203-PA
AQULA_006206-PA
AQULA_006207-PA
AQULA_006208-PA
AQULA_006211-PA
AQULA_006212-PA
AQULA_006213-PA
AQULA_006214-PA
AQULA_006216-PA
AQULA_006219-PA
AQULA_006220-PA
AQULA_006221-PA
AQULA_006222-PA
AQULA_006223-PA
AQULA_006224-PA
AQULA_006226-PA
AQULA_006227-PA
AQULA_006228-PA
AQULA_006229-PA
AQULA_006231-PA
AQULA_006232-PA
AQULA_006233-PA
AQULA_006234-PA
AQULA_006237-PA
AQULA_006238-PA
AQULA_006239-PA
AQULA_006240-PA
AQULA_006241-PA
AQULA_006242-PA
AQULA_006243-PA
AQULA_006245-PA
AQULA_006246-PA
AQULA_006247-PA
AQULA_006248-PA
AQULA_006249-PA
AQULA_006251-PA
AQULA_006252-PA
AQULA_006253-PA
AQULA_006255-PA
AQULA_006257-PA
AQULA_006258-PA
AQULA_006259-PA
AQULA_006261-PA
AQULA_006262-PA
AQULA_006263-PA
AQULA_006264-PA
AQULA_006266-PA
AQULA_006267-PA
AQULA_006269-PA
AQULA_006270-PA
AQULA_006272-PA
AQULA_006273-PA
AQULA_006274-PA
AQULA_006275-PA
AQULA_006276-PA
AQULA_006277-PA
AQULA_006279-PA
AQULA_006280-PA
AQULA_006281-PA
AQULA_006282-PA
AQULA_006283-PA
AQULA_006284-PA
AQULA_006285-PA
AQULA_006286-PA
AQULA_006287-PA
AQULA_006288-PA
AQULA_006289-PA
AQULA_006291-PA
AQULA_006292-PA
AQULA_006293-PA
AQULA_006294-PA
AQULA_006296-PA
AQULA_006298-PA
AQULA_006299-PA
AQULA_006300-PA
AQULA_006301-PA
AQULA_006302-PA
AQULA_006307-PA
AQULA_006308-PA
AQULA_006309-PA
AQULA_006311-PA
AQULA_006312-PA
AQULA_006313-PA
AQULA_006314-PA
AQULA_006315-PA
AQULA_006317-PA
AQULA_006318-PA
AQULA_006319-PA
AQULA_006320-PA
AQULA_006321-PA
AQULA_006323-PA
AQULA_006324-PA
AQULA_006325-PA
AQULA_006326-PA
AQULA_006327-PA
AQULA_006328-PA
AQULA_006329-PA
AQULA_006331-PA
AQULA_006333-PA
AQULA_006334-PA
AQULA_006335-PA
AQULA_006336-PA
AQULA_006337-PA
AQULA_006339-PA
AQULA_006340-PA
AQULA_006341-PA
AQULA_006343-PA
AQULA_006345-PA
AQULA_006347-PA
AQULA_006350-PA
AQULA_006351-PA
AQULA_006352-PA
AQULA_006353-PA
AQULA_006354-PA
AQULA_006355-PA
AQULA_006356-PA
AQULA_006358-PA
AQULA_006361-PA
AQULA_006362-PA
AQULA_006366-PA
AQULA_006367-PA
AQULA_006368-PA
AQULA_006369-PA
AQULA_006371-PA
AQULA_006372-PA
AQULA_006374-PA
AQULA_006376-PA
AQULA_006379-PA
AQULA_006381-PA
AQULA_006382-PA
AQULA_006383-PA
AQULA_006384-PA
AQULA_006385-PA
AQULA_006387-PA
AQULA_006389-PA
AQULA_006390-PA
AQULA_006394-PA
AQULA_006395-PA
AQULA_006396-PA
AQULA_006399-PA
AQULA_006401-PA
AQULA_006402-PA
AQULA_006403-PA
AQULA_006404-PA
AQULA_006406-PA
AQULA_006407-PA
AQULA_006408-PA
AQULA_006409-PA
AQULA_006411-PA
AQULA_006413-PA
AQULA_006415-PA
AQULA_006416-PA
AQULA_006417-PA
AQULA_006419-PA
AQULA_006422-PA
AQULA_006423-PA
AQULA_006424-PA
AQULA_006425-PA
AQULA_006426-PA
AQULA_006428-PA
AQULA_006429-PA
AQULA_006430-PA
AQULA_006432-PA
AQULA_006433-PA
AQULA_006434-PA
AQULA_006435-PA
AQULA_006436-PA
AQULA_006437-PA
AQULA_006438-PA
AQULA_006439-PA
AQULA_006441-PA
AQULA_006442-PA
AQULA_006444-PA
AQULA_006445-PA
AQULA_006446-PA
AQULA_006448-PA
AQULA_006449-PA
AQULA_006451-PA
AQULA_006452-PA
AQULA_006454-PA
AQULA_006455-PA
AQULA_006458-PA
AQULA_006459-PA
AQULA_006460-PA
AQULA_006461-PA
AQULA_006462-PA
AQULA_006463-PA
AQULA_006464-PA
AQULA_006465-PA
AQULA_006466-PA
AQULA_006467-PA
AQULA_006468-PA
AQULA_006469-PA
AQULA_006471-PA
AQULA_006472-PA
AQULA_006476-PA
AQULA_006477-PA
AQULA_006478-PA
AQULA_006479-PA
AQULA_006480-PA
AQULA_006481-PA
AQULA_006482-PA
AQULA_006484-PA
AQULA_006488-PA
AQULA_006489-PA
AQULA_006490-PA
AQULA_006495-PA
AQULA_006496-PA
AQULA_006497-PA
AQULA_006498-PA
AQULA_006499-PA
AQULA_006500-PA
AQULA_006505-PA
AQULA_006506-PA
AQULA_006507-PA
AQULA_006508-PA
AQULA_006509-PA
AQULA_006510-PA
AQULA_006511-PA
AQULA_006512-PA
AQULA_006513-PA
AQULA_006515-PA
AQULA_006516-PA
AQULA_006519-PA
AQULA_006520-PA
AQULA_006522-PA
AQULA_006523-PA
AQULA_006525-PA
AQULA_006526-PA
AQULA_006527-PA
AQULA_006528-PA
AQULA_006529-PA
AQULA_006532-PA
AQULA_006533-PA
AQULA_006534-PA
AQULA_006535-PA
AQULA_006536-PA
AQULA_006538-PA
AQULA_006540-PA
AQULA_006541-PA
AQULA_006542-PA
AQULA_006543-PA
AQULA_006544-PA
AQULA_006547-PA
AQULA_006548-PA
AQULA_006549-PA
AQULA_006550-PA
AQULA_006551-PA
AQULA_006552-PA
AQULA_006553-PA
AQULA_006554-PA
AQULA_006555-PA
AQULA_006556-PA
AQULA_006557-PA
AQULA_006558-PA
AQULA_006560-PA
AQULA_006561-PA
AQULA_006562-PA
AQULA_006563-PA
AQULA_006564-PA
AQULA_006565-PA
AQULA_006567-PA
AQULA_006568-PA
AQULA_006569-PA
AQULA_006570-PA
AQULA_006573-PA
AQULA_006574-PA
AQULA_006575-PA
AQULA_006577-PA
AQULA_006578-PA
AQULA_006581-PA
AQULA_006582-PA
AQULA_006583-PA
AQULA_006584-PA
AQULA_006585-PA
AQULA_006587-PA
AQULA_006588-PA
AQULA_006589-PA
AQULA_006590-PA
AQULA_006591-PA
AQULA_006592-PA
AQULA_006593-PA
AQULA_006594-PA
AQULA_006595-PA
AQULA_006596-PA
AQULA_006598-PA
AQULA_006600-PA
AQULA_006604-PA
AQULA_006606-PA
AQULA_006607-PA
AQULA_006608-PA
AQULA_006609-PA
AQULA_006611-PA
AQULA_006613-PA
AQULA_006614-PA
AQULA_006615-PA
AQULA_006617-PA
AQULA_006618-PA
AQULA_006621-PA
AQULA_006622-PA
AQULA_006623-PA
AQULA_006625-PA
AQULA_006626-PA
AQULA_006627-PA
AQULA_006628-PA
AQULA_006630-PA
AQULA_006631-PA
AQULA_006632-PA
AQULA_006634-PA
AQULA_006636-PA
AQULA_006637-PA
AQULA_006644-PA
AQULA_006645-PA
AQULA_006646-PA
AQULA_006647-PA
AQULA_006648-PA
AQULA_006650-PA
AQULA_006651-PA
AQULA_006652-PA
AQULA_006653-PA
AQULA_006654-PA
AQULA_006656-PA
AQULA_006657-PA
AQULA_006659-PA
AQULA_006661-PA
AQULA_006662-PA
AQULA_006663-PA
AQULA_006665-PA
AQULA_006666-PA
AQULA_006667-PA
AQULA_006670-PA
AQULA_006671-PA
AQULA_006673-PA
AQULA_006674-PA
AQULA_006675-PA
AQULA_006677-PA
AQULA_006678-PA
AQULA_006680-PA
AQULA_006681-PA
AQULA_006682-PA
AQULA_006683-PA
AQULA_006684-PA
AQULA_006686-PA
AQULA_006688-PA
AQULA_006689-PA
AQULA_006690-PA
AQULA_006691-PA
AQULA_006692-PA
AQULA_006695-PA
AQULA_006697-PA
AQULA_006698-PA
AQULA_006699-PA
AQULA_006700-PA
AQULA_006701-PA
AQULA_006702-PA
AQULA_006703-PA
AQULA_006704-PA
AQULA_006705-PA
AQULA_006706-PA
AQULA_006708-PA
AQULA_006710-PA
AQULA_006712-PA
AQULA_006713-PA
AQULA_006714-PA
AQULA_006715-PA
AQULA_006716-PA
AQULA_006717-PA
AQULA_006719-PA
AQULA_006720-PA
AQULA_006721-PA
AQULA_006722-PA
AQULA_006723-PA
AQULA_006724-PA
AQULA_006726-PA
AQULA_006727-PA
AQULA_006728-PA
AQULA_006729-PA
AQULA_006730-PA
AQULA_006731-PA
AQULA_006732-PA
AQULA_006733-PA
AQULA_006734-PA
AQULA_006735-PA
AQULA_006736-PA
AQULA_006737-PA
AQULA_006738-PA
AQULA_006739-PA
AQULA_006742-PA
AQULA_006745-PA
AQULA_006748-PA
AQULA_006750-PA
AQULA_006753-PA
AQULA_006754-PA
AQULA_006757-PA
AQULA_006759-PA
AQULA_006764-PA
AQULA_006765-PA
AQULA_006767-PA
AQULA_006768-PA
AQULA_006770-PA
AQULA_006771-PA
AQULA_006772-PA
AQULA_006773-PA
AQULA_006775-PA
AQULA_006776-PA
AQULA_006778-PA
AQULA_006779-PA
AQULA_006781-PA
AQULA_006784-PA
AQULA_006785-PA
AQULA_006787-PA
AQULA_006789-PA
AQULA_006790-PA
AQULA_006791-PA
AQULA_006792-PA
AQULA_006794-PA
AQULA_006796-PA
AQULA_006798-PA
AQULA_006799-PA
AQULA_006800-PA
AQULA_006801-PA
AQULA_006803-PA
AQULA_006804-PA
AQULA_006806-PA
AQULA_006808-PA
AQULA_006809-PA
AQULA_006810-PA
AQULA_006812-PA
AQULA_006813-PA
AQULA_006814-PA
AQULA_006816-PA
AQULA_006817-PA
AQULA_006818-PA
AQULA_006819-PA
AQULA_006820-PA
AQULA_006821-PA
AQULA_006822-PA
AQULA_006823-PA
AQULA_006824-PA
AQULA_006825-PA
AQULA_006826-PA
AQULA_006827-PA
AQULA_006829-PA
AQULA_006830-PA
AQULA_006831-PA
AQULA_006832-PA
AQULA_006833-PA
AQULA_006834-PA
AQULA_006836-PA
AQULA_006837-PA
AQULA_006838-PA
AQULA_006839-PA
AQULA_006840-PA
AQULA_006841-PA
AQULA_006843-PA
AQULA_006844-PA
AQULA_006845-PA
AQULA_006846-PA
AQULA_006847-PA
AQULA_006848-PA
AQULA_006849-PA
AQULA_006850-PA
AQULA_006851-PA
AQULA_006852-PA
AQULA_006853-PA
AQULA_006854-PA
AQULA_006855-PA
AQULA_006856-PA
AQULA_006857-PA
AQULA_006858-PA
AQULA_006859-PA
AQULA_006862-PA
AQULA_006864-PA
AQULA_006869-PA
AQULA_006870-PA
AQULA_006871-PA
AQULA_006872-PA
AQULA_006873-PA
AQULA_006874-PA
AQULA_006876-PA
AQULA_006877-PA
AQULA_006878-PA
AQULA_006879-PA
AQULA_006880-PA
AQULA_006881-PA
AQULA_006883-PA
AQULA_006885-PA
AQULA_006886-PA
AQULA_006887-PA
AQULA_006889-PA
AQULA_006890-PA
AQULA_006892-PA
AQULA_006895-PA
AQULA_006896-PA
AQULA_006897-PA
AQULA_006898-PA
AQULA_006899-PA
AQULA_006900-PA
AQULA_006901-PA
AQULA_006902-PA
AQULA_006904-PA
AQULA_006905-PA
AQULA_006906-PA
AQULA_006907-PA
AQULA_006908-PA
AQULA_006909-PA
AQULA_006910-PA
AQULA_006911-PA
AQULA_006912-PA
AQULA_006913-PA
AQULA_006914-PA
AQULA_006915-PA
AQULA_006916-PA
AQULA_006918-PA
AQULA_006919-PA
AQULA_006920-PA
AQULA_006921-PA
AQULA_006922-PA
AQULA_006924-PA
AQULA_006925-PA
AQULA_006926-PA
AQULA_006929-PA
AQULA_006932-PA
AQULA_006933-PA
AQULA_006934-PA
AQULA_006935-PA
AQULA_006936-PA
AQULA_006937-PA
AQULA_006939-PA
AQULA_006940-PA
AQULA_006941-PA
AQULA_006942-PA
AQULA_006943-PA
AQULA_006944-PA
AQULA_006945-PA
AQULA_006947-PA
AQULA_006948-PA
AQULA_006949-PA
AQULA_006952-PA
AQULA_006953-PA
AQULA_006954-PA
AQULA_006956-PA
AQULA_006957-PA
AQULA_006958-PA
AQULA_006959-PA
AQULA_006960-PA
AQULA_006961-PA
AQULA_006962-PA
AQULA_006963-PA
AQULA_006964-PA
AQULA_006965-PA
AQULA_006966-PA
AQULA_006967-PA
AQULA_006968-PA
AQULA_006969-PA
AQULA_006970-PA
AQULA_006971-PA
AQULA_006976-PA
AQULA_006978-PA
AQULA_006979-PA
AQULA_006981-PA
AQULA_006982-PA
AQULA_006983-PA
AQULA_006984-PA
AQULA_006985-PA
AQULA_006986-PA
AQULA_006987-PA
AQULA_006989-PA
AQULA_006991-PA
AQULA_006992-PA
AQULA_006993-PA
AQULA_006994-PA
AQULA_006995-PA
AQULA_006997-PA
AQULA_006998-PA
AQULA_006999-PA
AQULA_007000-PA
AQULA_007001-PA
AQULA_007004-PA
AQULA_007006-PA
AQULA_007009-PA
AQULA_007011-PA
AQULA_007012-PA
AQULA_007013-PA
AQULA_007014-PA
AQULA_007016-PA
AQULA_007017-PA
AQULA_007018-PA
AQULA_007022-PA
AQULA_007023-PA
AQULA_007024-PA
AQULA_007025-PA
AQULA_007026-PA
AQULA_007027-PA
AQULA_007028-PA
AQULA_007029-PA
AQULA_007030-PA
AQULA_007031-PA
AQULA_007032-PA
AQULA_007033-PA
AQULA_007034-PA
AQULA_007035-PA
AQULA_007036-PA
AQULA_007038-PA
AQULA_007041-PA
AQULA_007043-PA
AQULA_007044-PA
AQULA_007045-PA
AQULA_007047-PA
AQULA_007048-PA
AQULA_007050-PA
AQULA_007051-PA
AQULA_007053-PA
AQULA_007056-PA
AQULA_007058-PA
AQULA_007061-PA
AQULA_007065-PA
AQULA_007068-PA
AQULA_007070-PA
AQULA_007071-PA
AQULA_007072-PA
AQULA_007074-PA
AQULA_007075-PA
AQULA_007076-PA
AQULA_007077-PA
AQULA_007078-PA
AQULA_007079-PA
AQULA_007080-PA
AQULA_007081-PA
AQULA_007083-PA
AQULA_007085-PA
AQULA_007086-PA
AQULA_007088-PA
AQULA_007090-PA
AQULA_007091-PA
AQULA_007092-PA
AQULA_007097-PA
AQULA_007101-PA
AQULA_007102-PA
AQULA_007103-PA
AQULA_007104-PA
AQULA_007105-PA
AQULA_007106-PA
AQULA_007108-PA
AQULA_007110-PA
AQULA_007111-PA
AQULA_007113-PA
AQULA_007114-PA
AQULA_007115-PA
AQULA_007116-PA
AQULA_007117-PA
AQULA_007118-PA
AQULA_007119-PA
AQULA_007122-PA
AQULA_007124-PA
AQULA_007126-PA
AQULA_007127-PA
AQULA_007128-PA
AQULA_007129-PA
AQULA_007130-PA
AQULA_007131-PA
AQULA_007132-PA
AQULA_007134-PA
AQULA_007135-PA
AQULA_007136-PA
AQULA_007137-PA
AQULA_007138-PA
AQULA_007139-PA
AQULA_007140-PA
AQULA_007143-PA
AQULA_007146-PA
AQULA_007149-PA
AQULA_007154-PA
AQULA_007155-PA
AQULA_007156-PA
AQULA_007159-PA
AQULA_007160-PA
AQULA_007163-PA
AQULA_007164-PA
AQULA_007165-PA
AQULA_007168-PA
AQULA_007169-PA
AQULA_007170-PA
AQULA_007172-PA
AQULA_007173-PA
AQULA_007174-PA
AQULA_007178-PA
AQULA_007179-PA
AQULA_007180-PA
AQULA_007182-PA
AQULA_007188-PA
AQULA_007189-PA
AQULA_007191-PA
AQULA_007194-PA
AQULA_007196-PA
AQULA_007198-PA
AQULA_007199-PA
AQULA_007200-PA
AQULA_007201-PA
AQULA_007202-PA
AQULA_007203-PA
AQULA_007206-PA
AQULA_007208-PA
AQULA_007209-PA
AQULA_007210-PA
AQULA_007211-PA
AQULA_007212-PA
AQULA_007213-PA
AQULA_007215-PA
AQULA_007216-PA
AQULA_007217-PA
AQULA_007218-PA
AQULA_007219-PA
AQULA_007222-PA
AQULA_007223-PA
AQULA_007225-PA
AQULA_007226-PA
AQULA_007228-PA
AQULA_007229-PA
AQULA_007231-PA
AQULA_007232-PA
AQULA_007233-PA
AQULA_007235-PA
AQULA_007236-PA
AQULA_007237-PA
AQULA_007238-PA
AQULA_007239-PA
AQULA_007240-PA
AQULA_007241-PA
AQULA_007242-PA
AQULA_007244-PA
AQULA_007248-PA
AQULA_007249-PA
AQULA_007250-PA
AQULA_007255-PA
AQULA_007257-PA
AQULA_007261-PA
AQULA_007263-PA
AQULA_007264-PA
AQULA_007265-PA
AQULA_007266-PA
AQULA_007272-PA
AQULA_007275-PA
AQULA_007276-PA
AQULA_007277-PA
AQULA_007280-PA
AQULA_007283-PA
AQULA_007285-PA
AQULA_007287-PA
AQULA_007289-PA
AQULA_007290-PA
AQULA_007291-PA
AQULA_007292-PA
AQULA_007293-PA
AQULA_007295-PA
AQULA_007298-PA
AQULA_007299-PA
AQULA_007300-PA
AQULA_007301-PA
AQULA_007302-PA
AQULA_007303-PA
AQULA_007305-PA
AQULA_007307-PA
AQULA_007308-PA
AQULA_007309-PA
AQULA_007310-PA
AQULA_007311-PA
AQULA_007312-PA
AQULA_007313-PA
AQULA_007314-PA
AQULA_007316-PA
AQULA_007317-PA
AQULA_007318-PA
AQULA_007319-PA
AQULA_007320-PA
AQULA_007321-PA
AQULA_007322-PA
AQULA_007323-PA
AQULA_007324-PA
AQULA_007326-PA
AQULA_007328-PA
AQULA_007329-PA
AQULA_007330-PA
AQULA_007331-PA
AQULA_007334-PA
AQULA_007335-PA
AQULA_007337-PA
AQULA_007338-PA
AQULA_007339-PA
AQULA_007340-PA
AQULA_007341-PA
AQULA_007342-PA
AQULA_007344-PA
AQULA_007346-PA
AQULA_007347-PA
AQULA_007349-PA
AQULA_007350-PA
AQULA_007351-PA
AQULA_007353-PA
AQULA_007356-PA
AQULA_007357-PA
AQULA_007358-PA
AQULA_007359-PA
AQULA_007362-PA
AQULA_007363-PA
AQULA_007364-PA
AQULA_007365-PA
AQULA_007368-PA
AQULA_007369-PA
AQULA_007371-PA
AQULA_007372-PA
AQULA_007373-PA
AQULA_007374-PA
AQULA_007376-PA
AQULA_007377-PA
AQULA_007378-PA
AQULA_007379-PA
AQULA_007380-PA
AQULA_007381-PA
AQULA_007382-PA
AQULA_007383-PA
AQULA_007384-PA
AQULA_007385-PA
AQULA_007387-PA
AQULA_007388-PA
AQULA_007389-PA
AQULA_007390-PA
AQULA_007391-PA
AQULA_007392-PA
AQULA_007393-PA
AQULA_007394-PA
AQULA_007395-PA
AQULA_007396-PA
AQULA_007397-PA
AQULA_007398-PA
AQULA_007399-PA
AQULA_007400-PA
AQULA_007401-PA
AQULA_007402-PA
AQULA_007403-PA
AQULA_007404-PA
AQULA_007405-PA
AQULA_007406-PA
AQULA_007407-PA
AQULA_007409-PA
AQULA_007410-PA
AQULA_007411-PA
AQULA_007413-PA
AQULA_007414-PA
AQULA_007415-PA
AQULA_007416-PA
AQULA_007417-PA
AQULA_007418-PA
AQULA_007419-PA
AQULA_007421-PA
AQULA_007422-PA
AQULA_007423-PA
AQULA_007425-PA
AQULA_007426-PA
AQULA_007427-PA
AQULA_007428-PA
AQULA_007430-PA
AQULA_007431-PA
AQULA_007432-PA
AQULA_007433-PA
AQULA_007434-PA
AQULA_007435-PA
AQULA_007437-PA
AQULA_007438-PA
AQULA_007439-PA
AQULA_007440-PA
AQULA_007441-PA
AQULA_007442-PA
AQULA_007443-PA
AQULA_007445-PA
AQULA_007446-PA
AQULA_007447-PA
AQULA_007448-PA
AQULA_007450-PA
AQULA_007451-PA
AQULA_007453-PA
AQULA_007454-PA
AQULA_007456-PA
AQULA_007457-PA
AQULA_007460-PA
AQULA_007461-PA
AQULA_007462-PA
AQULA_007464-PA
AQULA_007468-PA
AQULA_007469-PA
AQULA_007470-PA
AQULA_007471-PA
AQULA_007474-PA
AQULA_007477-PA
AQULA_007478-PA
AQULA_007479-PA
AQULA_007480-PA
AQULA_007481-PA
AQULA_007482-PA
AQULA_007483-PA
AQULA_007484-PA
AQULA_007486-PA
AQULA_007487-PA
AQULA_007489-PA
AQULA_007491-PA
AQULA_007492-PA
AQULA_007493-PA
AQULA_007495-PA
AQULA_007496-PA
AQULA_007497-PA
AQULA_007498-PA
AQULA_007499-PA
AQULA_007500-PA
AQULA_007501-PA
AQULA_007503-PA
AQULA_007505-PA
AQULA_007506-PA
AQULA_007507-PA
AQULA_007509-PA
AQULA_007510-PA
AQULA_007512-PA
AQULA_007513-PA
AQULA_007514-PA
AQULA_007515-PA
AQULA_007517-PA
AQULA_007518-PA
AQULA_007520-PA
AQULA_007521-PA
AQULA_007522-PA
AQULA_007523-PA
AQULA_007526-PA
AQULA_007527-PA
AQULA_007528-PA
AQULA_007529-PA
AQULA_007530-PA
AQULA_007531-PA
AQULA_007533-PA
AQULA_007534-PA
AQULA_007536-PA
AQULA_007537-PA
AQULA_007538-PA
AQULA_007540-PA
AQULA_007541-PA
AQULA_007542-PA
AQULA_007543-PA
AQULA_007544-PA
AQULA_007545-PA
AQULA_007548-PA
AQULA_007549-PA
AQULA_007550-PA
AQULA_007552-PA
AQULA_007553-PA
AQULA_007554-PA
AQULA_007559-PA
AQULA_007560-PA
AQULA_007561-PA
AQULA_007562-PA
AQULA_007566-PA
AQULA_007568-PA
AQULA_007569-PA
AQULA_007570-PA
AQULA_007571-PA
AQULA_007572-PA
AQULA_007574-PA
AQULA_007575-PA
AQULA_007577-PA
AQULA_007578-PA
AQULA_007582-PA
AQULA_007584-PA
AQULA_007585-PA
AQULA_007587-PA
AQULA_007588-PA
AQULA_007589-PA
AQULA_007590-PA
AQULA_007592-PA
AQULA_007594-PA
AQULA_007595-PA
AQULA_007597-PA
AQULA_007598-PA
AQULA_007599-PA
AQULA_007600-PA
AQULA_007602-PA
AQULA_007604-PA
AQULA_007605-PA
AQULA_007606-PA
AQULA_007607-PA
AQULA_007608-PA
AQULA_007609-PA
AQULA_007610-PA
AQULA_007611-PA
AQULA_007613-PA
AQULA_007614-PA
AQULA_007615-PA
AQULA_007617-PA
AQULA_007620-PA
AQULA_007621-PA
AQULA_007623-PA
AQULA_007624-PA
AQULA_007625-PA
AQULA_007626-PA
AQULA_007627-PA
AQULA_007629-PA
AQULA_007631-PA
AQULA_007632-PA
AQULA_007633-PA
AQULA_007634-PA
AQULA_007636-PA
AQULA_007637-PA
AQULA_007638-PA
AQULA_007639-PA
AQULA_007640-PA
AQULA_007642-PA
AQULA_007643-PA
AQULA_007644-PA
AQULA_007645-PA
AQULA_007646-PA
AQULA_007647-PA
AQULA_007648-PA
AQULA_007649-PA
AQULA_007650-PA
AQULA_007651-PA
AQULA_007653-PA
AQULA_007654-PA
AQULA_007657-PA
AQULA_007658-PA
AQULA_007659-PA
AQULA_007660-PA
AQULA_007661-PA
AQULA_007662-PA
AQULA_007663-PA
AQULA_007665-PA
AQULA_007666-PA
AQULA_007667-PA
AQULA_007669-PA
AQULA_007670-PA
AQULA_007672-PA
AQULA_007673-PA
AQULA_007674-PA
AQULA_007675-PA
AQULA_007676-PA
AQULA_007677-PA
AQULA_007678-PA
AQULA_007680-PA
AQULA_007681-PA
AQULA_007682-PA
AQULA_007684-PA
AQULA_007685-PA
AQULA_007686-PA
AQULA_007687-PA
AQULA_007688-PA
AQULA_007689-PA
AQULA_007690-PA
AQULA_007691-PA
AQULA_007692-PA
AQULA_007694-PA
AQULA_007695-PA
AQULA_007696-PA
AQULA_007697-PA
AQULA_007698-PA
AQULA_007700-PA
AQULA_007701-PA
AQULA_007704-PA
AQULA_007705-PA
AQULA_007706-PA
AQULA_007708-PA
AQULA_007709-PA
AQULA_007710-PA
AQULA_007711-PA
AQULA_007714-PA
AQULA_007715-PA
AQULA_007717-PA
AQULA_007718-PA
AQULA_007720-PA
AQULA_007721-PA
AQULA_007722-PA
AQULA_007724-PA
AQULA_007726-PA
AQULA_007727-PA
AQULA_007728-PA
AQULA_007731-PA
AQULA_007732-PA
AQULA_007735-PA
AQULA_007736-PA
AQULA_007738-PA
AQULA_007739-PA
AQULA_007740-PA
AQULA_007741-PA
AQULA_007744-PA
AQULA_007745-PA
AQULA_007747-PA
AQULA_007748-PA
AQULA_007750-PA
AQULA_007751-PA
AQULA_007752-PA
AQULA_007753-PA
AQULA_007754-PA
AQULA_007755-PA
AQULA_007757-PA
AQULA_007758-PA
AQULA_007760-PA
AQULA_007762-PA
AQULA_007763-PA
AQULA_007764-PA
AQULA_007765-PA
AQULA_007766-PA
AQULA_007767-PA
AQULA_007769-PA
AQULA_007770-PA
AQULA_007771-PA
AQULA_007772-PA
AQULA_007773-PA
AQULA_007774-PA
AQULA_007775-PA
AQULA_007776-PA
AQULA_007778-PA
AQULA_007779-PA
AQULA_007780-PA
AQULA_007782-PA
AQULA_007783-PA
AQULA_007785-PA
AQULA_007786-PA
AQULA_007790-PA
AQULA_007792-PA
AQULA_007793-PA
AQULA_007794-PA
AQULA_007797-PA
AQULA_007798-PA
AQULA_007800-PA
AQULA_007801-PA
AQULA_007803-PA
AQULA_007805-PA
AQULA_007807-PA
AQULA_007808-PA
AQULA_007810-PA
AQULA_007811-PA
AQULA_007813-PA
AQULA_007815-PA
AQULA_007816-PA
AQULA_007817-PA
AQULA_007818-PA
AQULA_007819-PA
AQULA_007820-PA
AQULA_007821-PA
AQULA_007822-PA
AQULA_007823-PA
AQULA_007824-PA
AQULA_007827-PA
AQULA_007829-PA
AQULA_007830-PA
AQULA_007831-PA
AQULA_007832-PA
AQULA_007833-PA
AQULA_007834-PA
AQULA_007836-PA
AQULA_007837-PA
AQULA_007838-PA
AQULA_007839-PA
AQULA_007840-PA
AQULA_007841-PA
AQULA_007842-PA
AQULA_007844-PA
AQULA_007845-PA
AQULA_007846-PA
AQULA_007848-PA
AQULA_007849-PA
AQULA_007850-PA
AQULA_007852-PA
AQULA_007853-PA
AQULA_007854-PA
AQULA_007855-PA
AQULA_007856-PA
AQULA_007857-PA
AQULA_007859-PA
AQULA_007860-PA
AQULA_007861-PA
AQULA_007862-PA
AQULA_007863-PA
AQULA_007864-PA
AQULA_007865-PA
AQULA_007866-PA
AQULA_007868-PA
AQULA_007869-PA
AQULA_007870-PA
AQULA_007871-PA
AQULA_007875-PA
AQULA_007876-PA
AQULA_007877-PA
AQULA_007878-PA
AQULA_007881-PA
AQULA_007882-PA
AQULA_007887-PA
AQULA_007889-PA
AQULA_007890-PA
AQULA_007892-PA
AQULA_007893-PA
AQULA_007895-PA
AQULA_007896-PA
AQULA_007898-PA
AQULA_007899-PA
AQULA_007901-PA
AQULA_007902-PA
AQULA_007904-PA
AQULA_007905-PA
AQULA_007907-PA
AQULA_007911-PA
AQULA_007912-PA
AQULA_007913-PA
AQULA_007914-PA
AQULA_007915-PA
AQULA_007916-PA
AQULA_007917-PA
AQULA_007919-PA
AQULA_007921-PA
AQULA_007923-PA
AQULA_007924-PA
AQULA_007925-PA
AQULA_007927-PA
AQULA_007928-PA
AQULA_007929-PA
AQULA_007932-PA
AQULA_007933-PA
AQULA_007934-PA
AQULA_007935-PA
AQULA_007936-PA
AQULA_007937-PA
AQULA_007938-PA
AQULA_007939-PA
AQULA_007940-PA
AQULA_007943-PA
AQULA_007944-PA
AQULA_007945-PA
AQULA_007946-PA
AQULA_007947-PA
AQULA_007949-PA
AQULA_007950-PA
AQULA_007951-PA
AQULA_007952-PA
AQULA_007954-PA
AQULA_007956-PA
AQULA_007957-PA
AQULA_007958-PA
AQULA_007959-PA
AQULA_007961-PA
AQULA_007962-PA
AQULA_007963-PA
AQULA_007964-PA
AQULA_007965-PA
AQULA_007968-PA
AQULA_007969-PA
AQULA_007970-PA
AQULA_007972-PA
AQULA_007974-PA
AQULA_007975-PA
AQULA_007976-PA
AQULA_007977-PA
AQULA_007978-PA
AQULA_007979-PA
AQULA_007982-PA
AQULA_007983-PA
AQULA_007984-PA
AQULA_007985-PA
AQULA_007987-PA
AQULA_007988-PA
AQULA_007989-PA
AQULA_007991-PA
AQULA_007992-PA
AQULA_007993-PA
AQULA_007994-PA
AQULA_007995-PA
AQULA_007998-PA
AQULA_007999-PA
AQULA_008002-PA
AQULA_008005-PA
AQULA_008006-PA
AQULA_008008-PA
AQULA_008012-PA
AQULA_008013-PA
AQULA_008014-PA
AQULA_008015-PA
AQULA_008016-PA
AQULA_008017-PA
AQULA_008018-PA
AQULA_008019-PA
AQULA_008022-PA
AQULA_008023-PA
AQULA_008025-PA
AQULA_008026-PA
AQULA_008027-PA
AQULA_008028-PA
AQULA_008029-PA
AQULA_008030-PA
AQULA_008031-PA
AQULA_008032-PA
AQULA_008033-PA
AQULA_008034-PA
AQULA_008036-PA
AQULA_008037-PA
AQULA_008038-PA
AQULA_008039-PA
AQULA_008040-PA
AQULA_008041-PA
AQULA_008042-PA
AQULA_008044-PA
AQULA_008045-PA
AQULA_008046-PA
AQULA_008047-PA
AQULA_008048-PA
AQULA_008049-PA
AQULA_008050-PA
AQULA_008051-PA
AQULA_008053-PA
AQULA_008054-PA
AQULA_008055-PA
AQULA_008056-PA
AQULA_008057-PA
AQULA_008063-PA
AQULA_008064-PA
AQULA_008065-PA
AQULA_008066-PA
AQULA_008067-PA
AQULA_008068-PA
AQULA_008069-PA
AQULA_008070-PA
AQULA_008071-PA
AQULA_008072-PA
AQULA_008073-PA
AQULA_008077-PA
AQULA_008078-PA
AQULA_008079-PA
AQULA_008081-PA
AQULA_008082-PA
AQULA_008083-PA
AQULA_008084-PA
AQULA_008085-PA
AQULA_008087-PA
AQULA_008088-PA
AQULA_008089-PA
AQULA_008091-PA
AQULA_008092-PA
AQULA_008093-PA
AQULA_008094-PA
AQULA_008095-PA
AQULA_008097-PA
AQULA_008098-PA
AQULA_008100-PA
AQULA_008101-PA
AQULA_008102-PA
AQULA_008104-PA
AQULA_008105-PA
AQULA_008106-PA
AQULA_008107-PA
AQULA_008108-PA
AQULA_008109-PA
AQULA_008110-PA
AQULA_008111-PA
AQULA_008112-PA
AQULA_008113-PA
AQULA_008115-PA
AQULA_008116-PA
AQULA_008117-PA
AQULA_008118-PA
AQULA_008119-PA
AQULA_008120-PA
AQULA_008121-PA
AQULA_008122-PA
AQULA_008123-PA
AQULA_008124-PA
AQULA_008125-PA
AQULA_008126-PA
AQULA_008127-PA
AQULA_008128-PA
AQULA_008129-PA
AQULA_008130-PA
AQULA_008131-PA
AQULA_008132-PA
AQULA_008134-PA
AQULA_008136-PA
AQULA_008138-PA
AQULA_008139-PA
AQULA_008141-PA
AQULA_008142-PA
AQULA_008143-PA
AQULA_008146-PA
AQULA_008147-PA
AQULA_008148-PA
AQULA_008149-PA
AQULA_008150-PA
AQULA_008151-PA
AQULA_008152-PA
AQULA_008153-PA
AQULA_008154-PA
AQULA_008155-PA
AQULA_008156-PA
AQULA_008157-PA
AQULA_008158-PA
AQULA_008159-PA
AQULA_008160-PA
AQULA_008161-PA
AQULA_008162-PA
AQULA_008163-PA
AQULA_008164-PA
AQULA_008166-PA
AQULA_008168-PA
AQULA_008169-PA
AQULA_008171-PA
AQULA_008172-PA
AQULA_008173-PA
AQULA_008175-PA
AQULA_008176-PA
AQULA_008177-PA
AQULA_008178-PA
AQULA_008180-PA
AQULA_008181-PA
AQULA_008183-PA
AQULA_008184-PA
AQULA_008187-PA
AQULA_008188-PA
AQULA_008189-PA
AQULA_008191-PA
AQULA_008192-PA
AQULA_008193-PA
AQULA_008194-PA
AQULA_008195-PA
AQULA_008196-PA
AQULA_008197-PA
AQULA_008198-PA
AQULA_008199-PA
AQULA_008200-PA
AQULA_008201-PA
AQULA_008202-PA
AQULA_008203-PA
AQULA_008204-PA
AQULA_008205-PA
AQULA_008206-PA
AQULA_008207-PA
AQULA_008208-PA
AQULA_008209-PA
AQULA_008211-PA
AQULA_008213-PA
AQULA_008214-PA
AQULA_008215-PA
AQULA_008216-PA
AQULA_008218-PA
AQULA_008219-PA
AQULA_008220-PA
AQULA_008221-PA
AQULA_008223-PA
AQULA_008224-PA
AQULA_008227-PA
AQULA_008230-PA
AQULA_008231-PA
AQULA_008235-PA
AQULA_008236-PA
AQULA_008237-PA
AQULA_008239-PA
AQULA_008240-PA
AQULA_008241-PA
AQULA_008242-PA
AQULA_008243-PA
AQULA_008244-PA
AQULA_008245-PA
AQULA_008247-PA
AQULA_008248-PA
AQULA_008250-PA
AQULA_008251-PA
AQULA_008253-PA
AQULA_008255-PA
AQULA_008256-PA
AQULA_008257-PA
AQULA_008258-PA
AQULA_008259-PA
AQULA_008261-PA
AQULA_008262-PA
AQULA_008263-PA
AQULA_008265-PA
AQULA_008266-PA
AQULA_008267-PA
AQULA_008268-PA
AQULA_008269-PA
AQULA_008270-PA
AQULA_008271-PA
AQULA_008272-PA
AQULA_008273-PA
AQULA_008274-PA
AQULA_008275-PA
AQULA_008278-PA
AQULA_008281-PA
AQULA_008282-PA
AQULA_008283-PA
AQULA_008285-PA
AQULA_008286-PA
AQULA_008288-PA
AQULA_008292-PA
AQULA_008293-PA
AQULA_008296-PA
AQULA_008297-PA
AQULA_008298-PA
AQULA_008301-PA
AQULA_008302-PA
AQULA_008303-PA
AQULA_008305-PA
AQULA_008306-PA
AQULA_008308-PA
AQULA_008309-PA
AQULA_008310-PA
AQULA_008312-PA
AQULA_008314-PA
AQULA_008315-PA
AQULA_008316-PA
AQULA_008318-PA
AQULA_008319-PA
AQULA_008321-PA
AQULA_008322-PA
AQULA_008323-PA
AQULA_008324-PA
AQULA_008325-PA
AQULA_008326-PA
AQULA_008327-PA
AQULA_008328-PA
AQULA_008329-PA
AQULA_008330-PA
AQULA_008331-PA
AQULA_008333-PA
AQULA_008334-PA
AQULA_008335-PA
AQULA_008336-PA
AQULA_008338-PA
AQULA_008339-PA
AQULA_008340-PA
AQULA_008341-PA
AQULA_008342-PA
AQULA_008346-PA
AQULA_008347-PA
AQULA_008348-PA
AQULA_008349-PA
AQULA_008350-PA
AQULA_008351-PA
AQULA_008352-PA
AQULA_008353-PA
AQULA_008356-PA
AQULA_008358-PA
AQULA_008361-PA
AQULA_008362-PA
AQULA_008364-PA
AQULA_008365-PA
AQULA_008375-PA
AQULA_008376-PA
AQULA_008377-PA
AQULA_008378-PA
AQULA_008379-PA
AQULA_008380-PA
AQULA_008381-PA
AQULA_008382-PA
AQULA_008384-PA
AQULA_008385-PA
AQULA_008386-PA
AQULA_008387-PA
AQULA_008388-PA
AQULA_008389-PA
AQULA_008390-PA
AQULA_008391-PA
AQULA_008392-PA
AQULA_008393-PA
AQULA_008394-PA
AQULA_008395-PA
AQULA_008396-PA
AQULA_008397-PA
AQULA_008398-PA
AQULA_008399-PA
AQULA_008400-PA
AQULA_008401-PA
AQULA_008402-PA
AQULA_008404-PA
AQULA_008405-PA
AQULA_008406-PA
AQULA_008407-PA
AQULA_008409-PA
AQULA_008410-PA
AQULA_008411-PA
AQULA_008412-PA
AQULA_008414-PA
AQULA_008415-PA
AQULA_008416-PA
AQULA_008417-PA
AQULA_008418-PA
AQULA_008419-PA
AQULA_008420-PA
AQULA_008423-PA
AQULA_008424-PA
AQULA_008426-PA
AQULA_008427-PA
AQULA_008428-PA
AQULA_008431-PA
AQULA_008433-PA
AQULA_008434-PA
AQULA_008437-PA
AQULA_008438-PA
AQULA_008439-PA
AQULA_008440-PA
AQULA_008442-PA
AQULA_008443-PA
AQULA_008444-PA
AQULA_008445-PA
AQULA_008446-PA
AQULA_008449-PA
AQULA_008450-PA
AQULA_008451-PA
AQULA_008452-PA
AQULA_008454-PA
AQULA_008455-PA
AQULA_008456-PA
AQULA_008458-PA
AQULA_008459-PA
AQULA_008460-PA
AQULA_008462-PA
AQULA_008463-PA
AQULA_008464-PA
AQULA_008465-PA
AQULA_008467-PA
AQULA_008468-PA
AQULA_008469-PA
AQULA_008470-PA
AQULA_008471-PA
AQULA_008472-PA
AQULA_008473-PA
AQULA_008475-PA
AQULA_008479-PA
AQULA_008480-PA
AQULA_008481-PA
AQULA_008484-PA
AQULA_008485-PA
AQULA_008486-PA
AQULA_008487-PA
AQULA_008489-PA
AQULA_008490-PA
AQULA_008491-PA
AQULA_008492-PA
AQULA_008493-PA
AQULA_008494-PA
AQULA_008495-PA
AQULA_008496-PA
AQULA_008498-PA
AQULA_008499-PA
AQULA_008500-PA
AQULA_008501-PA
AQULA_008502-PA
AQULA_008504-PA
AQULA_008505-PA
AQULA_008506-PA
AQULA_008507-PA
AQULA_008509-PA
AQULA_008510-PA
AQULA_008513-PA
AQULA_008514-PA
AQULA_008515-PA
AQULA_008516-PA
AQULA_008517-PA
AQULA_008519-PA
AQULA_008521-PA
AQULA_008522-PA
AQULA_008523-PA
AQULA_008524-PA
AQULA_008525-PA
AQULA_008527-PA
AQULA_008528-PA
AQULA_008529-PA
AQULA_008531-PA
AQULA_008532-PA
AQULA_008535-PA
AQULA_008537-PA
AQULA_008538-PA
AQULA_008540-PA
AQULA_008541-PA
AQULA_008542-PA
AQULA_008544-PA
AQULA_008545-PA
AQULA_008546-PA
AQULA_008548-PA
AQULA_008549-PA
AQULA_008551-PA
AQULA_008552-PA
AQULA_008553-PA
AQULA_008554-PA
AQULA_008555-PA
AQULA_008556-PA
AQULA_008557-PA
AQULA_008559-PA
AQULA_008560-PA
AQULA_008561-PA
AQULA_008563-PA
AQULA_008566-PA
AQULA_008567-PA
AQULA_008572-PA
AQULA_008573-PA
AQULA_008576-PA
AQULA_008577-PA
AQULA_008580-PA
AQULA_008581-PA
AQULA_008582-PA
AQULA_008583-PA
AQULA_008585-PA
AQULA_008586-PA
AQULA_008588-PA
AQULA_008593-PA
AQULA_008594-PA
AQULA_008595-PA
AQULA_008596-PA
AQULA_008597-PA
AQULA_008598-PA
AQULA_008599-PA
AQULA_008601-PA
AQULA_008603-PA
AQULA_008604-PA
AQULA_008605-PA
AQULA_008606-PA
AQULA_008611-PA
AQULA_008612-PA
AQULA_008613-PA
AQULA_008614-PA
AQULA_008615-PA
AQULA_008616-PA
AQULA_008618-PA
AQULA_008619-PA
AQULA_008620-PA
AQULA_008621-PA
AQULA_008623-PA
AQULA_008624-PA
AQULA_008625-PA
AQULA_008626-PA
AQULA_008629-PA
AQULA_008631-PA
AQULA_008635-PA
AQULA_008637-PA
AQULA_008638-PA
AQULA_008643-PA
AQULA_008646-PA
AQULA_008648-PA
AQULA_008650-PA
AQULA_008652-PA
AQULA_008655-PA
AQULA_008657-PA
AQULA_008658-PA
AQULA_008659-PA
AQULA_008665-PA
AQULA_008666-PA
AQULA_008667-PA
AQULA_008669-PA
AQULA_008671-PA
AQULA_008672-PA
AQULA_008674-PA
AQULA_008675-PA
AQULA_008676-PA
AQULA_008677-PA
AQULA_008679-PA
AQULA_008681-PA
AQULA_008682-PA
AQULA_008683-PA
AQULA_008684-PA
AQULA_008685-PA
AQULA_008686-PA
AQULA_008687-PA
AQULA_008689-PA
AQULA_008690-PA
AQULA_008692-PA
AQULA_008694-PA
AQULA_008695-PA
AQULA_008696-PA
AQULA_008697-PA
AQULA_008698-PA
AQULA_008700-PA
AQULA_008701-PA
AQULA_008705-PA
AQULA_008706-PA
AQULA_008707-PA
AQULA_008708-PA
AQULA_008710-PA
AQULA_008714-PA
AQULA_008715-PA
AQULA_008717-PA
AQULA_008718-PA
AQULA_008720-PA
AQULA_008723-PA
AQULA_008724-PA
AQULA_008725-PA
AQULA_008726-PA
AQULA_008727-PA
AQULA_008728-PA
AQULA_008730-PA
AQULA_008731-PA
AQULA_008732-PA
AQULA_008736-PA
AQULA_008737-PA
AQULA_008738-PA
AQULA_008739-PA
AQULA_008740-PA
AQULA_008742-PA
AQULA_008745-PA
AQULA_008746-PA
AQULA_008747-PA
AQULA_008748-PA
AQULA_008749-PA
AQULA_008750-PA
AQULA_008751-PA
AQULA_008752-PA
AQULA_008755-PA
AQULA_008756-PA
AQULA_008757-PA
AQULA_008758-PA
AQULA_008763-PA
AQULA_008764-PA
AQULA_008766-PA
AQULA_008767-PA
AQULA_008769-PA
AQULA_008770-PA
AQULA_008771-PA
AQULA_008774-PA
AQULA_008776-PA
AQULA_008777-PA
AQULA_008778-PA
AQULA_008780-PA
AQULA_008781-PA
AQULA_008782-PA
AQULA_008783-PA
AQULA_008785-PA
AQULA_008787-PA
AQULA_008788-PA
AQULA_008789-PA
AQULA_008792-PA
AQULA_008793-PA
AQULA_008796-PA
AQULA_008798-PA
AQULA_008803-PA
AQULA_008805-PA
AQULA_008807-PA
AQULA_008808-PA
AQULA_008809-PA
AQULA_008811-PA
AQULA_008812-PA
AQULA_008814-PA
AQULA_008815-PA
AQULA_008816-PA
AQULA_008817-PA
AQULA_008818-PA
AQULA_008819-PA
AQULA_008821-PA
AQULA_008822-PA
AQULA_008824-PA
AQULA_008828-PA
AQULA_008830-PA
AQULA_008832-PA
AQULA_008833-PA
AQULA_008834-PA
AQULA_008835-PA
AQULA_008836-PA
AQULA_008837-PA
AQULA_008840-PA
AQULA_008841-PA
AQULA_008842-PA
AQULA_008845-PA
AQULA_008846-PA
AQULA_008847-PA
AQULA_008848-PA
AQULA_008849-PA
AQULA_008850-PA
AQULA_008854-PA
AQULA_008855-PA
AQULA_008857-PA
AQULA_008860-PA
AQULA_008862-PA
AQULA_008863-PA
AQULA_008865-PA
AQULA_008866-PA
AQULA_008867-PA
AQULA_008868-PA
AQULA_008871-PA
AQULA_008872-PA
AQULA_008873-PA
AQULA_008874-PA
AQULA_008875-PA
AQULA_008878-PA
AQULA_008879-PA
AQULA_008880-PA
AQULA_008881-PA
AQULA_008884-PA
AQULA_008898-PA
AQULA_008899-PA
AQULA_008900-PA
AQULA_008901-PA
AQULA_008902-PA
AQULA_008903-PA
AQULA_008904-PA
AQULA_008906-PA
AQULA_008907-PA
AQULA_008909-PA
AQULA_008910-PA
AQULA_008911-PA
AQULA_008912-PA
AQULA_008914-PA
AQULA_008915-PA
AQULA_008916-PA
AQULA_008917-PA
AQULA_008919-PA
AQULA_008920-PA
AQULA_008922-PA
AQULA_008924-PA
AQULA_008927-PA
AQULA_008928-PA
AQULA_008929-PA
AQULA_008930-PA
AQULA_008931-PA
AQULA_008933-PA
AQULA_008936-PA
AQULA_008937-PA
AQULA_008939-PA
AQULA_008940-PA
AQULA_008941-PA
AQULA_008942-PA
AQULA_008943-PA
AQULA_008944-PA
AQULA_008945-PA
AQULA_008946-PA
AQULA_008947-PA
AQULA_008948-PA
AQULA_008949-PA
AQULA_008952-PA
AQULA_008954-PA
AQULA_008955-PA
AQULA_008956-PA
AQULA_008957-PA
AQULA_008958-PA
AQULA_008960-PA
AQULA_008961-PA
AQULA_008963-PA
AQULA_008966-PA
AQULA_008968-PA
AQULA_008969-PA
AQULA_008970-PA
AQULA_008971-PA
AQULA_008972-PA
AQULA_008973-PA
AQULA_008974-PA
AQULA_008977-PA
AQULA_008978-PA
AQULA_008982-PA
AQULA_008983-PA
AQULA_008984-PA
AQULA_008985-PA
AQULA_008986-PA
AQULA_008988-PA
AQULA_008992-PA
AQULA_008993-PA
AQULA_008994-PA
AQULA_008995-PA
AQULA_009000-PA
AQULA_009001-PA
AQULA_009002-PA
AQULA_009004-PA
AQULA_009005-PA
AQULA_009006-PA
AQULA_009007-PA
AQULA_009008-PA
AQULA_009009-PA
AQULA_009010-PA
AQULA_009011-PA
AQULA_009013-PA
AQULA_009014-PA
AQULA_009015-PA
AQULA_009016-PA
AQULA_009018-PA
AQULA_009019-PA
AQULA_009020-PA
AQULA_009022-PA
AQULA_009023-PA
AQULA_009025-PA
AQULA_009026-PA
AQULA_009027-PA
AQULA_009028-PA
AQULA_009029-PA
AQULA_009031-PA
AQULA_009032-PA
AQULA_009033-PA
AQULA_009034-PA
AQULA_009037-PA
AQULA_009038-PA
AQULA_009039-PA
AQULA_009042-PA
AQULA_009043-PA
AQULA_009046-PA
AQULA_009047-PA
AQULA_009048-PA
AQULA_009051-PA
AQULA_009053-PA
AQULA_009054-PA
AQULA_009055-PA
AQULA_009056-PA
AQULA_009058-PA
AQULA_009060-PA
AQULA_009061-PA
AQULA_009062-PA
AQULA_009063-PA
AQULA_009064-PA
AQULA_009065-PA
AQULA_009067-PA
AQULA_009068-PA
AQULA_009069-PA
AQULA_009070-PA
AQULA_009073-PA
AQULA_009075-PA
AQULA_009078-PA
AQULA_009080-PA
AQULA_009081-PA
AQULA_009082-PA
AQULA_009083-PA
AQULA_009086-PA
AQULA_009087-PA
AQULA_009088-PA
AQULA_009089-PA
AQULA_009090-PA
AQULA_009091-PA
AQULA_009092-PA
AQULA_009095-PA
AQULA_009097-PA
AQULA_009099-PA
AQULA_009100-PA
AQULA_009101-PA
AQULA_009102-PA
AQULA_009103-PA
AQULA_009104-PA
AQULA_009106-PA
AQULA_009107-PA
AQULA_009109-PA
AQULA_009111-PA
AQULA_009112-PA
AQULA_009113-PA
AQULA_009116-PA
AQULA_009117-PA
AQULA_009118-PA
AQULA_009119-PA
AQULA_009120-PA
AQULA_009121-PA
AQULA_009122-PA
AQULA_009124-PA
AQULA_009125-PA
AQULA_009126-PA
AQULA_009127-PA
AQULA_009128-PA
AQULA_009129-PA
AQULA_009131-PA
AQULA_009132-PA
AQULA_009133-PA
AQULA_009134-PA
AQULA_009135-PA
AQULA_009136-PA
AQULA_009137-PA
AQULA_009138-PA
AQULA_009139-PA
AQULA_009142-PA
AQULA_009143-PA
AQULA_009144-PA
AQULA_009145-PA
AQULA_009146-PA
AQULA_009147-PA
AQULA_009150-PA
AQULA_009152-PA
AQULA_009153-PA
AQULA_009154-PA
AQULA_009156-PA
AQULA_009157-PA
AQULA_009159-PA
AQULA_009160-PA
AQULA_009161-PA
AQULA_009164-PA
AQULA_009165-PA
AQULA_009166-PA
AQULA_009167-PA
AQULA_009168-PA
AQULA_009169-PA
AQULA_009170-PA
AQULA_009171-PA
AQULA_009172-PA
AQULA_009173-PA
AQULA_009174-PA
AQULA_009175-PA
AQULA_009176-PA
AQULA_009178-PA
AQULA_009182-PA
AQULA_009184-PA
AQULA_009185-PA
AQULA_009186-PA
AQULA_009188-PA
AQULA_009189-PA
AQULA_009191-PA
AQULA_009192-PA
AQULA_009193-PA
AQULA_009194-PA
AQULA_009195-PA
AQULA_009196-PA
AQULA_009197-PA
AQULA_009198-PA
AQULA_009199-PA
AQULA_009201-PA
AQULA_009202-PA
AQULA_009203-PA
AQULA_009204-PA
AQULA_009205-PA
AQULA_009206-PA
AQULA_009208-PA
AQULA_009212-PA
AQULA_009213-PA
AQULA_009214-PA
AQULA_009216-PA
AQULA_009217-PA
AQULA_009218-PA
AQULA_009220-PA
AQULA_009222-PA
AQULA_009223-PA
AQULA_009224-PA
AQULA_009226-PA
AQULA_009227-PA
AQULA_009230-PA
AQULA_009231-PA
AQULA_009232-PA
AQULA_009233-PA
AQULA_009234-PA
AQULA_009235-PA
AQULA_009236-PA
AQULA_009237-PA
AQULA_009238-PA
AQULA_009239-PA
AQULA_009240-PA
AQULA_009241-PA
AQULA_009242-PA
AQULA_009243-PA
AQULA_009244-PA
AQULA_009245-PA
AQULA_009246-PA
AQULA_009247-PA
AQULA_009248-PA
AQULA_009250-PA
AQULA_009251-PA
AQULA_009252-PA
AQULA_009253-PA
AQULA_009254-PA
AQULA_009255-PA
AQULA_009256-PA
AQULA_009257-PA
AQULA_009258-PA
AQULA_009259-PA
AQULA_009260-PA
AQULA_009261-PA
AQULA_009262-PA
AQULA_009263-PA
AQULA_009264-PA
AQULA_009265-PA
AQULA_009266-PA
AQULA_009270-PA
AQULA_009271-PA
AQULA_009273-PA
AQULA_009274-PA
AQULA_009275-PA
AQULA_009277-PA
AQULA_009281-PA
AQULA_009282-PA
AQULA_009283-PA
AQULA_009284-PA
AQULA_009285-PA
AQULA_009286-PA
AQULA_009287-PA
AQULA_009290-PA
AQULA_009291-PA
AQULA_009293-PA
AQULA_009294-PA
AQULA_009295-PA
AQULA_009296-PA
AQULA_009297-PA
AQULA_009298-PA
AQULA_009299-PA
AQULA_009300-PA
AQULA_009303-PA
AQULA_009305-PA
AQULA_009307-PA
AQULA_009308-PA
AQULA_009309-PA
AQULA_009310-PA
AQULA_009311-PA
AQULA_009312-PA
AQULA_009313-PA
AQULA_009314-PA
AQULA_009315-PA
AQULA_009316-PA
AQULA_009317-PA
AQULA_009319-PA
AQULA_009320-PA
AQULA_009321-PA
AQULA_009326-PA
AQULA_009327-PA
AQULA_009330-PA
AQULA_009335-PA
AQULA_009338-PA
AQULA_009339-PA
AQULA_009340-PA
AQULA_009341-PA
AQULA_009342-PA
AQULA_009344-PA
AQULA_009346-PA
AQULA_009347-PA
AQULA_009350-PA
AQULA_009353-PA
AQULA_009354-PA
AQULA_009355-PA
AQULA_009356-PA
AQULA_009359-PA
AQULA_009360-PA
AQULA_009361-PA
AQULA_009362-PA
AQULA_009363-PA
AQULA_009364-PA
AQULA_009365-PA
AQULA_009366-PA
AQULA_009368-PA
AQULA_009369-PA
AQULA_009370-PA
AQULA_009371-PA
AQULA_009372-PA
AQULA_009373-PA
AQULA_009374-PA
AQULA_009375-PA
AQULA_009379-PA
AQULA_009380-PA
AQULA_009381-PA
AQULA_009385-PA
AQULA_009386-PA
AQULA_009387-PA
AQULA_009391-PA
AQULA_009392-PA
AQULA_009394-PA
AQULA_009395-PA
AQULA_009396-PA
AQULA_009398-PA
AQULA_009399-PA
AQULA_009402-PA
AQULA_009404-PA
AQULA_009405-PA
AQULA_009406-PA
AQULA_009410-PA
AQULA_009411-PA
AQULA_009412-PA
AQULA_009414-PA
AQULA_009415-PA
AQULA_009416-PA
AQULA_009417-PA
AQULA_009420-PA
AQULA_009422-PA
AQULA_009423-PA
AQULA_009424-PA
AQULA_009425-PA
AQULA_009426-PA
AQULA_009427-PA
AQULA_009428-PA
AQULA_009429-PA
AQULA_009430-PA
AQULA_009431-PA
AQULA_009432-PA
AQULA_009433-PA
AQULA_009434-PA
AQULA_009435-PA
AQULA_009436-PA
AQULA_009439-PA
AQULA_009441-PA
AQULA_009442-PA
AQULA_009444-PA
AQULA_009447-PA
AQULA_009449-PA
AQULA_009454-PA
AQULA_009455-PA
AQULA_009456-PA
AQULA_009457-PA
AQULA_009458-PA
AQULA_009460-PA
AQULA_009461-PA
AQULA_009462-PA
AQULA_009466-PA
AQULA_009467-PA
AQULA_009468-PA
AQULA_009469-PA
AQULA_009470-PA
AQULA_009471-PA
AQULA_009472-PA
AQULA_009473-PA
AQULA_009474-PA
AQULA_009479-PA
AQULA_009481-PA
AQULA_009483-PA
AQULA_009485-PA
AQULA_009486-PA
AQULA_009487-PA
AQULA_009490-PA
AQULA_009491-PA
AQULA_009492-PA
AQULA_009493-PA
AQULA_009494-PA
AQULA_009495-PA
AQULA_009496-PA
AQULA_009497-PA
AQULA_009498-PA
AQULA_009500-PA
AQULA_009502-PA
AQULA_009505-PA
AQULA_009506-PA
AQULA_009507-PA
AQULA_009508-PA
AQULA_009510-PA
AQULA_009511-PA
AQULA_009512-PA
AQULA_009513-PA
AQULA_009514-PA
AQULA_009515-PA
AQULA_009516-PA
AQULA_009517-PA
AQULA_009518-PA
AQULA_009519-PA
AQULA_009520-PA
AQULA_009521-PA
AQULA_009522-PA
AQULA_009523-PA
AQULA_009524-PA
AQULA_009525-PA
AQULA_009526-PA
AQULA_009527-PA
AQULA_009528-PA
AQULA_009529-PA
AQULA_009530-PA
AQULA_009532-PA
AQULA_009533-PA
AQULA_009534-PA
AQULA_009536-PA
AQULA_009537-PA
AQULA_009539-PA
AQULA_009540-PA
AQULA_009544-PA
AQULA_009545-PA
AQULA_009546-PA
AQULA_009547-PA
AQULA_009548-PA
AQULA_009549-PA
AQULA_009550-PA
AQULA_009551-PA
AQULA_009552-PA
AQULA_009553-PA
AQULA_009554-PA
AQULA_009555-PA
AQULA_009556-PA
AQULA_009557-PA
AQULA_009558-PA
AQULA_009559-PA
AQULA_009560-PA
AQULA_009561-PA
AQULA_009562-PA
AQULA_009564-PA
AQULA_009565-PA
AQULA_009569-PA
AQULA_009570-PA
AQULA_009571-PA
AQULA_009572-PA
AQULA_009573-PA
AQULA_009574-PA
AQULA_009575-PA
AQULA_009576-PA
AQULA_009577-PA
AQULA_009580-PA
AQULA_009583-PA
AQULA_009584-PA
AQULA_009586-PA
AQULA_009587-PA
AQULA_009588-PA
AQULA_009590-PA
AQULA_009591-PA
AQULA_009592-PA
AQULA_009594-PA
AQULA_009595-PA
AQULA_009596-PA
AQULA_009598-PA
AQULA_009599-PA
AQULA_009601-PA
AQULA_009602-PA
AQULA_009603-PA
AQULA_009604-PA
AQULA_009605-PA
AQULA_009606-PA
AQULA_009607-PA
AQULA_009608-PA
AQULA_009609-PA
AQULA_009610-PA
AQULA_009612-PA
AQULA_009613-PA
AQULA_009614-PA
AQULA_009615-PA
AQULA_009616-PA
AQULA_009619-PA
AQULA_009620-PA
AQULA_009621-PA
AQULA_009622-PA
AQULA_009623-PA
AQULA_009625-PA
AQULA_009629-PA
AQULA_009630-PA
AQULA_009631-PA
AQULA_009632-PA
AQULA_009633-PA
AQULA_009634-PA
AQULA_009636-PA
AQULA_009639-PA
AQULA_009641-PA
AQULA_009643-PA
AQULA_009644-PA
AQULA_009645-PA
AQULA_009647-PA
AQULA_009648-PA
AQULA_009649-PA
AQULA_009652-PA
AQULA_009654-PA
AQULA_009655-PA
AQULA_009657-PA
AQULA_009658-PA
AQULA_009660-PA
AQULA_009661-PA
AQULA_009664-PA
AQULA_009666-PA
AQULA_009667-PA
AQULA_009669-PA
AQULA_009672-PA
AQULA_009673-PA
AQULA_009674-PA
AQULA_009675-PA
AQULA_009678-PA
AQULA_009679-PA
AQULA_009680-PA
AQULA_009682-PA
AQULA_009683-PA
AQULA_009686-PA
AQULA_009687-PA
AQULA_009690-PA
AQULA_009693-PA
AQULA_009697-PA
AQULA_009698-PA
AQULA_009699-PA
AQULA_009700-PA
AQULA_009703-PA
AQULA_009704-PA
AQULA_009708-PA
AQULA_009711-PA
AQULA_009712-PA
AQULA_009713-PA
AQULA_009714-PA
AQULA_009716-PA
AQULA_009719-PA
AQULA_009720-PA
AQULA_009723-PA
AQULA_009724-PA
AQULA_009725-PA
AQULA_009728-PA
AQULA_009730-PA
AQULA_009731-PA
AQULA_009735-PA
AQULA_009736-PA
AQULA_009737-PA
AQULA_009743-PA
AQULA_009748-PA
AQULA_009750-PA
AQULA_009751-PA
AQULA_009753-PA
AQULA_009754-PA
AQULA_009756-PA
AQULA_009757-PA
AQULA_009760-PA
AQULA_009762-PA
AQULA_009763-PA
AQULA_009765-PA
AQULA_009766-PA
AQULA_009767-PA
AQULA_009768-PA
AQULA_009769-PA
AQULA_009770-PA
AQULA_009772-PA
AQULA_009773-PA
AQULA_009774-PA
AQULA_009775-PA
AQULA_009776-PA
AQULA_009777-PA
AQULA_009778-PA
AQULA_009779-PA
AQULA_009780-PA
AQULA_009781-PA
AQULA_009782-PA
AQULA_009783-PA
AQULA_009785-PA
AQULA_009787-PA
AQULA_009788-PA
AQULA_009789-PA
AQULA_009790-PA
AQULA_009791-PA
AQULA_009794-PA
AQULA_009796-PA
AQULA_009797-PA
AQULA_009798-PA
AQULA_009799-PA
AQULA_009800-PA
AQULA_009801-PA
AQULA_009802-PA
AQULA_009803-PA
AQULA_009804-PA
AQULA_009805-PA
AQULA_009806-PA
AQULA_009807-PA
AQULA_009808-PA
AQULA_009809-PA
AQULA_009810-PA
AQULA_009812-PA
AQULA_009814-PA
AQULA_009815-PA
AQULA_009816-PA
AQULA_009819-PA
AQULA_009820-PA
AQULA_009822-PA
AQULA_009823-PA
AQULA_009827-PA
AQULA_009828-PA
AQULA_009829-PA
AQULA_009833-PA
AQULA_009834-PA
AQULA_009835-PA
AQULA_009837-PA
AQULA_009839-PA
AQULA_009846-PA
AQULA_009847-PA
AQULA_009848-PA
AQULA_009849-PA
AQULA_009854-PA
AQULA_009855-PA
AQULA_009857-PA
AQULA_009858-PA
AQULA_009860-PA
AQULA_009861-PA
AQULA_009863-PA
AQULA_009864-PA
AQULA_009865-PA
AQULA_009867-PA
AQULA_009868-PA
AQULA_009869-PA
AQULA_009870-PA
AQULA_009871-PA
AQULA_009872-PA
AQULA_009874-PA
AQULA_009875-PA
AQULA_009876-PA
AQULA_009877-PA
AQULA_009880-PA
AQULA_009881-PA
AQULA_009883-PA
AQULA_009884-PA
AQULA_009885-PA
AQULA_009886-PA
AQULA_009887-PA
AQULA_009888-PA
AQULA_009889-PA
AQULA_009891-PA
AQULA_009892-PA
AQULA_009893-PA
AQULA_009895-PA
AQULA_009897-PA
AQULA_009898-PA
AQULA_009899-PA
AQULA_009900-PA
AQULA_009901-PA
AQULA_009902-PA
AQULA_009903-PA
AQULA_009904-PA
AQULA_009906-PA
AQULA_009907-PA
AQULA_009914-PA
AQULA_009915-PA
AQULA_009917-PA
AQULA_009918-PA
AQULA_009919-PA
AQULA_009921-PA
AQULA_009922-PA
AQULA_009925-PA
AQULA_009926-PA
AQULA_009927-PA
AQULA_009928-PA
AQULA_009929-PA
AQULA_009930-PA
AQULA_009931-PA
AQULA_009932-PA
AQULA_009933-PA
AQULA_009934-PA
AQULA_009935-PA
AQULA_009936-PA
AQULA_009939-PA
AQULA_009940-PA
AQULA_009941-PA
AQULA_009943-PA
AQULA_009944-PA
AQULA_009945-PA
AQULA_009946-PA
AQULA_009947-PA
AQULA_009948-PA
AQULA_009949-PA
AQULA_009950-PA
AQULA_009951-PA
AQULA_009953-PA
AQULA_009955-PA
AQULA_009956-PA
AQULA_009958-PA
AQULA_009959-PA
AQULA_009960-PA
AQULA_009962-PA
AQULA_009963-PA
AQULA_009967-PA
AQULA_009968-PA
AQULA_009971-PA
AQULA_009972-PA
AQULA_009973-PA
AQULA_009975-PA
AQULA_009976-PA
AQULA_009977-PA
AQULA_009978-PA
AQULA_009979-PA
AQULA_009980-PA
AQULA_009982-PA
AQULA_009983-PA
AQULA_009984-PA
AQULA_009986-PA
AQULA_009987-PA
AQULA_009988-PA
AQULA_009989-PA
AQULA_009990-PA
AQULA_009991-PA
AQULA_009992-PA
AQULA_009994-PA
AQULA_009995-PA
AQULA_009996-PA
AQULA_009998-PA
AQULA_009999-PA
AQULA_010000-PA
AQULA_010001-PA
AQULA_010004-PA
AQULA_010005-PA
AQULA_010007-PA
AQULA_010008-PA
AQULA_010009-PA
AQULA_010010-PA
AQULA_010012-PA
AQULA_010014-PA
AQULA_010015-PA
AQULA_010019-PA
AQULA_010021-PA
AQULA_010024-PA
AQULA_010025-PA
AQULA_010026-PA
AQULA_010027-PA
AQULA_010028-PA
AQULA_010029-PA
AQULA_010030-PA
AQULA_010031-PA
AQULA_010032-PA
AQULA_010033-PA
AQULA_010035-PA
AQULA_010036-PA
AQULA_010037-PA
AQULA_010038-PA
AQULA_010039-PA
AQULA_010040-PA
AQULA_010042-PA
AQULA_010043-PA
AQULA_010044-PA
AQULA_010046-PA
AQULA_010047-PA
AQULA_010048-PA
AQULA_010049-PA
AQULA_010051-PA
AQULA_010052-PA
AQULA_010053-PA
AQULA_010054-PA
AQULA_010055-PA
AQULA_010056-PA
AQULA_010057-PA
AQULA_010058-PA
AQULA_010059-PA
AQULA_010060-PA
AQULA_010062-PA
AQULA_010063-PA
AQULA_010064-PA
AQULA_010065-PA
AQULA_010066-PA
AQULA_010067-PA
AQULA_010068-PA
AQULA_010069-PA
AQULA_010070-PA
AQULA_010071-PA
AQULA_010072-PA
AQULA_010073-PA
AQULA_010074-PA
AQULA_010075-PA
AQULA_010076-PA
AQULA_010077-PA
AQULA_010079-PA
AQULA_010080-PA
AQULA_010081-PA
AQULA_010083-PA
AQULA_010086-PA
AQULA_010087-PA
AQULA_010089-PA
AQULA_010090-PA
AQULA_010091-PA
AQULA_010092-PA
AQULA_010093-PA
AQULA_010095-PA
AQULA_010096-PA
AQULA_010097-PA
AQULA_010100-PA
AQULA_010101-PA
AQULA_010102-PA
AQULA_010103-PA
AQULA_010104-PA
AQULA_010106-PA
AQULA_010107-PA
AQULA_010108-PA
AQULA_010109-PA
AQULA_010110-PA
AQULA_010112-PA
AQULA_010114-PA
AQULA_010115-PA
AQULA_010116-PA
AQULA_010117-PA
AQULA_010118-PA
AQULA_010119-PA
AQULA_010121-PA
AQULA_010122-PA
AQULA_010123-PA
AQULA_010124-PA
AQULA_010125-PA
AQULA_010126-PA
AQULA_010128-PA
AQULA_010129-PA
AQULA_010130-PA
AQULA_010131-PA
AQULA_010132-PA
AQULA_010136-PA
AQULA_010137-PA
AQULA_010138-PA
AQULA_010139-PA
AQULA_010141-PA
AQULA_010142-PA
AQULA_010143-PA
AQULA_010146-PA
AQULA_010148-PA
AQULA_010149-PA
AQULA_010150-PA
AQULA_010151-PA
AQULA_010152-PA
AQULA_010153-PA
AQULA_010154-PA
AQULA_010155-PA
AQULA_010156-PA
AQULA_010158-PA
AQULA_010159-PA
AQULA_010160-PA
AQULA_010161-PA
AQULA_010162-PA
AQULA_010163-PA
AQULA_010164-PA
AQULA_010165-PA
AQULA_010166-PA
AQULA_010167-PA
AQULA_010168-PA
AQULA_010169-PA
AQULA_010170-PA
AQULA_010171-PA
AQULA_010172-PA
AQULA_010173-PA
AQULA_010174-PA
AQULA_010176-PA
AQULA_010177-PA
AQULA_010178-PA
AQULA_010179-PA
AQULA_010180-PA
AQULA_010181-PA
AQULA_010182-PA
AQULA_010184-PA
AQULA_010185-PA
AQULA_010186-PA
AQULA_010188-PA
AQULA_010190-PA
AQULA_010191-PA
AQULA_010192-PA
AQULA_010193-PA
AQULA_010194-PA
AQULA_010195-PA
AQULA_010197-PA
AQULA_010198-PA
AQULA_010202-PA
AQULA_010203-PA
AQULA_010204-PA
AQULA_010205-PA
AQULA_010206-PA
AQULA_010207-PA
AQULA_010208-PA
AQULA_010210-PA
AQULA_010211-PA
AQULA_010212-PA
AQULA_010215-PA
AQULA_010216-PA
AQULA_010220-PA
AQULA_010221-PA
AQULA_010222-PA
AQULA_010223-PA
AQULA_010225-PA
AQULA_010226-PA
AQULA_010228-PA
AQULA_010230-PA
AQULA_010231-PA
AQULA_010232-PA
AQULA_010234-PA
AQULA_010235-PA
AQULA_010237-PA
AQULA_010238-PA
AQULA_010239-PA
AQULA_010240-PA
AQULA_010242-PA
AQULA_010243-PA
AQULA_010245-PA
AQULA_010246-PA
AQULA_010247-PA
AQULA_010248-PA
AQULA_010250-PA
AQULA_010251-PA
AQULA_010252-PA
AQULA_010254-PA
AQULA_010255-PA
AQULA_010256-PA
AQULA_010258-PA
AQULA_010259-PA
AQULA_010260-PA
AQULA_010262-PA
AQULA_010265-PA
AQULA_010267-PA
AQULA_010268-PA
AQULA_010269-PA
AQULA_010270-PA
AQULA_010274-PA
AQULA_010275-PA
AQULA_010277-PA
AQULA_010278-PA
AQULA_010279-PA
AQULA_010280-PA
AQULA_010281-PA
AQULA_010282-PA
AQULA_010284-PA
AQULA_010285-PA
AQULA_010286-PA
AQULA_010287-PA
AQULA_010288-PA
AQULA_010289-PA
AQULA_010291-PA
AQULA_010292-PA
AQULA_010293-PA
AQULA_010294-PA
AQULA_010296-PA
AQULA_010297-PA
AQULA_010299-PA
AQULA_010300-PA
AQULA_010301-PA
AQULA_010303-PA
AQULA_010305-PA
AQULA_010306-PA
AQULA_010307-PA
AQULA_010308-PA
AQULA_010309-PA
AQULA_010310-PA
AQULA_010311-PA
AQULA_010313-PA
AQULA_010314-PA
AQULA_010316-PA
AQULA_010317-PA
AQULA_010318-PA
AQULA_010319-PA
AQULA_010320-PA
AQULA_010321-PA
AQULA_010322-PA
AQULA_010323-PA
AQULA_010324-PA
AQULA_010325-PA
AQULA_010327-PA
AQULA_010328-PA
AQULA_010329-PA
AQULA_010331-PA
AQULA_010333-PA
AQULA_010334-PA
AQULA_010335-PA
AQULA_010338-PA
AQULA_010339-PA
AQULA_010342-PA
AQULA_010343-PA
AQULA_010344-PA
AQULA_010345-PA
AQULA_010346-PA
AQULA_010348-PA
AQULA_010350-PA
AQULA_010352-PA
AQULA_010353-PA
AQULA_010355-PA
AQULA_010356-PA
AQULA_010357-PA
AQULA_010358-PA
AQULA_010359-PA
AQULA_010360-PA
AQULA_010362-PA
AQULA_010363-PA
AQULA_010364-PA
AQULA_010365-PA
AQULA_010366-PA
AQULA_010368-PA
AQULA_010370-PA
AQULA_010371-PA
AQULA_010372-PA
AQULA_010374-PA
AQULA_010376-PA
AQULA_010377-PA
AQULA_010378-PA
AQULA_010379-PA
AQULA_010380-PA
AQULA_010381-PA
AQULA_010382-PA
AQULA_010383-PA
AQULA_010384-PA
AQULA_010385-PA
AQULA_010386-PA
AQULA_010387-PA
AQULA_010388-PA
AQULA_010389-PA
AQULA_010390-PA
AQULA_010391-PA
AQULA_010392-PA
AQULA_010393-PA
AQULA_010395-PA
AQULA_010396-PA
AQULA_010397-PA
AQULA_010398-PA
AQULA_010399-PA
AQULA_010400-PA
AQULA_010401-PA
AQULA_010402-PA
AQULA_010405-PA
AQULA_010406-PA
AQULA_010407-PA
AQULA_010408-PA
AQULA_010409-PA
AQULA_010410-PA
AQULA_010411-PA
AQULA_010413-PA
AQULA_010414-PA
AQULA_010415-PA
AQULA_010416-PA
AQULA_010417-PA
AQULA_010418-PA
AQULA_010419-PA
AQULA_010420-PA
AQULA_010421-PA
AQULA_010422-PA
AQULA_010423-PA
AQULA_010424-PA
AQULA_010426-PA
AQULA_010427-PA
AQULA_010428-PA
AQULA_010429-PA
AQULA_010431-PA
AQULA_010434-PA
AQULA_010435-PA
AQULA_010436-PA
AQULA_010438-PA
AQULA_010439-PA
AQULA_010441-PA
AQULA_010442-PA
AQULA_010444-PA
AQULA_010445-PA
AQULA_010446-PA
AQULA_010447-PA
AQULA_010449-PA
AQULA_010450-PA
AQULA_010452-PA
AQULA_010453-PA
AQULA_010454-PA
AQULA_010456-PA
AQULA_010457-PA
AQULA_010458-PA
AQULA_010459-PA
AQULA_010460-PA
AQULA_010462-PA
AQULA_010463-PA
AQULA_010464-PA
AQULA_010465-PA
AQULA_010467-PA
AQULA_010468-PA
AQULA_010469-PA
AQULA_010470-PA
AQULA_010471-PA
AQULA_010472-PA
AQULA_010473-PA
AQULA_010474-PA
AQULA_010476-PA
AQULA_010477-PA
AQULA_010478-PA
AQULA_010479-PA
AQULA_010486-PA
AQULA_010487-PA
AQULA_010488-PA
AQULA_010489-PA
AQULA_010491-PA
AQULA_010492-PA
AQULA_010494-PA
AQULA_010495-PA
AQULA_010496-PA
AQULA_010497-PA
AQULA_010498-PA
AQULA_010499-PA
AQULA_010501-PA
AQULA_010502-PA
AQULA_010503-PA
AQULA_010505-PA
AQULA_010507-PA
AQULA_010508-PA
AQULA_010509-PA
AQULA_010510-PA
AQULA_010514-PA
AQULA_010515-PA
AQULA_010516-PA
AQULA_010517-PA
AQULA_010518-PA
AQULA_010519-PA
AQULA_010520-PA
AQULA_010521-PA
AQULA_010522-PA
AQULA_010524-PA
AQULA_010525-PA
AQULA_010526-PA
AQULA_010527-PA
AQULA_010528-PA
AQULA_010529-PA
AQULA_010530-PA
AQULA_010531-PA
AQULA_010532-PA
AQULA_010533-PA
AQULA_010534-PA
AQULA_010537-PA
AQULA_010538-PA
AQULA_010540-PA
AQULA_010542-PA
AQULA_010544-PA
AQULA_010546-PA
AQULA_010547-PA
AQULA_010548-PA
AQULA_010549-PA
AQULA_010550-PA
AQULA_010551-PA
AQULA_010553-PA
AQULA_010554-PA
AQULA_010555-PA
AQULA_010556-PA
AQULA_010557-PA
AQULA_010559-PA
AQULA_010560-PA
AQULA_010562-PA
AQULA_010563-PA
AQULA_010564-PA
AQULA_010567-PA
AQULA_010568-PA
AQULA_010569-PA
AQULA_010570-PA
AQULA_010571-PA
AQULA_010573-PA
AQULA_010574-PA
AQULA_010576-PA
AQULA_010577-PA
AQULA_010578-PA
AQULA_010579-PA
AQULA_010580-PA
AQULA_010581-PA
AQULA_010582-PA
AQULA_010583-PA
AQULA_010584-PA
AQULA_010585-PA
AQULA_010586-PA
AQULA_010588-PA
AQULA_010589-PA
AQULA_010591-PA
AQULA_010595-PA
AQULA_010596-PA
AQULA_010597-PA
AQULA_010599-PA
AQULA_010602-PA
AQULA_010604-PA
AQULA_010606-PA
AQULA_010607-PA
AQULA_010608-PA
AQULA_010609-PA
AQULA_010611-PA
AQULA_010612-PA
AQULA_010613-PA
AQULA_010614-PA
AQULA_010615-PA
AQULA_010616-PA
AQULA_010617-PA
AQULA_010618-PA
AQULA_010623-PA
AQULA_010624-PA
AQULA_010625-PA
AQULA_010627-PA
AQULA_010628-PA
AQULA_010630-PA
AQULA_010634-PA
AQULA_010635-PA
AQULA_010636-PA
AQULA_010638-PA
AQULA_010639-PA
AQULA_010642-PA
AQULA_010644-PA
AQULA_010645-PA
AQULA_010647-PA
AQULA_010648-PA
AQULA_010649-PA
AQULA_010650-PA
AQULA_010651-PA
AQULA_010652-PA
AQULA_010653-PA
AQULA_010655-PA
AQULA_010656-PA
AQULA_010657-PA
AQULA_010658-PA
AQULA_010659-PA
AQULA_010660-PA
AQULA_010661-PA
AQULA_010662-PA
AQULA_010663-PA
AQULA_010664-PA
AQULA_010665-PA
AQULA_010667-PA
AQULA_010668-PA
AQULA_010669-PA
AQULA_010670-PA
AQULA_010671-PA
AQULA_010672-PA
AQULA_010673-PA
AQULA_010674-PA
AQULA_010675-PA
AQULA_010677-PA
AQULA_010679-PA
AQULA_010680-PA
AQULA_010681-PA
AQULA_010682-PA
AQULA_010683-PA
AQULA_010684-PA
AQULA_010685-PA
AQULA_010688-PA
AQULA_010689-PA
AQULA_010690-PA
AQULA_010692-PA
AQULA_010693-PA
AQULA_010695-PA
AQULA_010698-PA
AQULA_010699-PA
AQULA_010700-PA
AQULA_010702-PA
AQULA_010705-PA
AQULA_010707-PA
AQULA_010710-PA
AQULA_010712-PA
AQULA_010713-PA
AQULA_010715-PA
AQULA_010716-PA
AQULA_010717-PA
AQULA_010718-PA
AQULA_010719-PA
AQULA_010720-PA
AQULA_010721-PA
AQULA_010722-PA
AQULA_010723-PA
AQULA_010725-PA
AQULA_010726-PA
AQULA_010728-PA
AQULA_010731-PA
AQULA_010733-PA
AQULA_010734-PA
AQULA_010735-PA
AQULA_010736-PA
AQULA_010738-PA
AQULA_010740-PA
AQULA_010741-PA
AQULA_010742-PA
AQULA_010743-PA
AQULA_010744-PA
AQULA_010745-PA
AQULA_010746-PA
AQULA_010748-PA
AQULA_010749-PA
AQULA_010750-PA
AQULA_010751-PA
AQULA_010753-PA
AQULA_010754-PA
AQULA_010756-PA
AQULA_010757-PA
AQULA_010759-PA
AQULA_010761-PA
AQULA_010764-PA
AQULA_010767-PA
AQULA_010768-PA
AQULA_010771-PA
AQULA_010772-PA
AQULA_010773-PA
AQULA_010774-PA
AQULA_010775-PA
AQULA_010776-PA
AQULA_010778-PA
AQULA_010780-PA
AQULA_010781-PA
AQULA_010782-PA
AQULA_010783-PA
AQULA_010786-PA
AQULA_010787-PA
AQULA_010790-PA
AQULA_010791-PA
AQULA_010792-PA
AQULA_010793-PA
AQULA_010794-PA
AQULA_010796-PA
AQULA_010797-PA
AQULA_010799-PA
AQULA_010800-PA
AQULA_010801-PA
AQULA_010805-PA
AQULA_010806-PA
AQULA_010807-PA
AQULA_010808-PA
AQULA_010809-PA
AQULA_010810-PA
AQULA_010811-PA
AQULA_010813-PA
AQULA_010814-PA
AQULA_010815-PA
AQULA_010816-PA
AQULA_010819-PA
AQULA_010820-PA
AQULA_010821-PA
AQULA_010822-PA
AQULA_010823-PA
AQULA_010824-PA
AQULA_010825-PA
AQULA_010826-PA
AQULA_010828-PA
AQULA_010831-PA
AQULA_010836-PA
AQULA_010837-PA
AQULA_010838-PA
AQULA_010839-PA
AQULA_010840-PA
AQULA_010841-PA
AQULA_010842-PA
AQULA_010843-PA
AQULA_010844-PA
AQULA_010846-PA
AQULA_010847-PA
AQULA_010848-PA
AQULA_010850-PA
AQULA_010851-PA
AQULA_010852-PA
AQULA_010854-PA
AQULA_010855-PA
AQULA_010858-PA
AQULA_010859-PA
AQULA_010860-PA
AQULA_010861-PA
AQULA_010862-PA
AQULA_010863-PA
AQULA_010864-PA
AQULA_010867-PA
AQULA_010868-PA
AQULA_010872-PA
AQULA_010873-PA
AQULA_010876-PA
AQULA_010877-PA
AQULA_010878-PA
AQULA_010879-PA
AQULA_010880-PA
AQULA_010881-PA
AQULA_010882-PA
AQULA_010883-PA
AQULA_010884-PA
AQULA_010885-PA
AQULA_010886-PA
AQULA_010887-PA
AQULA_010888-PA
AQULA_010889-PA
AQULA_010891-PA
AQULA_010892-PA
AQULA_010894-PA
AQULA_010896-PA
AQULA_010897-PA
AQULA_010898-PA
AQULA_010900-PA
AQULA_010901-PA
AQULA_010902-PA
AQULA_010905-PA
AQULA_010906-PA
AQULA_010908-PA
AQULA_010910-PA
AQULA_010911-PA
AQULA_010912-PA
AQULA_010913-PA
AQULA_010914-PA
AQULA_010915-PA
AQULA_010916-PA
AQULA_010917-PA
AQULA_010919-PA
AQULA_010920-PA
AQULA_010921-PA
AQULA_010923-PA
AQULA_010924-PA
AQULA_010926-PA
AQULA_010927-PA
AQULA_010928-PA
AQULA_010929-PA
AQULA_010930-PA
AQULA_010931-PA
AQULA_010932-PA
AQULA_010933-PA
AQULA_010934-PA
AQULA_010935-PA
AQULA_010936-PA
AQULA_010937-PA
AQULA_010938-PA
AQULA_010939-PA
AQULA_010940-PA
AQULA_010944-PA
AQULA_010946-PA
AQULA_010948-PA
AQULA_010949-PA
AQULA_010950-PA
AQULA_010951-PA
AQULA_010952-PA
AQULA_010955-PA
AQULA_010959-PA
AQULA_010964-PA
AQULA_010966-PA
AQULA_010967-PA
AQULA_010970-PA
AQULA_010971-PA
AQULA_010972-PA
AQULA_010973-PA
AQULA_010974-PA
AQULA_010975-PA
AQULA_010977-PA
AQULA_010980-PA
AQULA_010982-PA
AQULA_010983-PA
AQULA_010985-PA
AQULA_010987-PA
AQULA_010989-PA
AQULA_010990-PA
AQULA_010991-PA
AQULA_010992-PA
AQULA_010993-PA
AQULA_010994-PA
AQULA_010997-PA
AQULA_010998-PA
AQULA_010999-PA
AQULA_011002-PA
AQULA_011003-PA
AQULA_011004-PA
AQULA_011005-PA
AQULA_011006-PA
AQULA_011007-PA
AQULA_011008-PA
AQULA_011011-PA
AQULA_011012-PA
AQULA_011014-PA
AQULA_011015-PA
AQULA_011016-PA
AQULA_011020-PA
AQULA_011022-PA
AQULA_011025-PA
AQULA_011027-PA
AQULA_011028-PA
AQULA_011029-PA
AQULA_011030-PA
AQULA_011031-PA
AQULA_011032-PA
AQULA_011033-PA
AQULA_011034-PA
AQULA_011036-PA
AQULA_011037-PA
AQULA_011039-PA
AQULA_011040-PA
AQULA_011041-PA
AQULA_011042-PA
AQULA_011044-PA
AQULA_011045-PA
AQULA_011046-PA
AQULA_011047-PA
AQULA_011049-PA
AQULA_011051-PA
AQULA_011052-PA
AQULA_011053-PA
AQULA_011054-PA
AQULA_011058-PA
AQULA_011059-PA
AQULA_011060-PA
AQULA_011061-PA
AQULA_011062-PA
AQULA_011063-PA
AQULA_011064-PA
AQULA_011066-PA
AQULA_011067-PA
AQULA_011070-PA
AQULA_011071-PA
AQULA_011072-PA
AQULA_011073-PA
AQULA_011074-PA
AQULA_011076-PA
AQULA_011077-PA
AQULA_011078-PA
AQULA_011080-PA
AQULA_011082-PA
AQULA_011083-PA
AQULA_011084-PA
AQULA_011085-PA
AQULA_011086-PA
AQULA_011087-PA
AQULA_011088-PA
AQULA_011089-PA
AQULA_011090-PA
AQULA_011091-PA
AQULA_011092-PA
AQULA_011094-PA
AQULA_011101-PA
AQULA_011102-PA
AQULA_011104-PA
AQULA_011105-PA
AQULA_011106-PA
AQULA_011108-PA
AQULA_011109-PA
AQULA_011112-PA
AQULA_011113-PA
AQULA_011114-PA
AQULA_011116-PA
AQULA_011117-PA
AQULA_011118-PA
AQULA_011119-PA
AQULA_011120-PA
AQULA_011121-PA
AQULA_011124-PA
AQULA_011125-PA
AQULA_011126-PA
AQULA_011128-PA
AQULA_011130-PA
AQULA_011131-PA
AQULA_011132-PA
AQULA_011133-PA
AQULA_011134-PA
AQULA_011135-PA
AQULA_011136-PA
AQULA_011138-PA
AQULA_011139-PA
AQULA_011140-PA
AQULA_011141-PA
AQULA_011143-PA
AQULA_011144-PA
AQULA_011145-PA
AQULA_011146-PA
AQULA_011149-PA
AQULA_011152-PA
AQULA_011153-PA
AQULA_011154-PA
AQULA_011158-PA
AQULA_011159-PA
AQULA_011161-PA
AQULA_011162-PA
AQULA_011163-PA
AQULA_011164-PA
AQULA_011165-PA
AQULA_011166-PA
AQULA_011167-PA
AQULA_011169-PA
AQULA_011170-PA
AQULA_011171-PA
AQULA_011173-PA
AQULA_011174-PA
AQULA_011175-PA
AQULA_011176-PA
AQULA_011178-PA
AQULA_011179-PA
AQULA_011181-PA
AQULA_011184-PA
AQULA_011187-PA
AQULA_011192-PA
AQULA_011194-PA
AQULA_011195-PA
AQULA_011196-PA
AQULA_011197-PA
AQULA_011201-PA
AQULA_011202-PA
AQULA_011203-PA
AQULA_011208-PA
AQULA_011210-PA
AQULA_011212-PA
AQULA_011214-PA
AQULA_011215-PA
AQULA_011216-PA
AQULA_011217-PA
AQULA_011218-PA
AQULA_011220-PA
AQULA_011223-PA
AQULA_011224-PA
AQULA_011226-PA
AQULA_011227-PA
AQULA_011228-PA
AQULA_011232-PA
AQULA_011233-PA
AQULA_011234-PA
AQULA_011236-PA
AQULA_011237-PA
AQULA_011238-PA
AQULA_011240-PA
AQULA_011241-PA
AQULA_011242-PA
AQULA_011244-PA
AQULA_011246-PA
AQULA_011249-PA
AQULA_011251-PA
AQULA_011253-PA
AQULA_011255-PA
AQULA_011257-PA
AQULA_011259-PA
AQULA_011260-PA
AQULA_011261-PA
AQULA_011262-PA
AQULA_011264-PA
AQULA_011265-PA
AQULA_011266-PA
AQULA_011268-PA
AQULA_011269-PA
AQULA_011272-PA
AQULA_011274-PA
AQULA_011275-PA
AQULA_011277-PA
AQULA_011278-PA
AQULA_011280-PA
AQULA_011281-PA
AQULA_011283-PA
AQULA_011284-PA
AQULA_011285-PA
AQULA_011286-PA
AQULA_011287-PA
AQULA_011288-PA
AQULA_011290-PA
AQULA_011291-PA
AQULA_011293-PA
AQULA_011295-PA
AQULA_011296-PA
AQULA_011297-PA
AQULA_011298-PA
AQULA_011299-PA
AQULA_011300-PA
AQULA_011301-PA
AQULA_011302-PA
AQULA_011306-PA
AQULA_011307-PA
AQULA_011309-PA
AQULA_011312-PA
AQULA_011313-PA
AQULA_011314-PA
AQULA_011316-PA
AQULA_011317-PA
AQULA_011318-PA
AQULA_011319-PA
AQULA_011322-PA
AQULA_011323-PA
AQULA_011325-PA
AQULA_011326-PA
AQULA_011328-PA
AQULA_011329-PA
AQULA_011330-PA
AQULA_011331-PA
AQULA_011332-PA
AQULA_011333-PA
AQULA_011334-PA
AQULA_011335-PA
AQULA_011336-PA
AQULA_011337-PA
AQULA_011338-PA
AQULA_011339-PA
AQULA_011340-PA
AQULA_011341-PA
AQULA_011347-PA
AQULA_011348-PA
AQULA_011350-PA
AQULA_011353-PA
AQULA_011355-PA
AQULA_011357-PA
AQULA_011359-PA
AQULA_011360-PA
AQULA_011364-PA
AQULA_011365-PA
AQULA_011366-PA
AQULA_011367-PA
AQULA_011368-PA
AQULA_011369-PA
AQULA_011370-PA
AQULA_011372-PA
AQULA_011373-PA
AQULA_011374-PA
AQULA_011375-PA
AQULA_011376-PA
AQULA_011377-PA
AQULA_011378-PA
AQULA_011379-PA
AQULA_011384-PA
AQULA_011388-PA
AQULA_011390-PA
AQULA_011391-PA
AQULA_011392-PA
AQULA_011395-PA
AQULA_011396-PA
AQULA_011397-PA
AQULA_011398-PA
AQULA_011399-PA
AQULA_011400-PA
AQULA_011401-PA
AQULA_011403-PA
AQULA_011405-PA
AQULA_011406-PA
AQULA_011407-PA
AQULA_011408-PA
AQULA_011409-PA
AQULA_011410-PA
AQULA_011411-PA
AQULA_011413-PA
AQULA_011414-PA
AQULA_011415-PA
AQULA_011416-PA
AQULA_011417-PA
AQULA_011418-PA
AQULA_011419-PA
AQULA_011420-PA
AQULA_011423-PA
AQULA_011424-PA
AQULA_011425-PA
AQULA_011426-PA
AQULA_011427-PA
AQULA_011428-PA
AQULA_011429-PA
AQULA_011430-PA
AQULA_011431-PA
AQULA_011432-PA
AQULA_011436-PA
AQULA_011437-PA
AQULA_011438-PA
AQULA_011439-PA
AQULA_011441-PA
AQULA_011442-PA
AQULA_011443-PA
AQULA_011444-PA
AQULA_011445-PA
AQULA_011446-PA
AQULA_011447-PA
AQULA_011449-PA
AQULA_011450-PA
AQULA_011451-PA
AQULA_011453-PA
AQULA_011454-PA
AQULA_011455-PA
AQULA_011456-PA
AQULA_011458-PA
AQULA_011459-PA
AQULA_011461-PA
AQULA_011462-PA
AQULA_011464-PA
AQULA_011465-PA
AQULA_011466-PA
AQULA_011467-PA
AQULA_011469-PA
AQULA_011470-PA
AQULA_011471-PA
AQULA_011472-PA
AQULA_011473-PA
AQULA_011474-PA
AQULA_011475-PA
AQULA_011476-PA
AQULA_011477-PA
AQULA_011478-PA
AQULA_011479-PA
AQULA_011480-PA
AQULA_011482-PA
AQULA_011484-PA
AQULA_011485-PA
AQULA_011486-PA
AQULA_011487-PA
AQULA_011488-PA
AQULA_011489-PA
AQULA_011490-PA
AQULA_011491-PA
AQULA_011492-PA
AQULA_011493-PA
AQULA_011494-PA
AQULA_011495-PA
AQULA_011496-PA
AQULA_011497-PA
AQULA_011498-PA
AQULA_011499-PA
AQULA_011500-PA
AQULA_011501-PA
AQULA_011502-PA
AQULA_011503-PA
AQULA_011504-PA
AQULA_011506-PA
AQULA_011508-PA
AQULA_011509-PA
AQULA_011510-PA
AQULA_011513-PA
AQULA_011518-PA
AQULA_011520-PA
AQULA_011522-PA
AQULA_011523-PA
AQULA_011524-PA
AQULA_011525-PA
AQULA_011529-PA
AQULA_011533-PA
AQULA_011535-PA
AQULA_011536-PA
AQULA_011538-PA
AQULA_011539-PA
AQULA_011540-PA
AQULA_011542-PA
AQULA_011543-PA
AQULA_011544-PA
AQULA_011545-PA
AQULA_011546-PA
AQULA_011548-PA
AQULA_011552-PA
AQULA_011553-PA
AQULA_011554-PA
AQULA_011555-PA
AQULA_011556-PA
AQULA_011557-PA
AQULA_011558-PA
AQULA_011560-PA
AQULA_011561-PA
AQULA_011563-PA
AQULA_011564-PA
AQULA_011565-PA
AQULA_011566-PA
AQULA_011567-PA
AQULA_011568-PA
AQULA_011570-PA
AQULA_011571-PA
AQULA_011572-PA
AQULA_011573-PA
AQULA_011575-PA
AQULA_011576-PA
AQULA_011577-PA
AQULA_011579-PA
AQULA_011580-PA
AQULA_011581-PA
AQULA_011583-PA
AQULA_011584-PA
AQULA_011586-PA
AQULA_011587-PA
AQULA_011588-PA
AQULA_011589-PA
AQULA_011590-PA
AQULA_011591-PA
AQULA_011592-PA
AQULA_011593-PA
AQULA_011594-PA
AQULA_011595-PA
AQULA_011596-PA
AQULA_011597-PA
AQULA_011599-PA
AQULA_011600-PA
AQULA_011602-PA
AQULA_011607-PA
AQULA_011608-PA
AQULA_011609-PA
AQULA_011610-PA
AQULA_011611-PA
AQULA_011612-PA
AQULA_011613-PA
AQULA_011614-PA
AQULA_011615-PA
AQULA_011616-PA
AQULA_011618-PA
AQULA_011620-PA
AQULA_011622-PA
AQULA_011624-PA
AQULA_011625-PA
AQULA_011627-PA
AQULA_011628-PA
AQULA_011629-PA
AQULA_011636-PA
AQULA_011637-PA
AQULA_011638-PA
AQULA_011642-PA
AQULA_011645-PA
AQULA_011646-PA
AQULA_011648-PA
AQULA_011649-PA
AQULA_011651-PA
AQULA_011653-PA
AQULA_011656-PA
AQULA_011657-PA
AQULA_011658-PA
AQULA_011659-PA
AQULA_011662-PA
AQULA_011663-PA
AQULA_011665-PA
AQULA_011666-PA
AQULA_011669-PA
AQULA_011670-PA
AQULA_011671-PA
AQULA_011674-PA
AQULA_011675-PA
AQULA_011677-PA
AQULA_011678-PA
AQULA_011679-PA
AQULA_011680-PA
AQULA_011681-PA
AQULA_011682-PA
AQULA_011684-PA
AQULA_011685-PA
AQULA_011686-PA
AQULA_011687-PA
AQULA_011688-PA
AQULA_011689-PA
AQULA_011690-PA
AQULA_011694-PA
AQULA_011695-PA
AQULA_011696-PA
AQULA_011697-PA
AQULA_011698-PA
AQULA_011699-PA
AQULA_011700-PA
AQULA_011701-PA
AQULA_011702-PA
AQULA_011703-PA
AQULA_011704-PA
AQULA_011705-PA
AQULA_011706-PA
AQULA_011707-PA
AQULA_011708-PA
AQULA_011709-PA
AQULA_011710-PA
AQULA_011711-PA
AQULA_011712-PA
AQULA_011713-PA
AQULA_011714-PA
AQULA_011715-PA
AQULA_011717-PA
AQULA_011721-PA
AQULA_011728-PA
AQULA_011732-PA
AQULA_011733-PA
AQULA_011734-PA
AQULA_011735-PA
AQULA_011738-PA
AQULA_011739-PA
AQULA_011740-PA
AQULA_011741-PA
AQULA_011743-PA
AQULA_011747-PA
AQULA_011748-PA
AQULA_011750-PA
AQULA_011751-PA
AQULA_011757-PA
AQULA_011759-PA
AQULA_011760-PA
AQULA_011765-PA
AQULA_011766-PA
AQULA_011767-PA
AQULA_011768-PA
AQULA_011772-PA
AQULA_011774-PA
AQULA_011776-PA
AQULA_011777-PA
AQULA_011780-PA
AQULA_011783-PA
AQULA_011784-PA
AQULA_011785-PA
AQULA_011787-PA
AQULA_011788-PA
AQULA_011789-PA
AQULA_011790-PA
AQULA_011791-PA
AQULA_011792-PA
AQULA_011793-PA
AQULA_011796-PA
AQULA_011799-PA
AQULA_011801-PA
AQULA_011802-PA
AQULA_011803-PA
AQULA_011804-PA
AQULA_011806-PA
AQULA_011810-PA
AQULA_011814-PA
AQULA_011816-PA
AQULA_011818-PA
AQULA_011819-PA
AQULA_011820-PA
AQULA_011821-PA
AQULA_011825-PA
AQULA_011827-PA
AQULA_011828-PA
AQULA_011829-PA
AQULA_011830-PA
AQULA_011831-PA
AQULA_011832-PA
AQULA_011833-PA
AQULA_011834-PA
AQULA_011835-PA
AQULA_011836-PA
AQULA_011837-PA
AQULA_011839-PA
AQULA_011840-PA
AQULA_011841-PA
AQULA_011843-PA
AQULA_011844-PA
AQULA_011846-PA
AQULA_011847-PA
AQULA_011852-PA
AQULA_011854-PA
AQULA_011855-PA
AQULA_011856-PA
AQULA_011857-PA
AQULA_011858-PA
AQULA_011859-PA
AQULA_011860-PA
AQULA_011861-PA
AQULA_011862-PA
AQULA_011863-PA
AQULA_011864-PA
AQULA_011865-PA
AQULA_011866-PA
AQULA_011867-PA
AQULA_011869-PA
AQULA_011870-PA
AQULA_011871-PA
AQULA_011872-PA
AQULA_011873-PA
AQULA_011874-PA
AQULA_011875-PA
AQULA_011876-PA
AQULA_011877-PA
AQULA_011878-PA
AQULA_011879-PA
AQULA_011880-PA
AQULA_011881-PA
AQULA_011882-PA
AQULA_011883-PA
AQULA_011884-PA
AQULA_011885-PA
AQULA_011886-PA
AQULA_011888-PA
AQULA_011889-PA
AQULA_011890-PA
AQULA_011891-PA
AQULA_011892-PA
AQULA_011893-PA
AQULA_011894-PA
AQULA_011895-PA
AQULA_011897-PA
AQULA_011898-PA
AQULA_011901-PA
AQULA_011902-PA
AQULA_011903-PA
AQULA_011904-PA
AQULA_011905-PA
AQULA_011906-PA
AQULA_011907-PA
AQULA_011910-PA
AQULA_011911-PA
AQULA_011913-PA
AQULA_011914-PA
AQULA_011917-PA
AQULA_011921-PA
AQULA_011924-PA
AQULA_011925-PA
AQULA_011927-PA
AQULA_011928-PA
AQULA_011932-PA
AQULA_011935-PA
AQULA_011936-PA
AQULA_011938-PA
AQULA_011939-PA
AQULA_011940-PA
AQULA_011941-PA
AQULA_011943-PA
AQULA_011944-PA
AQULA_011946-PA
AQULA_011947-PA
AQULA_011948-PA
AQULA_011949-PA
AQULA_011951-PA
AQULA_011952-PA
AQULA_011953-PA
AQULA_011954-PA
AQULA_011957-PA
AQULA_011958-PA
AQULA_011959-PA
AQULA_011961-PA
AQULA_011967-PA
AQULA_011969-PA
AQULA_011970-PA
AQULA_011972-PA
AQULA_011974-PA
AQULA_011976-PA
AQULA_011978-PA
AQULA_011980-PA
AQULA_011981-PA
AQULA_011983-PA
AQULA_011984-PA
AQULA_011985-PA
AQULA_011987-PA
AQULA_011989-PA
AQULA_011991-PA
AQULA_011994-PA
AQULA_011996-PA
AQULA_011998-PA
AQULA_011999-PA
AQULA_012000-PA
AQULA_012001-PA
AQULA_012002-PA
AQULA_012003-PA
AQULA_012004-PA
AQULA_012005-PA
AQULA_012006-PA
AQULA_012007-PA
AQULA_012008-PA
AQULA_012009-PA
AQULA_012010-PA
AQULA_012012-PA
AQULA_012014-PA
AQULA_012015-PA
AQULA_012016-PA
AQULA_012017-PA
AQULA_012018-PA
AQULA_012019-PA
AQULA_012021-PA
AQULA_012022-PA
AQULA_012023-PA
AQULA_012024-PA
AQULA_012025-PA
AQULA_012026-PA
AQULA_012027-PA
AQULA_012028-PA
AQULA_012030-PA
AQULA_012031-PA
AQULA_012032-PA
AQULA_012033-PA
AQULA_012034-PA
AQULA_012035-PA
AQULA_012036-PA
AQULA_012038-PA
AQULA_012039-PA
AQULA_012042-PA
AQULA_012043-PA
AQULA_012044-PA
AQULA_012045-PA
AQULA_012046-PA
AQULA_012047-PA
AQULA_012048-PA
AQULA_012049-PA
AQULA_012051-PA
AQULA_012054-PA
AQULA_012056-PA
AQULA_012058-PA
AQULA_012060-PA
AQULA_012061-PA
AQULA_012062-PA
AQULA_012063-PA
AQULA_012064-PA
AQULA_012065-PA
AQULA_012066-PA
AQULA_012067-PA
AQULA_012068-PA
AQULA_012069-PA
AQULA_012071-PA
AQULA_012073-PA
AQULA_012077-PA
AQULA_012079-PA
AQULA_012080-PA
AQULA_012081-PA
AQULA_012082-PA
AQULA_012084-PA
AQULA_012086-PA
AQULA_012087-PA
AQULA_012089-PA
AQULA_012092-PA
AQULA_012093-PA
AQULA_012094-PA
AQULA_012095-PA
AQULA_012097-PA
AQULA_012099-PA
AQULA_012100-PA
AQULA_012101-PA
AQULA_012102-PA
AQULA_012104-PA
AQULA_012106-PA
AQULA_012109-PA
AQULA_012110-PA
AQULA_012111-PA
AQULA_012113-PA
AQULA_012114-PA
AQULA_012117-PA
AQULA_012118-PA
AQULA_012119-PA
AQULA_012120-PA
AQULA_012122-PA
AQULA_012123-PA
AQULA_012124-PA
AQULA_012125-PA
AQULA_012126-PA
AQULA_012128-PA
AQULA_012129-PA
AQULA_012130-PA
AQULA_012132-PA
AQULA_012133-PA
AQULA_012134-PA
AQULA_012135-PA
AQULA_012136-PA
AQULA_012137-PA
AQULA_012139-PA
AQULA_012141-PA
AQULA_012142-PA
AQULA_012143-PA
AQULA_012145-PA
AQULA_012150-PA
AQULA_012151-PA
AQULA_012152-PA
AQULA_012153-PA
AQULA_012154-PA
AQULA_012156-PA
AQULA_012158-PA
AQULA_012159-PA
AQULA_012160-PA
AQULA_012161-PA
AQULA_012162-PA
AQULA_012163-PA
AQULA_012164-PA
AQULA_012166-PA
AQULA_012167-PA
AQULA_012168-PA
AQULA_012169-PA
AQULA_012171-PA
AQULA_012172-PA
AQULA_012173-PA
AQULA_012174-PA
AQULA_012176-PA
AQULA_012177-PA
AQULA_012180-PA
AQULA_012181-PA
AQULA_012182-PA
AQULA_012183-PA
AQULA_012184-PA
AQULA_012186-PA
AQULA_012188-PA
AQULA_012189-PA
AQULA_012191-PA
AQULA_012192-PA
AQULA_012193-PA
AQULA_012194-PA
AQULA_012196-PA
AQULA_012197-PA
AQULA_012199-PA
AQULA_012200-PA
AQULA_012201-PA
AQULA_012202-PA
AQULA_012203-PA
AQULA_012204-PA
AQULA_012206-PA
AQULA_012207-PA
AQULA_012208-PA
AQULA_012209-PA
AQULA_012210-PA
AQULA_012212-PA
AQULA_012215-PA
AQULA_012216-PA
AQULA_012218-PA
AQULA_012221-PA
AQULA_012222-PA
AQULA_012225-PA
AQULA_012226-PA
AQULA_012227-PA
AQULA_012228-PA
AQULA_012229-PA
AQULA_012230-PA
AQULA_012231-PA
AQULA_012232-PA
AQULA_012236-PA
AQULA_012237-PA
AQULA_012238-PA
AQULA_012240-PA
AQULA_012243-PA
AQULA_012245-PA
AQULA_012247-PA
AQULA_012248-PA
AQULA_012249-PA
AQULA_012250-PA
AQULA_012251-PA
AQULA_012252-PA
AQULA_012253-PA
AQULA_012254-PA
AQULA_012255-PA
AQULA_012258-PA
AQULA_012259-PA
AQULA_012260-PA
AQULA_012261-PA
AQULA_012263-PA
AQULA_012264-PA
AQULA_012266-PA
AQULA_012273-PA
AQULA_012274-PA
AQULA_012275-PA
AQULA_012276-PA
AQULA_012279-PA
AQULA_012280-PA
AQULA_012281-PA
AQULA_012282-PA
AQULA_012283-PA
AQULA_012284-PA
AQULA_012286-PA
AQULA_012288-PA
AQULA_012289-PA
AQULA_012290-PA
AQULA_012291-PA
AQULA_012294-PA
AQULA_012295-PA
AQULA_012298-PA
AQULA_012299-PA
AQULA_012300-PA
AQULA_012302-PA
AQULA_012303-PA
AQULA_012304-PA
AQULA_012305-PA
AQULA_012306-PA
AQULA_012308-PA
AQULA_012309-PA
AQULA_012310-PA
AQULA_012312-PA
AQULA_012313-PA
AQULA_012314-PA
AQULA_012315-PA
AQULA_012316-PA
AQULA_012317-PA
AQULA_012318-PA
AQULA_012319-PA
AQULA_012320-PA
AQULA_012321-PA
AQULA_012323-PA
AQULA_012324-PA
AQULA_012325-PA
AQULA_012326-PA
AQULA_012327-PA
AQULA_012328-PA
AQULA_012329-PA
AQULA_012330-PA
AQULA_012332-PA
AQULA_012334-PA
AQULA_012335-PA
AQULA_012336-PA
AQULA_012337-PA
AQULA_012338-PA
AQULA_012339-PA
AQULA_012340-PA
AQULA_012341-PA
AQULA_012342-PA
AQULA_012346-PA
AQULA_012347-PA
AQULA_012349-PA
AQULA_012350-PA
AQULA_012351-PA
AQULA_012354-PA
AQULA_012355-PA
AQULA_012356-PA
AQULA_012357-PA
AQULA_012358-PA
AQULA_012359-PA
AQULA_012360-PA
AQULA_012362-PA
AQULA_012363-PA
AQULA_012364-PA
AQULA_012365-PA
AQULA_012366-PA
AQULA_012367-PA
AQULA_012368-PA
AQULA_012369-PA
AQULA_012370-PA
AQULA_012371-PA
AQULA_012372-PA
AQULA_012373-PA
AQULA_012374-PA
AQULA_012376-PA
AQULA_012377-PA
AQULA_012378-PA
AQULA_012379-PA
AQULA_012380-PA
AQULA_012381-PA
AQULA_012382-PA
AQULA_012383-PA
AQULA_012384-PA
AQULA_012385-PA
AQULA_012386-PA
AQULA_012388-PA
AQULA_012389-PA
AQULA_012390-PA
AQULA_012391-PA
AQULA_012393-PA
AQULA_012394-PA
AQULA_012395-PA
AQULA_012396-PA
AQULA_012397-PA
AQULA_012398-PA
AQULA_012400-PA
AQULA_012401-PA
AQULA_012402-PA
AQULA_012403-PA
AQULA_012404-PA
AQULA_012406-PA
AQULA_012407-PA
AQULA_012408-PA
AQULA_012409-PA
AQULA_012410-PA
AQULA_012411-PA
AQULA_012412-PA
AQULA_012413-PA
AQULA_012414-PA
AQULA_012416-PA
AQULA_012418-PA
AQULA_012419-PA
AQULA_012420-PA
AQULA_012422-PA
AQULA_012424-PA
AQULA_012425-PA
AQULA_012427-PA
AQULA_012428-PA
AQULA_012429-PA
AQULA_012430-PA
AQULA_012431-PA
AQULA_012434-PA
AQULA_012435-PA
AQULA_012436-PA
AQULA_012437-PA
AQULA_012440-PA
AQULA_012441-PA
AQULA_012442-PA
AQULA_012443-PA
AQULA_012444-PA
AQULA_012445-PA
AQULA_012446-PA
AQULA_012447-PA
AQULA_012448-PA
AQULA_012450-PA
AQULA_012451-PA
AQULA_012452-PA
AQULA_012453-PA
AQULA_012454-PA
AQULA_012457-PA
AQULA_012458-PA
AQULA_012459-PA
AQULA_012460-PA
AQULA_012463-PA
AQULA_012464-PA
AQULA_012466-PA
AQULA_012469-PA
AQULA_012470-PA
AQULA_012471-PA
AQULA_012473-PA
AQULA_012474-PA
AQULA_012475-PA
AQULA_012476-PA
AQULA_012478-PA
AQULA_012479-PA
AQULA_012480-PA
AQULA_012481-PA
AQULA_012482-PA
AQULA_012484-PA
AQULA_012485-PA
AQULA_012486-PA
AQULA_012487-PA
AQULA_012488-PA
AQULA_012491-PA
AQULA_012493-PA
AQULA_012494-PA
AQULA_012495-PA
AQULA_012496-PA
AQULA_012497-PA
AQULA_012499-PA
AQULA_012500-PA
AQULA_012501-PA
AQULA_012502-PA
AQULA_012504-PA
AQULA_012505-PA
AQULA_012507-PA
AQULA_012508-PA
AQULA_012509-PA
AQULA_012510-PA
AQULA_012511-PA
AQULA_012512-PA
AQULA_012514-PA
AQULA_012515-PA
AQULA_012516-PA
AQULA_012517-PA
AQULA_012518-PA
AQULA_012519-PA
AQULA_012521-PA
AQULA_012522-PA
AQULA_012524-PA
AQULA_012525-PA
AQULA_012526-PA
AQULA_012527-PA
AQULA_012528-PA
AQULA_012530-PA
AQULA_012531-PA
AQULA_012532-PA
AQULA_012533-PA
AQULA_012534-PA
AQULA_012535-PA
AQULA_012536-PA
AQULA_012537-PA
AQULA_012539-PA
AQULA_012542-PA
AQULA_012549-PA
AQULA_012553-PA
AQULA_012554-PA
AQULA_012556-PA
AQULA_012558-PA
AQULA_012559-PA
AQULA_012561-PA
AQULA_012562-PA
AQULA_012563-PA
AQULA_012565-PA
AQULA_012567-PA
AQULA_012569-PA
AQULA_012570-PA
AQULA_012572-PA
AQULA_012573-PA
AQULA_012576-PA
AQULA_012577-PA
AQULA_012580-PA
AQULA_012581-PA
AQULA_012583-PA
AQULA_012585-PA
AQULA_012586-PA
AQULA_012587-PA
AQULA_012588-PA
AQULA_012590-PA
AQULA_012592-PA
AQULA_012593-PA
AQULA_012594-PA
AQULA_012596-PA
AQULA_012598-PA
AQULA_012602-PA
AQULA_012605-PA
AQULA_012606-PA
AQULA_012607-PA
AQULA_012608-PA
AQULA_012609-PA
AQULA_012610-PA
AQULA_012611-PA
AQULA_012612-PA
AQULA_012613-PA
AQULA_012614-PA
AQULA_012615-PA
AQULA_012616-PA
AQULA_012617-PA
AQULA_012618-PA
AQULA_012620-PA
AQULA_012621-PA
AQULA_012623-PA
AQULA_012624-PA
AQULA_012627-PA
AQULA_012628-PA
AQULA_012629-PA
AQULA_012630-PA
AQULA_012631-PA
AQULA_012632-PA
AQULA_012633-PA
AQULA_012634-PA
AQULA_012635-PA
AQULA_012637-PA
AQULA_012638-PA
AQULA_012641-PA
AQULA_012642-PA
AQULA_012646-PA
AQULA_012647-PA
AQULA_012649-PA
AQULA_012651-PA
AQULA_012653-PA
AQULA_012654-PA
AQULA_012655-PA
AQULA_012656-PA
AQULA_012657-PA
AQULA_012659-PA
AQULA_012660-PA
AQULA_012661-PA
AQULA_012662-PA
AQULA_012663-PA
AQULA_012665-PA
AQULA_012667-PA
AQULA_012668-PA
AQULA_012669-PA
AQULA_012670-PA
AQULA_012671-PA
AQULA_012672-PA
AQULA_012673-PA
AQULA_012674-PA
AQULA_012675-PA
AQULA_012677-PA
AQULA_012678-PA
AQULA_012679-PA
AQULA_012680-PA
AQULA_012681-PA
AQULA_012682-PA
AQULA_012683-PA
AQULA_012684-PA
AQULA_012685-PA
AQULA_012686-PA
AQULA_012687-PA
AQULA_012688-PA
AQULA_012689-PA
AQULA_012691-PA
AQULA_012692-PA
AQULA_012693-PA
AQULA_012695-PA
AQULA_012696-PA
AQULA_012697-PA
AQULA_012698-PA
AQULA_012699-PA
AQULA_012700-PA
AQULA_012701-PA
AQULA_012702-PA
AQULA_012703-PA
AQULA_012704-PA
AQULA_012705-PA
AQULA_012706-PA
AQULA_012708-PA
AQULA_012709-PA
AQULA_012710-PA
AQULA_012711-PA
AQULA_012712-PA
AQULA_012713-PA
AQULA_012717-PA
AQULA_012718-PA
AQULA_012719-PA
AQULA_012720-PA
AQULA_012721-PA
AQULA_012722-PA
AQULA_012725-PA
AQULA_012726-PA
AQULA_012727-PA
AQULA_012728-PA
AQULA_012730-PA
AQULA_012732-PA
AQULA_012733-PA
AQULA_012734-PA
AQULA_012735-PA
AQULA_012736-PA
AQULA_012738-PA
AQULA_012739-PA
AQULA_012741-PA
AQULA_012742-PA
AQULA_012743-PA
AQULA_012744-PA
AQULA_012745-PA
AQULA_012746-PA
AQULA_012747-PA
AQULA_012748-PA
AQULA_012750-PA
AQULA_012751-PA
AQULA_012752-PA
AQULA_012753-PA
AQULA_012754-PA
AQULA_012755-PA
AQULA_012756-PA
AQULA_012757-PA
AQULA_012758-PA
AQULA_012759-PA
AQULA_012760-PA
AQULA_012762-PA
AQULA_012763-PA
AQULA_012765-PA
AQULA_012766-PA
AQULA_012769-PA
AQULA_012771-PA
AQULA_012790-PA
AQULA_012794-PA
AQULA_012795-PA
AQULA_012796-PA
AQULA_012798-PA
AQULA_012799-PA
AQULA_012800-PA
AQULA_012801-PA
AQULA_012802-PA
AQULA_012803-PA
AQULA_012804-PA
AQULA_012806-PA
AQULA_012807-PA
AQULA_012808-PA
AQULA_012809-PA
AQULA_012810-PA
AQULA_012811-PA
AQULA_012812-PA
AQULA_012813-PA
AQULA_012814-PA
AQULA_012816-PA
AQULA_012817-PA
AQULA_012818-PA
AQULA_012819-PA
AQULA_012821-PA
AQULA_012822-PA
AQULA_012823-PA
AQULA_012826-PA
AQULA_012827-PA
AQULA_012828-PA
AQULA_012829-PA
AQULA_012830-PA
AQULA_012831-PA
AQULA_012832-PA
AQULA_012833-PA
AQULA_012835-PA
AQULA_012836-PA
AQULA_012837-PA
AQULA_012839-PA
AQULA_012840-PA
AQULA_012842-PA
AQULA_012844-PA
AQULA_012845-PA
AQULA_012847-PA
AQULA_012848-PA
AQULA_012849-PA
AQULA_012852-PA
AQULA_012855-PA
AQULA_012856-PA
AQULA_012857-PA
AQULA_012858-PA
AQULA_012860-PA
AQULA_012862-PA
AQULA_012864-PA
AQULA_012865-PA
AQULA_012866-PA
AQULA_012867-PA
AQULA_012869-PA
AQULA_012870-PA
AQULA_012872-PA
AQULA_012873-PA
AQULA_012875-PA
AQULA_012876-PA
AQULA_012877-PA
AQULA_012878-PA
AQULA_012879-PA
AQULA_012881-PA
AQULA_012882-PA
AQULA_012883-PA
AQULA_012886-PA
AQULA_012887-PA
AQULA_012888-PA
AQULA_012892-PA
AQULA_012893-PA
AQULA_012894-PA
AQULA_012896-PA
AQULA_012898-PA
AQULA_012899-PA
AQULA_012900-PA
AQULA_012901-PA
AQULA_012903-PA
AQULA_012905-PA
AQULA_012906-PA
AQULA_012907-PA
AQULA_012908-PA
AQULA_012911-PA
AQULA_012912-PA
AQULA_012914-PA
AQULA_012915-PA
AQULA_012916-PA
AQULA_012917-PA
AQULA_012918-PA
AQULA_012919-PA
AQULA_012920-PA
AQULA_012921-PA
AQULA_012922-PA
AQULA_012923-PA
AQULA_012925-PA
AQULA_012926-PA
AQULA_012927-PA
AQULA_012932-PA
AQULA_012933-PA
AQULA_012935-PA
AQULA_012936-PA
AQULA_012937-PA
AQULA_012938-PA
AQULA_012939-PA
AQULA_012940-PA
AQULA_012941-PA
AQULA_012943-PA
AQULA_012945-PA
AQULA_012946-PA
AQULA_012948-PA
AQULA_012949-PA
AQULA_012950-PA
AQULA_012951-PA
AQULA_012952-PA
AQULA_012953-PA
AQULA_012954-PA
AQULA_012956-PA
AQULA_012959-PA
AQULA_012961-PA
AQULA_012962-PA
AQULA_012963-PA
AQULA_012964-PA
AQULA_012965-PA
AQULA_012966-PA
AQULA_012967-PA
AQULA_012968-PA
AQULA_012969-PA
AQULA_012970-PA
AQULA_012972-PA
AQULA_012974-PA
AQULA_012976-PA
AQULA_012977-PA
AQULA_012978-PA
AQULA_012979-PA
AQULA_012982-PA
AQULA_012983-PA
AQULA_012984-PA
AQULA_012985-PA
AQULA_012987-PA
AQULA_012988-PA
AQULA_012989-PA
AQULA_012990-PA
AQULA_012991-PA
AQULA_012992-PA
AQULA_012993-PA
AQULA_012994-PA
AQULA_012995-PA
AQULA_012996-PA
AQULA_012999-PA
AQULA_013000-PA
AQULA_013002-PA
AQULA_013008-PA
AQULA_013009-PA
AQULA_013010-PA
AQULA_013011-PA
AQULA_013012-PA
AQULA_013013-PA
AQULA_013015-PA
AQULA_013016-PA
AQULA_013019-PA
AQULA_013020-PA
AQULA_013021-PA
AQULA_013022-PA
AQULA_013026-PA
AQULA_013028-PA
AQULA_013029-PA
AQULA_013030-PA
AQULA_013031-PA
AQULA_013032-PA
AQULA_013034-PA
AQULA_013035-PA
AQULA_013036-PA
AQULA_013037-PA
AQULA_013038-PA
AQULA_013039-PA
AQULA_013046-PA
AQULA_013047-PA
AQULA_013049-PA
AQULA_013057-PA
AQULA_013058-PA
AQULA_013059-PA
AQULA_013060-PA
AQULA_013061-PA
AQULA_013064-PA
AQULA_013066-PA
AQULA_013067-PA
AQULA_013069-PA
AQULA_013070-PA
AQULA_013071-PA
AQULA_013072-PA
AQULA_013074-PA
AQULA_013076-PA
AQULA_013078-PA
AQULA_013079-PA
AQULA_013081-PA
AQULA_013082-PA
AQULA_013083-PA
AQULA_013084-PA
AQULA_013085-PA
AQULA_013091-PA
AQULA_013092-PA
AQULA_013093-PA
AQULA_013094-PA
AQULA_013095-PA
AQULA_013096-PA
AQULA_013097-PA
AQULA_013099-PA
AQULA_013100-PA
AQULA_013101-PA
AQULA_013102-PA
AQULA_013103-PA
AQULA_013104-PA
AQULA_013105-PA
AQULA_013106-PA
AQULA_013108-PA
AQULA_013109-PA
AQULA_013110-PA
AQULA_013111-PA
AQULA_013112-PA
AQULA_013113-PA
AQULA_013114-PA
AQULA_013115-PA
AQULA_013116-PA
AQULA_013118-PA
AQULA_013121-PA
AQULA_013122-PA
AQULA_013123-PA
AQULA_013125-PA
AQULA_013130-PA
AQULA_013132-PA
AQULA_013134-PA
AQULA_013136-PA
AQULA_013137-PA
AQULA_013138-PA
AQULA_013139-PA
AQULA_013140-PA
AQULA_013141-PA
AQULA_013142-PA
AQULA_013143-PA
AQULA_013144-PA
AQULA_013145-PA
AQULA_013147-PA
AQULA_013148-PA
AQULA_013149-PA
AQULA_013151-PA
AQULA_013152-PA
AQULA_013155-PA
AQULA_013158-PA
AQULA_013159-PA
AQULA_013161-PA
AQULA_013162-PA
AQULA_013163-PA
AQULA_013164-PA
AQULA_013166-PA
AQULA_013167-PA
AQULA_013169-PA
AQULA_013170-PA
AQULA_013172-PA
AQULA_013174-PA
AQULA_013175-PA
AQULA_013177-PA
AQULA_013178-PA
AQULA_013179-PA
AQULA_013180-PA
AQULA_013181-PA
AQULA_013185-PA
AQULA_013186-PA
AQULA_013187-PA
AQULA_013188-PA
AQULA_013189-PA
AQULA_013190-PA
AQULA_013191-PA
AQULA_013192-PA
AQULA_013195-PA
AQULA_013197-PA
AQULA_013199-PA
AQULA_013200-PA
AQULA_013202-PA
AQULA_013203-PA
AQULA_013205-PA
AQULA_013206-PA
AQULA_013207-PA
AQULA_013209-PA
AQULA_013210-PA
AQULA_013211-PA
AQULA_013213-PA
AQULA_013215-PA
AQULA_013216-PA
AQULA_013217-PA
AQULA_013218-PA
AQULA_013219-PA
AQULA_013220-PA
AQULA_013221-PA
AQULA_013222-PA
AQULA_013224-PA
AQULA_013226-PA
AQULA_013228-PA
AQULA_013231-PA
AQULA_013232-PA
AQULA_013234-PA
AQULA_013235-PA
AQULA_013236-PA
AQULA_013237-PA
AQULA_013238-PA
AQULA_013239-PA
AQULA_013240-PA
AQULA_013241-PA
AQULA_013243-PA
AQULA_013244-PA
AQULA_013245-PA
AQULA_013246-PA
AQULA_013247-PA
AQULA_013248-PA
AQULA_013249-PA
AQULA_013250-PA
AQULA_013251-PA
AQULA_013252-PA
AQULA_013253-PA
AQULA_013256-PA
AQULA_013257-PA
AQULA_013258-PA
AQULA_013259-PA
AQULA_013267-PA
AQULA_013268-PA
AQULA_013269-PA
AQULA_013271-PA
AQULA_013272-PA
AQULA_013273-PA
AQULA_013274-PA
AQULA_013275-PA
AQULA_013277-PA
AQULA_013278-PA
AQULA_013281-PA
AQULA_013282-PA
AQULA_013284-PA
AQULA_013285-PA
AQULA_013288-PA
AQULA_013289-PA
AQULA_013290-PA
AQULA_013291-PA
AQULA_013292-PA
AQULA_013293-PA
AQULA_013294-PA
AQULA_013295-PA
AQULA_013296-PA
AQULA_013297-PA
AQULA_013298-PA
AQULA_013299-PA
AQULA_013300-PA
AQULA_013304-PA
AQULA_013305-PA
AQULA_013306-PA
AQULA_013309-PA
AQULA_013310-PA
AQULA_013315-PA
AQULA_013316-PA
AQULA_013317-PA
AQULA_013318-PA
AQULA_013319-PA
AQULA_013320-PA
AQULA_013322-PA
AQULA_013323-PA
AQULA_013324-PA
AQULA_013326-PA
AQULA_013328-PA
AQULA_013329-PA
AQULA_013330-PA
AQULA_013331-PA
AQULA_013333-PA
AQULA_013334-PA
AQULA_013335-PA
AQULA_013337-PA
AQULA_013339-PA
AQULA_013341-PA
AQULA_013342-PA
AQULA_013343-PA
AQULA_013344-PA
AQULA_013345-PA
AQULA_013346-PA
AQULA_013347-PA
AQULA_013348-PA
AQULA_013349-PA
AQULA_013350-PA
AQULA_013351-PA
AQULA_013352-PA
AQULA_013354-PA
AQULA_013355-PA
AQULA_013356-PA
AQULA_013357-PA
AQULA_013360-PA
AQULA_013362-PA
AQULA_013363-PA
AQULA_013364-PA
AQULA_013367-PA
AQULA_013368-PA
AQULA_013370-PA
AQULA_013371-PA
AQULA_013372-PA
AQULA_013373-PA
AQULA_013375-PA
AQULA_013376-PA
AQULA_013379-PA
AQULA_013380-PA
AQULA_013381-PA
AQULA_013382-PA
AQULA_013383-PA
AQULA_013384-PA
AQULA_013386-PA
AQULA_013387-PA
AQULA_013389-PA
AQULA_013390-PA
AQULA_013391-PA
AQULA_013392-PA
AQULA_013393-PA
AQULA_013394-PA
AQULA_013395-PA
AQULA_013396-PA
AQULA_013397-PA
AQULA_013398-PA
AQULA_013399-PA
AQULA_013400-PA
AQULA_013401-PA
AQULA_013402-PA
AQULA_013403-PA
AQULA_013406-PA
AQULA_013407-PA
AQULA_013408-PA
AQULA_013409-PA
AQULA_013410-PA
AQULA_013411-PA
AQULA_013415-PA
AQULA_013416-PA
AQULA_013417-PA
AQULA_013419-PA
AQULA_013420-PA
AQULA_013421-PA
AQULA_013424-PA
AQULA_013426-PA
AQULA_013427-PA
AQULA_013431-PA
AQULA_013433-PA
AQULA_013434-PA
AQULA_013435-PA
AQULA_013436-PA
AQULA_013437-PA
AQULA_013438-PA
AQULA_013439-PA
AQULA_013440-PA
AQULA_013441-PA
AQULA_013442-PA
AQULA_013443-PA
AQULA_013444-PA
AQULA_013445-PA
AQULA_013446-PA
AQULA_013447-PA
AQULA_013448-PA
AQULA_013449-PA
AQULA_013451-PA
AQULA_013452-PA
AQULA_013453-PA
AQULA_013454-PA
AQULA_013455-PA
AQULA_013456-PA
AQULA_013457-PA
AQULA_013458-PA
AQULA_013459-PA
AQULA_013460-PA
AQULA_013461-PA
AQULA_013463-PA
AQULA_013465-PA
AQULA_013469-PA
AQULA_013470-PA
AQULA_013471-PA
AQULA_013472-PA
AQULA_013473-PA
AQULA_013476-PA
AQULA_013479-PA
AQULA_013480-PA
AQULA_013482-PA
AQULA_013483-PA
AQULA_013484-PA
AQULA_013486-PA
AQULA_013487-PA
AQULA_013488-PA
AQULA_013489-PA
AQULA_013490-PA
AQULA_013491-PA
AQULA_013493-PA
AQULA_013494-PA
AQULA_013495-PA
AQULA_013497-PA
AQULA_013498-PA
AQULA_013499-PA
AQULA_013501-PA
AQULA_013504-PA
AQULA_013505-PA
AQULA_013506-PA
AQULA_013507-PA
AQULA_013510-PA
AQULA_013511-PA
AQULA_013512-PA
AQULA_013515-PA
AQULA_013516-PA
AQULA_013517-PA
AQULA_013518-PA
AQULA_013519-PA
AQULA_013524-PA
AQULA_013525-PA
AQULA_013526-PA
AQULA_013527-PA
AQULA_013528-PA
AQULA_013529-PA
AQULA_013530-PA
AQULA_013531-PA
AQULA_013532-PA
AQULA_013533-PA
AQULA_013534-PA
AQULA_013535-PA
AQULA_013536-PA
AQULA_013537-PA
AQULA_013538-PA
AQULA_013539-PA
AQULA_013540-PA
AQULA_013542-PA
AQULA_013544-PA
AQULA_013546-PA
AQULA_013547-PA
AQULA_013548-PA
AQULA_013549-PA
AQULA_013551-PA
AQULA_013552-PA
AQULA_013553-PA
AQULA_013554-PA
AQULA_013558-PA
AQULA_013561-PA
AQULA_013562-PA
AQULA_013564-PA
AQULA_013565-PA
AQULA_013567-PA
AQULA_013569-PA
AQULA_013570-PA
AQULA_013571-PA
AQULA_013573-PA
AQULA_013575-PA
AQULA_013577-PA
AQULA_013578-PA
AQULA_013579-PA
AQULA_013580-PA
AQULA_013583-PA
AQULA_013584-PA
AQULA_013586-PA
AQULA_013587-PA
AQULA_013588-PA
AQULA_013590-PA
AQULA_013591-PA
AQULA_013593-PA
AQULA_013594-PA
AQULA_013601-PA
AQULA_013603-PA
AQULA_013604-PA
AQULA_013605-PA
AQULA_013607-PA
AQULA_013608-PA
AQULA_013609-PA
AQULA_013610-PA
AQULA_013611-PA
AQULA_013613-PA
AQULA_013614-PA
AQULA_013615-PA
AQULA_013616-PA
AQULA_013617-PA
AQULA_013619-PA
AQULA_013620-PA
AQULA_013621-PA
AQULA_013622-PA
AQULA_013623-PA
AQULA_013625-PA
AQULA_013626-PA
AQULA_013627-PA
AQULA_013628-PA
AQULA_013629-PA
AQULA_013630-PA
AQULA_013631-PA
AQULA_013632-PA
AQULA_013633-PA
AQULA_013634-PA
AQULA_013635-PA
AQULA_013636-PA
AQULA_013637-PA
AQULA_013638-PA
AQULA_013642-PA
AQULA_013645-PA
AQULA_013646-PA
AQULA_013648-PA
AQULA_013649-PA
AQULA_013650-PA
AQULA_013651-PA
AQULA_013653-PA
AQULA_013654-PA
AQULA_013655-PA
AQULA_013656-PA
AQULA_013659-PA
AQULA_013660-PA
AQULA_013661-PA
AQULA_013662-PA
AQULA_013663-PA
AQULA_013664-PA
AQULA_013666-PA
AQULA_013668-PA
AQULA_013670-PA
AQULA_013676-PA
AQULA_013678-PA
AQULA_013680-PA
AQULA_013682-PA
AQULA_013685-PA
AQULA_013686-PA
AQULA_013687-PA
AQULA_013688-PA
AQULA_013689-PA
AQULA_013690-PA
AQULA_013692-PA
AQULA_013693-PA
AQULA_013694-PA
AQULA_013695-PA
AQULA_013697-PA
AQULA_013698-PA
AQULA_013700-PA
AQULA_013702-PA
AQULA_013703-PA
AQULA_013704-PA
AQULA_013705-PA
AQULA_013706-PA
AQULA_013710-PA
AQULA_013712-PA
AQULA_013714-PA
AQULA_013715-PA
AQULA_013716-PA
AQULA_013717-PA
AQULA_013718-PA
AQULA_013719-PA
AQULA_013721-PA
AQULA_013723-PA
AQULA_013724-PA
AQULA_013725-PA
AQULA_013726-PA
AQULA_013727-PA
AQULA_013728-PA
AQULA_013729-PA
AQULA_013730-PA
AQULA_013731-PA
AQULA_013732-PA
AQULA_013733-PA
AQULA_013734-PA
AQULA_013735-PA
AQULA_013736-PA
AQULA_013737-PA
AQULA_013740-PA
AQULA_013741-PA
AQULA_013742-PA
AQULA_013743-PA
AQULA_013745-PA
AQULA_013746-PA
AQULA_013747-PA
AQULA_013749-PA
AQULA_013750-PA
AQULA_013752-PA
AQULA_013753-PA
AQULA_013755-PA
AQULA_013756-PA
AQULA_013757-PA
AQULA_013758-PA
AQULA_013759-PA
AQULA_013760-PA
AQULA_013761-PA
AQULA_013763-PA
AQULA_013764-PA
AQULA_013765-PA
AQULA_013766-PA
AQULA_013767-PA
AQULA_013769-PA
AQULA_013770-PA
AQULA_013771-PA
AQULA_013772-PA
AQULA_013773-PA
AQULA_013775-PA
AQULA_013776-PA
AQULA_013777-PA
AQULA_013779-PA
AQULA_013780-PA
AQULA_013781-PA
AQULA_013782-PA
AQULA_013783-PA
AQULA_013784-PA
AQULA_013785-PA
AQULA_013787-PA
AQULA_013788-PA
AQULA_013789-PA
AQULA_013790-PA
AQULA_013791-PA
AQULA_013792-PA
AQULA_013793-PA
AQULA_013794-PA
AQULA_013795-PA
AQULA_013796-PA
AQULA_013801-PA
AQULA_013802-PA
AQULA_013803-PA
AQULA_013806-PA
AQULA_013807-PA
AQULA_013808-PA
AQULA_013809-PA
AQULA_013810-PA
AQULA_013811-PA
AQULA_013815-PA
AQULA_013819-PA
AQULA_013822-PA
AQULA_013823-PA
AQULA_013824-PA
AQULA_013825-PA
AQULA_013826-PA
AQULA_013828-PA
AQULA_013829-PA
AQULA_013830-PA
AQULA_013831-PA
AQULA_013832-PA
AQULA_013833-PA
AQULA_013835-PA
AQULA_013837-PA
AQULA_013838-PA
AQULA_013840-PA
AQULA_013841-PA
AQULA_013843-PA
AQULA_013844-PA
AQULA_013849-PA
AQULA_013850-PA
AQULA_013853-PA
AQULA_013856-PA
AQULA_013857-PA
AQULA_013858-PA
AQULA_013859-PA
AQULA_013860-PA
AQULA_013863-PA
AQULA_013864-PA
AQULA_013865-PA
AQULA_013867-PA
AQULA_013868-PA
AQULA_013869-PA
AQULA_013870-PA
AQULA_013871-PA
AQULA_013872-PA
AQULA_013873-PA
AQULA_013874-PA
AQULA_013875-PA
AQULA_013876-PA
AQULA_013877-PA
AQULA_013879-PA
AQULA_013880-PA
AQULA_013882-PA
AQULA_013883-PA
AQULA_013884-PA
AQULA_013886-PA
AQULA_013887-PA
AQULA_013890-PA
AQULA_013892-PA
AQULA_013893-PA
AQULA_013894-PA
AQULA_013895-PA
AQULA_013898-PA
AQULA_013900-PA
AQULA_013901-PA
AQULA_013902-PA
AQULA_013903-PA
AQULA_013904-PA
AQULA_013905-PA
AQULA_013906-PA
AQULA_013908-PA
AQULA_013910-PA
AQULA_013912-PA
AQULA_013914-PA
AQULA_013915-PA
AQULA_013916-PA
AQULA_013921-PA
AQULA_013923-PA
AQULA_013924-PA
AQULA_013925-PA
AQULA_013928-PA
AQULA_013931-PA
AQULA_013932-PA
AQULA_013933-PA
AQULA_013935-PA
AQULA_013936-PA
AQULA_013937-PA
AQULA_013938-PA
AQULA_013939-PA
AQULA_013940-PA
AQULA_013942-PA
AQULA_013943-PA
AQULA_013944-PA
AQULA_013945-PA
AQULA_013946-PA
AQULA_013948-PA
AQULA_013949-PA
AQULA_013951-PA
AQULA_013952-PA
AQULA_013953-PA
AQULA_013955-PA
AQULA_013956-PA
AQULA_013957-PA
AQULA_013958-PA
AQULA_013960-PA
AQULA_013961-PA
AQULA_013962-PA
AQULA_013964-PA
AQULA_013965-PA
AQULA_013968-PA
AQULA_013969-PA
AQULA_013970-PA
AQULA_013971-PA
AQULA_013972-PA
AQULA_013973-PA
AQULA_013974-PA
AQULA_013975-PA
AQULA_013976-PA
AQULA_013978-PA
AQULA_013980-PA
AQULA_013981-PA
AQULA_013983-PA
AQULA_013985-PA
AQULA_013987-PA
AQULA_013988-PA
AQULA_013989-PA
AQULA_013990-PA
AQULA_013991-PA
AQULA_013994-PA
AQULA_013995-PA
AQULA_013997-PA
AQULA_013999-PA
AQULA_014002-PA
AQULA_014003-PA
AQULA_014009-PA
AQULA_014010-PA
AQULA_014011-PA
AQULA_014012-PA
AQULA_014013-PA
AQULA_014014-PA
AQULA_014015-PA
AQULA_014016-PA
AQULA_014017-PA
AQULA_014019-PA
AQULA_014020-PA
AQULA_014021-PA
AQULA_014023-PA
AQULA_014024-PA
AQULA_014025-PA
AQULA_014028-PA
AQULA_014030-PA
AQULA_014031-PA
AQULA_014032-PA
AQULA_014033-PA
AQULA_014034-PA
AQULA_014039-PA
AQULA_014040-PA
AQULA_014041-PA
AQULA_014043-PA
AQULA_014045-PA
AQULA_014046-PA
AQULA_014047-PA
AQULA_014048-PA
AQULA_014050-PA
AQULA_014051-PA
AQULA_014053-PA
AQULA_014056-PA
AQULA_014057-PA
AQULA_014058-PA
AQULA_014059-PA
AQULA_014060-PA
AQULA_014061-PA
AQULA_014063-PA
AQULA_014064-PA
AQULA_014065-PA
AQULA_014066-PA
AQULA_014067-PA
AQULA_014068-PA
AQULA_014069-PA
AQULA_014070-PA
AQULA_014071-PA
AQULA_014074-PA
AQULA_014075-PA
AQULA_014077-PA
AQULA_014078-PA
AQULA_014080-PA
AQULA_014082-PA
AQULA_014084-PA
AQULA_014087-PA
AQULA_014089-PA
AQULA_014090-PA
AQULA_014091-PA
AQULA_014092-PA
AQULA_014094-PA
AQULA_014096-PA
AQULA_014097-PA
AQULA_014098-PA
AQULA_014099-PA
AQULA_014100-PA
AQULA_014101-PA
AQULA_014102-PA
AQULA_014103-PA
AQULA_014104-PA
AQULA_014105-PA
AQULA_014106-PA
AQULA_014107-PA
AQULA_014108-PA
AQULA_014110-PA
AQULA_014112-PA
AQULA_014113-PA
AQULA_014114-PA
AQULA_014115-PA
AQULA_014116-PA
AQULA_014117-PA
AQULA_014118-PA
AQULA_014120-PA
AQULA_014121-PA
AQULA_014122-PA
AQULA_014124-PA
AQULA_014125-PA
AQULA_014126-PA
AQULA_014127-PA
AQULA_014128-PA
AQULA_014129-PA
AQULA_014132-PA
AQULA_014133-PA
AQULA_014134-PA
AQULA_014136-PA
AQULA_014138-PA
AQULA_014140-PA
AQULA_014141-PA
AQULA_014143-PA
AQULA_014144-PA
AQULA_014145-PA
AQULA_014146-PA
AQULA_014147-PA
AQULA_014148-PA
AQULA_014149-PA
AQULA_014150-PA
AQULA_014152-PA
AQULA_014156-PA
AQULA_014162-PA
AQULA_014163-PA
AQULA_014166-PA
AQULA_014167-PA
AQULA_014175-PA
AQULA_014176-PA
AQULA_014177-PA
AQULA_014178-PA
AQULA_014180-PA
AQULA_014181-PA
AQULA_014182-PA
AQULA_014183-PA
AQULA_014184-PA
AQULA_014186-PA
AQULA_014188-PA
AQULA_014189-PA
AQULA_014190-PA
AQULA_014191-PA
AQULA_014192-PA
AQULA_014193-PA
AQULA_014194-PA
AQULA_014208-PA
AQULA_014210-PA
AQULA_014211-PA
AQULA_014212-PA
AQULA_014213-PA
AQULA_014215-PA
AQULA_014217-PA
AQULA_014218-PA
AQULA_014219-PA
AQULA_014220-PA
AQULA_014222-PA
AQULA_014224-PA
AQULA_014225-PA
AQULA_014226-PA
AQULA_014227-PA
AQULA_014228-PA
AQULA_014230-PA
AQULA_014231-PA
AQULA_014232-PA
AQULA_014239-PA
AQULA_014240-PA
AQULA_014241-PA
AQULA_014242-PA
AQULA_014243-PA
AQULA_014244-PA
AQULA_014245-PA
AQULA_014246-PA
AQULA_014247-PA
AQULA_014248-PA
AQULA_014249-PA
AQULA_014250-PA
AQULA_014251-PA
AQULA_014252-PA
AQULA_014254-PA
AQULA_014255-PA
AQULA_014256-PA
AQULA_014257-PA
AQULA_014259-PA
AQULA_014260-PA
AQULA_014261-PA
AQULA_014262-PA
AQULA_014263-PA
AQULA_014265-PA
AQULA_014267-PA
AQULA_014268-PA
AQULA_014269-PA
AQULA_014270-PA
AQULA_014271-PA
AQULA_014272-PA
AQULA_014274-PA
AQULA_014276-PA
AQULA_014277-PA
AQULA_014279-PA
AQULA_014285-PA
ILUMI_00001-PA
ILUMI_00013-PA
ILUMI_00019-PA
ILUMI_00021-PA
ILUMI_00024-PA
ILUMI_00025-PA
ILUMI_00029-PA
ILUMI_00030-PA
ILUMI_00032-PA
ILUMI_00035-PA
ILUMI_00036-PA
ILUMI_00037-PA
ILUMI_00039-PA
ILUMI_00041-PA
ILUMI_00047-PA
ILUMI_00049-PA
ILUMI_00055-PA
ILUMI_00056-PA
ILUMI_00057-PA
ILUMI_00058-PA
ILUMI_00059-PA
ILUMI_00060-PA
ILUMI_00064-PA
ILUMI_00069-PA
ILUMI_00070-PA
ILUMI_00076-PA
ILUMI_00081-PA
ILUMI_00083-PA
ILUMI_00092-PA
ILUMI_00094-PA
ILUMI_00098-PA
ILUMI_00099-PA
ILUMI_00100-PA
ILUMI_00101-PA
ILUMI_00103-PA
ILUMI_00104-PA
ILUMI_00105-PA
ILUMI_00109-PA
ILUMI_00116-PA
ILUMI_00118-PA
ILUMI_00120-PA
ILUMI_00121-PA
ILUMI_00124-PA
ILUMI_00129-PA
ILUMI_00138-PA
ILUMI_00139-PA
ILUMI_00140-PA
ILUMI_00141-PA
ILUMI_00145-PA
ILUMI_00148-PA
ILUMI_00150-PA
ILUMI_00151-PA
ILUMI_00152-PA
ILUMI_00154-PA
ILUMI_00156-PA
ILUMI_00157-PA
ILUMI_00158-PA
ILUMI_00159-PA
ILUMI_00161-PA
ILUMI_00163-PA
ILUMI_00164-PA
ILUMI_00166-PA
ILUMI_00171-PA
ILUMI_00172-PA
ILUMI_00173-PA
ILUMI_00174-PA
ILUMI_00176-PA
ILUMI_00178-PA
ILUMI_00186-PA
ILUMI_00188-PA
ILUMI_00190-PA
ILUMI_00192-PA
ILUMI_00198-PA
ILUMI_00199-PA
ILUMI_00200-PA
ILUMI_00201-PA
ILUMI_00202-PA
ILUMI_00203-PA
ILUMI_00204-PA
ILUMI_00205-PA
ILUMI_00206-PA
ILUMI_00207-PA
ILUMI_00208-PA
ILUMI_00212-PA
ILUMI_00215-PA
ILUMI_00216-PA
ILUMI_00217-PA
ILUMI_00218-PA
ILUMI_00227-PA
ILUMI_00229-PA
ILUMI_00230-PA
ILUMI_00231-PA
ILUMI_00232-PA
ILUMI_00237-PA
ILUMI_00238-PA
ILUMI_00239-PA
ILUMI_00240-PA
ILUMI_00241-PA
ILUMI_00242-PA
ILUMI_00244-PA
ILUMI_00245-PA
ILUMI_00246-PA
ILUMI_00247-PA
ILUMI_00248-PA
ILUMI_00249-PA
ILUMI_00250-PA
ILUMI_00252-PA
ILUMI_00253-PA
ILUMI_00254-PA
ILUMI_00255-PA
ILUMI_00256-PA
ILUMI_00259-PA
ILUMI_00261-PA
ILUMI_00262-PA
ILUMI_00266-PA
ILUMI_00268-PA
ILUMI_00271-PA
ILUMI_00272-PA
ILUMI_00276-PA
ILUMI_00277-PA
ILUMI_00280-PA
ILUMI_00284-PA
ILUMI_00287-PA
ILUMI_00291-PA
ILUMI_00293-PA
ILUMI_00294-PA
ILUMI_00295-PA
ILUMI_00296-PA
ILUMI_00297-PA
ILUMI_00299-PA
ILUMI_00300-PA
ILUMI_00301-PA
ILUMI_00302-PA
ILUMI_00304-PA
ILUMI_00305-PA
ILUMI_00306-PA
ILUMI_00307-PA
ILUMI_00308-PA
ILUMI_00310-PA
ILUMI_00311-PA
ILUMI_00312-PA
ILUMI_00313-PA
ILUMI_00314-PA
ILUMI_00315-PA
ILUMI_00317-PA
ILUMI_00318-PA
ILUMI_00319-PA
ILUMI_00322-PA
ILUMI_00325-PA
ILUMI_00328-PA
ILUMI_00330-PA
ILUMI_00331-PA
ILUMI_00334-PA
ILUMI_00335-PA
ILUMI_00340-PA
ILUMI_00342-PA
ILUMI_00343-PA
ILUMI_00344-PA
ILUMI_00345-PA
ILUMI_00346-PA
ILUMI_00350-PA
ILUMI_00351-PA
ILUMI_00352-PA
ILUMI_00353-PA
ILUMI_00355-PA
ILUMI_00356-PA
ILUMI_00357-PA
ILUMI_00358-PA
ILUMI_00360-PA
ILUMI_00361-PA
ILUMI_00362-PA
ILUMI_00364-PA
ILUMI_00365-PA
ILUMI_00366-PA
ILUMI_00367-PA
ILUMI_00368-PA
ILUMI_00372-PA
ILUMI_00373-PA
ILUMI_00374-PA
ILUMI_00377-PA
ILUMI_00378-PA
ILUMI_00379-PA
ILUMI_00383-PA
ILUMI_00384-PA
ILUMI_00385-PA
ILUMI_00386-PA
ILUMI_00388-PA
ILUMI_00389-PA
ILUMI_00390-PA
ILUMI_00391-PA
ILUMI_00392-PA
ILUMI_00395-PA
ILUMI_00396-PA
ILUMI_00397-PA
ILUMI_00402-PA
ILUMI_00403-PA
ILUMI_00407-PA
ILUMI_00409-PA
ILUMI_00410-PA
ILUMI_00416-PA
ILUMI_00417-PA
ILUMI_00418-PA
ILUMI_00419-PA
ILUMI_00421-PA
ILUMI_00422-PA
ILUMI_00423-PA
ILUMI_00424-PA
ILUMI_00425-PA
ILUMI_00426-PA
ILUMI_00427-PA
ILUMI_00428-PA
ILUMI_00430-PA
ILUMI_00431-PA
ILUMI_00432-PA
ILUMI_00434-PA
ILUMI_00435-PA
ILUMI_00436-PA
ILUMI_00437-PA
ILUMI_00438-PA
ILUMI_00439-PA
ILUMI_00441-PA
ILUMI_00442-PA
ILUMI_00444-PA
ILUMI_00445-PA
ILUMI_00446-PA
ILUMI_00448-PA
ILUMI_00449-PA
ILUMI_00450-PA
ILUMI_00451-PA
ILUMI_00452-PA
ILUMI_00453-PA
ILUMI_00457-PA
ILUMI_00459-PA
ILUMI_00461-PA
ILUMI_00464-PA
ILUMI_00467-PA
ILUMI_00471-PA
ILUMI_00475-PA
ILUMI_00476-PA
ILUMI_00477-PA
ILUMI_00478-PA
ILUMI_00479-PA
ILUMI_00480-PA
ILUMI_00481-PA
ILUMI_00483-PA
ILUMI_00484-PA
ILUMI_00485-PA
ILUMI_00488-PA
ILUMI_00490-PA
ILUMI_00495-PA
ILUMI_00498-PA
ILUMI_00499-PA
ILUMI_00500-PA
ILUMI_00501-PA
ILUMI_00502-PA
ILUMI_00503-PA
ILUMI_00506-PA
ILUMI_00507-PA
ILUMI_00510-PA
ILUMI_00511-PA
ILUMI_00512-PA
ILUMI_00513-PA
ILUMI_00519-PA
ILUMI_00520-PA
ILUMI_00521-PA
ILUMI_00522-PA
ILUMI_00524-PA
ILUMI_00530-PA
ILUMI_00531-PA
ILUMI_00532-PA
ILUMI_00534-PA
ILUMI_00538-PA
ILUMI_00539-PA
ILUMI_00540-PA
ILUMI_00541-PA
ILUMI_00542-PA
ILUMI_00544-PA
ILUMI_00546-PA
ILUMI_00547-PA
ILUMI_00548-PA
ILUMI_00549-PA
ILUMI_00550-PA
ILUMI_00552-PA
ILUMI_00557-PA
ILUMI_00558-PA
ILUMI_00560-PA
ILUMI_00561-PA
ILUMI_00562-PA
ILUMI_00563-PA
ILUMI_00566-PA
ILUMI_00568-PA
ILUMI_00569-PA
ILUMI_00570-PA
ILUMI_00571-PA
ILUMI_00572-PA
ILUMI_00573-PA
ILUMI_00574-PA
ILUMI_00575-PA
ILUMI_00576-PA
ILUMI_00577-PA
ILUMI_00578-PA
ILUMI_00579-PA
ILUMI_00583-PA
ILUMI_00584-PA
ILUMI_00588-PA
ILUMI_00594-PA
ILUMI_00598-PA
ILUMI_00599-PA
ILUMI_00601-PA
ILUMI_00607-PA
ILUMI_00609-PA
ILUMI_00611-PA
ILUMI_00613-PA
ILUMI_00617-PA
ILUMI_00618-PA
ILUMI_00621-PA
ILUMI_00623-PA
ILUMI_00624-PA
ILUMI_00627-PA
ILUMI_00628-PA
ILUMI_00631-PA
ILUMI_00632-PA
ILUMI_00633-PA
ILUMI_00634-PA
ILUMI_00635-PA
ILUMI_00637-PA
ILUMI_00639-PA
ILUMI_00641-PA
ILUMI_00644-PA
ILUMI_00645-PA
ILUMI_00650-PA
ILUMI_00651-PA
ILUMI_00653-PA
ILUMI_00654-PA
ILUMI_00656-PA
ILUMI_00659-PA
ILUMI_00663-PA
ILUMI_00665-PA
ILUMI_00666-PA
ILUMI_00668-PA
ILUMI_00670-PA
ILUMI_00671-PA
ILUMI_00672-PA
ILUMI_00673-PA
ILUMI_00674-PA
ILUMI_00675-PA
ILUMI_00676-PA
ILUMI_00678-PA
ILUMI_00679-PA
ILUMI_00680-PA
ILUMI_00681-PA
ILUMI_00683-PA
ILUMI_00684-PA
ILUMI_00688-PA
ILUMI_00689-PA
ILUMI_00690-PA
ILUMI_00691-PA
ILUMI_00695-PA
ILUMI_00696-PA
ILUMI_00697-PA
ILUMI_00700-PA
ILUMI_00701-PA
ILUMI_00704-PA
ILUMI_00705-PA
ILUMI_00706-PA
ILUMI_00708-PA
ILUMI_00709-PA
ILUMI_00710-PA
ILUMI_00711-PA
ILUMI_00713-PA
ILUMI_00714-PA
ILUMI_00715-PA
ILUMI_00718-PA
ILUMI_00721-PA
ILUMI_00722-PA
ILUMI_00723-PA
ILUMI_00724-PA
ILUMI_00726-PA
ILUMI_00727-PA
ILUMI_00728-PA
ILUMI_00729-PA
ILUMI_00731-PA
ILUMI_00732-PA
ILUMI_00733-PA
ILUMI_00734-PA
ILUMI_00735-PA
ILUMI_00736-PA
ILUMI_00737-PA
ILUMI_00741-PA
ILUMI_00748-PA
ILUMI_00751-PA
ILUMI_00752-PA
ILUMI_00756-PA
ILUMI_00757-PA
ILUMI_00759-PA
ILUMI_00762-PA
ILUMI_00763-PA
ILUMI_00764-PA
ILUMI_00766-PA
ILUMI_00770-PA
ILUMI_00773-PA
ILUMI_00774-PA
ILUMI_00775-PA
ILUMI_00776-PA
ILUMI_00777-PA
ILUMI_00778-PA
ILUMI_00779-PA
ILUMI_00780-PA
ILUMI_00781-PA
ILUMI_00782-PA
ILUMI_00783-PA
ILUMI_00784-PA
ILUMI_00785-PA
ILUMI_00786-PA
ILUMI_00787-PA
ILUMI_00790-PA
ILUMI_00791-PA
ILUMI_00792-PA
ILUMI_00793-PA
ILUMI_00794-PA
ILUMI_00796-PA
ILUMI_00797-PA
ILUMI_00799-PA
ILUMI_00808-PA
ILUMI_00809-PA
ILUMI_00812-PA
ILUMI_00814-PA
ILUMI_00817-PA
ILUMI_00818-PA
ILUMI_00819-PA
ILUMI_00823-PA
ILUMI_00827-PA
ILUMI_00828-PA
ILUMI_00829-PA
ILUMI_00830-PA
ILUMI_00831-PA
ILUMI_00833-PA
ILUMI_00835-PA
ILUMI_00836-PA
ILUMI_00839-PA
ILUMI_00841-PA
ILUMI_00842-PA
ILUMI_00843-PA
ILUMI_00844-PA
ILUMI_00847-PA
ILUMI_00848-PA
ILUMI_00849-PA
ILUMI_00850-PA
ILUMI_00852-PA
ILUMI_00856-PA
ILUMI_00857-PA
ILUMI_00861-PA
ILUMI_00862-PA
ILUMI_00863-PA
ILUMI_00865-PA
ILUMI_00868-PA
ILUMI_00869-PA
ILUMI_00870-PA
ILUMI_00871-PA
ILUMI_00872-PA
ILUMI_00874-PA
ILUMI_00876-PA
ILUMI_00877-PA
ILUMI_00878-PA
ILUMI_00879-PA
ILUMI_00880-PA
ILUMI_00884-PA
ILUMI_00886-PA
ILUMI_00890-PA
ILUMI_00891-PA
ILUMI_00892-PA
ILUMI_00894-PA
ILUMI_00895-PA
ILUMI_00897-PA
ILUMI_00898-PA
ILUMI_00902-PA
ILUMI_00903-PA
ILUMI_00907-PA
ILUMI_00908-PA
ILUMI_00909-PA
ILUMI_00910-PA
ILUMI_00911-PA
ILUMI_00912-PA
ILUMI_00913-PA
ILUMI_00914-PA
ILUMI_00915-PA
ILUMI_00916-PA
ILUMI_00917-PA
ILUMI_00922-PA
ILUMI_00924-PA
ILUMI_00926-PA
ILUMI_00927-PA
ILUMI_00928-PA
ILUMI_00930-PA
ILUMI_00938-PA
ILUMI_00939-PA
ILUMI_00940-PA
ILUMI_00941-PA
ILUMI_00942-PA
ILUMI_00944-PA
ILUMI_00945-PA
ILUMI_00946-PA
ILUMI_00947-PA
ILUMI_00948-PA
ILUMI_00949-PA
ILUMI_00950-PA
ILUMI_00952-PA
ILUMI_00953-PA
ILUMI_00954-PA
ILUMI_00957-PA
ILUMI_00959-PA
ILUMI_00961-PA
ILUMI_00964-PA
ILUMI_00965-PA
ILUMI_00966-PA
ILUMI_00967-PA
ILUMI_00968-PA
ILUMI_00969-PA
ILUMI_00972-PA
ILUMI_00973-PA
ILUMI_00974-PA
ILUMI_00975-PA
ILUMI_00977-PA
ILUMI_00979-PA
ILUMI_00980-PA
ILUMI_00981-PA
ILUMI_00982-PA
ILUMI_00983-PA
ILUMI_00984-PA
ILUMI_00985-PA
ILUMI_00986-PA
ILUMI_00989-PA
ILUMI_00991-PA
ILUMI_00993-PA
ILUMI_00994-PA
ILUMI_00996-PA
ILUMI_00997-PA
ILUMI_00998-PA
ILUMI_00999-PA
ILUMI_01000-PA
ILUMI_01001-PA
ILUMI_01002-PA
ILUMI_01005-PA
ILUMI_01006-PA
ILUMI_01008-PA
ILUMI_01009-PA
ILUMI_01010-PA
ILUMI_01014-PA
ILUMI_01016-PA
ILUMI_01018-PA
ILUMI_01020-PA
ILUMI_01021-PA
ILUMI_01022-PA
ILUMI_01024-PA
ILUMI_01025-PA
ILUMI_01026-PA
ILUMI_01027-PA
ILUMI_01028-PA
ILUMI_01029-PA
ILUMI_01032-PA
ILUMI_01037-PA
ILUMI_01040-PA
ILUMI_01041-PA
ILUMI_01042-PA
ILUMI_01049-PA
ILUMI_01053-PA
ILUMI_01054-PA
ILUMI_01055-PA
ILUMI_01056-PA
ILUMI_01057-PA
ILUMI_01059-PA
ILUMI_01060-PA
ILUMI_01063-PA
ILUMI_01066-PA
ILUMI_01067-PA
ILUMI_01068-PA
ILUMI_01069-PA
ILUMI_01071-PA
ILUMI_01072-PA
ILUMI_01073-PA
ILUMI_01074-PA
ILUMI_01075-PA
ILUMI_01077-PA
ILUMI_01078-PA
ILUMI_01079-PA
ILUMI_01080-PA
ILUMI_01081-PA
ILUMI_01082-PA
ILUMI_01083-PA
ILUMI_01084-PA
ILUMI_01085-PA
ILUMI_01086-PA
ILUMI_01088-PA
ILUMI_01091-PA
ILUMI_01092-PA
ILUMI_01096-PA
ILUMI_01098-PA
ILUMI_01099-PA
ILUMI_01100-PA
ILUMI_01103-PA
ILUMI_01105-PA
ILUMI_01106-PA
ILUMI_01113-PA
ILUMI_01114-PA
ILUMI_01115-PA
ILUMI_01116-PA
ILUMI_01117-PA
ILUMI_01118-PA
ILUMI_01119-PA
ILUMI_01120-PA
ILUMI_01121-PA
ILUMI_01122-PA
ILUMI_01125-PA
ILUMI_01128-PA
ILUMI_01129-PA
ILUMI_01132-PA
ILUMI_01133-PA
ILUMI_01134-PA
ILUMI_01135-PA
ILUMI_01136-PA
ILUMI_01137-PA
ILUMI_01138-PA
ILUMI_01140-PA
ILUMI_01142-PA
ILUMI_01145-PA
ILUMI_01148-PA
ILUMI_01149-PA
ILUMI_01150-PA
ILUMI_01151-PA
ILUMI_01152-PA
ILUMI_01154-PA
ILUMI_01155-PA
ILUMI_01157-PA
ILUMI_01163-PA
ILUMI_01164-PA
ILUMI_01165-PA
ILUMI_01166-PA
ILUMI_01167-PA
ILUMI_01169-PA
ILUMI_01170-PA
ILUMI_01172-PA
ILUMI_01173-PA
ILUMI_01174-PA
ILUMI_01175-PA
ILUMI_01176-PA
ILUMI_01177-PA
ILUMI_01178-PA
ILUMI_01179-PA
ILUMI_01180-PA
ILUMI_01181-PA
ILUMI_01183-PA
ILUMI_01185-PA
ILUMI_01186-PA
ILUMI_01187-PA
ILUMI_01189-PA
ILUMI_01190-PA
ILUMI_01191-PA
ILUMI_01203-PA
ILUMI_01207-PA
ILUMI_01208-PA
ILUMI_01210-PA
ILUMI_01212-PA
ILUMI_01213-PA
ILUMI_01214-PA
ILUMI_01215-PA
ILUMI_01216-PA
ILUMI_01217-PA
ILUMI_01218-PA
ILUMI_01224-PA
ILUMI_01226-PA
ILUMI_01227-PA
ILUMI_01229-PA
ILUMI_01230-PA
ILUMI_01232-PA
ILUMI_01238-PA
ILUMI_01239-PA
ILUMI_01240-PA
ILUMI_01242-PA
ILUMI_01243-PA
ILUMI_01245-PA
ILUMI_01251-PA
ILUMI_01252-PA
ILUMI_01253-PA
ILUMI_01254-PA
ILUMI_01255-PA
ILUMI_01256-PA
ILUMI_01260-PA
ILUMI_01261-PA
ILUMI_01262-PA
ILUMI_01263-PA
ILUMI_01264-PA
ILUMI_01265-PA
ILUMI_01267-PA
ILUMI_01268-PA
ILUMI_01269-PA
ILUMI_01270-PA
ILUMI_01271-PA
ILUMI_01272-PA
ILUMI_01273-PA
ILUMI_01274-PA
ILUMI_01275-PA
ILUMI_01276-PA
ILUMI_01277-PA
ILUMI_01278-PA
ILUMI_01281-PA
ILUMI_01282-PA
ILUMI_01285-PA
ILUMI_01289-PA
ILUMI_01291-PA
ILUMI_01292-PA
ILUMI_01293-PA
ILUMI_01294-PA
ILUMI_01295-PA
ILUMI_01297-PA
ILUMI_01299-PA
ILUMI_01301-PA
ILUMI_01303-PA
ILUMI_01304-PA
ILUMI_01305-PA
ILUMI_01306-PA
ILUMI_01307-PA
ILUMI_01311-PA
ILUMI_01314-PA
ILUMI_01315-PA
ILUMI_01316-PA
ILUMI_01317-PA
ILUMI_01318-PA
ILUMI_01319-PA
ILUMI_01320-PA
ILUMI_01321-PA
ILUMI_01322-PA
ILUMI_01323-PA
ILUMI_01325-PA
ILUMI_01326-PA
ILUMI_01327-PA
ILUMI_01328-PA
ILUMI_01329-PA
ILUMI_01330-PA
ILUMI_01331-PA
ILUMI_01332-PA
ILUMI_01333-PA
ILUMI_01338-PA
ILUMI_01339-PA
ILUMI_01340-PA
ILUMI_01342-PA
ILUMI_01345-PA
ILUMI_01346-PA
ILUMI_01348-PA
ILUMI_01349-PA
ILUMI_01351-PA
ILUMI_01354-PA
ILUMI_01357-PA
ILUMI_01358-PA
ILUMI_01359-PA
ILUMI_01360-PA
ILUMI_01362-PA
ILUMI_01364-PA
ILUMI_01365-PA
ILUMI_01366-PA
ILUMI_01369-PA
ILUMI_01370-PA
ILUMI_01371-PA
ILUMI_01372-PA
ILUMI_01373-PA
ILUMI_01374-PA
ILUMI_01375-PA
ILUMI_01378-PA
ILUMI_01379-PA
ILUMI_01380-PA
ILUMI_01381-PA
ILUMI_01382-PA
ILUMI_01383-PA
ILUMI_01384-PA
ILUMI_01386-PA
ILUMI_01387-PA
ILUMI_01388-PA
ILUMI_01389-PA
ILUMI_01392-PA
ILUMI_01393-PA
ILUMI_01396-PA
ILUMI_01399-PA
ILUMI_01401-PA
ILUMI_01402-PA
ILUMI_01403-PA
ILUMI_01404-PA
ILUMI_01407-PA
ILUMI_01408-PA
ILUMI_01409-PA
ILUMI_01410-PA
ILUMI_01411-PA
ILUMI_01413-PA
ILUMI_01414-PA
ILUMI_01415-PA
ILUMI_01417-PA
ILUMI_01418-PA
ILUMI_01419-PA
ILUMI_01420-PA
ILUMI_01421-PA
ILUMI_01423-PA
ILUMI_01429-PA
ILUMI_01430-PA
ILUMI_01435-PA
ILUMI_01436-PA
ILUMI_01440-PA
ILUMI_01441-PA
ILUMI_01442-PA
ILUMI_01444-PA
ILUMI_01445-PA
ILUMI_01446-PA
ILUMI_01447-PA
ILUMI_01448-PA
ILUMI_01452-PA
ILUMI_01453-PA
ILUMI_01454-PA
ILUMI_01455-PA
ILUMI_01456-PA
ILUMI_01457-PA
ILUMI_01458-PA
ILUMI_01459-PA
ILUMI_01460-PA
ILUMI_01461-PA
ILUMI_01463-PA
ILUMI_01464-PA
ILUMI_01465-PA
ILUMI_01466-PA
ILUMI_01468-PA
ILUMI_01472-PA
ILUMI_01474-PA
ILUMI_01475-PA
ILUMI_01476-PA
ILUMI_01477-PA
ILUMI_01478-PA
ILUMI_01479-PA
ILUMI_01481-PA
ILUMI_01482-PA
ILUMI_01483-PA
ILUMI_01484-PA
ILUMI_01486-PA
ILUMI_01487-PA
ILUMI_01492-PA
ILUMI_01493-PA
ILUMI_01494-PA
ILUMI_01496-PA
ILUMI_01499-PA
ILUMI_01501-PA
ILUMI_01504-PA
ILUMI_01505-PA
ILUMI_01506-PA
ILUMI_01507-PA
ILUMI_01508-PA
ILUMI_01510-PA
ILUMI_01511-PA
ILUMI_01513-PA
ILUMI_01515-PA
ILUMI_01524-PA
ILUMI_01525-PA
ILUMI_01526-PA
ILUMI_01528-PA
ILUMI_01529-PA
ILUMI_01531-PA
ILUMI_01532-PA
ILUMI_01533-PA
ILUMI_01534-PA
ILUMI_01537-PA
ILUMI_01538-PA
ILUMI_01539-PA
ILUMI_01540-PA
ILUMI_01541-PA
ILUMI_01542-PA
ILUMI_01543-PA
ILUMI_01544-PA
ILUMI_01545-PA
ILUMI_01546-PA
ILUMI_01550-PA
ILUMI_01551-PA
ILUMI_01553-PA
ILUMI_01554-PA
ILUMI_01555-PA
ILUMI_01556-PA
ILUMI_01557-PA
ILUMI_01558-PA
ILUMI_01559-PA
ILUMI_01560-PA
ILUMI_01561-PA
ILUMI_01562-PA
ILUMI_01563-PA
ILUMI_01567-PA
ILUMI_01569-PA
ILUMI_01571-PA
ILUMI_01573-PA
ILUMI_01574-PA
ILUMI_01578-PA
ILUMI_01580-PA
ILUMI_01581-PA
ILUMI_01582-PA
ILUMI_01583-PA
ILUMI_01584-PA
ILUMI_01585-PA
ILUMI_01586-PA
ILUMI_01587-PA
ILUMI_01592-PA
ILUMI_01594-PA
ILUMI_01596-PA
ILUMI_01598-PA
ILUMI_01599-PA
ILUMI_01601-PA
ILUMI_01603-PA
ILUMI_01604-PA
ILUMI_01606-PA
ILUMI_01607-PA
ILUMI_01609-PA
ILUMI_01611-PA
ILUMI_01612-PA
ILUMI_01613-PA
ILUMI_01614-PA
ILUMI_01615-PA
ILUMI_01617-PA
ILUMI_01618-PA
ILUMI_01619-PA
ILUMI_01622-PA
ILUMI_01629-PA
ILUMI_01632-PA
ILUMI_01634-PA
ILUMI_01635-PA
ILUMI_01636-PA
ILUMI_01637-PA
ILUMI_01638-PA
ILUMI_01639-PA
ILUMI_01640-PA
ILUMI_01641-PA
ILUMI_01645-PA
ILUMI_01647-PA
ILUMI_01648-PA
ILUMI_01650-PA
ILUMI_01651-PA
ILUMI_01652-PA
ILUMI_01653-PA
ILUMI_01654-PA
ILUMI_01655-PA
ILUMI_01658-PA
ILUMI_01663-PA
ILUMI_01664-PA
ILUMI_01666-PA
ILUMI_01668-PA
ILUMI_01669-PA
ILUMI_01670-PA
ILUMI_01671-PA
ILUMI_01672-PA
ILUMI_01673-PA
ILUMI_01674-PA
ILUMI_01678-PA
ILUMI_01684-PA
ILUMI_01686-PA
ILUMI_01693-PA
ILUMI_01694-PA
ILUMI_01696-PA
ILUMI_01697-PA
ILUMI_01700-PA
ILUMI_01701-PA
ILUMI_01702-PA
ILUMI_01705-PA
ILUMI_01707-PA
ILUMI_01708-PA
ILUMI_01709-PA
ILUMI_01712-PA
ILUMI_01713-PA
ILUMI_01714-PA
ILUMI_01715-PA
ILUMI_01718-PA
ILUMI_01721-PA
ILUMI_01723-PA
ILUMI_01724-PA
ILUMI_01726-PA
ILUMI_01727-PA
ILUMI_01728-PA
ILUMI_01729-PA
ILUMI_01730-PA
ILUMI_01733-PA
ILUMI_01737-PA
ILUMI_01740-PA
ILUMI_01741-PA
ILUMI_01742-PA
ILUMI_01743-PA
ILUMI_01748-PA
ILUMI_01751-PA
ILUMI_01753-PA
ILUMI_01757-PA
ILUMI_01759-PA
ILUMI_01760-PA
ILUMI_01761-PA
ILUMI_01762-PA
ILUMI_01764-PA
ILUMI_01765-PA
ILUMI_01766-PA
ILUMI_01767-PA
ILUMI_01768-PA
ILUMI_01769-PA
ILUMI_01770-PA
ILUMI_01771-PA
ILUMI_01774-PA
ILUMI_01775-PA
ILUMI_01776-PA
ILUMI_01777-PA
ILUMI_01778-PA
ILUMI_01779-PA
ILUMI_01780-PA
ILUMI_01781-PA
ILUMI_01782-PA
ILUMI_01783-PA
ILUMI_01784-PA
ILUMI_01787-PA
ILUMI_01788-PA
ILUMI_01793-PA
ILUMI_01797-PA
ILUMI_01800-PA
ILUMI_01801-PA
ILUMI_01803-PA
ILUMI_01808-PA
ILUMI_01809-PA
ILUMI_01811-PA
ILUMI_01812-PA
ILUMI_01814-PA
ILUMI_01815-PA
ILUMI_01816-PA
ILUMI_01817-PA
ILUMI_01820-PA
ILUMI_01822-PA
ILUMI_01825-PA
ILUMI_01828-PA
ILUMI_01829-PA
ILUMI_01830-PA
ILUMI_01831-PA
ILUMI_01832-PA
ILUMI_01833-PA
ILUMI_01834-PA
ILUMI_01835-PA
ILUMI_01836-PA
ILUMI_01840-PA
ILUMI_01844-PA
ILUMI_01845-PA
ILUMI_01847-PA
ILUMI_01848-PA
ILUMI_01849-PA
ILUMI_01850-PA
ILUMI_01851-PA
ILUMI_01852-PA
ILUMI_01853-PA
ILUMI_01855-PA
ILUMI_01856-PA
ILUMI_01857-PA
ILUMI_01858-PA
ILUMI_01859-PA
ILUMI_01862-PA
ILUMI_01863-PA
ILUMI_01864-PA
ILUMI_01865-PA
ILUMI_01866-PA
ILUMI_01867-PA
ILUMI_01868-PA
ILUMI_01869-PA
ILUMI_01870-PA
ILUMI_01871-PA
ILUMI_01874-PA
ILUMI_01876-PA
ILUMI_01878-PA
ILUMI_01881-PA
ILUMI_01882-PA
ILUMI_01883-PA
ILUMI_01884-PA
ILUMI_01885-PA
ILUMI_01886-PA
ILUMI_01887-PA
ILUMI_01888-PA
ILUMI_01889-PA
ILUMI_01890-PA
ILUMI_01892-PA
ILUMI_01893-PA
ILUMI_01894-PA
ILUMI_01895-PA
ILUMI_01897-PA
ILUMI_01899-PA
ILUMI_01900-PA
ILUMI_01901-PA
ILUMI_01904-PA
ILUMI_01910-PA
ILUMI_01911-PA
ILUMI_01912-PA
ILUMI_01914-PA
ILUMI_01921-PA
ILUMI_01922-PA
ILUMI_01923-PA
ILUMI_01924-PA
ILUMI_01925-PA
ILUMI_01926-PA
ILUMI_01927-PA
ILUMI_01928-PA
ILUMI_01932-PA
ILUMI_01933-PA
ILUMI_01934-PA
ILUMI_01936-PA
ILUMI_01937-PA
ILUMI_01938-PA
ILUMI_01946-PA
ILUMI_01947-PA
ILUMI_01951-PA
ILUMI_01952-PA
ILUMI_01954-PA
ILUMI_01955-PA
ILUMI_01956-PA
ILUMI_01957-PA
ILUMI_01960-PA
ILUMI_01962-PA
ILUMI_01969-PA
ILUMI_01970-PA
ILUMI_01971-PA
ILUMI_01972-PA
ILUMI_01974-PA
ILUMI_01976-PA
ILUMI_01977-PA
ILUMI_01979-PA
ILUMI_01981-PA
ILUMI_01983-PA
ILUMI_01984-PA
ILUMI_01985-PA
ILUMI_01986-PA
ILUMI_01987-PA
ILUMI_01988-PA
ILUMI_01989-PA
ILUMI_01991-PA
ILUMI_01992-PA
ILUMI_01993-PA
ILUMI_01995-PA
ILUMI_01996-PA
ILUMI_01998-PA
ILUMI_02000-PA
ILUMI_02001-PA
ILUMI_02002-PA
ILUMI_02003-PA
ILUMI_02004-PA
ILUMI_02007-PA
ILUMI_02008-PA
ILUMI_02009-PA
ILUMI_02014-PA
ILUMI_02015-PA
ILUMI_02032-PA
ILUMI_02033-PA
ILUMI_02035-PA
ILUMI_02036-PA
ILUMI_02038-PA
ILUMI_02040-PA
ILUMI_02042-PA
ILUMI_02047-PA
ILUMI_02053-PA
ILUMI_02054-PA
ILUMI_02055-PA
ILUMI_02056-PA
ILUMI_02057-PA
ILUMI_02058-PA
ILUMI_02059-PA
ILUMI_02060-PA
ILUMI_02062-PA
ILUMI_02063-PA
ILUMI_02064-PA
ILUMI_02067-PA
ILUMI_02068-PA
ILUMI_02069-PA
ILUMI_02070-PA
ILUMI_02071-PA
ILUMI_02074-PA
ILUMI_02076-PA
ILUMI_02077-PA
ILUMI_02084-PA
ILUMI_02085-PA
ILUMI_02086-PA
ILUMI_02090-PA
ILUMI_02092-PA
ILUMI_02096-PA
ILUMI_02101-PA
ILUMI_02102-PA
ILUMI_02104-PA
ILUMI_02105-PA
ILUMI_02108-PA
ILUMI_02109-PA
ILUMI_02110-PA
ILUMI_02112-PA
ILUMI_02119-PA
ILUMI_02120-PA
ILUMI_02123-PA
ILUMI_02124-PA
ILUMI_02126-PA
ILUMI_02129-PA
ILUMI_02130-PA
ILUMI_02131-PA
ILUMI_02132-PA
ILUMI_02133-PA
ILUMI_02134-PA
ILUMI_02135-PA
ILUMI_02136-PA
ILUMI_02137-PA
ILUMI_02141-PA
ILUMI_02143-PA
ILUMI_02144-PA
ILUMI_02146-PA
ILUMI_02147-PA
ILUMI_02148-PA
ILUMI_02149-PA
ILUMI_02152-PA
ILUMI_02153-PA
ILUMI_02155-PA
ILUMI_02158-PA
ILUMI_02159-PA
ILUMI_02161-PA
ILUMI_02162-PA
ILUMI_02163-PA
ILUMI_02165-PA
ILUMI_02166-PA
ILUMI_02167-PA
ILUMI_02168-PA
ILUMI_02169-PA
ILUMI_02170-PA
ILUMI_02171-PA
ILUMI_02174-PA
ILUMI_02175-PA
ILUMI_02176-PA
ILUMI_02178-PA
ILUMI_02179-PA
ILUMI_02180-PA
ILUMI_02182-PA
ILUMI_02183-PA
ILUMI_02184-PA
ILUMI_02190-PA
ILUMI_02194-PA
ILUMI_02199-PA
ILUMI_02200-PA
ILUMI_02201-PA
ILUMI_02202-PA
ILUMI_02203-PA
ILUMI_02205-PA
ILUMI_02206-PA
ILUMI_02207-PA
ILUMI_02209-PA
ILUMI_02210-PA
ILUMI_02212-PA
ILUMI_02213-PA
ILUMI_02214-PA
ILUMI_02216-PA
ILUMI_02217-PA
ILUMI_02218-PA
ILUMI_02219-PA
ILUMI_02220-PA
ILUMI_02222-PA
ILUMI_02223-PA
ILUMI_02224-PA
ILUMI_02226-PA
ILUMI_02227-PA
ILUMI_02228-PA
ILUMI_02229-PA
ILUMI_02231-PA
ILUMI_02232-PA
ILUMI_02233-PA
ILUMI_02238-PA
ILUMI_02239-PA
ILUMI_02243-PA
ILUMI_02245-PA
ILUMI_02246-PA
ILUMI_02247-PA
ILUMI_02249-PA
ILUMI_02250-PA
ILUMI_02252-PA
ILUMI_02253-PA
ILUMI_02254-PA
ILUMI_02258-PA
ILUMI_02264-PA
ILUMI_02265-PA
ILUMI_02266-PA
ILUMI_02267-PA
ILUMI_02269-PA
ILUMI_02275-PA
ILUMI_02283-PA
ILUMI_02284-PA
ILUMI_02285-PA
ILUMI_02286-PA
ILUMI_02289-PA
ILUMI_02290-PA
ILUMI_02292-PA
ILUMI_02304-PA
ILUMI_02310-PA
ILUMI_02311-PA
ILUMI_02312-PA
ILUMI_02313-PA
ILUMI_02315-PA
ILUMI_02316-PA
ILUMI_02318-PA
ILUMI_02319-PA
ILUMI_02321-PA
ILUMI_02322-PA
ILUMI_02324-PA
ILUMI_02329-PA
ILUMI_02330-PA
ILUMI_02331-PA
ILUMI_02334-PA
ILUMI_02335-PA
ILUMI_02336-PA
ILUMI_02337-PA
ILUMI_02342-PA
ILUMI_02343-PA
ILUMI_02344-PA
ILUMI_02345-PA
ILUMI_02346-PA
ILUMI_02349-PA
ILUMI_02350-PA
ILUMI_02351-PA
ILUMI_02352-PA
ILUMI_02354-PA
ILUMI_02359-PA
ILUMI_02361-PA
ILUMI_02362-PA
ILUMI_02363-PA
ILUMI_02364-PA
ILUMI_02365-PA
ILUMI_02367-PA
ILUMI_02369-PA
ILUMI_02371-PA
ILUMI_02379-PA
ILUMI_02382-PA
ILUMI_02383-PA
ILUMI_02384-PA
ILUMI_02386-PA
ILUMI_02388-PA
ILUMI_02389-PA
ILUMI_02390-PA
ILUMI_02391-PA
ILUMI_02392-PA
ILUMI_02394-PA
ILUMI_02395-PA
ILUMI_02397-PA
ILUMI_02398-PA
ILUMI_02400-PA
ILUMI_02401-PA
ILUMI_02403-PA
ILUMI_02404-PA
ILUMI_02407-PA
ILUMI_02410-PA
ILUMI_02412-PA
ILUMI_02413-PA
ILUMI_02414-PA
ILUMI_02415-PA
ILUMI_02416-PA
ILUMI_02419-PA
ILUMI_02420-PA
ILUMI_02421-PA
ILUMI_02422-PA
ILUMI_02423-PA
ILUMI_02424-PA
ILUMI_02425-PA
ILUMI_02426-PA
ILUMI_02427-PA
ILUMI_02428-PA
ILUMI_02429-PA
ILUMI_02431-PA
ILUMI_02432-PA
ILUMI_02436-PA
ILUMI_02437-PA
ILUMI_02438-PA
ILUMI_02439-PA
ILUMI_02440-PA
ILUMI_02442-PA
ILUMI_02443-PA
ILUMI_02444-PA
ILUMI_02445-PA
ILUMI_02447-PA
ILUMI_02451-PA
ILUMI_02452-PA
ILUMI_02456-PA
ILUMI_02460-PA
ILUMI_02461-PA
ILUMI_02462-PA
ILUMI_02463-PA
ILUMI_02464-PA
ILUMI_02465-PA
ILUMI_02467-PA
ILUMI_02468-PA
ILUMI_02470-PA
ILUMI_02471-PA
ILUMI_02472-PA
ILUMI_02475-PA
ILUMI_02477-PA
ILUMI_02478-PA
ILUMI_02479-PA
ILUMI_02480-PA
ILUMI_02482-PA
ILUMI_02483-PA
ILUMI_02486-PA
ILUMI_02487-PA
ILUMI_02488-PA
ILUMI_02490-PA
ILUMI_02491-PA
ILUMI_02492-PA
ILUMI_02493-PA
ILUMI_02495-PA
ILUMI_02496-PA
ILUMI_02500-PA
ILUMI_02502-PA
ILUMI_02503-PA
ILUMI_02504-PA
ILUMI_02505-PA
ILUMI_02506-PA
ILUMI_02507-PA
ILUMI_02510-PA
ILUMI_02511-PA
ILUMI_02514-PA
ILUMI_02516-PA
ILUMI_02518-PA
ILUMI_02521-PA
ILUMI_02524-PA
ILUMI_02525-PA
ILUMI_02526-PA
ILUMI_02527-PA
ILUMI_02528-PA
ILUMI_02529-PA
ILUMI_02530-PA
ILUMI_02531-PA
ILUMI_02532-PA
ILUMI_02533-PA
ILUMI_02534-PA
ILUMI_02536-PA
ILUMI_02539-PA
ILUMI_02540-PA
ILUMI_02542-PA
ILUMI_02544-PA
ILUMI_02545-PA
ILUMI_02546-PA
ILUMI_02547-PA
ILUMI_02549-PA
ILUMI_02550-PA
ILUMI_02558-PA
ILUMI_02562-PA
ILUMI_02575-PA
ILUMI_02576-PA
ILUMI_02577-PA
ILUMI_02580-PA
ILUMI_02583-PA
ILUMI_02584-PA
ILUMI_02588-PA
ILUMI_02596-PA
ILUMI_02599-PA
ILUMI_02602-PA
ILUMI_02603-PA
ILUMI_02604-PA
ILUMI_02606-PA
ILUMI_02607-PA
ILUMI_02608-PA
ILUMI_02610-PA
ILUMI_02611-PA
ILUMI_02622-PA
ILUMI_02623-PA
ILUMI_02624-PA
ILUMI_02625-PA
ILUMI_02627-PA
ILUMI_02628-PA
ILUMI_02629-PA
ILUMI_02630-PA
ILUMI_02631-PA
ILUMI_02634-PA
ILUMI_02636-PA
ILUMI_02637-PA
ILUMI_02638-PA
ILUMI_02639-PA
ILUMI_02642-PA
ILUMI_02646-PA
ILUMI_02648-PA
ILUMI_02650-PA
ILUMI_02652-PA
ILUMI_02654-PA
ILUMI_02657-PA
ILUMI_02658-PA
ILUMI_02659-PA
ILUMI_02660-PA
ILUMI_02664-PA
ILUMI_02665-PA
ILUMI_02666-PA
ILUMI_02667-PA
ILUMI_02677-PA
ILUMI_02682-PA
ILUMI_02683-PA
ILUMI_02684-PA
ILUMI_02685-PA
ILUMI_02686-PA
ILUMI_02687-PA
ILUMI_02688-PA
ILUMI_02689-PA
ILUMI_02690-PA
ILUMI_02691-PA
ILUMI_02692-PA
ILUMI_02694-PA
ILUMI_02695-PA
ILUMI_02696-PA
ILUMI_02697-PA
ILUMI_02698-PA
ILUMI_02701-PA
ILUMI_02703-PA
ILUMI_02705-PA
ILUMI_02706-PA
ILUMI_02707-PA
ILUMI_02708-PA
ILUMI_02709-PA
ILUMI_02710-PA
ILUMI_02711-PA
ILUMI_02714-PA
ILUMI_02715-PA
ILUMI_02716-PA
ILUMI_02717-PA
ILUMI_02718-PA
ILUMI_02720-PA
ILUMI_02721-PA
ILUMI_02723-PA
ILUMI_02724-PA
ILUMI_02725-PA
ILUMI_02726-PA
ILUMI_02727-PA
ILUMI_02733-PA
ILUMI_02735-PA
ILUMI_02737-PA
ILUMI_02738-PA
ILUMI_02740-PA
ILUMI_02741-PA
ILUMI_02742-PA
ILUMI_02745-PA
ILUMI_02747-PA
ILUMI_02748-PA
ILUMI_02751-PA
ILUMI_02752-PA
ILUMI_02753-PA
ILUMI_02754-PA
ILUMI_02760-PA
ILUMI_02764-PA
ILUMI_02766-PA
ILUMI_02767-PA
ILUMI_02772-PA
ILUMI_02773-PA
ILUMI_02776-PA
ILUMI_02777-PA
ILUMI_02778-PA
ILUMI_02779-PA
ILUMI_02780-PA
ILUMI_02783-PA
ILUMI_02784-PA
ILUMI_02786-PA
ILUMI_02787-PA
ILUMI_02788-PA
ILUMI_02789-PA
ILUMI_02790-PA
ILUMI_02792-PA
ILUMI_02794-PA
ILUMI_02796-PA
ILUMI_02797-PA
ILUMI_02799-PA
ILUMI_02800-PA
ILUMI_02801-PA
ILUMI_02802-PA
ILUMI_02813-PA
ILUMI_02814-PA
ILUMI_02815-PA
ILUMI_02816-PA
ILUMI_02817-PA
ILUMI_02818-PA
ILUMI_02819-PA
ILUMI_02822-PA
ILUMI_02828-PA
ILUMI_02836-PA
ILUMI_02837-PA
ILUMI_02839-PA
ILUMI_02843-PA
ILUMI_02844-PA
ILUMI_02845-PA
ILUMI_02846-PA
ILUMI_02849-PA
ILUMI_02850-PA
ILUMI_02854-PA
ILUMI_02855-PA
ILUMI_02856-PA
ILUMI_02858-PA
ILUMI_02859-PA
ILUMI_02860-PA
ILUMI_02861-PA
ILUMI_02864-PA
ILUMI_02865-PA
ILUMI_02866-PA
ILUMI_02870-PA
ILUMI_02871-PA
ILUMI_02872-PA
ILUMI_02873-PA
ILUMI_02874-PA
ILUMI_02876-PA
ILUMI_02877-PA
ILUMI_02878-PA
ILUMI_02879-PA
ILUMI_02880-PA
ILUMI_02881-PA
ILUMI_02882-PA
ILUMI_02884-PA
ILUMI_02887-PA
ILUMI_02889-PA
ILUMI_02890-PA
ILUMI_02902-PA
ILUMI_02904-PA
ILUMI_02905-PA
ILUMI_02906-PA
ILUMI_02908-PA
ILUMI_02911-PA
ILUMI_02912-PA
ILUMI_02914-PA
ILUMI_02915-PA
ILUMI_02916-PA
ILUMI_02917-PA
ILUMI_02918-PA
ILUMI_02919-PA
ILUMI_02920-PA
ILUMI_02924-PA
ILUMI_02926-PA
ILUMI_02927-PA
ILUMI_02928-PA
ILUMI_02931-PA
ILUMI_02932-PA
ILUMI_02933-PA
ILUMI_02934-PA
ILUMI_02938-PA
ILUMI_02941-PA
ILUMI_02943-PA
ILUMI_02946-PA
ILUMI_02947-PA
ILUMI_02954-PA
ILUMI_02957-PA
ILUMI_02958-PA
ILUMI_02959-PA
ILUMI_02960-PA
ILUMI_02961-PA
ILUMI_02962-PA
ILUMI_02963-PA
ILUMI_02964-PA
ILUMI_02966-PA
ILUMI_02968-PA
ILUMI_02971-PA
ILUMI_02972-PA
ILUMI_02977-PA
ILUMI_02984-PA
ILUMI_02985-PA
ILUMI_02986-PA
ILUMI_02988-PA
ILUMI_02989-PA
ILUMI_02994-PA
ILUMI_02997-PA
ILUMI_02999-PA
ILUMI_03001-PA
ILUMI_03006-PA
ILUMI_03008-PA
ILUMI_03010-PA
ILUMI_03011-PA
ILUMI_03012-PA
ILUMI_03013-PA
ILUMI_03015-PA
ILUMI_03016-PA
ILUMI_03017-PA
ILUMI_03018-PA
ILUMI_03019-PA
ILUMI_03025-PA
ILUMI_03026-PA
ILUMI_03030-PA
ILUMI_03031-PA
ILUMI_03034-PA
ILUMI_03041-PA
ILUMI_03044-PA
ILUMI_03045-PA
ILUMI_03046-PA
ILUMI_03047-PA
ILUMI_03048-PA
ILUMI_03052-PA
ILUMI_03053-PA
ILUMI_03054-PA
ILUMI_03055-PA
ILUMI_03056-PA
ILUMI_03057-PA
ILUMI_03060-PA
ILUMI_03061-PA
ILUMI_03062-PA
ILUMI_03063-PA
ILUMI_03064-PA
ILUMI_03070-PA
ILUMI_03071-PA
ILUMI_03072-PA
ILUMI_03074-PA
ILUMI_03078-PA
ILUMI_03081-PA
ILUMI_03084-PA
ILUMI_03085-PA
ILUMI_03087-PA
ILUMI_03088-PA
ILUMI_03089-PA
ILUMI_03090-PA
ILUMI_03091-PA
ILUMI_03093-PA
ILUMI_03094-PA
ILUMI_03095-PA
ILUMI_03096-PA
ILUMI_03097-PA
ILUMI_03098-PA
ILUMI_03103-PA
ILUMI_03104-PA
ILUMI_03105-PA
ILUMI_03106-PA
ILUMI_03109-PA
ILUMI_03113-PA
ILUMI_03116-PA
ILUMI_03117-PA
ILUMI_03122-PA
ILUMI_03123-PA
ILUMI_03124-PA
ILUMI_03125-PA
ILUMI_03126-PA
ILUMI_03132-PA
ILUMI_03136-PA
ILUMI_03138-PA
ILUMI_03139-PA
ILUMI_03140-PA
ILUMI_03141-PA
ILUMI_03143-PA
ILUMI_03144-PA
ILUMI_03146-PA
ILUMI_03149-PA
ILUMI_03150-PA
ILUMI_03151-PA
ILUMI_03152-PA
ILUMI_03153-PA
ILUMI_03154-PA
ILUMI_03155-PA
ILUMI_03158-PA
ILUMI_03160-PA
ILUMI_03161-PA
ILUMI_03163-PA
ILUMI_03164-PA
ILUMI_03167-PA
ILUMI_03168-PA
ILUMI_03169-PA
ILUMI_03170-PA
ILUMI_03171-PA
ILUMI_03173-PA
ILUMI_03174-PA
ILUMI_03176-PA
ILUMI_03177-PA
ILUMI_03180-PA
ILUMI_03181-PA
ILUMI_03182-PA
ILUMI_03183-PA
ILUMI_03184-PA
ILUMI_03185-PA
ILUMI_03186-PA
ILUMI_03187-PA
ILUMI_03188-PA
ILUMI_03189-PA
ILUMI_03190-PA
ILUMI_03191-PA
ILUMI_03192-PA
ILUMI_03193-PA
ILUMI_03194-PA
ILUMI_03195-PA
ILUMI_03196-PA
ILUMI_03205-PA
ILUMI_03209-PA
ILUMI_03210-PA
ILUMI_03213-PA
ILUMI_03214-PA
ILUMI_03215-PA
ILUMI_03216-PA
ILUMI_03217-PA
ILUMI_03219-PA
ILUMI_03225-PA
ILUMI_03226-PA
ILUMI_03227-PA
ILUMI_03228-PA
ILUMI_03229-PA
ILUMI_03230-PA
ILUMI_03231-PA
ILUMI_03232-PA
ILUMI_03233-PA
ILUMI_03237-PA
ILUMI_03241-PA
ILUMI_03243-PA
ILUMI_03244-PA
ILUMI_03246-PA
ILUMI_03247-PA
ILUMI_03264-PA
ILUMI_03269-PA
ILUMI_03270-PA
ILUMI_03271-PA
ILUMI_03273-PA
ILUMI_03276-PA
ILUMI_03277-PA
ILUMI_03278-PA
ILUMI_03279-PA
ILUMI_03280-PA
ILUMI_03281-PA
ILUMI_03282-PA
ILUMI_03283-PA
ILUMI_03284-PA
ILUMI_03285-PA
ILUMI_03286-PA
ILUMI_03287-PA
ILUMI_03289-PA
ILUMI_03291-PA
ILUMI_03293-PA
ILUMI_03294-PA
ILUMI_03295-PA
ILUMI_03297-PA
ILUMI_03298-PA
ILUMI_03300-PA
ILUMI_03301-PA
ILUMI_03303-PA
ILUMI_03307-PA
ILUMI_03308-PA
ILUMI_03309-PA
ILUMI_03315-PA
ILUMI_03317-PA
ILUMI_03318-PA
ILUMI_03319-PA
ILUMI_03320-PA
ILUMI_03321-PA
ILUMI_03323-PA
ILUMI_03324-PA
ILUMI_03325-PA
ILUMI_03329-PA
ILUMI_03330-PA
ILUMI_03332-PA
ILUMI_03336-PA
ILUMI_03337-PA
ILUMI_03338-PA
ILUMI_03339-PA
ILUMI_03341-PA
ILUMI_03344-PA
ILUMI_03347-PA
ILUMI_03348-PA
ILUMI_03349-PA
ILUMI_03350-PA
ILUMI_03351-PA
ILUMI_03352-PA
ILUMI_03353-PA
ILUMI_03354-PA
ILUMI_03355-PA
ILUMI_03358-PA
ILUMI_03360-PA
ILUMI_03363-PA
ILUMI_03364-PA
ILUMI_03366-PA
ILUMI_03369-PA
ILUMI_03372-PA
ILUMI_03373-PA
ILUMI_03374-PA
ILUMI_03375-PA
ILUMI_03376-PA
ILUMI_03378-PA
ILUMI_03379-PA
ILUMI_03381-PA
ILUMI_03384-PA
ILUMI_03385-PA
ILUMI_03387-PA
ILUMI_03388-PA
ILUMI_03390-PA
ILUMI_03391-PA
ILUMI_03392-PA
ILUMI_03397-PA
ILUMI_03399-PA
ILUMI_03401-PA
ILUMI_03402-PA
ILUMI_03409-PA
ILUMI_03410-PA
ILUMI_03413-PA
ILUMI_03414-PA
ILUMI_03415-PA
ILUMI_03416-PA
ILUMI_03417-PA
ILUMI_03422-PA
ILUMI_03424-PA
ILUMI_03427-PA
ILUMI_03429-PA
ILUMI_03430-PA
ILUMI_03434-PA
ILUMI_03435-PA
ILUMI_03436-PA
ILUMI_03437-PA
ILUMI_03439-PA
ILUMI_03440-PA
ILUMI_03441-PA
ILUMI_03442-PA
ILUMI_03445-PA
ILUMI_03452-PA
ILUMI_03453-PA
ILUMI_03456-PA
ILUMI_03457-PA
ILUMI_03458-PA
ILUMI_03459-PA
ILUMI_03460-PA
ILUMI_03461-PA
ILUMI_03469-PA
ILUMI_03471-PA
ILUMI_03476-PA
ILUMI_03477-PA
ILUMI_03478-PA
ILUMI_03479-PA
ILUMI_03480-PA
ILUMI_03482-PA
ILUMI_03486-PA
ILUMI_03487-PA
ILUMI_03488-PA
ILUMI_03501-PA
ILUMI_03503-PA
ILUMI_03504-PA
ILUMI_03507-PA
ILUMI_03510-PA
ILUMI_03511-PA
ILUMI_03514-PA
ILUMI_03519-PA
ILUMI_03522-PA
ILUMI_03523-PA
ILUMI_03524-PA
ILUMI_03525-PA
ILUMI_03530-PA
ILUMI_03534-PA
ILUMI_03535-PA
ILUMI_03536-PA
ILUMI_03538-PA
ILUMI_03541-PA
ILUMI_03542-PA
ILUMI_03550-PA
ILUMI_03551-PA
ILUMI_03553-PA
ILUMI_03555-PA
ILUMI_03556-PA
ILUMI_03557-PA
ILUMI_03559-PA
ILUMI_03560-PA
ILUMI_03561-PA
ILUMI_03564-PA
ILUMI_03566-PA
ILUMI_03569-PA
ILUMI_03570-PA
ILUMI_03573-PA
ILUMI_03575-PA
ILUMI_03577-PA
ILUMI_03578-PA
ILUMI_03579-PA
ILUMI_03580-PA
ILUMI_03581-PA
ILUMI_03584-PA
ILUMI_03585-PA
ILUMI_03586-PA
ILUMI_03587-PA
ILUMI_03588-PA
ILUMI_03589-PA
ILUMI_03591-PA
ILUMI_03592-PA
ILUMI_03593-PA
ILUMI_03594-PA
ILUMI_03596-PA
ILUMI_03598-PA
ILUMI_03605-PA
ILUMI_03607-PA
ILUMI_03608-PA
ILUMI_03611-PA
ILUMI_03614-PA
ILUMI_03615-PA
ILUMI_03616-PA
ILUMI_03617-PA
ILUMI_03618-PA
ILUMI_03619-PA
ILUMI_03620-PA
ILUMI_03627-PA
ILUMI_03628-PA
ILUMI_03632-PA
ILUMI_03633-PA
ILUMI_03634-PA
ILUMI_03637-PA
ILUMI_03638-PA
ILUMI_03639-PA
ILUMI_03640-PA
ILUMI_03641-PA
ILUMI_03643-PA
ILUMI_03644-PA
ILUMI_03646-PA
ILUMI_03647-PA
ILUMI_03652-PA
ILUMI_03654-PA
ILUMI_03655-PA
ILUMI_03657-PA
ILUMI_03661-PA
ILUMI_03663-PA
ILUMI_03667-PA
ILUMI_03668-PA
ILUMI_03671-PA
ILUMI_03672-PA
ILUMI_03673-PA
ILUMI_03674-PA
ILUMI_03676-PA
ILUMI_03677-PA
ILUMI_03679-PA
ILUMI_03680-PA
ILUMI_03684-PA
ILUMI_03685-PA
ILUMI_03686-PA
ILUMI_03692-PA
ILUMI_03696-PA
ILUMI_03698-PA
ILUMI_03700-PA
ILUMI_03701-PA
ILUMI_03702-PA
ILUMI_03703-PA
ILUMI_03704-PA
ILUMI_03705-PA
ILUMI_03706-PA
ILUMI_03707-PA
ILUMI_03712-PA
ILUMI_03713-PA
ILUMI_03716-PA
ILUMI_03730-PA
ILUMI_03735-PA
ILUMI_03736-PA
ILUMI_03737-PA
ILUMI_03739-PA
ILUMI_03740-PA
ILUMI_03742-PA
ILUMI_03744-PA
ILUMI_03747-PA
ILUMI_03748-PA
ILUMI_03750-PA
ILUMI_03751-PA
ILUMI_03753-PA
ILUMI_03756-PA
ILUMI_03757-PA
ILUMI_03758-PA
ILUMI_03762-PA
ILUMI_03763-PA
ILUMI_03770-PA
ILUMI_03771-PA
ILUMI_03776-PA
ILUMI_03787-PA
ILUMI_03788-PA
ILUMI_03789-PA
ILUMI_03790-PA
ILUMI_03791-PA
ILUMI_03792-PA
ILUMI_03793-PA
ILUMI_03794-PA
ILUMI_03797-PA
ILUMI_03800-PA
ILUMI_03806-PA
ILUMI_03807-PA
ILUMI_03814-PA
ILUMI_03815-PA
ILUMI_03817-PA
ILUMI_03819-PA
ILUMI_03822-PA
ILUMI_03823-PA
ILUMI_03828-PA
ILUMI_03831-PA
ILUMI_03832-PA
ILUMI_03833-PA
ILUMI_03835-PA
ILUMI_03836-PA
ILUMI_03838-PA
ILUMI_03839-PA
ILUMI_03845-PA
ILUMI_03848-PA
ILUMI_03859-PA
ILUMI_03862-PA
ILUMI_03865-PA
ILUMI_03866-PA
ILUMI_03867-PA
ILUMI_03868-PA
ILUMI_03869-PA
ILUMI_03873-PA
ILUMI_03874-PA
ILUMI_03878-PA
ILUMI_03881-PA
ILUMI_03883-PA
ILUMI_03884-PA
ILUMI_03885-PA
ILUMI_03887-PA
ILUMI_03890-PA
ILUMI_03891-PA
ILUMI_03892-PA
ILUMI_03894-PA
ILUMI_03895-PA
ILUMI_03897-PA
ILUMI_03901-PA
ILUMI_03903-PA
ILUMI_03904-PA
ILUMI_03905-PA
ILUMI_03908-PA
ILUMI_03910-PA
ILUMI_03911-PA
ILUMI_03912-PA
ILUMI_03913-PA
ILUMI_03914-PA
ILUMI_03915-PA
ILUMI_03916-PA
ILUMI_03917-PA
ILUMI_03923-PA
ILUMI_03924-PA
ILUMI_03925-PA
ILUMI_03926-PA
ILUMI_03927-PA
ILUMI_03928-PA
ILUMI_03929-PA
ILUMI_03930-PA
ILUMI_03935-PA
ILUMI_03938-PA
ILUMI_03940-PA
ILUMI_03941-PA
ILUMI_03943-PA
ILUMI_03945-PA
ILUMI_03946-PA
ILUMI_03947-PA
ILUMI_03948-PA
ILUMI_03949-PA
ILUMI_03953-PA
ILUMI_03954-PA
ILUMI_03956-PA
ILUMI_03957-PA
ILUMI_03958-PA
ILUMI_03965-PA
ILUMI_03966-PA
ILUMI_03969-PA
ILUMI_03975-PA
ILUMI_03976-PA
ILUMI_03977-PA
ILUMI_03978-PA
ILUMI_03980-PA
ILUMI_03981-PA
ILUMI_03982-PA
ILUMI_03983-PA
ILUMI_03984-PA
ILUMI_03985-PA
ILUMI_03986-PA
ILUMI_03989-PA
ILUMI_03990-PA
ILUMI_03996-PA
ILUMI_03999-PA
ILUMI_04003-PA
ILUMI_04004-PA
ILUMI_04005-PA
ILUMI_04007-PA
ILUMI_04014-PA
ILUMI_04015-PA
ILUMI_04018-PA
ILUMI_04020-PA
ILUMI_04027-PA
ILUMI_04030-PA
ILUMI_04031-PA
ILUMI_04032-PA
ILUMI_04036-PA
ILUMI_04037-PA
ILUMI_04039-PA
ILUMI_04040-PA
ILUMI_04041-PA
ILUMI_04042-PA
ILUMI_04043-PA
ILUMI_04044-PA
ILUMI_04045-PA
ILUMI_04046-PA
ILUMI_04047-PA
ILUMI_04048-PA
ILUMI_04049-PA
ILUMI_04050-PA
ILUMI_04051-PA
ILUMI_04052-PA
ILUMI_04053-PA
ILUMI_04054-PA
ILUMI_04055-PA
ILUMI_04057-PA
ILUMI_04059-PA
ILUMI_04062-PA
ILUMI_04065-PA
ILUMI_04066-PA
ILUMI_04067-PA
ILUMI_04068-PA
ILUMI_04069-PA
ILUMI_04072-PA
ILUMI_04073-PA
ILUMI_04074-PA
ILUMI_04075-PA
ILUMI_04077-PA
ILUMI_04079-PA
ILUMI_04080-PA
ILUMI_04082-PA
ILUMI_04083-PA
ILUMI_04085-PA
ILUMI_04086-PA
ILUMI_04087-PA
ILUMI_04088-PA
ILUMI_04089-PA
ILUMI_04092-PA
ILUMI_04093-PA
ILUMI_04094-PA
ILUMI_04097-PA
ILUMI_04101-PA
ILUMI_04105-PA
ILUMI_04106-PA
ILUMI_04107-PA
ILUMI_04114-PA
ILUMI_04115-PA
ILUMI_04116-PA
ILUMI_04117-PA
ILUMI_04120-PA
ILUMI_04121-PA
ILUMI_04122-PA
ILUMI_04123-PA
ILUMI_04126-PA
ILUMI_04131-PA
ILUMI_04132-PA
ILUMI_04133-PA
ILUMI_04134-PA
ILUMI_04135-PA
ILUMI_04136-PA
ILUMI_04137-PA
ILUMI_04139-PA
ILUMI_04140-PA
ILUMI_04141-PA
ILUMI_04143-PA
ILUMI_04144-PA
ILUMI_04146-PA
ILUMI_04147-PA
ILUMI_04148-PA
ILUMI_04149-PA
ILUMI_04153-PA
ILUMI_04155-PA
ILUMI_04157-PA
ILUMI_04158-PA
ILUMI_04160-PA
ILUMI_04163-PA
ILUMI_04166-PA
ILUMI_04170-PA
ILUMI_04173-PA
ILUMI_04180-PA
ILUMI_04181-PA
ILUMI_04182-PA
ILUMI_04185-PA
ILUMI_04190-PA
ILUMI_04192-PA
ILUMI_04194-PA
ILUMI_04196-PA
ILUMI_04199-PA
ILUMI_04206-PA
ILUMI_04207-PA
ILUMI_04208-PA
ILUMI_04209-PA
ILUMI_04210-PA
ILUMI_04211-PA
ILUMI_04212-PA
ILUMI_04215-PA
ILUMI_04217-PA
ILUMI_04219-PA
ILUMI_04220-PA
ILUMI_04221-PA
ILUMI_04222-PA
ILUMI_04223-PA
ILUMI_04226-PA
ILUMI_04231-PA
ILUMI_04234-PA
ILUMI_04235-PA
ILUMI_04237-PA
ILUMI_04240-PA
ILUMI_04242-PA
ILUMI_04243-PA
ILUMI_04246-PA
ILUMI_04247-PA
ILUMI_04248-PA
ILUMI_04250-PA
ILUMI_04251-PA
ILUMI_04252-PA
ILUMI_04253-PA
ILUMI_04255-PA
ILUMI_04256-PA
ILUMI_04259-PA
ILUMI_04260-PA
ILUMI_04261-PA
ILUMI_04265-PA
ILUMI_04266-PA
ILUMI_04267-PA
ILUMI_04269-PA
ILUMI_04271-PA
ILUMI_04272-PA
ILUMI_04274-PA
ILUMI_04275-PA
ILUMI_04276-PA
ILUMI_04277-PA
ILUMI_04278-PA
ILUMI_04279-PA
ILUMI_04280-PA
ILUMI_04284-PA
ILUMI_04286-PA
ILUMI_04287-PA
ILUMI_04289-PA
ILUMI_04290-PA
ILUMI_04291-PA
ILUMI_04293-PA
ILUMI_04294-PA
ILUMI_04297-PA
ILUMI_04298-PA
ILUMI_04303-PA
ILUMI_04304-PA
ILUMI_04305-PA
ILUMI_04307-PA
ILUMI_04310-PA
ILUMI_04311-PA
ILUMI_04312-PA
ILUMI_04313-PA
ILUMI_04314-PA
ILUMI_04318-PA
ILUMI_04320-PA
ILUMI_04321-PA
ILUMI_04331-PA
ILUMI_04338-PA
ILUMI_04341-PA
ILUMI_04342-PA
ILUMI_04343-PA
ILUMI_04348-PA
ILUMI_04349-PA
ILUMI_04351-PA
ILUMI_04354-PA
ILUMI_04356-PA
ILUMI_04357-PA
ILUMI_04358-PA
ILUMI_04359-PA
ILUMI_04360-PA
ILUMI_04361-PA
ILUMI_04374-PA
ILUMI_04380-PA
ILUMI_04381-PA
ILUMI_04383-PA
ILUMI_04385-PA
ILUMI_04386-PA
ILUMI_04387-PA
ILUMI_04388-PA
ILUMI_04389-PA
ILUMI_04390-PA
ILUMI_04392-PA
ILUMI_04393-PA
ILUMI_04395-PA
ILUMI_04397-PA
ILUMI_04398-PA
ILUMI_04399-PA
ILUMI_04400-PA
ILUMI_04402-PA
ILUMI_04403-PA
ILUMI_04404-PA
ILUMI_04405-PA
ILUMI_04406-PA
ILUMI_04410-PA
ILUMI_04411-PA
ILUMI_04418-PA
ILUMI_04420-PA
ILUMI_04422-PA
ILUMI_04423-PA
ILUMI_04427-PA
ILUMI_04428-PA
ILUMI_04431-PA
ILUMI_04432-PA
ILUMI_04433-PA
ILUMI_04434-PA
ILUMI_04435-PA
ILUMI_04436-PA
ILUMI_04438-PA
ILUMI_04441-PA
ILUMI_04442-PA
ILUMI_04443-PA
ILUMI_04448-PA
ILUMI_04450-PA
ILUMI_04451-PA
ILUMI_04452-PA
ILUMI_04453-PA
ILUMI_04455-PA
ILUMI_04460-PA
ILUMI_04461-PA
ILUMI_04462-PA
ILUMI_04463-PA
ILUMI_04464-PA
ILUMI_04465-PA
ILUMI_04466-PA
ILUMI_04471-PA
ILUMI_04474-PA
ILUMI_04475-PA
ILUMI_04479-PA
ILUMI_04480-PA
ILUMI_04482-PA
ILUMI_04484-PA
ILUMI_04488-PA
ILUMI_04489-PA
ILUMI_04492-PA
ILUMI_04495-PA
ILUMI_04499-PA
ILUMI_04511-PA
ILUMI_04514-PA
ILUMI_04515-PA
ILUMI_04516-PA
ILUMI_04517-PA
ILUMI_04522-PA
ILUMI_04523-PA
ILUMI_04524-PA
ILUMI_04534-PA
ILUMI_04535-PA
ILUMI_04536-PA
ILUMI_04537-PA
ILUMI_04539-PA
ILUMI_04542-PA
ILUMI_04548-PA
ILUMI_04549-PA
ILUMI_04551-PA
ILUMI_04552-PA
ILUMI_04553-PA
ILUMI_04554-PA
ILUMI_04555-PA
ILUMI_04558-PA
ILUMI_04559-PA
ILUMI_04561-PA
ILUMI_04562-PA
ILUMI_04563-PA
ILUMI_04564-PA
ILUMI_04565-PA
ILUMI_04567-PA
ILUMI_04569-PA
ILUMI_04570-PA
ILUMI_04571-PA
ILUMI_04572-PA
ILUMI_04573-PA
ILUMI_04574-PA
ILUMI_04579-PA
ILUMI_04580-PA
ILUMI_04581-PA
ILUMI_04584-PA
ILUMI_04587-PA
ILUMI_04588-PA
ILUMI_04589-PA
ILUMI_04594-PA
ILUMI_04598-PA
ILUMI_04599-PA
ILUMI_04604-PA
ILUMI_04606-PA
ILUMI_04607-PA
ILUMI_04608-PA
ILUMI_04609-PA
ILUMI_04610-PA
ILUMI_04611-PA
ILUMI_04612-PA
ILUMI_04613-PA
ILUMI_04619-PA
ILUMI_04621-PA
ILUMI_04622-PA
ILUMI_04626-PA
ILUMI_04628-PA
ILUMI_04629-PA
ILUMI_04630-PA
ILUMI_04631-PA
ILUMI_04632-PA
ILUMI_04634-PA
ILUMI_04635-PA
ILUMI_04641-PA
ILUMI_04645-PA
ILUMI_04648-PA
ILUMI_04649-PA
ILUMI_04650-PA
ILUMI_04651-PA
ILUMI_04652-PA
ILUMI_04653-PA
ILUMI_04655-PA
ILUMI_04656-PA
ILUMI_04657-PA
ILUMI_04658-PA
ILUMI_04660-PA
ILUMI_04662-PA
ILUMI_04664-PA
ILUMI_04665-PA
ILUMI_04666-PA
ILUMI_04670-PA
ILUMI_04673-PA
ILUMI_04677-PA
ILUMI_04679-PA
ILUMI_04683-PA
ILUMI_04684-PA
ILUMI_04685-PA
ILUMI_04687-PA
ILUMI_04688-PA
ILUMI_04690-PA
ILUMI_04693-PA
ILUMI_04696-PA
ILUMI_04697-PA
ILUMI_04698-PA
ILUMI_04700-PA
ILUMI_04703-PA
ILUMI_04707-PA
ILUMI_04709-PA
ILUMI_04716-PA
ILUMI_04718-PA
ILUMI_04719-PA
ILUMI_04723-PA
ILUMI_04725-PA
ILUMI_04726-PA
ILUMI_04727-PA
ILUMI_04728-PA
ILUMI_04729-PA
ILUMI_04730-PA
ILUMI_04733-PA
ILUMI_04734-PA
ILUMI_04735-PA
ILUMI_04736-PA
ILUMI_04737-PA
ILUMI_04738-PA
ILUMI_04741-PA
ILUMI_04742-PA
ILUMI_04744-PA
ILUMI_04745-PA
ILUMI_04749-PA
ILUMI_04750-PA
ILUMI_04751-PA
ILUMI_04752-PA
ILUMI_04754-PA
ILUMI_04755-PA
ILUMI_04756-PA
ILUMI_04757-PA
ILUMI_04758-PA
ILUMI_04762-PA
ILUMI_04765-PA
ILUMI_04766-PA
ILUMI_04767-PA
ILUMI_04768-PA
ILUMI_04771-PA
ILUMI_04772-PA
ILUMI_04773-PA
ILUMI_04774-PA
ILUMI_04775-PA
ILUMI_04777-PA
ILUMI_04780-PA
ILUMI_04796-PA
ILUMI_04797-PA
ILUMI_04799-PA
ILUMI_04801-PA
ILUMI_04802-PA
ILUMI_04803-PA
ILUMI_04805-PA
ILUMI_04806-PA
ILUMI_04809-PA
ILUMI_04810-PA
ILUMI_04811-PA
ILUMI_04813-PA
ILUMI_04815-PA
ILUMI_04816-PA
ILUMI_04817-PA
ILUMI_04818-PA
ILUMI_04819-PA
ILUMI_04820-PA
ILUMI_04821-PA
ILUMI_04822-PA
ILUMI_04824-PA
ILUMI_04825-PA
ILUMI_04826-PA
ILUMI_04827-PA
ILUMI_04830-PA
ILUMI_04832-PA
ILUMI_04837-PA
ILUMI_04838-PA
ILUMI_04844-PA
ILUMI_04848-PA
ILUMI_04849-PA
ILUMI_04852-PA
ILUMI_04853-PA
ILUMI_04856-PA
ILUMI_04857-PA
ILUMI_04858-PA
ILUMI_04859-PA
ILUMI_04860-PA
ILUMI_04862-PA
ILUMI_04874-PA
ILUMI_04876-PA
ILUMI_04877-PA
ILUMI_04879-PA
ILUMI_04880-PA
ILUMI_04881-PA
ILUMI_04882-PA
ILUMI_04884-PA
ILUMI_04885-PA
ILUMI_04889-PA
ILUMI_04893-PA
ILUMI_04895-PA
ILUMI_04898-PA
ILUMI_04899-PA
ILUMI_04900-PA
ILUMI_04901-PA
ILUMI_04904-PA
ILUMI_04905-PA
ILUMI_04906-PA
ILUMI_04909-PA
ILUMI_04910-PA
ILUMI_04911-PA
ILUMI_04913-PA
ILUMI_04920-PA
ILUMI_04922-PA
ILUMI_04923-PA
ILUMI_04926-PA
ILUMI_04929-PA
ILUMI_04939-PA
ILUMI_04940-PA
ILUMI_04945-PA
ILUMI_04948-PA
ILUMI_04949-PA
ILUMI_04950-PA
ILUMI_04951-PA
ILUMI_04952-PA
ILUMI_04953-PA
ILUMI_04956-PA
ILUMI_04957-PA
ILUMI_04959-PA
ILUMI_04960-PA
ILUMI_04961-PA
ILUMI_04963-PA
ILUMI_04964-PA
ILUMI_04965-PA
ILUMI_04966-PA
ILUMI_04967-PA
ILUMI_04968-PA
ILUMI_04969-PA
ILUMI_04970-PA
ILUMI_04971-PA
ILUMI_04972-PA
ILUMI_04973-PA
ILUMI_04974-PA
ILUMI_04976-PA
ILUMI_04977-PA
ILUMI_04978-PA
ILUMI_04980-PA
ILUMI_04981-PA
ILUMI_04982-PA
ILUMI_04985-PA
ILUMI_04986-PA
ILUMI_04987-PA
ILUMI_04988-PA
ILUMI_04989-PA
ILUMI_04991-PA
ILUMI_04994-PA
ILUMI_04995-PA
ILUMI_04996-PA
ILUMI_04998-PA
ILUMI_04999-PA
ILUMI_05000-PA
ILUMI_05002-PA
ILUMI_05003-PA
ILUMI_05004-PA
ILUMI_05007-PA
ILUMI_05008-PA
ILUMI_05014-PA
ILUMI_05015-PA
ILUMI_05016-PA
ILUMI_05017-PA
ILUMI_05020-PA
ILUMI_05021-PA
ILUMI_05022-PA
ILUMI_05023-PA
ILUMI_05024-PA
ILUMI_05025-PA
ILUMI_05028-PA
ILUMI_05029-PA
ILUMI_05031-PA
ILUMI_05032-PA
ILUMI_05033-PA
ILUMI_05034-PA
ILUMI_05035-PA
ILUMI_05038-PA
ILUMI_05039-PA
ILUMI_05040-PA
ILUMI_05043-PA
ILUMI_05044-PA
ILUMI_05046-PA
ILUMI_05047-PA
ILUMI_05048-PA
ILUMI_05050-PA
ILUMI_05051-PA
ILUMI_05052-PA
ILUMI_05053-PA
ILUMI_05054-PA
ILUMI_05058-PA
ILUMI_05060-PA
ILUMI_05062-PA
ILUMI_05065-PA
ILUMI_05067-PA
ILUMI_05068-PA
ILUMI_05070-PA
ILUMI_05071-PA
ILUMI_05074-PA
ILUMI_05075-PA
ILUMI_05076-PA
ILUMI_05078-PA
ILUMI_05079-PA
ILUMI_05080-PA
ILUMI_05083-PA
ILUMI_05084-PA
ILUMI_05086-PA
ILUMI_05092-PA
ILUMI_05100-PA
ILUMI_05101-PA
ILUMI_05102-PA
ILUMI_05103-PA
ILUMI_05104-PA
ILUMI_05105-PA
ILUMI_05106-PA
ILUMI_05107-PA
ILUMI_05109-PA
ILUMI_05110-PA
ILUMI_05111-PA
ILUMI_05112-PA
ILUMI_05113-PA
ILUMI_05114-PA
ILUMI_05115-PA
ILUMI_05117-PA
ILUMI_05119-PA
ILUMI_05120-PA
ILUMI_05121-PA
ILUMI_05122-PA
ILUMI_05123-PA
ILUMI_05125-PA
ILUMI_05126-PA
ILUMI_05127-PA
ILUMI_05128-PA
ILUMI_05129-PA
ILUMI_05130-PA
ILUMI_05131-PA
ILUMI_05135-PA
ILUMI_05136-PA
ILUMI_05137-PA
ILUMI_05138-PA
ILUMI_05140-PA
ILUMI_05141-PA
ILUMI_05142-PA
ILUMI_05146-PA
ILUMI_05147-PA
ILUMI_05151-PA
ILUMI_05152-PA
ILUMI_05157-PA
ILUMI_05158-PA
ILUMI_05160-PA
ILUMI_05161-PA
ILUMI_05163-PA
ILUMI_05164-PA
ILUMI_05165-PA
ILUMI_05166-PA
ILUMI_05167-PA
ILUMI_05168-PA
ILUMI_05169-PA
ILUMI_05170-PA
ILUMI_05172-PA
ILUMI_05173-PA
ILUMI_05175-PA
ILUMI_05176-PA
ILUMI_05178-PA
ILUMI_05179-PA
ILUMI_05184-PA
ILUMI_05185-PA
ILUMI_05186-PA
ILUMI_05189-PA
ILUMI_05191-PA
ILUMI_05193-PA
ILUMI_05196-PA
ILUMI_05197-PA
ILUMI_05198-PA
ILUMI_05199-PA
ILUMI_05200-PA
ILUMI_05201-PA
ILUMI_05202-PA
ILUMI_05203-PA
ILUMI_05204-PA
ILUMI_05205-PA
ILUMI_05206-PA
ILUMI_05207-PA
ILUMI_05209-PA
ILUMI_05210-PA
ILUMI_05211-PA
ILUMI_05212-PA
ILUMI_05213-PA
ILUMI_05214-PA
ILUMI_05215-PA
ILUMI_05216-PA
ILUMI_05217-PA
ILUMI_05218-PA
ILUMI_05219-PA
ILUMI_05224-PA
ILUMI_05225-PA
ILUMI_05226-PA
ILUMI_05228-PA
ILUMI_05229-PA
ILUMI_05233-PA
ILUMI_05238-PA
ILUMI_05239-PA
ILUMI_05241-PA
ILUMI_05243-PA
ILUMI_05244-PA
ILUMI_05245-PA
ILUMI_05246-PA
ILUMI_05249-PA
ILUMI_05251-PA
ILUMI_05253-PA
ILUMI_05255-PA
ILUMI_05256-PA
ILUMI_05257-PA
ILUMI_05258-PA
ILUMI_05259-PA
ILUMI_05261-PA
ILUMI_05262-PA
ILUMI_05263-PA
ILUMI_05270-PA
ILUMI_05272-PA
ILUMI_05274-PA
ILUMI_05275-PA
ILUMI_05276-PA
ILUMI_05277-PA
ILUMI_05279-PA
ILUMI_05282-PA
ILUMI_05283-PA
ILUMI_05284-PA
ILUMI_05285-PA
ILUMI_05286-PA
ILUMI_05287-PA
ILUMI_05288-PA
ILUMI_05289-PA
ILUMI_05290-PA
ILUMI_05291-PA
ILUMI_05293-PA
ILUMI_05295-PA
ILUMI_05296-PA
ILUMI_05297-PA
ILUMI_05298-PA
ILUMI_05299-PA
ILUMI_05300-PA
ILUMI_05301-PA
ILUMI_05303-PA
ILUMI_05305-PA
ILUMI_05308-PA
ILUMI_05310-PA
ILUMI_05311-PA
ILUMI_05312-PA
ILUMI_05313-PA
ILUMI_05314-PA
ILUMI_05316-PA
ILUMI_05321-PA
ILUMI_05325-PA
ILUMI_05326-PA
ILUMI_05327-PA
ILUMI_05328-PA
ILUMI_05330-PA
ILUMI_05331-PA
ILUMI_05332-PA
ILUMI_05335-PA
ILUMI_05336-PA
ILUMI_05337-PA
ILUMI_05338-PA
ILUMI_05340-PA
ILUMI_05341-PA
ILUMI_05343-PA
ILUMI_05344-PA
ILUMI_05345-PA
ILUMI_05346-PA
ILUMI_05348-PA
ILUMI_05349-PA
ILUMI_05351-PA
ILUMI_05352-PA
ILUMI_05353-PA
ILUMI_05356-PA
ILUMI_05358-PA
ILUMI_05359-PA
ILUMI_05360-PA
ILUMI_05361-PA
ILUMI_05362-PA
ILUMI_05363-PA
ILUMI_05364-PA
ILUMI_05366-PA
ILUMI_05367-PA
ILUMI_05369-PA
ILUMI_05370-PA
ILUMI_05376-PA
ILUMI_05378-PA
ILUMI_05380-PA
ILUMI_05381-PA
ILUMI_05382-PA
ILUMI_05384-PA
ILUMI_05386-PA
ILUMI_05388-PA
ILUMI_05389-PA
ILUMI_05390-PA
ILUMI_05391-PA
ILUMI_05392-PA
ILUMI_05395-PA
ILUMI_05399-PA
ILUMI_05400-PA
ILUMI_05402-PA
ILUMI_05403-PA
ILUMI_05404-PA
ILUMI_05405-PA
ILUMI_05406-PA
ILUMI_05408-PA
ILUMI_05413-PA
ILUMI_05414-PA
ILUMI_05415-PA
ILUMI_05416-PA
ILUMI_05418-PA
ILUMI_05419-PA
ILUMI_05427-PA
ILUMI_05428-PA
ILUMI_05429-PA
ILUMI_05434-PA
ILUMI_05436-PA
ILUMI_05437-PA
ILUMI_05439-PA
ILUMI_05441-PA
ILUMI_05442-PA
ILUMI_05447-PA
ILUMI_05451-PA
ILUMI_05452-PA
ILUMI_05458-PA
ILUMI_05461-PA
ILUMI_05462-PA
ILUMI_05463-PA
ILUMI_05464-PA
ILUMI_05465-PA
ILUMI_05467-PA
ILUMI_05469-PA
ILUMI_05470-PA
ILUMI_05471-PA
ILUMI_05472-PA
ILUMI_05476-PA
ILUMI_05478-PA
ILUMI_05479-PA
ILUMI_05484-PA
ILUMI_05490-PA
ILUMI_05492-PA
ILUMI_05493-PA
ILUMI_05494-PA
ILUMI_05496-PA
ILUMI_05497-PA
ILUMI_05506-PA
ILUMI_05507-PA
ILUMI_05508-PA
ILUMI_05515-PA
ILUMI_05517-PA
ILUMI_05518-PA
ILUMI_05521-PA
ILUMI_05522-PA
ILUMI_05523-PA
ILUMI_05524-PA
ILUMI_05525-PA
ILUMI_05526-PA
ILUMI_05528-PA
ILUMI_05529-PA
ILUMI_05530-PA
ILUMI_05531-PA
ILUMI_05532-PA
ILUMI_05533-PA
ILUMI_05534-PA
ILUMI_05536-PA
ILUMI_05537-PA
ILUMI_05540-PA
ILUMI_05541-PA
ILUMI_05542-PA
ILUMI_05543-PA
ILUMI_05545-PA
ILUMI_05548-PA
ILUMI_05550-PA
ILUMI_05551-PA
ILUMI_05554-PA
ILUMI_05555-PA
ILUMI_05558-PA
ILUMI_05559-PA
ILUMI_05560-PA
ILUMI_05561-PA
ILUMI_05562-PA
ILUMI_05563-PA
ILUMI_05564-PA
ILUMI_05565-PA
ILUMI_05566-PA
ILUMI_05567-PA
ILUMI_05568-PA
ILUMI_05569-PA
ILUMI_05571-PA
ILUMI_05572-PA
ILUMI_05574-PA
ILUMI_05575-PA
ILUMI_05576-PA
ILUMI_05577-PA
ILUMI_05579-PA
ILUMI_05581-PA
ILUMI_05582-PA
ILUMI_05584-PA
ILUMI_05585-PA
ILUMI_05592-PA
ILUMI_05593-PA
ILUMI_05596-PA
ILUMI_05599-PA
ILUMI_05602-PA
ILUMI_05605-PA
ILUMI_05606-PA
ILUMI_05607-PA
ILUMI_05608-PA
ILUMI_05610-PA
ILUMI_05611-PA
ILUMI_05612-PA
ILUMI_05613-PA
ILUMI_05614-PA
ILUMI_05615-PA
ILUMI_05617-PA
ILUMI_05618-PA
ILUMI_05619-PA
ILUMI_05620-PA
ILUMI_05621-PA
ILUMI_05622-PA
ILUMI_05625-PA
ILUMI_05627-PA
ILUMI_05628-PA
ILUMI_05631-PA
ILUMI_05632-PA
ILUMI_05636-PA
ILUMI_05637-PA
ILUMI_05641-PA
ILUMI_05643-PA
ILUMI_05644-PA
ILUMI_05647-PA
ILUMI_05648-PA
ILUMI_05649-PA
ILUMI_05655-PA
ILUMI_05657-PA
ILUMI_05659-PA
ILUMI_05660-PA
ILUMI_05661-PA
ILUMI_05662-PA
ILUMI_05663-PA
ILUMI_05666-PA
ILUMI_05667-PA
ILUMI_05668-PA
ILUMI_05669-PA
ILUMI_05670-PA
ILUMI_05671-PA
ILUMI_05673-PA
ILUMI_05677-PA
ILUMI_05681-PA
ILUMI_05682-PA
ILUMI_05683-PA
ILUMI_05684-PA
ILUMI_05690-PA
ILUMI_05692-PA
ILUMI_05693-PA
ILUMI_05694-PA
ILUMI_05695-PA
ILUMI_05696-PA
ILUMI_05697-PA
ILUMI_05699-PA
ILUMI_05708-PA
ILUMI_05709-PA
ILUMI_05710-PA
ILUMI_05715-PA
ILUMI_05716-PA
ILUMI_05717-PA
ILUMI_05718-PA
ILUMI_05719-PA
ILUMI_05721-PA
ILUMI_05722-PA
ILUMI_05726-PA
ILUMI_05728-PA
ILUMI_05729-PA
ILUMI_05730-PA
ILUMI_05731-PA
ILUMI_05733-PA
ILUMI_05734-PA
ILUMI_05736-PA
ILUMI_05737-PA
ILUMI_05739-PA
ILUMI_05740-PA
ILUMI_05742-PA
ILUMI_05743-PA
ILUMI_05744-PA
ILUMI_05745-PA
ILUMI_05746-PA
ILUMI_05747-PA
ILUMI_05748-PA
ILUMI_05749-PA
ILUMI_05751-PA
ILUMI_05752-PA
ILUMI_05753-PA
ILUMI_05754-PA
ILUMI_05758-PA
ILUMI_05759-PA
ILUMI_05761-PA
ILUMI_05762-PA
ILUMI_05766-PA
ILUMI_05767-PA
ILUMI_05768-PA
ILUMI_05775-PA
ILUMI_05776-PA
ILUMI_05777-PA
ILUMI_05778-PA
ILUMI_05779-PA
ILUMI_05782-PA
ILUMI_05786-PA
ILUMI_05787-PA
ILUMI_05788-PA
ILUMI_05789-PA
ILUMI_05790-PA
ILUMI_05791-PA
ILUMI_05792-PA
ILUMI_05794-PA
ILUMI_05797-PA
ILUMI_05798-PA
ILUMI_05799-PA
ILUMI_05801-PA
ILUMI_05802-PA
ILUMI_05803-PA
ILUMI_05804-PA
ILUMI_05805-PA
ILUMI_05807-PA
ILUMI_05808-PA
ILUMI_05809-PA
ILUMI_05812-PA
ILUMI_05821-PA
ILUMI_05823-PA
ILUMI_05825-PA
ILUMI_05826-PA
ILUMI_05827-PA
ILUMI_05828-PA
ILUMI_05830-PA
ILUMI_05831-PA
ILUMI_05832-PA
ILUMI_05836-PA
ILUMI_05838-PA
ILUMI_05841-PA
ILUMI_05842-PA
ILUMI_05844-PA
ILUMI_05845-PA
ILUMI_05846-PA
ILUMI_05848-PA
ILUMI_05850-PA
ILUMI_05858-PA
ILUMI_05859-PA
ILUMI_05860-PA
ILUMI_05861-PA
ILUMI_05862-PA
ILUMI_05863-PA
ILUMI_05864-PA
ILUMI_05865-PA
ILUMI_05867-PA
ILUMI_05870-PA
ILUMI_05875-PA
ILUMI_05878-PA
ILUMI_05879-PA
ILUMI_05880-PA
ILUMI_05881-PA
ILUMI_05884-PA
ILUMI_05885-PA
ILUMI_05887-PA
ILUMI_05888-PA
ILUMI_05889-PA
ILUMI_05896-PA
ILUMI_05897-PA
ILUMI_05899-PA
ILUMI_05900-PA
ILUMI_05901-PA
ILUMI_05903-PA
ILUMI_05904-PA
ILUMI_05905-PA
ILUMI_05907-PA
ILUMI_05908-PA
ILUMI_05918-PA
ILUMI_05920-PA
ILUMI_05925-PA
ILUMI_05927-PA
ILUMI_05928-PA
ILUMI_05930-PA
ILUMI_05933-PA
ILUMI_05934-PA
ILUMI_05935-PA
ILUMI_05936-PA
ILUMI_05937-PA
ILUMI_05938-PA
ILUMI_05939-PA
ILUMI_05941-PA
ILUMI_05943-PA
ILUMI_05944-PA
ILUMI_05947-PA
ILUMI_05949-PA
ILUMI_05954-PA
ILUMI_05959-PA
ILUMI_05961-PA
ILUMI_05965-PA
ILUMI_05966-PA
ILUMI_05968-PA
ILUMI_05969-PA
ILUMI_05970-PA
ILUMI_05971-PA
ILUMI_05972-PA
ILUMI_05974-PA
ILUMI_05975-PA
ILUMI_05978-PA
ILUMI_05980-PA
ILUMI_05981-PA
ILUMI_05984-PA
ILUMI_05985-PA
ILUMI_05986-PA
ILUMI_05987-PA
ILUMI_05988-PA
ILUMI_05989-PA
ILUMI_05990-PA
ILUMI_05991-PA
ILUMI_05992-PA
ILUMI_05993-PA
ILUMI_05994-PA
ILUMI_05995-PA
ILUMI_05996-PA
ILUMI_05998-PA
ILUMI_06001-PA
ILUMI_06002-PA
ILUMI_06004-PA
ILUMI_06005-PA
ILUMI_06006-PA
ILUMI_06007-PA
ILUMI_06008-PA
ILUMI_06009-PA
ILUMI_06010-PA
ILUMI_06011-PA
ILUMI_06012-PA
ILUMI_06013-PA
ILUMI_06016-PA
ILUMI_06017-PA
ILUMI_06018-PA
ILUMI_06019-PA
ILUMI_06021-PA
ILUMI_06023-PA
ILUMI_06024-PA
ILUMI_06025-PA
ILUMI_06026-PA
ILUMI_06027-PA
ILUMI_06029-PA
ILUMI_06035-PA
ILUMI_06040-PA
ILUMI_06041-PA
ILUMI_06043-PA
ILUMI_06045-PA
ILUMI_06049-PA
ILUMI_06050-PA
ILUMI_06051-PA
ILUMI_06052-PA
ILUMI_06053-PA
ILUMI_06055-PA
ILUMI_06056-PA
ILUMI_06060-PA
ILUMI_06064-PA
ILUMI_06071-PA
ILUMI_06072-PA
ILUMI_06073-PA
ILUMI_06074-PA
ILUMI_06076-PA
ILUMI_06078-PA
ILUMI_06080-PA
ILUMI_06086-PA
ILUMI_06089-PA
ILUMI_06090-PA
ILUMI_06092-PA
ILUMI_06095-PA
ILUMI_06096-PA
ILUMI_06097-PA
ILUMI_06098-PA
ILUMI_06099-PA
ILUMI_06100-PA
ILUMI_06101-PA
ILUMI_06102-PA
ILUMI_06103-PA
ILUMI_06106-PA
ILUMI_06107-PA
ILUMI_06110-PA
ILUMI_06112-PA
ILUMI_06113-PA
ILUMI_06117-PA
ILUMI_06127-PA
ILUMI_06130-PA
ILUMI_06132-PA
ILUMI_06133-PA
ILUMI_06134-PA
ILUMI_06135-PA
ILUMI_06137-PA
ILUMI_06138-PA
ILUMI_06139-PA
ILUMI_06140-PA
ILUMI_06141-PA
ILUMI_06143-PA
ILUMI_06144-PA
ILUMI_06145-PA
ILUMI_06146-PA
ILUMI_06147-PA
ILUMI_06149-PA
ILUMI_06151-PA
ILUMI_06157-PA
ILUMI_06160-PA
ILUMI_06161-PA
ILUMI_06162-PA
ILUMI_06163-PA
ILUMI_06167-PA
ILUMI_06169-PA
ILUMI_06172-PA
ILUMI_06173-PA
ILUMI_06177-PA
ILUMI_06178-PA
ILUMI_06179-PA
ILUMI_06183-PA
ILUMI_06184-PA
ILUMI_06186-PA
ILUMI_06187-PA
ILUMI_06188-PA
ILUMI_06191-PA
ILUMI_06193-PA
ILUMI_06194-PA
ILUMI_06195-PA
ILUMI_06196-PA
ILUMI_06197-PA
ILUMI_06198-PA
ILUMI_06202-PA
ILUMI_06203-PA
ILUMI_06204-PA
ILUMI_06205-PA
ILUMI_06206-PA
ILUMI_06208-PA
ILUMI_06209-PA
ILUMI_06210-PA
ILUMI_06211-PA
ILUMI_06212-PA
ILUMI_06215-PA
ILUMI_06217-PA
ILUMI_06219-PA
ILUMI_06221-PA
ILUMI_06222-PA
ILUMI_06223-PA
ILUMI_06224-PA
ILUMI_06225-PA
ILUMI_06227-PA
ILUMI_06228-PA
ILUMI_06229-PA
ILUMI_06230-PA
ILUMI_06232-PA
ILUMI_06233-PA
ILUMI_06236-PA
ILUMI_06239-PA
ILUMI_06240-PA
ILUMI_06241-PA
ILUMI_06242-PA
ILUMI_06243-PA
ILUMI_06245-PA
ILUMI_06246-PA
ILUMI_06247-PA
ILUMI_06248-PA
ILUMI_06251-PA
ILUMI_06252-PA
ILUMI_06254-PA
ILUMI_06258-PA
ILUMI_06259-PA
ILUMI_06260-PA
ILUMI_06261-PA
ILUMI_06262-PA
ILUMI_06264-PA
ILUMI_06265-PA
ILUMI_06266-PA
ILUMI_06267-PA
ILUMI_06268-PA
ILUMI_06269-PA
ILUMI_06272-PA
ILUMI_06275-PA
ILUMI_06276-PA
ILUMI_06283-PA
ILUMI_06285-PA
ILUMI_06286-PA
ILUMI_06289-PA
ILUMI_06290-PA
ILUMI_06292-PA
ILUMI_06295-PA
ILUMI_06296-PA
ILUMI_06297-PA
ILUMI_06301-PA
ILUMI_06302-PA
ILUMI_06303-PA
ILUMI_06305-PA
ILUMI_06306-PA
ILUMI_06307-PA
ILUMI_06308-PA
ILUMI_06309-PA
ILUMI_06310-PA
ILUMI_06311-PA
ILUMI_06313-PA
ILUMI_06314-PA
ILUMI_06315-PA
ILUMI_06316-PA
ILUMI_06317-PA
ILUMI_06322-PA
ILUMI_06323-PA
ILUMI_06324-PA
ILUMI_06327-PA
ILUMI_06328-PA
ILUMI_06329-PA
ILUMI_06330-PA
ILUMI_06331-PA
ILUMI_06333-PA
ILUMI_06334-PA
ILUMI_06335-PA
ILUMI_06336-PA
ILUMI_06337-PA
ILUMI_06339-PA
ILUMI_06340-PA
ILUMI_06344-PA
ILUMI_06345-PA
ILUMI_06346-PA
ILUMI_06348-PA
ILUMI_06351-PA
ILUMI_06354-PA
ILUMI_06356-PA
ILUMI_06363-PA
ILUMI_06364-PA
ILUMI_06365-PA
ILUMI_06366-PA
ILUMI_06367-PA
ILUMI_06368-PA
ILUMI_06370-PA
ILUMI_06371-PA
ILUMI_06372-PA
ILUMI_06376-PA
ILUMI_06377-PA
ILUMI_06381-PA
ILUMI_06384-PA
ILUMI_06386-PA
ILUMI_06387-PA
ILUMI_06388-PA
ILUMI_06390-PA
ILUMI_06391-PA
ILUMI_06392-PA
ILUMI_06393-PA
ILUMI_06394-PA
ILUMI_06395-PA
ILUMI_06396-PA
ILUMI_06402-PA
ILUMI_06403-PA
ILUMI_06408-PA
ILUMI_06411-PA
ILUMI_06412-PA
ILUMI_06413-PA
ILUMI_06416-PA
ILUMI_06417-PA
ILUMI_06418-PA
ILUMI_06419-PA
ILUMI_06420-PA
ILUMI_06421-PA
ILUMI_06422-PA
ILUMI_06424-PA
ILUMI_06425-PA
ILUMI_06426-PA
ILUMI_06429-PA
ILUMI_06430-PA
ILUMI_06433-PA
ILUMI_06434-PA
ILUMI_06435-PA
ILUMI_06437-PA
ILUMI_06438-PA
ILUMI_06439-PA
ILUMI_06442-PA
ILUMI_06445-PA
ILUMI_06450-PA
ILUMI_06451-PA
ILUMI_06452-PA
ILUMI_06453-PA
ILUMI_06454-PA
ILUMI_06455-PA
ILUMI_06456-PA
ILUMI_06457-PA
ILUMI_06459-PA
ILUMI_06460-PA
ILUMI_06461-PA
ILUMI_06466-PA
ILUMI_06467-PA
ILUMI_06468-PA
ILUMI_06469-PA
ILUMI_06473-PA
ILUMI_06478-PA
ILUMI_06480-PA
ILUMI_06481-PA
ILUMI_06482-PA
ILUMI_06483-PA
ILUMI_06484-PA
ILUMI_06485-PA
ILUMI_06490-PA
ILUMI_06491-PA
ILUMI_06492-PA
ILUMI_06494-PA
ILUMI_06496-PA
ILUMI_06510-PA
ILUMI_06511-PA
ILUMI_06512-PA
ILUMI_06513-PA
ILUMI_06514-PA
ILUMI_06515-PA
ILUMI_06516-PA
ILUMI_06521-PA
ILUMI_06522-PA
ILUMI_06523-PA
ILUMI_06524-PA
ILUMI_06525-PA
ILUMI_06528-PA
ILUMI_06529-PA
ILUMI_06533-PA
ILUMI_06534-PA
ILUMI_06536-PA
ILUMI_06537-PA
ILUMI_06538-PA
ILUMI_06539-PA
ILUMI_06542-PA
ILUMI_06544-PA
ILUMI_06546-PA
ILUMI_06547-PA
ILUMI_06549-PA
ILUMI_06553-PA
ILUMI_06554-PA
ILUMI_06557-PA
ILUMI_06558-PA
ILUMI_06563-PA
ILUMI_06564-PA
ILUMI_06565-PA
ILUMI_06566-PA
ILUMI_06577-PA
ILUMI_06578-PA
ILUMI_06579-PA
ILUMI_06580-PA
ILUMI_06582-PA
ILUMI_06583-PA
ILUMI_06584-PA
ILUMI_06587-PA
ILUMI_06588-PA
ILUMI_06601-PA
ILUMI_06602-PA
ILUMI_06605-PA
ILUMI_06606-PA
ILUMI_06607-PA
ILUMI_06608-PA
ILUMI_06609-PA
ILUMI_06610-PA
ILUMI_06612-PA
ILUMI_06613-PA
ILUMI_06614-PA
ILUMI_06615-PA
ILUMI_06618-PA
ILUMI_06619-PA
ILUMI_06622-PA
ILUMI_06624-PA
ILUMI_06625-PA
ILUMI_06627-PA
ILUMI_06628-PA
ILUMI_06629-PA
ILUMI_06631-PA
ILUMI_06632-PA
ILUMI_06634-PA
ILUMI_06642-PA
ILUMI_06644-PA
ILUMI_06645-PA
ILUMI_06646-PA
ILUMI_06647-PA
ILUMI_06648-PA
ILUMI_06649-PA
ILUMI_06650-PA
ILUMI_06654-PA
ILUMI_06655-PA
ILUMI_06656-PA
ILUMI_06657-PA
ILUMI_06658-PA
ILUMI_06659-PA
ILUMI_06660-PA
ILUMI_06661-PA
ILUMI_06662-PA
ILUMI_06664-PA
ILUMI_06665-PA
ILUMI_06666-PA
ILUMI_06667-PA
ILUMI_06670-PA
ILUMI_06671-PA
ILUMI_06673-PA
ILUMI_06674-PA
ILUMI_06675-PA
ILUMI_06676-PA
ILUMI_06678-PA
ILUMI_06680-PA
ILUMI_06681-PA
ILUMI_06683-PA
ILUMI_06686-PA
ILUMI_06687-PA
ILUMI_06688-PA
ILUMI_06689-PA
ILUMI_06690-PA
ILUMI_06694-PA
ILUMI_06695-PA
ILUMI_06697-PA
ILUMI_06698-PA
ILUMI_06700-PA
ILUMI_06701-PA
ILUMI_06702-PA
ILUMI_06703-PA
ILUMI_06704-PA
ILUMI_06706-PA
ILUMI_06708-PA
ILUMI_06709-PA
ILUMI_06710-PA
ILUMI_06714-PA
ILUMI_06717-PA
ILUMI_06718-PA
ILUMI_06720-PA
ILUMI_06724-PA
ILUMI_06725-PA
ILUMI_06727-PA
ILUMI_06728-PA
ILUMI_06729-PA
ILUMI_06730-PA
ILUMI_06731-PA
ILUMI_06733-PA
ILUMI_06735-PA
ILUMI_06737-PA
ILUMI_06738-PA
ILUMI_06739-PA
ILUMI_06740-PA
ILUMI_06742-PA
ILUMI_06743-PA
ILUMI_06744-PA
ILUMI_06745-PA
ILUMI_06746-PA
ILUMI_06747-PA
ILUMI_06751-PA
ILUMI_06752-PA
ILUMI_06758-PA
ILUMI_06759-PA
ILUMI_06760-PA
ILUMI_06761-PA
ILUMI_06762-PA
ILUMI_06763-PA
ILUMI_06764-PA
ILUMI_06766-PA
ILUMI_06767-PA
ILUMI_06769-PA
ILUMI_06770-PA
ILUMI_06771-PA
ILUMI_06773-PA
ILUMI_06774-PA
ILUMI_06777-PA
ILUMI_06779-PA
ILUMI_06780-PA
ILUMI_06783-PA
ILUMI_06784-PA
ILUMI_06785-PA
ILUMI_06786-PA
ILUMI_06787-PA
ILUMI_06789-PA
ILUMI_06790-PA
ILUMI_06791-PA
ILUMI_06794-PA
ILUMI_06795-PA
ILUMI_06796-PA
ILUMI_06797-PA
ILUMI_06802-PA
ILUMI_06803-PA
ILUMI_06805-PA
ILUMI_06806-PA
ILUMI_06809-PA
ILUMI_06810-PA
ILUMI_06811-PA
ILUMI_06812-PA
ILUMI_06813-PA
ILUMI_06814-PA
ILUMI_06816-PA
ILUMI_06821-PA
ILUMI_06823-PA
ILUMI_06824-PA
ILUMI_06825-PA
ILUMI_06827-PA
ILUMI_06829-PA
ILUMI_06830-PA
ILUMI_06831-PA
ILUMI_06832-PA
ILUMI_06833-PA
ILUMI_06834-PA
ILUMI_06835-PA
ILUMI_06836-PA
ILUMI_06837-PA
ILUMI_06838-PA
ILUMI_06839-PA
ILUMI_06840-PA
ILUMI_06842-PA
ILUMI_06843-PA
ILUMI_06844-PA
ILUMI_06845-PA
ILUMI_06846-PA
ILUMI_06854-PA
ILUMI_06856-PA
ILUMI_06859-PA
ILUMI_06862-PA
ILUMI_06863-PA
ILUMI_06864-PA
ILUMI_06865-PA
ILUMI_06866-PA
ILUMI_06868-PA
ILUMI_06870-PA
ILUMI_06871-PA
ILUMI_06872-PA
ILUMI_06874-PA
ILUMI_06875-PA
ILUMI_06877-PA
ILUMI_06880-PA
ILUMI_06881-PA
ILUMI_06882-PA
ILUMI_06884-PA
ILUMI_06885-PA
ILUMI_06889-PA
ILUMI_06890-PA
ILUMI_06891-PA
ILUMI_06892-PA
ILUMI_06894-PA
ILUMI_06897-PA
ILUMI_06900-PA
ILUMI_06901-PA
ILUMI_06902-PA
ILUMI_06904-PA
ILUMI_06908-PA
ILUMI_06909-PA
ILUMI_06910-PA
ILUMI_06912-PA
ILUMI_06913-PA
ILUMI_06921-PA
ILUMI_06922-PA
ILUMI_06926-PA
ILUMI_06930-PA
ILUMI_06932-PA
ILUMI_06934-PA
ILUMI_06935-PA
ILUMI_06940-PA
ILUMI_06941-PA
ILUMI_06942-PA
ILUMI_06944-PA
ILUMI_06945-PA
ILUMI_06946-PA
ILUMI_06948-PA
ILUMI_06949-PA
ILUMI_06953-PA
ILUMI_06955-PA
ILUMI_06960-PA
ILUMI_06966-PA
ILUMI_06967-PA
ILUMI_06971-PA
ILUMI_06973-PA
ILUMI_06974-PA
ILUMI_06976-PA
ILUMI_06977-PA
ILUMI_06978-PA
ILUMI_06979-PA
ILUMI_06980-PA
ILUMI_06982-PA
ILUMI_06983-PA
ILUMI_06984-PA
ILUMI_06986-PA
ILUMI_06989-PA
ILUMI_06990-PA
ILUMI_06993-PA
ILUMI_06995-PA
ILUMI_06996-PA
ILUMI_06998-PA
ILUMI_06999-PA
ILUMI_07001-PA
ILUMI_07002-PA
ILUMI_07004-PA
ILUMI_07009-PA
ILUMI_07013-PA
ILUMI_07014-PA
ILUMI_07017-PA
ILUMI_07018-PA
ILUMI_07019-PA
ILUMI_07020-PA
ILUMI_07021-PA
ILUMI_07022-PA
ILUMI_07023-PA
ILUMI_07026-PA
ILUMI_07027-PA
ILUMI_07028-PA
ILUMI_07029-PA
ILUMI_07030-PA
ILUMI_07031-PA
ILUMI_07033-PA
ILUMI_07034-PA
ILUMI_07036-PA
ILUMI_07037-PA
ILUMI_07038-PA
ILUMI_07039-PA
ILUMI_07040-PA
ILUMI_07041-PA
ILUMI_07042-PA
ILUMI_07043-PA
ILUMI_07044-PA
ILUMI_07045-PA
ILUMI_07046-PA
ILUMI_07047-PA
ILUMI_07049-PA
ILUMI_07050-PA
ILUMI_07051-PA
ILUMI_07052-PA
ILUMI_07055-PA
ILUMI_07056-PA
ILUMI_07059-PA
ILUMI_07060-PA
ILUMI_07062-PA
ILUMI_07063-PA
ILUMI_07064-PA
ILUMI_07065-PA
ILUMI_07066-PA
ILUMI_07067-PA
ILUMI_07068-PA
ILUMI_07071-PA
ILUMI_07073-PA
ILUMI_07074-PA
ILUMI_07075-PA
ILUMI_07077-PA
ILUMI_07078-PA
ILUMI_07080-PA
ILUMI_07081-PA
ILUMI_07084-PA
ILUMI_07085-PA
ILUMI_07086-PA
ILUMI_07090-PA
ILUMI_07091-PA
ILUMI_07093-PA
ILUMI_07094-PA
ILUMI_07095-PA
ILUMI_07097-PA
ILUMI_07099-PA
ILUMI_07100-PA
ILUMI_07105-PA
ILUMI_07106-PA
ILUMI_07108-PA
ILUMI_07109-PA
ILUMI_07110-PA
ILUMI_07112-PA
ILUMI_07116-PA
ILUMI_07117-PA
ILUMI_07118-PA
ILUMI_07119-PA
ILUMI_07120-PA
ILUMI_07122-PA
ILUMI_07124-PA
ILUMI_07125-PA
ILUMI_07127-PA
ILUMI_07129-PA
ILUMI_07136-PA
ILUMI_07137-PA
ILUMI_07141-PA
ILUMI_07146-PA
ILUMI_07148-PA
ILUMI_07150-PA
ILUMI_07151-PA
ILUMI_07152-PA
ILUMI_07154-PA
ILUMI_07155-PA
ILUMI_07156-PA
ILUMI_07157-PA
ILUMI_07158-PA
ILUMI_07162-PA
ILUMI_07164-PA
ILUMI_07168-PA
ILUMI_07169-PA
ILUMI_07170-PA
ILUMI_07171-PA
ILUMI_07174-PA
ILUMI_07175-PA
ILUMI_07176-PA
ILUMI_07177-PA
ILUMI_07178-PA
ILUMI_07180-PA
ILUMI_07182-PA
ILUMI_07184-PA
ILUMI_07185-PA
ILUMI_07186-PA
ILUMI_07187-PA
ILUMI_07188-PA
ILUMI_07190-PA
ILUMI_07191-PA
ILUMI_07192-PA
ILUMI_07194-PA
ILUMI_07200-PA
ILUMI_07201-PA
ILUMI_07203-PA
ILUMI_07205-PA
ILUMI_07206-PA
ILUMI_07208-PA
ILUMI_07210-PA
ILUMI_07212-PA
ILUMI_07213-PA
ILUMI_07214-PA
ILUMI_07218-PA
ILUMI_07220-PA
ILUMI_07222-PA
ILUMI_07225-PA
ILUMI_07227-PA
ILUMI_07228-PA
ILUMI_07229-PA
ILUMI_07231-PA
ILUMI_07232-PA
ILUMI_07234-PA
ILUMI_07235-PA
ILUMI_07236-PA
ILUMI_07237-PA
ILUMI_07239-PA
ILUMI_07241-PA
ILUMI_07242-PA
ILUMI_07243-PA
ILUMI_07244-PA
ILUMI_07245-PA
ILUMI_07246-PA
ILUMI_07247-PA
ILUMI_07251-PA
ILUMI_07255-PA
ILUMI_07256-PA
ILUMI_07257-PA
ILUMI_07259-PA
ILUMI_07260-PA
ILUMI_07265-PA
ILUMI_07267-PA
ILUMI_07269-PA
ILUMI_07271-PA
ILUMI_07274-PA
ILUMI_07275-PA
ILUMI_07277-PA
ILUMI_07278-PA
ILUMI_07279-PA
ILUMI_07280-PA
ILUMI_07282-PA
ILUMI_07285-PA
ILUMI_07286-PA
ILUMI_07289-PA
ILUMI_07290-PA
ILUMI_07292-PA
ILUMI_07294-PA
ILUMI_07295-PA
ILUMI_07298-PA
ILUMI_07300-PA
ILUMI_07301-PA
ILUMI_07302-PA
ILUMI_07303-PA
ILUMI_07304-PA
ILUMI_07305-PA
ILUMI_07306-PA
ILUMI_07307-PA
ILUMI_07308-PA
ILUMI_07309-PA
ILUMI_07310-PA
ILUMI_07314-PA
ILUMI_07316-PA
ILUMI_07319-PA
ILUMI_07320-PA
ILUMI_07321-PA
ILUMI_07322-PA
ILUMI_07324-PA
ILUMI_07326-PA
ILUMI_07327-PA
ILUMI_07328-PA
ILUMI_07331-PA
ILUMI_07333-PA
ILUMI_07334-PA
ILUMI_07338-PA
ILUMI_07339-PA
ILUMI_07340-PA
ILUMI_07341-PA
ILUMI_07342-PA
ILUMI_07344-PA
ILUMI_07345-PA
ILUMI_07346-PA
ILUMI_07347-PA
ILUMI_07349-PA
ILUMI_07350-PA
ILUMI_07353-PA
ILUMI_07355-PA
ILUMI_07357-PA
ILUMI_07358-PA
ILUMI_07359-PA
ILUMI_07365-PA
ILUMI_07366-PA
ILUMI_07367-PA
ILUMI_07368-PA
ILUMI_07369-PA
ILUMI_07371-PA
ILUMI_07372-PA
ILUMI_07373-PA
ILUMI_07374-PA
ILUMI_07376-PA
ILUMI_07377-PA
ILUMI_07378-PA
ILUMI_07379-PA
ILUMI_07381-PA
ILUMI_07382-PA
ILUMI_07383-PA
ILUMI_07384-PA
ILUMI_07385-PA
ILUMI_07386-PA
ILUMI_07393-PA
ILUMI_07394-PA
ILUMI_07396-PA
ILUMI_07401-PA
ILUMI_07402-PA
ILUMI_07403-PA
ILUMI_07404-PA
ILUMI_07405-PA
ILUMI_07406-PA
ILUMI_07408-PA
ILUMI_07410-PA
ILUMI_07412-PA
ILUMI_07413-PA
ILUMI_07416-PA
ILUMI_07417-PA
ILUMI_07418-PA
ILUMI_07419-PA
ILUMI_07421-PA
ILUMI_07422-PA
ILUMI_07423-PA
ILUMI_07428-PA
ILUMI_07429-PA
ILUMI_07434-PA
ILUMI_07435-PA
ILUMI_07436-PA
ILUMI_07438-PA
ILUMI_07439-PA
ILUMI_07441-PA
ILUMI_07442-PA
ILUMI_07443-PA
ILUMI_07445-PA
ILUMI_07447-PA
ILUMI_07449-PA
ILUMI_07450-PA
ILUMI_07451-PA
ILUMI_07453-PA
ILUMI_07459-PA
ILUMI_07460-PA
ILUMI_07461-PA
ILUMI_07462-PA
ILUMI_07465-PA
ILUMI_07471-PA
ILUMI_07472-PA
ILUMI_07473-PA
ILUMI_07477-PA
ILUMI_07478-PA
ILUMI_07479-PA
ILUMI_07482-PA
ILUMI_07484-PA
ILUMI_07485-PA
ILUMI_07486-PA
ILUMI_07487-PA
ILUMI_07489-PA
ILUMI_07490-PA
ILUMI_07493-PA
ILUMI_07496-PA
ILUMI_07497-PA
ILUMI_07499-PA
ILUMI_07500-PA
ILUMI_07501-PA
ILUMI_07502-PA
ILUMI_07503-PA
ILUMI_07504-PA
ILUMI_07505-PA
ILUMI_07506-PA
ILUMI_07509-PA
ILUMI_07519-PA
ILUMI_07520-PA
ILUMI_07521-PA
ILUMI_07522-PA
ILUMI_07523-PA
ILUMI_07524-PA
ILUMI_07529-PA
ILUMI_07530-PA
ILUMI_07532-PA
ILUMI_07533-PA
ILUMI_07534-PA
ILUMI_07536-PA
ILUMI_07540-PA
ILUMI_07541-PA
ILUMI_07542-PA
ILUMI_07544-PA
ILUMI_07545-PA
ILUMI_07546-PA
ILUMI_07547-PA
ILUMI_07550-PA
ILUMI_07551-PA
ILUMI_07552-PA
ILUMI_07554-PA
ILUMI_07555-PA
ILUMI_07557-PA
ILUMI_07559-PA
ILUMI_07560-PA
ILUMI_07561-PA
ILUMI_07562-PA
ILUMI_07563-PA
ILUMI_07565-PA
ILUMI_07567-PA
ILUMI_07571-PA
ILUMI_07572-PA
ILUMI_07573-PA
ILUMI_07574-PA
ILUMI_07575-PA
ILUMI_07576-PA
ILUMI_07577-PA
ILUMI_07578-PA
ILUMI_07581-PA
ILUMI_07583-PA
ILUMI_07584-PA
ILUMI_07586-PA
ILUMI_07589-PA
ILUMI_07590-PA
ILUMI_07591-PA
ILUMI_07592-PA
ILUMI_07593-PA
ILUMI_07594-PA
ILUMI_07595-PA
ILUMI_07596-PA
ILUMI_07599-PA
ILUMI_07600-PA
ILUMI_07601-PA
ILUMI_07603-PA
ILUMI_07607-PA
ILUMI_07608-PA
ILUMI_07609-PA
ILUMI_07610-PA
ILUMI_07611-PA
ILUMI_07612-PA
ILUMI_07613-PA
ILUMI_07614-PA
ILUMI_07615-PA
ILUMI_07616-PA
ILUMI_07619-PA
ILUMI_07620-PA
ILUMI_07621-PA
ILUMI_07622-PA
ILUMI_07623-PA
ILUMI_07625-PA
ILUMI_07627-PA
ILUMI_07628-PA
ILUMI_07629-PA
ILUMI_07632-PA
ILUMI_07633-PA
ILUMI_07634-PA
ILUMI_07638-PA
ILUMI_07639-PA
ILUMI_07641-PA
ILUMI_07642-PA
ILUMI_07643-PA
ILUMI_07644-PA
ILUMI_07647-PA
ILUMI_07651-PA
ILUMI_07652-PA
ILUMI_07653-PA
ILUMI_07654-PA
ILUMI_07656-PA
ILUMI_07657-PA
ILUMI_07659-PA
ILUMI_07660-PA
ILUMI_07664-PA
ILUMI_07668-PA
ILUMI_07670-PA
ILUMI_07671-PA
ILUMI_07672-PA
ILUMI_07674-PA
ILUMI_07675-PA
ILUMI_07676-PA
ILUMI_07677-PA
ILUMI_07683-PA
ILUMI_07690-PA
ILUMI_07691-PA
ILUMI_07692-PA
ILUMI_07696-PA
ILUMI_07698-PA
ILUMI_07701-PA
ILUMI_07702-PA
ILUMI_07703-PA
ILUMI_07704-PA
ILUMI_07706-PA
ILUMI_07707-PA
ILUMI_07710-PA
ILUMI_07715-PA
ILUMI_07716-PA
ILUMI_07718-PA
ILUMI_07719-PA
ILUMI_07726-PA
ILUMI_07727-PA
ILUMI_07728-PA
ILUMI_07729-PA
ILUMI_07730-PA
ILUMI_07731-PA
ILUMI_07732-PA
ILUMI_07733-PA
ILUMI_07734-PA
ILUMI_07735-PA
ILUMI_07741-PA
ILUMI_07742-PA
ILUMI_07743-PA
ILUMI_07747-PA
ILUMI_07752-PA
ILUMI_07754-PA
ILUMI_07757-PA
ILUMI_07759-PA
ILUMI_07761-PA
ILUMI_07762-PA
ILUMI_07764-PA
ILUMI_07766-PA
ILUMI_07770-PA
ILUMI_07773-PA
ILUMI_07774-PA
ILUMI_07776-PA
ILUMI_07779-PA
ILUMI_07780-PA
ILUMI_07782-PA
ILUMI_07784-PA
ILUMI_07785-PA
ILUMI_07786-PA
ILUMI_07787-PA
ILUMI_07789-PA
ILUMI_07790-PA
ILUMI_07791-PA
ILUMI_07792-PA
ILUMI_07794-PA
ILUMI_07795-PA
ILUMI_07796-PA
ILUMI_07797-PA
ILUMI_07800-PA
ILUMI_07801-PA
ILUMI_07802-PA
ILUMI_07815-PA
ILUMI_07816-PA
ILUMI_07817-PA
ILUMI_07818-PA
ILUMI_07824-PA
ILUMI_07827-PA
ILUMI_07828-PA
ILUMI_07829-PA
ILUMI_07830-PA
ILUMI_07832-PA
ILUMI_07833-PA
ILUMI_07842-PA
ILUMI_07848-PA
ILUMI_07849-PA
ILUMI_07850-PA
ILUMI_07851-PA
ILUMI_07852-PA
ILUMI_07854-PA
ILUMI_07856-PA
ILUMI_07857-PA
ILUMI_07858-PA
ILUMI_07861-PA
ILUMI_07864-PA
ILUMI_07870-PA
ILUMI_07871-PA
ILUMI_07873-PA
ILUMI_07874-PA
ILUMI_07875-PA
ILUMI_07876-PA
ILUMI_07877-PA
ILUMI_07878-PA
ILUMI_07884-PA
ILUMI_07887-PA
ILUMI_07888-PA
ILUMI_07889-PA
ILUMI_07890-PA
ILUMI_07892-PA
ILUMI_07894-PA
ILUMI_07895-PA
ILUMI_07897-PA
ILUMI_07899-PA
ILUMI_07900-PA
ILUMI_07901-PA
ILUMI_07904-PA
ILUMI_07905-PA
ILUMI_07906-PA
ILUMI_07907-PA
ILUMI_07909-PA
ILUMI_07913-PA
ILUMI_07914-PA
ILUMI_07915-PA
ILUMI_07916-PA
ILUMI_07919-PA
ILUMI_07923-PA
ILUMI_07924-PA
ILUMI_07927-PA
ILUMI_07928-PA
ILUMI_07929-PA
ILUMI_07930-PA
ILUMI_07931-PA
ILUMI_07932-PA
ILUMI_07934-PA
ILUMI_07935-PA
ILUMI_07944-PA
ILUMI_07945-PA
ILUMI_07946-PA
ILUMI_07947-PA
ILUMI_07948-PA
ILUMI_07951-PA
ILUMI_07954-PA
ILUMI_07955-PA
ILUMI_07957-PA
ILUMI_07958-PA
ILUMI_07959-PA
ILUMI_07962-PA
ILUMI_07964-PA
ILUMI_07966-PA
ILUMI_07967-PA
ILUMI_07968-PA
ILUMI_07969-PA
ILUMI_07971-PA
ILUMI_07972-PA
ILUMI_07974-PA
ILUMI_07975-PA
ILUMI_07977-PA
ILUMI_07981-PA
ILUMI_07983-PA
ILUMI_07986-PA
ILUMI_07988-PA
ILUMI_07990-PA
ILUMI_07991-PA
ILUMI_07992-PA
ILUMI_07996-PA
ILUMI_07999-PA
ILUMI_08004-PA
ILUMI_08005-PA
ILUMI_08006-PA
ILUMI_08007-PA
ILUMI_08008-PA
ILUMI_08009-PA
ILUMI_08010-PA
ILUMI_08011-PA
ILUMI_08013-PA
ILUMI_08014-PA
ILUMI_08015-PA
ILUMI_08019-PA
ILUMI_08020-PA
ILUMI_08021-PA
ILUMI_08031-PA
ILUMI_08040-PA
ILUMI_08041-PA
ILUMI_08042-PA
ILUMI_08043-PA
ILUMI_08046-PA
ILUMI_08048-PA
ILUMI_08053-PA
ILUMI_08056-PA
ILUMI_08060-PA
ILUMI_08062-PA
ILUMI_08063-PA
ILUMI_08064-PA
ILUMI_08068-PA
ILUMI_08073-PA
ILUMI_08074-PA
ILUMI_08077-PA
ILUMI_08078-PA
ILUMI_08079-PA
ILUMI_08084-PA
ILUMI_08085-PA
ILUMI_08089-PA
ILUMI_08090-PA
ILUMI_08097-PA
ILUMI_08098-PA
ILUMI_08104-PA
ILUMI_08105-PA
ILUMI_08107-PA
ILUMI_08108-PA
ILUMI_08110-PA
ILUMI_08111-PA
ILUMI_08112-PA
ILUMI_08113-PA
ILUMI_08115-PA
ILUMI_08116-PA
ILUMI_08117-PA
ILUMI_08118-PA
ILUMI_08122-PA
ILUMI_08123-PA
ILUMI_08124-PA
ILUMI_08127-PA
ILUMI_08132-PA
ILUMI_08133-PA
ILUMI_08134-PA
ILUMI_08135-PA
ILUMI_08137-PA
ILUMI_08138-PA
ILUMI_08142-PA
ILUMI_08143-PA
ILUMI_08147-PA
ILUMI_08148-PA
ILUMI_08153-PA
ILUMI_08154-PA
ILUMI_08155-PA
ILUMI_08156-PA
ILUMI_08157-PA
ILUMI_08158-PA
ILUMI_08159-PA
ILUMI_08160-PA
ILUMI_08161-PA
ILUMI_08164-PA
ILUMI_08167-PA
ILUMI_08168-PA
ILUMI_08169-PA
ILUMI_08170-PA
ILUMI_08171-PA
ILUMI_08173-PA
ILUMI_08174-PA
ILUMI_08176-PA
ILUMI_08177-PA
ILUMI_08179-PA
ILUMI_08180-PA
ILUMI_08181-PA
ILUMI_08182-PA
ILUMI_08185-PA
ILUMI_08188-PA
ILUMI_08189-PA
ILUMI_08191-PA
ILUMI_08193-PA
ILUMI_08194-PA
ILUMI_08196-PA
ILUMI_08197-PA
ILUMI_08199-PA
ILUMI_08200-PA
ILUMI_08201-PA
ILUMI_08202-PA
ILUMI_08203-PA
ILUMI_08204-PA
ILUMI_08205-PA
ILUMI_08206-PA
ILUMI_08207-PA
ILUMI_08208-PA
ILUMI_08212-PA
ILUMI_08215-PA
ILUMI_08216-PA
ILUMI_08218-PA
ILUMI_08219-PA
ILUMI_08223-PA
ILUMI_08224-PA
ILUMI_08225-PA
ILUMI_08226-PA
ILUMI_08227-PA
ILUMI_08231-PA
ILUMI_08239-PA
ILUMI_08242-PA
ILUMI_08243-PA
ILUMI_08245-PA
ILUMI_08248-PA
ILUMI_08249-PA
ILUMI_08250-PA
ILUMI_08251-PA
ILUMI_08252-PA
ILUMI_08253-PA
ILUMI_08255-PA
ILUMI_08256-PA
ILUMI_08257-PA
ILUMI_08258-PA
ILUMI_08263-PA
ILUMI_08265-PA
ILUMI_08266-PA
ILUMI_08270-PA
ILUMI_08272-PA
ILUMI_08273-PA
ILUMI_08274-PA
ILUMI_08275-PA
ILUMI_08276-PA
ILUMI_08277-PA
ILUMI_08281-PA
ILUMI_08282-PA
ILUMI_08283-PA
ILUMI_08285-PA
ILUMI_08290-PA
ILUMI_08292-PA
ILUMI_08296-PA
ILUMI_08297-PA
ILUMI_08298-PA
ILUMI_08300-PA
ILUMI_08303-PA
ILUMI_08307-PA
ILUMI_08308-PA
ILUMI_08309-PA
ILUMI_08326-PA
ILUMI_08327-PA
ILUMI_08330-PA
ILUMI_08332-PA
ILUMI_08333-PA
ILUMI_08337-PA
ILUMI_08338-PA
ILUMI_08339-PA
ILUMI_08341-PA
ILUMI_08342-PA
ILUMI_08343-PA
ILUMI_08344-PA
ILUMI_08345-PA
ILUMI_08346-PA
ILUMI_08349-PA
ILUMI_08350-PA
ILUMI_08351-PA
ILUMI_08352-PA
ILUMI_08353-PA
ILUMI_08354-PA
ILUMI_08355-PA
ILUMI_08356-PA
ILUMI_08363-PA
ILUMI_08364-PA
ILUMI_08366-PA
ILUMI_08367-PA
ILUMI_08368-PA
ILUMI_08370-PA
ILUMI_08371-PA
ILUMI_08372-PA
ILUMI_08373-PA
ILUMI_08374-PA
ILUMI_08375-PA
ILUMI_08376-PA
ILUMI_08377-PA
ILUMI_08378-PA
ILUMI_08379-PA
ILUMI_08381-PA
ILUMI_08382-PA
ILUMI_08383-PA
ILUMI_08384-PA
ILUMI_08385-PA
ILUMI_08386-PA
ILUMI_08388-PA
ILUMI_08389-PA
ILUMI_08390-PA
ILUMI_08391-PA
ILUMI_08392-PA
ILUMI_08398-PA
ILUMI_08399-PA
ILUMI_08400-PA
ILUMI_08404-PA
ILUMI_08405-PA
ILUMI_08406-PA
ILUMI_08407-PA
ILUMI_08408-PA
ILUMI_08409-PA
ILUMI_08411-PA
ILUMI_08413-PA
ILUMI_08415-PA
ILUMI_08416-PA
ILUMI_08418-PA
ILUMI_08419-PA
ILUMI_08420-PA
ILUMI_08421-PA
ILUMI_08422-PA
ILUMI_08424-PA
ILUMI_08428-PA
ILUMI_08431-PA
ILUMI_08432-PA
ILUMI_08435-PA
ILUMI_08436-PA
ILUMI_08437-PA
ILUMI_08438-PA
ILUMI_08442-PA
ILUMI_08443-PA
ILUMI_08444-PA
ILUMI_08445-PA
ILUMI_08446-PA
ILUMI_08448-PA
ILUMI_08450-PA
ILUMI_08451-PA
ILUMI_08452-PA
ILUMI_08453-PA
ILUMI_08454-PA
ILUMI_08455-PA
ILUMI_08456-PA
ILUMI_08457-PA
ILUMI_08459-PA
ILUMI_08460-PA
ILUMI_08461-PA
ILUMI_08463-PA
ILUMI_08465-PA
ILUMI_08467-PA
ILUMI_08468-PA
ILUMI_08469-PA
ILUMI_08470-PA
ILUMI_08474-PA
ILUMI_08479-PA
ILUMI_08480-PA
ILUMI_08481-PA
ILUMI_08482-PA
ILUMI_08483-PA
ILUMI_08485-PA
ILUMI_08486-PA
ILUMI_08488-PA
ILUMI_08489-PA
ILUMI_08492-PA
ILUMI_08493-PA
ILUMI_08494-PA
ILUMI_08499-PA
ILUMI_08506-PA
ILUMI_08507-PA
ILUMI_08508-PA
ILUMI_08509-PA
ILUMI_08510-PA
ILUMI_08511-PA
ILUMI_08512-PA
ILUMI_08516-PA
ILUMI_08517-PA
ILUMI_08518-PA
ILUMI_08519-PA
ILUMI_08520-PA
ILUMI_08521-PA
ILUMI_08522-PA
ILUMI_08523-PA
ILUMI_08524-PA
ILUMI_08526-PA
ILUMI_08527-PA
ILUMI_08528-PA
ILUMI_08529-PA
ILUMI_08534-PA
ILUMI_08539-PA
ILUMI_08541-PA
ILUMI_08543-PA
ILUMI_08544-PA
ILUMI_08546-PA
ILUMI_08547-PA
ILUMI_08548-PA
ILUMI_08550-PA
ILUMI_08553-PA
ILUMI_08556-PA
ILUMI_08558-PA
ILUMI_08559-PA
ILUMI_08560-PA
ILUMI_08561-PA
ILUMI_08562-PA
ILUMI_08566-PA
ILUMI_08568-PA
ILUMI_08569-PA
ILUMI_08570-PA
ILUMI_08573-PA
ILUMI_08574-PA
ILUMI_08575-PA
ILUMI_08582-PA
ILUMI_08583-PA
ILUMI_08585-PA
ILUMI_08589-PA
ILUMI_08592-PA
ILUMI_08595-PA
ILUMI_08599-PA
ILUMI_08603-PA
ILUMI_08604-PA
ILUMI_08605-PA
ILUMI_08606-PA
ILUMI_08607-PA
ILUMI_08608-PA
ILUMI_08609-PA
ILUMI_08611-PA
ILUMI_08612-PA
ILUMI_08615-PA
ILUMI_08618-PA
ILUMI_08619-PA
ILUMI_08620-PA
ILUMI_08621-PA
ILUMI_08623-PA
ILUMI_08624-PA
ILUMI_08625-PA
ILUMI_08628-PA
ILUMI_08630-PA
ILUMI_08631-PA
ILUMI_08637-PA
ILUMI_08639-PA
ILUMI_08640-PA
ILUMI_08643-PA
ILUMI_08644-PA
ILUMI_08645-PA
ILUMI_08648-PA
ILUMI_08649-PA
ILUMI_08651-PA
ILUMI_08652-PA
ILUMI_08653-PA
ILUMI_08655-PA
ILUMI_08656-PA
ILUMI_08660-PA
ILUMI_08661-PA
ILUMI_08662-PA
ILUMI_08664-PA
ILUMI_08665-PA
ILUMI_08666-PA
ILUMI_08669-PA
ILUMI_08670-PA
ILUMI_08678-PA
ILUMI_08680-PA
ILUMI_08681-PA
ILUMI_08687-PA
ILUMI_08689-PA
ILUMI_08692-PA
ILUMI_08694-PA
ILUMI_08695-PA
ILUMI_08697-PA
ILUMI_08700-PA
ILUMI_08701-PA
ILUMI_08702-PA
ILUMI_08703-PA
ILUMI_08704-PA
ILUMI_08706-PA
ILUMI_08707-PA
ILUMI_08708-PA
ILUMI_08709-PA
ILUMI_08710-PA
ILUMI_08712-PA
ILUMI_08714-PA
ILUMI_08717-PA
ILUMI_08719-PA
ILUMI_08721-PA
ILUMI_08722-PA
ILUMI_08727-PA
ILUMI_08733-PA
ILUMI_08734-PA
ILUMI_08736-PA
ILUMI_08737-PA
ILUMI_08738-PA
ILUMI_08739-PA
ILUMI_08741-PA
ILUMI_08749-PA
ILUMI_08750-PA
ILUMI_08751-PA
ILUMI_08752-PA
ILUMI_08753-PA
ILUMI_08754-PA
ILUMI_08756-PA
ILUMI_08757-PA
ILUMI_08764-PA
ILUMI_08766-PA
ILUMI_08767-PA
ILUMI_08768-PA
ILUMI_08770-PA
ILUMI_08772-PA
ILUMI_08773-PA
ILUMI_08774-PA
ILUMI_08779-PA
ILUMI_08780-PA
ILUMI_08781-PA
ILUMI_08783-PA
ILUMI_08784-PA
ILUMI_08786-PA
ILUMI_08790-PA
ILUMI_08792-PA
ILUMI_08793-PA
ILUMI_08794-PA
ILUMI_08795-PA
ILUMI_08796-PA
ILUMI_08797-PA
ILUMI_08800-PA
ILUMI_08803-PA
ILUMI_08804-PA
ILUMI_08806-PA
ILUMI_08808-PA
ILUMI_08811-PA
ILUMI_08812-PA
ILUMI_08813-PA
ILUMI_08814-PA
ILUMI_08817-PA
ILUMI_08825-PA
ILUMI_08827-PA
ILUMI_08828-PA
ILUMI_08829-PA
ILUMI_08830-PA
ILUMI_08831-PA
ILUMI_08832-PA
ILUMI_08833-PA
ILUMI_08834-PA
ILUMI_08835-PA
ILUMI_08837-PA
ILUMI_08839-PA
ILUMI_08840-PA
ILUMI_08842-PA
ILUMI_08843-PA
ILUMI_08846-PA
ILUMI_08847-PA
ILUMI_08849-PA
ILUMI_08850-PA
ILUMI_08852-PA
ILUMI_08856-PA
ILUMI_08858-PA
ILUMI_08859-PA
ILUMI_08860-PA
ILUMI_08861-PA
ILUMI_08862-PA
ILUMI_08863-PA
ILUMI_08865-PA
ILUMI_08868-PA
ILUMI_08869-PA
ILUMI_08870-PA
ILUMI_08871-PA
ILUMI_08876-PA
ILUMI_08877-PA
ILUMI_08878-PA
ILUMI_08879-PA
ILUMI_08880-PA
ILUMI_08881-PA
ILUMI_08883-PA
ILUMI_08884-PA
ILUMI_08888-PA
ILUMI_08892-PA
ILUMI_08895-PA
ILUMI_08897-PA
ILUMI_08899-PA
ILUMI_08901-PA
ILUMI_08902-PA
ILUMI_08904-PA
ILUMI_08906-PA
ILUMI_08907-PA
ILUMI_08908-PA
ILUMI_08909-PA
ILUMI_08911-PA
ILUMI_08912-PA
ILUMI_08913-PA
ILUMI_08914-PA
ILUMI_08915-PA
ILUMI_08918-PA
ILUMI_08920-PA
ILUMI_08921-PA
ILUMI_08922-PA
ILUMI_08923-PA
ILUMI_08924-PA
ILUMI_08926-PA
ILUMI_08928-PA
ILUMI_08929-PA
ILUMI_08932-PA
ILUMI_08934-PA
ILUMI_08936-PA
ILUMI_08940-PA
ILUMI_08941-PA
ILUMI_08943-PA
ILUMI_08944-PA
ILUMI_08946-PA
ILUMI_08947-PA
ILUMI_08948-PA
ILUMI_08960-PA
ILUMI_08961-PA
ILUMI_08962-PA
ILUMI_08963-PA
ILUMI_08964-PA
ILUMI_08965-PA
ILUMI_08966-PA
ILUMI_08971-PA
ILUMI_08973-PA
ILUMI_08974-PA
ILUMI_08975-PA
ILUMI_08977-PA
ILUMI_08978-PA
ILUMI_08979-PA
ILUMI_08982-PA
ILUMI_08983-PA
ILUMI_08984-PA
ILUMI_08986-PA
ILUMI_08991-PA
ILUMI_08993-PA
ILUMI_08996-PA
ILUMI_08997-PA
ILUMI_08998-PA
ILUMI_08999-PA
ILUMI_09000-PA
ILUMI_09001-PA
ILUMI_09003-PA
ILUMI_09004-PA
ILUMI_09005-PA
ILUMI_09006-PA
ILUMI_09008-PA
ILUMI_09010-PA
ILUMI_09011-PA
ILUMI_09012-PA
ILUMI_09015-PA
ILUMI_09016-PA
ILUMI_09018-PA
ILUMI_09019-PA
ILUMI_09020-PA
ILUMI_09021-PA
ILUMI_09024-PA
ILUMI_09025-PA
ILUMI_09029-PA
ILUMI_09030-PA
ILUMI_09031-PA
ILUMI_09032-PA
ILUMI_09033-PA
ILUMI_09040-PA
ILUMI_09042-PA
ILUMI_09043-PA
ILUMI_09044-PA
ILUMI_09045-PA
ILUMI_09047-PA
ILUMI_09049-PA
ILUMI_09050-PA
ILUMI_09053-PA
ILUMI_09054-PA
ILUMI_09055-PA
ILUMI_09056-PA
ILUMI_09060-PA
ILUMI_09063-PA
ILUMI_09064-PA
ILUMI_09065-PA
ILUMI_09066-PA
ILUMI_09067-PA
ILUMI_09068-PA
ILUMI_09069-PA
ILUMI_09071-PA
ILUMI_09075-PA
ILUMI_09077-PA
ILUMI_09080-PA
ILUMI_09081-PA
ILUMI_09085-PA
ILUMI_09087-PA
ILUMI_09088-PA
ILUMI_09090-PA
ILUMI_09091-PA
ILUMI_09094-PA
ILUMI_09095-PA
ILUMI_09096-PA
ILUMI_09100-PA
ILUMI_09101-PA
ILUMI_09103-PA
ILUMI_09104-PA
ILUMI_09105-PA
ILUMI_09106-PA
ILUMI_09107-PA
ILUMI_09108-PA
ILUMI_09110-PA
ILUMI_09111-PA
ILUMI_09112-PA
ILUMI_09113-PA
ILUMI_09114-PA
ILUMI_09115-PA
ILUMI_09116-PA
ILUMI_09119-PA
ILUMI_09123-PA
ILUMI_09127-PA
ILUMI_09128-PA
ILUMI_09129-PA
ILUMI_09130-PA
ILUMI_09132-PA
ILUMI_09133-PA
ILUMI_09134-PA
ILUMI_09135-PA
ILUMI_09140-PA
ILUMI_09141-PA
ILUMI_09142-PA
ILUMI_09143-PA
ILUMI_09144-PA
ILUMI_09145-PA
ILUMI_09146-PA
ILUMI_09147-PA
ILUMI_09149-PA
ILUMI_09150-PA
ILUMI_09151-PA
ILUMI_09152-PA
ILUMI_09155-PA
ILUMI_09157-PA
ILUMI_09159-PA
ILUMI_09160-PA
ILUMI_09163-PA
ILUMI_09164-PA
ILUMI_09165-PA
ILUMI_09170-PA
ILUMI_09173-PA
ILUMI_09174-PA
ILUMI_09175-PA
ILUMI_09177-PA
ILUMI_09178-PA
ILUMI_09179-PA
ILUMI_09180-PA
ILUMI_09182-PA
ILUMI_09183-PA
ILUMI_09184-PA
ILUMI_09187-PA
ILUMI_09189-PA
ILUMI_09190-PA
ILUMI_09193-PA
ILUMI_09194-PA
ILUMI_09197-PA
ILUMI_09199-PA
ILUMI_09201-PA
ILUMI_09202-PA
ILUMI_09204-PA
ILUMI_09210-PA
ILUMI_09211-PA
ILUMI_09212-PA
ILUMI_09213-PA
ILUMI_09216-PA
ILUMI_09217-PA
ILUMI_09218-PA
ILUMI_09219-PA
ILUMI_09221-PA
ILUMI_09223-PA
ILUMI_09224-PA
ILUMI_09226-PA
ILUMI_09227-PA
ILUMI_09229-PA
ILUMI_09230-PA
ILUMI_09231-PA
ILUMI_09233-PA
ILUMI_09237-PA
ILUMI_09238-PA
ILUMI_09239-PA
ILUMI_09240-PA
ILUMI_09241-PA
ILUMI_09242-PA
ILUMI_09245-PA
ILUMI_09249-PA
ILUMI_09250-PA
ILUMI_09251-PA
ILUMI_09252-PA
ILUMI_09253-PA
ILUMI_09255-PA
ILUMI_09257-PA
ILUMI_09259-PA
ILUMI_09260-PA
ILUMI_09262-PA
ILUMI_09263-PA
ILUMI_09264-PA
ILUMI_09269-PA
ILUMI_09271-PA
ILUMI_09273-PA
ILUMI_09274-PA
ILUMI_09275-PA
ILUMI_09276-PA
ILUMI_09278-PA
ILUMI_09279-PA
ILUMI_09280-PA
ILUMI_09281-PA
ILUMI_09283-PA
ILUMI_09284-PA
ILUMI_09285-PA
ILUMI_09286-PA
ILUMI_09289-PA
ILUMI_09290-PA
ILUMI_09291-PA
ILUMI_09292-PA
ILUMI_09293-PA
ILUMI_09295-PA
ILUMI_09299-PA
ILUMI_09300-PA
ILUMI_09301-PA
ILUMI_09302-PA
ILUMI_09303-PA
ILUMI_09307-PA
ILUMI_09308-PA
ILUMI_09309-PA
ILUMI_09312-PA
ILUMI_09316-PA
ILUMI_09318-PA
ILUMI_09319-PA
ILUMI_09320-PA
ILUMI_09321-PA
ILUMI_09322-PA
ILUMI_09324-PA
ILUMI_09325-PA
ILUMI_09326-PA
ILUMI_09327-PA
ILUMI_09329-PA
ILUMI_09342-PA
ILUMI_09343-PA
ILUMI_09344-PA
ILUMI_09345-PA
ILUMI_09347-PA
ILUMI_09348-PA
ILUMI_09349-PA
ILUMI_09350-PA
ILUMI_09352-PA
ILUMI_09354-PA
ILUMI_09355-PA
ILUMI_09359-PA
ILUMI_09360-PA
ILUMI_09361-PA
ILUMI_09363-PA
ILUMI_09367-PA
ILUMI_09369-PA
ILUMI_09371-PA
ILUMI_09372-PA
ILUMI_09374-PA
ILUMI_09375-PA
ILUMI_09377-PA
ILUMI_09378-PA
ILUMI_09380-PA
ILUMI_09381-PA
ILUMI_09383-PA
ILUMI_09384-PA
ILUMI_09386-PA
ILUMI_09387-PA
ILUMI_09389-PA
ILUMI_09390-PA
ILUMI_09391-PA
ILUMI_09392-PA
ILUMI_09393-PA
ILUMI_09394-PA
ILUMI_09395-PA
ILUMI_09396-PA
ILUMI_09397-PA
ILUMI_09399-PA
ILUMI_09400-PA
ILUMI_09403-PA
ILUMI_09404-PA
ILUMI_09408-PA
ILUMI_09409-PA
ILUMI_09410-PA
ILUMI_09411-PA
ILUMI_09416-PA
ILUMI_09417-PA
ILUMI_09418-PA
ILUMI_09419-PA
ILUMI_09425-PA
ILUMI_09427-PA
ILUMI_09428-PA
ILUMI_09431-PA
ILUMI_09434-PA
ILUMI_09435-PA
ILUMI_09436-PA
ILUMI_09439-PA
ILUMI_09440-PA
ILUMI_09441-PA
ILUMI_09442-PA
ILUMI_09443-PA
ILUMI_09447-PA
ILUMI_09452-PA
ILUMI_09455-PA
ILUMI_09456-PA
ILUMI_09457-PA
ILUMI_09458-PA
ILUMI_09459-PA
ILUMI_09460-PA
ILUMI_09466-PA
ILUMI_09470-PA
ILUMI_09471-PA
ILUMI_09475-PA
ILUMI_09476-PA
ILUMI_09477-PA
ILUMI_09478-PA
ILUMI_09484-PA
ILUMI_09487-PA
ILUMI_09488-PA
ILUMI_09490-PA
ILUMI_09492-PA
ILUMI_09494-PA
ILUMI_09497-PA
ILUMI_09498-PA
ILUMI_09500-PA
ILUMI_09502-PA
ILUMI_09504-PA
ILUMI_09505-PA
ILUMI_09507-PA
ILUMI_09509-PA
ILUMI_09510-PA
ILUMI_09511-PA
ILUMI_09512-PA
ILUMI_09515-PA
ILUMI_09517-PA
ILUMI_09518-PA
ILUMI_09524-PA
ILUMI_09525-PA
ILUMI_09533-PA
ILUMI_09535-PA
ILUMI_09536-PA
ILUMI_09537-PA
ILUMI_09539-PA
ILUMI_09540-PA
ILUMI_09541-PA
ILUMI_09542-PA
ILUMI_09543-PA
ILUMI_09545-PA
ILUMI_09551-PA
ILUMI_09552-PA
ILUMI_09553-PA
ILUMI_09554-PA
ILUMI_09555-PA
ILUMI_09557-PA
ILUMI_09558-PA
ILUMI_09559-PA
ILUMI_09560-PA
ILUMI_09562-PA
ILUMI_09563-PA
ILUMI_09564-PA
ILUMI_09565-PA
ILUMI_09566-PA
ILUMI_09570-PA
ILUMI_09580-PA
ILUMI_09582-PA
ILUMI_09583-PA
ILUMI_09584-PA
ILUMI_09585-PA
ILUMI_09588-PA
ILUMI_09589-PA
ILUMI_09590-PA
ILUMI_09592-PA
ILUMI_09593-PA
ILUMI_09594-PA
ILUMI_09599-PA
ILUMI_09600-PA
ILUMI_09601-PA
ILUMI_09602-PA
ILUMI_09605-PA
ILUMI_09608-PA
ILUMI_09610-PA
ILUMI_09611-PA
ILUMI_09612-PA
ILUMI_09614-PA
ILUMI_09615-PA
ILUMI_09616-PA
ILUMI_09617-PA
ILUMI_09621-PA
ILUMI_09622-PA
ILUMI_09623-PA
ILUMI_09626-PA
ILUMI_09630-PA
ILUMI_09631-PA
ILUMI_09632-PA
ILUMI_09633-PA
ILUMI_09634-PA
ILUMI_09636-PA
ILUMI_09638-PA
ILUMI_09641-PA
ILUMI_09642-PA
ILUMI_09644-PA
ILUMI_09646-PA
ILUMI_09647-PA
ILUMI_09655-PA
ILUMI_09659-PA
ILUMI_09660-PA
ILUMI_09661-PA
ILUMI_09662-PA
ILUMI_09663-PA
ILUMI_09668-PA
ILUMI_09669-PA
ILUMI_09670-PA
ILUMI_09671-PA
ILUMI_09672-PA
ILUMI_09675-PA
ILUMI_09676-PA
ILUMI_09677-PA
ILUMI_09678-PA
ILUMI_09679-PA
ILUMI_09681-PA
ILUMI_09682-PA
ILUMI_09684-PA
ILUMI_09686-PA
ILUMI_09687-PA
ILUMI_09689-PA
ILUMI_09690-PA
ILUMI_09691-PA
ILUMI_09694-PA
ILUMI_09698-PA
ILUMI_09700-PA
ILUMI_09701-PA
ILUMI_09706-PA
ILUMI_09707-PA
ILUMI_09708-PA
ILUMI_09709-PA
ILUMI_09714-PA
ILUMI_09715-PA
ILUMI_09716-PA
ILUMI_09718-PA
ILUMI_09719-PA
ILUMI_09720-PA
ILUMI_09725-PA
ILUMI_09727-PA
ILUMI_09729-PA
ILUMI_09731-PA
ILUMI_09734-PA
ILUMI_09735-PA
ILUMI_09740-PA
ILUMI_09748-PA
ILUMI_09749-PA
ILUMI_09751-PA
ILUMI_09758-PA
ILUMI_09759-PA
ILUMI_09763-PA
ILUMI_09767-PA
ILUMI_09769-PA
ILUMI_09774-PA
ILUMI_09776-PA
ILUMI_09778-PA
ILUMI_09781-PA
ILUMI_09782-PA
ILUMI_09783-PA
ILUMI_09785-PA
ILUMI_09786-PA
ILUMI_09788-PA
ILUMI_09789-PA
ILUMI_09790-PA
ILUMI_09791-PA
ILUMI_09792-PA
ILUMI_09793-PA
ILUMI_09794-PA
ILUMI_09795-PA
ILUMI_09796-PA
ILUMI_09797-PA
ILUMI_09798-PA
ILUMI_09801-PA
ILUMI_09804-PA
ILUMI_09806-PA
ILUMI_09807-PA
ILUMI_09810-PA
ILUMI_09811-PA
ILUMI_09812-PA
ILUMI_09813-PA
ILUMI_09816-PA
ILUMI_09817-PA
ILUMI_09819-PA
ILUMI_09820-PA
ILUMI_09821-PA
ILUMI_09822-PA
ILUMI_09823-PA
ILUMI_09824-PA
ILUMI_09825-PA
ILUMI_09826-PA
ILUMI_09828-PA
ILUMI_09830-PA
ILUMI_09831-PA
ILUMI_09832-PA
ILUMI_09833-PA
ILUMI_09834-PA
ILUMI_09835-PA
ILUMI_09836-PA
ILUMI_09837-PA
ILUMI_09838-PA
ILUMI_09839-PA
ILUMI_09840-PA
ILUMI_09841-PA
ILUMI_09842-PA
ILUMI_09844-PA
ILUMI_09845-PA
ILUMI_09846-PA
ILUMI_09847-PA
ILUMI_09848-PA
ILUMI_09849-PA
ILUMI_09851-PA
ILUMI_09852-PA
ILUMI_09857-PA
ILUMI_09861-PA
ILUMI_09876-PA
ILUMI_09879-PA
ILUMI_09882-PA
ILUMI_09883-PA
ILUMI_09885-PA
ILUMI_09890-PA
ILUMI_09891-PA
ILUMI_09892-PA
ILUMI_09893-PA
ILUMI_09897-PA
ILUMI_09898-PA
ILUMI_09900-PA
ILUMI_09901-PA
ILUMI_09908-PA
ILUMI_09909-PA
ILUMI_09917-PA
ILUMI_09922-PA
ILUMI_09923-PA
ILUMI_09929-PA
ILUMI_09930-PA
ILUMI_09935-PA
ILUMI_09939-PA
ILUMI_09940-PA
ILUMI_09943-PA
ILUMI_09945-PA
ILUMI_09946-PA
ILUMI_09947-PA
ILUMI_09948-PA
ILUMI_09949-PA
ILUMI_09950-PA
ILUMI_09951-PA
ILUMI_09952-PA
ILUMI_09953-PA
ILUMI_09954-PA
ILUMI_09955-PA
ILUMI_09956-PA
ILUMI_09958-PA
ILUMI_09959-PA
ILUMI_09960-PA
ILUMI_09961-PA
ILUMI_09962-PA
ILUMI_09963-PA
ILUMI_09964-PA
ILUMI_09965-PA
ILUMI_09966-PA
ILUMI_09967-PA
ILUMI_09972-PA
ILUMI_09973-PA
ILUMI_09974-PA
ILUMI_09975-PA
ILUMI_09976-PA
ILUMI_09977-PA
ILUMI_09984-PA
ILUMI_09986-PA
ILUMI_09988-PA
ILUMI_09989-PA
ILUMI_09992-PA
ILUMI_09994-PA
ILUMI_09995-PA
ILUMI_09996-PA
ILUMI_09997-PA
ILUMI_09998-PA
ILUMI_09999-PA
ILUMI_10004-PA
ILUMI_10005-PA
ILUMI_10006-PA
ILUMI_10008-PA
ILUMI_10012-PA
ILUMI_10015-PA
ILUMI_10017-PA
ILUMI_10018-PA
ILUMI_10019-PA
ILUMI_10020-PA
ILUMI_10023-PA
ILUMI_10025-PA
ILUMI_10026-PA
ILUMI_10029-PA
ILUMI_10030-PA
ILUMI_10031-PA
ILUMI_10032-PA
ILUMI_10033-PA
ILUMI_10036-PA
ILUMI_10039-PA
ILUMI_10040-PA
ILUMI_10041-PA
ILUMI_10043-PA
ILUMI_10044-PA
ILUMI_10045-PA
ILUMI_10046-PA
ILUMI_10047-PA
ILUMI_10048-PA
ILUMI_10049-PA
ILUMI_10057-PA
ILUMI_10060-PA
ILUMI_10061-PA
ILUMI_10063-PA
ILUMI_10065-PA
ILUMI_10066-PA
ILUMI_10067-PA
ILUMI_10070-PA
ILUMI_10071-PA
ILUMI_10072-PA
ILUMI_10073-PA
ILUMI_10074-PA
ILUMI_10075-PA
ILUMI_10076-PA
ILUMI_10078-PA
ILUMI_10079-PA
ILUMI_10080-PA
ILUMI_10081-PA
ILUMI_10103-PA
ILUMI_10107-PA
ILUMI_10108-PA
ILUMI_10110-PA
ILUMI_10112-PA
ILUMI_10114-PA
ILUMI_10115-PA
ILUMI_10118-PA
ILUMI_10119-PA
ILUMI_10121-PA
ILUMI_10122-PA
ILUMI_10124-PA
ILUMI_10127-PA
ILUMI_10128-PA
ILUMI_10129-PA
ILUMI_10130-PA
ILUMI_10131-PA
ILUMI_10133-PA
ILUMI_10134-PA
ILUMI_10136-PA
ILUMI_10137-PA
ILUMI_10138-PA
ILUMI_10139-PA
ILUMI_10140-PA
ILUMI_10142-PA
ILUMI_10146-PA
ILUMI_10148-PA
ILUMI_10154-PA
ILUMI_10156-PA
ILUMI_10157-PA
ILUMI_10158-PA
ILUMI_10159-PA
ILUMI_10160-PA
ILUMI_10161-PA
ILUMI_10162-PA
ILUMI_10163-PA
ILUMI_10165-PA
ILUMI_10166-PA
ILUMI_10167-PA
ILUMI_10168-PA
ILUMI_10169-PA
ILUMI_10170-PA
ILUMI_10176-PA
ILUMI_10177-PA
ILUMI_10178-PA
ILUMI_10185-PA
ILUMI_10186-PA
ILUMI_10187-PA
ILUMI_10189-PA
ILUMI_10190-PA
ILUMI_10191-PA
ILUMI_10192-PA
ILUMI_10193-PA
ILUMI_10195-PA
ILUMI_10196-PA
ILUMI_10198-PA
ILUMI_10200-PA
ILUMI_10202-PA
ILUMI_10203-PA
ILUMI_10204-PA
ILUMI_10206-PA
ILUMI_10208-PA
ILUMI_10209-PA
ILUMI_10211-PA
ILUMI_10212-PA
ILUMI_10228-PA
ILUMI_10232-PA
ILUMI_10233-PA
ILUMI_10234-PA
ILUMI_10235-PA
ILUMI_10236-PA
ILUMI_10237-PA
ILUMI_10238-PA
ILUMI_10239-PA
ILUMI_10243-PA
ILUMI_10244-PA
ILUMI_10246-PA
ILUMI_10249-PA
ILUMI_10250-PA
ILUMI_10251-PA
ILUMI_10253-PA
ILUMI_10254-PA
ILUMI_10255-PA
ILUMI_10256-PA
ILUMI_10257-PA
ILUMI_10258-PA
ILUMI_10259-PA
ILUMI_10260-PA
ILUMI_10263-PA
ILUMI_10264-PA
ILUMI_10266-PA
ILUMI_10271-PA
ILUMI_10274-PA
ILUMI_10276-PA
ILUMI_10277-PA
ILUMI_10280-PA
ILUMI_10282-PA
ILUMI_10284-PA
ILUMI_10285-PA
ILUMI_10286-PA
ILUMI_10287-PA
ILUMI_10289-PA
ILUMI_10293-PA
ILUMI_10298-PA
ILUMI_10299-PA
ILUMI_10311-PA
ILUMI_10315-PA
ILUMI_10324-PA
ILUMI_10334-PA
ILUMI_10335-PA
ILUMI_10336-PA
ILUMI_10339-PA
ILUMI_10340-PA
ILUMI_10341-PA
ILUMI_10343-PA
ILUMI_10344-PA
ILUMI_10348-PA
ILUMI_10350-PA
ILUMI_10352-PA
ILUMI_10353-PA
ILUMI_10359-PA
ILUMI_10360-PA
ILUMI_10361-PA
ILUMI_10362-PA
ILUMI_10364-PA
ILUMI_10365-PA
ILUMI_10366-PA
ILUMI_10368-PA
ILUMI_10370-PA
ILUMI_10371-PA
ILUMI_10372-PA
ILUMI_10375-PA
ILUMI_10376-PA
ILUMI_10378-PA
ILUMI_10382-PA
ILUMI_10383-PA
ILUMI_10385-PA
ILUMI_10386-PA
ILUMI_10387-PA
ILUMI_10388-PA
ILUMI_10389-PA
ILUMI_10390-PA
ILUMI_10392-PA
ILUMI_10393-PA
ILUMI_10394-PA
ILUMI_10395-PA
ILUMI_10396-PA
ILUMI_10403-PA
ILUMI_10404-PA
ILUMI_10406-PA
ILUMI_10407-PA
ILUMI_10410-PA
ILUMI_10411-PA
ILUMI_10413-PA
ILUMI_10416-PA
ILUMI_10417-PA
ILUMI_10418-PA
ILUMI_10428-PA
ILUMI_10429-PA
ILUMI_10430-PA
ILUMI_10431-PA
ILUMI_10432-PA
ILUMI_10434-PA
ILUMI_10435-PA
ILUMI_10436-PA
ILUMI_10437-PA
ILUMI_10438-PA
ILUMI_10447-PA
ILUMI_10448-PA
ILUMI_10453-PA
ILUMI_10454-PA
ILUMI_10455-PA
ILUMI_10458-PA
ILUMI_10460-PA
ILUMI_10462-PA
ILUMI_10464-PA
ILUMI_10467-PA
ILUMI_10468-PA
ILUMI_10469-PA
ILUMI_10472-PA
ILUMI_10473-PA
ILUMI_10474-PA
ILUMI_10478-PA
ILUMI_10480-PA
ILUMI_10481-PA
ILUMI_10484-PA
ILUMI_10487-PA
ILUMI_10488-PA
ILUMI_10489-PA
ILUMI_10492-PA
ILUMI_10493-PA
ILUMI_10495-PA
ILUMI_10496-PA
ILUMI_10498-PA
ILUMI_10499-PA
ILUMI_10501-PA
ILUMI_10502-PA
ILUMI_10510-PA
ILUMI_10513-PA
ILUMI_10514-PA
ILUMI_10518-PA
ILUMI_10519-PA
ILUMI_10520-PA
ILUMI_10521-PA
ILUMI_10522-PA
ILUMI_10523-PA
ILUMI_10524-PA
ILUMI_10525-PA
ILUMI_10526-PA
ILUMI_10528-PA
ILUMI_10529-PA
ILUMI_10531-PA
ILUMI_10532-PA
ILUMI_10533-PA
ILUMI_10534-PA
ILUMI_10535-PA
ILUMI_10536-PA
ILUMI_10540-PA
ILUMI_10541-PA
ILUMI_10542-PA
ILUMI_10543-PA
ILUMI_10544-PA
ILUMI_10545-PA
ILUMI_10546-PA
ILUMI_10552-PA
ILUMI_10555-PA
ILUMI_10556-PA
ILUMI_10559-PA
ILUMI_10560-PA
ILUMI_10569-PA
ILUMI_10570-PA
ILUMI_10572-PA
ILUMI_10574-PA
ILUMI_10575-PA
ILUMI_10580-PA
ILUMI_10583-PA
ILUMI_10589-PA
ILUMI_10591-PA
ILUMI_10592-PA
ILUMI_10594-PA
ILUMI_10596-PA
ILUMI_10601-PA
ILUMI_10604-PA
ILUMI_10605-PA
ILUMI_10606-PA
ILUMI_10611-PA
ILUMI_10615-PA
ILUMI_10616-PA
ILUMI_10619-PA
ILUMI_10620-PA
ILUMI_10621-PA
ILUMI_10622-PA
ILUMI_10623-PA
ILUMI_10624-PA
ILUMI_10625-PA
ILUMI_10626-PA
ILUMI_10627-PA
ILUMI_10628-PA
ILUMI_10629-PA
ILUMI_10630-PA
ILUMI_10634-PA
ILUMI_10635-PA
ILUMI_10637-PA
ILUMI_10638-PA
ILUMI_10639-PA
ILUMI_10640-PA
ILUMI_10642-PA
ILUMI_10645-PA
ILUMI_10646-PA
ILUMI_10647-PA
ILUMI_10648-PA
ILUMI_10650-PA
ILUMI_10651-PA
ILUMI_10652-PA
ILUMI_10654-PA
ILUMI_10656-PA
ILUMI_10660-PA
ILUMI_10662-PA
ILUMI_10666-PA
ILUMI_10668-PA
ILUMI_10669-PA
ILUMI_10670-PA
ILUMI_10671-PA
ILUMI_10672-PA
ILUMI_10673-PA
ILUMI_10674-PA
ILUMI_10675-PA
ILUMI_10676-PA
ILUMI_10677-PA
ILUMI_10678-PA
ILUMI_10680-PA
ILUMI_10686-PA
ILUMI_10689-PA
ILUMI_10690-PA
ILUMI_10692-PA
ILUMI_10695-PA
ILUMI_10696-PA
ILUMI_10697-PA
ILUMI_10698-PA
ILUMI_10700-PA
ILUMI_10701-PA
ILUMI_10702-PA
ILUMI_10704-PA
ILUMI_10705-PA
ILUMI_10707-PA
ILUMI_10708-PA
ILUMI_10709-PA
ILUMI_10711-PA
ILUMI_10713-PA
ILUMI_10714-PA
ILUMI_10715-PA
ILUMI_10718-PA
ILUMI_10727-PA
ILUMI_10730-PA
ILUMI_10731-PA
ILUMI_10735-PA
ILUMI_10736-PA
ILUMI_10738-PA
ILUMI_10739-PA
ILUMI_10741-PA
ILUMI_10742-PA
ILUMI_10744-PA
ILUMI_10747-PA
ILUMI_10748-PA
ILUMI_10752-PA
ILUMI_10753-PA
ILUMI_10755-PA
ILUMI_10757-PA
ILUMI_10758-PA
ILUMI_10759-PA
ILUMI_10760-PA
ILUMI_10763-PA
ILUMI_10764-PA
ILUMI_10765-PA
ILUMI_10766-PA
ILUMI_10767-PA
ILUMI_10770-PA
ILUMI_10777-PA
ILUMI_10780-PA
ILUMI_10782-PA
ILUMI_10785-PA
ILUMI_10787-PA
ILUMI_10788-PA
ILUMI_10789-PA
ILUMI_10791-PA
ILUMI_10794-PA
ILUMI_10797-PA
ILUMI_10799-PA
ILUMI_10800-PA
ILUMI_10801-PA
ILUMI_10802-PA
ILUMI_10803-PA
ILUMI_10804-PA
ILUMI_10805-PA
ILUMI_10807-PA
ILUMI_10808-PA
ILUMI_10809-PA
ILUMI_10811-PA
ILUMI_10813-PA
ILUMI_10814-PA
ILUMI_10815-PA
ILUMI_10816-PA
ILUMI_10817-PA
ILUMI_10818-PA
ILUMI_10819-PA
ILUMI_10820-PA
ILUMI_10821-PA
ILUMI_10823-PA
ILUMI_10830-PA
ILUMI_10831-PA
ILUMI_10832-PA
ILUMI_10833-PA
ILUMI_10835-PA
ILUMI_10837-PA
ILUMI_10839-PA
ILUMI_10845-PA
ILUMI_10846-PA
ILUMI_10847-PA
ILUMI_10848-PA
ILUMI_10849-PA
ILUMI_10852-PA
ILUMI_10855-PA
ILUMI_10857-PA
ILUMI_10859-PA
ILUMI_10861-PA
ILUMI_10863-PA
ILUMI_10865-PA
ILUMI_10866-PA
ILUMI_10871-PA
ILUMI_10875-PA
ILUMI_10876-PA
ILUMI_10877-PA
ILUMI_10878-PA
ILUMI_10879-PA
ILUMI_10880-PA
ILUMI_10882-PA
ILUMI_10883-PA
ILUMI_10884-PA
ILUMI_10885-PA
ILUMI_10886-PA
ILUMI_10888-PA
ILUMI_10889-PA
ILUMI_10890-PA
ILUMI_10891-PA
ILUMI_10892-PA
ILUMI_10893-PA
ILUMI_10895-PA
ILUMI_10896-PA
ILUMI_10897-PA
ILUMI_10898-PA
ILUMI_10899-PA
ILUMI_10903-PA
ILUMI_10904-PA
ILUMI_10905-PA
ILUMI_10906-PA
ILUMI_10913-PA
ILUMI_10915-PA
ILUMI_10917-PA
ILUMI_10920-PA
ILUMI_10921-PA
ILUMI_10922-PA
ILUMI_10923-PA
ILUMI_10924-PA
ILUMI_10926-PA
ILUMI_10927-PA
ILUMI_10928-PA
ILUMI_10929-PA
ILUMI_10930-PA
ILUMI_10933-PA
ILUMI_10936-PA
ILUMI_10938-PA
ILUMI_10939-PA
ILUMI_10940-PA
ILUMI_10941-PA
ILUMI_10945-PA
ILUMI_10951-PA
ILUMI_10952-PA
ILUMI_10953-PA
ILUMI_10954-PA
ILUMI_10956-PA
ILUMI_10959-PA
ILUMI_10961-PA
ILUMI_10964-PA
ILUMI_10966-PA
ILUMI_10969-PA
ILUMI_10970-PA
ILUMI_10972-PA
ILUMI_10973-PA
ILUMI_10974-PA
ILUMI_10976-PA
ILUMI_10977-PA
ILUMI_10979-PA
ILUMI_10981-PA
ILUMI_10985-PA
ILUMI_10987-PA
ILUMI_10989-PA
ILUMI_10990-PA
ILUMI_10991-PA
ILUMI_10992-PA
ILUMI_10993-PA
ILUMI_10994-PA
ILUMI_10995-PA
ILUMI_11000-PA
ILUMI_11001-PA
ILUMI_11004-PA
ILUMI_11006-PA
ILUMI_11007-PA
ILUMI_11010-PA
ILUMI_11012-PA
ILUMI_11013-PA
ILUMI_11014-PA
ILUMI_11017-PA
ILUMI_11020-PA
ILUMI_11021-PA
ILUMI_11022-PA
ILUMI_11024-PA
ILUMI_11025-PA
ILUMI_11026-PA
ILUMI_11027-PA
ILUMI_11037-PA
ILUMI_11038-PA
ILUMI_11039-PA
ILUMI_11040-PA
ILUMI_11041-PA
ILUMI_11044-PA
ILUMI_11047-PA
ILUMI_11048-PA
ILUMI_11050-PA
ILUMI_11054-PA
ILUMI_11055-PA
ILUMI_11059-PA
ILUMI_11061-PA
ILUMI_11062-PA
ILUMI_11065-PA
ILUMI_11068-PA
ILUMI_11069-PA
ILUMI_11076-PA
ILUMI_11077-PA
ILUMI_11080-PA
ILUMI_11082-PA
ILUMI_11083-PA
ILUMI_11084-PA
ILUMI_11087-PA
ILUMI_11088-PA
ILUMI_11089-PA
ILUMI_11094-PA
ILUMI_11095-PA
ILUMI_11097-PA
ILUMI_11099-PA
ILUMI_11101-PA
ILUMI_11102-PA
ILUMI_11103-PA
ILUMI_11106-PA
ILUMI_11108-PA
ILUMI_11109-PA
ILUMI_11112-PA
ILUMI_11116-PA
ILUMI_11117-PA
ILUMI_11125-PA
ILUMI_11129-PA
ILUMI_11131-PA
ILUMI_11133-PA
ILUMI_11135-PA
ILUMI_11137-PA
ILUMI_11138-PA
ILUMI_11141-PA
ILUMI_11142-PA
ILUMI_11143-PA
ILUMI_11145-PA
ILUMI_11146-PA
ILUMI_11148-PA
ILUMI_11149-PA
ILUMI_11150-PA
ILUMI_11151-PA
ILUMI_11154-PA
ILUMI_11160-PA
ILUMI_11166-PA
ILUMI_11169-PA
ILUMI_11170-PA
ILUMI_11175-PA
ILUMI_11176-PA
ILUMI_11177-PA
ILUMI_11180-PA
ILUMI_11182-PA
ILUMI_11184-PA
ILUMI_11185-PA
ILUMI_11186-PA
ILUMI_11187-PA
ILUMI_11188-PA
ILUMI_11191-PA
ILUMI_11192-PA
ILUMI_11196-PA
ILUMI_11197-PA
ILUMI_11199-PA
ILUMI_11200-PA
ILUMI_11201-PA
ILUMI_11202-PA
ILUMI_11203-PA
ILUMI_11205-PA
ILUMI_11207-PA
ILUMI_11209-PA
ILUMI_11211-PA
ILUMI_11212-PA
ILUMI_11213-PA
ILUMI_11214-PA
ILUMI_11219-PA
ILUMI_11220-PA
ILUMI_11221-PA
ILUMI_11225-PA
ILUMI_11227-PA
ILUMI_11229-PA
ILUMI_11232-PA
ILUMI_11233-PA
ILUMI_11234-PA
ILUMI_11235-PA
ILUMI_11240-PA
ILUMI_11243-PA
ILUMI_11244-PA
ILUMI_11245-PA
ILUMI_11246-PA
ILUMI_11247-PA
ILUMI_11248-PA
ILUMI_11249-PA
ILUMI_11250-PA
ILUMI_11251-PA
ILUMI_11252-PA
ILUMI_11253-PA
ILUMI_11259-PA
ILUMI_11260-PA
ILUMI_11261-PA
ILUMI_11262-PA
ILUMI_11264-PA
ILUMI_11265-PA
ILUMI_11266-PA
ILUMI_11270-PA
ILUMI_11272-PA
ILUMI_11275-PA
ILUMI_11278-PA
ILUMI_11279-PA
ILUMI_11283-PA
ILUMI_11289-PA
ILUMI_11290-PA
ILUMI_11295-PA
ILUMI_11300-PA
ILUMI_11301-PA
ILUMI_11302-PA
ILUMI_11303-PA
ILUMI_11308-PA
ILUMI_11309-PA
ILUMI_11314-PA
ILUMI_11315-PA
ILUMI_11316-PA
ILUMI_11317-PA
ILUMI_11318-PA
ILUMI_11319-PA
ILUMI_11320-PA
ILUMI_11321-PA
ILUMI_11322-PA
ILUMI_11325-PA
ILUMI_11326-PA
ILUMI_11327-PA
ILUMI_11332-PA
ILUMI_11335-PA
ILUMI_11337-PA
ILUMI_11338-PA
ILUMI_11339-PA
ILUMI_11340-PA
ILUMI_11345-PA
ILUMI_11347-PA
ILUMI_11348-PA
ILUMI_11349-PA
ILUMI_11350-PA
ILUMI_11353-PA
ILUMI_11355-PA
ILUMI_11356-PA
ILUMI_11357-PA
ILUMI_11359-PA
ILUMI_11360-PA
ILUMI_11361-PA
ILUMI_11362-PA
ILUMI_11363-PA
ILUMI_11367-PA
ILUMI_11368-PA
ILUMI_11369-PA
ILUMI_11370-PA
ILUMI_11371-PA
ILUMI_11372-PA
ILUMI_11374-PA
ILUMI_11379-PA
ILUMI_11380-PA
ILUMI_11382-PA
ILUMI_11383-PA
ILUMI_11390-PA
ILUMI_11391-PA
ILUMI_11394-PA
ILUMI_11395-PA
ILUMI_11396-PA
ILUMI_11397-PA
ILUMI_11398-PA
ILUMI_11399-PA
ILUMI_11400-PA
ILUMI_11402-PA
ILUMI_11403-PA
ILUMI_11404-PA
ILUMI_11405-PA
ILUMI_11414-PA
ILUMI_11418-PA
ILUMI_11419-PA
ILUMI_11424-PA
ILUMI_11425-PA
ILUMI_11428-PA
ILUMI_11430-PA
ILUMI_11431-PA
ILUMI_11433-PA
ILUMI_11435-PA
ILUMI_11437-PA
ILUMI_11439-PA
ILUMI_11445-PA
ILUMI_11451-PA
ILUMI_11457-PA
ILUMI_11458-PA
ILUMI_11459-PA
ILUMI_11470-PA
ILUMI_11471-PA
ILUMI_11472-PA
ILUMI_11477-PA
ILUMI_11479-PA
ILUMI_11482-PA
ILUMI_11485-PA
ILUMI_11488-PA
ILUMI_11493-PA
ILUMI_11494-PA
ILUMI_11497-PA
ILUMI_11498-PA
ILUMI_11500-PA
ILUMI_11503-PA
ILUMI_11505-PA
ILUMI_11506-PA
ILUMI_11508-PA
ILUMI_11514-PA
ILUMI_11515-PA
ILUMI_11516-PA
ILUMI_11519-PA
ILUMI_11523-PA
ILUMI_11526-PA
ILUMI_11531-PA
ILUMI_11532-PA
ILUMI_11533-PA
ILUMI_11535-PA
ILUMI_11536-PA
ILUMI_11537-PA
ILUMI_11539-PA
ILUMI_11542-PA
ILUMI_11546-PA
ILUMI_11548-PA
ILUMI_11549-PA
ILUMI_11551-PA
ILUMI_11556-PA
ILUMI_11559-PA
ILUMI_11560-PA
ILUMI_11579-PA
ILUMI_11580-PA
ILUMI_11581-PA
ILUMI_11584-PA
ILUMI_11591-PA
ILUMI_11592-PA
ILUMI_11593-PA
ILUMI_11595-PA
ILUMI_11596-PA
ILUMI_11597-PA
ILUMI_11600-PA
ILUMI_11602-PA
ILUMI_11603-PA
ILUMI_11604-PA
ILUMI_11605-PA
ILUMI_11606-PA
ILUMI_11607-PA
ILUMI_11608-PA
ILUMI_11609-PA
ILUMI_11610-PA
ILUMI_11611-PA
ILUMI_11612-PA
ILUMI_11615-PA
ILUMI_11616-PA
ILUMI_11617-PA
ILUMI_11619-PA
ILUMI_11632-PA
ILUMI_11633-PA
ILUMI_11634-PA
ILUMI_11637-PA
ILUMI_11638-PA
ILUMI_11640-PA
ILUMI_11641-PA
ILUMI_11642-PA
ILUMI_11645-PA
ILUMI_11646-PA
ILUMI_11647-PA
ILUMI_11648-PA
ILUMI_11649-PA
ILUMI_11650-PA
ILUMI_11651-PA
ILUMI_11654-PA
ILUMI_11656-PA
ILUMI_11658-PA
ILUMI_11659-PA
ILUMI_11660-PA
ILUMI_11662-PA
ILUMI_11664-PA
ILUMI_11665-PA
ILUMI_11666-PA
ILUMI_11667-PA
ILUMI_11671-PA
ILUMI_11672-PA
ILUMI_11673-PA
ILUMI_11676-PA
ILUMI_11678-PA
ILUMI_11679-PA
ILUMI_11680-PA
ILUMI_11681-PA
ILUMI_11684-PA
ILUMI_11685-PA
ILUMI_11686-PA
ILUMI_11687-PA
ILUMI_11688-PA
ILUMI_11689-PA
ILUMI_11690-PA
ILUMI_11691-PA
ILUMI_11692-PA
ILUMI_11693-PA
ILUMI_11694-PA
ILUMI_11695-PA
ILUMI_11700-PA
ILUMI_11703-PA
ILUMI_11706-PA
ILUMI_11707-PA
ILUMI_11708-PA
ILUMI_11709-PA
ILUMI_11711-PA
ILUMI_11712-PA
ILUMI_11715-PA
ILUMI_11716-PA
ILUMI_11717-PA
ILUMI_11718-PA
ILUMI_11719-PA
ILUMI_11720-PA
ILUMI_11721-PA
ILUMI_11723-PA
ILUMI_11724-PA
ILUMI_11730-PA
ILUMI_11735-PA
ILUMI_11736-PA
ILUMI_11737-PA
ILUMI_11738-PA
ILUMI_11739-PA
ILUMI_11740-PA
ILUMI_11741-PA
ILUMI_11742-PA
ILUMI_11744-PA
ILUMI_11745-PA
ILUMI_11746-PA
ILUMI_11751-PA
ILUMI_11752-PA
ILUMI_11756-PA
ILUMI_11757-PA
ILUMI_11759-PA
ILUMI_11760-PA
ILUMI_11761-PA
ILUMI_11762-PA
ILUMI_11763-PA
ILUMI_11764-PA
ILUMI_11767-PA
ILUMI_11768-PA
ILUMI_11769-PA
ILUMI_11770-PA
ILUMI_11772-PA
ILUMI_11773-PA
ILUMI_11775-PA
ILUMI_11777-PA
ILUMI_11783-PA
ILUMI_11786-PA
ILUMI_11787-PA
ILUMI_11788-PA
ILUMI_11789-PA
ILUMI_11795-PA
ILUMI_11796-PA
ILUMI_11797-PA
ILUMI_11798-PA
ILUMI_11800-PA
ILUMI_11805-PA
ILUMI_11806-PA
ILUMI_11807-PA
ILUMI_11808-PA
ILUMI_11810-PA
ILUMI_11812-PA
ILUMI_11816-PA
ILUMI_11817-PA
ILUMI_11818-PA
ILUMI_11819-PA
ILUMI_11820-PA
ILUMI_11821-PA
ILUMI_11822-PA
ILUMI_11823-PA
ILUMI_11824-PA
ILUMI_11825-PA
ILUMI_11826-PA
ILUMI_11827-PA
ILUMI_11828-PA
ILUMI_11832-PA
ILUMI_11833-PA
ILUMI_11835-PA
ILUMI_11839-PA
ILUMI_11840-PA
ILUMI_11842-PA
ILUMI_11843-PA
ILUMI_11844-PA
ILUMI_11847-PA
ILUMI_11855-PA
ILUMI_11856-PA
ILUMI_11857-PA
ILUMI_11860-PA
ILUMI_11861-PA
ILUMI_11862-PA
ILUMI_11865-PA
ILUMI_11866-PA
ILUMI_11867-PA
ILUMI_11868-PA
ILUMI_11870-PA
ILUMI_11871-PA
ILUMI_11878-PA
ILUMI_11879-PA
ILUMI_11882-PA
ILUMI_11883-PA
ILUMI_11884-PA
ILUMI_11885-PA
ILUMI_11887-PA
ILUMI_11888-PA
ILUMI_11889-PA
ILUMI_11890-PA
ILUMI_11892-PA
ILUMI_11894-PA
ILUMI_11896-PA
ILUMI_11897-PA
ILUMI_11898-PA
ILUMI_11899-PA
ILUMI_11900-PA
ILUMI_11902-PA
ILUMI_11903-PA
ILUMI_11904-PA
ILUMI_11907-PA
ILUMI_11908-PA
ILUMI_11910-PA
ILUMI_11914-PA
ILUMI_11915-PA
ILUMI_11916-PA
ILUMI_11917-PA
ILUMI_11918-PA
ILUMI_11919-PA
ILUMI_11926-PA
ILUMI_11927-PA
ILUMI_11928-PA
ILUMI_11930-PA
ILUMI_11931-PA
ILUMI_11932-PA
ILUMI_11933-PA
ILUMI_11934-PA
ILUMI_11937-PA
ILUMI_11938-PA
ILUMI_11939-PA
ILUMI_11943-PA
ILUMI_11944-PA
ILUMI_11945-PA
ILUMI_11947-PA
ILUMI_11948-PA
ILUMI_11949-PA
ILUMI_11950-PA
ILUMI_11951-PA
ILUMI_11952-PA
ILUMI_11954-PA
ILUMI_11955-PA
ILUMI_11956-PA
ILUMI_11957-PA
ILUMI_11961-PA
ILUMI_11964-PA
ILUMI_11965-PA
ILUMI_11968-PA
ILUMI_11969-PA
ILUMI_11970-PA
ILUMI_11973-PA
ILUMI_11974-PA
ILUMI_11975-PA
ILUMI_11977-PA
ILUMI_11980-PA
ILUMI_11990-PA
ILUMI_11992-PA
ILUMI_11994-PA
ILUMI_11999-PA
ILUMI_12000-PA
ILUMI_12001-PA
ILUMI_12002-PA
ILUMI_12003-PA
ILUMI_12004-PA
ILUMI_12006-PA
ILUMI_12007-PA
ILUMI_12008-PA
ILUMI_12010-PA
ILUMI_12012-PA
ILUMI_12013-PA
ILUMI_12014-PA
ILUMI_12015-PA
ILUMI_12016-PA
ILUMI_12018-PA
ILUMI_12020-PA
ILUMI_12021-PA
ILUMI_12024-PA
ILUMI_12032-PA
ILUMI_12033-PA
ILUMI_12034-PA
ILUMI_12035-PA
ILUMI_12039-PA
ILUMI_12040-PA
ILUMI_12041-PA
ILUMI_12042-PA
ILUMI_12045-PA
ILUMI_12046-PA
ILUMI_12047-PA
ILUMI_12052-PA
ILUMI_12053-PA
ILUMI_12056-PA
ILUMI_12059-PA
ILUMI_12060-PA
ILUMI_12061-PA
ILUMI_12062-PA
ILUMI_12063-PA
ILUMI_12064-PA
ILUMI_12065-PA
ILUMI_12066-PA
ILUMI_12071-PA
ILUMI_12072-PA
ILUMI_12076-PA
ILUMI_12078-PA
ILUMI_12079-PA
ILUMI_12082-PA
ILUMI_12083-PA
ILUMI_12085-PA
ILUMI_12086-PA
ILUMI_12087-PA
ILUMI_12089-PA
ILUMI_12091-PA
ILUMI_12093-PA
ILUMI_12095-PA
ILUMI_12096-PA
ILUMI_12097-PA
ILUMI_12098-PA
ILUMI_12101-PA
ILUMI_12103-PA
ILUMI_12105-PA
ILUMI_12106-PA
ILUMI_12110-PA
ILUMI_12111-PA
ILUMI_12112-PA
ILUMI_12113-PA
ILUMI_12114-PA
ILUMI_12115-PA
ILUMI_12116-PA
ILUMI_12118-PA
ILUMI_12119-PA
ILUMI_12120-PA
ILUMI_12123-PA
ILUMI_12128-PA
ILUMI_12133-PA
ILUMI_12134-PA
ILUMI_12135-PA
ILUMI_12136-PA
ILUMI_12138-PA
ILUMI_12143-PA
ILUMI_12144-PA
ILUMI_12145-PA
ILUMI_12146-PA
ILUMI_12147-PA
ILUMI_12148-PA
ILUMI_12150-PA
ILUMI_12154-PA
ILUMI_12155-PA
ILUMI_12157-PA
ILUMI_12158-PA
ILUMI_12159-PA
ILUMI_12160-PA
ILUMI_12162-PA
ILUMI_12163-PA
ILUMI_12164-PA
ILUMI_12165-PA
ILUMI_12166-PA
ILUMI_12171-PA
ILUMI_12172-PA
ILUMI_12175-PA
ILUMI_12177-PA
ILUMI_12178-PA
ILUMI_12180-PA
ILUMI_12181-PA
ILUMI_12182-PA
ILUMI_12183-PA
ILUMI_12185-PA
ILUMI_12186-PA
ILUMI_12187-PA
ILUMI_12188-PA
ILUMI_12190-PA
ILUMI_12199-PA
ILUMI_12206-PA
ILUMI_12209-PA
ILUMI_12211-PA
ILUMI_12215-PA
ILUMI_12217-PA
ILUMI_12218-PA
ILUMI_12219-PA
ILUMI_12221-PA
ILUMI_12222-PA
ILUMI_12225-PA
ILUMI_12227-PA
ILUMI_12228-PA
ILUMI_12229-PA
ILUMI_12231-PA
ILUMI_12232-PA
ILUMI_12236-PA
ILUMI_12238-PA
ILUMI_12239-PA
ILUMI_12240-PA
ILUMI_12241-PA
ILUMI_12242-PA
ILUMI_12243-PA
ILUMI_12244-PA
ILUMI_12246-PA
ILUMI_12250-PA
ILUMI_12251-PA
ILUMI_12252-PA
ILUMI_12253-PA
ILUMI_12254-PA
ILUMI_12256-PA
ILUMI_12257-PA
ILUMI_12258-PA
ILUMI_12260-PA
ILUMI_12264-PA
ILUMI_12265-PA
ILUMI_12267-PA
ILUMI_12268-PA
ILUMI_12269-PA
ILUMI_12270-PA
ILUMI_12271-PA
ILUMI_12272-PA
ILUMI_12273-PA
ILUMI_12274-PA
ILUMI_12275-PA
ILUMI_12277-PA
ILUMI_12279-PA
ILUMI_12281-PA
ILUMI_12282-PA
ILUMI_12283-PA
ILUMI_12284-PA
ILUMI_12285-PA
ILUMI_12286-PA
ILUMI_12288-PA
ILUMI_12290-PA
ILUMI_12291-PA
ILUMI_12293-PA
ILUMI_12294-PA
ILUMI_12296-PA
ILUMI_12303-PA
ILUMI_12304-PA
ILUMI_12306-PA
ILUMI_12310-PA
ILUMI_12311-PA
ILUMI_12312-PA
ILUMI_12313-PA
ILUMI_12314-PA
ILUMI_12315-PA
ILUMI_12317-PA
ILUMI_12321-PA
ILUMI_12322-PA
ILUMI_12326-PA
ILUMI_12327-PA
ILUMI_12328-PA
ILUMI_12329-PA
ILUMI_12339-PA
ILUMI_12340-PA
ILUMI_12341-PA
ILUMI_12347-PA
ILUMI_12349-PA
ILUMI_12350-PA
ILUMI_12352-PA
ILUMI_12354-PA
ILUMI_12356-PA
ILUMI_12358-PA
ILUMI_12359-PA
ILUMI_12360-PA
ILUMI_12361-PA
ILUMI_12362-PA
ILUMI_12365-PA
ILUMI_12370-PA
ILUMI_12374-PA
ILUMI_12375-PA
ILUMI_12378-PA
ILUMI_12379-PA
ILUMI_12381-PA
ILUMI_12383-PA
ILUMI_12384-PA
ILUMI_12391-PA
ILUMI_12392-PA
ILUMI_12395-PA
ILUMI_12397-PA
ILUMI_12400-PA
ILUMI_12402-PA
ILUMI_12403-PA
ILUMI_12408-PA
ILUMI_12409-PA
ILUMI_12410-PA
ILUMI_12411-PA
ILUMI_12412-PA
ILUMI_12416-PA
ILUMI_12417-PA
ILUMI_12418-PA
ILUMI_12419-PA
ILUMI_12420-PA
ILUMI_12423-PA
ILUMI_12424-PA
ILUMI_12426-PA
ILUMI_12427-PA
ILUMI_12428-PA
ILUMI_12429-PA
ILUMI_12430-PA
ILUMI_12431-PA
ILUMI_12432-PA
ILUMI_12433-PA
ILUMI_12434-PA
ILUMI_12435-PA
ILUMI_12436-PA
ILUMI_12437-PA
ILUMI_12438-PA
ILUMI_12440-PA
ILUMI_12441-PA
ILUMI_12443-PA
ILUMI_12445-PA
ILUMI_12446-PA
ILUMI_12447-PA
ILUMI_12451-PA
ILUMI_12452-PA
ILUMI_12456-PA
ILUMI_12458-PA
ILUMI_12459-PA
ILUMI_12460-PA
ILUMI_12462-PA
ILUMI_12465-PA
ILUMI_12469-PA
ILUMI_12470-PA
ILUMI_12471-PA
ILUMI_12472-PA
ILUMI_12473-PA
ILUMI_12475-PA
ILUMI_12476-PA
ILUMI_12477-PA
ILUMI_12478-PA
ILUMI_12479-PA
ILUMI_12480-PA
ILUMI_12481-PA
ILUMI_12482-PA
ILUMI_12485-PA
ILUMI_12486-PA
ILUMI_12487-PA
ILUMI_12488-PA
ILUMI_12489-PA
ILUMI_12490-PA
ILUMI_12492-PA
ILUMI_12493-PA
ILUMI_12497-PA
ILUMI_12500-PA
ILUMI_12503-PA
ILUMI_12504-PA
ILUMI_12506-PA
ILUMI_12507-PA
ILUMI_12510-PA
ILUMI_12512-PA
ILUMI_12513-PA
ILUMI_12514-PA
ILUMI_12515-PA
ILUMI_12516-PA
ILUMI_12517-PA
ILUMI_12519-PA
ILUMI_12520-PA
ILUMI_12521-PA
ILUMI_12523-PA
ILUMI_12527-PA
ILUMI_12528-PA
ILUMI_12530-PA
ILUMI_12531-PA
ILUMI_12535-PA
ILUMI_12537-PA
ILUMI_12538-PA
ILUMI_12540-PA
ILUMI_12541-PA
ILUMI_12544-PA
ILUMI_12547-PA
ILUMI_12548-PA
ILUMI_12549-PA
ILUMI_12557-PA
ILUMI_12560-PA
ILUMI_12561-PA
ILUMI_12562-PA
ILUMI_12564-PA
ILUMI_12566-PA
ILUMI_12567-PA
ILUMI_12568-PA
ILUMI_12569-PA
ILUMI_12570-PA
ILUMI_12571-PA
ILUMI_12580-PA
ILUMI_12581-PA
ILUMI_12583-PA
ILUMI_12584-PA
ILUMI_12586-PA
ILUMI_12588-PA
ILUMI_12591-PA
ILUMI_12592-PA
ILUMI_12593-PA
ILUMI_12595-PA
ILUMI_12596-PA
ILUMI_12597-PA
ILUMI_12599-PA
ILUMI_12601-PA
ILUMI_12602-PA
ILUMI_12603-PA
ILUMI_12604-PA
ILUMI_12605-PA
ILUMI_12606-PA
ILUMI_12608-PA
ILUMI_12610-PA
ILUMI_12613-PA
ILUMI_12616-PA
ILUMI_12617-PA
ILUMI_12618-PA
ILUMI_12619-PA
ILUMI_12620-PA
ILUMI_12621-PA
ILUMI_12626-PA
ILUMI_12627-PA
ILUMI_12636-PA
ILUMI_12639-PA
ILUMI_12641-PA
ILUMI_12642-PA
ILUMI_12644-PA
ILUMI_12647-PA
ILUMI_12649-PA
ILUMI_12650-PA
ILUMI_12651-PA
ILUMI_12655-PA
ILUMI_12658-PA
ILUMI_12659-PA
ILUMI_12661-PA
ILUMI_12665-PA
ILUMI_12666-PA
ILUMI_12668-PA
ILUMI_12672-PA
ILUMI_12673-PA
ILUMI_12674-PA
ILUMI_12675-PA
ILUMI_12676-PA
ILUMI_12677-PA
ILUMI_12678-PA
ILUMI_12679-PA
ILUMI_12680-PA
ILUMI_12681-PA
ILUMI_12682-PA
ILUMI_12683-PA
ILUMI_12684-PA
ILUMI_12691-PA
ILUMI_12692-PA
ILUMI_12706-PA
ILUMI_12708-PA
ILUMI_12709-PA
ILUMI_12710-PA
ILUMI_12713-PA
ILUMI_12716-PA
ILUMI_12717-PA
ILUMI_12718-PA
ILUMI_12719-PA
ILUMI_12721-PA
ILUMI_12723-PA
ILUMI_12724-PA
ILUMI_12726-PA
ILUMI_12728-PA
ILUMI_12729-PA
ILUMI_12731-PA
ILUMI_12732-PA
ILUMI_12733-PA
ILUMI_12735-PA
ILUMI_12739-PA
ILUMI_12745-PA
ILUMI_12746-PA
ILUMI_12748-PA
ILUMI_12749-PA
ILUMI_12753-PA
ILUMI_12754-PA
ILUMI_12755-PA
ILUMI_12757-PA
ILUMI_12758-PA
ILUMI_12760-PA
ILUMI_12761-PA
ILUMI_12762-PA
ILUMI_12763-PA
ILUMI_12764-PA
ILUMI_12765-PA
ILUMI_12766-PA
ILUMI_12767-PA
ILUMI_12768-PA
ILUMI_12769-PA
ILUMI_12771-PA
ILUMI_12773-PA
ILUMI_12774-PA
ILUMI_12777-PA
ILUMI_12778-PA
ILUMI_12779-PA
ILUMI_12782-PA
ILUMI_12783-PA
ILUMI_12788-PA
ILUMI_12789-PA
ILUMI_12790-PA
ILUMI_12791-PA
ILUMI_12794-PA
ILUMI_12795-PA
ILUMI_12796-PA
ILUMI_12797-PA
ILUMI_12798-PA
ILUMI_12799-PA
ILUMI_12800-PA
ILUMI_12803-PA
ILUMI_12805-PA
ILUMI_12812-PA
ILUMI_12814-PA
ILUMI_12815-PA
ILUMI_12818-PA
ILUMI_12819-PA
ILUMI_12823-PA
ILUMI_12825-PA
ILUMI_12826-PA
ILUMI_12828-PA
ILUMI_12829-PA
ILUMI_12830-PA
ILUMI_12831-PA
ILUMI_12835-PA
ILUMI_12836-PA
ILUMI_12837-PA
ILUMI_12838-PA
ILUMI_12839-PA
ILUMI_12841-PA
ILUMI_12842-PA
ILUMI_12843-PA
ILUMI_12846-PA
ILUMI_12854-PA
ILUMI_12855-PA
ILUMI_12856-PA
ILUMI_12857-PA
ILUMI_12858-PA
ILUMI_12859-PA
ILUMI_12861-PA
ILUMI_12862-PA
ILUMI_12863-PA
ILUMI_12864-PA
ILUMI_12865-PA
ILUMI_12867-PA
ILUMI_12868-PA
ILUMI_12869-PA
ILUMI_12871-PA
ILUMI_12875-PA
ILUMI_12878-PA
ILUMI_12879-PA
ILUMI_12881-PA
ILUMI_12885-PA
ILUMI_12887-PA
ILUMI_12888-PA
ILUMI_12889-PA
ILUMI_12893-PA
ILUMI_12894-PA
ILUMI_12908-PA
ILUMI_12909-PA
ILUMI_12912-PA
ILUMI_12914-PA
ILUMI_12915-PA
ILUMI_12918-PA
ILUMI_12919-PA
ILUMI_12920-PA
ILUMI_12921-PA
ILUMI_12923-PA
ILUMI_12924-PA
ILUMI_12925-PA
ILUMI_12928-PA
ILUMI_12930-PA
ILUMI_12931-PA
ILUMI_12932-PA
ILUMI_12933-PA
ILUMI_12934-PA
ILUMI_12935-PA
ILUMI_12936-PA
ILUMI_12938-PA
ILUMI_12939-PA
ILUMI_12940-PA
ILUMI_12942-PA
ILUMI_12943-PA
ILUMI_12944-PA
ILUMI_12946-PA
ILUMI_12947-PA
ILUMI_12948-PA
ILUMI_12953-PA
ILUMI_12954-PA
ILUMI_12956-PA
ILUMI_12957-PA
ILUMI_12959-PA
ILUMI_12963-PA
ILUMI_12965-PA
ILUMI_12966-PA
ILUMI_12967-PA
ILUMI_12970-PA
ILUMI_12971-PA
ILUMI_12972-PA
ILUMI_12973-PA
ILUMI_12974-PA
ILUMI_12976-PA
ILUMI_12978-PA
ILUMI_12979-PA
ILUMI_12984-PA
ILUMI_12985-PA
ILUMI_12987-PA
ILUMI_12988-PA
ILUMI_12989-PA
ILUMI_12991-PA
ILUMI_12995-PA
ILUMI_12999-PA
ILUMI_13000-PA
ILUMI_13002-PA
ILUMI_13004-PA
ILUMI_13005-PA
ILUMI_13022-PA
ILUMI_13023-PA
ILUMI_13024-PA
ILUMI_13025-PA
ILUMI_13026-PA
ILUMI_13027-PA
ILUMI_13028-PA
ILUMI_13030-PA
ILUMI_13032-PA
ILUMI_13034-PA
ILUMI_13037-PA
ILUMI_13042-PA
ILUMI_13045-PA
ILUMI_13046-PA
ILUMI_13049-PA
ILUMI_13050-PA
ILUMI_13053-PA
ILUMI_13055-PA
ILUMI_13056-PA
ILUMI_13059-PA
ILUMI_13061-PA
ILUMI_13062-PA
ILUMI_13064-PA
ILUMI_13068-PA
ILUMI_13070-PA
ILUMI_13073-PA
ILUMI_13074-PA
ILUMI_13079-PA
ILUMI_13080-PA
ILUMI_13081-PA
ILUMI_13085-PA
ILUMI_13087-PA
ILUMI_13088-PA
ILUMI_13092-PA
ILUMI_13094-PA
ILUMI_13095-PA
ILUMI_13103-PA
ILUMI_13104-PA
ILUMI_13106-PA
ILUMI_13108-PA
ILUMI_13109-PA
ILUMI_13110-PA
ILUMI_13111-PA
ILUMI_13114-PA
ILUMI_13120-PA
ILUMI_13121-PA
ILUMI_13127-PA
ILUMI_13128-PA
ILUMI_13129-PA
ILUMI_13132-PA
ILUMI_13135-PA
ILUMI_13136-PA
ILUMI_13137-PA
ILUMI_13140-PA
ILUMI_13143-PA
ILUMI_13144-PA
ILUMI_13148-PA
ILUMI_13149-PA
ILUMI_13152-PA
ILUMI_13165-PA
ILUMI_13169-PA
ILUMI_13170-PA
ILUMI_13174-PA
ILUMI_13175-PA
ILUMI_13176-PA
ILUMI_13177-PA
ILUMI_13181-PA
ILUMI_13182-PA
ILUMI_13184-PA
ILUMI_13186-PA
ILUMI_13187-PA
ILUMI_13188-PA
ILUMI_13189-PA
ILUMI_13191-PA
ILUMI_13192-PA
ILUMI_13201-PA
ILUMI_13203-PA
ILUMI_13204-PA
ILUMI_13205-PA
ILUMI_13210-PA
ILUMI_13211-PA
ILUMI_13212-PA
ILUMI_13213-PA
ILUMI_13215-PA
ILUMI_13217-PA
ILUMI_13218-PA
ILUMI_13224-PA
ILUMI_13229-PA
ILUMI_13230-PA
ILUMI_13232-PA
ILUMI_13233-PA
ILUMI_13234-PA
ILUMI_13235-PA
ILUMI_13236-PA
ILUMI_13239-PA
ILUMI_13241-PA
ILUMI_13242-PA
ILUMI_13243-PA
ILUMI_13244-PA
ILUMI_13246-PA
ILUMI_13248-PA
ILUMI_13249-PA
ILUMI_13250-PA
ILUMI_13251-PA
ILUMI_13252-PA
ILUMI_13254-PA
ILUMI_13257-PA
ILUMI_13258-PA
ILUMI_13259-PA
ILUMI_13260-PA
ILUMI_13263-PA
ILUMI_13264-PA
ILUMI_13269-PA
ILUMI_13272-PA
ILUMI_13273-PA
ILUMI_13274-PA
ILUMI_13275-PA
ILUMI_13278-PA
ILUMI_13279-PA
ILUMI_13281-PA
ILUMI_13282-PA
ILUMI_13283-PA
ILUMI_13284-PA
ILUMI_13285-PA
ILUMI_13287-PA
ILUMI_13288-PA
ILUMI_13289-PA
ILUMI_13292-PA
ILUMI_13293-PA
ILUMI_13294-PA
ILUMI_13296-PA
ILUMI_13297-PA
ILUMI_13298-PA
ILUMI_13299-PA
ILUMI_13300-PA
ILUMI_13301-PA
ILUMI_13307-PA
ILUMI_13309-PA
ILUMI_13310-PA
ILUMI_13311-PA
ILUMI_13312-PA
ILUMI_13318-PA
ILUMI_13320-PA
ILUMI_13325-PA
ILUMI_13326-PA
ILUMI_13327-PA
ILUMI_13336-PA
ILUMI_13342-PA
ILUMI_13343-PA
ILUMI_13348-PA
ILUMI_13349-PA
ILUMI_13358-PA
ILUMI_13362-PA
ILUMI_13365-PA
ILUMI_13366-PA
ILUMI_13367-PA
ILUMI_13368-PA
ILUMI_13369-PA
ILUMI_13371-PA
ILUMI_13374-PA
ILUMI_13375-PA
ILUMI_13376-PA
ILUMI_13377-PA
ILUMI_13382-PA
ILUMI_13383-PA
ILUMI_13385-PA
ILUMI_13386-PA
ILUMI_13389-PA
ILUMI_13390-PA
ILUMI_13393-PA
ILUMI_13394-PA
ILUMI_13395-PA
ILUMI_13396-PA
ILUMI_13397-PA
ILUMI_13401-PA
ILUMI_13402-PA
ILUMI_13403-PA
ILUMI_13404-PA
ILUMI_13406-PA
ILUMI_13407-PA
ILUMI_13409-PA
ILUMI_13414-PA
ILUMI_13416-PA
ILUMI_13417-PA
ILUMI_13420-PA
ILUMI_13421-PA
ILUMI_13424-PA
ILUMI_13426-PA
ILUMI_13427-PA
ILUMI_13430-PA
ILUMI_13436-PA
ILUMI_13437-PA
ILUMI_13439-PA
ILUMI_13440-PA
ILUMI_13444-PA
ILUMI_13445-PA
ILUMI_13449-PA
ILUMI_13450-PA
ILUMI_13453-PA
ILUMI_13457-PA
ILUMI_13459-PA
ILUMI_13460-PA
ILUMI_13465-PA
ILUMI_13466-PA
ILUMI_13470-PA
ILUMI_13472-PA
ILUMI_13473-PA
ILUMI_13474-PA
ILUMI_13475-PA
ILUMI_13478-PA
ILUMI_13479-PA
ILUMI_13480-PA
ILUMI_13483-PA
ILUMI_13484-PA
ILUMI_13485-PA
ILUMI_13486-PA
ILUMI_13487-PA
ILUMI_13489-PA
ILUMI_13494-PA
ILUMI_13495-PA
ILUMI_13498-PA
ILUMI_13503-PA
ILUMI_13508-PA
ILUMI_13510-PA
ILUMI_13511-PA
ILUMI_13512-PA
ILUMI_13523-PA
ILUMI_13526-PA
ILUMI_13528-PA
ILUMI_13531-PA
ILUMI_13532-PA
ILUMI_13534-PA
ILUMI_13538-PA
ILUMI_13543-PA
ILUMI_13544-PA
ILUMI_13549-PA
ILUMI_13551-PA
ILUMI_13554-PA
ILUMI_13556-PA
ILUMI_13557-PA
ILUMI_13559-PA
ILUMI_13560-PA
ILUMI_13564-PA
ILUMI_13565-PA
ILUMI_13566-PA
ILUMI_13567-PA
ILUMI_13571-PA
ILUMI_13574-PA
ILUMI_13576-PA
ILUMI_13579-PA
ILUMI_13581-PA
ILUMI_13584-PA
ILUMI_13585-PA
ILUMI_13586-PA
ILUMI_13587-PA
ILUMI_13588-PA
ILUMI_13589-PA
ILUMI_13590-PA
ILUMI_13591-PA
ILUMI_13594-PA
ILUMI_13597-PA
ILUMI_13600-PA
ILUMI_13602-PA
ILUMI_13603-PA
ILUMI_13604-PA
ILUMI_13605-PA
ILUMI_13614-PA
ILUMI_13616-PA
ILUMI_13617-PA
ILUMI_13618-PA
ILUMI_13620-PA
ILUMI_13621-PA
ILUMI_13623-PA
ILUMI_13627-PA
ILUMI_13628-PA
ILUMI_13630-PA
ILUMI_13631-PA
ILUMI_13640-PA
ILUMI_13641-PA
ILUMI_13642-PA
ILUMI_13643-PA
ILUMI_13644-PA
ILUMI_13645-PA
ILUMI_13646-PA
ILUMI_13647-PA
ILUMI_13650-PA
ILUMI_13651-PA
ILUMI_13653-PA
ILUMI_13655-PA
ILUMI_13656-PA
ILUMI_13657-PA
ILUMI_13665-PA
ILUMI_13669-PA
ILUMI_13673-PA
ILUMI_13674-PA
ILUMI_13675-PA
ILUMI_13676-PA
ILUMI_13677-PA
ILUMI_13679-PA
ILUMI_13680-PA
ILUMI_13681-PA
ILUMI_13682-PA
ILUMI_13683-PA
ILUMI_13684-PA
ILUMI_13685-PA
ILUMI_13686-PA
ILUMI_13687-PA
ILUMI_13688-PA
ILUMI_13689-PA
ILUMI_13690-PA
ILUMI_13691-PA
ILUMI_13693-PA
ILUMI_13694-PA
ILUMI_13695-PA
ILUMI_13696-PA
ILUMI_13697-PA
ILUMI_13698-PA
ILUMI_13699-PA
ILUMI_13700-PA
ILUMI_13701-PA
ILUMI_13702-PA
ILUMI_13704-PA
ILUMI_13705-PA
ILUMI_13707-PA
ILUMI_13708-PA
ILUMI_13709-PA
ILUMI_13710-PA
ILUMI_13711-PA
ILUMI_13712-PA
ILUMI_13713-PA
ILUMI_13714-PA
ILUMI_13715-PA
ILUMI_13719-PA
ILUMI_13722-PA
ILUMI_13724-PA
ILUMI_13740-PA
ILUMI_13742-PA
ILUMI_13747-PA
ILUMI_13749-PA
ILUMI_13754-PA
ILUMI_13755-PA
ILUMI_13758-PA
ILUMI_13760-PA
ILUMI_13761-PA
ILUMI_13763-PA
ILUMI_13768-PA
ILUMI_13769-PA
ILUMI_13772-PA
ILUMI_13773-PA
ILUMI_13774-PA
ILUMI_13775-PA
ILUMI_13776-PA
ILUMI_13786-PA
ILUMI_13789-PA
ILUMI_13797-PA
ILUMI_13799-PA
ILUMI_13800-PA
ILUMI_13802-PA
ILUMI_13805-PA
ILUMI_13822-PA
ILUMI_13823-PA
ILUMI_13824-PA
ILUMI_13829-PA
ILUMI_13831-PA
ILUMI_13835-PA
ILUMI_13837-PA
ILUMI_13838-PA
ILUMI_13839-PA
ILUMI_13840-PA
ILUMI_13845-PA
ILUMI_13846-PA
ILUMI_13850-PA
ILUMI_13851-PA
ILUMI_13855-PA
ILUMI_13857-PA
ILUMI_13858-PA
ILUMI_13859-PA
ILUMI_13860-PA
ILUMI_13861-PA
ILUMI_13863-PA
ILUMI_13864-PA
ILUMI_13865-PA
ILUMI_13866-PA
ILUMI_13869-PA
ILUMI_13870-PA
ILUMI_13872-PA
ILUMI_13873-PA
ILUMI_13875-PA
ILUMI_13877-PA
ILUMI_13881-PA
ILUMI_13883-PA
ILUMI_13884-PA
ILUMI_13885-PA
ILUMI_13889-PA
ILUMI_13900-PA
ILUMI_13901-PA
ILUMI_13916-PA
ILUMI_13920-PA
ILUMI_13924-PA
ILUMI_13927-PA
ILUMI_13929-PA
ILUMI_13938-PA
ILUMI_13944-PA
ILUMI_13945-PA
ILUMI_13950-PA
ILUMI_13954-PA
ILUMI_13955-PA
ILUMI_13956-PA
ILUMI_13957-PA
ILUMI_13959-PA
ILUMI_13960-PA
ILUMI_13961-PA
ILUMI_13964-PA
ILUMI_13965-PA
ILUMI_13967-PA
ILUMI_13968-PA
ILUMI_13973-PA
ILUMI_13976-PA
ILUMI_13977-PA
ILUMI_13979-PA
ILUMI_13982-PA
ILUMI_13987-PA
ILUMI_13989-PA
ILUMI_13991-PA
ILUMI_13998-PA
ILUMI_14002-PA
ILUMI_14013-PA
ILUMI_14017-PA
ILUMI_14018-PA
ILUMI_14021-PA
ILUMI_14022-PA
ILUMI_14027-PA
ILUMI_14031-PA
ILUMI_14036-PA
ILUMI_14041-PA
ILUMI_14051-PA
ILUMI_14052-PA
ILUMI_14054-PA
ILUMI_14066-PA
ILUMI_14067-PA
ILUMI_14068-PA
ILUMI_14071-PA
ILUMI_14074-PA
ILUMI_14080-PA
ILUMI_14083-PA
ILUMI_14089-PA
ILUMI_14090-PA
ILUMI_14094-PA
ILUMI_14098-PA
ILUMI_14100-PA
ILUMI_14106-PA
ILUMI_14109-PA
ILUMI_14110-PA
ILUMI_14111-PA
ILUMI_14118-PA
ILUMI_14119-PA
ILUMI_14125-PA
ILUMI_14126-PA
ILUMI_14128-PA
ILUMI_14129-PA
ILUMI_14131-PA
ILUMI_14134-PA
ILUMI_14136-PA
ILUMI_14141-PA
ILUMI_14142-PA
ILUMI_14144-PA
ILUMI_14145-PA
ILUMI_14149-PA
ILUMI_14151-PA
ILUMI_14154-PA
ILUMI_14156-PA
ILUMI_14160-PA
ILUMI_14164-PA
ILUMI_14166-PA
ILUMI_14168-PA
ILUMI_14169-PA
ILUMI_14176-PA
ILUMI_14180-PA
ILUMI_14182-PA
ILUMI_14185-PA
ILUMI_14186-PA
ILUMI_14189-PA
ILUMI_14192-PA
ILUMI_14197-PA
ILUMI_14199-PA
ILUMI_14204-PA
ILUMI_14206-PA
ILUMI_14208-PA
ILUMI_14209-PA
ILUMI_14214-PA
ILUMI_14217-PA
ILUMI_14219-PA
ILUMI_14225-PA
ILUMI_14227-PA
ILUMI_14237-PA
ILUMI_14238-PA
ILUMI_14240-PA
ILUMI_14243-PA
ILUMI_14248-PA
ILUMI_14253-PA
ILUMI_14260-PA
ILUMI_14264-PA
ILUMI_14269-PA
ILUMI_14276-PA
ILUMI_14277-PA
ILUMI_14283-PA
ILUMI_14286-PA
ILUMI_14288-PA
ILUMI_14289-PA
ILUMI_14291-PA
ILUMI_14294-PA
ILUMI_14296-PA
ILUMI_14297-PA
ILUMI_14299-PA
ILUMI_14301-PA
ILUMI_14302-PA
ILUMI_14303-PA
ILUMI_14304-PA
ILUMI_14305-PA
ILUMI_14307-PA
ILUMI_14312-PA
ILUMI_14315-PA
ILUMI_14320-PA
ILUMI_14321-PA
ILUMI_14324-PA
ILUMI_14325-PA
ILUMI_14328-PA
ILUMI_14329-PA
ILUMI_14335-PA
ILUMI_14345-PA
ILUMI_14348-PA
ILUMI_14353-PA
ILUMI_14354-PA
ILUMI_14356-PA
ILUMI_14360-PA
ILUMI_14362-PA
ILUMI_14364-PA
ILUMI_14368-PA
ILUMI_14372-PA
ILUMI_14373-PA
ILUMI_14379-PA
ILUMI_14387-PA
ILUMI_14391-PA
ILUMI_14392-PA
ILUMI_14394-PA
ILUMI_14399-PA
ILUMI_14403-PA
ILUMI_14404-PA
ILUMI_14407-PA
ILUMI_14408-PA
ILUMI_14409-PA
ILUMI_14415-PA
ILUMI_14420-PA
ILUMI_14429-PA
ILUMI_14430-PA
ILUMI_14435-PA
ILUMI_14436-PA
ILUMI_14442-PA
ILUMI_14443-PA
ILUMI_14445-PA
ILUMI_14446-PA
ILUMI_14464-PA
ILUMI_14468-PA
ILUMI_14469-PA
ILUMI_14471-PA
ILUMI_14478-PA
ILUMI_14480-PA
ILUMI_14482-PA
ILUMI_14490-PA
ILUMI_14495-PA
ILUMI_14501-PA
ILUMI_14508-PA
ILUMI_14509-PA
ILUMI_14512-PA
ILUMI_14515-PA
ILUMI_14516-PA
ILUMI_14517-PA
ILUMI_14520-PA
ILUMI_14523-PA
ILUMI_14526-PA
ILUMI_14527-PA
ILUMI_14529-PA
ILUMI_14530-PA
ILUMI_14534-PA
ILUMI_14535-PA
ILUMI_14538-PA
ILUMI_14558-PA
ILUMI_14562-PA
ILUMI_14564-PA
ILUMI_14568-PA
ILUMI_14573-PA
ILUMI_14576-PA
ILUMI_14582-PA
ILUMI_14586-PA
ILUMI_14591-PA
ILUMI_14594-PA
ILUMI_14595-PA
ILUMI_14602-PA
ILUMI_14605-PA
ILUMI_14607-PA
ILUMI_14608-PA
ILUMI_14619-PA
ILUMI_14621-PA
ILUMI_14624-PA
ILUMI_14631-PA
ILUMI_14632-PA
ILUMI_14641-PA
ILUMI_14643-PA
ILUMI_14644-PA
ILUMI_14649-PA
ILUMI_14656-PA
ILUMI_14658-PA
ILUMI_14659-PA
ILUMI_14664-PA
ILUMI_14665-PA
ILUMI_14669-PA
ILUMI_14673-PA
ILUMI_14674-PA
ILUMI_14677-PA
ILUMI_14678-PA
ILUMI_14682-PA
ILUMI_14683-PA
ILUMI_14685-PA
ILUMI_14697-PA
ILUMI_14699-PA
ILUMI_14701-PA
ILUMI_14703-PA
ILUMI_14715-PA
ILUMI_14716-PA
ILUMI_14718-PA
ILUMI_14720-PA
ILUMI_14721-PA
ILUMI_14724-PA
ILUMI_14726-PA
ILUMI_14727-PA
ILUMI_14728-PA
ILUMI_14730-PA
ILUMI_14735-PA
ILUMI_14741-PA
ILUMI_14742-PA
ILUMI_14744-PA
ILUMI_14746-PA
ILUMI_14747-PA
ILUMI_14754-PA
ILUMI_14762-PA
ILUMI_14768-PA
ILUMI_14769-PA
ILUMI_14771-PA
ILUMI_14773-PA
ILUMI_14782-PA
ILUMI_14788-PA
ILUMI_14800-PA
ILUMI_14802-PA
ILUMI_14803-PA
ILUMI_14806-PA
ILUMI_14810-PA
ILUMI_14811-PA
ILUMI_14816-PA
ILUMI_14817-PA
ILUMI_14827-PA
ILUMI_14828-PA
ILUMI_14834-PA
ILUMI_14836-PA
ILUMI_14846-PA
ILUMI_14849-PA
ILUMI_14850-PA
ILUMI_14851-PA
ILUMI_14853-PA
ILUMI_14856-PA
ILUMI_14866-PA
ILUMI_14870-PA
ILUMI_14871-PA
ILUMI_14877-PA
ILUMI_14879-PA
ILUMI_14880-PA
ILUMI_14882-PA
ILUMI_14885-PA
ILUMI_14887-PA
ILUMI_14889-PA
ILUMI_14895-PA
ILUMI_14896-PA
ILUMI_14897-PA
ILUMI_14898-PA
ILUMI_14902-PA
ILUMI_14924-PA
ILUMI_14930-PA
ILUMI_14932-PA
ILUMI_14933-PA
ILUMI_14934-PA
ILUMI_14939-PA
ILUMI_14940-PA
ILUMI_14943-PA
ILUMI_14950-PA
ILUMI_14951-PA
ILUMI_14952-PA
ILUMI_14955-PA
ILUMI_14956-PA
ILUMI_14957-PA
ILUMI_14958-PA
ILUMI_14960-PA
ILUMI_14962-PA
ILUMI_14964-PA
ILUMI_14976-PA
ILUMI_14977-PA
ILUMI_14980-PA
ILUMI_14982-PA
ILUMI_14985-PA
ILUMI_14989-PA
ILUMI_14992-PA
ILUMI_14997-PA
ILUMI_15002-PA
ILUMI_15003-PA
ILUMI_15012-PA
ILUMI_15015-PA
ILUMI_15019-PA
ILUMI_15022-PA
ILUMI_15023-PA
ILUMI_15024-PA
ILUMI_15028-PA
ILUMI_15029-PA
ILUMI_15032-PA
ILUMI_15033-PA
ILUMI_15034-PA
ILUMI_15035-PA
ILUMI_15041-PA
ILUMI_15042-PA
ILUMI_15045-PA
ILUMI_15050-PA
ILUMI_15051-PA
ILUMI_15056-PA
ILUMI_15074-PA
ILUMI_15076-PA
ILUMI_15077-PA
ILUMI_15078-PA
ILUMI_15080-PA
ILUMI_15085-PA
ILUMI_15089-PA
ILUMI_15095-PA
ILUMI_15100-PA
ILUMI_15101-PA
ILUMI_15102-PA
ILUMI_15105-PA
ILUMI_15107-PA
ILUMI_15111-PA
ILUMI_15112-PA
ILUMI_15113-PA
ILUMI_15116-PA
ILUMI_15118-PA
ILUMI_15121-PA
ILUMI_15124-PA
ILUMI_15128-PA
ILUMI_15129-PA
ILUMI_15131-PA
ILUMI_15136-PA
ILUMI_15147-PA
ILUMI_15148-PA
ILUMI_15150-PA
ILUMI_15154-PA
ILUMI_15162-PA
ILUMI_15181-PA
ILUMI_15185-PA
ILUMI_15186-PA
ILUMI_15189-PA
ILUMI_15190-PA
ILUMI_15193-PA
ILUMI_15196-PA
ILUMI_15198-PA
ILUMI_15199-PA
ILUMI_15200-PA
ILUMI_15201-PA
ILUMI_15214-PA
ILUMI_15215-PA
ILUMI_15217-PA
ILUMI_15220-PA
ILUMI_15221-PA
ILUMI_15227-PA
ILUMI_15228-PA
ILUMI_15237-PA
ILUMI_15243-PA
ILUMI_15245-PA
ILUMI_15246-PA
ILUMI_15249-PA
ILUMI_15256-PA
ILUMI_15260-PA
ILUMI_15270-PA
ILUMI_15273-PA
ILUMI_15274-PA
ILUMI_15275-PA
ILUMI_15281-PA
ILUMI_15284-PA
ILUMI_15286-PA
ILUMI_15288-PA
ILUMI_15291-PA
ILUMI_15292-PA
ILUMI_15297-PA
ILUMI_15300-PA
ILUMI_15301-PA
ILUMI_15303-PA
ILUMI_15305-PA
ILUMI_15307-PA
ILUMI_15308-PA
ILUMI_15311-PA
ILUMI_15314-PA
ILUMI_15316-PA
ILUMI_15323-PA
ILUMI_15333-PA
ILUMI_15335-PA
ILUMI_15336-PA
ILUMI_15338-PA
ILUMI_15339-PA
ILUMI_15341-PA
ILUMI_15348-PA
ILUMI_15350-PA
ILUMI_15353-PA
ILUMI_15356-PA
ILUMI_15358-PA
ILUMI_15359-PA
ILUMI_15360-PA
ILUMI_15363-PA
ILUMI_15364-PA
ILUMI_15368-PA
ILUMI_15372-PA
ILUMI_15373-PA
ILUMI_15379-PA
ILUMI_15381-PA
ILUMI_15382-PA
ILUMI_15388-PA
ILUMI_15392-PA
ILUMI_15395-PA
ILUMI_15400-PA
ILUMI_15402-PA
ILUMI_15404-PA
ILUMI_15406-PA
ILUMI_15408-PA
ILUMI_15410-PA
ILUMI_15411-PA
ILUMI_15420-PA
ILUMI_15424-PA
ILUMI_15429-PA
ILUMI_15430-PA
ILUMI_15434-PA
ILUMI_15435-PA
ILUMI_15436-PA
ILUMI_15438-PA
ILUMI_15441-PA
ILUMI_15444-PA
ILUMI_15449-PA
ILUMI_15453-PA
ILUMI_15456-PA
ILUMI_15459-PA
ILUMI_15461-PA
ILUMI_15462-PA
ILUMI_15466-PA
ILUMI_15467-PA
ILUMI_15469-PA
ILUMI_15471-PA
ILUMI_15472-PA
ILUMI_15476-PA
ILUMI_15479-PA
ILUMI_15480-PA
ILUMI_15481-PA
ILUMI_15483-PA
ILUMI_15484-PA
ILUMI_15485-PA
ILUMI_15488-PA
ILUMI_15489-PA
ILUMI_15494-PA
ILUMI_15495-PA
ILUMI_15497-PA
ILUMI_15500-PA
ILUMI_15501-PA
ILUMI_15502-PA
ILUMI_15503-PA
ILUMI_15504-PA
ILUMI_15505-PA
ILUMI_15508-PA
ILUMI_15515-PA
ILUMI_15517-PA
ILUMI_15522-PA
ILUMI_15523-PA
ILUMI_15527-PA
ILUMI_15530-PA
ILUMI_15535-PA
ILUMI_15536-PA
ILUMI_15541-PA
ILUMI_15550-PA
ILUMI_15552-PA
ILUMI_15555-PA
ILUMI_15560-PA
ILUMI_15565-PA
ILUMI_15566-PA
ILUMI_15567-PA
ILUMI_15570-PA
ILUMI_15572-PA
ILUMI_15577-PA
ILUMI_15578-PA
ILUMI_15582-PA
ILUMI_15584-PA
ILUMI_15585-PA
ILUMI_15603-PA
ILUMI_15608-PA
ILUMI_15614-PA
ILUMI_15618-PA
ILUMI_15619-PA
ILUMI_15621-PA
ILUMI_15623-PA
ILUMI_15627-PA
ILUMI_15628-PA
ILUMI_15635-PA
ILUMI_15639-PA
ILUMI_15644-PA
ILUMI_15651-PA
ILUMI_15652-PA
ILUMI_15653-PA
ILUMI_15654-PA
ILUMI_15658-PA
ILUMI_15667-PA
ILUMI_15670-PA
ILUMI_15673-PA
ILUMI_15689-PA
ILUMI_15691-PA
ILUMI_15692-PA
ILUMI_15695-PA
ILUMI_15710-PA
ILUMI_15717-PA
ILUMI_15718-PA
ILUMI_15721-PA
ILUMI_15722-PA
ILUMI_15724-PA
ILUMI_15725-PA
ILUMI_15726-PA
ILUMI_15738-PA
ILUMI_15746-PA
ILUMI_15748-PA
ILUMI_15749-PA
ILUMI_15753-PA
ILUMI_15764-PA
ILUMI_15766-PA
ILUMI_15768-PA
ILUMI_15772-PA
ILUMI_15773-PA
ILUMI_15776-PA
ILUMI_15777-PA
ILUMI_15778-PA
ILUMI_15779-PA
ILUMI_15780-PA
ILUMI_15781-PA
ILUMI_15783-PA
ILUMI_15785-PA
ILUMI_15790-PA
ILUMI_15800-PA
ILUMI_15801-PA
ILUMI_15804-PA
ILUMI_15807-PA
ILUMI_15811-PA
ILUMI_15812-PA
ILUMI_15814-PA
ILUMI_15815-PA
ILUMI_15816-PA
ILUMI_15818-PA
ILUMI_15823-PA
ILUMI_15825-PA
ILUMI_15827-PA
ILUMI_15828-PA
ILUMI_15829-PA
ILUMI_15830-PA
ILUMI_15835-PA
ILUMI_15838-PA
ILUMI_15839-PA
ILUMI_15840-PA
ILUMI_15841-PA
ILUMI_15842-PA
ILUMI_15853-PA
ILUMI_15857-PA
ILUMI_15860-PA
ILUMI_15871-PA
ILUMI_15872-PA
ILUMI_15874-PA
ILUMI_15875-PA
ILUMI_15877-PA
ILUMI_15880-PA
ILUMI_15888-PA
ILUMI_15889-PA
ILUMI_15890-PA
ILUMI_15910-PA
ILUMI_15911-PA
ILUMI_15912-PA
ILUMI_15922-PA
ILUMI_15923-PA
ILUMI_15927-PA
ILUMI_15941-PA
ILUMI_15944-PA
ILUMI_15954-PA
ILUMI_15956-PA
ILUMI_15960-PA
ILUMI_15966-PA
ILUMI_15968-PA
ILUMI_15969-PA
ILUMI_15972-PA
ILUMI_15973-PA
ILUMI_15975-PA
ILUMI_15978-PA
ILUMI_15982-PA
ILUMI_15993-PA
ILUMI_15996-PA
ILUMI_15998-PA
ILUMI_16004-PA
ILUMI_16008-PA
ILUMI_16009-PA
ILUMI_16014-PA
ILUMI_16016-PA
ILUMI_16018-PA
ILUMI_16021-PA
ILUMI_16026-PA
ILUMI_16037-PA
ILUMI_16043-PA
ILUMI_16045-PA
ILUMI_16046-PA
ILUMI_16048-PA
ILUMI_16049-PA
ILUMI_16055-PA
ILUMI_16065-PA
ILUMI_16067-PA
ILUMI_16069-PA
ILUMI_16070-PA
ILUMI_16071-PA
ILUMI_16074-PA
ILUMI_16081-PA
ILUMI_16082-PA
ILUMI_16085-PA
ILUMI_16086-PA
ILUMI_16087-PA
ILUMI_16101-PA
ILUMI_16103-PA
ILUMI_16105-PA
ILUMI_16108-PA
ILUMI_16116-PA
ILUMI_16123-PA
ILUMI_16125-PA
ILUMI_16131-PA
ILUMI_16132-PA
ILUMI_16135-PA
ILUMI_16137-PA
ILUMI_16139-PA
ILUMI_16142-PA
ILUMI_16144-PA
ILUMI_16146-PA
ILUMI_16147-PA
ILUMI_16151-PA
ILUMI_16162-PA
ILUMI_16163-PA
ILUMI_16166-PA
ILUMI_16167-PA
ILUMI_16170-PA
ILUMI_16174-PA
ILUMI_16175-PA
ILUMI_16182-PA
ILUMI_16184-PA
ILUMI_16185-PA
ILUMI_16190-PA
ILUMI_16194-PA
ILUMI_16196-PA
ILUMI_16204-PA
ILUMI_16206-PA
ILUMI_16208-PA
ILUMI_16218-PA
ILUMI_16219-PA
ILUMI_16229-PA
ILUMI_16239-PA
ILUMI_16249-PA
ILUMI_16253-PA
ILUMI_16256-PA
ILUMI_16258-PA
ILUMI_16266-PA
ILUMI_16268-PA
ILUMI_16269-PA
ILUMI_16275-PA
ILUMI_16276-PA
ILUMI_16278-PA
ILUMI_16281-PA
ILUMI_16287-PA
ILUMI_16294-PA
ILUMI_16295-PA
ILUMI_16296-PA
ILUMI_16298-PA
ILUMI_16300-PA
ILUMI_16301-PA
ILUMI_16304-PA
ILUMI_16306-PA
ILUMI_16313-PA
ILUMI_16315-PA
ILUMI_16317-PA
ILUMI_16320-PA
ILUMI_16321-PA
ILUMI_16324-PA
ILUMI_16325-PA
ILUMI_16328-PA
ILUMI_16331-PA
ILUMI_16332-PA
ILUMI_16335-PA
ILUMI_16336-PA
ILUMI_16337-PA
ILUMI_16338-PA
ILUMI_16342-PA
ILUMI_16343-PA
ILUMI_16345-PA
ILUMI_16354-PA
ILUMI_16355-PA
ILUMI_16356-PA
ILUMI_16357-PA
ILUMI_16358-PA
ILUMI_16361-PA
ILUMI_16362-PA
ILUMI_16363-PA
ILUMI_16364-PA
ILUMI_16365-PA
ILUMI_16366-PA
ILUMI_16372-PA
ILUMI_16374-PA
ILUMI_16384-PA
ILUMI_16385-PA
ILUMI_16386-PA
ILUMI_16395-PA
ILUMI_16400-PA
ILUMI_16401-PA
ILUMI_16403-PA
ILUMI_16408-PA
ILUMI_16411-PA
ILUMI_16415-PA
ILUMI_16417-PA
ILUMI_16421-PA
ILUMI_16426-PA
ILUMI_16430-PA
ILUMI_16434-PA
ILUMI_16437-PA
ILUMI_16440-PA
ILUMI_16441-PA
ILUMI_16443-PA
ILUMI_16447-PA
ILUMI_16450-PA
ILUMI_16458-PA
ILUMI_16462-PA
ILUMI_16467-PA
ILUMI_16485-PA
ILUMI_16490-PA
ILUMI_16491-PA
ILUMI_16492-PA
ILUMI_16495-PA
ILUMI_16497-PA
ILUMI_16498-PA
ILUMI_16499-PA
ILUMI_16500-PA
ILUMI_16503-PA
ILUMI_16505-PA
ILUMI_16506-PA
ILUMI_16507-PA
ILUMI_16509-PA
ILUMI_16510-PA
ILUMI_16515-PA
ILUMI_16518-PA
ILUMI_16519-PA
ILUMI_16523-PA
ILUMI_16529-PA
ILUMI_16532-PA
ILUMI_16537-PA
ILUMI_16538-PA
ILUMI_16539-PA
ILUMI_16540-PA
ILUMI_16542-PA
ILUMI_16546-PA
ILUMI_16548-PA
ILUMI_16549-PA
ILUMI_16551-PA
ILUMI_16552-PA
ILUMI_16555-PA
ILUMI_16556-PA
ILUMI_16558-PA
ILUMI_16560-PA
ILUMI_16561-PA
ILUMI_16566-PA
ILUMI_16570-PA
ILUMI_16575-PA
ILUMI_16584-PA
ILUMI_16588-PA
ILUMI_16590-PA
ILUMI_16592-PA
ILUMI_16596-PA
ILUMI_16597-PA
ILUMI_16598-PA
ILUMI_16601-PA
ILUMI_16603-PA
ILUMI_16611-PA
ILUMI_16613-PA
ILUMI_16628-PA
ILUMI_16630-PA
ILUMI_16632-PA
ILUMI_16634-PA
ILUMI_16637-PA
ILUMI_16638-PA
ILUMI_16640-PA
ILUMI_16644-PA
ILUMI_16650-PA
ILUMI_16651-PA
ILUMI_16658-PA
ILUMI_16663-PA
ILUMI_16665-PA
ILUMI_16666-PA
ILUMI_16670-PA
ILUMI_16674-PA
ILUMI_16675-PA
ILUMI_16682-PA
ILUMI_16685-PA
ILUMI_16686-PA
ILUMI_16691-PA
ILUMI_16692-PA
ILUMI_16693-PA
ILUMI_16695-PA
ILUMI_16699-PA
ILUMI_16701-PA
ILUMI_16703-PA
ILUMI_16705-PA
ILUMI_16706-PA
ILUMI_16707-PA
ILUMI_16708-PA
ILUMI_16710-PA
ILUMI_16714-PA
ILUMI_16720-PA
ILUMI_16723-PA
ILUMI_16726-PA
ILUMI_16732-PA
ILUMI_16736-PA
ILUMI_16746-PA
ILUMI_16748-PA
ILUMI_16755-PA
ILUMI_16756-PA
ILUMI_16772-PA
ILUMI_16773-PA
ILUMI_16776-PA
ILUMI_16778-PA
ILUMI_16782-PA
ILUMI_16786-PA
ILUMI_16788-PA
ILUMI_16791-PA
ILUMI_16798-PA
ILUMI_16800-PA
ILUMI_16804-PA
ILUMI_16805-PA
ILUMI_16808-PA
ILUMI_16810-PA
ILUMI_16813-PA
ILUMI_16817-PA
ILUMI_16820-PA
ILUMI_16826-PA
ILUMI_16827-PA
ILUMI_16828-PA
ILUMI_16829-PA
ILUMI_16840-PA
ILUMI_16846-PA
ILUMI_16852-PA
ILUMI_16859-PA
ILUMI_16864-PA
ILUMI_16877-PA
ILUMI_16878-PA
ILUMI_16879-PA
ILUMI_16880-PA
ILUMI_16881-PA
ILUMI_16885-PA
ILUMI_16886-PA
ILUMI_16887-PA
ILUMI_16888-PA
ILUMI_16893-PA
ILUMI_16895-PA
ILUMI_16903-PA
ILUMI_16907-PA
ILUMI_16911-PA
ILUMI_16915-PA
ILUMI_16920-PA
ILUMI_16921-PA
ILUMI_16923-PA
ILUMI_16924-PA
ILUMI_16925-PA
ILUMI_16931-PA
ILUMI_16932-PA
ILUMI_16933-PA
ILUMI_16937-PA
ILUMI_16943-PA
ILUMI_16944-PA
ILUMI_16951-PA
ILUMI_16954-PA
ILUMI_16956-PA
ILUMI_16957-PA
ILUMI_16961-PA
ILUMI_16963-PA
ILUMI_16982-PA
ILUMI_16984-PA
ILUMI_16985-PA
ILUMI_16989-PA
ILUMI_16992-PA
ILUMI_16996-PA
ILUMI_16998-PA
ILUMI_17002-PA
ILUMI_17008-PA
ILUMI_17011-PA
ILUMI_17016-PA
ILUMI_17029-PA
ILUMI_17031-PA
ILUMI_17038-PA
ILUMI_17045-PA
ILUMI_17046-PA
ILUMI_17052-PA
ILUMI_17059-PA
ILUMI_17060-PA
ILUMI_17064-PA
ILUMI_17068-PA
ILUMI_17069-PA
ILUMI_17070-PA
ILUMI_17075-PA
ILUMI_17076-PA
ILUMI_17080-PA
ILUMI_17085-PA
ILUMI_17086-PA
ILUMI_17088-PA
ILUMI_17089-PA
ILUMI_17090-PA
ILUMI_17100-PA
ILUMI_17102-PA
ILUMI_17104-PA
ILUMI_17107-PA
ILUMI_17109-PA
ILUMI_17112-PA
ILUMI_17113-PA
ILUMI_17114-PA
ILUMI_17119-PA
ILUMI_17120-PA
ILUMI_17121-PA
ILUMI_17122-PA
ILUMI_17124-PA
ILUMI_17126-PA
ILUMI_17128-PA
ILUMI_17135-PA
ILUMI_17136-PA
ILUMI_17137-PA
ILUMI_17140-PA
ILUMI_17143-PA
ILUMI_17145-PA
ILUMI_17147-PA
ILUMI_17148-PA
ILUMI_17154-PA
ILUMI_17159-PA
ILUMI_17166-PA
ILUMI_17172-PA
ILUMI_17178-PA
ILUMI_17181-PA
ILUMI_17188-PA
ILUMI_17190-PA
ILUMI_17195-PA
ILUMI_17197-PA
ILUMI_17198-PA
ILUMI_17205-PA
ILUMI_17206-PA
ILUMI_17210-PA
ILUMI_17215-PA
ILUMI_17219-PA
ILUMI_17224-PA
ILUMI_17226-PA
ILUMI_17229-PA
ILUMI_17242-PA
ILUMI_17243-PA
ILUMI_17244-PA
ILUMI_17263-PA
ILUMI_17266-PA
ILUMI_17269-PA
ILUMI_17274-PA
ILUMI_17275-PA
ILUMI_17277-PA
ILUMI_17278-PA
ILUMI_17279-PA
ILUMI_17280-PA
ILUMI_17285-PA
ILUMI_17287-PA
ILUMI_17291-PA
ILUMI_17299-PA
ILUMI_17301-PA
ILUMI_17303-PA
ILUMI_17309-PA
ILUMI_17310-PA
ILUMI_17314-PA
ILUMI_17315-PA
ILUMI_17320-PA
ILUMI_17323-PA
ILUMI_17324-PA
ILUMI_17328-PA
ILUMI_17330-PA
ILUMI_17333-PA
ILUMI_17335-PA
ILUMI_17339-PA
ILUMI_17342-PA
ILUMI_17349-PA
ILUMI_17350-PA
ILUMI_17351-PA
ILUMI_17353-PA
ILUMI_17354-PA
ILUMI_17355-PA
ILUMI_17356-PA
ILUMI_17357-PA
ILUMI_17368-PA
ILUMI_17369-PA
ILUMI_17370-PA
ILUMI_17375-PA
ILUMI_17380-PA
ILUMI_17382-PA
ILUMI_17386-PA
ILUMI_17387-PA
ILUMI_17391-PA
ILUMI_17392-PA
ILUMI_17398-PA
ILUMI_17399-PA
ILUMI_17400-PA
ILUMI_17401-PA
ILUMI_17406-PA
ILUMI_17411-PA
ILUMI_17413-PA
ILUMI_17417-PA
ILUMI_17418-PA
ILUMI_17420-PA
ILUMI_17426-PA
ILUMI_17435-PA
ILUMI_17436-PA
ILUMI_17444-PA
ILUMI_17446-PA
ILUMI_17447-PA
ILUMI_17450-PA
ILUMI_17454-PA
ILUMI_17458-PA
ILUMI_17459-PA
ILUMI_17466-PA
ILUMI_17468-PA
ILUMI_17473-PA
ILUMI_17475-PA
ILUMI_17477-PA
ILUMI_17479-PA
ILUMI_17481-PA
ILUMI_17486-PA
ILUMI_17487-PA
ILUMI_17488-PA
ILUMI_17489-PA
ILUMI_17494-PA
ILUMI_17499-PA
ILUMI_17501-PA
ILUMI_17505-PA
ILUMI_17510-PA
ILUMI_17518-PA
ILUMI_17520-PA
ILUMI_17526-PA
ILUMI_17528-PA
ILUMI_17533-PA
ILUMI_17545-PA
ILUMI_17548-PA
ILUMI_17550-PA
ILUMI_17551-PA
ILUMI_17553-PA
ILUMI_17554-PA
ILUMI_17556-PA
ILUMI_17560-PA
ILUMI_17562-PA
ILUMI_17564-PA
ILUMI_17566-PA
ILUMI_17580-PA
ILUMI_17581-PA
ILUMI_17584-PA
ILUMI_17590-PA
ILUMI_17591-PA
ILUMI_17598-PA
ILUMI_17599-PA
ILUMI_17602-PA
ILUMI_17603-PA
ILUMI_17605-PA
ILUMI_17606-PA
ILUMI_17610-PA
ILUMI_17619-PA
ILUMI_17622-PA
ILUMI_17624-PA
ILUMI_17641-PA
ILUMI_17642-PA
ILUMI_17644-PA
ILUMI_17645-PA
ILUMI_17646-PA
ILUMI_17650-PA
ILUMI_17651-PA
ILUMI_17652-PA
ILUMI_17653-PA
ILUMI_17657-PA
ILUMI_17658-PA
ILUMI_17660-PA
ILUMI_17661-PA
ILUMI_17662-PA
ILUMI_17667-PA
ILUMI_17670-PA
ILUMI_17671-PA
ILUMI_17673-PA
ILUMI_17678-PA
ILUMI_17680-PA
ILUMI_17683-PA
ILUMI_17684-PA
ILUMI_17687-PA
ILUMI_17688-PA
ILUMI_17696-PA
ILUMI_17697-PA
ILUMI_17706-PA
ILUMI_17709-PA
ILUMI_17712-PA
ILUMI_17713-PA
ILUMI_17714-PA
ILUMI_17716-PA
ILUMI_17723-PA
ILUMI_17724-PA
ILUMI_17727-PA
ILUMI_17729-PA
ILUMI_17731-PA
ILUMI_17735-PA
ILUMI_17740-PA
ILUMI_17741-PA
ILUMI_17742-PA
ILUMI_17749-PA
ILUMI_17750-PA
ILUMI_17751-PA
ILUMI_17753-PA
ILUMI_17756-PA
ILUMI_17757-PA
ILUMI_17761-PA
ILUMI_17764-PA
ILUMI_17766-PA
ILUMI_17769-PA
ILUMI_17774-PA
ILUMI_17777-PA
ILUMI_17779-PA
ILUMI_17780-PA
ILUMI_17782-PA
ILUMI_17784-PA
ILUMI_17786-PA
ILUMI_17787-PA
ILUMI_17789-PA
ILUMI_17791-PA
ILUMI_17792-PA
ILUMI_17793-PA
ILUMI_17796-PA
ILUMI_17799-PA
ILUMI_17802-PA
ILUMI_17803-PA
ILUMI_17804-PA
ILUMI_17805-PA
ILUMI_17809-PA
ILUMI_17815-PA
ILUMI_17816-PA
ILUMI_17818-PA
ILUMI_17821-PA
ILUMI_17822-PA
ILUMI_17824-PA
ILUMI_17829-PA
ILUMI_17830-PA
ILUMI_17836-PA
ILUMI_17842-PA
ILUMI_17844-PA
ILUMI_17846-PA
ILUMI_17848-PA
ILUMI_17858-PA
ILUMI_17860-PA
ILUMI_17861-PA
ILUMI_17864-PA
ILUMI_17865-PA
ILUMI_17869-PA
ILUMI_17870-PA
ILUMI_17871-PA
ILUMI_17877-PA
ILUMI_17879-PA
ILUMI_17880-PA
ILUMI_17883-PA
ILUMI_17886-PA
ILUMI_17890-PA
ILUMI_17891-PA
ILUMI_17896-PA
ILUMI_17897-PA
ILUMI_17901-PA
ILUMI_17902-PA
ILUMI_17906-PA
ILUMI_17911-PA
ILUMI_17912-PA
ILUMI_17913-PA
ILUMI_17914-PA
ILUMI_17915-PA
ILUMI_17917-PA
ILUMI_17918-PA
ILUMI_17920-PA
ILUMI_17921-PA
ILUMI_17923-PA
ILUMI_17924-PA
ILUMI_17925-PA
ILUMI_17927-PA
ILUMI_17928-PA
ILUMI_17929-PA
ILUMI_17931-PA
ILUMI_17932-PA
ILUMI_17936-PA
ILUMI_17938-PA
ILUMI_17941-PA
ILUMI_17942-PA
ILUMI_17943-PA
ILUMI_17945-PA
ILUMI_17946-PA
ILUMI_17947-PA
ILUMI_17948-PA
ILUMI_17951-PA
ILUMI_17953-PA
ILUMI_17956-PA
ILUMI_17957-PA
ILUMI_17958-PA
ILUMI_17964-PA
ILUMI_17967-PA
ILUMI_17972-PA
ILUMI_17974-PA
ILUMI_17975-PA
ILUMI_17984-PA
ILUMI_17985-PA
ILUMI_17987-PA
ILUMI_17988-PA
ILUMI_17990-PA
ILUMI_17994-PA
ILUMI_17995-PA
ILUMI_17997-PA
ILUMI_17998-PA
ILUMI_17999-PA
ILUMI_18002-PA
ILUMI_18005-PA
ILUMI_18007-PA
ILUMI_18019-PA
ILUMI_18022-PA
ILUMI_18023-PA
ILUMI_18028-PA
ILUMI_18031-PA
ILUMI_18046-PA
ILUMI_18047-PA
ILUMI_18051-PA
ILUMI_18054-PA
ILUMI_18055-PA
ILUMI_18059-PA
ILUMI_18063-PA
ILUMI_18069-PA
ILUMI_18073-PA
ILUMI_18075-PA
ILUMI_18078-PA
ILUMI_18080-PA
ILUMI_18081-PA
ILUMI_18084-PA
ILUMI_18088-PA
ILUMI_18090-PA
ILUMI_18091-PA
ILUMI_18094-PA
ILUMI_18096-PA
ILUMI_18097-PA
ILUMI_18102-PA
ILUMI_18103-PA
ILUMI_18105-PA
ILUMI_18106-PA
ILUMI_18107-PA
ILUMI_18113-PA
ILUMI_18114-PA
ILUMI_18119-PA
ILUMI_18120-PA
ILUMI_18122-PA
ILUMI_18123-PA
ILUMI_18125-PA
ILUMI_18131-PA
ILUMI_18133-PA
ILUMI_18136-PA
ILUMI_18137-PA
ILUMI_18138-PA
ILUMI_18139-PA
ILUMI_18141-PA
ILUMI_18143-PA
ILUMI_18146-PA
ILUMI_18153-PA
ILUMI_18154-PA
ILUMI_18157-PA
ILUMI_18160-PA
ILUMI_18161-PA
ILUMI_18163-PA
ILUMI_18167-PA
ILUMI_18169-PA
ILUMI_18170-PA
ILUMI_18172-PA
ILUMI_18173-PA
ILUMI_18175-PA
ILUMI_18176-PA
ILUMI_18177-PA
ILUMI_18178-PA
ILUMI_18179-PA
ILUMI_18180-PA
ILUMI_18189-PA
ILUMI_18193-PA
ILUMI_18197-PA
ILUMI_18198-PA
ILUMI_18201-PA
ILUMI_18206-PA
ILUMI_18209-PA
ILUMI_18210-PA
ILUMI_18212-PA
ILUMI_18216-PA
ILUMI_18217-PA
ILUMI_18218-PA
ILUMI_18219-PA
ILUMI_18220-PA
ILUMI_18223-PA
ILUMI_18225-PA
ILUMI_18231-PA
ILUMI_18233-PA
ILUMI_18234-PA
ILUMI_18237-PA
ILUMI_18241-PA
ILUMI_18243-PA
ILUMI_18250-PA
ILUMI_18261-PA
ILUMI_18271-PA
ILUMI_18272-PA
ILUMI_18275-PA
ILUMI_18278-PA
ILUMI_18279-PA
ILUMI_18281-PA
ILUMI_18282-PA
ILUMI_18284-PA
ILUMI_18286-PA
ILUMI_18289-PA
ILUMI_18292-PA
ILUMI_18293-PA
ILUMI_18296-PA
ILUMI_18299-PA
ILUMI_18302-PA
ILUMI_18304-PA
ILUMI_18306-PA
ILUMI_18309-PA
ILUMI_18310-PA
ILUMI_18318-PA
ILUMI_18320-PA
ILUMI_18322-PA
ILUMI_18329-PA
ILUMI_18331-PA
ILUMI_18332-PA
ILUMI_18334-PA
ILUMI_18338-PA
ILUMI_18347-PA
ILUMI_18348-PA
ILUMI_18350-PA
ILUMI_18351-PA
ILUMI_18352-PA
ILUMI_18353-PA
ILUMI_18355-PA
ILUMI_18356-PA
ILUMI_18358-PA
ILUMI_18360-PA
ILUMI_18362-PA
ILUMI_18364-PA
ILUMI_18369-PA
ILUMI_18370-PA
ILUMI_18377-PA
ILUMI_18381-PA
ILUMI_18382-PA
ILUMI_18384-PA
ILUMI_18385-PA
ILUMI_18386-PA
ILUMI_18387-PA
ILUMI_18388-PA
ILUMI_18389-PA
ILUMI_18390-PA
ILUMI_18393-PA
ILUMI_18394-PA
ILUMI_18400-PA
ILUMI_18401-PA
ILUMI_18406-PA
ILUMI_18408-PA
ILUMI_18410-PA
ILUMI_18413-PA
ILUMI_18414-PA
ILUMI_18415-PA
ILUMI_18419-PA
ILUMI_18421-PA
ILUMI_18423-PA
ILUMI_18424-PA
ILUMI_18429-PA
ILUMI_18430-PA
ILUMI_18437-PA
ILUMI_18439-PA
ILUMI_18440-PA
ILUMI_18442-PA
ILUMI_18444-PA
ILUMI_18446-PA
ILUMI_18455-PA
ILUMI_18456-PA
ILUMI_18458-PA
ILUMI_18460-PA
ILUMI_18463-PA
ILUMI_18467-PA
ILUMI_18469-PA
ILUMI_18470-PA
ILUMI_18471-PA
ILUMI_18472-PA
ILUMI_18475-PA
ILUMI_18476-PA
ILUMI_18477-PA
ILUMI_18483-PA
ILUMI_18488-PA
ILUMI_18491-PA
ILUMI_18492-PA
ILUMI_18495-PA
ILUMI_18496-PA
ILUMI_18497-PA
ILUMI_18499-PA
ILUMI_18500-PA
ILUMI_18502-PA
ILUMI_18504-PA
ILUMI_18505-PA
ILUMI_18508-PA
ILUMI_18510-PA
ILUMI_18514-PA
ILUMI_18516-PA
ILUMI_18520-PA
ILUMI_18521-PA
ILUMI_18522-PA
ILUMI_18526-PA
ILUMI_18528-PA
ILUMI_18537-PA
ILUMI_18541-PA
ILUMI_18543-PA
ILUMI_18548-PA
ILUMI_18552-PA
ILUMI_18554-PA
ILUMI_18557-PA
ILUMI_18559-PA
ILUMI_18562-PA
ILUMI_18563-PA
ILUMI_18566-PA
ILUMI_18568-PA
ILUMI_18569-PA
ILUMI_18580-PA
ILUMI_18584-PA
ILUMI_18586-PA
ILUMI_18588-PA
ILUMI_18593-PA
ILUMI_18594-PA
ILUMI_18599-PA
ILUMI_18600-PA
ILUMI_18603-PA
ILUMI_18606-PA
ILUMI_18611-PA
ILUMI_18613-PA
ILUMI_18622-PA
ILUMI_18623-PA
ILUMI_18624-PA
ILUMI_18629-PA
ILUMI_18631-PA
ILUMI_18635-PA
ILUMI_18639-PA
ILUMI_18641-PA
ILUMI_18642-PA
ILUMI_18644-PA
ILUMI_18646-PA
ILUMI_18653-PA
ILUMI_18654-PA
ILUMI_18662-PA
ILUMI_18663-PA
ILUMI_18665-PA
ILUMI_18667-PA
ILUMI_18670-PA
ILUMI_18674-PA
ILUMI_18676-PA
ILUMI_18677-PA
ILUMI_18678-PA
ILUMI_18680-PA
ILUMI_18681-PA
ILUMI_18682-PA
ILUMI_18683-PA
ILUMI_18684-PA
ILUMI_18685-PA
ILUMI_18688-PA
ILUMI_18694-PA
ILUMI_18697-PA
ILUMI_18699-PA
ILUMI_18701-PA
ILUMI_18702-PA
ILUMI_18705-PA
ILUMI_18706-PA
ILUMI_18707-PA
ILUMI_18710-PA
ILUMI_18711-PA
ILUMI_18712-PA
ILUMI_18713-PA
ILUMI_18714-PA
ILUMI_18717-PA
ILUMI_18722-PA
ILUMI_18724-PA
ILUMI_18726-PA
ILUMI_18731-PA
ILUMI_18734-PA
ILUMI_18737-PA
ILUMI_18749-PA
ILUMI_18750-PA
ILUMI_18753-PA
ILUMI_18754-PA
ILUMI_18755-PA
ILUMI_18756-PA
ILUMI_18757-PA
ILUMI_18758-PA
ILUMI_18759-PA
ILUMI_18764-PA
ILUMI_18771-PA
ILUMI_18773-PA
ILUMI_18774-PA
ILUMI_18777-PA
ILUMI_18784-PA
ILUMI_18786-PA
ILUMI_18788-PA
ILUMI_18791-PA
ILUMI_18793-PA
ILUMI_18794-PA
ILUMI_18803-PA
ILUMI_18806-PA
ILUMI_18808-PA
ILUMI_18818-PA
ILUMI_18820-PA
ILUMI_18823-PA
ILUMI_18824-PA
ILUMI_18829-PA
ILUMI_18830-PA
ILUMI_18835-PA
ILUMI_18837-PA
ILUMI_18839-PA
ILUMI_18841-PA
ILUMI_18845-PA
ILUMI_18847-PA
ILUMI_18848-PA
ILUMI_18851-PA
ILUMI_18858-PA
ILUMI_18862-PA
ILUMI_18863-PA
ILUMI_18865-PA
ILUMI_18867-PA
ILUMI_18872-PA
ILUMI_18878-PA
ILUMI_18879-PA
ILUMI_18885-PA
ILUMI_18886-PA
ILUMI_18888-PA
ILUMI_18890-PA
ILUMI_18895-PA
ILUMI_18896-PA
ILUMI_18899-PA
ILUMI_18901-PA
ILUMI_18902-PA
ILUMI_18903-PA
ILUMI_18906-PA
ILUMI_18907-PA
ILUMI_18909-PA
ILUMI_18911-PA
ILUMI_18912-PA
ILUMI_18913-PA
ILUMI_18919-PA
ILUMI_18920-PA
ILUMI_18921-PA
ILUMI_18922-PA
ILUMI_18923-PA
ILUMI_18924-PA
ILUMI_18925-PA
ILUMI_18927-PA
ILUMI_18928-PA
ILUMI_18929-PA
ILUMI_18930-PA
ILUMI_18933-PA
ILUMI_18934-PA
ILUMI_18947-PA
ILUMI_18948-PA
ILUMI_18950-PA
ILUMI_18955-PA
ILUMI_18958-PA
ILUMI_18959-PA
ILUMI_18966-PA
ILUMI_18967-PA
ILUMI_18969-PA
ILUMI_18970-PA
ILUMI_18971-PA
ILUMI_18974-PA
ILUMI_18977-PA
ILUMI_18978-PA
ILUMI_18983-PA
ILUMI_18984-PA
ILUMI_18987-PA
ILUMI_18990-PA
ILUMI_18993-PA
ILUMI_18994-PA
ILUMI_18998-PA
ILUMI_19002-PA
ILUMI_19003-PA
ILUMI_19004-PA
ILUMI_19012-PA
ILUMI_19013-PA
ILUMI_19017-PA
ILUMI_19020-PA
ILUMI_19022-PA
ILUMI_19038-PA
ILUMI_19039-PA
ILUMI_19042-PA
ILUMI_19043-PA
ILUMI_19044-PA
ILUMI_19046-PA
ILUMI_19047-PA
ILUMI_19048-PA
ILUMI_19050-PA
ILUMI_19052-PA
ILUMI_19053-PA
ILUMI_19054-PA
ILUMI_19055-PA
ILUMI_19056-PA
ILUMI_19059-PA
ILUMI_19060-PA
ILUMI_19065-PA
ILUMI_19066-PA
ILUMI_19067-PA
ILUMI_19070-PA
ILUMI_19071-PA
ILUMI_19072-PA
ILUMI_19073-PA
ILUMI_19077-PA
ILUMI_19079-PA
ILUMI_19081-PA
ILUMI_19082-PA
ILUMI_19083-PA
ILUMI_19088-PA
ILUMI_19093-PA
ILUMI_19094-PA
ILUMI_19096-PA
ILUMI_19097-PA
ILUMI_19099-PA
ILUMI_19103-PA
ILUMI_19104-PA
ILUMI_19105-PA
ILUMI_19106-PA
ILUMI_19107-PA
ILUMI_19117-PA
ILUMI_19124-PA
ILUMI_19126-PA
ILUMI_19127-PA
ILUMI_19129-PA
ILUMI_19131-PA
ILUMI_19134-PA
ILUMI_19135-PA
ILUMI_19136-PA
ILUMI_19149-PA
ILUMI_19150-PA
ILUMI_19158-PA
ILUMI_19160-PA
ILUMI_19161-PA
ILUMI_19162-PA
ILUMI_19164-PA
ILUMI_19167-PA
ILUMI_19168-PA
ILUMI_19173-PA
ILUMI_19174-PA
ILUMI_19175-PA
ILUMI_19176-PA
ILUMI_19181-PA
ILUMI_19182-PA
ILUMI_19185-PA
ILUMI_19188-PA
ILUMI_19190-PA
ILUMI_19193-PA
ILUMI_19195-PA
ILUMI_19198-PA
ILUMI_19201-PA
ILUMI_19202-PA
ILUMI_19203-PA
ILUMI_19204-PA
ILUMI_19208-PA
ILUMI_19209-PA
ILUMI_19211-PA
ILUMI_19213-PA
ILUMI_19216-PA
ILUMI_19220-PA
ILUMI_19222-PA
ILUMI_19223-PA
ILUMI_19228-PA
ILUMI_19230-PA
ILUMI_19232-PA
ILUMI_19235-PA
ILUMI_19236-PA
ILUMI_19238-PA
ILUMI_19239-PA
ILUMI_19240-PA
ILUMI_19241-PA
ILUMI_19246-PA
ILUMI_19247-PA
ILUMI_19248-PA
ILUMI_19250-PA
ILUMI_19251-PA
ILUMI_19252-PA
ILUMI_19255-PA
ILUMI_19264-PA
ILUMI_19266-PA
ILUMI_19269-PA
ILUMI_19270-PA
ILUMI_19271-PA
ILUMI_19278-PA
ILUMI_19281-PA
ILUMI_19287-PA
ILUMI_19288-PA
ILUMI_19289-PA
ILUMI_19291-PA
ILUMI_19294-PA
ILUMI_19296-PA
ILUMI_19304-PA
ILUMI_19305-PA
ILUMI_19307-PA
ILUMI_19311-PA
ILUMI_19322-PA
ILUMI_19328-PA
ILUMI_19329-PA
ILUMI_19332-PA
ILUMI_19339-PA
ILUMI_19343-PA
ILUMI_19346-PA
ILUMI_19349-PA
ILUMI_19351-PA
ILUMI_19352-PA
ILUMI_19355-PA
ILUMI_19359-PA
ILUMI_19361-PA
ILUMI_19364-PA
ILUMI_19366-PA
ILUMI_19367-PA
ILUMI_19373-PA
ILUMI_19374-PA
ILUMI_19375-PA
ILUMI_19376-PA
ILUMI_19382-PA
ILUMI_19383-PA
ILUMI_19385-PA
ILUMI_19391-PA
ILUMI_19392-PA
ILUMI_19394-PA
ILUMI_19395-PA
ILUMI_19396-PA
ILUMI_19406-PA
ILUMI_19407-PA
ILUMI_19408-PA
ILUMI_19412-PA
ILUMI_19413-PA
ILUMI_19416-PA
ILUMI_19418-PA
ILUMI_19423-PA
ILUMI_19426-PA
ILUMI_19430-PA
ILUMI_19434-PA
ILUMI_19435-PA
ILUMI_19437-PA
ILUMI_19438-PA
ILUMI_19441-PA
ILUMI_19443-PA
ILUMI_19444-PA
ILUMI_19446-PA
ILUMI_19447-PA
ILUMI_19453-PA
ILUMI_19454-PA
ILUMI_19455-PA
ILUMI_19456-PA
ILUMI_19457-PA
ILUMI_19458-PA
ILUMI_19461-PA
ILUMI_19465-PA
ILUMI_19468-PA
ILUMI_19472-PA
ILUMI_19474-PA
ILUMI_19476-PA
ILUMI_19477-PA
ILUMI_19482-PA
ILUMI_19486-PA
ILUMI_19492-PA
ILUMI_19495-PA
ILUMI_19496-PA
ILUMI_19497-PA
ILUMI_19499-PA
ILUMI_19501-PA
ILUMI_19503-PA
ILUMI_19505-PA
ILUMI_19512-PA
ILUMI_19513-PA
ILUMI_19521-PA
ILUMI_19523-PA
ILUMI_19527-PA
ILUMI_19531-PA
ILUMI_19532-PA
ILUMI_19533-PA
ILUMI_19534-PA
ILUMI_19535-PA
ILUMI_19539-PA
ILUMI_19540-PA
ILUMI_19545-PA
ILUMI_19551-PA
ILUMI_19556-PA
ILUMI_19558-PA
ILUMI_19568-PA
ILUMI_19569-PA
ILUMI_19571-PA
ILUMI_19578-PA
ILUMI_19580-PA
ILUMI_19581-PA
ILUMI_19583-PA
ILUMI_19586-PA
ILUMI_19588-PA
ILUMI_19589-PA
ILUMI_19590-PA
ILUMI_19591-PA
ILUMI_19595-PA
ILUMI_19596-PA
ILUMI_19598-PA
ILUMI_19600-PA
ILUMI_19601-PA
ILUMI_19604-PA
ILUMI_19606-PA
ILUMI_19608-PA
ILUMI_19611-PA
ILUMI_19612-PA
ILUMI_19613-PA
ILUMI_19614-PA
ILUMI_19617-PA
ILUMI_19619-PA
ILUMI_19622-PA
ILUMI_19624-PA
ILUMI_19637-PA
ILUMI_19638-PA
ILUMI_19643-PA
ILUMI_19644-PA
ILUMI_19647-PA
ILUMI_19648-PA
ILUMI_19653-PA
ILUMI_19658-PA
ILUMI_19663-PA
ILUMI_19664-PA
ILUMI_19665-PA
ILUMI_19667-PA
ILUMI_19670-PA
ILUMI_19675-PA
ILUMI_19676-PA
ILUMI_19677-PA
ILUMI_19678-PA
ILUMI_19682-PA
ILUMI_19683-PA
ILUMI_19685-PA
ILUMI_19691-PA
ILUMI_19694-PA
ILUMI_19696-PA
ILUMI_19701-PA
ILUMI_19703-PA
ILUMI_19704-PA
ILUMI_19709-PA
ILUMI_19712-PA
ILUMI_19713-PA
ILUMI_19714-PA
ILUMI_19715-PA
ILUMI_19716-PA
ILUMI_19722-PA
ILUMI_19723-PA
ILUMI_19724-PA
ILUMI_19725-PA
ILUMI_19728-PA
ILUMI_19729-PA
ILUMI_19730-PA
ILUMI_19733-PA
ILUMI_19734-PA
ILUMI_19736-PA
ILUMI_19740-PA
ILUMI_19741-PA
ILUMI_19742-PA
ILUMI_19746-PA
ILUMI_19751-PA
ILUMI_19752-PA
ILUMI_19757-PA
ILUMI_19758-PA
ILUMI_19761-PA
ILUMI_19763-PA
ILUMI_19766-PA
ILUMI_19768-PA
ILUMI_19775-PA
ILUMI_19778-PA
ILUMI_19780-PA
ILUMI_19781-PA
ILUMI_19784-PA
ILUMI_19785-PA
ILUMI_19788-PA
ILUMI_19789-PA
ILUMI_19790-PA
ILUMI_19792-PA
ILUMI_19793-PA
ILUMI_19796-PA
ILUMI_19797-PA
ILUMI_19804-PA
ILUMI_19805-PA
ILUMI_19813-PA
ILUMI_19820-PA
ILUMI_19822-PA
ILUMI_19823-PA
ILUMI_19824-PA
ILUMI_19826-PA
ILUMI_19829-PA
ILUMI_19831-PA
ILUMI_19832-PA
ILUMI_19838-PA
ILUMI_19839-PA
ILUMI_19842-PA
ILUMI_19843-PA
ILUMI_19846-PA
ILUMI_19848-PA
ILUMI_19852-PA
ILUMI_19854-PA
ILUMI_19855-PA
ILUMI_19861-PA
ILUMI_19863-PA
ILUMI_19865-PA
ILUMI_19867-PA
ILUMI_19873-PA
ILUMI_19876-PA
ILUMI_19877-PA
ILUMI_19878-PA
ILUMI_19880-PA
ILUMI_19889-PA
ILUMI_19892-PA
ILUMI_19894-PA
ILUMI_19895-PA
ILUMI_19897-PA
ILUMI_19907-PA
ILUMI_19908-PA
ILUMI_19909-PA
ILUMI_19910-PA
ILUMI_19912-PA
ILUMI_19916-PA
ILUMI_19917-PA
ILUMI_19919-PA
ILUMI_19926-PA
ILUMI_19930-PA
ILUMI_19931-PA
ILUMI_19935-PA
ILUMI_19936-PA
ILUMI_19937-PA
ILUMI_19940-PA
ILUMI_19955-PA
ILUMI_19958-PA
ILUMI_19959-PA
ILUMI_19960-PA
ILUMI_19961-PA
ILUMI_19962-PA
ILUMI_19963-PA
ILUMI_19971-PA
ILUMI_19974-PA
ILUMI_19975-PA
ILUMI_19976-PA
ILUMI_19977-PA
ILUMI_19978-PA
ILUMI_19980-PA
ILUMI_19982-PA
ILUMI_19983-PA
ILUMI_19984-PA
ILUMI_19985-PA
ILUMI_19987-PA
ILUMI_19989-PA
ILUMI_19997-PA
ILUMI_20003-PA
ILUMI_20007-PA
ILUMI_20011-PA
ILUMI_20013-PA
ILUMI_20015-PA
ILUMI_20016-PA
ILUMI_20017-PA
ILUMI_20018-PA
ILUMI_20020-PA
ILUMI_20021-PA
ILUMI_20028-PA
ILUMI_20032-PA
ILUMI_20033-PA
ILUMI_20036-PA
ILUMI_20039-PA
ILUMI_20040-PA
ILUMI_20043-PA
ILUMI_20045-PA
ILUMI_20046-PA
ILUMI_20051-PA
ILUMI_20053-PA
ILUMI_20055-PA
ILUMI_20058-PA
ILUMI_20059-PA
ILUMI_20064-PA
ILUMI_20069-PA
ILUMI_20073-PA
ILUMI_20075-PA
ILUMI_20076-PA
ILUMI_20077-PA
ILUMI_20080-PA
ILUMI_20081-PA
ILUMI_20083-PA
ILUMI_20087-PA
ILUMI_20092-PA
ILUMI_20099-PA
ILUMI_20103-PA
ILUMI_20105-PA
ILUMI_20106-PA
ILUMI_20112-PA
ILUMI_20113-PA
ILUMI_20116-PA
ILUMI_20117-PA
ILUMI_20121-PA
ILUMI_20123-PA
ILUMI_20124-PA
ILUMI_20127-PA
ILUMI_20128-PA
ILUMI_20133-PA
ILUMI_20135-PA
ILUMI_20138-PA
ILUMI_20143-PA
ILUMI_20144-PA
ILUMI_20147-PA
ILUMI_20149-PA
ILUMI_20150-PA
ILUMI_20152-PA
ILUMI_20157-PA
ILUMI_20160-PA
ILUMI_20161-PA
ILUMI_20162-PA
ILUMI_20163-PA
ILUMI_20167-PA
ILUMI_20169-PA
ILUMI_20170-PA
ILUMI_20172-PA
ILUMI_20173-PA
ILUMI_20174-PA
ILUMI_20178-PA
ILUMI_20179-PA
ILUMI_20182-PA
ILUMI_20185-PA
ILUMI_20187-PA
ILUMI_20188-PA
ILUMI_20189-PA
ILUMI_20193-PA
ILUMI_20197-PA
ILUMI_20198-PA
ILUMI_20199-PA
ILUMI_20200-PA
ILUMI_20202-PA
ILUMI_20203-PA
ILUMI_20205-PA
ILUMI_20210-PA
ILUMI_20215-PA
ILUMI_20222-PA
ILUMI_20224-PA
ILUMI_20227-PA
ILUMI_20234-PA
ILUMI_20235-PA
ILUMI_20237-PA
ILUMI_20245-PA
ILUMI_20247-PA
ILUMI_20248-PA
ILUMI_20252-PA
ILUMI_20256-PA
ILUMI_20259-PA
ILUMI_20260-PA
ILUMI_20265-PA
ILUMI_20266-PA
ILUMI_20273-PA
ILUMI_20277-PA
ILUMI_20278-PA
ILUMI_20279-PA
ILUMI_20280-PA
ILUMI_20281-PA
ILUMI_20284-PA
ILUMI_20285-PA
ILUMI_20286-PA
ILUMI_20287-PA
ILUMI_20288-PA
ILUMI_20289-PA
ILUMI_20290-PA
ILUMI_20291-PA
ILUMI_20295-PA
ILUMI_20297-PA
ILUMI_20299-PA
ILUMI_20301-PA
ILUMI_20303-PA
ILUMI_20304-PA
ILUMI_20307-PA
ILUMI_20308-PA
ILUMI_20310-PA
ILUMI_20311-PA
ILUMI_20312-PA
ILUMI_20313-PA
ILUMI_20314-PA
ILUMI_20315-PA
ILUMI_20320-PA
ILUMI_20322-PA
ILUMI_20323-PA
ILUMI_20324-PA
ILUMI_20325-PA
ILUMI_20328-PA
ILUMI_20329-PA
ILUMI_20333-PA
ILUMI_20341-PA
ILUMI_20343-PA
ILUMI_20344-PA
ILUMI_20345-PA
ILUMI_20348-PA
ILUMI_20349-PA
ILUMI_20350-PA
ILUMI_20351-PA
ILUMI_20352-PA
ILUMI_20354-PA
ILUMI_20355-PA
ILUMI_20356-PA
ILUMI_20357-PA
ILUMI_20358-PA
ILUMI_20359-PA
ILUMI_20362-PA
ILUMI_20363-PA
ILUMI_20367-PA
ILUMI_20369-PA
ILUMI_20372-PA
ILUMI_20373-PA
ILUMI_20374-PA
ILUMI_20376-PA
ILUMI_20377-PA
ILUMI_20378-PA
ILUMI_20379-PA
ILUMI_20380-PA
ILUMI_20381-PA
ILUMI_20382-PA
ILUMI_20383-PA
ILUMI_20384-PA
ILUMI_20385-PA
ILUMI_20386-PA
ILUMI_20390-PA
ILUMI_20392-PA
ILUMI_20394-PA
ILUMI_20395-PA
ILUMI_20396-PA
ILUMI_20397-PA
ILUMI_20401-PA
ILUMI_20405-PA
ILUMI_20407-PA
ILUMI_20408-PA
ILUMI_20410-PA
ILUMI_20411-PA
ILUMI_20413-PA
ILUMI_20414-PA
ILUMI_20416-PA
ILUMI_20420-PA
ILUMI_20423-PA
ILUMI_20430-PA
ILUMI_20432-PA
ILUMI_20433-PA
ILUMI_20435-PA
ILUMI_20436-PA
ILUMI_20437-PA
ILUMI_20439-PA
ILUMI_20440-PA
ILUMI_20441-PA
ILUMI_20443-PA
ILUMI_20444-PA
ILUMI_20446-PA
ILUMI_20447-PA
ILUMI_20448-PA
ILUMI_20450-PA
ILUMI_20451-PA
ILUMI_20452-PA
ILUMI_20453-PA
ILUMI_20455-PA
ILUMI_20456-PA
ILUMI_20457-PA
ILUMI_20458-PA
ILUMI_20459-PA
ILUMI_20460-PA
ILUMI_20461-PA
ILUMI_20463-PA
ILUMI_20465-PA
ILUMI_20467-PA
ILUMI_20468-PA
ILUMI_20469-PA
ILUMI_20473-PA
ILUMI_20474-PA
ILUMI_20475-PA
ILUMI_20479-PA
ILUMI_20481-PA
ILUMI_20483-PA
ILUMI_20484-PA
ILUMI_20485-PA
ILUMI_20486-PA
ILUMI_20487-PA
ILUMI_20488-PA
ILUMI_20489-PA
ILUMI_20490-PA
ILUMI_20492-PA
ILUMI_20493-PA
ILUMI_20494-PA
ILUMI_20498-PA
ILUMI_20499-PA
ILUMI_20506-PA
ILUMI_20507-PA
ILUMI_20508-PA
ILUMI_20509-PA
ILUMI_20511-PA
ILUMI_20513-PA
ILUMI_20514-PA
ILUMI_20515-PA
ILUMI_20516-PA
ILUMI_20517-PA
ILUMI_20518-PA
ILUMI_20519-PA
ILUMI_20520-PA
ILUMI_20521-PA
ILUMI_20522-PA
ILUMI_20523-PA
ILUMI_20526-PA
ILUMI_20528-PA
ILUMI_20529-PA
ILUMI_20530-PA
ILUMI_20531-PA
ILUMI_20532-PA
ILUMI_20535-PA
ILUMI_20545-PA
ILUMI_20546-PA
ILUMI_20548-PA
ILUMI_20549-PA
ILUMI_20550-PA
ILUMI_20552-PA
ILUMI_20553-PA
ILUMI_20554-PA
ILUMI_20555-PA
ILUMI_20556-PA
ILUMI_20557-PA
ILUMI_20558-PA
ILUMI_20561-PA
ILUMI_20563-PA
ILUMI_20564-PA
ILUMI_20565-PA
ILUMI_20568-PA
ILUMI_20569-PA
ILUMI_20571-PA
ILUMI_20574-PA
ILUMI_20580-PA
ILUMI_20581-PA
ILUMI_20583-PA
ILUMI_20585-PA
ILUMI_20594-PA
ILUMI_20595-PA
ILUMI_20596-PA
ILUMI_20598-PA
ILUMI_20601-PA
ILUMI_20603-PA
ILUMI_20604-PA
ILUMI_20606-PA
ILUMI_20607-PA
ILUMI_20608-PA
ILUMI_20609-PA
ILUMI_20610-PA
ILUMI_20612-PA
ILUMI_20615-PA
ILUMI_20617-PA
ILUMI_20618-PA
ILUMI_20621-PA
ILUMI_20622-PA
ILUMI_20623-PA
ILUMI_20625-PA
ILUMI_20626-PA
ILUMI_20628-PA
ILUMI_20630-PA
ILUMI_20631-PA
ILUMI_20632-PA
ILUMI_20633-PA
ILUMI_20634-PA
ILUMI_20635-PA
ILUMI_20636-PA
ILUMI_20637-PA
ILUMI_20638-PA
ILUMI_20639-PA
ILUMI_20640-PA
ILUMI_20641-PA
ILUMI_20642-PA
ILUMI_20643-PA
ILUMI_20644-PA
ILUMI_20645-PA
ILUMI_20646-PA
ILUMI_20649-PA
ILUMI_20650-PA
ILUMI_20651-PA
ILUMI_20654-PA
ILUMI_20656-PA
ILUMI_20657-PA
ILUMI_20661-PA
ILUMI_20662-PA
ILUMI_20665-PA
ILUMI_20666-PA
ILUMI_20667-PA
ILUMI_20668-PA
ILUMI_20670-PA
ILUMI_20671-PA
ILUMI_20672-PA
ILUMI_20673-PA
ILUMI_20674-PA
ILUMI_20679-PA
ILUMI_20683-PA
ILUMI_20684-PA
ILUMI_20689-PA
ILUMI_20690-PA
ILUMI_20691-PA
ILUMI_20693-PA
ILUMI_20698-PA
ILUMI_20701-PA
ILUMI_20705-PA
ILUMI_20706-PA
ILUMI_20707-PA
ILUMI_20709-PA
ILUMI_20710-PA
ILUMI_20711-PA
ILUMI_20715-PA
ILUMI_20717-PA
ILUMI_20718-PA
ILUMI_20720-PA
ILUMI_20721-PA
ILUMI_20723-PA
ILUMI_20727-PA
ILUMI_20728-PA
ILUMI_20729-PA
ILUMI_20730-PA
ILUMI_20733-PA
ILUMI_20734-PA
ILUMI_20735-PA
ILUMI_20737-PA
ILUMI_20738-PA
ILUMI_20739-PA
ILUMI_20740-PA
ILUMI_20741-PA
ILUMI_20742-PA
ILUMI_20743-PA
ILUMI_20744-PA
ILUMI_20745-PA
ILUMI_20746-PA
ILUMI_20748-PA
ILUMI_20751-PA
ILUMI_20755-PA
ILUMI_20756-PA
ILUMI_20757-PA
ILUMI_20760-PA
ILUMI_20776-PA
ILUMI_20779-PA
ILUMI_20785-PA
ILUMI_20786-PA
ILUMI_20790-PA
ILUMI_20792-PA
ILUMI_20793-PA
ILUMI_20795-PA
ILUMI_20796-PA
ILUMI_20797-PA
ILUMI_20798-PA
ILUMI_20799-PA
ILUMI_20800-PA
ILUMI_20801-PA
ILUMI_20802-PA
ILUMI_20803-PA
ILUMI_20806-PA
ILUMI_20807-PA
ILUMI_20808-PA
ILUMI_20809-PA
ILUMI_20810-PA
ILUMI_20812-PA
ILUMI_20814-PA
ILUMI_20815-PA
ILUMI_20816-PA
ILUMI_20817-PA
ILUMI_20818-PA
ILUMI_20819-PA
ILUMI_20828-PA
ILUMI_20832-PA
ILUMI_20835-PA
ILUMI_20838-PA
ILUMI_20841-PA
ILUMI_20843-PA
ILUMI_20846-PA
ILUMI_20847-PA
ILUMI_20848-PA
ILUMI_20850-PA
ILUMI_20851-PA
ILUMI_20852-PA
ILUMI_20853-PA
ILUMI_20854-PA
ILUMI_20855-PA
ILUMI_20858-PA
ILUMI_20860-PA
ILUMI_20862-PA
ILUMI_20867-PA
ILUMI_20868-PA
ILUMI_20870-PA
ILUMI_20871-PA
ILUMI_20872-PA
ILUMI_20877-PA
ILUMI_20881-PA
ILUMI_20883-PA
ILUMI_20884-PA
ILUMI_20885-PA
ILUMI_20887-PA
ILUMI_20892-PA
ILUMI_20893-PA
ILUMI_20895-PA
ILUMI_20896-PA
ILUMI_20897-PA
ILUMI_20899-PA
ILUMI_20900-PA
ILUMI_20901-PA
ILUMI_20902-PA
ILUMI_20907-PA
ILUMI_20908-PA
ILUMI_20911-PA
ILUMI_20913-PA
ILUMI_20916-PA
ILUMI_20918-PA
ILUMI_20920-PA
ILUMI_20923-PA
ILUMI_20924-PA
ILUMI_20925-PA
ILUMI_20929-PA
ILUMI_20930-PA
ILUMI_20931-PA
ILUMI_20932-PA
ILUMI_20933-PA
ILUMI_20934-PA
ILUMI_20935-PA
ILUMI_20936-PA
ILUMI_20938-PA
ILUMI_20940-PA
ILUMI_20942-PA
ILUMI_20944-PA
ILUMI_20947-PA
ILUMI_20948-PA
ILUMI_20950-PA
ILUMI_20951-PA
ILUMI_20952-PA
ILUMI_20953-PA
ILUMI_20954-PA
ILUMI_20955-PA
ILUMI_20956-PA
ILUMI_20958-PA
ILUMI_20959-PA
ILUMI_20963-PA
ILUMI_20964-PA
ILUMI_20965-PA
ILUMI_20966-PA
ILUMI_20967-PA
ILUMI_20970-PA
ILUMI_20972-PA
ILUMI_20974-PA
ILUMI_20975-PA
ILUMI_20977-PA
ILUMI_20978-PA
ILUMI_20980-PA
ILUMI_20982-PA
ILUMI_20983-PA
ILUMI_20984-PA
ILUMI_20985-PA
ILUMI_20986-PA
ILUMI_20987-PA
ILUMI_20988-PA
ILUMI_20989-PA
ILUMI_20991-PA
ILUMI_20992-PA
ILUMI_20995-PA
ILUMI_20996-PA
ILUMI_20998-PA
ILUMI_20999-PA
ILUMI_21003-PA
ILUMI_21006-PA
ILUMI_21007-PA
ILUMI_21010-PA
ILUMI_21016-PA
ILUMI_21022-PA
ILUMI_21026-PA
ILUMI_21027-PA
ILUMI_21028-PA
ILUMI_21029-PA
ILUMI_21031-PA
ILUMI_21033-PA
ILUMI_21035-PA
ILUMI_21038-PA
ILUMI_21043-PA
ILUMI_21044-PA
ILUMI_21045-PA
ILUMI_21046-PA
ILUMI_21049-PA
ILUMI_21050-PA
ILUMI_21051-PA
ILUMI_21052-PA
ILUMI_21053-PA
ILUMI_21054-PA
ILUMI_21057-PA
ILUMI_21061-PA
ILUMI_21062-PA
ILUMI_21063-PA
ILUMI_21064-PA
ILUMI_21065-PA
ILUMI_21066-PA
ILUMI_21067-PA
ILUMI_21069-PA
ILUMI_21070-PA
ILUMI_21071-PA
ILUMI_21073-PA
ILUMI_21074-PA
ILUMI_21078-PA
ILUMI_21079-PA
ILUMI_21080-PA
ILUMI_21082-PA
ILUMI_21083-PA
ILUMI_21084-PA
ILUMI_21086-PA
ILUMI_21087-PA
ILUMI_21088-PA
ILUMI_21089-PA
ILUMI_21090-PA
ILUMI_21093-PA
ILUMI_21095-PA
ILUMI_21097-PA
ILUMI_21098-PA
ILUMI_21099-PA
ILUMI_21100-PA
ILUMI_21101-PA
ILUMI_21102-PA
ILUMI_21103-PA
ILUMI_21104-PA
ILUMI_21105-PA
ILUMI_21106-PA
ILUMI_21107-PA
ILUMI_21108-PA
ILUMI_21109-PA
ILUMI_21110-PA
ILUMI_21114-PA
ILUMI_21115-PA
ILUMI_21117-PA
ILUMI_21118-PA
ILUMI_21119-PA
ILUMI_21120-PA
ILUMI_21121-PA
ILUMI_21122-PA
ILUMI_21131-PA
ILUMI_21135-PA
ILUMI_21136-PA
ILUMI_21139-PA
ILUMI_21141-PA
ILUMI_21142-PA
ILUMI_21145-PA
ILUMI_21146-PA
ILUMI_21148-PA
ILUMI_21150-PA
ILUMI_21154-PA
ILUMI_21155-PA
ILUMI_21156-PA
ILUMI_21157-PA
ILUMI_21158-PA
ILUMI_21159-PA
ILUMI_21161-PA
ILUMI_21162-PA
ILUMI_21163-PA
ILUMI_21164-PA
ILUMI_21169-PA
ILUMI_21170-PA
ILUMI_21171-PA
ILUMI_21172-PA
ILUMI_21173-PA
ILUMI_21174-PA
ILUMI_21175-PA
ILUMI_21176-PA
ILUMI_21177-PA
ILUMI_21179-PA
ILUMI_21180-PA
ILUMI_21181-PA
ILUMI_21182-PA
ILUMI_21183-PA
ILUMI_21184-PA
ILUMI_21185-PA
ILUMI_21191-PA
ILUMI_21192-PA
ILUMI_21193-PA
ILUMI_21194-PA
ILUMI_21195-PA
ILUMI_21196-PA
ILUMI_21197-PA
ILUMI_21198-PA
ILUMI_21199-PA
ILUMI_21200-PA
ILUMI_21201-PA
ILUMI_21202-PA
ILUMI_21203-PA
ILUMI_21204-PA
ILUMI_21205-PA
ILUMI_21206-PA
ILUMI_21207-PA
ILUMI_21208-PA
ILUMI_21211-PA
ILUMI_21212-PA
ILUMI_21213-PA
ILUMI_21215-PA
ILUMI_21216-PA
ILUMI_21219-PA
ILUMI_21222-PA
ILUMI_21223-PA
ILUMI_21224-PA
ILUMI_21226-PA
ILUMI_21227-PA
ILUMI_21228-PA
ILUMI_21229-PA
ILUMI_21231-PA
ILUMI_21233-PA
ILUMI_21235-PA
ILUMI_21236-PA
ILUMI_21239-PA
ILUMI_21240-PA
ILUMI_21241-PA
ILUMI_21247-PA
ILUMI_21248-PA
ILUMI_21249-PA
ILUMI_21251-PA
ILUMI_21252-PA
ILUMI_21253-PA
ILUMI_21255-PA
ILUMI_21259-PA
ILUMI_21260-PA
ILUMI_21261-PA
ILUMI_21263-PA
ILUMI_21267-PA
ILUMI_21268-PA
ILUMI_21269-PA
ILUMI_21270-PA
ILUMI_21272-PA
ILUMI_21275-PA
ILUMI_21276-PA
ILUMI_21277-PA
ILUMI_21280-PA
ILUMI_21281-PA
ILUMI_21282-PA
ILUMI_21283-PA
ILUMI_21284-PA
ILUMI_21287-PA
ILUMI_21288-PA
ILUMI_21289-PA
ILUMI_21290-PA
ILUMI_21291-PA
ILUMI_21292-PA
ILUMI_21293-PA
ILUMI_21298-PA
ILUMI_21299-PA
ILUMI_21300-PA
ILUMI_21301-PA
ILUMI_21303-PA
ILUMI_21304-PA
ILUMI_21305-PA
ILUMI_21306-PA
ILUMI_21312-PA
ILUMI_21313-PA
ILUMI_21314-PA
ILUMI_21315-PA
ILUMI_21316-PA
ILUMI_21317-PA
ILUMI_21321-PA
ILUMI_21322-PA
ILUMI_21323-PA
ILUMI_21324-PA
ILUMI_21325-PA
ILUMI_21326-PA
ILUMI_21327-PA
ILUMI_21328-PA
ILUMI_21329-PA
ILUMI_21331-PA
ILUMI_21332-PA
ILUMI_21334-PA
ILUMI_21336-PA
ILUMI_21337-PA
ILUMI_21338-PA
ILUMI_21339-PA
ILUMI_21340-PA
ILUMI_21341-PA
ILUMI_21342-PA
ILUMI_21346-PA
ILUMI_21350-PA
ILUMI_21351-PA
ILUMI_21352-PA
ILUMI_21354-PA
ILUMI_21357-PA
ILUMI_21358-PA
ILUMI_21361-PA
ILUMI_21362-PA
ILUMI_21364-PA
ILUMI_21369-PA
ILUMI_21371-PA
ILUMI_21372-PA
ILUMI_21374-PA
ILUMI_21377-PA
ILUMI_21379-PA
ILUMI_21380-PA
ILUMI_21381-PA
ILUMI_21382-PA
ILUMI_21383-PA
ILUMI_21384-PA
ILUMI_21385-PA
ILUMI_21387-PA
ILUMI_21390-PA
ILUMI_21393-PA
ILUMI_21394-PA
ILUMI_21395-PA
ILUMI_21397-PA
ILUMI_21400-PA
ILUMI_21401-PA
ILUMI_21402-PA
ILUMI_21403-PA
ILUMI_21404-PA
ILUMI_21405-PA
ILUMI_21410-PA
ILUMI_21411-PA
ILUMI_21415-PA
ILUMI_21422-PA
ILUMI_21423-PA
ILUMI_21424-PA
ILUMI_21425-PA
ILUMI_21430-PA
ILUMI_21438-PA
ILUMI_21441-PA
ILUMI_21443-PA
ILUMI_21444-PA
ILUMI_21446-PA
ILUMI_21450-PA
ILUMI_21453-PA
ILUMI_21454-PA
ILUMI_21455-PA
ILUMI_21458-PA
ILUMI_21459-PA
ILUMI_21460-PA
ILUMI_21461-PA
ILUMI_21462-PA
ILUMI_21464-PA
ILUMI_21465-PA
ILUMI_21470-PA
ILUMI_21472-PA
ILUMI_21473-PA
ILUMI_21480-PA
ILUMI_21483-PA
ILUMI_21485-PA
ILUMI_21486-PA
ILUMI_21487-PA
ILUMI_21488-PA
ILUMI_21489-PA
ILUMI_21491-PA
ILUMI_21494-PA
ILUMI_21498-PA
ILUMI_21499-PA
ILUMI_21500-PA
ILUMI_21505-PA
ILUMI_21507-PA
ILUMI_21508-PA
ILUMI_21521-PA
ILUMI_21522-PA
ILUMI_21523-PA
ILUMI_21526-PA
ILUMI_21527-PA
ILUMI_21528-PA
ILUMI_21529-PA
ILUMI_21536-PA
ILUMI_21537-PA
ILUMI_21539-PA
ILUMI_21540-PA
ILUMI_21541-PA
ILUMI_21542-PA
ILUMI_21545-PA
ILUMI_21547-PA
ILUMI_21550-PA
ILUMI_21551-PA
ILUMI_21552-PA
ILUMI_21553-PA
ILUMI_21555-PA
ILUMI_21556-PA
ILUMI_21559-PA
ILUMI_21560-PA
ILUMI_21562-PA
ILUMI_21563-PA
ILUMI_21565-PA
ILUMI_21566-PA
ILUMI_21568-PA
ILUMI_21569-PA
ILUMI_21570-PA
ILUMI_21571-PA
ILUMI_21573-PA
ILUMI_21574-PA
ILUMI_21575-PA
ILUMI_21576-PA
ILUMI_21577-PA
ILUMI_21580-PA
ILUMI_21581-PA
ILUMI_21584-PA
ILUMI_21587-PA
ILUMI_21588-PA
ILUMI_21589-PA
ILUMI_21590-PA
ILUMI_21591-PA
ILUMI_21592-PA
ILUMI_21593-PA
ILUMI_21594-PA
ILUMI_21595-PA
ILUMI_21612-PA
ILUMI_21613-PA
ILUMI_21614-PA
ILUMI_21616-PA
ILUMI_21617-PA
ILUMI_21618-PA
ILUMI_21620-PA
ILUMI_21621-PA
ILUMI_21622-PA
ILUMI_21629-PA
ILUMI_21630-PA
ILUMI_21631-PA
ILUMI_21632-PA
ILUMI_21634-PA
ILUMI_21635-PA
ILUMI_21637-PA
ILUMI_21638-PA
ILUMI_21642-PA
ILUMI_21643-PA
ILUMI_21644-PA
ILUMI_21645-PA
ILUMI_21646-PA
ILUMI_21647-PA
ILUMI_21648-PA
ILUMI_21650-PA
ILUMI_21651-PA
ILUMI_21654-PA
ILUMI_21656-PA
ILUMI_21657-PA
ILUMI_21658-PA
ILUMI_21659-PA
ILUMI_21660-PA
ILUMI_21661-PA
ILUMI_21664-PA
ILUMI_21666-PA
ILUMI_21667-PA
ILUMI_21668-PA
ILUMI_21669-PA
ILUMI_21673-PA
ILUMI_21674-PA
ILUMI_21676-PA
ILUMI_21677-PA
ILUMI_21679-PA
ILUMI_21681-PA
ILUMI_21687-PA
ILUMI_21688-PA
ILUMI_21691-PA
ILUMI_21692-PA
ILUMI_21693-PA
ILUMI_21695-PA
ILUMI_21696-PA
ILUMI_21697-PA
ILUMI_21698-PA
ILUMI_21699-PA
ILUMI_21700-PA
ILUMI_21701-PA
ILUMI_21702-PA
ILUMI_21703-PA
ILUMI_21705-PA
ILUMI_21706-PA
ILUMI_21707-PA
ILUMI_21708-PA
ILUMI_21709-PA
ILUMI_21715-PA
ILUMI_21716-PA
ILUMI_21717-PA
ILUMI_21718-PA
ILUMI_21719-PA
ILUMI_21721-PA
ILUMI_21723-PA
ILUMI_21728-PA
ILUMI_21730-PA
ILUMI_21732-PA
ILUMI_21733-PA
ILUMI_21734-PA
ILUMI_21736-PA
ILUMI_21737-PA
ILUMI_21738-PA
ILUMI_21739-PA
ILUMI_21740-PA
ILUMI_21741-PA
ILUMI_21742-PA
ILUMI_21744-PA
ILUMI_21747-PA
ILUMI_21751-PA
ILUMI_21752-PA
ILUMI_21753-PA
ILUMI_21754-PA
ILUMI_21756-PA
ILUMI_21763-PA
ILUMI_21764-PA
ILUMI_21766-PA
ILUMI_21768-PA
ILUMI_21769-PA
ILUMI_21770-PA
ILUMI_21771-PA
ILUMI_21772-PA
ILUMI_21773-PA
ILUMI_21774-PA
ILUMI_21775-PA
ILUMI_21779-PA
ILUMI_21780-PA
ILUMI_21782-PA
ILUMI_21783-PA
ILUMI_21784-PA
ILUMI_21785-PA
ILUMI_21786-PA
ILUMI_21787-PA
ILUMI_21788-PA
ILUMI_21791-PA
ILUMI_21795-PA
ILUMI_21799-PA
ILUMI_21800-PA
ILUMI_21801-PA
ILUMI_21802-PA
ILUMI_21803-PA
ILUMI_21804-PA
ILUMI_21805-PA
ILUMI_21806-PA
ILUMI_21808-PA
ILUMI_21809-PA
ILUMI_21811-PA
ILUMI_21815-PA
ILUMI_21818-PA
ILUMI_21820-PA
ILUMI_21821-PA
ILUMI_21822-PA
ILUMI_21823-PA
ILUMI_21824-PA
ILUMI_21825-PA
ILUMI_21829-PA
ILUMI_21832-PA
ILUMI_21834-PA
ILUMI_21838-PA
ILUMI_21839-PA
ILUMI_21840-PA
ILUMI_21847-PA
ILUMI_21848-PA
ILUMI_21850-PA
ILUMI_21851-PA
ILUMI_21853-PA
ILUMI_21855-PA
ILUMI_21858-PA
ILUMI_21861-PA
ILUMI_21862-PA
ILUMI_21863-PA
ILUMI_21864-PA
ILUMI_21868-PA
ILUMI_21869-PA
ILUMI_21870-PA
ILUMI_21871-PA
ILUMI_21872-PA
ILUMI_21873-PA
ILUMI_21874-PA
ILUMI_21875-PA
ILUMI_21879-PA
ILUMI_21880-PA
ILUMI_21881-PA
ILUMI_21882-PA
ILUMI_21885-PA
ILUMI_21886-PA
ILUMI_21888-PA
ILUMI_21889-PA
ILUMI_21892-PA
ILUMI_21893-PA
ILUMI_21894-PA
ILUMI_21896-PA
ILUMI_21897-PA
ILUMI_21898-PA
ILUMI_21899-PA
ILUMI_21901-PA
ILUMI_21902-PA
ILUMI_21907-PA
ILUMI_21911-PA
ILUMI_21913-PA
ILUMI_21914-PA
ILUMI_21915-PA
ILUMI_21920-PA
ILUMI_21921-PA
ILUMI_21922-PA
ILUMI_21926-PA
ILUMI_21928-PA
ILUMI_21929-PA
ILUMI_21930-PA
ILUMI_21931-PA
ILUMI_21932-PA
ILUMI_21934-PA
ILUMI_21935-PA
ILUMI_21936-PA
ILUMI_21940-PA
ILUMI_21946-PA
ILUMI_21947-PA
ILUMI_21948-PA
ILUMI_21949-PA
ILUMI_21950-PA
ILUMI_21951-PA
ILUMI_21952-PA
ILUMI_21953-PA
ILUMI_21955-PA
ILUMI_21957-PA
ILUMI_21958-PA
ILUMI_21959-PA
ILUMI_21962-PA
ILUMI_21965-PA
ILUMI_21969-PA
ILUMI_21970-PA
ILUMI_21971-PA
ILUMI_21972-PA
ILUMI_21973-PA
ILUMI_21975-PA
ILUMI_21976-PA
ILUMI_21981-PA
ILUMI_21982-PA
ILUMI_21984-PA
ILUMI_21985-PA
ILUMI_21986-PA
ILUMI_21988-PA
ILUMI_21991-PA
ILUMI_21992-PA
ILUMI_21993-PA
ILUMI_21994-PA
ILUMI_21995-PA
ILUMI_21996-PA
ILUMI_21998-PA
ILUMI_22000-PA
ILUMI_22001-PA
ILUMI_22002-PA
ILUMI_22003-PA
ILUMI_22004-PA
ILUMI_22006-PA
ILUMI_22007-PA
ILUMI_22008-PA
ILUMI_22009-PA
ILUMI_22012-PA
ILUMI_22014-PA
ILUMI_22015-PA
ILUMI_22017-PA
ILUMI_22019-PA
ILUMI_22028-PA
ILUMI_22033-PA
ILUMI_22035-PA
ILUMI_22036-PA
ILUMI_22038-PA
ILUMI_22039-PA
ILUMI_22042-PA
ILUMI_22043-PA
ILUMI_22053-PA
ILUMI_22056-PA
ILUMI_22057-PA
ILUMI_22058-PA
ILUMI_22059-PA
ILUMI_22060-PA
ILUMI_22061-PA
ILUMI_22062-PA
ILUMI_22063-PA
ILUMI_22064-PA
ILUMI_22065-PA
ILUMI_22067-PA
ILUMI_22068-PA
ILUMI_22069-PA
ILUMI_22070-PA
ILUMI_22071-PA
ILUMI_22072-PA
ILUMI_22073-PA
ILUMI_22074-PA
ILUMI_22077-PA
ILUMI_22078-PA
ILUMI_22079-PA
ILUMI_22080-PA
ILUMI_22081-PA
ILUMI_22082-PA
ILUMI_22084-PA
ILUMI_22086-PA
ILUMI_22091-PA
ILUMI_22094-PA
ILUMI_22096-PA
ILUMI_22102-PA
ILUMI_22104-PA
ILUMI_22105-PA
ILUMI_22108-PA
ILUMI_22113-PA
ILUMI_22116-PA
ILUMI_22118-PA
ILUMI_22119-PA
ILUMI_22120-PA
ILUMI_22122-PA
ILUMI_22126-PA
ILUMI_22127-PA
ILUMI_22128-PA
ILUMI_22129-PA
ILUMI_22130-PA
ILUMI_22132-PA
ILUMI_22133-PA
ILUMI_22134-PA
ILUMI_22135-PA
ILUMI_22136-PA
ILUMI_22137-PA
ILUMI_22139-PA
ILUMI_22141-PA
ILUMI_22142-PA
ILUMI_22143-PA
ILUMI_22145-PA
ILUMI_22146-PA
ILUMI_22147-PA
ILUMI_22149-PA
ILUMI_22150-PA
ILUMI_22152-PA
ILUMI_22154-PA
ILUMI_22159-PA
ILUMI_22160-PA
ILUMI_22161-PA
ILUMI_22162-PA
ILUMI_22163-PA
ILUMI_22169-PA
ILUMI_22174-PA
ILUMI_22175-PA
ILUMI_22180-PA
ILUMI_22184-PA
ILUMI_22186-PA
ILUMI_22187-PA
ILUMI_22188-PA
ILUMI_22189-PA
ILUMI_22190-PA
ILUMI_22191-PA
ILUMI_22196-PA
ILUMI_22197-PA
ILUMI_22199-PA
ILUMI_22200-PA
ILUMI_22201-PA
ILUMI_22203-PA
ILUMI_22204-PA
ILUMI_22206-PA
ILUMI_22210-PA
ILUMI_22211-PA
ILUMI_22212-PA
ILUMI_22213-PA
ILUMI_22214-PA
ILUMI_22215-PA
ILUMI_22217-PA
ILUMI_22219-PA
ILUMI_22220-PA
ILUMI_22223-PA
ILUMI_22224-PA
ILUMI_22226-PA
ILUMI_22228-PA
ILUMI_22230-PA
ILUMI_22232-PA
ILUMI_22233-PA
ILUMI_22234-PA
ILUMI_22235-PA
ILUMI_22236-PA
ILUMI_22241-PA
ILUMI_22243-PA
ILUMI_22245-PA
ILUMI_22247-PA
ILUMI_22248-PA
ILUMI_22249-PA
ILUMI_22252-PA
ILUMI_22253-PA
ILUMI_22254-PA
ILUMI_22255-PA
ILUMI_22256-PA
ILUMI_22257-PA
ILUMI_22258-PA
ILUMI_22259-PA
ILUMI_22260-PA
ILUMI_22261-PA
ILUMI_22262-PA
ILUMI_22263-PA
ILUMI_22266-PA
ILUMI_22267-PA
ILUMI_22268-PA
ILUMI_22269-PA
ILUMI_22273-PA
ILUMI_22274-PA
ILUMI_22277-PA
ILUMI_22278-PA
ILUMI_22279-PA
ILUMI_22280-PA
ILUMI_22281-PA
ILUMI_22282-PA
ILUMI_22283-PA
ILUMI_22284-PA
ILUMI_22285-PA
ILUMI_22286-PA
ILUMI_22288-PA
ILUMI_22289-PA
ILUMI_22290-PA
ILUMI_22291-PA
ILUMI_22292-PA
ILUMI_22293-PA
ILUMI_22294-PA
ILUMI_22295-PA
ILUMI_22296-PA
ILUMI_22297-PA
ILUMI_22298-PA
ILUMI_22299-PA
ILUMI_22300-PA
ILUMI_22305-PA
ILUMI_22307-PA
ILUMI_22308-PA
ILUMI_22310-PA
ILUMI_22311-PA
ILUMI_22312-PA
ILUMI_22313-PA
ILUMI_22314-PA
ILUMI_22315-PA
ILUMI_22316-PA
ILUMI_22317-PA
ILUMI_22318-PA
ILUMI_22319-PA
ILUMI_22320-PA
ILUMI_22321-PA
ILUMI_22322-PA
ILUMI_22323-PA
ILUMI_22325-PA
ILUMI_22326-PA
ILUMI_22327-PA
ILUMI_22328-PA
ILUMI_22329-PA
ILUMI_22336-PA
ILUMI_22337-PA
ILUMI_22338-PA
ILUMI_22339-PA
ILUMI_22344-PA
ILUMI_22346-PA
ILUMI_22350-PA
ILUMI_22351-PA
ILUMI_22354-PA
ILUMI_22355-PA
ILUMI_22356-PA
ILUMI_22357-PA
ILUMI_22358-PA
ILUMI_22359-PA
ILUMI_22361-PA
ILUMI_22374-PA
ILUMI_22376-PA
ILUMI_22377-PA
ILUMI_22378-PA
ILUMI_22382-PA
ILUMI_22383-PA
ILUMI_22386-PA
ILUMI_22387-PA
ILUMI_22388-PA
ILUMI_22390-PA
ILUMI_22391-PA
ILUMI_22394-PA
ILUMI_22396-PA
ILUMI_22397-PA
ILUMI_22400-PA
ILUMI_22401-PA
ILUMI_22402-PA
ILUMI_22403-PA
ILUMI_22404-PA
ILUMI_22405-PA
ILUMI_22406-PA
ILUMI_22407-PA
ILUMI_22408-PA
ILUMI_22409-PA
ILUMI_22410-PA
ILUMI_22412-PA
ILUMI_22414-PA
ILUMI_22418-PA
ILUMI_22420-PA
ILUMI_22422-PA
ILUMI_22425-PA
ILUMI_22426-PA
ILUMI_22427-PA
ILUMI_22428-PA
ILUMI_22429-PA
ILUMI_22430-PA
ILUMI_22431-PA
ILUMI_22432-PA
ILUMI_22437-PA
ILUMI_22438-PA
ILUMI_22439-PA
ILUMI_22440-PA
ILUMI_22441-PA
ILUMI_22444-PA
ILUMI_22446-PA
ILUMI_22447-PA
ILUMI_22448-PA
ILUMI_22449-PA
ILUMI_22450-PA
ILUMI_22452-PA
ILUMI_22453-PA
ILUMI_22454-PA
ILUMI_22455-PA
ILUMI_22468-PA
ILUMI_22470-PA
ILUMI_22472-PA
ILUMI_22474-PA
ILUMI_22477-PA
ILUMI_22485-PA
ILUMI_22486-PA
ILUMI_22487-PA
ILUMI_22490-PA
ILUMI_22491-PA
ILUMI_22492-PA
ILUMI_22495-PA
ILUMI_22496-PA
ILUMI_22498-PA
ILUMI_22501-PA
ILUMI_22510-PA
ILUMI_22512-PA
ILUMI_22513-PA
ILUMI_22514-PA
ILUMI_22515-PA
ILUMI_22516-PA
ILUMI_22518-PA
ILUMI_22520-PA
ILUMI_22521-PA
ILUMI_22527-PA
ILUMI_22529-PA
ILUMI_22531-PA
ILUMI_22533-PA
ILUMI_22535-PA
ILUMI_22536-PA
ILUMI_22542-PA
ILUMI_22543-PA
ILUMI_22544-PA
ILUMI_22545-PA
ILUMI_22546-PA
ILUMI_22547-PA
ILUMI_22549-PA
ILUMI_22550-PA
ILUMI_22551-PA
ILUMI_22556-PA
ILUMI_22561-PA
ILUMI_22562-PA
ILUMI_22563-PA
ILUMI_22567-PA
ILUMI_22571-PA
ILUMI_22572-PA
ILUMI_22576-PA
ILUMI_22578-PA
ILUMI_22579-PA
ILUMI_22580-PA
ILUMI_22582-PA
ILUMI_22583-PA
ILUMI_22584-PA
ILUMI_22587-PA
ILUMI_22588-PA
ILUMI_22589-PA
ILUMI_22590-PA
ILUMI_22591-PA
ILUMI_22595-PA
ILUMI_22596-PA
ILUMI_22598-PA
ILUMI_22602-PA
ILUMI_22604-PA
ILUMI_22605-PA
ILUMI_22606-PA
ILUMI_22607-PA
ILUMI_22608-PA
ILUMI_22609-PA
ILUMI_22610-PA
ILUMI_22611-PA
ILUMI_22614-PA
ILUMI_22615-PA
ILUMI_22616-PA
ILUMI_22617-PA
ILUMI_22619-PA
ILUMI_22620-PA
ILUMI_22623-PA
ILUMI_22624-PA
ILUMI_22625-PA
ILUMI_22626-PA
ILUMI_22627-PA
ILUMI_22628-PA
ILUMI_22630-PA
ILUMI_22631-PA
ILUMI_22632-PA
ILUMI_22633-PA
ILUMI_22635-PA
ILUMI_22636-PA
ILUMI_22639-PA
ILUMI_22640-PA
ILUMI_22641-PA
ILUMI_22642-PA
ILUMI_22643-PA
ILUMI_22644-PA
ILUMI_22645-PA
ILUMI_22647-PA
ILUMI_22652-PA
ILUMI_22654-PA
ILUMI_22658-PA
ILUMI_22659-PA
ILUMI_22662-PA
ILUMI_22663-PA
ILUMI_22664-PA
ILUMI_22665-PA
ILUMI_22666-PA
ILUMI_22667-PA
ILUMI_22668-PA
ILUMI_22669-PA
ILUMI_22670-PA
ILUMI_22671-PA
ILUMI_22672-PA
ILUMI_22674-PA
ILUMI_22676-PA
ILUMI_22677-PA
ILUMI_22678-PA
ILUMI_22679-PA
ILUMI_22681-PA
ILUMI_22683-PA
ILUMI_22685-PA
ILUMI_22686-PA
ILUMI_22687-PA
ILUMI_22688-PA
ILUMI_22689-PA
ILUMI_22691-PA
ILUMI_22693-PA
ILUMI_22699-PA
ILUMI_22700-PA
ILUMI_22701-PA
ILUMI_22703-PA
ILUMI_22705-PA
ILUMI_22707-PA
ILUMI_22708-PA
ILUMI_22709-PA
ILUMI_22710-PA
ILUMI_22712-PA
ILUMI_22714-PA
ILUMI_22715-PA
ILUMI_22716-PA
ILUMI_22717-PA
ILUMI_22718-PA
ILUMI_22719-PA
ILUMI_22720-PA
ILUMI_22724-PA
ILUMI_22725-PA
ILUMI_22732-PA
ILUMI_22735-PA
ILUMI_22737-PA
ILUMI_22740-PA
ILUMI_22742-PA
ILUMI_22744-PA
ILUMI_22745-PA
ILUMI_22746-PA
ILUMI_22747-PA
ILUMI_22750-PA
ILUMI_22751-PA
ILUMI_22752-PA
ILUMI_22755-PA
ILUMI_22756-PA
ILUMI_22757-PA
ILUMI_22766-PA
ILUMI_22771-PA
ILUMI_22772-PA
ILUMI_22773-PA
ILUMI_22774-PA
ILUMI_22785-PA
ILUMI_22786-PA
ILUMI_22788-PA
ILUMI_22789-PA
ILUMI_22790-PA
ILUMI_22793-PA
ILUMI_22794-PA
ILUMI_22795-PA
ILUMI_22797-PA
ILUMI_22798-PA
ILUMI_22800-PA
ILUMI_22803-PA
ILUMI_22804-PA
ILUMI_22805-PA
ILUMI_22806-PA
ILUMI_22807-PA
ILUMI_22809-PA
ILUMI_22811-PA
ILUMI_22812-PA
ILUMI_22814-PA
ILUMI_22815-PA
ILUMI_22816-PA
ILUMI_22817-PA
ILUMI_22819-PA
ILUMI_22820-PA
ILUMI_22821-PA
ILUMI_22822-PA
ILUMI_22823-PA
ILUMI_22825-PA
ILUMI_22830-PA
ILUMI_22831-PA
ILUMI_22832-PA
ILUMI_22833-PA
ILUMI_22834-PA
ILUMI_22835-PA
ILUMI_22836-PA
ILUMI_22837-PA
ILUMI_22838-PA
ILUMI_22839-PA
ILUMI_22840-PA
ILUMI_22842-PA
ILUMI_22843-PA
ILUMI_22844-PA
ILUMI_22845-PA
ILUMI_22846-PA
ILUMI_22847-PA
ILUMI_22848-PA
ILUMI_22850-PA
ILUMI_22851-PA
ILUMI_22852-PA
ILUMI_22853-PA
ILUMI_22854-PA
ILUMI_22856-PA
ILUMI_22857-PA
ILUMI_22858-PA
ILUMI_22859-PA
ILUMI_22860-PA
ILUMI_22861-PA
ILUMI_22862-PA
ILUMI_22863-PA
ILUMI_22864-PA
ILUMI_22867-PA
ILUMI_22868-PA
ILUMI_22870-PA
ILUMI_22872-PA
ILUMI_22875-PA
ILUMI_22877-PA
ILUMI_22880-PA
ILUMI_22884-PA
ILUMI_22885-PA
ILUMI_22886-PA
ILUMI_22887-PA
ILUMI_22889-PA
ILUMI_22895-PA
ILUMI_22896-PA
ILUMI_22897-PA
ILUMI_22898-PA
ILUMI_22900-PA
ILUMI_22905-PA
ILUMI_22909-PA
ILUMI_22910-PA
ILUMI_22911-PA
ILUMI_22912-PA
ILUMI_22913-PA
ILUMI_22914-PA
ILUMI_22915-PA
ILUMI_22916-PA
ILUMI_22917-PA
ILUMI_22918-PA
ILUMI_22921-PA
ILUMI_22922-PA
ILUMI_22924-PA
ILUMI_22925-PA
ILUMI_22926-PA
ILUMI_22930-PA
ILUMI_22938-PA
ILUMI_22941-PA
ILUMI_22943-PA
ILUMI_22944-PA
ILUMI_22949-PA
ILUMI_22951-PA
ILUMI_22952-PA
ILUMI_22961-PA
ILUMI_22964-PA
ILUMI_22966-PA
ILUMI_22967-PA
ILUMI_22969-PA
ILUMI_22970-PA
ILUMI_22971-PA
ILUMI_22972-PA
ILUMI_22973-PA
ILUMI_22974-PA
ILUMI_22975-PA
ILUMI_22978-PA
ILUMI_22979-PA
ILUMI_22981-PA
ILUMI_22982-PA
ILUMI_22986-PA
ILUMI_22987-PA
ILUMI_22994-PA
ILUMI_23002-PA
ILUMI_23003-PA
ILUMI_23005-PA
ILUMI_23006-PA
ILUMI_23007-PA
ILUMI_23008-PA
ILUMI_23011-PA
ILUMI_23012-PA
ILUMI_23013-PA
ILUMI_23014-PA
ILUMI_23019-PA
ILUMI_23022-PA
ILUMI_23030-PA
ILUMI_23034-PA
ILUMI_23035-PA
ILUMI_23037-PA
ILUMI_23039-PA
ILUMI_23040-PA
ILUMI_23042-PA
ILUMI_23043-PA
ILUMI_23044-PA
ILUMI_23045-PA
ILUMI_23046-PA
ILUMI_23047-PA
ILUMI_23048-PA
ILUMI_23049-PA
ILUMI_23050-PA
ILUMI_23051-PA
ILUMI_23052-PA
ILUMI_23053-PA
ILUMI_23054-PA
ILUMI_23055-PA
ILUMI_23056-PA
ILUMI_23057-PA
ILUMI_23058-PA
ILUMI_23059-PA
ILUMI_23060-PA
ILUMI_23061-PA
ILUMI_23062-PA
ILUMI_23066-PA
ILUMI_23071-PA
ILUMI_23073-PA
ILUMI_23074-PA
ILUMI_23075-PA
ILUMI_23077-PA
ILUMI_23080-PA
ILUMI_23081-PA
ILUMI_23084-PA
ILUMI_23085-PA
ILUMI_23086-PA
ILUMI_23088-PA
ILUMI_23089-PA
ILUMI_23090-PA
ILUMI_23091-PA
ILUMI_23092-PA
ILUMI_23094-PA
ILUMI_23096-PA
ILUMI_23097-PA
ILUMI_23101-PA
ILUMI_23102-PA
ILUMI_23103-PA
ILUMI_23106-PA
ILUMI_23107-PA
ILUMI_23108-PA
ILUMI_23109-PA
ILUMI_23110-PA
ILUMI_23112-PA
ILUMI_23113-PA
ILUMI_23115-PA
ILUMI_23118-PA
ILUMI_23120-PA
ILUMI_23123-PA
ILUMI_23124-PA
ILUMI_23127-PA
ILUMI_23129-PA
ILUMI_23141-PA
ILUMI_23142-PA
ILUMI_23143-PA
ILUMI_23144-PA
ILUMI_23145-PA
ILUMI_23146-PA
ILUMI_23148-PA
ILUMI_23149-PA
ILUMI_23150-PA
ILUMI_23151-PA
ILUMI_23153-PA
ILUMI_23154-PA
ILUMI_23155-PA
ILUMI_23156-PA
ILUMI_23157-PA
ILUMI_23158-PA
ILUMI_23159-PA
ILUMI_23161-PA
ILUMI_23162-PA
ILUMI_23163-PA
ILUMI_23164-PA
ILUMI_23165-PA
ILUMI_23166-PA
ILUMI_23167-PA
ILUMI_23168-PA
ILUMI_23171-PA
ILUMI_23172-PA
ILUMI_23173-PA
ILUMI_23174-PA
ILUMI_23175-PA
ILUMI_23176-PA
ILUMI_23177-PA
ILUMI_23178-PA
ILUMI_23180-PA
ILUMI_23181-PA
ILUMI_23187-PA
ILUMI_23191-PA
ILUMI_23192-PA
ILUMI_23193-PA
ILUMI_23195-PA
ILUMI_23196-PA
ILUMI_23197-PA
ILUMI_23198-PA
ILUMI_23199-PA
ILUMI_23200-PA
ILUMI_23201-PA
ILUMI_23202-PA
ILUMI_23203-PA
ILUMI_23204-PA
ILUMI_23205-PA
ILUMI_23206-PA
ILUMI_23207-PA
ILUMI_23208-PA
ILUMI_23209-PA
ILUMI_23210-PA
ILUMI_23211-PA
ILUMI_23212-PA
ILUMI_23218-PA
ILUMI_23224-PA
ILUMI_23225-PA
ILUMI_23226-PA
ILUMI_23231-PA
ILUMI_23232-PA
ILUMI_23236-PA
ILUMI_23238-PA
ILUMI_23239-PA
ILUMI_23240-PA
ILUMI_23242-PA
ILUMI_23245-PA
ILUMI_23246-PA
ILUMI_23248-PA
ILUMI_23252-PA
ILUMI_23257-PA
ILUMI_23259-PA
ILUMI_23264-PA
ILUMI_23266-PA
ILUMI_23268-PA
ILUMI_23271-PA
ILUMI_23272-PA
ILUMI_23273-PA
ILUMI_23275-PA
ILUMI_23276-PA
ILUMI_23279-PA
ILUMI_23280-PA
ILUMI_23282-PA
ILUMI_23283-PA
ILUMI_23285-PA
ILUMI_23286-PA
ILUMI_23287-PA
ILUMI_23291-PA
ILUMI_23292-PA
ILUMI_23293-PA
ILUMI_23294-PA
ILUMI_23296-PA
ILUMI_23297-PA
ILUMI_23298-PA
ILUMI_23299-PA
ILUMI_23301-PA
ILUMI_23302-PA
ILUMI_23303-PA
ILUMI_23304-PA
ILUMI_23305-PA
ILUMI_23306-PA
ILUMI_23308-PA
ILUMI_23310-PA
ILUMI_23311-PA
ILUMI_23312-PA
ILUMI_23314-PA
ILUMI_23315-PA
ILUMI_23316-PA
ILUMI_23317-PA
ILUMI_23318-PA
ILUMI_23319-PA
ILUMI_23320-PA
ILUMI_23321-PA
ILUMI_23322-PA
ILUMI_23323-PA
ILUMI_23324-PA
ILUMI_23325-PA
ILUMI_23328-PA
ILUMI_23330-PA
ILUMI_23332-PA
ILUMI_23334-PA
ILUMI_23335-PA
ILUMI_23337-PA
ILUMI_23338-PA
ILUMI_23339-PA
ILUMI_23340-PA
ILUMI_23341-PA
ILUMI_23342-PA
ILUMI_23343-PA
ILUMI_23344-PA
ILUMI_23345-PA
ILUMI_23346-PA
ILUMI_23347-PA
ILUMI_23348-PA
ILUMI_23349-PA
ILUMI_23350-PA
ILUMI_23352-PA
ILUMI_23353-PA
ILUMI_23358-PA
ILUMI_23359-PA
ILUMI_23360-PA
ILUMI_23362-PA
ILUMI_23363-PA
ILUMI_23364-PA
ILUMI_23365-PA
ILUMI_23366-PA
ILUMI_23368-PA
ILUMI_23369-PA
ILUMI_23370-PA
ILUMI_23371-PA
ILUMI_23373-PA
ILUMI_23374-PA
ILUMI_23375-PA
ILUMI_23377-PA
ILUMI_23378-PA
ILUMI_23379-PA
ILUMI_23380-PA
ILUMI_23381-PA
ILUMI_23383-PA
ILUMI_23384-PA
ILUMI_23388-PA
ILUMI_23389-PA
ILUMI_23391-PA
ILUMI_23393-PA
ILUMI_23394-PA
ILUMI_23395-PA
ILUMI_23396-PA
ILUMI_23397-PA
ILUMI_23400-PA
ILUMI_23402-PA
ILUMI_23405-PA
ILUMI_23406-PA
ILUMI_23407-PA
ILUMI_23408-PA
ILUMI_23410-PA
ILUMI_23411-PA
ILUMI_23412-PA
ILUMI_23413-PA
ILUMI_23415-PA
ILUMI_23416-PA
ILUMI_23417-PA
ILUMI_23419-PA
ILUMI_23421-PA
ILUMI_23422-PA
ILUMI_23424-PA
ILUMI_23425-PA
ILUMI_23426-PA
ILUMI_23427-PA
ILUMI_23432-PA
ILUMI_23434-PA
ILUMI_23435-PA
ILUMI_23436-PA
ILUMI_23437-PA
ILUMI_23439-PA
ILUMI_23441-PA
ILUMI_23443-PA
ILUMI_23444-PA
ILUMI_23445-PA
ILUMI_23446-PA
ILUMI_23447-PA
ILUMI_23449-PA
ILUMI_23450-PA
ILUMI_23451-PA
ILUMI_23452-PA
ILUMI_23453-PA
ILUMI_23456-PA
ILUMI_23459-PA
ILUMI_23460-PA
ILUMI_23461-PA
ILUMI_23462-PA
ILUMI_23463-PA
ILUMI_23464-PA
ILUMI_23465-PA
ILUMI_23466-PA
ILUMI_23467-PA
ILUMI_23468-PA
ILUMI_23469-PA
ILUMI_23470-PA
ILUMI_23472-PA
ILUMI_23476-PA
ILUMI_23478-PA
ILUMI_23479-PA
ILUMI_23480-PA
ILUMI_23481-PA
ILUMI_23482-PA
ILUMI_23483-PA
ILUMI_23485-PA
ILUMI_23487-PA
ILUMI_23489-PA
ILUMI_23492-PA
ILUMI_23493-PA
ILUMI_23494-PA
ILUMI_23497-PA
ILUMI_23498-PA
ILUMI_23499-PA
ILUMI_23500-PA
ILUMI_23502-PA
ILUMI_23504-PA
ILUMI_23505-PA
ILUMI_23506-PA
ILUMI_23507-PA
ILUMI_23510-PA
ILUMI_23511-PA
ILUMI_23512-PA
ILUMI_23513-PA
ILUMI_23514-PA
ILUMI_23515-PA
ILUMI_23516-PA
ILUMI_23517-PA
ILUMI_23521-PA
ILUMI_23522-PA
ILUMI_23526-PA
ILUMI_23529-PA
ILUMI_23531-PA
ILUMI_23534-PA
ILUMI_23535-PA
ILUMI_23536-PA
ILUMI_23537-PA
ILUMI_23538-PA
ILUMI_23539-PA
ILUMI_23550-PA
ILUMI_23553-PA
ILUMI_23554-PA
ILUMI_23559-PA
ILUMI_23560-PA
ILUMI_23562-PA
ILUMI_23565-PA
ILUMI_23566-PA
ILUMI_23567-PA
ILUMI_23568-PA
ILUMI_23569-PA
ILUMI_23572-PA
ILUMI_23573-PA
ILUMI_23574-PA
ILUMI_23575-PA
ILUMI_23576-PA
ILUMI_23577-PA
ILUMI_23579-PA
ILUMI_23580-PA
ILUMI_23581-PA
ILUMI_23583-PA
ILUMI_23584-PA
ILUMI_23585-PA
ILUMI_23586-PA
ILUMI_23587-PA
ILUMI_23588-PA
ILUMI_23589-PA
ILUMI_23590-PA
ILUMI_23591-PA
ILUMI_23592-PA
ILUMI_23594-PA
ILUMI_23595-PA
ILUMI_23597-PA
ILUMI_23599-PA
ILUMI_23600-PA
ILUMI_23602-PA
ILUMI_23604-PA
ILUMI_23607-PA
ILUMI_23609-PA
ILUMI_23610-PA
ILUMI_23611-PA
ILUMI_23618-PA
ILUMI_23619-PA
ILUMI_23620-PA
ILUMI_23621-PA
ILUMI_23623-PA
ILUMI_23624-PA
ILUMI_23625-PA
ILUMI_23626-PA
ILUMI_23627-PA
ILUMI_23628-PA
ILUMI_23629-PA
ILUMI_23631-PA
ILUMI_23632-PA
ILUMI_23633-PA
ILUMI_23636-PA
ILUMI_23640-PA
ILUMI_23642-PA
ILUMI_23643-PA
ILUMI_23644-PA
ILUMI_23645-PA
ILUMI_23646-PA
ILUMI_23647-PA
ILUMI_23648-PA
ILUMI_23649-PA
ILUMI_23650-PA
ILUMI_23651-PA
ILUMI_23653-PA
ILUMI_23655-PA
ILUMI_23657-PA
ILUMI_23662-PA
ILUMI_23663-PA
ILUMI_23664-PA
ILUMI_23665-PA
ILUMI_23666-PA
ILUMI_23667-PA
ILUMI_23668-PA
ILUMI_23669-PA
ILUMI_23670-PA
ILUMI_23671-PA
ILUMI_23676-PA
ILUMI_23677-PA
ILUMI_23678-PA
ILUMI_23679-PA
ILUMI_23682-PA
ILUMI_23684-PA
ILUMI_23685-PA
ILUMI_23687-PA
ILUMI_23690-PA
ILUMI_23691-PA
ILUMI_23699-PA
ILUMI_23704-PA
ILUMI_23705-PA
ILUMI_23707-PA
ILUMI_23708-PA
ILUMI_23709-PA
ILUMI_23710-PA
ILUMI_23711-PA
ILUMI_23712-PA
ILUMI_23713-PA
ILUMI_23714-PA
ILUMI_23715-PA
ILUMI_23716-PA
ILUMI_23721-PA
ILUMI_23722-PA
ILUMI_23725-PA
ILUMI_23726-PA
ILUMI_23727-PA
ILUMI_23728-PA
ILUMI_23729-PA
ILUMI_23732-PA
ILUMI_23733-PA
ILUMI_23734-PA
ILUMI_23739-PA
ILUMI_23741-PA
ILUMI_23746-PA
ILUMI_23747-PA
ILUMI_23748-PA
ILUMI_23749-PA
ILUMI_23750-PA
ILUMI_23752-PA
ILUMI_23754-PA
ILUMI_23756-PA
ILUMI_23757-PA
ILUMI_23758-PA
ILUMI_23762-PA
ILUMI_23763-PA
ILUMI_23766-PA
ILUMI_23767-PA
ILUMI_23768-PA
ILUMI_23769-PA
ILUMI_23770-PA
ILUMI_23771-PA
ILUMI_23772-PA
ILUMI_23774-PA
ILUMI_23775-PA
ILUMI_23776-PA
ILUMI_23777-PA
ILUMI_23778-PA
ILUMI_23779-PA
ILUMI_23781-PA
ILUMI_23783-PA
ILUMI_23784-PA
ILUMI_23785-PA
ILUMI_23786-PA
ILUMI_23788-PA
ILUMI_23790-PA
ILUMI_23791-PA
ILUMI_23792-PA
ILUMI_23794-PA
ILUMI_23797-PA
ILUMI_23798-PA
ILUMI_23801-PA
ILUMI_23805-PA
ILUMI_23807-PA
ILUMI_23810-PA
ILUMI_23811-PA
ILUMI_23813-PA
ILUMI_23816-PA
ILUMI_23817-PA
ILUMI_23818-PA
ILUMI_23819-PA
ILUMI_23820-PA
ILUMI_23823-PA
ILUMI_23825-PA
ILUMI_23826-PA
ILUMI_23828-PA
ILUMI_23829-PA
ILUMI_23830-PA
ILUMI_23831-PA
ILUMI_23832-PA
ILUMI_23833-PA
ILUMI_23835-PA
ILUMI_23838-PA
ILUMI_23839-PA
ILUMI_23840-PA
ILUMI_23842-PA
ILUMI_23843-PA
ILUMI_23847-PA
ILUMI_23848-PA
ILUMI_23849-PA
ILUMI_23850-PA
ILUMI_23855-PA
ILUMI_23857-PA
ILUMI_23858-PA
ILUMI_23859-PA
ILUMI_23860-PA
ILUMI_23861-PA
ILUMI_23863-PA
ILUMI_23867-PA
ILUMI_23868-PA
ILUMI_23869-PA
ILUMI_23870-PA
ILUMI_23871-PA
ILUMI_23872-PA
ILUMI_23873-PA
ILUMI_23874-PA
ILUMI_23875-PA
ILUMI_23876-PA
ILUMI_23877-PA
ILUMI_23880-PA
ILUMI_23881-PA
ILUMI_23882-PA
ILUMI_23883-PA
ILUMI_23885-PA
ILUMI_23887-PA
ILUMI_23888-PA
ILUMI_23897-PA
ILUMI_23898-PA
ILUMI_23899-PA
ILUMI_23900-PA
ILUMI_23901-PA
ILUMI_23902-PA
ILUMI_23903-PA
ILUMI_23904-PA
ILUMI_23905-PA
ILUMI_23911-PA
ILUMI_23915-PA
ILUMI_23916-PA
ILUMI_23918-PA
ILUMI_23922-PA
ILUMI_23923-PA
ILUMI_23926-PA
ILUMI_23930-PA
ILUMI_23932-PA
ILUMI_23934-PA
ILUMI_23935-PA
ILUMI_23939-PA
ILUMI_23941-PA
ILUMI_23942-PA
ILUMI_23944-PA
ILUMI_23945-PA
ILUMI_23946-PA
ILUMI_23947-PA
ILUMI_23948-PA
ILUMI_23949-PA
ILUMI_23950-PA
ILUMI_23952-PA
ILUMI_23954-PA
ILUMI_23956-PA
ILUMI_23958-PA
ILUMI_23959-PA
ILUMI_23962-PA
ILUMI_23968-PA
ILUMI_23970-PA
ILUMI_23972-PA
ILUMI_23973-PA
ILUMI_23981-PA
ILUMI_23982-PA
ILUMI_23983-PA
ILUMI_23990-PA
ILUMI_23996-PA
ILUMI_24005-PA
ILUMI_24007-PA
ILUMI_24012-PA
ILUMI_24021-PA
ILUMI_24022-PA
ILUMI_24023-PA
ILUMI_24025-PA
ILUMI_24032-PA
ILUMI_24034-PA
ILUMI_24038-PA
ILUMI_24042-PA
ILUMI_24043-PA
ILUMI_24044-PA
ILUMI_24047-PA
ILUMI_24048-PA
ILUMI_24049-PA
ILUMI_24050-PA
ILUMI_24051-PA
ILUMI_24052-PA
ILUMI_24053-PA
ILUMI_24055-PA
ILUMI_24056-PA
ILUMI_24057-PA
ILUMI_24058-PA
ILUMI_24059-PA
ILUMI_24060-PA
ILUMI_24061-PA
ILUMI_24064-PA
ILUMI_24065-PA
ILUMI_24066-PA
ILUMI_24072-PA
ILUMI_24076-PA
ILUMI_24077-PA
ILUMI_24078-PA
ILUMI_24080-PA
ILUMI_24081-PA
ILUMI_24084-PA
ILUMI_24085-PA
ILUMI_24086-PA
ILUMI_24088-PA
ILUMI_24089-PA
ILUMI_24090-PA
ILUMI_24091-PA
ILUMI_24092-PA
ILUMI_24093-PA
ILUMI_24094-PA
ILUMI_24095-PA
ILUMI_24096-PA
ILUMI_24098-PA
ILUMI_24099-PA
ILUMI_24100-PA
ILUMI_24101-PA
ILUMI_24104-PA
ILUMI_24106-PA
ILUMI_24108-PA
ILUMI_24110-PA
ILUMI_24111-PA
ILUMI_24112-PA
ILUMI_24113-PA
ILUMI_24114-PA
ILUMI_24115-PA
ILUMI_24116-PA
ILUMI_24117-PA
ILUMI_24121-PA
ILUMI_24122-PA
ILUMI_24125-PA
ILUMI_24139-PA
ILUMI_24140-PA
ILUMI_24141-PA
ILUMI_24142-PA
ILUMI_24143-PA
ILUMI_24144-PA
ILUMI_24145-PA
ILUMI_24147-PA
ILUMI_24149-PA
ILUMI_24150-PA
ILUMI_24151-PA
ILUMI_24152-PA
ILUMI_24153-PA
ILUMI_24157-PA
ILUMI_24167-PA
ILUMI_24170-PA
ILUMI_24171-PA
ILUMI_24172-PA
ILUMI_24174-PA
ILUMI_24175-PA
ILUMI_24179-PA
ILUMI_24186-PA
ILUMI_24188-PA
ILUMI_24189-PA
ILUMI_24190-PA
ILUMI_24198-PA
ILUMI_24199-PA
ILUMI_24200-PA
ILUMI_24201-PA
ILUMI_24202-PA
ILUMI_24203-PA
ILUMI_24210-PA
ILUMI_24216-PA
ILUMI_24217-PA
ILUMI_24220-PA
ILUMI_24221-PA
ILUMI_24222-PA
ILUMI_24223-PA
ILUMI_24225-PA
ILUMI_24229-PA
ILUMI_24235-PA
ILUMI_24241-PA
ILUMI_24242-PA
ILUMI_24243-PA
ILUMI_24244-PA
ILUMI_24246-PA
ILUMI_24248-PA
ILUMI_24249-PA
ILUMI_24250-PA
ILUMI_24253-PA
ILUMI_24255-PA
ILUMI_24256-PA
ILUMI_24258-PA
ILUMI_24260-PA
ILUMI_24261-PA
ILUMI_24262-PA
ILUMI_24263-PA
ILUMI_24264-PA
ILUMI_24265-PA
ILUMI_24266-PA
ILUMI_24267-PA
ILUMI_24268-PA
ILUMI_24269-PA
ILUMI_24270-PA
ILUMI_24271-PA
ILUMI_24272-PA
ILUMI_24273-PA
ILUMI_24274-PA
ILUMI_24275-PA
ILUMI_24276-PA
ILUMI_24277-PA
ILUMI_24278-PA
ILUMI_24279-PA
ILUMI_24280-PA
ILUMI_24283-PA
ILUMI_24285-PA
ILUMI_24286-PA
ILUMI_24289-PA
ILUMI_24290-PA
ILUMI_24291-PA
ILUMI_24293-PA
ILUMI_24297-PA
ILUMI_24298-PA
ILUMI_24299-PA
ILUMI_24300-PA
ILUMI_24302-PA
ILUMI_24303-PA
ILUMI_24304-PA
ILUMI_24305-PA
ILUMI_24306-PA
ILUMI_24307-PA
ILUMI_24308-PA
ILUMI_24309-PA
ILUMI_24313-PA
ILUMI_24316-PA
ILUMI_24317-PA
ILUMI_24318-PA
ILUMI_24319-PA
ILUMI_24322-PA
ILUMI_24323-PA
ILUMI_24324-PA
ILUMI_24329-PA
ILUMI_24330-PA
ILUMI_24331-PA
ILUMI_24332-PA
ILUMI_24333-PA
ILUMI_24334-PA
ILUMI_24335-PA
ILUMI_24336-PA
ILUMI_24337-PA
ILUMI_24338-PA
ILUMI_24341-PA
ILUMI_24342-PA
ILUMI_24343-PA
ILUMI_24345-PA
ILUMI_24346-PA
ILUMI_24347-PA
ILUMI_24348-PA
ILUMI_24349-PA
ILUMI_24350-PA
ILUMI_24358-PA
ILUMI_24359-PA
ILUMI_24361-PA
ILUMI_24362-PA
ILUMI_24363-PA
ILUMI_24364-PA
ILUMI_24374-PA
ILUMI_24377-PA
ILUMI_24379-PA
ILUMI_24380-PA
ILUMI_24381-PA
ILUMI_24382-PA
ILUMI_24386-PA
ILUMI_24388-PA
ILUMI_24400-PA
ILUMI_24401-PA
ILUMI_24402-PA
ILUMI_24403-PA
ILUMI_24404-PA
ILUMI_24405-PA
ILUMI_24406-PA
ILUMI_24407-PA
ILUMI_24408-PA
ILUMI_24409-PA
ILUMI_24412-PA
ILUMI_24415-PA
ILUMI_24423-PA
ILUMI_24424-PA
ILUMI_24426-PA
ILUMI_24428-PA
ILUMI_24429-PA
ILUMI_24431-PA
ILUMI_24433-PA
ILUMI_24434-PA
ILUMI_24436-PA
ILUMI_24438-PA
ILUMI_24439-PA
ILUMI_24440-PA
ILUMI_24441-PA
ILUMI_24444-PA
ILUMI_24445-PA
ILUMI_24449-PA
ILUMI_24450-PA
ILUMI_24451-PA
ILUMI_24452-PA
ILUMI_24453-PA
ILUMI_24454-PA
ILUMI_24455-PA
ILUMI_24456-PA
ILUMI_24457-PA
ILUMI_24458-PA
ILUMI_24462-PA
ILUMI_24464-PA
ILUMI_24467-PA
ILUMI_24468-PA
ILUMI_24470-PA
ILUMI_24473-PA
ILUMI_24475-PA
ILUMI_24476-PA
ILUMI_24477-PA
ILUMI_24478-PA
ILUMI_24480-PA
ILUMI_24481-PA
ILUMI_24482-PA
ILUMI_24483-PA
ILUMI_24484-PA
ILUMI_24492-PA
ILUMI_24493-PA
ILUMI_24494-PA
ILUMI_24495-PA
ILUMI_24497-PA
ILUMI_24498-PA
ILUMI_24505-PA
ILUMI_24506-PA
ILUMI_24507-PA
ILUMI_24508-PA
ILUMI_24509-PA
ILUMI_24510-PA
ILUMI_24513-PA
ILUMI_24514-PA
ILUMI_24515-PA
ILUMI_24516-PA
ILUMI_24517-PA
ILUMI_24518-PA
ILUMI_24523-PA
ILUMI_24524-PA
ILUMI_24526-PA
ILUMI_24527-PA
ILUMI_24530-PA
ILUMI_24531-PA
ILUMI_24533-PA
ILUMI_24534-PA
ILUMI_24536-PA
ILUMI_24540-PA
ILUMI_24544-PA
ILUMI_24547-PA
ILUMI_24549-PA
ILUMI_24550-PA
ILUMI_24552-PA
ILUMI_24553-PA
ILUMI_24554-PA
ILUMI_24555-PA
ILUMI_24556-PA
ILUMI_24557-PA
ILUMI_24558-PA
ILUMI_24559-PA
ILUMI_24560-PA
ILUMI_24561-PA
ILUMI_24562-PA
ILUMI_24563-PA
ILUMI_24565-PA
ILUMI_24566-PA
ILUMI_24567-PA
ILUMI_24568-PA
ILUMI_24569-PA
ILUMI_24570-PA
ILUMI_24571-PA
ILUMI_24573-PA
ILUMI_24574-PA
ILUMI_24575-PA
ILUMI_24576-PA
ILUMI_24581-PA
ILUMI_24582-PA
ILUMI_24583-PA
ILUMI_24584-PA
ILUMI_24587-PA
ILUMI_24588-PA
ILUMI_24589-PA
ILUMI_24590-PA
ILUMI_24591-PA
ILUMI_24597-PA
ILUMI_24599-PA
ILUMI_24600-PA
ILUMI_24606-PA
ILUMI_24607-PA
ILUMI_24608-PA
ILUMI_24610-PA
ILUMI_24611-PA
ILUMI_24614-PA
ILUMI_24615-PA
ILUMI_24616-PA
ILUMI_24618-PA
ILUMI_24622-PA
ILUMI_24625-PA
ILUMI_24627-PA
ILUMI_24628-PA
ILUMI_24632-PA
ILUMI_24635-PA
ILUMI_24636-PA
ILUMI_24637-PA
ILUMI_24638-PA
ILUMI_24639-PA
ILUMI_24640-PA
ILUMI_24641-PA
ILUMI_24645-PA
ILUMI_24649-PA
ILUMI_24650-PA
ILUMI_24651-PA
ILUMI_24653-PA
ILUMI_24654-PA
ILUMI_24655-PA
ILUMI_24656-PA
ILUMI_24660-PA
ILUMI_24663-PA
ILUMI_24664-PA
ILUMI_24666-PA
ILUMI_24668-PA
ILUMI_24672-PA
ILUMI_24673-PA
ILUMI_24674-PA
ILUMI_24675-PA
ILUMI_24676-PA
ILUMI_24677-PA
ILUMI_24678-PA
ILUMI_24681-PA
ILUMI_24682-PA
ILUMI_24684-PA
ILUMI_24685-PA
ILUMI_24687-PA
ILUMI_24688-PA
ILUMI_24690-PA
ILUMI_24692-PA
ILUMI_24693-PA
ILUMI_24694-PA
ILUMI_24696-PA
ILUMI_24697-PA
ILUMI_24698-PA
ILUMI_24699-PA
ILUMI_24700-PA
ILUMI_24701-PA
ILUMI_24702-PA
ILUMI_24704-PA
ILUMI_24705-PA
ILUMI_24706-PA
ILUMI_24707-PA
ILUMI_24708-PA
ILUMI_24712-PA
ILUMI_24713-PA
ILUMI_24715-PA
ILUMI_24716-PA
ILUMI_24720-PA
ILUMI_24721-PA
ILUMI_24724-PA
ILUMI_24725-PA
ILUMI_24726-PA
ILUMI_24730-PA
ILUMI_24734-PA
ILUMI_24738-PA
ILUMI_24752-PA
ILUMI_24757-PA
ILUMI_24758-PA
ILUMI_24759-PA
ILUMI_24760-PA
ILUMI_24762-PA
ILUMI_24763-PA
ILUMI_24764-PA
ILUMI_24766-PA
ILUMI_24772-PA
ILUMI_24773-PA
ILUMI_24775-PA
ILUMI_24776-PA
ILUMI_24777-PA
ILUMI_24778-PA
ILUMI_24781-PA
ILUMI_24782-PA
ILUMI_24783-PA
ILUMI_24784-PA
ILUMI_24786-PA
ILUMI_24787-PA
ILUMI_24788-PA
ILUMI_24789-PA
ILUMI_24794-PA
ILUMI_24795-PA
ILUMI_24797-PA
ILUMI_24798-PA
ILUMI_24799-PA
ILUMI_24800-PA
ILUMI_24801-PA
ILUMI_24802-PA
ILUMI_24803-PA
ILUMI_24805-PA
ILUMI_24807-PA
ILUMI_24808-PA
ILUMI_24809-PA
ILUMI_24811-PA
ILUMI_24812-PA
ILUMI_24815-PA
ILUMI_24817-PA
ILUMI_24819-PA
ILUMI_24825-PA
ILUMI_24827-PA
ILUMI_24828-PA
ILUMI_24829-PA
ILUMI_24834-PA
ILUMI_24836-PA
ILUMI_24838-PA
ILUMI_24842-PA
ILUMI_24844-PA
ILUMI_24845-PA
ILUMI_24846-PA
ILUMI_24847-PA
ILUMI_24848-PA
ILUMI_24849-PA
ILUMI_24851-PA
ILUMI_24855-PA
ILUMI_24860-PA
ILUMI_24862-PA
ILUMI_24863-PA
ILUMI_24865-PA
ILUMI_24866-PA
ILUMI_24867-PA
ILUMI_24868-PA
ILUMI_24877-PA
ILUMI_24880-PA
ILUMI_24882-PA
ILUMI_24883-PA
ILUMI_24886-PA
ILUMI_24887-PA
ILUMI_24888-PA
ILUMI_24889-PA
ILUMI_24892-PA
ILUMI_24893-PA
ILUMI_24894-PA
ILUMI_24895-PA
ILUMI_24897-PA
ILUMI_24900-PA
ILUMI_24901-PA
ILUMI_24903-PA
ILUMI_24905-PA
ILUMI_24906-PA
ILUMI_24907-PA
ILUMI_24909-PA
ILUMI_24910-PA
ILUMI_24911-PA
ILUMI_24912-PA
ILUMI_24913-PA
ILUMI_24914-PA
ILUMI_24915-PA
ILUMI_24923-PA
ILUMI_24925-PA
ILUMI_24928-PA
ILUMI_24929-PA
ILUMI_24930-PA
ILUMI_24931-PA
ILUMI_24932-PA
ILUMI_24933-PA
ILUMI_24934-PA
ILUMI_24935-PA
ILUMI_24937-PA
ILUMI_24939-PA
ILUMI_24940-PA
ILUMI_24941-PA
ILUMI_24944-PA
ILUMI_24945-PA
ILUMI_24946-PA
ILUMI_24948-PA
ILUMI_24949-PA
ILUMI_24950-PA
ILUMI_24951-PA
ILUMI_24952-PA
ILUMI_24955-PA
ILUMI_24958-PA
ILUMI_24959-PA
ILUMI_24964-PA
ILUMI_24965-PA
ILUMI_24966-PA
ILUMI_24968-PA
ILUMI_24969-PA
ILUMI_24970-PA
ILUMI_24971-PA
ILUMI_24973-PA
ILUMI_24976-PA
ILUMI_24977-PA
ILUMI_24978-PA
ILUMI_24979-PA
ILUMI_24980-PA
ILUMI_24982-PA
ILUMI_24985-PA
ILUMI_24986-PA
ILUMI_24987-PA
ILUMI_24988-PA
ILUMI_24990-PA
ILUMI_24991-PA
ILUMI_24992-PA
ILUMI_24993-PA
ILUMI_24995-PA
ILUMI_24997-PA
ILUMI_24998-PA
ILUMI_24999-PA
ILUMI_25000-PA
ILUMI_25001-PA
ILUMI_25002-PA
ILUMI_25004-PA
ILUMI_25005-PA
ILUMI_25006-PA
ILUMI_25009-PA
ILUMI_25011-PA
ILUMI_25013-PA
ILUMI_25015-PA
ILUMI_25018-PA
ILUMI_25019-PA
ILUMI_25020-PA
ILUMI_25021-PA
ILUMI_25022-PA
ILUMI_25031-PA
ILUMI_25032-PA
ILUMI_25033-PA
ILUMI_25034-PA
ILUMI_25035-PA
ILUMI_25036-PA
ILUMI_25039-PA
ILUMI_25041-PA
ILUMI_25043-PA
ILUMI_25045-PA
ILUMI_25046-PA
ILUMI_25047-PA
ILUMI_25048-PA
ILUMI_25049-PA
ILUMI_25050-PA
ILUMI_25052-PA
ILUMI_25053-PA
ILUMI_25056-PA
ILUMI_25059-PA
ILUMI_25060-PA
ILUMI_25066-PA
ILUMI_25067-PA
ILUMI_25068-PA
ILUMI_25070-PA
ILUMI_25071-PA
ILUMI_25072-PA
ILUMI_25076-PA
ILUMI_25077-PA
ILUMI_25080-PA
ILUMI_25082-PA
ILUMI_25083-PA
ILUMI_25084-PA
ILUMI_25086-PA
ILUMI_25087-PA
ILUMI_25088-PA
ILUMI_25093-PA
ILUMI_25094-PA
ILUMI_25095-PA
ILUMI_25097-PA
ILUMI_25099-PA
ILUMI_25100-PA
ILUMI_25104-PA
ILUMI_25113-PA
ILUMI_25116-PA
ILUMI_25117-PA
ILUMI_25118-PA
ILUMI_25121-PA
ILUMI_25127-PA
ILUMI_25134-PA
ILUMI_25141-PA
ILUMI_25143-PA
ILUMI_25144-PA
ILUMI_25148-PA
ILUMI_25150-PA
ILUMI_25151-PA
ILUMI_25152-PA
ILUMI_25153-PA
ILUMI_25154-PA
ILUMI_25157-PA
ILUMI_25158-PA
ILUMI_25159-PA
ILUMI_25160-PA
ILUMI_25161-PA
ILUMI_25162-PA
ILUMI_25163-PA
ILUMI_25164-PA
ILUMI_25167-PA
ILUMI_25168-PA
ILUMI_25169-PA
ILUMI_25170-PA
ILUMI_25181-PA
ILUMI_25182-PA
ILUMI_25183-PA
ILUMI_25184-PA
ILUMI_25185-PA
ILUMI_25186-PA
ILUMI_25188-PA
ILUMI_25189-PA
ILUMI_25190-PA
ILUMI_25192-PA
ILUMI_25193-PA
ILUMI_25194-PA
ILUMI_25196-PA
ILUMI_25197-PA
ILUMI_25198-PA
ILUMI_25199-PA
ILUMI_25200-PA
ILUMI_25201-PA
ILUMI_25202-PA
ILUMI_25207-PA
ILUMI_25208-PA
ILUMI_25209-PA
ILUMI_25211-PA
ILUMI_25212-PA
ILUMI_25213-PA
ILUMI_25218-PA
ILUMI_25219-PA
ILUMI_25220-PA
ILUMI_25221-PA
ILUMI_25222-PA
ILUMI_25224-PA
ILUMI_25226-PA
ILUMI_25227-PA
ILUMI_25228-PA
ILUMI_25229-PA
ILUMI_25231-PA
ILUMI_25232-PA
ILUMI_25233-PA
ILUMI_25234-PA
ILUMI_25236-PA
ILUMI_25237-PA
ILUMI_25238-PA
ILUMI_25239-PA
ILUMI_25241-PA
ILUMI_25245-PA
ILUMI_25246-PA
ILUMI_25247-PA
ILUMI_25248-PA
ILUMI_25252-PA
ILUMI_25254-PA
ILUMI_25255-PA
ILUMI_25256-PA
ILUMI_25257-PA
ILUMI_25261-PA
ILUMI_25262-PA
ILUMI_25264-PA
ILUMI_25265-PA
ILUMI_25267-PA
ILUMI_25271-PA
ILUMI_25272-PA
ILUMI_25273-PA
ILUMI_25276-PA
ILUMI_25278-PA
ILUMI_25279-PA
ILUMI_25280-PA
ILUMI_25283-PA
ILUMI_25286-PA
ILUMI_25287-PA
ILUMI_25288-PA
ILUMI_25291-PA
ILUMI_25292-PA
ILUMI_25293-PA
ILUMI_25295-PA
ILUMI_25296-PA
ILUMI_25297-PA
ILUMI_25299-PA
ILUMI_25300-PA
ILUMI_25301-PA
ILUMI_25302-PA
ILUMI_25304-PA
ILUMI_25305-PA
ILUMI_25306-PA
ILUMI_25307-PA
ILUMI_25309-PA
ILUMI_25312-PA
ILUMI_25318-PA
ILUMI_25320-PA
ILUMI_25321-PA
ILUMI_25322-PA
ILUMI_25324-PA
ILUMI_25325-PA
ILUMI_25326-PA
ILUMI_25327-PA
ILUMI_25328-PA
ILUMI_25330-PA
ILUMI_25331-PA
ILUMI_25333-PA
ILUMI_25334-PA
ILUMI_25335-PA
ILUMI_25336-PA
ILUMI_25341-PA
ILUMI_25342-PA
ILUMI_25343-PA
ILUMI_25344-PA
ILUMI_25347-PA
ILUMI_25349-PA
ILUMI_25350-PA
ILUMI_25351-PA
ILUMI_25352-PA
ILUMI_25353-PA
ILUMI_25355-PA
ILUMI_25356-PA
ILUMI_25359-PA
ILUMI_25361-PA
ILUMI_25368-PA
ILUMI_25372-PA
ILUMI_25373-PA
ILUMI_25375-PA
ILUMI_25376-PA
ILUMI_25382-PA
ILUMI_25383-PA
ILUMI_25384-PA
ILUMI_25385-PA
ILUMI_25387-PA
ILUMI_25390-PA
ILUMI_25392-PA
ILUMI_25393-PA
ILUMI_25395-PA
ILUMI_25396-PA
ILUMI_25397-PA
ILUMI_25398-PA
ILUMI_25399-PA
ILUMI_25400-PA
ILUMI_25403-PA
ILUMI_25404-PA
ILUMI_25405-PA
ILUMI_25407-PA
ILUMI_25409-PA
ILUMI_25410-PA
ILUMI_25411-PA
ILUMI_25412-PA
ILUMI_25413-PA
ILUMI_25414-PA
ILUMI_25415-PA
ILUMI_25416-PA
ILUMI_25417-PA
ILUMI_25418-PA
ILUMI_25419-PA
ILUMI_25421-PA
ILUMI_25422-PA
ILUMI_25423-PA
ILUMI_25424-PA
ILUMI_25426-PA
ILUMI_25427-PA
ILUMI_25428-PA
ILUMI_25430-PA
ILUMI_25431-PA
ILUMI_25435-PA
ILUMI_25437-PA
ILUMI_25438-PA
ILUMI_25443-PA
ILUMI_25453-PA
ILUMI_25454-PA
ILUMI_25456-PA
ILUMI_25457-PA
ILUMI_25459-PA
ILUMI_25460-PA
ILUMI_25462-PA
ILUMI_25463-PA
ILUMI_25464-PA
ILUMI_25465-PA
ILUMI_25466-PA
ILUMI_25467-PA
ILUMI_25471-PA
ILUMI_25472-PA
ILUMI_25473-PA
ILUMI_25474-PA
ILUMI_25476-PA
ILUMI_25477-PA
ILUMI_25478-PA
ILUMI_25480-PA
ILUMI_25481-PA
ILUMI_25484-PA
ILUMI_25485-PA
ILUMI_25486-PA
ILUMI_25487-PA
ILUMI_25499-PA
ILUMI_25500-PA
ILUMI_25501-PA
ILUMI_25502-PA
ILUMI_25503-PA
ILUMI_25504-PA
ILUMI_25505-PA
ILUMI_25506-PA
ILUMI_25508-PA
ILUMI_25509-PA
ILUMI_25510-PA
ILUMI_25513-PA
ILUMI_25517-PA
ILUMI_25519-PA
ILUMI_25522-PA
ILUMI_25523-PA
ILUMI_25524-PA
ILUMI_25525-PA
ILUMI_25527-PA
ILUMI_25528-PA
ILUMI_25529-PA
ILUMI_25531-PA
ILUMI_25532-PA
ILUMI_25533-PA
ILUMI_25534-PA
ILUMI_25535-PA
ILUMI_25537-PA
ILUMI_25538-PA
ILUMI_25539-PA
ILUMI_25541-PA
ILUMI_25542-PA
ILUMI_25543-PA
ILUMI_25545-PA
ILUMI_25546-PA
ILUMI_25547-PA
ILUMI_25552-PA
ILUMI_25553-PA
ILUMI_25555-PA
ILUMI_25557-PA
ILUMI_25558-PA
ILUMI_25559-PA
ILUMI_25560-PA
ILUMI_25562-PA
ILUMI_25563-PA
ILUMI_25565-PA
ILUMI_25566-PA
ILUMI_25567-PA
ILUMI_25568-PA
ILUMI_25569-PA
ILUMI_25570-PA
ILUMI_25574-PA
ILUMI_25577-PA
ILUMI_25578-PA
ILUMI_25579-PA
ILUMI_25588-PA
ILUMI_25589-PA
ILUMI_25590-PA
ILUMI_25592-PA
ILUMI_25593-PA
ILUMI_25594-PA
ILUMI_25595-PA
ILUMI_25596-PA
ILUMI_25597-PA
ILUMI_25601-PA
ILUMI_25602-PA
ILUMI_25604-PA
ILUMI_25605-PA
ILUMI_25606-PA
ILUMI_25607-PA
ILUMI_25608-PA
ILUMI_25609-PA
ILUMI_25610-PA
ILUMI_25611-PA
ILUMI_25618-PA
ILUMI_25620-PA
ILUMI_25621-PA
ILUMI_25623-PA
ILUMI_25624-PA
ILUMI_25625-PA
ILUMI_25627-PA
ILUMI_25629-PA
ILUMI_25633-PA
ILUMI_25634-PA
ILUMI_25639-PA
ILUMI_25641-PA
ILUMI_25642-PA
ILUMI_25643-PA
ILUMI_25644-PA
ILUMI_25645-PA
ILUMI_25649-PA
ILUMI_25650-PA
ILUMI_25651-PA
ILUMI_25653-PA
ILUMI_25654-PA
ILUMI_25655-PA
ILUMI_25658-PA
ILUMI_25661-PA
ILUMI_25663-PA
ILUMI_25664-PA
ILUMI_25665-PA
ILUMI_25668-PA
ILUMI_25669-PA
ILUMI_25670-PA
ILUMI_25671-PA
ILUMI_25673-PA
ILUMI_25676-PA
ILUMI_25677-PA
ILUMI_25683-PA
ILUMI_25684-PA
ILUMI_25685-PA
ILUMI_25686-PA
ILUMI_25687-PA
ILUMI_25688-PA
ILUMI_25690-PA
ILUMI_25693-PA
ILUMI_25695-PA
ILUMI_25696-PA
ILUMI_25697-PA
ILUMI_25700-PA
ILUMI_25701-PA
ILUMI_25702-PA
ILUMI_25704-PA
ILUMI_25706-PA
ILUMI_25713-PA
ILUMI_25714-PA
ILUMI_25718-PA
ILUMI_25719-PA
ILUMI_25720-PA
ILUMI_25722-PA
ILUMI_25723-PA
ILUMI_25724-PA
ILUMI_25727-PA
ILUMI_25729-PA
ILUMI_25730-PA
ILUMI_25732-PA
ILUMI_25736-PA
ILUMI_25737-PA
ILUMI_25739-PA
ILUMI_25741-PA
ILUMI_25743-PA
ILUMI_25744-PA
ILUMI_25745-PA
ILUMI_25751-PA
ILUMI_25752-PA
ILUMI_25753-PA
ILUMI_25754-PA
ILUMI_25755-PA
ILUMI_25756-PA
ILUMI_25757-PA
ILUMI_25758-PA
ILUMI_25762-PA
ILUMI_25763-PA
ILUMI_25766-PA
ILUMI_25767-PA
ILUMI_25768-PA
ILUMI_25769-PA
ILUMI_25771-PA
ILUMI_25773-PA
ILUMI_25774-PA
ILUMI_25778-PA
ILUMI_25784-PA
ILUMI_25786-PA
ILUMI_25787-PA
ILUMI_25789-PA
ILUMI_25791-PA
ILUMI_25793-PA
ILUMI_25794-PA
ILUMI_25795-PA
ILUMI_25796-PA
ILUMI_25797-PA
ILUMI_25803-PA
ILUMI_25804-PA
ILUMI_25812-PA
ILUMI_25814-PA
ILUMI_25816-PA
ILUMI_25817-PA
ILUMI_25820-PA
ILUMI_25824-PA
ILUMI_25829-PA
ILUMI_25831-PA
ILUMI_25832-PA
ILUMI_25833-PA
ILUMI_25834-PA
ILUMI_25836-PA
ILUMI_25839-PA
ILUMI_25840-PA
ILUMI_25841-PA
ILUMI_25842-PA
ILUMI_25843-PA
ILUMI_25844-PA
ILUMI_25845-PA
ILUMI_25846-PA
ILUMI_25848-PA
ILUMI_25849-PA
ILUMI_25852-PA
ILUMI_25854-PA
ILUMI_25855-PA
ILUMI_25857-PA
ILUMI_25860-PA
ILUMI_25861-PA
ILUMI_25862-PA
ILUMI_25863-PA
ILUMI_25864-PA
ILUMI_25865-PA
ILUMI_25866-PA
ILUMI_25867-PA
ILUMI_25868-PA
ILUMI_25869-PA
ILUMI_25870-PA
ILUMI_25871-PA
ILUMI_25872-PA
ILUMI_25875-PA
ILUMI_25876-PA
ILUMI_25877-PA
ILUMI_25878-PA
ILUMI_25879-PA
ILUMI_25880-PA
ILUMI_25881-PA
ILUMI_25882-PA
ILUMI_25883-PA
ILUMI_25885-PA
ILUMI_25886-PA
ILUMI_25887-PA
ILUMI_25890-PA
ILUMI_25891-PA
ILUMI_25892-PA
ILUMI_25893-PA
ILUMI_25895-PA
ILUMI_25903-PA
ILUMI_25906-PA
ILUMI_25924-PA
ILUMI_25925-PA
ILUMI_25926-PA
ILUMI_25927-PA
ILUMI_25928-PA
ILUMI_25930-PA
ILUMI_25933-PA
ILUMI_25936-PA
ILUMI_25939-PA
ILUMI_25943-PA
ILUMI_25947-PA
ILUMI_25948-PA
ILUMI_25953-PA
ILUMI_25954-PA
ILUMI_25955-PA
ILUMI_25956-PA
ILUMI_25957-PA
ILUMI_25958-PA
ILUMI_25966-PA
ILUMI_25968-PA
ILUMI_25971-PA
ILUMI_25975-PA
ILUMI_25976-PA
ILUMI_25979-PA
ILUMI_25980-PA
ILUMI_25981-PA
ILUMI_25982-PA
ILUMI_25983-PA
ILUMI_25985-PA
ILUMI_25986-PA
ILUMI_25987-PA
ILUMI_25988-PA
ILUMI_25989-PA
ILUMI_25990-PA
ILUMI_25991-PA
ILUMI_25992-PA
ILUMI_25993-PA
ILUMI_25994-PA
ILUMI_25996-PA
ILUMI_25997-PA
ILUMI_25999-PA
ILUMI_26003-PA
ILUMI_26004-PA
ILUMI_26005-PA
ILUMI_26009-PA
ILUMI_26011-PA
ILUMI_26013-PA
ILUMI_26014-PA
ILUMI_26015-PA
ILUMI_26016-PA
ILUMI_26019-PA
ILUMI_26020-PA
ILUMI_26021-PA
ILUMI_26022-PA
ILUMI_26023-PA
ILUMI_26024-PA
ILUMI_26027-PA
ILUMI_26033-PA
ILUMI_26041-PA
ILUMI_26043-PA
ILUMI_26044-PA
ILUMI_26045-PA
ILUMI_26046-PA
ILUMI_26047-PA
ILUMI_26053-PA
ILUMI_26054-PA
ILUMI_26055-PA
ILUMI_26056-PA
ILUMI_26057-PA
ILUMI_26058-PA
ILUMI_26061-PA
ILUMI_26063-PA
ILUMI_26065-PA
ILUMI_26067-PA
ILUMI_26069-PA
ILUMI_26076-PA
ILUMI_26081-PA
ILUMI_26082-PA
ILUMI_26084-PA
ILUMI_26088-PA
ILUMI_26089-PA
ILUMI_26090-PA
ILUMI_26091-PA
ILUMI_26092-PA
ILUMI_26099-PA
ILUMI_26101-PA
ILUMI_26102-PA
ILUMI_26112-PA
ILUMI_26113-PA
ILUMI_26114-PA
ILUMI_26116-PA
ILUMI_26117-PA
ILUMI_26118-PA
ILUMI_26119-PA
ILUMI_26121-PA
ILUMI_26122-PA
ILUMI_26123-PA
ILUMI_26124-PA
ILUMI_26125-PA
ILUMI_26127-PA
ILUMI_26128-PA
ILUMI_26129-PA
ILUMI_26131-PA
ILUMI_26133-PA
ILUMI_26136-PA
ILUMI_26138-PA
ILUMI_26139-PA
ILUMI_26140-PA
ILUMI_26142-PA
ILUMI_26147-PA
ILUMI_26148-PA
ILUMI_26149-PA
ILUMI_26150-PA
ILUMI_26151-PA
ILUMI_26152-PA
ILUMI_26154-PA
ILUMI_26155-PA
ILUMI_26156-PA
ILUMI_26158-PA
ILUMI_26159-PA
ILUMI_26162-PA
ILUMI_26164-PA
ILUMI_26165-PA
ILUMI_26166-PA
ILUMI_26167-PA
ILUMI_26168-PA
ILUMI_26169-PA
ILUMI_26170-PA
ILUMI_26173-PA
ILUMI_26174-PA
ILUMI_26176-PA
ILUMI_26177-PA
ILUMI_26179-PA
ILUMI_26180-PA
ILUMI_26181-PA
ILUMI_26182-PA
ILUMI_26187-PA
ILUMI_26190-PA
ILUMI_26192-PA
ILUMI_26193-PA
ILUMI_26194-PA
ILUMI_26197-PA
ILUMI_26198-PA
ILUMI_26199-PA
ILUMI_26200-PA
ILUMI_26204-PA
ILUMI_26207-PA
ILUMI_26208-PA
ILUMI_26210-PA
ILUMI_26213-PA
ILUMI_26214-PA
ILUMI_26215-PA
ILUMI_26216-PA
ILUMI_26217-PA
ILUMI_26221-PA
ILUMI_26223-PA
ILUMI_26228-PA
ILUMI_26229-PA
ILUMI_26231-PA
ILUMI_26232-PA
ILUMI_26233-PA
ILUMI_26234-PA
ILUMI_26235-PA
ILUMI_26237-PA
ILUMI_26238-PA
ILUMI_26240-PA
ILUMI_26241-PA
ILUMI_26243-PA
ILUMI_26244-PA
ILUMI_26246-PA
ILUMI_26247-PA
ILUMI_26248-PA
ILUMI_26250-PA
ILUMI_26251-PA
ILUMI_26252-PA
ILUMI_26253-PA
ILUMI_26254-PA
ILUMI_26255-PA
ILUMI_26256-PA
ILUMI_26261-PA
ILUMI_26262-PA
ILUMI_26263-PA
ILUMI_26265-PA
ILUMI_26267-PA
ILUMI_26269-PA
ILUMI_26270-PA
ILUMI_26275-PA
ILUMI_26276-PA
ILUMI_26279-PA
ILUMI_26282-PA
ILUMI_26287-PA
ILUMI_26292-PA
ILUMI_26293-PA
ILUMI_26298-PA
ILUMI_26300-PA
ILUMI_26301-PA
ILUMI_26302-PA
ILUMI_26304-PA
ILUMI_26305-PA
ILUMI_26306-PA
ILUMI_26307-PA
ILUMI_26321-PA
ILUMI_26322-PA
ILUMI_26328-PA
ILUMI_26332-PA
ILUMI_26333-PA
ILUMI_26337-PA
ILUMI_26339-PA
ILUMI_26340-PA
ILUMI_26341-PA
ILUMI_26342-PA
ILUMI_26344-PA
ILUMI_26345-PA
ILUMI_26348-PA
ILUMI_26349-PA
ILUMI_26350-PA
ILUMI_26353-PA
ILUMI_26354-PA
ILUMI_26355-PA
ILUMI_26358-PA
ILUMI_26359-PA
ILUMI_26360-PA
ILUMI_26361-PA
ILUMI_26363-PA
ILUMI_26364-PA
ILUMI_26365-PA
ILUMI_26366-PA
ILUMI_26367-PA
ILUMI_26371-PA
ILUMI_26373-PA
ILUMI_26379-PA
ILUMI_26382-PA
ILUMI_26383-PA
ILUMI_26386-PA
ILUMI_26388-PA
ILUMI_26391-PA
ILUMI_26396-PA
ILUMI_26404-PA
ILUMI_26405-PA
ILUMI_26406-PA
ILUMI_26407-PA
ILUMI_26408-PA
ILUMI_26409-PA
ILUMI_26411-PA
ILUMI_26412-PA
ILUMI_26413-PA
ILUMI_26417-PA
ILUMI_26418-PA
ILUMI_26426-PA
ILUMI_26428-PA
ILUMI_26429-PA
ILUMI_26438-PA
ILUMI_26439-PA
ILUMI_26441-PA
ILUMI_26442-PA
ILUMI_26443-PA
ILUMI_26444-PA
ILUMI_26445-PA
ILUMI_26447-PA
ILUMI_26448-PA
ILUMI_26449-PA
ILUMI_26450-PA
ILUMI_26451-PA
ILUMI_26452-PA
ILUMI_26455-PA
ILUMI_26456-PA
ILUMI_26457-PA
ILUMI_26469-PA
ILUMI_26472-PA
ILUMI_26473-PA
ILUMI_26474-PA
ILUMI_26475-PA
ILUMI_26477-PA
ILUMI_26480-PA
ILUMI_26482-PA
ILUMI_26483-PA
ILUMI_26484-PA
ILUMI_26485-PA
ILUMI_26487-PA
ILUMI_26488-PA
ILUMI_26489-PA
ILUMI_26492-PA
ILUMI_26493-PA
ILUMI_26494-PA
ILUMI_26495-PA
ILUMI_26497-PA
ILUMI_26498-PA
ILUMI_26499-PA
ILUMI_26500-PA
ILUMI_26502-PA
ILUMI_26505-PA
ILUMI_26507-PA
ILUMI_26509-PA
ILUMI_26512-PA
ILUMI_26514-PA
ILUMI_26516-PA
ILUMI_26517-PA
ILUMI_26520-PA
ILUMI_26526-PA
ILUMI_26527-PA
ILUMI_26528-PA
ILUMI_26529-PA
ILUMI_26531-PA
ILUMI_26532-PA
ILUMI_26533-PA
ILUMI_26536-PA
ILUMI_26539-PA
ILUMI_26543-PA
ILUMI_26544-PA
ILUMI_26546-PA
ILUMI_26548-PA
ILUMI_26550-PA
ILUMI_26555-PA
ILUMI_26558-PA
ILUMI_26559-PA
ILUMI_26560-PA
ILUMI_26563-PA
ILUMI_26565-PA
ILUMI_26568-PA
ILUMI_26569-PA
ILUMI_26572-PA
ILUMI_26575-PA
ILUMI_26577-PA
ILUMI_26578-PA
ILUMI_26582-PA
ILUMI_26583-PA
ILUMI_26584-PA
ILUMI_26585-PA
ILUMI_26586-PA
ILUMI_26587-PA
ILUMI_26590-PA
ILUMI_26592-PA
ILUMI_26594-PA
ILUMI_26595-PA
ILUMI_26596-PA
ILUMI_26597-PA
ILUMI_26598-PA
ILUMI_26599-PA
ILUMI_26600-PA
ILUMI_26601-PA
ILUMI_26602-PA
ILUMI_26606-PA
ILUMI_26608-PA
ILUMI_26609-PA
ILUMI_26614-PA
ILUMI_26615-PA
ILUMI_26616-PA
ILUMI_26617-PA
ILUMI_26619-PA
ILUMI_26621-PA
ILUMI_26623-PA
ILUMI_26624-PA
ILUMI_26639-PA
ILUMI_26640-PA
ILUMI_26643-PA
ILUMI_26646-PA
ILUMI_26647-PA
ILUMI_26650-PA
ILUMI_26652-PA
ILUMI_26653-PA
ILUMI_26654-PA
ILUMI_26659-PA
ILUMI_26660-PA
ILUMI_26661-PA
ILUMI_26662-PA
ILUMI_26663-PA
ILUMI_26664-PA
ILUMI_26665-PA
ILUMI_26670-PA
ILUMI_26671-PA
ILUMI_26675-PA
ILUMI_26677-PA
ILUMI_26678-PA
ILUMI_26680-PA
ILUMI_26682-PA
ILUMI_26683-PA
ILUMI_26684-PA
ILUMI_26685-PA
ILUMI_26686-PA
ILUMI_26691-PA
ILUMI_26692-PA
ILUMI_26693-PA
ILUMI_26694-PA
ILUMI_26695-PA
ILUMI_26696-PA
ILUMI_26697-PA
ILUMI_26699-PA
ILUMI_26700-PA
ILUMI_26701-PA
ILUMI_26702-PA
ILUMI_26703-PA
ILUMI_26704-PA
ILUMI_26705-PA
ILUMI_26707-PA
ILUMI_26709-PA
ILUMI_26711-PA
ILUMI_26714-PA
ILUMI_26719-PA
ILUMI_26720-PA
ILUMI_26722-PA
ILUMI_26725-PA
ILUMI_26726-PA
ILUMI_26727-PA
ILUMI_26728-PA
ILUMI_26729-PA
ILUMI_26731-PA
ILUMI_26732-PA
ILUMI_26733-PA
ILUMI_26736-PA
ILUMI_26737-PA
ILUMI_26739-PA
ILUMI_26740-PA
ILUMI_26741-PA
ILUMI_26742-PA
ILUMI_26743-PA
ILUMI_26744-PA
ILUMI_26745-PA
ILUMI_26747-PA
ILUMI_26748-PA
ILUMI_26750-PA
ILUMI_26752-PA
ILUMI_26759-PA
ILUMI_26760-PA
ILUMI_26762-PA
ILUMI_26763-PA
ILUMI_26770-PA
ILUMI_26771-PA
ILUMI_26776-PA
ILUMI_26777-PA
ILUMI_26779-PA
ILUMI_26786-PA
ILUMI_26787-PA
ILUMI_26788-PA
ILUMI_26792-PA
ILUMI_26794-PA
ILUMI_26796-PA
ILUMI_26798-PA
ILUMI_26803-PA
ILUMI_26805-PA
ILUMI_26808-PA
ILUMI_26810-PA
ILUMI_26812-PA
ILUMI_26815-PA
ILUMI_26816-PA
ILUMI_26817-PA
ILUMI_26818-PA
ILUMI_26822-PA
ILUMI_26824-PA
ILUMI_26825-PA
ILUMI_26826-PA
ILUMI_26827-PA
ILUMI_26832-PA
ILUMI_26833-PA
ILUMI_26835-PA
ILUMI_26836-PA
ILUMI_26837-PA
ILUMI_26838-PA
ILUMI_26839-PA
ILUMI_26840-PA
ILUMI_26841-PA
ILUMI_26842-PA
ILUMI_26843-PA
ILUMI_26846-PA
ILUMI_26847-PA
ILUMI_26848-PA
ILUMI_26849-PA
ILUMI_26850-PA
ILUMI_26852-PA
ILUMI_26853-PA
ILUMI_26854-PA
ILUMI_26855-PA
ILUMI_26856-PA
ILUMI_26857-PA
ILUMI_26858-PA
ILUMI_26859-PA
ILUMI_26860-PA
ILUMI_26861-PA
ILUMI_26862-PA
ILUMI_26863-PA
ILUMI_26864-PA
ILUMI_26866-PA
ILUMI_26868-PA
ILUMI_26871-PA
ILUMI_26875-PA
ILUMI_26876-PA
ILUMI_26880-PA
ILUMI_26881-PA
ILUMI_26882-PA
ILUMI_26884-PA
ILUMI_26885-PA
ILUMI_26891-PA
ILUMI_26892-PA
ILUMI_26896-PA
ILUMI_26902-PA
ILUMI_26904-PA
ILUMI_26905-PA
ILUMI_26906-PA
ILUMI_26908-PA
ILUMI_26913-PA
ILUMI_26916-PA
ILUMI_26917-PA
ILUMI_26919-PA
ILUMI_26923-PA
ILUMI_26924-PA
ILUMI_26925-PA
ILUMI_26926-PA
ILUMI_26928-PA
ILUMI_26930-PA
ILUMI_26931-PA
ILUMI_26933-PA
ILUMI_26935-PA
ILUMI_26936-PA
ILUMI_26937-PA
ILUMI_26938-PA
ILUMI_26943-PA
ILUMI_26944-PA
ILUMI_26950-PA
ILUMI_26951-PA
ILUMI_26955-PA
ILUMI_26956-PA
ILUMI_26957-PA
ILUMI_26958-PA
ILUMI_26959-PA
ILUMI_26960-PA
ILUMI_26961-PA
ILUMI_26962-PA
ILUMI_26963-PA
ILUMI_26964-PA
ILUMI_26965-PA
ILUMI_26966-PA
ILUMI_26967-PA
ILUMI_26970-PA
ILUMI_26971-PA
ILUMI_26972-PA
ILUMI_26975-PA
ILUMI_26979-PA
ILUMI_26980-PA
ILUMI_26981-PA
ILUMI_26982-PA
ILUMI_26983-PA
ILUMI_26984-PA
ILUMI_26985-PA
ILUMI_26986-PA
ILUMI_26987-PA
ILUMI_26989-PA
ILUMI_26992-PA
ILUMI_26993-PA
ILUMI_26994-PA
ILUMI_26996-PA
ILUMI_26997-PA
ILUMI_27001-PA
ILUMI_27004-PA
ILUMI_27005-PA
ILUMI_27006-PA
ILUMI_27007-PA
ILUMI_27008-PA
ILUMI_27009-PA
ILUMI_27010-PA
ILUMI_27011-PA
ILUMI_27012-PA
ILUMI_27013-PA
ILUMI_27014-PA
ILUMI_27016-PA
ILUMI_27017-PA
ILUMI_27018-PA
ILUMI_27020-PA
ILUMI_27022-PA
ILUMI_27023-PA
ILUMI_27024-PA
ILUMI_27025-PA
ILUMI_27026-PA
ILUMI_27029-PA
ILUMI_27032-PA
ILUMI_27034-PA
ILUMI_27035-PA
ILUMI_27038-PA
ILUMI_27045-PA
ILUMI_27050-PA
ILUMI_27057-PA
ILUMI_27058-PA
ILUMI_27059-PA
ILUMI_27060-PA
ILUMI_27062-PA
ILUMI_27067-PA
ILUMI_27072-PA
ILUMI_27075-PA
ILUMI_27078-PA
ILUMI_27079-PA
ILUMI_27082-PA
ILUMI_27083-PA
ILUMI_27085-PA
ILUMI_27086-PA
ILUMI_27087-PA
ILUMI_27088-PA
ILUMI_27089-PA
ILUMI_27090-PA
ILUMI_27091-PA
ILUMI_27092-PA
ILUMI_27094-PA
ILUMI_27095-PA
ILUMI_27096-PA
ILUMI_27098-PA
ILUMI_27099-PA
ILUMI_27100-PA
ILUMI_27103-PA
ILUMI_27104-PA
ILUMI_27105-PA
ILUMI_27106-PA
ILUMI_27109-PA
ILUMI_27110-PA
ILUMI_27113-PA
ILUMI_27114-PA
ILUMI_27115-PA
ILUMI_27116-PA
ILUMI_27118-PA
ILUMI_27119-PA
ILUMI_27125-PA
ILUMI_27126-PA
ILUMI_27129-PA
ILUMI_27130-PA
ILUMI_27131-PA
ILUMI_27132-PA
ILUMI_27133-PA
ILUMI_27139-PA
ILUMI_27140-PA
ILUMI_27147-PA
ILUMI_27151-PA
ILUMI_27152-PA
ILUMI_27153-PA
ILUMI_27154-PA
ILUMI_27155-PA
ILUMI_27156-PA
ILUMI_27157-PA
ILUMI_27159-PA
ILUMI_27160-PA
ILUMI_27164-PA
ILUMI_27168-PA
ILUMI_27169-PA
ILUMI_27170-PA
ILUMI_27171-PA
ILUMI_27173-PA
ILUMI_27174-PA
ILUMI_27175-PA
ILUMI_27176-PA
ILUMI_27177-PA
ILUMI_27178-PA
ILUMI_27180-PA
ILUMI_27181-PA
ILUMI_27182-PA
ILUMI_27183-PA
ILUMI_27184-PA
ILUMI_27185-PA
ILUMI_27186-PA
ILUMI_27187-PA
ILUMI_27189-PA
ILUMI_27190-PA
ILUMI_27191-PA
ILUMI_27192-PA
ILUMI_27193-PA
ILUMI_27194-PA
ILUMI_27195-PA
ILUMI_27196-PA
ILUMI_27197-PA
ILUMI_27198-PA
ILUMI_27201-PA
ILUMI_27204-PA
ILUMI_27205-PA
ILUMI_27206-PA
ILUMI_27207-PA
ILUMI_27208-PA
ILUMI_27209-PA
ILUMI_27210-PA
ILUMI_27212-PA
ILUMI_27213-PA
ILUMI_27215-PA
ILUMI_27216-PA
ILUMI_27219-PA
ILUMI_27220-PA
ILUMI_27221-PA
ILUMI_27235-PA
ILUMI_27236-PA
ILUMI_27237-PA
ILUMI_27238-PA
ILUMI_27239-PA
ILUMI_27240-PA
ILUMI_27241-PA
ILUMI_27242-PA
ILUMI_27243-PA
ILUMI_27246-PA
ILUMI_27256-PA
ILUMI_27257-PA
ILUMI_27258-PA
ILUMI_27262-PA
ILUMI_27264-PA
ILUMI_27265-PA
ILUMI_27269-PA
ILUMI_27271-PA
ILUMI_27276-PA
ILUMI_27277-PA
ILUMI_27278-PA
ILUMI_27281-PA
ILUMI_27284-PA
ILUMI_27285-PA
ILUMI_27289-PA
ILUMI_27291-PA
ILUMI_27292-PA
ILUMI_27293-PA
ILUMI_27296-PA
ILUMI_27297-PA
ILUMI_27298-PA
ILUMI_27300-PA
ILUMI_27302-PA
ILUMI_27303-PA
ILUMI_27304-PA
ILUMI_27305-PA
ILUMI_27307-PA
ILUMI_27308-PA
ILUMI_27309-PA
ILUMI_27312-PA
ILUMI_27314-PA
ILUMI_27315-PA
ILUMI_27319-PA
ILUMI_27320-PA
ILUMI_27321-PA
ILUMI_27322-PA
ILUMI_27324-PA
ILUMI_27328-PA
ILUMI_27329-PA
ILUMI_27330-PA
ILUMI_27331-PA
ILUMI_27334-PA
ILUMI_27335-PA
ILUMI_27336-PA
ILUMI_27341-PA
ILUMI_27342-PA
ILUMI_27343-PA
ILUMI_27344-PA
ILUMI_27345-PA
ILUMI_27351-PA
ILUMI_27353-PA
ILUMI_27355-PA
ILUMI_27356-PA
ILUMI_27358-PA
ILUMI_27359-PA
ILUMI_27360-PA
ILUMI_27361-PA
ILUMI_27363-PA
ILUMI_27364-PA
ILUMI_27370-PA
ILUMI_27371-PA
ILUMI_27372-PA
ILUMI_27373-PA
ILUMI_27374-PA
ILUMI_27375-PA
ILUMI_27376-PA
ILUMI_27378-PA
ILUMI_27380-PA
ILUMI_27381-PA
ILUMI_27385-PA
ILUMI_27386-PA
ILUMI_27390-PA
ILUMI_27392-PA
ILUMI_27394-PA
ILUMI_27396-PA
ILUMI_27397-PA
ILUMI_27398-PA
ILUMI_27399-PA
ILUMI_27400-PA
ILUMI_27401-PA
ILUMI_27403-PA
ILUMI_27404-PA
ILUMI_27406-PA
ILUMI_27407-PA
ILUMI_27410-PA
ILUMI_27416-PA
ILUMI_27418-PA
ILUMI_27419-PA
ILUMI_27420-PA
ILUMI_27421-PA
ILUMI_27422-PA
ILUMI_27425-PA
ILUMI_27426-PA
ILUMI_27427-PA
ILUMI_27429-PA
ILUMI_27430-PA
ILUMI_27431-PA
ILUMI_27432-PA
ILUMI_27433-PA
ILUMI_27434-PA
ILUMI_27436-PA
ILUMI_27442-PA
ILUMI_27444-PA
ILUMI_27446-PA
ILUMI_27447-PA
ILUMI_27448-PA
ILUMI_27449-PA
ILUMI_27450-PA
ILUMI_27454-PA
ILUMI_27455-PA
ILUMI_27458-PA
ILUMI_27460-PA
ILUMI_27461-PA
ILUMI_27462-PA
ILUMI_27464-PA
ILUMI_27467-PA
ILUMI_27469-PA
ILUMI_27470-PA
ILUMI_27472-PA
ILUMI_27473-PA
ILUMI_27474-PA
ILUMI_27476-PA
ILUMI_27479-PA
ILUMI_27480-PA
ILUMI_27481-PA
ILUMI_27482-PA
ILUMI_27486-PA
ILUMI_27488-PA
ILUMI_27494-PA
ILUMI_27496-PA
ILUMI_27499-PA
ILUMI_27500-PA
ILUMI_27503-PA
ILUMI_27506-PA
ILUMI_27509-PA
ILUMI_27511-PA
ILUMI_27512-PA
ILUMI_27514-PA
ILUMI_27515-PA
ILUMI_27517-PA
ILUMI_27518-PA
ILUMI_27519-PA
ILUMI_27521-PA
ILUMI_27522-PA
ILUMI_27523-PA
ILUMI_27524-PA
ILUMI_27529-PA
ILUMI_27530-PA
ILUMI_27531-PA
ILUMI_27533-PA
ILUMI_27534-PA
ILUMI_27535-PA
ILUMI_27536-PA
ILUMI_27538-PA
ILUMI_27541-PA
ILUMI_27542-PA
ILUMI_27543-PA
ILUMI_27544-PA
ILUMI_27545-PA
ILUMI_27547-PA
ILUMI_27548-PA
ILUMI_27549-PA
ILUMI_27552-PA
ILUMI_27553-PA
ILUMI_27554-PA
ILUMI_27555-PA
ILUMI_27556-PA
ILUMI_27558-PA
PPYR_00001-PA
PPYR_00002-PA
PPYR_00003-PA
PPYR_00005-PA
PPYR_00010-PA
PPYR_00014-PA
PPYR_00018-PA
PPYR_00020-PA
PPYR_00022-PA
PPYR_00024-PA
PPYR_00025-PA
PPYR_00027-PA
PPYR_00029-PA
PPYR_00030-PA
PPYR_00031-PA
PPYR_00035-PA
PPYR_00036-PA
PPYR_00037-PA
PPYR_00038-PA
PPYR_00040-PA
PPYR_00042-PA
PPYR_00043-PA
PPYR_00045-PA
PPYR_00047-PA
PPYR_00048-PA
PPYR_00055-PA
PPYR_00056-PA
PPYR_00057-PA
PPYR_00060-PA
PPYR_00061-PA
PPYR_00063-PA
PPYR_00066-PA
PPYR_00067-PA
PPYR_00069-PA
PPYR_00073-PA
PPYR_00076-PA
PPYR_00078-PA
PPYR_00081-PA
PPYR_00084-PA
PPYR_00087-PA
PPYR_00090-PA
PPYR_00091-PA
PPYR_00093-PA
PPYR_00096-PA
PPYR_00097-PA
PPYR_00099-PA
PPYR_00100-PA
PPYR_00101-PA
PPYR_00102-PA
PPYR_00106-PA
PPYR_00107-PA
PPYR_00108-PA
PPYR_00109-PA
PPYR_00110-PA
PPYR_00111-PA
PPYR_00112-PA
PPYR_00114-PA
PPYR_00116-PA
PPYR_00117-PA
PPYR_00119-PA
PPYR_00120-PA
PPYR_00121-PA
PPYR_00124-PA
PPYR_00126-PA
PPYR_00130-PA
PPYR_00131-PA
PPYR_00132-PA
PPYR_00133-PA
PPYR_00134-PA
PPYR_00135-PA
PPYR_00136-PA
PPYR_00137-PA
PPYR_00138-PA
PPYR_00142-PA
PPYR_00143-PA
PPYR_00148-PA
PPYR_00149-PA
PPYR_00150-PA
PPYR_00151-PA
PPYR_00152-PA
PPYR_00153-PA
PPYR_00154-PA
PPYR_00155-PA
PPYR_00156-PA
PPYR_00157-PA
PPYR_00158-PA
PPYR_00161-PA
PPYR_00162-PA
PPYR_00163-PA
PPYR_00164-PA
PPYR_00165-PA
PPYR_00167-PA
PPYR_00168-PA
PPYR_00169-PA
PPYR_00170-PA
PPYR_00171-PA
PPYR_00172-PA
PPYR_00173-PA
PPYR_00175-PA
PPYR_00176-PA
PPYR_00177-PA
PPYR_00178-PA
PPYR_00179-PA
PPYR_00180-PA
PPYR_00181-PA
PPYR_00182-PA
PPYR_00183-PA
PPYR_00184-PA
PPYR_00185-PA
PPYR_00187-PA
PPYR_00188-PA
PPYR_00190-PA
PPYR_00195-PA
PPYR_00197-PA
PPYR_00198-PA
PPYR_00199-PA
PPYR_00201-PA
PPYR_00202-PA
PPYR_00206-PA
PPYR_00208-PA
PPYR_00209-PA
PPYR_00211-PA
PPYR_00212-PA
PPYR_00213-PA
PPYR_00216-PA
PPYR_00217-PA
PPYR_00218-PA
PPYR_00222-PA
PPYR_00224-PA
PPYR_00226-PA
PPYR_00227-PA
PPYR_00230-PA
PPYR_00231-PA
PPYR_00232-PA
PPYR_00233-PA
PPYR_00234-PA
PPYR_00235-PA
PPYR_00237-PA
PPYR_00238-PA
PPYR_00239-PA
PPYR_00240-PA
PPYR_00241-PA
PPYR_00242-PA
PPYR_00243-PA
PPYR_00244-PA
PPYR_00245-PA
PPYR_00246-PA
PPYR_00247-PA
PPYR_00249-PA
PPYR_00250-PA
PPYR_00251-PA
PPYR_00252-PA
PPYR_00253-PA
PPYR_00254-PA
PPYR_00255-PA
PPYR_00256-PA
PPYR_00258-PA
PPYR_00259-PA
PPYR_00260-PA
PPYR_00261-PA
PPYR_00262-PA
PPYR_00263-PA
PPYR_00264-PA
PPYR_00265-PA
PPYR_00266-PA
PPYR_00271-PA
PPYR_00272-PA
PPYR_00274-PA
PPYR_00275-PA
PPYR_00276-PA
PPYR_00278-PA
PPYR_00279-PA
PPYR_00281-PA
PPYR_00282-PA
PPYR_00283-PA
PPYR_00284-PA
PPYR_00285-PA
PPYR_00287-PA
PPYR_00288-PA
PPYR_00289-PA
PPYR_00292-PA
PPYR_00293-PA
PPYR_00294-PA
PPYR_00295-PA
PPYR_00297-PA
PPYR_00298-PA
PPYR_00299-PA
PPYR_00300-PA
PPYR_00302-PA
PPYR_00303-PA
PPYR_00305-PA
PPYR_00306-PA
PPYR_00307-PA
PPYR_00308-PA
PPYR_00309-PA
PPYR_00311-PA
PPYR_00312-PA
PPYR_00313-PA
PPYR_00314-PA
PPYR_00315-PA
PPYR_00316-PA
PPYR_00317-PA
PPYR_00318-PA
PPYR_00319-PA
PPYR_00320-PA
PPYR_00321-PA
PPYR_00323-PA
PPYR_00324-PA
PPYR_00325-PA
PPYR_00326-PA
PPYR_00327-PA
PPYR_00328-PA
PPYR_00329-PA
PPYR_00330-PA
PPYR_00331-PA
PPYR_00333-PA
PPYR_00334-PA
PPYR_00336-PA
PPYR_00337-PA
PPYR_00338-PA
PPYR_00342-PA
PPYR_00343-PA
PPYR_00344-PA
PPYR_00346-PA
PPYR_00348-PA
PPYR_00349-PA
PPYR_00350-PA
PPYR_00351-PA
PPYR_00352-PA
PPYR_00354-PA
PPYR_00357-PA
PPYR_00358-PA
PPYR_00359-PA
PPYR_00360-PA
PPYR_00361-PA
PPYR_00362-PA
PPYR_00363-PA
PPYR_00365-PA
PPYR_00366-PA
PPYR_00367-PA
PPYR_00368-PA
PPYR_00369-PA
PPYR_00370-PA
PPYR_00371-PA
PPYR_00372-PA
PPYR_00373-PA
PPYR_00376-PA
PPYR_00377-PA
PPYR_00378-PA
PPYR_00379-PA
PPYR_00380-PA
PPYR_00381-PA
PPYR_00382-PA
PPYR_00383-PA
PPYR_00384-PA
PPYR_00385-PA
PPYR_00386-PA
PPYR_00387-PA
PPYR_00388-PA
PPYR_00389-PA
PPYR_00393-PA
PPYR_00395-PA
PPYR_00396-PA
PPYR_00398-PA
PPYR_00399-PA
PPYR_00402-PA
PPYR_00403-PA
PPYR_00405-PA
PPYR_00406-PA
PPYR_00407-PA
PPYR_00409-PA
PPYR_00410-PA
PPYR_00412-PA
PPYR_00413-PA
PPYR_00414-PA
PPYR_00415-PA
PPYR_00417-PA
PPYR_00418-PA
PPYR_00419-PA
PPYR_00420-PA
PPYR_00421-PA
PPYR_00422-PA
PPYR_00423-PA
PPYR_00424-PA
PPYR_00427-PA
PPYR_00430-PA
PPYR_00431-PA
PPYR_00433-PA
PPYR_00437-PA
PPYR_00438-PA
PPYR_00439-PA
PPYR_00440-PA
PPYR_00442-PA
PPYR_00443-PA
PPYR_00444-PA
PPYR_00445-PA
PPYR_00446-PA
PPYR_00447-PA
PPYR_00448-PA
PPYR_00449-PA
PPYR_00450-PA
PPYR_00452-PA
PPYR_00453-PA
PPYR_00454-PA
PPYR_00455-PA
PPYR_00456-PA
PPYR_00457-PA
PPYR_00458-PA
PPYR_00459-PA
PPYR_00460-PA
PPYR_00461-PA
PPYR_00462-PA
PPYR_00463-PA
PPYR_00465-PA
PPYR_00466-PA
PPYR_00467-PA
PPYR_00468-PA
PPYR_00469-PA
PPYR_00471-PA
PPYR_00475-PA
PPYR_00476-PA
PPYR_00477-PA
PPYR_00478-PA
PPYR_00480-PA
PPYR_00481-PA
PPYR_00483-PA
PPYR_00485-PA
PPYR_00486-PA
PPYR_00487-PA
PPYR_00488-PA
PPYR_00489-PA
PPYR_00490-PA
PPYR_00491-PA
PPYR_00493-PA
PPYR_00494-PA
PPYR_00496-PA
PPYR_00500-PA
PPYR_00502-PA
PPYR_00503-PA
PPYR_00504-PA
PPYR_00506-PA
PPYR_00507-PA
PPYR_00510-PA
PPYR_00511-PA
PPYR_00513-PA
PPYR_00514-PA
PPYR_00515-PA
PPYR_00516-PA
PPYR_00519-PA
PPYR_00520-PA
PPYR_00524-PA
PPYR_00528-PA
PPYR_00529-PA
PPYR_00530-PA
PPYR_00531-PA
PPYR_00536-PA
PPYR_00537-PA
PPYR_00540-PA
PPYR_00541-PA
PPYR_00543-PA
PPYR_00545-PA
PPYR_00546-PA
PPYR_00547-PA
PPYR_00548-PA
PPYR_00552-PA
PPYR_00553-PA
PPYR_00556-PA
PPYR_00557-PA
PPYR_00558-PA
PPYR_00559-PA
PPYR_00560-PA
PPYR_00561-PA
PPYR_00562-PA
PPYR_00563-PA
PPYR_00566-PA
PPYR_00568-PA
PPYR_00569-PA
PPYR_00571-PA
PPYR_00572-PA
PPYR_00573-PA
PPYR_00574-PA
PPYR_00575-PA
PPYR_00578-PA
PPYR_00580-PA
PPYR_00581-PA
PPYR_00582-PA
PPYR_00583-PA
PPYR_00584-PA
PPYR_00587-PA
PPYR_00589-PA
PPYR_00590-PA
PPYR_00594-PA
PPYR_00598-PA
PPYR_00599-PA
PPYR_00600-PA
PPYR_00602-PA
PPYR_00603-PA
PPYR_00604-PA
PPYR_00605-PA
PPYR_00608-PA
PPYR_00610-PA
PPYR_00611-PA
PPYR_00612-PA
PPYR_00617-PA
PPYR_00618-PA
PPYR_00619-PA
PPYR_00620-PA
PPYR_00621-PA
PPYR_00623-PA
PPYR_00624-PA
PPYR_00625-PA
PPYR_00626-PA
PPYR_00627-PA
PPYR_00628-PA
PPYR_00629-PA
PPYR_00633-PA
PPYR_00634-PA
PPYR_00635-PA
PPYR_00636-PA
PPYR_00638-PA
PPYR_00639-PA
PPYR_00642-PA
PPYR_00643-PA
PPYR_00648-PA
PPYR_00649-PA
PPYR_00651-PA
PPYR_00652-PA
PPYR_00654-PA
PPYR_00655-PA
PPYR_00657-PA
PPYR_00658-PA
PPYR_00659-PA
PPYR_00661-PA
PPYR_00662-PA
PPYR_00663-PA
PPYR_00664-PA
PPYR_00665-PA
PPYR_00666-PA
PPYR_00667-PA
PPYR_00668-PA
PPYR_00669-PA
PPYR_00670-PA
PPYR_00672-PA
PPYR_00673-PA
PPYR_00674-PA
PPYR_00675-PA
PPYR_00677-PA
PPYR_00680-PA
PPYR_00684-PA
PPYR_00685-PA
PPYR_00687-PA
PPYR_00688-PA
PPYR_00689-PA
PPYR_00690-PA
PPYR_00691-PA
PPYR_00692-PA
PPYR_00693-PA
PPYR_00695-PA
PPYR_00697-PA
PPYR_00701-PA
PPYR_00705-PA
PPYR_00708-PA
PPYR_00709-PA
PPYR_00710-PA
PPYR_00711-PA
PPYR_00715-PA
PPYR_00721-PA
PPYR_00723-PA
PPYR_00724-PA
PPYR_00725-PA
PPYR_00727-PA
PPYR_00728-PA
PPYR_00730-PA
PPYR_00731-PA
PPYR_00733-PA
PPYR_00736-PA
PPYR_00737-PA
PPYR_00744-PA
PPYR_00748-PA
PPYR_00749-PA
PPYR_00750-PA
PPYR_00751-PA
PPYR_00753-PA
PPYR_00757-PA
PPYR_00759-PA
PPYR_00760-PA
PPYR_00761-PA
PPYR_00763-PA
PPYR_00765-PA
PPYR_00766-PA
PPYR_00767-PA
PPYR_00768-PA
PPYR_00769-PA
PPYR_00772-PA
PPYR_00773-PA
PPYR_00774-PA
PPYR_00776-PA
PPYR_00778-PA
PPYR_00781-PA
PPYR_00782-PA
PPYR_00783-PA
PPYR_00785-PA
PPYR_00789-PA
PPYR_00790-PA
PPYR_00796-PA
PPYR_00798-PA
PPYR_00799-PA
PPYR_00800-PA
PPYR_00801-PA
PPYR_00802-PA
PPYR_00804-PA
PPYR_00805-PA
PPYR_00806-PA
PPYR_00808-PA
PPYR_00809-PA
PPYR_00810-PA
PPYR_00811-PA
PPYR_00813-PA
PPYR_00814-PA
PPYR_00815-PA
PPYR_00816-PA
PPYR_00817-PA
PPYR_00818-PA
PPYR_00820-PA
PPYR_00822-PA
PPYR_00823-PA
PPYR_00824-PA
PPYR_00825-PA
PPYR_00826-PA
PPYR_00828-PA
PPYR_00829-PA
PPYR_00831-PA
PPYR_00832-PA
PPYR_00833-PA
PPYR_00834-PA
PPYR_00835-PA
PPYR_00836-PA
PPYR_00837-PA
PPYR_00840-PA
PPYR_00841-PA
PPYR_00842-PA
PPYR_00844-PA
PPYR_00845-PA
PPYR_00846-PA
PPYR_00847-PA
PPYR_00848-PA
PPYR_00849-PA
PPYR_00850-PA
PPYR_00851-PA
PPYR_00853-PA
PPYR_00854-PA
PPYR_00855-PA
PPYR_00857-PA
PPYR_00860-PA
PPYR_00861-PA
PPYR_00862-PA
PPYR_00864-PA
PPYR_00865-PA
PPYR_00866-PA
PPYR_00867-PA
PPYR_00868-PA
PPYR_00869-PA
PPYR_00872-PA
PPYR_00873-PA
PPYR_00874-PA
PPYR_00875-PA
PPYR_00877-PA
PPYR_00878-PA
PPYR_00879-PA
PPYR_00880-PA
PPYR_00881-PA
PPYR_00882-PA
PPYR_00884-PA
PPYR_00885-PA
PPYR_00886-PA
PPYR_00887-PA
PPYR_00888-PA
PPYR_00889-PA
PPYR_00891-PA
PPYR_00892-PA
PPYR_00897-PA
PPYR_00898-PA
PPYR_00899-PA
PPYR_00900-PA
PPYR_00901-PA
PPYR_00903-PA
PPYR_00905-PA
PPYR_00906-PA
PPYR_00907-PA
PPYR_00908-PA
PPYR_00909-PA
PPYR_00912-PA
PPYR_00925-PA
PPYR_00927-PA
PPYR_00928-PA
PPYR_00929-PA
PPYR_00931-PA
PPYR_00932-PA
PPYR_00933-PA
PPYR_00935-PA
PPYR_00937-PA
PPYR_00939-PA
PPYR_00940-PA
PPYR_00941-PA
PPYR_00942-PA
PPYR_00943-PA
PPYR_00944-PA
PPYR_00945-PA
PPYR_00946-PA
PPYR_00947-PA
PPYR_00948-PA
PPYR_00949-PA
PPYR_00950-PA
PPYR_00951-PA
PPYR_00952-PA
PPYR_00955-PA
PPYR_00956-PA
PPYR_00961-PA
PPYR_00962-PA
PPYR_00963-PA
PPYR_00964-PA
PPYR_00965-PA
PPYR_00966-PA
PPYR_00967-PA
PPYR_00968-PA
PPYR_00969-PA
PPYR_00970-PA
PPYR_00971-PA
PPYR_00972-PA
PPYR_00973-PA
PPYR_00974-PA
PPYR_00976-PA
PPYR_00977-PA
PPYR_00978-PA
PPYR_00982-PA
PPYR_00983-PA
PPYR_00984-PA
PPYR_00985-PA
PPYR_00986-PA
PPYR_00988-PA
PPYR_00989-PA
PPYR_00990-PA
PPYR_00991-PA
PPYR_00992-PA
PPYR_00993-PA
PPYR_00994-PA
PPYR_00995-PA
PPYR_00996-PA
PPYR_00997-PA
PPYR_00998-PA
PPYR_00999-PA
PPYR_01001-PA
PPYR_01002-PA
PPYR_01003-PA
PPYR_01004-PA
PPYR_01005-PA
PPYR_01006-PA
PPYR_01007-PA
PPYR_01008-PA
PPYR_01009-PA
PPYR_01010-PA
PPYR_01011-PA
PPYR_01012-PA
PPYR_01013-PA
PPYR_01014-PA
PPYR_01016-PA
PPYR_01018-PA
PPYR_01023-PA
PPYR_01025-PA
PPYR_01030-PA
PPYR_01032-PA
PPYR_01033-PA
PPYR_01034-PA
PPYR_01035-PA
PPYR_01036-PA
PPYR_01037-PA
PPYR_01038-PA
PPYR_01040-PA
PPYR_01041-PA
PPYR_01042-PA
PPYR_01050-PA
PPYR_01051-PA
PPYR_01052-PA
PPYR_01053-PA
PPYR_01055-PA
PPYR_01056-PA
PPYR_01057-PA
PPYR_01058-PA
PPYR_01059-PA
PPYR_01060-PA
PPYR_01061-PA
PPYR_01064-PA
PPYR_01068-PA
PPYR_01069-PA
PPYR_01070-PA
PPYR_01071-PA
PPYR_01072-PA
PPYR_01073-PA
PPYR_01074-PA
PPYR_01075-PA
PPYR_01076-PA
PPYR_01077-PA
PPYR_01078-PA
PPYR_01079-PA
PPYR_01080-PA
PPYR_01081-PA
PPYR_01082-PA
PPYR_01083-PA
PPYR_01084-PA
PPYR_01085-PA
PPYR_01087-PA
PPYR_01089-PA
PPYR_01090-PA
PPYR_01091-PA
PPYR_01092-PA
PPYR_01093-PA
PPYR_01094-PA
PPYR_01095-PA
PPYR_01096-PA
PPYR_01097-PA
PPYR_01098-PA
PPYR_01099-PA
PPYR_01100-PA
PPYR_01101-PA
PPYR_01103-PA
PPYR_01105-PA
PPYR_01106-PA
PPYR_01108-PA
PPYR_01109-PA
PPYR_01111-PA
PPYR_01112-PA
PPYR_01113-PA
PPYR_01114-PA
PPYR_01117-PA
PPYR_01118-PA
PPYR_01121-PA
PPYR_01122-PA
PPYR_01123-PA
PPYR_01124-PA
PPYR_01125-PA
PPYR_01128-PA
PPYR_01130-PA
PPYR_01131-PA
PPYR_01132-PA
PPYR_01136-PA
PPYR_01137-PA
PPYR_01138-PA
PPYR_01139-PA
PPYR_01140-PA
PPYR_01141-PA
PPYR_01144-PA
PPYR_01145-PA
PPYR_01146-PA
PPYR_01147-PA
PPYR_01149-PA
PPYR_01151-PA
PPYR_01152-PA
PPYR_01157-PA
PPYR_01159-PA
PPYR_01160-PA
PPYR_01162-PA
PPYR_01163-PA
PPYR_01164-PA
PPYR_01167-PA
PPYR_01168-PA
PPYR_01171-PA
PPYR_01173-PA
PPYR_01176-PA
PPYR_01177-PA
PPYR_01178-PA
PPYR_01181-PA
PPYR_01182-PA
PPYR_01184-PA
PPYR_01185-PA
PPYR_01186-PA
PPYR_01187-PA
PPYR_01188-PA
PPYR_01189-PA
PPYR_01190-PA
PPYR_01191-PA
PPYR_01192-PA
PPYR_01193-PA
PPYR_01194-PA
PPYR_01195-PA
PPYR_01196-PA
PPYR_01197-PA
PPYR_01198-PA
PPYR_01199-PA
PPYR_01201-PA
PPYR_01202-PA
PPYR_01204-PA
PPYR_01205-PA
PPYR_01206-PA
PPYR_01207-PA
PPYR_01210-PA
PPYR_01211-PA
PPYR_01212-PA
PPYR_01214-PA
PPYR_01216-PA
PPYR_01217-PA
PPYR_01219-PA
PPYR_01221-PA
PPYR_01222-PA
PPYR_01223-PA
PPYR_01224-PA
PPYR_01225-PA
PPYR_01229-PA
PPYR_01231-PA
PPYR_01234-PA
PPYR_01237-PA
PPYR_01239-PA
PPYR_01242-PA
PPYR_01243-PA
PPYR_01244-PA
PPYR_01245-PA
PPYR_01246-PA
PPYR_01247-PA
PPYR_01249-PA
PPYR_01250-PA
PPYR_01251-PA
PPYR_01252-PA
PPYR_01253-PA
PPYR_01254-PA
PPYR_01255-PA
PPYR_01256-PA
PPYR_01258-PA
PPYR_01259-PA
PPYR_01260-PA
PPYR_01262-PA
PPYR_01263-PA
PPYR_01264-PA
PPYR_01265-PA
PPYR_01266-PA
PPYR_01269-PA
PPYR_01270-PA
PPYR_01271-PA
PPYR_01273-PA
PPYR_01275-PA
PPYR_01276-PA
PPYR_01277-PA
PPYR_01282-PA
PPYR_01283-PA
PPYR_01284-PA
PPYR_01286-PA
PPYR_01287-PA
PPYR_01288-PA
PPYR_01289-PA
PPYR_01291-PA
PPYR_01292-PA
PPYR_01293-PA
PPYR_01295-PA
PPYR_01296-PA
PPYR_01297-PA
PPYR_01298-PA
PPYR_01299-PA
PPYR_01301-PA
PPYR_01303-PA
PPYR_01304-PA
PPYR_01305-PA
PPYR_01306-PA
PPYR_01307-PA
PPYR_01309-PA
PPYR_01310-PA
PPYR_01311-PA
PPYR_01312-PA
PPYR_01313-PA
PPYR_01314-PA
PPYR_01315-PA
PPYR_01316-PA
PPYR_01317-PA
PPYR_01318-PA
PPYR_01319-PA
PPYR_01320-PA
PPYR_01321-PA
PPYR_01323-PA
PPYR_01324-PA
PPYR_01325-PA
PPYR_01327-PA
PPYR_01328-PA
PPYR_01330-PA
PPYR_01333-PA
PPYR_01334-PA
PPYR_01335-PA
PPYR_01340-PA
PPYR_01342-PA
PPYR_01343-PA
PPYR_01344-PA
PPYR_01346-PA
PPYR_01347-PA
PPYR_01348-PA
PPYR_01349-PA
PPYR_01350-PA
PPYR_01351-PA
PPYR_01354-PA
PPYR_01355-PA
PPYR_01356-PA
PPYR_01357-PA
PPYR_01358-PA
PPYR_01359-PA
PPYR_01360-PA
PPYR_01362-PA
PPYR_01363-PA
PPYR_01364-PA
PPYR_01365-PA
PPYR_01369-PA
PPYR_01370-PA
PPYR_01371-PA
PPYR_01375-PA
PPYR_01377-PA
PPYR_01379-PA
PPYR_01380-PA
PPYR_01381-PA
PPYR_01382-PA
PPYR_01384-PA
PPYR_01385-PA
PPYR_01392-PA
PPYR_01394-PA
PPYR_01395-PA
PPYR_01396-PA
PPYR_01397-PA
PPYR_01398-PA
PPYR_01399-PA
PPYR_01400-PA
PPYR_01405-PA
PPYR_01407-PA
PPYR_01408-PA
PPYR_01409-PA
PPYR_01411-PA
PPYR_01412-PA
PPYR_01415-PA
PPYR_01418-PA
PPYR_01419-PA
PPYR_01424-PA
PPYR_01427-PA
PPYR_01430-PA
PPYR_01431-PA
PPYR_01435-PA
PPYR_01436-PA
PPYR_01437-PA
PPYR_01438-PA
PPYR_01439-PA
PPYR_01440-PA
PPYR_01442-PA
PPYR_01444-PA
PPYR_01447-PA
PPYR_01449-PA
PPYR_01451-PA
PPYR_01453-PA
PPYR_01454-PA
PPYR_01455-PA
PPYR_01457-PA
PPYR_01458-PA
PPYR_01462-PA
PPYR_01464-PA
PPYR_01465-PA
PPYR_01466-PA
PPYR_01467-PA
PPYR_01471-PA
PPYR_01472-PA
PPYR_01474-PA
PPYR_01475-PA
PPYR_01477-PA
PPYR_01478-PA
PPYR_01481-PA
PPYR_01482-PA
PPYR_01483-PA
PPYR_01484-PA
PPYR_01485-PA
PPYR_01486-PA
PPYR_01487-PA
PPYR_01489-PA
PPYR_01490-PA
PPYR_01491-PA
PPYR_01492-PA
PPYR_01493-PA
PPYR_01494-PA
PPYR_01496-PA
PPYR_01497-PA
PPYR_01500-PA
PPYR_01504-PA
PPYR_01505-PA
PPYR_01506-PA
PPYR_01507-PA
PPYR_01508-PA
PPYR_01509-PA
PPYR_01510-PA
PPYR_01511-PA
PPYR_01512-PA
PPYR_01514-PA
PPYR_01515-PA
PPYR_01516-PA
PPYR_01517-PA
PPYR_01518-PA
PPYR_01519-PA
PPYR_01526-PA
PPYR_01527-PA
PPYR_01528-PA
PPYR_01529-PA
PPYR_01530-PA
PPYR_01532-PA
PPYR_01533-PA
PPYR_01534-PA
PPYR_01538-PA
PPYR_01539-PA
PPYR_01540-PA
PPYR_01543-PA
PPYR_01545-PA
PPYR_01546-PA
PPYR_01547-PA
PPYR_01557-PA
PPYR_01558-PA
PPYR_01559-PA
PPYR_01560-PA
PPYR_01561-PA
PPYR_01563-PA
PPYR_01564-PA
PPYR_01567-PA
PPYR_01570-PA
PPYR_01571-PA
PPYR_01572-PA
PPYR_01578-PA
PPYR_01587-PA
PPYR_01589-PA
PPYR_01591-PA
PPYR_01592-PA
PPYR_01597-PA
PPYR_01601-PA
PPYR_01602-PA
PPYR_01603-PA
PPYR_01604-PA
PPYR_01605-PA
PPYR_01606-PA
PPYR_01607-PA
PPYR_01610-PA
PPYR_01612-PA
PPYR_01613-PA
PPYR_01614-PA
PPYR_01615-PA
PPYR_01616-PA
PPYR_01617-PA
PPYR_01619-PA
PPYR_01620-PA
PPYR_01621-PA
PPYR_01622-PA
PPYR_01624-PA
PPYR_01625-PA
PPYR_01626-PA
PPYR_01628-PA
PPYR_01629-PA
PPYR_01630-PA
PPYR_01631-PA
PPYR_01632-PA
PPYR_01634-PA
PPYR_01639-PA
PPYR_01642-PA
PPYR_01644-PA
PPYR_01645-PA
PPYR_01648-PA
PPYR_01649-PA
PPYR_01652-PA
PPYR_01653-PA
PPYR_01654-PA
PPYR_01655-PA
PPYR_01656-PA
PPYR_01657-PA
PPYR_01658-PA
PPYR_01659-PA
PPYR_01660-PA
PPYR_01661-PA
PPYR_01662-PA
PPYR_01664-PA
PPYR_01665-PA
PPYR_01667-PA
PPYR_01668-PA
PPYR_01669-PA
PPYR_01670-PA
PPYR_01671-PA
PPYR_01672-PA
PPYR_01673-PA
PPYR_01675-PA
PPYR_01676-PA
PPYR_01677-PA
PPYR_01678-PA
PPYR_01680-PA
PPYR_01682-PA
PPYR_01685-PA
PPYR_01687-PA
PPYR_01688-PA
PPYR_01689-PA
PPYR_01690-PA
PPYR_01691-PA
PPYR_01692-PA
PPYR_01693-PA
PPYR_01694-PA
PPYR_01695-PA
PPYR_01696-PA
PPYR_01697-PA
PPYR_01698-PA
PPYR_01699-PA
PPYR_01700-PA
PPYR_01701-PA
PPYR_01703-PA
PPYR_01704-PA
PPYR_01707-PA
PPYR_01708-PA
PPYR_01709-PA
PPYR_01710-PA
PPYR_01711-PA
PPYR_01712-PA
PPYR_01713-PA
PPYR_01714-PA
PPYR_01715-PA
PPYR_01718-PA
PPYR_01719-PA
PPYR_01720-PA
PPYR_01721-PA
PPYR_01722-PA
PPYR_01723-PA
PPYR_01724-PA
PPYR_01725-PA
PPYR_01729-PA
PPYR_01731-PA
PPYR_01732-PA
PPYR_01733-PA
PPYR_01734-PA
PPYR_01735-PA
PPYR_01736-PA
PPYR_01738-PA
PPYR_01739-PA
PPYR_01740-PA
PPYR_01741-PA
PPYR_01742-PA
PPYR_01744-PA
PPYR_01745-PA
PPYR_01746-PA
PPYR_01747-PA
PPYR_01748-PA
PPYR_01749-PA
PPYR_01750-PA
PPYR_01751-PA
PPYR_01752-PA
PPYR_01753-PA
PPYR_01754-PA
PPYR_01756-PA
PPYR_01757-PA
PPYR_01758-PA
PPYR_01760-PA
PPYR_01761-PA
PPYR_01762-PA
PPYR_01763-PA
PPYR_01764-PA
PPYR_01765-PA
PPYR_01766-PA
PPYR_01767-PA
PPYR_01768-PA
PPYR_01769-PA
PPYR_01770-PA
PPYR_01771-PA
PPYR_01772-PA
PPYR_01775-PA
PPYR_01776-PA
PPYR_01777-PA
PPYR_01780-PA
PPYR_01781-PA
PPYR_01782-PA
PPYR_01783-PA
PPYR_01785-PA
PPYR_01788-PA
PPYR_01789-PA
PPYR_01790-PA
PPYR_01792-PA
PPYR_01793-PA
PPYR_01794-PA
PPYR_01795-PA
PPYR_01796-PA
PPYR_01797-PA
PPYR_01798-PA
PPYR_01799-PA
PPYR_01800-PA
PPYR_01802-PA
PPYR_01803-PA
PPYR_01807-PA
PPYR_01808-PA
PPYR_01809-PA
PPYR_01810-PA
PPYR_01811-PA
PPYR_01812-PA
PPYR_01813-PA
PPYR_01814-PA
PPYR_01815-PA
PPYR_01816-PA
PPYR_01817-PA
PPYR_01819-PA
PPYR_01820-PA
PPYR_01821-PA
PPYR_01822-PA
PPYR_01825-PA
PPYR_01826-PA
PPYR_01827-PA
PPYR_01828-PA
PPYR_01829-PA
PPYR_01831-PA
PPYR_01832-PA
PPYR_01833-PA
PPYR_01835-PA
PPYR_01836-PA
PPYR_01837-PA
PPYR_01838-PA
PPYR_01841-PA
PPYR_01845-PA
PPYR_01846-PA
PPYR_01848-PA
PPYR_01851-PA
PPYR_01852-PA
PPYR_01853-PA
PPYR_01854-PA
PPYR_01855-PA
PPYR_01856-PA
PPYR_01857-PA
PPYR_01858-PA
PPYR_01860-PA
PPYR_01861-PA
PPYR_01862-PA
PPYR_01863-PA
PPYR_01864-PA
PPYR_01865-PA
PPYR_01867-PA
PPYR_01868-PA
PPYR_01870-PA
PPYR_01874-PA
PPYR_01875-PA
PPYR_01877-PA
PPYR_01878-PA
PPYR_01883-PA
PPYR_01884-PA
PPYR_01886-PA
PPYR_01887-PA
PPYR_01889-PA
PPYR_01892-PA
PPYR_01893-PA
PPYR_01894-PA
PPYR_01895-PA
PPYR_01897-PA
PPYR_01899-PA
PPYR_01900-PA
PPYR_01901-PA
PPYR_01904-PA
PPYR_01905-PA
PPYR_01906-PA
PPYR_01907-PA
PPYR_01908-PA
PPYR_01909-PA
PPYR_01910-PA
PPYR_01911-PA
PPYR_01912-PA
PPYR_01915-PA
PPYR_01920-PA
PPYR_01922-PA
PPYR_01925-PA
PPYR_01926-PA
PPYR_01927-PA
PPYR_01928-PA
PPYR_01929-PA
PPYR_01930-PA
PPYR_01932-PA
PPYR_01933-PA
PPYR_01934-PA
PPYR_01936-PA
PPYR_01937-PA
PPYR_01938-PA
PPYR_01939-PA
PPYR_01940-PA
PPYR_01943-PA
PPYR_01944-PA
PPYR_01945-PA
PPYR_01946-PA
PPYR_01948-PA
PPYR_01949-PA
PPYR_01951-PA
PPYR_01956-PA
PPYR_01958-PA
PPYR_01959-PA
PPYR_01960-PA
PPYR_01961-PA
PPYR_01962-PA
PPYR_01964-PA
PPYR_01965-PA
PPYR_01966-PA
PPYR_01967-PA
PPYR_01968-PA
PPYR_01969-PA
PPYR_01970-PA
PPYR_01971-PA
PPYR_01973-PA
PPYR_01974-PA
PPYR_01976-PA
PPYR_01977-PA
PPYR_01978-PA
PPYR_01980-PA
PPYR_01981-PA
PPYR_01982-PA
PPYR_01983-PA
PPYR_01984-PA
PPYR_01985-PA
PPYR_01986-PA
PPYR_01990-PA
PPYR_01991-PA
PPYR_01992-PA
PPYR_01993-PA
PPYR_01994-PA
PPYR_01995-PA
PPYR_01996-PA
PPYR_01997-PA
PPYR_01998-PA
PPYR_01999-PA
PPYR_02000-PA
PPYR_02003-PA
PPYR_02004-PA
PPYR_02005-PA
PPYR_02006-PA
PPYR_02007-PA
PPYR_02009-PA
PPYR_02010-PA
PPYR_02011-PA
PPYR_02012-PA
PPYR_02013-PA
PPYR_02014-PA
PPYR_02019-PA
PPYR_02021-PA
PPYR_02022-PA
PPYR_02023-PA
PPYR_02024-PA
PPYR_02025-PA
PPYR_02028-PA
PPYR_02030-PA
PPYR_02035-PA
PPYR_02036-PA
PPYR_02037-PA
PPYR_02038-PA
PPYR_02043-PA
PPYR_02044-PA
PPYR_02045-PA
PPYR_02047-PA
PPYR_02048-PA
PPYR_02052-PA
PPYR_02054-PA
PPYR_02055-PA
PPYR_02056-PA
PPYR_02059-PA
PPYR_02060-PA
PPYR_02062-PA
PPYR_02064-PA
PPYR_02067-PA
PPYR_02068-PA
PPYR_02070-PA
PPYR_02071-PA
PPYR_02072-PA
PPYR_02073-PA
PPYR_02074-PA
PPYR_02075-PA
PPYR_02079-PA
PPYR_02080-PA
PPYR_02081-PA
PPYR_02082-PA
PPYR_02083-PA
PPYR_02086-PA
PPYR_02088-PA
PPYR_02089-PA
PPYR_02090-PA
PPYR_02092-PA
PPYR_02093-PA
PPYR_02096-PA
PPYR_02097-PA
PPYR_02099-PA
PPYR_02100-PA
PPYR_02101-PA
PPYR_02102-PA
PPYR_02107-PA
PPYR_02109-PA
PPYR_02113-PA
PPYR_02115-PA
PPYR_02116-PA
PPYR_02117-PA
PPYR_02121-PA
PPYR_02122-PA
PPYR_02123-PA
PPYR_02125-PA
PPYR_02127-PA
PPYR_02128-PA
PPYR_02131-PA
PPYR_02133-PA
PPYR_02134-PA
PPYR_02135-PA
PPYR_02136-PA
PPYR_02137-PA
PPYR_02138-PA
PPYR_02139-PA
PPYR_02141-PA
PPYR_02146-PA
PPYR_02149-PA
PPYR_02151-PA
PPYR_02152-PA
PPYR_02153-PA
PPYR_02154-PA
PPYR_02155-PA
PPYR_02156-PA
PPYR_02157-PA
PPYR_02159-PA
PPYR_02160-PA
PPYR_02161-PA
PPYR_02162-PA
PPYR_02165-PA
PPYR_02166-PA
PPYR_02168-PA
PPYR_02169-PA
PPYR_02170-PA
PPYR_02171-PA
PPYR_02173-PA
PPYR_02175-PA
PPYR_02176-PA
PPYR_02178-PA
PPYR_02180-PA
PPYR_02182-PA
PPYR_02184-PA
PPYR_02185-PA
PPYR_02187-PA
PPYR_02189-PA
PPYR_02192-PA
PPYR_02194-PA
PPYR_02195-PA
PPYR_02196-PA
PPYR_02197-PA
PPYR_02198-PA
PPYR_02199-PA
PPYR_02200-PA
PPYR_02201-PA
PPYR_02202-PA
PPYR_02203-PA
PPYR_02206-PA
PPYR_02207-PA
PPYR_02208-PA
PPYR_02209-PA
PPYR_02212-PA
PPYR_02214-PA
PPYR_02215-PA
PPYR_02217-PA
PPYR_02219-PA
PPYR_02220-PA
PPYR_02221-PA
PPYR_02222-PA
PPYR_02223-PA
PPYR_02224-PA
PPYR_02225-PA
PPYR_02227-PA
PPYR_02228-PA
PPYR_02230-PA
PPYR_02231-PA
PPYR_02232-PA
PPYR_02234-PA
PPYR_02235-PA
PPYR_02236-PA
PPYR_02237-PA
PPYR_02238-PA
PPYR_02239-PA
PPYR_02240-PA
PPYR_02241-PA
PPYR_02242-PA
PPYR_02243-PA
PPYR_02244-PA
PPYR_02245-PA
PPYR_02246-PA
PPYR_02247-PA
PPYR_02248-PA
PPYR_02249-PA
PPYR_02250-PA
PPYR_02251-PA
PPYR_02252-PA
PPYR_02253-PA
PPYR_02254-PA
PPYR_02255-PA
PPYR_02258-PA
PPYR_02261-PA
PPYR_02263-PA
PPYR_02266-PA
PPYR_02267-PA
PPYR_02269-PA
PPYR_02270-PA
PPYR_02271-PA
PPYR_02274-PA
PPYR_02275-PA
PPYR_02277-PA
PPYR_02279-PA
PPYR_02280-PA
PPYR_02283-PA
PPYR_02284-PA
PPYR_02285-PA
PPYR_02286-PA
PPYR_02288-PA
PPYR_02291-PA
PPYR_02292-PA
PPYR_02293-PA
PPYR_02295-PA
PPYR_02301-PA
PPYR_02303-PA
PPYR_02306-PA
PPYR_02307-PA
PPYR_02308-PA
PPYR_02309-PA
PPYR_02311-PA
PPYR_02315-PA
PPYR_02316-PA
PPYR_02326-PA
PPYR_02328-PA
PPYR_02332-PA
PPYR_02333-PA
PPYR_02335-PA
PPYR_02336-PA
PPYR_02337-PA
PPYR_02343-PA
PPYR_02346-PA
PPYR_02349-PA
PPYR_02350-PA
PPYR_02351-PA
PPYR_02352-PA
PPYR_02353-PA
PPYR_02355-PA
PPYR_02356-PA
PPYR_02358-PA
PPYR_02360-PA
PPYR_02362-PA
PPYR_02363-PA
PPYR_02364-PA
PPYR_02366-PA
PPYR_02367-PA
PPYR_02370-PA
PPYR_02372-PA
PPYR_02378-PA
PPYR_02379-PA
PPYR_02384-PA
PPYR_02387-PA
PPYR_02389-PA
PPYR_02390-PA
PPYR_02391-PA
PPYR_02395-PA
PPYR_02396-PA
PPYR_02397-PA
PPYR_02399-PA
PPYR_02400-PA
PPYR_02401-PA
PPYR_02404-PA
PPYR_02406-PA
PPYR_02407-PA
PPYR_02411-PA
PPYR_02413-PA
PPYR_02414-PA
PPYR_02416-PA
PPYR_02418-PA
PPYR_02419-PA
PPYR_02420-PA
PPYR_02421-PA
PPYR_02423-PA
PPYR_02424-PA
PPYR_02425-PA
PPYR_02426-PA
PPYR_02427-PA
PPYR_02428-PA
PPYR_02429-PA
PPYR_02430-PA
PPYR_02431-PA
PPYR_02432-PA
PPYR_02433-PA
PPYR_02434-PA
PPYR_02435-PA
PPYR_02436-PA
PPYR_02438-PA
PPYR_02439-PA
PPYR_02441-PA
PPYR_02442-PA
PPYR_02445-PA
PPYR_02446-PA
PPYR_02447-PA
PPYR_02448-PA
PPYR_02449-PA
PPYR_02450-PA
PPYR_02452-PA
PPYR_02454-PA
PPYR_02455-PA
PPYR_02456-PA
PPYR_02457-PA
PPYR_02458-PA
PPYR_02460-PA
PPYR_02462-PA
PPYR_02463-PA
PPYR_02464-PA
PPYR_02465-PA
PPYR_02466-PA
PPYR_02467-PA
PPYR_02468-PA
PPYR_02469-PA
PPYR_02470-PA
PPYR_02472-PA
PPYR_02473-PA
PPYR_02474-PA
PPYR_02475-PA
PPYR_02480-PA
PPYR_02482-PA
PPYR_02483-PA
PPYR_02484-PA
PPYR_02485-PA
PPYR_02486-PA
PPYR_02488-PA
PPYR_02489-PA
PPYR_02490-PA
PPYR_02491-PA
PPYR_02493-PA
PPYR_02494-PA
PPYR_02495-PA
PPYR_02496-PA
PPYR_02498-PA
PPYR_02499-PA
PPYR_02500-PA
PPYR_02501-PA
PPYR_02502-PA
PPYR_02504-PA
PPYR_02505-PA
PPYR_02506-PA
PPYR_02507-PA
PPYR_02508-PA
PPYR_02510-PA
PPYR_02511-PA
PPYR_02512-PA
PPYR_02514-PA
PPYR_02515-PA
PPYR_02516-PA
PPYR_02518-PA
PPYR_02520-PA
PPYR_02521-PA
PPYR_02522-PA
PPYR_02523-PA
PPYR_02524-PA
PPYR_02525-PA
PPYR_02526-PA
PPYR_02527-PA
PPYR_02532-PA
PPYR_02533-PA
PPYR_02534-PA
PPYR_02535-PA
PPYR_02536-PA
PPYR_02537-PA
PPYR_02538-PA
PPYR_02539-PA
PPYR_02540-PA
PPYR_02541-PA
PPYR_02542-PA
PPYR_02545-PA
PPYR_02549-PA
PPYR_02550-PA
PPYR_02552-PA
PPYR_02553-PA
PPYR_02554-PA
PPYR_02556-PA
PPYR_02557-PA
PPYR_02560-PA
PPYR_02562-PA
PPYR_02563-PA
PPYR_02564-PA
PPYR_02565-PA
PPYR_02566-PA
PPYR_02571-PA
PPYR_02572-PA
PPYR_02575-PA
PPYR_02576-PA
PPYR_02578-PA
PPYR_02579-PA
PPYR_02580-PA
PPYR_02581-PA
PPYR_02582-PA
PPYR_02583-PA
PPYR_02584-PA
PPYR_02585-PA
PPYR_02586-PA
PPYR_02587-PA
PPYR_02588-PA
PPYR_02589-PA
PPYR_02590-PA
PPYR_02591-PA
PPYR_02593-PA
PPYR_02594-PA
PPYR_02595-PA
PPYR_02596-PA
PPYR_02597-PA
PPYR_02598-PA
PPYR_02599-PA
PPYR_02600-PA
PPYR_02601-PA
PPYR_02602-PA
PPYR_02603-PA
PPYR_02605-PA
PPYR_02607-PA
PPYR_02609-PA
PPYR_02610-PA
PPYR_02615-PA
PPYR_02616-PA
PPYR_02617-PA
PPYR_02618-PA
PPYR_02619-PA
PPYR_02620-PA
PPYR_02623-PA
PPYR_02625-PA
PPYR_02627-PA
PPYR_02628-PA
PPYR_02631-PA
PPYR_02632-PA
PPYR_02633-PA
PPYR_02634-PA
PPYR_02635-PA
PPYR_02638-PA
PPYR_02639-PA
PPYR_02640-PA
PPYR_02641-PA
PPYR_02642-PA
PPYR_02649-PA
PPYR_02650-PA
PPYR_02651-PA
PPYR_02653-PA
PPYR_02655-PA
PPYR_02656-PA
PPYR_02657-PA
PPYR_02658-PA
PPYR_02659-PA
PPYR_02660-PA
PPYR_02661-PA
PPYR_02662-PA
PPYR_02663-PA
PPYR_02664-PA
PPYR_02666-PA
PPYR_02667-PA
PPYR_02668-PA
PPYR_02669-PA
PPYR_02670-PA
PPYR_02672-PA
PPYR_02673-PA
PPYR_02674-PA
PPYR_02675-PA
PPYR_02676-PA
PPYR_02677-PA
PPYR_02678-PA
PPYR_02679-PA
PPYR_02680-PA
PPYR_02681-PA
PPYR_02682-PA
PPYR_02683-PA
PPYR_02684-PA
PPYR_02685-PA
PPYR_02687-PA
PPYR_02688-PA
PPYR_02689-PA
PPYR_02692-PA
PPYR_02693-PA
PPYR_02694-PA
PPYR_02695-PA
PPYR_02696-PA
PPYR_02697-PA
PPYR_02699-PA
PPYR_02703-PA
PPYR_02706-PA
PPYR_02707-PA
PPYR_02709-PA
PPYR_02713-PA
PPYR_02714-PA
PPYR_02715-PA
PPYR_02716-PA
PPYR_02717-PA
PPYR_02718-PA
PPYR_02719-PA
PPYR_02721-PA
PPYR_02723-PA
PPYR_02725-PA
PPYR_02728-PA
PPYR_02731-PA
PPYR_02732-PA
PPYR_02733-PA
PPYR_02734-PA
PPYR_02735-PA
PPYR_02736-PA
PPYR_02738-PA
PPYR_02739-PA
PPYR_02740-PA
PPYR_02741-PA
PPYR_02742-PA
PPYR_02745-PA
PPYR_02746-PA
PPYR_02747-PA
PPYR_02748-PA
PPYR_02749-PA
PPYR_02750-PA
PPYR_02752-PA
PPYR_02753-PA
PPYR_02754-PA
PPYR_02755-PA
PPYR_02756-PA
PPYR_02757-PA
PPYR_02758-PA
PPYR_02759-PA
PPYR_02760-PA
PPYR_02762-PA
PPYR_02763-PA
PPYR_02764-PA
PPYR_02765-PA
PPYR_02766-PA
PPYR_02768-PA
PPYR_02769-PA
PPYR_02770-PA
PPYR_02771-PA
PPYR_02772-PA
PPYR_02777-PA
PPYR_02778-PA
PPYR_02779-PA
PPYR_02783-PA
PPYR_02785-PA
PPYR_02787-PA
PPYR_02788-PA
PPYR_02791-PA
PPYR_02793-PA
PPYR_02794-PA
PPYR_02795-PA
PPYR_02796-PA
PPYR_02797-PA
PPYR_02798-PA
PPYR_02799-PA
PPYR_02800-PA
PPYR_02801-PA
PPYR_02803-PA
PPYR_02804-PA
PPYR_02806-PA
PPYR_02807-PA
PPYR_02808-PA
PPYR_02810-PA
PPYR_02811-PA
PPYR_02814-PA
PPYR_02819-PA
PPYR_02820-PA
PPYR_02821-PA
PPYR_02823-PA
PPYR_02824-PA
PPYR_02825-PA
PPYR_02826-PA
PPYR_02830-PA
PPYR_02831-PA
PPYR_02833-PA
PPYR_02834-PA
PPYR_02835-PA
PPYR_02836-PA
PPYR_02838-PA
PPYR_02840-PA
PPYR_02841-PA
PPYR_02842-PA
PPYR_02843-PA
PPYR_02844-PA
PPYR_02847-PA
PPYR_02850-PA
PPYR_02854-PA
PPYR_02855-PA
PPYR_02856-PA
PPYR_02857-PA
PPYR_02858-PA
PPYR_02859-PA
PPYR_02860-PA
PPYR_02861-PA
PPYR_02862-PA
PPYR_02865-PA
PPYR_02866-PA
PPYR_02868-PA
PPYR_02869-PA
PPYR_02870-PA
PPYR_02871-PA
PPYR_02876-PA
PPYR_02878-PA
PPYR_02879-PA
PPYR_02881-PA
PPYR_02882-PA
PPYR_02883-PA
PPYR_02884-PA
PPYR_02885-PA
PPYR_02886-PA
PPYR_02887-PA
PPYR_02888-PA
PPYR_02889-PA
PPYR_02890-PA
PPYR_02891-PA
PPYR_02893-PA
PPYR_02894-PA
PPYR_02895-PA
PPYR_02896-PA
PPYR_02897-PA
PPYR_02898-PA
PPYR_02899-PA
PPYR_02900-PA
PPYR_02901-PA
PPYR_02902-PA
PPYR_02903-PA
PPYR_02904-PA
PPYR_02905-PA
PPYR_02906-PA
PPYR_02909-PA
PPYR_02910-PA
PPYR_02911-PA
PPYR_02912-PA
PPYR_02913-PA
PPYR_02915-PA
PPYR_02916-PA
PPYR_02918-PA
PPYR_02919-PA
PPYR_02921-PA
PPYR_02923-PA
PPYR_02924-PA
PPYR_02925-PA
PPYR_02926-PA
PPYR_02930-PA
PPYR_02931-PA
PPYR_02932-PA
PPYR_02933-PA
PPYR_02934-PA
PPYR_02935-PA
PPYR_02936-PA
PPYR_02939-PA
PPYR_02940-PA
PPYR_02941-PA
PPYR_02943-PA
PPYR_02944-PA
PPYR_02945-PA
PPYR_02946-PA
PPYR_02947-PA
PPYR_02952-PA
PPYR_02954-PA
PPYR_02955-PA
PPYR_02957-PA
PPYR_02958-PA
PPYR_02959-PA
PPYR_02961-PA
PPYR_02962-PA
PPYR_02963-PA
PPYR_02966-PA
PPYR_02967-PA
PPYR_02969-PA
PPYR_02970-PA
PPYR_02971-PA
PPYR_02972-PA
PPYR_02974-PA
PPYR_02975-PA
PPYR_02976-PA
PPYR_02977-PA
PPYR_02980-PA
PPYR_02981-PA
PPYR_02982-PA
PPYR_02983-PA
PPYR_02984-PA
PPYR_02986-PA
PPYR_02987-PA
PPYR_02988-PA
PPYR_02989-PA
PPYR_02990-PA
PPYR_02994-PA
PPYR_02995-PA
PPYR_02997-PA
PPYR_02998-PA
PPYR_02999-PA
PPYR_03001-PA
PPYR_03002-PA
PPYR_03003-PA
PPYR_03004-PA
PPYR_03006-PA
PPYR_03010-PA
PPYR_03011-PA
PPYR_03012-PA
PPYR_03013-PA
PPYR_03014-PA
PPYR_03015-PA
PPYR_03016-PA
PPYR_03017-PA
PPYR_03019-PA
PPYR_03020-PA
PPYR_03021-PA
PPYR_03022-PA
PPYR_03023-PA
PPYR_03024-PA
PPYR_03026-PA
PPYR_03027-PA
PPYR_03028-PA
PPYR_03029-PA
PPYR_03031-PA
PPYR_03032-PA
PPYR_03033-PA
PPYR_03034-PA
PPYR_03035-PA
PPYR_03039-PA
PPYR_03040-PA
PPYR_03041-PA
PPYR_03042-PA
PPYR_03043-PA
PPYR_03044-PA
PPYR_03045-PA
PPYR_03046-PA
PPYR_03047-PA
PPYR_03048-PA
PPYR_03049-PA
PPYR_03051-PA
PPYR_03052-PA
PPYR_03055-PA
PPYR_03056-PA
PPYR_03057-PA
PPYR_03058-PA
PPYR_03060-PA
PPYR_03061-PA
PPYR_03062-PA
PPYR_03063-PA
PPYR_03064-PA
PPYR_03065-PA
PPYR_03066-PA
PPYR_03067-PA
PPYR_03068-PA
PPYR_03073-PA
PPYR_03074-PA
PPYR_03077-PA
PPYR_03079-PA
PPYR_03080-PA
PPYR_03081-PA
PPYR_03082-PA
PPYR_03083-PA
PPYR_03086-PA
PPYR_03087-PA
PPYR_03088-PA
PPYR_03090-PA
PPYR_03091-PA
PPYR_03092-PA
PPYR_03093-PA
PPYR_03094-PA
PPYR_03095-PA
PPYR_03096-PA
PPYR_03097-PA
PPYR_03098-PA
PPYR_03099-PA
PPYR_03100-PA
PPYR_03101-PA
PPYR_03102-PA
PPYR_03103-PA
PPYR_03105-PA
PPYR_03107-PA
PPYR_03108-PA
PPYR_03109-PA
PPYR_03110-PA
PPYR_03113-PA
PPYR_03114-PA
PPYR_03115-PA
PPYR_03117-PA
PPYR_03121-PA
PPYR_03122-PA
PPYR_03123-PA
PPYR_03125-PA
PPYR_03126-PA
PPYR_03127-PA
PPYR_03130-PA
PPYR_03131-PA
PPYR_03132-PA
PPYR_03133-PA
PPYR_03134-PA
PPYR_03135-PA
PPYR_03137-PA
PPYR_03138-PA
PPYR_03142-PA
PPYR_03144-PA
PPYR_03145-PA
PPYR_03146-PA
PPYR_03147-PA
PPYR_03148-PA
PPYR_03149-PA
PPYR_03154-PA
PPYR_03156-PA
PPYR_03157-PA
PPYR_03158-PA
PPYR_03159-PA
PPYR_03160-PA
PPYR_03161-PA
PPYR_03163-PA
PPYR_03164-PA
PPYR_03168-PA
PPYR_03169-PA
PPYR_03170-PA
PPYR_03171-PA
PPYR_03172-PA
PPYR_03176-PA
PPYR_03179-PA
PPYR_03183-PA
PPYR_03186-PA
PPYR_03187-PA
PPYR_03189-PA
PPYR_03190-PA
PPYR_03191-PA
PPYR_03192-PA
PPYR_03194-PA
PPYR_03195-PA
PPYR_03196-PA
PPYR_03198-PA
PPYR_03199-PA
PPYR_03200-PA
PPYR_03201-PA
PPYR_03202-PA
PPYR_03203-PA
PPYR_03204-PA
PPYR_03205-PA
PPYR_03207-PA
PPYR_03208-PA
PPYR_03209-PA
PPYR_03211-PA
PPYR_03213-PA
PPYR_03214-PA
PPYR_03215-PA
PPYR_03216-PA
PPYR_03217-PA
PPYR_03218-PA
PPYR_03219-PA
PPYR_03221-PA
PPYR_03222-PA
PPYR_03223-PA
PPYR_03225-PA
PPYR_03226-PA
PPYR_03227-PA
PPYR_03228-PA
PPYR_03229-PA
PPYR_03230-PA
PPYR_03232-PA
PPYR_03235-PA
PPYR_03237-PA
PPYR_03239-PA
PPYR_03241-PA
PPYR_03242-PA
PPYR_03244-PA
PPYR_03245-PA
PPYR_03246-PA
PPYR_03248-PA
PPYR_03249-PA
PPYR_03250-PA
PPYR_03251-PA
PPYR_03252-PA
PPYR_03253-PA
PPYR_03256-PA
PPYR_03257-PA
PPYR_03259-PA
PPYR_03260-PA
PPYR_03261-PA
PPYR_03262-PA
PPYR_03263-PA
PPYR_03264-PA
PPYR_03265-PA
PPYR_03266-PA
PPYR_03267-PA
PPYR_03269-PA
PPYR_03270-PA
PPYR_03273-PA
PPYR_03274-PA
PPYR_03275-PA
PPYR_03276-PA
PPYR_03278-PA
PPYR_03279-PA
PPYR_03280-PA
PPYR_03282-PA
PPYR_03283-PA
PPYR_03284-PA
PPYR_03285-PA
PPYR_03286-PA
PPYR_03287-PA
PPYR_03288-PA
PPYR_03290-PA
PPYR_03291-PA
PPYR_03292-PA
PPYR_03293-PA
PPYR_03294-PA
PPYR_03295-PA
PPYR_03296-PA
PPYR_03298-PA
PPYR_03299-PA
PPYR_03304-PA
PPYR_03305-PA
PPYR_03306-PA
PPYR_03307-PA
PPYR_03308-PA
PPYR_03311-PA
PPYR_03313-PA
PPYR_03314-PA
PPYR_03315-PA
PPYR_03316-PA
PPYR_03317-PA
PPYR_03318-PA
PPYR_03319-PA
PPYR_03320-PA
PPYR_03321-PA
PPYR_03323-PA
PPYR_03324-PA
PPYR_03325-PA
PPYR_03327-PA
PPYR_03330-PA
PPYR_03332-PA
PPYR_03333-PA
PPYR_03334-PA
PPYR_03336-PA
PPYR_03337-PA
PPYR_03340-PA
PPYR_03341-PA
PPYR_03342-PA
PPYR_03344-PA
PPYR_03345-PA
PPYR_03346-PA
PPYR_03347-PA
PPYR_03348-PA
PPYR_03352-PA
PPYR_03353-PA
PPYR_03354-PA
PPYR_03356-PA
PPYR_03357-PA
PPYR_03358-PA
PPYR_03359-PA
PPYR_03360-PA
PPYR_03361-PA
PPYR_03362-PA
PPYR_03363-PA
PPYR_03364-PA
PPYR_03365-PA
PPYR_03366-PA
PPYR_03367-PA
PPYR_03370-PA
PPYR_03371-PA
PPYR_03373-PA
PPYR_03376-PA
PPYR_03377-PA
PPYR_03379-PA
PPYR_03381-PA
PPYR_03383-PA
PPYR_03384-PA
PPYR_03385-PA
PPYR_03388-PA
PPYR_03389-PA
PPYR_03390-PA
PPYR_03391-PA
PPYR_03392-PA
PPYR_03394-PA
PPYR_03395-PA
PPYR_03396-PA
PPYR_03397-PA
PPYR_03398-PA
PPYR_03400-PA
PPYR_03403-PA
PPYR_03404-PA
PPYR_03405-PA
PPYR_03408-PA
PPYR_03409-PA
PPYR_03411-PA
PPYR_03412-PA
PPYR_03414-PA
PPYR_03416-PA
PPYR_03417-PA
PPYR_03418-PA
PPYR_03419-PA
PPYR_03420-PA
PPYR_03421-PA
PPYR_03422-PA
PPYR_03423-PA
PPYR_03425-PA
PPYR_03426-PA
PPYR_03429-PA
PPYR_03432-PA
PPYR_03434-PA
PPYR_03435-PA
PPYR_03436-PA
PPYR_03438-PA
PPYR_03439-PA
PPYR_03440-PA
PPYR_03441-PA
PPYR_03442-PA
PPYR_03443-PA
PPYR_03444-PA
PPYR_03445-PA
PPYR_03446-PA
PPYR_03447-PA
PPYR_03448-PA
PPYR_03457-PA
PPYR_03464-PA
PPYR_03465-PA
PPYR_03466-PA
PPYR_03467-PA
PPYR_03468-PA
PPYR_03470-PA
PPYR_03471-PA
PPYR_03472-PA
PPYR_03473-PA
PPYR_03474-PA
PPYR_03475-PA
PPYR_03477-PA
PPYR_03478-PA
PPYR_03479-PA
PPYR_03480-PA
PPYR_03481-PA
PPYR_03482-PA
PPYR_03484-PA
PPYR_03485-PA
PPYR_03486-PA
PPYR_03487-PA
PPYR_03488-PA
PPYR_03489-PA
PPYR_03492-PA
PPYR_03493-PA
PPYR_03495-PA
PPYR_03496-PA
PPYR_03497-PA
PPYR_03499-PA
PPYR_03500-PA
PPYR_03501-PA
PPYR_03503-PA
PPYR_03504-PA
PPYR_03505-PA
PPYR_03506-PA
PPYR_03507-PA
PPYR_03508-PA
PPYR_03509-PA
PPYR_03510-PA
PPYR_03511-PA
PPYR_03512-PA
PPYR_03513-PA
PPYR_03514-PA
PPYR_03515-PA
PPYR_03516-PA
PPYR_03517-PA
PPYR_03519-PA
PPYR_03522-PA
PPYR_03528-PA
PPYR_03531-PA
PPYR_03532-PA
PPYR_03533-PA
PPYR_03534-PA
PPYR_03535-PA
PPYR_03536-PA
PPYR_03537-PA
PPYR_03538-PA
PPYR_03540-PA
PPYR_03542-PA
PPYR_03543-PA
PPYR_03544-PA
PPYR_03545-PA
PPYR_03546-PA
PPYR_03549-PA
PPYR_03550-PA
PPYR_03551-PA
PPYR_03554-PA
PPYR_03555-PA
PPYR_03556-PA
PPYR_03558-PA
PPYR_03560-PA
PPYR_03562-PA
PPYR_03563-PA
PPYR_03565-PA
PPYR_03566-PA
PPYR_03567-PA
PPYR_03569-PA
PPYR_03570-PA
PPYR_03571-PA
PPYR_03572-PA
PPYR_03573-PA
PPYR_03580-PA
PPYR_03581-PA
PPYR_03582-PA
PPYR_03586-PA
PPYR_03587-PA
PPYR_03589-PA
PPYR_03591-PA
PPYR_03592-PA
PPYR_03595-PA
PPYR_03596-PA
PPYR_03597-PA
PPYR_03598-PA
PPYR_03599-PA
PPYR_03600-PA
PPYR_03603-PA
PPYR_03604-PA
PPYR_03605-PA
PPYR_03606-PA
PPYR_03608-PA
PPYR_03609-PA
PPYR_03610-PA
PPYR_03612-PA
PPYR_03613-PA
PPYR_03615-PA
PPYR_03621-PA
PPYR_03622-PA
PPYR_03623-PA
PPYR_03624-PA
PPYR_03625-PA
PPYR_03626-PA
PPYR_03627-PA
PPYR_03628-PA
PPYR_03629-PA
PPYR_03630-PA
PPYR_03631-PA
PPYR_03632-PA
PPYR_03633-PA
PPYR_03635-PA
PPYR_03637-PA
PPYR_03639-PA
PPYR_03640-PA
PPYR_03641-PA
PPYR_03643-PA
PPYR_03647-PA
PPYR_03648-PA
PPYR_03649-PA
PPYR_03650-PA
PPYR_03652-PA
PPYR_03653-PA
PPYR_03656-PA
PPYR_03658-PA
PPYR_03659-PA
PPYR_03661-PA
PPYR_03662-PA
PPYR_03663-PA
PPYR_03665-PA
PPYR_03666-PA
PPYR_03667-PA
PPYR_03669-PA
PPYR_03670-PA
PPYR_03671-PA
PPYR_03672-PA
PPYR_03678-PA
PPYR_03680-PA
PPYR_03682-PA
PPYR_03683-PA
PPYR_03685-PA
PPYR_03689-PA
PPYR_03690-PA
PPYR_03698-PA
PPYR_03700-PA
PPYR_03701-PA
PPYR_03702-PA
PPYR_03705-PA
PPYR_03708-PA
PPYR_03710-PA
PPYR_03713-PA
PPYR_03714-PA
PPYR_03715-PA
PPYR_03716-PA
PPYR_03719-PA
PPYR_03720-PA
PPYR_03721-PA
PPYR_03722-PA
PPYR_03723-PA
PPYR_03724-PA
PPYR_03725-PA
PPYR_03726-PA
PPYR_03727-PA
PPYR_03730-PA
PPYR_03731-PA
PPYR_03732-PA
PPYR_03733-PA
PPYR_03734-PA
PPYR_03735-PA
PPYR_03736-PA
PPYR_03737-PA
PPYR_03739-PA
PPYR_03744-PA
PPYR_03745-PA
PPYR_03746-PA
PPYR_03748-PA
PPYR_03749-PA
PPYR_03750-PA
PPYR_03751-PA
PPYR_03752-PA
PPYR_03753-PA
PPYR_03754-PA
PPYR_03755-PA
PPYR_03756-PA
PPYR_03759-PA
PPYR_03762-PA
PPYR_03765-PA
PPYR_03766-PA
PPYR_03768-PA
PPYR_03769-PA
PPYR_03770-PA
PPYR_03771-PA
PPYR_03772-PA
PPYR_03773-PA
PPYR_03775-PA
PPYR_03776-PA
PPYR_03777-PA
PPYR_03778-PA
PPYR_03779-PA
PPYR_03780-PA
PPYR_03782-PA
PPYR_03783-PA
PPYR_03785-PA
PPYR_03786-PA
PPYR_03788-PA
PPYR_03789-PA
PPYR_03792-PA
PPYR_03794-PA
PPYR_03795-PA
PPYR_03797-PA
PPYR_03799-PA
PPYR_03800-PA
PPYR_03801-PA
PPYR_03802-PA
PPYR_03803-PA
PPYR_03805-PA
PPYR_03806-PA
PPYR_03811-PA
PPYR_03812-PA
PPYR_03813-PA
PPYR_03814-PA
PPYR_03815-PA
PPYR_03816-PA
PPYR_03817-PA
PPYR_03820-PA
PPYR_03821-PA
PPYR_03823-PA
PPYR_03824-PA
PPYR_03826-PA
PPYR_03827-PA
PPYR_03828-PA
PPYR_03829-PA
PPYR_03830-PA
PPYR_03831-PA
PPYR_03832-PA
PPYR_03833-PA
PPYR_03834-PA
PPYR_03835-PA
PPYR_03840-PA
PPYR_03841-PA
PPYR_03842-PA
PPYR_03848-PA
PPYR_03849-PA
PPYR_03850-PA
PPYR_03851-PA
PPYR_03852-PA
PPYR_03853-PA
PPYR_03854-PA
PPYR_03855-PA
PPYR_03856-PA
PPYR_03857-PA
PPYR_03858-PA
PPYR_03860-PA
PPYR_03861-PA
PPYR_03862-PA
PPYR_03863-PA
PPYR_03864-PA
PPYR_03865-PA
PPYR_03866-PA
PPYR_03867-PA
PPYR_03868-PA
PPYR_03870-PA
PPYR_03871-PA
PPYR_03872-PA
PPYR_03873-PA
PPYR_03874-PA
PPYR_03875-PA
PPYR_03876-PA
PPYR_03877-PA
PPYR_03878-PA
PPYR_03880-PA
PPYR_03881-PA
PPYR_03882-PA
PPYR_03883-PA
PPYR_03885-PA
PPYR_03887-PA
PPYR_03888-PA
PPYR_03890-PA
PPYR_03892-PA
PPYR_03894-PA
PPYR_03895-PA
PPYR_03896-PA
PPYR_03898-PA
PPYR_03900-PA
PPYR_03903-PA
PPYR_03904-PA
PPYR_03905-PA
PPYR_03907-PA
PPYR_03909-PA
PPYR_03911-PA
PPYR_03912-PA
PPYR_03913-PA
PPYR_03914-PA
PPYR_03915-PA
PPYR_03916-PA
PPYR_03917-PA
PPYR_03920-PA
PPYR_03921-PA
PPYR_03922-PA
PPYR_03929-PA
PPYR_03931-PA
PPYR_03932-PA
PPYR_03934-PA
PPYR_03935-PA
PPYR_03936-PA
PPYR_03937-PA
PPYR_03938-PA
PPYR_03939-PA
PPYR_03940-PA
PPYR_03941-PA
PPYR_03942-PA
PPYR_03943-PA
PPYR_03944-PA
PPYR_03945-PA
PPYR_03947-PA
PPYR_03949-PA
PPYR_03953-PA
PPYR_03954-PA
PPYR_03955-PA
PPYR_03956-PA
PPYR_03957-PA
PPYR_03959-PA
PPYR_03973-PA
PPYR_03974-PA
PPYR_03975-PA
PPYR_03979-PA
PPYR_03983-PA
PPYR_03984-PA
PPYR_03985-PA
PPYR_03987-PA
PPYR_03988-PA
PPYR_03989-PA
PPYR_03990-PA
PPYR_03992-PA
PPYR_03993-PA
PPYR_03994-PA
PPYR_03995-PA
PPYR_03996-PA
PPYR_03997-PA
PPYR_03998-PA
PPYR_04000-PA
PPYR_04001-PA
PPYR_04002-PA
PPYR_04004-PA
PPYR_04006-PA
PPYR_04007-PA
PPYR_04008-PA
PPYR_04009-PA
PPYR_04010-PA
PPYR_04011-PA
PPYR_04013-PA
PPYR_04015-PA
PPYR_04016-PA
PPYR_04017-PA
PPYR_04018-PA
PPYR_04019-PA
PPYR_04027-PA
PPYR_04029-PA
PPYR_04030-PA
PPYR_04031-PA
PPYR_04032-PA
PPYR_04034-PA
PPYR_04038-PA
PPYR_04040-PA
PPYR_04041-PA
PPYR_04042-PA
PPYR_04043-PA
PPYR_04044-PA
PPYR_04046-PA
PPYR_04049-PA
PPYR_04050-PA
PPYR_04051-PA
PPYR_04053-PA
PPYR_04056-PA
PPYR_04057-PA
PPYR_04058-PA
PPYR_04059-PA
PPYR_04060-PA
PPYR_04061-PA
PPYR_04062-PA
PPYR_04063-PA
PPYR_04064-PA
PPYR_04065-PA
PPYR_04066-PA
PPYR_04067-PA
PPYR_04068-PA
PPYR_04069-PA
PPYR_04070-PA
PPYR_04071-PA
PPYR_04072-PA
PPYR_04073-PA
PPYR_04075-PA
PPYR_04076-PA
PPYR_04077-PA
PPYR_04080-PA
PPYR_04081-PA
PPYR_04082-PA
PPYR_04083-PA
PPYR_04085-PA
PPYR_04086-PA
PPYR_04090-PA
PPYR_04091-PA
PPYR_04092-PA
PPYR_04094-PA
PPYR_04096-PA
PPYR_04097-PA
PPYR_04099-PA
PPYR_04100-PA
PPYR_04101-PA
PPYR_04102-PA
PPYR_04103-PA
PPYR_04104-PA
PPYR_04107-PA
PPYR_04109-PA
PPYR_04110-PA
PPYR_04111-PA
PPYR_04113-PA
PPYR_04114-PA
PPYR_04115-PA
PPYR_04117-PA
PPYR_04118-PA
PPYR_04119-PA
PPYR_04120-PA
PPYR_04122-PA
PPYR_04123-PA
PPYR_04124-PA
PPYR_04125-PA
PPYR_04126-PA
PPYR_04127-PA
PPYR_04128-PA
PPYR_04129-PA
PPYR_04130-PA
PPYR_04131-PA
PPYR_04134-PA
PPYR_04135-PA
PPYR_04136-PA
PPYR_04137-PA
PPYR_04138-PA
PPYR_04139-PA
PPYR_04140-PA
PPYR_04141-PA
PPYR_04142-PA
PPYR_04143-PA
PPYR_04144-PA
PPYR_04146-PA
PPYR_04149-PA
PPYR_04151-PA
PPYR_04152-PA
PPYR_04153-PA
PPYR_04154-PA
PPYR_04155-PA
PPYR_04156-PA
PPYR_04157-PA
PPYR_04158-PA
PPYR_04159-PA
PPYR_04160-PA
PPYR_04161-PA
PPYR_04162-PA
PPYR_04163-PA
PPYR_04164-PA
PPYR_04165-PA
PPYR_04166-PA
PPYR_04167-PA
PPYR_04170-PA
PPYR_04171-PA
PPYR_04172-PA
PPYR_04173-PA
PPYR_04174-PA
PPYR_04175-PA
PPYR_04179-PA
PPYR_04182-PA
PPYR_04183-PA
PPYR_04184-PA
PPYR_04187-PA
PPYR_04188-PA
PPYR_04189-PA
PPYR_04191-PA
PPYR_04194-PA
PPYR_04197-PA
PPYR_04198-PA
PPYR_04199-PA
PPYR_04200-PA
PPYR_04201-PA
PPYR_04202-PA
PPYR_04203-PA
PPYR_04204-PA
PPYR_04205-PA
PPYR_04206-PA
PPYR_04207-PA
PPYR_04210-PA
PPYR_04211-PA
PPYR_04212-PA
PPYR_04213-PA
PPYR_04214-PA
PPYR_04215-PA
PPYR_04216-PA
PPYR_04217-PA
PPYR_04218-PA
PPYR_04220-PA
PPYR_04221-PA
PPYR_04222-PA
PPYR_04223-PA
PPYR_04225-PA
PPYR_04226-PA
PPYR_04227-PA
PPYR_04228-PA
PPYR_04229-PA
PPYR_04231-PA
PPYR_04232-PA
PPYR_04234-PA
PPYR_04235-PA
PPYR_04236-PA
PPYR_04237-PA
PPYR_04238-PA
PPYR_04239-PA
PPYR_04240-PA
PPYR_04242-PA
PPYR_04243-PA
PPYR_04244-PA
PPYR_04245-PA
PPYR_04246-PA
PPYR_04247-PA
PPYR_04248-PA
PPYR_04249-PA
PPYR_04250-PA
PPYR_04251-PA
PPYR_04256-PA
PPYR_04257-PA
PPYR_04260-PA
PPYR_04261-PA
PPYR_04264-PA
PPYR_04265-PA
PPYR_04267-PA
PPYR_04268-PA
PPYR_04270-PA
PPYR_04273-PA
PPYR_04276-PA
PPYR_04278-PA
PPYR_04279-PA
PPYR_04280-PA
PPYR_04281-PA
PPYR_04282-PA
PPYR_04283-PA
PPYR_04284-PA
PPYR_04285-PA
PPYR_04286-PA
PPYR_04287-PA
PPYR_04288-PA
PPYR_04289-PA
PPYR_04290-PA
PPYR_04292-PA
PPYR_04293-PA
PPYR_04294-PA
PPYR_04295-PA
PPYR_04296-PA
PPYR_04297-PA
PPYR_04298-PA
PPYR_04300-PA
PPYR_04301-PA
PPYR_04303-PA
PPYR_04305-PA
PPYR_04307-PA
PPYR_04308-PA
PPYR_04310-PA
PPYR_04311-PA
PPYR_04313-PA
PPYR_04314-PA
PPYR_04315-PA
PPYR_04316-PA
PPYR_04317-PA
PPYR_04318-PA
PPYR_04319-PA
PPYR_04320-PA
PPYR_04321-PA
PPYR_04322-PA
PPYR_04323-PA
PPYR_04325-PA
PPYR_04326-PA
PPYR_04327-PA
PPYR_04328-PA
PPYR_04329-PA
PPYR_04330-PA
PPYR_04331-PA
PPYR_04333-PA
PPYR_04336-PA
PPYR_04337-PA
PPYR_04338-PA
PPYR_04339-PA
PPYR_04341-PA
PPYR_04342-PA
PPYR_04343-PA
PPYR_04344-PA
PPYR_04345-PA
PPYR_04347-PA
PPYR_04349-PA
PPYR_04351-PA
PPYR_04353-PA
PPYR_04354-PA
PPYR_04355-PA
PPYR_04356-PA
PPYR_04357-PA
PPYR_04358-PA
PPYR_04359-PA
PPYR_04360-PA
PPYR_04361-PA
PPYR_04363-PA
PPYR_04365-PA
PPYR_04366-PA
PPYR_04368-PA
PPYR_04369-PA
PPYR_04370-PA
PPYR_04371-PA
PPYR_04373-PA
PPYR_04374-PA
PPYR_04378-PA
PPYR_04380-PA
PPYR_04381-PA
PPYR_04382-PA
PPYR_04383-PA
PPYR_04384-PA
PPYR_04385-PA
PPYR_04386-PA
PPYR_04387-PA
PPYR_04388-PA
PPYR_04389-PA
[truncated: 349,434 more chars]
