# Supplementary material for: Firefly genomes illuminate parallel origins of bioluminescence in beetles
Source: eLife. 2018 Oct 16;7:e36495. doi: 10.7554/eLife.36495 (PMC6191289; doi:10.7554/eLife.36495)
Supplement: Figure 2—source data 1. [file elife-36495-fig2-data1.zip › 4_way/[P._pyralis]_OGs.txt]

OG0000434
OG0000565
OG0001009
OG0003294
OG0007669
OG0009377
OG0009381
OG0009384
OG0009388
OG0010204
OG0010207
OG0010222
OG0010224
OG0010931
OG0010933
OG0010934
OG0010936
OG0010944
OG0021030
OG0021031
OG0021032
OG0021033
OG0021034
OG0021035
OG0021036
OG0021037
OG0021038
OG0021039
OG0021040
OG0021041
OG0021042
OG0021043
OG0021044
OG0021045
OG0021046
OG0021047
OG0021048
OG0021049
OG0021050
OG0021051
OG0021052
OG0021053
OG0021054
OG0021055
OG0021056
OG0021057
OG0021058
OG0021059
OG0021060
OG0021061
OG0021062
OG0021063
OG0021064
OG0021065
OG0021066
OG0021067
OG0021068
OG0021069
OG0021070
OG0021071
OG0021072
OG0021073
OG0021074
OG0021075
OG0021076
OG0021077
OG0021078
OG0021079
OG0021080
OG0021081
OG0021082
OG0021083
OG0021084
OG0021085
OG0021086
OG0021087
OG0021088
OG0021089
OG0021090
OG0021091
OG0021092
OG0021093
OG0021094
OG0021095
OG0021096
OG0021097
OG0021098
OG0021099
OG0021100
OG0021101
OG0021102
OG0021103
OG0021104
OG0021105
OG0021106
OG0021107
OG0021108
OG0021109
OG0021110
OG0021111
OG0021112
OG0021113
OG0021114
OG0021115
OG0021116
OG0021117
OG0021118
OG0021119
OG0021120
OG0021121
OG0021122
OG0021123
OG0021124
OG0021125
OG0021126
OG0021127
OG0021128
OG0021129
OG0021130
OG0021131
OG0021132
OG0021133
OG0021134
OG0021135
OG0021136
OG0021137
OG0021138
OG0021139
OG0021140
OG0021141
OG0021142
OG0021143
OG0021144
OG0021145
OG0021146
OG0021147
OG0021148
OG0021149
OG0021150
OG0021151
OG0021152
OG0021153
OG0021154
OG0021155
OG0021156
OG0021157
OG0021158
OG0021159
OG0021160
OG0021161
OG0021162
OG0021163
OG0021164
OG0021165
OG0021166
OG0021167
OG0021168
OG0021169
OG0021170
OG0021171
OG0021172
OG0021173
OG0021174
OG0021175
OG0021176
OG0021177
OG0021178
OG0021179
OG0021180
OG0021181
OG0021182
OG0021183
OG0021184
OG0021185
OG0021186
OG0021187
OG0021188
OG0021189
OG0021190
OG0021191
OG0021192
OG0021193
OG0021194
OG0021195
OG0021196
OG0021197
OG0021198
OG0021199
OG0021200
OG0021201
OG0021202
OG0021203
OG0021204
OG0021205
OG0021206
OG0021207
OG0021208
OG0021209
OG0021210
OG0021211
OG0021212
OG0021213
OG0021214
OG0021215
OG0021216
OG0021217
OG0021218
OG0021219
OG0021220
OG0021221
OG0021222
OG0021223
OG0021224
OG0021225
OG0021226
OG0021227
OG0021228
OG0021229
OG0021230
OG0021231
OG0021232
OG0021233
OG0021234
OG0021235
OG0021236
OG0021237
OG0021238
OG0021239
OG0021240
OG0021241
OG0021242
OG0021243
OG0021244
OG0021245
OG0021246
OG0021247
OG0021248
OG0021249
OG0021250
OG0021251
OG0021252
OG0021253
OG0021254
OG0021255
OG0021256
OG0021257
OG0021258
OG0021259
OG0021260
OG0021261
OG0021262
OG0021263
OG0021264
OG0021265
OG0021266
OG0021267
OG0021268
OG0021269
OG0021270
OG0021271
OG0021272
OG0021273
OG0021274
OG0021275
OG0021276
OG0021277
OG0021278
OG0021279
OG0021280
OG0021281
OG0021282
OG0021283
OG0021284
OG0021285
OG0021286
OG0021287
OG0021288
OG0021289
OG0021290
OG0021291
OG0021292
OG0021293
OG0021294
OG0021295
OG0021296
OG0021297
OG0021298
OG0021299
OG0021300
OG0021301
OG0021302
OG0021303
OG0021304
OG0021305
OG0021306
OG0021307
OG0021308
OG0021309
OG0021310
OG0021311
OG0021312
OG0021313
OG0021314
OG0021315
OG0021316
OG0021317
OG0021318
OG0021319
OG0021320
OG0021321
OG0021322
OG0021323
OG0021324
OG0021325
OG0021326
OG0021327
OG0021328
OG0021329
OG0021330
OG0021331
OG0021332
OG0021333
OG0021334
OG0021335
OG0021336
OG0021337
OG0021338
OG0021339
OG0021340
OG0021341
OG0021342
OG0021343
OG0021344
OG0021345
OG0021346
OG0021347
OG0021348
OG0021349
OG0021350
OG0021351
OG0021352
OG0021353
OG0021354
OG0021355
OG0021356
OG0021357
OG0021358
OG0021359
OG0021360
OG0021361
OG0021362
OG0021363
OG0021364
OG0021365
OG0021366
OG0021367
OG0021368
OG0021369
OG0021370
OG0021371
OG0021372
OG0021373
OG0021374
OG0021375
OG0021376
OG0021377
OG0021378
OG0021379
OG0021380
OG0021381
OG0021382
OG0021383
OG0021384
OG0021385
OG0021386
OG0021387
OG0021388
OG0021389
OG0021390
OG0021391
OG0021392
OG0021393
OG0021394
OG0021395
OG0021396
OG0021397
OG0021398
OG0021399
OG0021400
OG0021401
OG0021402
OG0021403
OG0021404
OG0021405
OG0021406
OG0021407
OG0021408
OG0021409
OG0021410
OG0021411
OG0021412
OG0021413
OG0021414
OG0021415
OG0021416
OG0021417
OG0021418
OG0021419
OG0021420
OG0021421
OG0021422
OG0021423
OG0021424
OG0021425
OG0021426
OG0021427
OG0021428
OG0021429
OG0021430
OG0021431
OG0021432
OG0021433
OG0021434
OG0021435
OG0021436
OG0021437
OG0021438
OG0021439
OG0021440
OG0021441
OG0021442
OG0021443
OG0021444
OG0021445
OG0021446
OG0021447
OG0021448
OG0021449
OG0021450
OG0021451
OG0021452
OG0021453
OG0021454
OG0021455
OG0021456
OG0021457
OG0021458
OG0021459
OG0021460
OG0021461
OG0021462
OG0021463
OG0021464
OG0021465
OG0021466
OG0021467
OG0021468
OG0021469
OG0021470
OG0021471
OG0021472
OG0021473
OG0021474
OG0021475
OG0021476
OG0021477
OG0021478
OG0021479
OG0021480
OG0021481
OG0021482
OG0021483
OG0021484
OG0021485
OG0021486
OG0021487
OG0021488
OG0021489
OG0021490
OG0021491
OG0021492
OG0021493
OG0021494
OG0021495
OG0021496
OG0021497
OG0021498
OG0021499
OG0021500
OG0021501
OG0021502
OG0021503
OG0021504
OG0021505
OG0021506
OG0021507
OG0021508
OG0021509
OG0021510
OG0021511
OG0021512
OG0021513
OG0021514
OG0021515
OG0021516
OG0021517
OG0021518
OG0021519
OG0021520
OG0021521
OG0021522
OG0021523
OG0021524
OG0021525
OG0021526
OG0021527
OG0021528
OG0021529
OG0021530
OG0021531
OG0021532
OG0021533
OG0021534
OG0021535
OG0021536
OG0021537
OG0021538
OG0021539
OG0021540
OG0021541
OG0021542
OG0021543
OG0021544
OG0021545
OG0021546
OG0021547
OG0021548
OG0021549
OG0021550
OG0021551
OG0021552
OG0021553
OG0021554
OG0021555
OG0021556
OG0021557
OG0021558
OG0021559
OG0021560
OG0021561
OG0021562
OG0021563
OG0021564
OG0021565
OG0021566
OG0021567
OG0021568
OG0021569
OG0021570
OG0021571
OG0021572
OG0021573
OG0021574
OG0021575
OG0021576
OG0021577
OG0021578
OG0021579
OG0021580
OG0021581
OG0021582
OG0021583
OG0021584
OG0021585
OG0021586
OG0021587
OG0021588
OG0021589
OG0021590
OG0021591
OG0021592
OG0021593
OG0021594
OG0021595
OG0021596
OG0021597
OG0021598
OG0021599
OG0021600
OG0021601
OG0021602
OG0021603
OG0021604
OG0021605
OG0021606
OG0021607
OG0021608
OG0021609
OG0021610
OG0021611
OG0021612
OG0021613
OG0021614
OG0021615
OG0021616
OG0021617
OG0021618
OG0021619
OG0021620
OG0021621
OG0021622
OG0021623
OG0021624
OG0021625
OG0021626
OG0021627
OG0021628
OG0021629
OG0021630
OG0021631
OG0021632
OG0021633
OG0021634
OG0021635
OG0021636
OG0021637
OG0021638
OG0021639
OG0021640
OG0021641
OG0021642
OG0021643
OG0021644
OG0021645
OG0021646
OG0021647
OG0021648
OG0021649
OG0021650
OG0021651
OG0021652
OG0021653
OG0021654
OG0021655
OG0021656
OG0021657
OG0021658
OG0021659
OG0021660
OG0021661
OG0021662
OG0021663
OG0021664
OG0021665
OG0021666
OG0021667
OG0021668
OG0021669
OG0021670
OG0021671
OG0021672
OG0021673
OG0021674
OG0021675
OG0021676
OG0021677
OG0021678
OG0021679
OG0021680
OG0021681
OG0021682
OG0021683
OG0021684
OG0021685
OG0021686
OG0021687
OG0021688
OG0021689
OG0021690
OG0021691
OG0021692
OG0021693
OG0021694
OG0021695
OG0021696
OG0021697
OG0021698
OG0021699
OG0021700
OG0021701
OG0021702
OG0021703
OG0021704
OG0021705
OG0021706
OG0021707
OG0021708
OG0021709
OG0021710
OG0021711
OG0021712
OG0021713
OG0021714
OG0021715
OG0021716
OG0021717
OG0021718
OG0021719
OG0021720
OG0021721
OG0021722
OG0021723
OG0021724
OG0021725
OG0021726
OG0021727
OG0021728
OG0021729
OG0021730
OG0021731
OG0021732
OG0021733
OG0021734
OG0021735
OG0021736
OG0021737
OG0021738
OG0021739
OG0021740
OG0021741
OG0021742
OG0021743
OG0021744
OG0021745
OG0021746
OG0021747
OG0021748
OG0021749
OG0021750
OG0021751
OG0021752
OG0021753
OG0021754
OG0021755
OG0021756
OG0021757
OG0021758
OG0021759
OG0021760
OG0021761
OG0021762
OG0021763
OG0021764
OG0021765
OG0021766
OG0021767
OG0021768
OG0021769
OG0021770
OG0021771
OG0021772
OG0021773
OG0021774
OG0021775
OG0021776
OG0021777
OG0021778
OG0021779
OG0021780
OG0021781
OG0021782
OG0021783
OG0021784
OG0021785
OG0021786
OG0021787
OG0021788
OG0021789
OG0021790
OG0021791
OG0021792
OG0021793
OG0021794
OG0021795
OG0021796
OG0021797
OG0021798
OG0021799
OG0021800
OG0021801
OG0021802
OG0021803
OG0021804
OG0021805
OG0021806
OG0021807
OG0021808
OG0021809
OG0021810
OG0021811
OG0021812
OG0021813
OG0021814
OG0021815
OG0021816
OG0021817
OG0021818
OG0021819
OG0021820
OG0021821
OG0021822
OG0021823
OG0021824
OG0021825
OG0021826
OG0021827
OG0021828
OG0021829
OG0021830
OG0021831
OG0021832
OG0021833
OG0021834
OG0021835
OG0021836
OG0021837
OG0021838
OG0021839
OG0021840
OG0021841
OG0021842
OG0021843
OG0021844
OG0021845
OG0021846
OG0021847
OG0021848
OG0021849
OG0021850
OG0021851
OG0021852
OG0021853
OG0021854
OG0021855
OG0021856
OG0021857
OG0021858
OG0021859
OG0021860
OG0021861
OG0021862
OG0021863
OG0021864
OG0021865
OG0021866
OG0021867
OG0021868
OG0021869
OG0021870
OG0021871
OG0021872
OG0021873
OG0021874
OG0021875
OG0021876
OG0021877
OG0021878
OG0021879
OG0021880
OG0021881
OG0021882
OG0021883
OG0021884
OG0021885
OG0021886
OG0021887
OG0021888
OG0021889
OG0021890
OG0021891
OG0021892
OG0021893
OG0021894
OG0021895
OG0021896
OG0021897
OG0021898
OG0021899
OG0021900
OG0021901
OG0021902
OG0021903
OG0021904
OG0021905
OG0021906
OG0021907
OG0021908
OG0021909
OG0021910
OG0021911
OG0021912
OG0021913
OG0021914
OG0021915
OG0021916
OG0021917
OG0021918
OG0021919
OG0021920
OG0021921
OG0021922
OG0021923
OG0021924
OG0021925
OG0021926
OG0021927
OG0021928
OG0021929
OG0021930
OG0021931
OG0021932
OG0021933
OG0021934
OG0021935
OG0021936
OG0021937
OG0021938
OG0021939
OG0021940
OG0021941
OG0021942
OG0021943
OG0021944
OG0021945
OG0021946
OG0021947
OG0021948
OG0021949
OG0021950
OG0021951
OG0021952
OG0021953
OG0021954
OG0021955
OG0021956
OG0021957
OG0021958
OG0021959
OG0021960
OG0021961
OG0021962
OG0021963
OG0021964
OG0021965
OG0021966
OG0021967
OG0021968
OG0021969
OG0021970
OG0021971
OG0021972
OG0021973
OG0021974
OG0021975
OG0021976
OG0021977
OG0021978
OG0021979
OG0021980
OG0021981
OG0021982
OG0021983
OG0021984
OG0021985
OG0021986
OG0021987
OG0021988
OG0021989
OG0021990
OG0021991
OG0021992
OG0021993
OG0021994
OG0021995
OG0021996
OG0021997
OG0021998
OG0021999
OG0022000
OG0022001
OG0022002
OG0022003
OG0022004
OG0022005
OG0022006
OG0022007
OG0022008
OG0022009
OG0022010
OG0022011
OG0022012
OG0022013
OG0022014
OG0022015
OG0022016
OG0022017
OG0022018
OG0022019
OG0022020
OG0022021
OG0022022
OG0022023
OG0022024
OG0022025
OG0022026
OG0022027
OG0022028
OG0022029
OG0022030
OG0022031
OG0022032
OG0022033
OG0022034
OG0022035
OG0022036
OG0022037
OG0022038
OG0022039
OG0022040
OG0022041
OG0022042
OG0022043
OG0022044
OG0022045
OG0022046
OG0022047
OG0022048
OG0022049
OG0022050
OG0022051
OG0022052
OG0022053
OG0022054
OG0022055
OG0022056
OG0022057
OG0022058
OG0022059
OG0022060
OG0022061
OG0022062
OG0022063
OG0022064
OG0022065
OG0022066
OG0022067
OG0022068
OG0022069
OG0022070
OG0022071
OG0022072
OG0022073
OG0022074
OG0022075
OG0022076
OG0022077
OG0022078
OG0022079
OG0022080
OG0022081
OG0022082
OG0022083
OG0022084
OG0022085
OG0022086
OG0022087
OG0022088
OG0022089
OG0022090
OG0022091
OG0022092
OG0022093
OG0022094
OG0022095
OG0022096
OG0022097
OG0022098
OG0022099
OG0022100
OG0022101
OG0022102
OG0022103
OG0022104
OG0022105
OG0022106
OG0022107
OG0022108
OG0022109
OG0022110
OG0022111
OG0022112
OG0022113
OG0022114
OG0022115
OG0022116
OG0022117
OG0022118
OG0022119
OG0022120
OG0022121
OG0022122
OG0022123
OG0022124
OG0022125
OG0022126
OG0022127
OG0022128
OG0022129
OG0022130
OG0022131
OG0022132
OG0022133
OG0022134
OG0022135
OG0022136
OG0022137
OG0022138
OG0022139
OG0022140
OG0022141
OG0022142
OG0022143
OG0022144
OG0022145
OG0022146
OG0022147
OG0022148
OG0022149
OG0022150
OG0022151
OG0022152
OG0022153
OG0022154
OG0022155
OG0022156
OG0022157
OG0022158
OG0022159
OG0022160
OG0022161
OG0022162
OG0022163
OG0022164
OG0022165
OG0022166
OG0022167
OG0022168
OG0022169
OG0022170
OG0022171
OG0022172
OG0022173
OG0022174
OG0022175
OG0022176
OG0022177
OG0022178
OG0022179
OG0022180
OG0022181
OG0022182
OG0022183
OG0022184
OG0022185
OG0022186
OG0022187
OG0022188
OG0022189
OG0022190
OG0022191
OG0022192
OG0022193
OG0022194
OG0022195
OG0022196
OG0022197
OG0022198
OG0022199
OG0022200
OG0022201
OG0022202
OG0022203
OG0022204
OG0022205
OG0022206
OG0022207
OG0022208
OG0022209
OG0022210
OG0022211
OG0022212
OG0022213
OG0022214
OG0022215
OG0022216
OG0022217
OG0022218
OG0022219
OG0022220
OG0022221
OG0022222
OG0022223
OG0022224
OG0022225
OG0022226
OG0022227
OG0022228
OG0022229
OG0022230
OG0022231
OG0022232
OG0022233
OG0022234
OG0022235
OG0022236
OG0022237
OG0022238
OG0022239
OG0022240
OG0022241
OG0022242
OG0022243
OG0022244
OG0022245
OG0022246
OG0022247
OG0022248
OG0022249
OG0022250
OG0022251
OG0022252
OG0022253
OG0022254
OG0022255
OG0022256
OG0022257
OG0022258
OG0022259
OG0022260
OG0022261
OG0022262
OG0022263
OG0022264
OG0022265
OG0022266
OG0022267
OG0022268
OG0022269
OG0022270
OG0022271
OG0022272
OG0022273
OG0022274
OG0022275
OG0022276
OG0022277
OG0022278
OG0022279
OG0022280
OG0022281
OG0022282
OG0022283
OG0022284
OG0022285
OG0022286
OG0022287
OG0022288
OG0022289
OG0022290
OG0022291
OG0022292
OG0022293
OG0022294
OG0022295
OG0022296
OG0022297
OG0022298
OG0022299
OG0022300
OG0022301
OG0022302
OG0022303
OG0022304
OG0022305
OG0022306
OG0022307
OG0022308
OG0022309
OG0022310
OG0022311
OG0022312
OG0022313
OG0022314
OG0022315
OG0022316
OG0022317
OG0022318
OG0022319
OG0022320
OG0022321
OG0022322
OG0022323
OG0022324
OG0022325
OG0022326
OG0022327
OG0022328
OG0022329
OG0022330
OG0022331
OG0022332
OG0022333
OG0022334
OG0022335
OG0022336
OG0022337
OG0022338
OG0022339
OG0022340
OG0022341
OG0022342
OG0022343
OG0022344
OG0022345
OG0022346
OG0022347
OG0022348
OG0022349
OG0022350
OG0022351
OG0022352
OG0022353
OG0022354
OG0022355
OG0022356
OG0022357
OG0022358
OG0022359
OG0022360
OG0022361
OG0022362
OG0022363
OG0022364
OG0022365
OG0022366
OG0022367
OG0022368
OG0022369
OG0022370
OG0022371
OG0022372
OG0022373
OG0022374
OG0022375
OG0022376
OG0022377
OG0022378
OG0022379
OG0022380
OG0022381
OG0022382
OG0022383
OG0022384
OG0022385
OG0022386
OG0022387
OG0022388
OG0022389
OG0022390
OG0022391
OG0022392
OG0022393
OG0022394
OG0022395
OG0022396
OG0022397
OG0022398
OG0022399
OG0022400
OG0022401
OG0022402
OG0022403
OG0022404
OG0022405
OG0022406
OG0022407
OG0022408
OG0022409
OG0022410
OG0022411
OG0022412
OG0022413
OG0022414
OG0022415
OG0022416
OG0022417
OG0022418
OG0022419
OG0022420
OG0022421
OG0022422
OG0022423
OG0022424
OG0022425
OG0022426
OG0022427
OG0022428
OG0022429
OG0022430
OG0022431
OG0022432
OG0022433
OG0022434
OG0022435
OG0022436
OG0022437
OG0022438
OG0022439
OG0022440
OG0022441
OG0022442
OG0022443
OG0022444
OG0022445
OG0022446
OG0022447
OG0022448
OG0022449
OG0022450
OG0022451
OG0022452
OG0022453
OG0022454
OG0022455
OG0022456
OG0022457
OG0022458
OG0022459
OG0022460
OG0022461
OG0022462
OG0022463
OG0022464
OG0022465
OG0022466
OG0022467
OG0022468
OG0022469
OG0022470
OG0022471
OG0022472
OG0022473
OG0022474
OG0022475
OG0022476
OG0022477
OG0022478
OG0022479
OG0022480
OG0022481
OG0022482
OG0022483
OG0022484
OG0022485
OG0022486
OG0022487
OG0022488
OG0022489
OG0022490
OG0022491
OG0022492
OG0022493
OG0022494
OG0022495
OG0022496
OG0022497
OG0022498
OG0022499
OG0022500
OG0022501
OG0022502
OG0022503
OG0022504
OG0022505
OG0022506
OG0022507
OG0022508
OG0022509
OG0022510
OG0022511
OG0022512
OG0022513
OG0022514
OG0022515
OG0022516
OG0022517
OG0022518
OG0022519
OG0022520
OG0022521
OG0022522
OG0022523
OG0022524
OG0022525
OG0022526
OG0022527
OG0022528
OG0022529
OG0022530
OG0022531
OG0022532
OG0022533
OG0022534
OG0022535
OG0022536
OG0022537
OG0022538
OG0022539
OG0022540
OG0022541
OG0022542
OG0022543
OG0022544
OG0022545
OG0022546
OG0022547
OG0022548
OG0022549
OG0022550
OG0022551
OG0022552
OG0022553
OG0022554
OG0022555
OG0022556
OG0022557
OG0022558
OG0022559
OG0022560
OG0022561
OG0022562
OG0022563
OG0022564
OG0022565
OG0022566
OG0022567
OG0022568
OG0022569
OG0022570
OG0022571
OG0022572
OG0022573
OG0022574
OG0022575
OG0022576
OG0022577
OG0022578
OG0022579
OG0022580
OG0022581
OG0022582
OG0022583
OG0022584
OG0022585
OG0022586
OG0022587
OG0022588
OG0022589
OG0022590
OG0022591
OG0022592
OG0022593
OG0022594
OG0022595
OG0022596
OG0022597
OG0022598
OG0022599
OG0022600
OG0022601
OG0022602
OG0022603
OG0022604
OG0022605
OG0022606
OG0022607
OG0022608
OG0022609
OG0022610
OG0022611
OG0022612
OG0022613
