# Supplementary material for: Firefly genomes illuminate parallel origins of bioluminescence in beetles
Source: eLife. 2018 Oct 16;7:e36495. doi: 10.7554/eLife.36495 (PMC6191289; doi:10.7554/eLife.36495)
Supplement: Figure 2—source data 1. [file elife-36495-fig2-data1.zip › 4_way/[I._luminosus]_and_[T._castaneum]_genes.txt]

ILUMI_00038-PA
ILUMI_00066-PA
ILUMI_00090-PA
ILUMI_00142-PA
ILUMI_00195-PA
ILUMI_00492-PA
ILUMI_00494-PA
ILUMI_00516-PA
ILUMI_00535-PA
ILUMI_00536-PA
ILUMI_00537-PA
ILUMI_00582-PA
ILUMI_00587-PA
ILUMI_00619-PA
ILUMI_00636-PA
ILUMI_00640-PA
ILUMI_00643-PA
ILUMI_00761-PA
ILUMI_00767-PA
ILUMI_00821-PA
ILUMI_00826-PA
ILUMI_00935-PA
ILUMI_01031-PA
ILUMI_01062-PA
ILUMI_01131-PA
ILUMI_01139-PA
ILUMI_01188-PA
ILUMI_01298-PA
ILUMI_01341-PA
ILUMI_01432-PA
ILUMI_01467-PA
ILUMI_01488-PA
ILUMI_01608-PA
ILUMI_01665-PA
ILUMI_01667-PA
ILUMI_01725-PA
ILUMI_01732-PA
ILUMI_01819-PA
ILUMI_01902-PA
ILUMI_01905-PA
ILUMI_01906-PA
ILUMI_02050-PA
ILUMI_02103-PA
ILUMI_02154-PA
ILUMI_02314-PA
ILUMI_02317-PA
ILUMI_02320-PA
ILUMI_02340-PA
ILUMI_02355-PA
ILUMI_02372-PA
ILUMI_02373-PA
ILUMI_02374-PA
ILUMI_02375-PA
ILUMI_02385-PA
ILUMI_02387-PA
ILUMI_02455-PA
ILUMI_02466-PA
ILUMI_02476-PA
ILUMI_02484-PA
ILUMI_02517-PA
ILUMI_02593-PA
ILUMI_02633-PA
ILUMI_02647-PA
ILUMI_02651-PA
ILUMI_02722-PA
ILUMI_02746-PA
ILUMI_02762-PA
ILUMI_02763-PA
ILUMI_02807-PA
ILUMI_02808-PA
ILUMI_02809-PA
ILUMI_02810-PA
ILUMI_02811-PA
ILUMI_02851-PA
ILUMI_02875-PA
ILUMI_02952-PA
ILUMI_03043-PA
ILUMI_03080-PA
ILUMI_03115-PA
ILUMI_03134-PA
ILUMI_03201-PA
ILUMI_03203-PA
ILUMI_03224-PA
ILUMI_03238-PA
ILUMI_03600-PA
ILUMI_03606-PA
ILUMI_03635-PA
ILUMI_03675-PA
ILUMI_03765-PA
ILUMI_03786-PA
ILUMI_03813-PA
ILUMI_03826-PA
ILUMI_03951-PA
ILUMI_03952-PA
ILUMI_03960-PA
ILUMI_04102-PA
ILUMI_04198-PA
ILUMI_04213-PA
ILUMI_04214-PA
ILUMI_04281-PA
ILUMI_04282-PA
ILUMI_04283-PA
ILUMI_04345-PA
ILUMI_04391-PA
ILUMI_04457-PA
ILUMI_04459-PA
ILUMI_04538-PA
ILUMI_04791-PA
ILUMI_04792-PA
ILUMI_04812-PA
ILUMI_04908-PA
ILUMI_04917-PA
ILUMI_04924-PA
ILUMI_04927-PA
ILUMI_04954-PA
ILUMI_05073-PA
ILUMI_05118-PA
ILUMI_05159-PA
ILUMI_05174-PA
ILUMI_05319-PA
ILUMI_05347-PA
ILUMI_05377-PA
ILUMI_05396-PA
ILUMI_05450-PA
ILUMI_05539-PA
ILUMI_05654-PA
ILUMI_05774-PA
ILUMI_05834-PA
ILUMI_05835-PA
ILUMI_05853-PA
ILUMI_05854-PA
ILUMI_05883-PA
ILUMI_05898-PA
ILUMI_05916-PA
ILUMI_05951-PA
ILUMI_05952-PA
ILUMI_06014-PA
ILUMI_06015-PA
ILUMI_06253-PA
ILUMI_06318-PA
ILUMI_06517-PA
ILUMI_06519-PA
ILUMI_06734-PA
ILUMI_06807-PA
ILUMI_06937-PA
ILUMI_06938-PA
ILUMI_06956-PA
ILUMI_06985-PA
ILUMI_07024-PA
ILUMI_07173-PA
ILUMI_07202-PA
ILUMI_07248-PA
ILUMI_07297-PA
ILUMI_07318-PA
ILUMI_07375-PA
ILUMI_07407-PA
ILUMI_07518-PA
ILUMI_07630-PA
ILUMI_07688-PA
ILUMI_07699-PA
ILUMI_07711-PA
ILUMI_07744-PA
ILUMI_07746-PA
ILUMI_07806-PA
ILUMI_07807-PA
ILUMI_07898-PA
ILUMI_07956-PA
ILUMI_08050-PA
ILUMI_08213-PA
ILUMI_08269-PA
ILUMI_08323-PA
ILUMI_08328-PA
ILUMI_08434-PA
ILUMI_08538-PA
ILUMI_08554-PA
ILUMI_08579-PA
ILUMI_08600-PA
ILUMI_08622-PA
ILUMI_08657-PA
ILUMI_08658-PA
ILUMI_08659-PA
ILUMI_08671-PA
ILUMI_08720-PA
ILUMI_08745-PA
ILUMI_08755-PA
ILUMI_08760-PA
ILUMI_08836-PA
ILUMI_08838-PA
ILUMI_08857-PA
ILUMI_08893-PA
ILUMI_08894-PA
ILUMI_08925-PA
ILUMI_08990-PA
ILUMI_08992-PA
ILUMI_09009-PA
ILUMI_09082-PA
ILUMI_09153-PA
ILUMI_09172-PA
ILUMI_09203-PA
ILUMI_09222-PA
ILUMI_09313-PA
ILUMI_09338-PA
ILUMI_09358-PA
ILUMI_09366-PA
ILUMI_09401-PA
ILUMI_09402-PA
ILUMI_09405-PA
ILUMI_09451-PA
ILUMI_09469-PA
ILUMI_09499-PA
ILUMI_09635-PA
ILUMI_09643-PA
ILUMI_09667-PA
ILUMI_09683-PA
ILUMI_09742-PA
ILUMI_09772-PA
ILUMI_09818-PA
ILUMI_09850-PA
ILUMI_09915-PA
ILUMI_10038-PA
ILUMI_10050-PA
ILUMI_10126-PA
ILUMI_10155-PA
ILUMI_10174-PA
ILUMI_10175-PA
ILUMI_10182-PA
ILUMI_10188-PA
ILUMI_10210-PA
ILUMI_10265-PA
ILUMI_10278-PA
ILUMI_10283-PA
ILUMI_10408-PA
ILUMI_10414-PA
ILUMI_10486-PA
ILUMI_10507-PA
ILUMI_10515-PA
ILUMI_10557-PA
ILUMI_10558-PA
ILUMI_10593-PA
ILUMI_10602-PA
ILUMI_10641-PA
ILUMI_10643-PA
ILUMI_10754-PA
ILUMI_11042-PA
ILUMI_11105-PA
ILUMI_11126-PA
ILUMI_11195-PA
ILUMI_11198-PA
ILUMI_11241-PA
ILUMI_11274-PA
ILUMI_11286-PA
ILUMI_11288-PA
ILUMI_11511-PA
ILUMI_11561-PA
ILUMI_11618-PA
ILUMI_11624-PA
ILUMI_11628-PA
ILUMI_11668-PA
ILUMI_11732-PA
ILUMI_11743-PA
ILUMI_11784-PA
ILUMI_11981-PA
ILUMI_11982-PA
ILUMI_11983-PA
ILUMI_11991-PA
ILUMI_12074-PA
ILUMI_12075-PA
ILUMI_12102-PA
ILUMI_12259-PA
ILUMI_12276-PA
ILUMI_12367-PA
ILUMI_12413-PA
ILUMI_12508-PA
ILUMI_12587-PA
ILUMI_12624-PA
ILUMI_12631-PA
ILUMI_12645-PA
ILUMI_12652-PA
ILUMI_12730-PA
ILUMI_12751-PA
ILUMI_12833-PA
ILUMI_12834-PA
ILUMI_12882-PA
ILUMI_12906-PA
ILUMI_12950-PA
ILUMI_12968-PA
ILUMI_12969-PA
ILUMI_12977-PA
ILUMI_12990-PA
ILUMI_13012-PA
ILUMI_13029-PA
ILUMI_13093-PA
ILUMI_13122-PA
ILUMI_13154-PA
ILUMI_13180-PA
ILUMI_13223-PA
ILUMI_13265-PA
ILUMI_13323-PA
ILUMI_13477-PA
ILUMI_13629-PA
ILUMI_13666-PA
ILUMI_13765-PA
ILUMI_13946-PA
ILUMI_13952-PA
ILUMI_14024-PA
ILUMI_14076-PA
ILUMI_14091-PA
ILUMI_14122-PA
ILUMI_14123-PA
ILUMI_14183-PA
ILUMI_14191-PA
ILUMI_14242-PA
ILUMI_14249-PA
ILUMI_14272-PA
ILUMI_14293-PA
ILUMI_14417-PA
ILUMI_14458-PA
ILUMI_14474-PA
ILUMI_14481-PA
ILUMI_14575-PA
ILUMI_14689-PA
ILUMI_14691-PA
ILUMI_14705-PA
ILUMI_14709-PA
ILUMI_14894-PA
ILUMI_14922-PA
ILUMI_15094-PA
ILUMI_15130-PA
ILUMI_15312-PA
ILUMI_15354-PA
ILUMI_15417-PA
ILUMI_15464-PA
ILUMI_15521-PA
ILUMI_15547-PA
ILUMI_15551-PA
ILUMI_15765-PA
ILUMI_15846-PA
ILUMI_15917-PA
ILUMI_15977-PA
ILUMI_15986-PA
ILUMI_16020-PA
ILUMI_16044-PA
ILUMI_16053-PA
ILUMI_16173-PA
ILUMI_16212-PA
ILUMI_16302-PA
ILUMI_16316-PA
ILUMI_16410-PA
ILUMI_16413-PA
ILUMI_16419-PA
ILUMI_16448-PA
ILUMI_16520-PA
ILUMI_16581-PA
ILUMI_16629-PA
ILUMI_16643-PA
ILUMI_16656-PA
ILUMI_16669-PA
ILUMI_16697-PA
ILUMI_16721-PA
ILUMI_16739-PA
ILUMI_16760-PA
ILUMI_16838-PA
ILUMI_16839-PA
ILUMI_16873-PA
ILUMI_16972-PA
ILUMI_16993-PA
ILUMI_17010-PA
ILUMI_17049-PA
ILUMI_17116-PA
ILUMI_17157-PA
ILUMI_17167-PA
ILUMI_17202-PA
ILUMI_17359-PA
ILUMI_17428-PA
ILUMI_17470-PA
ILUMI_17521-PA
ILUMI_17677-PA
ILUMI_17694-PA
ILUMI_17839-PA
ILUMI_17873-PA
ILUMI_17939-PA
ILUMI_18082-PA
ILUMI_18168-PA
ILUMI_18184-PA
ILUMI_18204-PA
ILUMI_18229-PA
ILUMI_18255-PA
ILUMI_18260-PA
ILUMI_18305-PA
ILUMI_18340-PA
ILUMI_18540-PA
ILUMI_18609-PA
ILUMI_18637-PA
ILUMI_18664-PA
ILUMI_18716-PA
ILUMI_18727-PA
ILUMI_18870-PA
ILUMI_18892-PA
ILUMI_19033-PA
ILUMI_19153-PA
ILUMI_19165-PA
ILUMI_19206-PA
ILUMI_19330-PA
ILUMI_19401-PA
ILUMI_19452-PA
ILUMI_19553-PA
ILUMI_19557-PA
ILUMI_19702-PA
ILUMI_19777-PA
ILUMI_19786-PA
ILUMI_19847-PA
ILUMI_19862-PA
ILUMI_19890-PA
ILUMI_19901-PA
ILUMI_19911-PA
ILUMI_19924-PA
ILUMI_19947-PA
ILUMI_19967-PA
ILUMI_20038-PA
ILUMI_20132-PA
ILUMI_20326-PA
ILUMI_20412-PA
ILUMI_20472-PA
ILUMI_20505-PA
ILUMI_20559-PA
ILUMI_20560-PA
ILUMI_20655-PA
ILUMI_20761-PA
ILUMI_20763-PA
ILUMI_20780-PA
ILUMI_20783-PA
ILUMI_20787-PA
ILUMI_20788-PA
ILUMI_20912-PA
ILUMI_20926-PA
ILUMI_20927-PA
ILUMI_20943-PA
ILUMI_21048-PA
ILUMI_21128-PA
ILUMI_21274-PA
ILUMI_21279-PA
ILUMI_21396-PA
ILUMI_21479-PA
ILUMI_21564-PA
ILUMI_21596-PA
ILUMI_21812-PA
ILUMI_21908-PA
ILUMI_21961-PA
ILUMI_21963-PA
ILUMI_21968-PA
ILUMI_21977-PA
ILUMI_21978-PA
ILUMI_22005-PA
ILUMI_22092-PA
ILUMI_22123-PA
ILUMI_22148-PA
ILUMI_22185-PA
ILUMI_22192-PA
ILUMI_22202-PA
ILUMI_22271-PA
ILUMI_22331-PA
ILUMI_22343-PA
ILUMI_22366-PA
ILUMI_22534-PA
ILUMI_22653-PA
ILUMI_22655-PA
ILUMI_22682-PA
ILUMI_22694-PA
ILUMI_22698-PA
ILUMI_22734-PA
ILUMI_22808-PA
ILUMI_22826-PA
ILUMI_22937-PA
ILUMI_23072-PA
ILUMI_23082-PA
ILUMI_23194-PA
ILUMI_23229-PA
ILUMI_23277-PA
ILUMI_23329-PA
ILUMI_23357-PA
ILUMI_23418-PA
ILUMI_23473-PA
ILUMI_23532-PA
ILUMI_23551-PA
ILUMI_23556-PA
ILUMI_23617-PA
ILUMI_23660-PA
ILUMI_23780-PA
ILUMI_23795-PA
ILUMI_23809-PA
ILUMI_23851-PA
ILUMI_23912-PA
ILUMI_23967-PA
ILUMI_24035-PA
ILUMI_24082-PA
ILUMI_24206-PA
ILUMI_24234-PA
ILUMI_24474-PA
ILUMI_24489-PA
ILUMI_24490-PA
ILUMI_24617-PA
ILUMI_24624-PA
ILUMI_24790-PA
ILUMI_24826-PA
ILUMI_24926-PA
ILUMI_24972-PA
ILUMI_24983-PA
ILUMI_25025-PA
ILUMI_25026-PA
ILUMI_25029-PA
ILUMI_25040-PA
ILUMI_25044-PA
ILUMI_25123-PA
ILUMI_25187-PA
ILUMI_25284-PA
ILUMI_25285-PA
ILUMI_25345-PA
ILUMI_25386-PA
ILUMI_25402-PA
ILUMI_25420-PA
ILUMI_25425-PA
ILUMI_25613-PA
ILUMI_25632-PA
ILUMI_25691-PA
ILUMI_25725-PA
ILUMI_25733-PA
ILUMI_25742-PA
ILUMI_25785-PA
ILUMI_25821-PA
ILUMI_25837-PA
ILUMI_25874-PA
ILUMI_25984-PA
ILUMI_26001-PA
ILUMI_26002-PA
ILUMI_26010-PA
ILUMI_26012-PA
ILUMI_26115-PA
ILUMI_26163-PA
ILUMI_26239-PA
ILUMI_26266-PA
ILUMI_26294-PA
ILUMI_26309-PA
ILUMI_26310-PA
ILUMI_26311-PA
ILUMI_26314-PA
ILUMI_26317-PA
ILUMI_26318-PA
ILUMI_26320-PA
ILUMI_26398-PA
ILUMI_26410-PA
ILUMI_26470-PA
ILUMI_26476-PA
ILUMI_26545-PA
ILUMI_26628-PA
ILUMI_26666-PA
ILUMI_26734-PA
ILUMI_26746-PA
ILUMI_26793-PA
ILUMI_26927-PA
ILUMI_26949-PA
ILUMI_26995-PA
ILUMI_27036-PA
ILUMI_27138-PA
ILUMI_27232-PA
ILUMI_27248-PA
ILUMI_27318-PA
ILUMI_27395-PA
ILUMI_27428-PA
ILUMI_27527-PA
ILUMI_27539-PA
ILUMI_27540-PA
tr|A0A139W8E7|A0A139W8E7_TRICA
tr|A0A139W8N2|A0A139W8N2_TRICA
tr|A0A139W8Q2|A0A139W8Q2_TRICA
tr|A0A139W8S9|A0A139W8S9_TRICA
tr|A0A139W900|A0A139W900_TRICA
tr|A0A139W901|A0A139W901_TRICA
tr|A0A139W911|A0A139W911_TRICA
tr|A0A139W925|A0A139W925_TRICA
tr|A0A139W945|A0A139W945_TRICA
tr|A0A139W955|A0A139W955_TRICA
tr|A0A139W964|A0A139W964_TRICA
tr|A0A139W985|A0A139W985_TRICA
tr|A0A139W9A5|A0A139W9A5_TRICA
tr|A0A139W9B5|A0A139W9B5_TRICA
tr|A0A139W9F0|A0A139W9F0_TRICA
tr|A0A139W9G9|A0A139W9G9_TRICA
tr|A0A139W9J2|A0A139W9J2_TRICA
tr|A0A139W9N7|A0A139W9N7_TRICA
tr|A0A139W9P2|A0A139W9P2_TRICA
tr|A0A139W9Q0|A0A139W9Q0_TRICA
tr|A0A139W9Q9|A0A139W9Q9_TRICA
tr|A0A139W9S2|A0A139W9S2_TRICA
tr|A0A139W9T5|A0A139W9T5_TRICA
tr|A0A139W9W9|A0A139W9W9_TRICA
tr|A0A139W9X4|A0A139W9X4_TRICA
tr|A0A139W9X5|A0A139W9X5_TRICA
tr|A0A139W9Y8|A0A139W9Y8_TRICA
tr|A0A139W9Z0|A0A139W9Z0_TRICA
tr|A0A139W9Z3|A0A139W9Z3_TRICA
tr|A0A139WA29|A0A139WA29_TRICA
tr|A0A139WA52|A0A139WA52_TRICA
tr|A0A139WA71|A0A139WA71_TRICA
tr|A0A139WAG5|A0A139WAG5_TRICA
tr|A0A139WAI2|A0A139WAI2_TRICA
tr|A0A139WAK2|A0A139WAK2_TRICA
tr|A0A139WAM4|A0A139WAM4_TRICA
tr|A0A139WAN2|A0A139WAN2_TRICA
tr|A0A139WAP6|A0A139WAP6_TRICA
tr|A0A139WAQ9|A0A139WAQ9_TRICA
tr|A0A139WAU1|A0A139WAU1_TRICA
tr|A0A139WAX9|A0A139WAX9_TRICA
tr|A0A139WB02|A0A139WB02_TRICA
tr|A0A139WB05|A0A139WB05_TRICA
tr|A0A139WB28|A0A139WB28_TRICA
tr|A0A139WBB5|A0A139WBB5_TRICA
tr|A0A139WBR1|A0A139WBR1_TRICA
tr|A0A139WBU9|A0A139WBU9_TRICA
tr|A0A139WBX1|A0A139WBX1_TRICA
tr|A0A139WBY8|A0A139WBY8_TRICA
tr|A0A139WC23|A0A139WC23_TRICA
tr|A0A139WC46|A0A139WC46_TRICA
tr|A0A139WCZ4|A0A139WCZ4_TRICA
tr|A0A139WD19|A0A139WD19_TRICA
tr|A0A139WD28|A0A139WD28_TRICA
tr|A0A139WD46|A0A139WD46_TRICA
tr|A0A139WD50|A0A139WD50_TRICA
tr|A0A139WD66|A0A139WD66_TRICA
tr|A0A139WD78|A0A139WD78_TRICA
tr|A0A139WDF8|A0A139WDF8_TRICA
tr|A0A139WDH8|A0A139WDH8_TRICA
tr|A0A139WDP6|A0A139WDP6_TRICA
tr|A0A139WDT4|A0A139WDT4_TRICA
tr|A0A139WDZ3|A0A139WDZ3_TRICA
tr|A0A139WE07|A0A139WE07_TRICA
tr|A0A139WE53|A0A139WE53_TRICA
tr|A0A139WE95|A0A139WE95_TRICA
tr|A0A139WEC5|A0A139WEC5_TRICA
tr|A0A139WED2|A0A139WED2_TRICA
tr|A0A139WED5|A0A139WED5_TRICA
tr|A0A139WEF0|A0A139WEF0_TRICA
tr|A0A139WEG3|A0A139WEG3_TRICA
tr|A0A139WEG6|A0A139WEG6_TRICA
tr|A0A139WEJ2|A0A139WEJ2_TRICA
tr|A0A139WEK5|A0A139WEK5_TRICA
tr|A0A139WET8|A0A139WET8_TRICA
tr|A0A139WEU9|A0A139WEU9_TRICA
tr|A0A139WEW0|A0A139WEW0_TRICA
tr|A0A139WEX3|A0A139WEX3_TRICA
tr|A0A139WF06|A0A139WF06_TRICA
tr|A0A139WF13|A0A139WF13_TRICA
tr|A0A139WF81|A0A139WF81_TRICA
tr|A0A139WFA6|A0A139WFA6_TRICA
tr|A0A139WFH3|A0A139WFH3_TRICA
tr|A0A139WFS3|A0A139WFS3_TRICA
tr|A0A139WFX1|A0A139WFX1_TRICA
tr|A0A139WFY3|A0A139WFY3_TRICA
tr|A0A139WGD4|A0A139WGD4_TRICA
tr|A0A139WGG6|A0A139WGG6_TRICA
tr|A0A139WGG8|A0A139WGG8_TRICA
tr|A0A139WGJ0|A0A139WGJ0_TRICA
tr|A0A139WGT9|A0A139WGT9_TRICA
tr|A0A139WGW1|A0A139WGW1_TRICA
tr|A0A139WGW3|A0A139WGW3_TRICA
tr|A0A139WGW6|A0A139WGW6_TRICA
tr|A0A139WGX2|A0A139WGX2_TRICA
tr|A0A139WH63|A0A139WH63_TRICA
tr|A0A139WH75|A0A139WH75_TRICA
tr|A0A139WH96|A0A139WH96_TRICA
tr|A0A139WHA0|A0A139WHA0_TRICA
tr|A0A139WHA4|A0A139WHA4_TRICA
tr|A0A139WHD4|A0A139WHD4_TRICA
tr|A0A139WHQ9|A0A139WHQ9_TRICA
tr|A0A139WI57|A0A139WI57_TRICA
tr|A0A139WIC3|A0A139WIC3_TRICA
tr|A0A139WIE4|A0A139WIE4_TRICA
tr|A0A139WIY7|A0A139WIY7_TRICA
tr|A0A139WJ78|A0A139WJ78_TRICA
tr|A0A139WJD6|A0A139WJD6_TRICA
tr|A0A139WJL6|A0A139WJL6_TRICA
tr|A0A139WJS0|A0A139WJS0_TRICA
tr|A0A139WJS7|A0A139WJS7_TRICA
tr|A0A139WK11|A0A139WK11_TRICA
tr|A0A139WK15|A0A139WK15_TRICA
tr|A0A139WKA4|A0A139WKA4_TRICA
tr|A0A139WKB2|A0A139WKB2_TRICA
tr|A0A139WKB9|A0A139WKB9_TRICA
tr|A0A139WKD7|A0A139WKD7_TRICA
tr|A0A139WKE7|A0A139WKE7_TRICA
tr|A0A139WKK9|A0A139WKK9_TRICA
tr|A0A139WKM2|A0A139WKM2_TRICA
tr|A0A139WKP3|A0A139WKP3_TRICA
tr|A0A139WKS7|A0A139WKS7_TRICA
tr|A0A139WKV7|A0A139WKV7_TRICA
tr|A0A139WKX1|A0A139WKX1_TRICA
tr|A0A139WL50|A0A139WL50_TRICA
tr|A0A139WL65|A0A139WL65_TRICA
tr|A0A139WLA0|A0A139WLA0_TRICA
tr|A0A139WLF0|A0A139WLF0_TRICA
tr|A0A139WLP8|A0A139WLP8_TRICA
tr|A0A139WLR3|A0A139WLR3_TRICA
tr|A0A139WLT4|A0A139WLT4_TRICA
tr|A0A139WLZ4|A0A139WLZ4_TRICA
tr|A0A139WM55|A0A139WM55_TRICA
tr|A0A139WMC7|A0A139WMC7_TRICA
tr|A0A139WMD0|A0A139WMD0_TRICA
tr|A0A139WMM6|A0A139WMM6_TRICA
tr|A0A139WMP8|A0A139WMP8_TRICA
tr|A0A139WMZ7|A0A139WMZ7_TRICA
tr|A0A139WN10|A0A139WN10_TRICA
tr|A0A139WN41|A0A139WN41_TRICA
tr|A0A139WN73|A0A139WN73_TRICA
tr|A0A139WN96|A0A139WN96_TRICA
tr|A0A139WNQ1|A0A139WNQ1_TRICA
tr|A0A139WNQ7|A0A139WNQ7_TRICA
tr|A0A139WNQ8|A0A139WNQ8_TRICA
tr|A0A139WNS7|A0A139WNS7_TRICA
tr|A0A139WPD9|A0A139WPD9_TRICA
tr|A0A139WPM8|A0A139WPM8_TRICA
tr|A0A139WPS4|A0A139WPS4_TRICA
tr|A0A139WPT9|A0A139WPT9_TRICA
tr|A0A139WPU7|A0A139WPU7_TRICA
tr|D0R8R1|D0R8R1_TRICA
tr|D1LZK9|D1LZK9_TRICA
tr|D1MAH8|D1MAH8_TRICA
tr|D1ZZC2|D1ZZC2_TRICA
tr|D1ZZM5|D1ZZM5_TRICA
tr|D1ZZN0|D1ZZN0_TRICA
tr|D2A039|D2A039_TRICA
tr|D2A053|D2A053_TRICA
tr|D2A055|D2A055_TRICA
tr|D2A056|D2A056_TRICA
tr|D2A094|D2A094_TRICA
tr|D2A0A9|D2A0A9_TRICA
tr|D2A0B0|D2A0B0_TRICA
tr|D2A0H9|D2A0H9_TRICA
tr|D2A0I7|D2A0I7_TRICA
tr|D2A0R2|D2A0R2_TRICA
tr|D2A0T4|D2A0T4_TRICA
tr|D2A0X2|D2A0X2_TRICA
tr|D2A0Z0|D2A0Z0_TRICA
tr|D2A103|D2A103_TRICA
tr|D2A1H4|D2A1H4_TRICA
tr|D2A1J8|D2A1J8_TRICA
tr|D2A1K9|D2A1K9_TRICA
tr|D2A1Q4|D2A1Q4_TRICA
tr|D2A1Y7|D2A1Y7_TRICA
tr|D2A2D6|D2A2D6_TRICA
tr|D2A2N5|D2A2N5_TRICA
tr|D2A2N6|D2A2N6_TRICA
tr|D2A2N7|D2A2N7_TRICA
tr|D2A2N8|D2A2N8_TRICA
tr|D2A2Q8|D2A2Q8_TRICA
tr|D2A2R2|D2A2R2_TRICA
tr|D2A334|D2A334_TRICA
tr|D2A3K5|D2A3K5_TRICA
tr|D2A3N0|D2A3N0_TRICA
tr|D2A3T3|D2A3T3_TRICA
tr|D2A440|D2A440_TRICA
tr|D2A4D9|D2A4D9_TRICA
tr|D2A4F1|D2A4F1_TRICA
tr|D2A4P7|D2A4P7_TRICA
tr|D2A4Q9|D2A4Q9_TRICA
tr|D2A4R2|D2A4R2_TRICA
tr|D2A4U1|D2A4U1_TRICA
tr|D2A512|D2A512_TRICA
tr|D2A556|D2A556_TRICA
tr|D2A5I4|D2A5I4_TRICA
tr|D2A5X7|D2A5X7_TRICA
tr|D2A5Z1|D2A5Z1_TRICA
tr|D2A5Z6|D2A5Z6_TRICA
tr|D2A5Z7|D2A5Z7_TRICA
tr|D2A6D9|D2A6D9_TRICA
tr|D2CG39|D2CG39_TRICA
tr|D2CG41|D2CG41_TRICA
tr|D2CG59|D2CG59_TRICA
tr|D2CG63|D2CG63_TRICA
tr|D2CG66|D2CG66_TRICA
tr|D2EE66|D2EE66_TRICA
tr|D6W679|D6W679_TRICA
tr|D6W680|D6W680_TRICA
tr|D6W6A6|D6W6A6_TRICA
tr|D6W6E7|D6W6E7_TRICA
tr|D6W6G2|D6W6G2_TRICA
tr|D6W6H9|D6W6H9_TRICA
tr|D6W6L9|D6W6L9_TRICA
tr|D6W6Q6|D6W6Q6_TRICA
tr|D6W778|D6W778_TRICA
tr|D6W7D3|D6W7D3_TRICA
tr|D6W7U6|D6W7U6_TRICA
tr|D6W7W7|D6W7W7_TRICA
tr|D6W886|D6W886_TRICA
tr|D6W8A2|D6W8A2_TRICA
tr|D6W8E3|D6W8E3_TRICA
tr|D6W8G0|D6W8G0_TRICA
tr|D6W8G3|D6W8G3_TRICA
tr|D6W8K4|D6W8K4_TRICA
tr|D6W8L9|D6W8L9_TRICA
tr|D6W8Z1|D6W8Z1_TRICA
tr|D6W987|D6W987_TRICA
tr|D6W9A0|D6W9A0_TRICA
tr|D6W9D1|D6W9D1_TRICA
tr|D6W9D5|D6W9D5_TRICA
tr|D6W9E0|D6W9E0_TRICA
tr|D6W9I2|D6W9I2_TRICA
tr|D6W9J5|D6W9J5_TRICA
tr|D6W9L1|D6W9L1_TRICA
tr|D6W9M8|D6W9M8_TRICA
tr|D6WA46|D6WA46_TRICA
tr|D6WA71|D6WA71_TRICA
tr|D6WAA1|D6WAA1_TRICA
tr|D6WAC2|D6WAC2_TRICA
tr|D6WAD0|D6WAD0_TRICA
tr|D6WAV6|D6WAV6_TRICA
tr|D6WAX3|D6WAX3_TRICA
tr|D6WB32|D6WB32_TRICA
tr|D6WBH7|D6WBH7_TRICA
tr|D6WBR3|D6WBR3_TRICA
tr|D6WBS3|D6WBS3_TRICA
tr|D6WBV6|D6WBV6_TRICA
tr|D6WC20|D6WC20_TRICA
tr|D6WC35|D6WC35_TRICA
tr|D6WCI5|D6WCI5_TRICA
tr|D6WCQ6|D6WCQ6_TRICA
tr|D6WCU6|D6WCU6_TRICA
tr|D6WCY8|D6WCY8_TRICA
tr|D6WD21|D6WD21_TRICA
tr|D6WDE7|D6WDE7_TRICA
tr|D6WDF8|D6WDF8_TRICA
tr|D6WDI7|D6WDI7_TRICA
tr|D6WDN5|D6WDN5_TRICA
tr|D6WDT8|D6WDT8_TRICA
tr|D6WDY8|D6WDY8_TRICA
tr|D6WDZ5|D6WDZ5_TRICA
tr|D6WE05|D6WE05_TRICA
tr|D6WE91|D6WE91_TRICA
tr|D6WEA8|D6WEA8_TRICA
tr|D6WEG1|D6WEG1_TRICA
tr|D6WEM7|D6WEM7_TRICA
tr|D6WEY2|D6WEY2_TRICA
tr|D6WFK6|D6WFK6_TRICA
tr|D6WFQ5|D6WFQ5_TRICA
tr|D6WFR1|D6WFR1_TRICA
tr|D6WFZ6|D6WFZ6_TRICA
tr|D6WG55|D6WG55_TRICA
tr|D6WGD6|D6WGD6_TRICA
tr|D6WGG7|D6WGG7_TRICA
tr|D6WGP6|D6WGP6_TRICA
tr|D6WGQ1|D6WGQ1_TRICA
tr|D6WGT8|D6WGT8_TRICA
tr|D6WGV5|D6WGV5_TRICA
tr|D6WH11|D6WH11_TRICA
tr|D6WHG4|D6WHG4_TRICA
tr|D6WHJ0|D6WHJ0_TRICA
tr|D6WHS4|D6WHS4_TRICA
tr|D6WHT5|D6WHT5_TRICA
tr|D6WHU0|D6WHU0_TRICA
tr|D6WHW0|D6WHW0_TRICA
tr|D6WI10|D6WI10_TRICA
tr|D6WI15|D6WI15_TRICA
tr|D6WI17|D6WI17_TRICA
tr|D6WI29|D6WI29_TRICA
tr|D6WI33|D6WI33_TRICA
tr|D6WIF2|D6WIF2_TRICA
tr|D6WIZ3|D6WIZ3_TRICA
tr|D6WJK0|D6WJK0_TRICA
tr|D6WJK3|D6WJK3_TRICA
tr|D6WJL9|D6WJL9_TRICA
tr|D6WJX0|D6WJX0_TRICA
tr|D6WJY3|D6WJY3_TRICA
tr|D6WK24|D6WK24_TRICA
tr|D6WK25|D6WK25_TRICA
tr|D6WK26|D6WK26_TRICA
tr|D6WK27|D6WK27_TRICA
tr|D6WK28|D6WK28_TRICA
tr|D6WK67|D6WK67_TRICA
tr|D6WK91|D6WK91_TRICA
tr|D6WKA2|D6WKA2_TRICA
tr|D6WKF2|D6WKF2_TRICA
tr|D6WKF8|D6WKF8_TRICA
tr|D6WKL2|D6WKL2_TRICA
tr|D6WKM6|D6WKM6_TRICA
tr|D6WKP9|D6WKP9_TRICA
tr|D6WKR4|D6WKR4_TRICA
tr|D6WKZ5|D6WKZ5_TRICA
tr|D6WKZ9|D6WKZ9_TRICA
tr|D6WLC0|D6WLC0_TRICA
tr|D6WLT4|D6WLT4_TRICA
tr|D6WLZ4|D6WLZ4_TRICA
tr|D6WM24|D6WM24_TRICA
tr|D6WM30|D6WM30_TRICA
tr|D6WMD5|D6WMD5_TRICA
tr|D6WMD6|D6WMD6_TRICA
tr|D6WML7|D6WML7_TRICA
tr|D6WMS3|D6WMS3_TRICA
tr|D6WMS4|D6WMS4_TRICA
tr|D6WMY0|D6WMY0_TRICA
tr|D6WNB9|D6WNB9_TRICA
tr|D6WNC2|D6WNC2_TRICA
tr|D6WNM3|D6WNM3_TRICA
tr|D6WNU1|D6WNU1_TRICA
tr|D6WNU8|D6WNU8_TRICA
tr|D6WNX4|D6WNX4_TRICA
tr|D6WP87|D6WP87_TRICA
tr|D6WP99|D6WP99_TRICA
tr|D6WPD5|D6WPD5_TRICA
tr|D6WPR7|D6WPR7_TRICA
tr|D6WQ48|D6WQ48_TRICA
tr|D6WQ50|D6WQ50_TRICA
tr|D6WQ53|D6WQ53_TRICA
tr|D6WQ63|D6WQ63_TRICA
tr|D6WQ69|D6WQ69_TRICA
tr|D6WQE4|D6WQE4_TRICA
tr|D6WQL6|D6WQL6_TRICA
tr|D6WQZ1|D6WQZ1_TRICA
tr|D6WR54|D6WR54_TRICA
tr|D6WRC9|D6WRC9_TRICA
tr|D6WRD1|D6WRD1_TRICA
tr|D6WRM6|D6WRM6_TRICA
tr|D6WS38|D6WS38_TRICA
tr|D6WS39|D6WS39_TRICA
tr|D6WS40|D6WS40_TRICA
tr|D6WS42|D6WS42_TRICA
tr|D6WS43|D6WS43_TRICA
tr|D6WS44|D6WS44_TRICA
tr|D6WS47|D6WS47_TRICA
tr|D6WSB1|D6WSB1_TRICA
tr|D6WSS2|D6WSS2_TRICA
tr|D6WSV5|D6WSV5_TRICA
tr|D6WSX3|D6WSX3_TRICA
tr|D6WT84|D6WT84_TRICA
tr|D6WT85|D6WT85_TRICA
tr|D6WTE5|D6WTE5_TRICA
tr|D6WTE8|D6WTE8_TRICA
tr|D6WTM7|D6WTM7_TRICA
tr|D6WTX1|D6WTX1_TRICA
tr|D6WTX2|D6WTX2_TRICA
tr|D6WUI9|D6WUI9_TRICA
tr|D6WUN6|D6WUN6_TRICA
tr|D6WV02|D6WV02_TRICA
tr|D6WV69|D6WV69_TRICA
tr|D6WVA8|D6WVA8_TRICA
tr|D6WVI4|D6WVI4_TRICA
tr|D6WVN3|D6WVN3_TRICA
tr|D6WVV8|D6WVV8_TRICA
tr|D6WVZ5|D6WVZ5_TRICA
tr|D6WW48|D6WW48_TRICA
tr|D6WW93|D6WW93_TRICA
tr|D6WWE1|D6WWE1_TRICA
tr|D6WWK1|D6WWK1_TRICA
tr|D6WWY7|D6WWY7_TRICA
tr|D6WWY9|D6WWY9_TRICA
tr|D6WX14|D6WX14_TRICA
tr|D6WX17|D6WX17_TRICA
tr|D6WX44|D6WX44_TRICA
tr|D6WXD5|D6WXD5_TRICA
tr|D6WXL0|D6WXL0_TRICA
tr|D6WXL6|D6WXL6_TRICA
tr|D6WXM7|D6WXM7_TRICA
tr|D6WXX4|D6WXX4_TRICA
tr|D6WY34|D6WY34_TRICA
tr|D6WY68|D6WY68_TRICA
tr|D6WYE7|D6WYE7_TRICA
tr|D6WYF9|D6WYF9_TRICA
tr|D6WYL3|D6WYL3_TRICA
tr|D6WZ31|D6WZ31_TRICA
tr|D6WZ83|D6WZ83_TRICA
tr|D6WZ84|D6WZ84_TRICA
tr|D6X058|D6X058_TRICA
tr|D6X0G5|D6X0G5_TRICA
tr|D6X0I2|D6X0I2_TRICA
tr|D6X0K6|D6X0K6_TRICA
tr|D6X0K8|D6X0K8_TRICA
tr|D6X0L1|D6X0L1_TRICA
tr|D6X0P2|D6X0P2_TRICA
tr|D6X0W6|D6X0W6_TRICA
tr|D6X0Z2|D6X0Z2_TRICA
tr|D6X128|D6X128_TRICA
tr|D6X163|D6X163_TRICA
tr|D6X1B3|D6X1B3_TRICA
tr|D6X1E1|D6X1E1_TRICA
tr|D6X1E8|D6X1E8_TRICA
tr|D6X1E9|D6X1E9_TRICA
tr|D6X1G8|D6X1G8_TRICA
tr|D6X1H7|D6X1H7_TRICA
tr|D6X1J1|D6X1J1_TRICA
tr|D6X1W6|D6X1W6_TRICA
tr|D6X1X9|D6X1X9_TRICA
tr|D6X205|D6X205_TRICA
tr|D6X268|D6X268_TRICA
tr|D6X2E1|D6X2E1_TRICA
tr|D6X2G2|D6X2G2_TRICA
tr|D6X2H6|D6X2H6_TRICA
tr|D6X2M6|D6X2M6_TRICA
tr|D6X333|D6X333_TRICA
tr|D6X3H4|D6X3H4_TRICA
tr|D6X3H7|D6X3H7_TRICA
tr|D6X3I0|D6X3I0_TRICA
tr|D6X3J9|D6X3J9_TRICA
tr|D6X3M3|D6X3M3_TRICA
tr|D6X407|D6X407_TRICA
tr|D6X419|D6X419_TRICA
tr|D6X441|D6X441_TRICA
tr|D6X4F5|D6X4F5_TRICA
tr|D6X4H4|D6X4H4_TRICA
tr|D6X4H5|D6X4H5_TRICA
tr|D6X4H6|D6X4H6_TRICA
tr|D6X4H7|D6X4H7_TRICA
tr|D6X4R9|D6X4R9_TRICA
tr|D6X4U0|D6X4U0_TRICA
tr|D6X519|D6X519_TRICA
tr|D6X520|D6X520_TRICA
tr|D7EHQ3|D7EHQ3_TRICA
tr|D7EHR9|D7EHR9_TRICA
tr|D7EHS3|D7EHS3_TRICA
tr|D7EHT8|D7EHT8_TRICA
tr|D7EHW2|D7EHW2_TRICA
tr|D7EI42|D7EI42_TRICA
tr|D7EIE7|D7EIE7_TRICA
tr|D7EIG2|D7EIG2_TRICA
tr|D7EIH8|D7EIH8_TRICA
tr|D7EIT8|D7EIT8_TRICA
tr|D7EJ05|D7EJ05_TRICA
tr|D7EJ21|D7EJ21_TRICA
tr|D7EJ35|D7EJ35_TRICA
tr|D7EJ49|D7EJ49_TRICA
tr|D7EJ51|D7EJ51_TRICA
tr|D7EJ60|D7EJ60_TRICA
tr|D7EJ66|D7EJ66_TRICA
tr|D7EJ72|D7EJ72_TRICA
tr|D7EJ95|D7EJ95_TRICA
tr|D7EJK1|D7EJK1_TRICA
tr|D7EJL3|D7EJL3_TRICA
tr|D7EJL6|D7EJL6_TRICA
tr|D7EJU8|D7EJU8_TRICA
tr|D7EJX8|D7EJX8_TRICA
tr|D7EK32|D7EK32_TRICA
tr|D7EK37|D7EK37_TRICA
tr|D7EK74|D7EK74_TRICA
tr|D7EK78|D7EK78_TRICA
tr|D7EKC5|D7EKC5_TRICA
tr|D7EKI1|D7EKI1_TRICA
tr|D7EKK2|D7EKK2_TRICA
tr|D7EKN6|D7EKN6_TRICA
tr|D7EKT2|D7EKT2_TRICA
tr|D7EKU3|D7EKU3_TRICA
tr|D7EKV6|D7EKV6_TRICA
tr|D7EKW1|D7EKW1_TRICA
tr|D7EKW3|D7EKW3_TRICA
tr|D7EL04|D7EL04_TRICA
tr|D7EL43|D7EL43_TRICA
tr|D7EL68|D7EL68_TRICA
tr|D7ELA4|D7ELA4_TRICA
tr|D7ELB5|D7ELB5_TRICA
tr|D7ELC0|D7ELC0_TRICA
tr|D7ELE9|D7ELE9_TRICA
tr|D7ELG8|D7ELG8_TRICA
tr|D7ELH1|D7ELH1_TRICA
tr|D7ELI1|D7ELI1_TRICA
tr|D7ELK1|D7ELK1_TRICA
tr|D7ELN4|D7ELN4_TRICA
tr|D7ELP8|D7ELP8_TRICA
tr|D7ELT0|D7ELT0_TRICA
tr|D7ELT4|D7ELT4_TRICA
tr|D7ELU2|D7ELU2_TRICA
tr|D7GXG9|D7GXG9_TRICA
tr|D7GXM3|D7GXM3_TRICA
tr|D7GXP6|D7GXP6_TRICA
tr|D7GXQ5|D7GXQ5_TRICA
tr|D7GXQ6|D7GXQ6_TRICA
tr|D7GXQ7|D7GXQ7_TRICA
tr|D7GXT7|D7GXT7_TRICA
tr|D7GXX3|D7GXX3_TRICA
tr|D7GXX6|D7GXX6_TRICA
tr|D7GXZ6|D7GXZ6_TRICA
tr|D7GY20|D7GY20_TRICA
tr|D7GY24|D7GY24_TRICA
tr|D7GY29|D7GY29_TRICA
tr|D7GY35|D7GY35_TRICA
tr|D7GY42|D7GY42_TRICA
tr|D7GY48|D7GY48_TRICA
tr|D7GY56|D7GY56_TRICA
tr|D7GY63|D7GY63_TRICA
tr|D7GY80|D7GY80_TRICA
tr|D7GY86|D7GY86_TRICA
tr|D7GY99|D7GY99_TRICA
tr|D7GYB1|D7GYB1_TRICA
tr|D7GYC8|D7GYC8_TRICA
tr|D7GYD0|D7GYD0_TRICA
tr|D7GYD2|D7GYD2_TRICA
tr|D7GYE3|D7GYE3_TRICA
tr|D7GYE9|D7GYE9_TRICA
tr|D7GYF7|D7GYF7_TRICA
tr|D7GYG4|D7GYG4_TRICA
tr|D7GYG5|D7GYG5_TRICA
tr|D7GYH7|D7GYH7_TRICA
tr|D7GYJ7|D7GYJ7_TRICA
tr|D7GYL6|D7GYL6_TRICA
tr|Q94R78|Q94R78_TRICA
