# Supplementary material for: Firefly genomes illuminate parallel origins of bioluminescence in beetles
Source: eLife. 2018 Oct 16;7:e36495. doi: 10.7554/eLife.36495 (PMC6191289; doi:10.7554/eLife.36495)
Supplement: Figure 2—source data 1. [file elife-36495-fig2-data1.zip › 4_way/[A._lateralis]_and_[I._luminosus]_genes.txt]

AQULA_000038-PA
AQULA_000073-PA
AQULA_000140-PA
AQULA_000197-PA
AQULA_000203-PA
AQULA_000224-PA
AQULA_000293-PA
AQULA_000356-PA
AQULA_000363-PA
AQULA_000370-PA
AQULA_000380-PA
AQULA_000385-PA
AQULA_000438-PA
AQULA_000441-PA
AQULA_000511-PA
AQULA_000537-PA
AQULA_000550-PA
AQULA_000571-PA
AQULA_000598-PA
AQULA_000601-PA
AQULA_000613-PA
AQULA_000615-PA
AQULA_000654-PA
AQULA_000668-PA
AQULA_000736-PA
AQULA_000801-PA
AQULA_000831-PA
AQULA_000852-PA
AQULA_000887-PA
AQULA_000967-PA
AQULA_000970-PA
AQULA_001015-PA
AQULA_001048-PA
AQULA_001076-PA
AQULA_001142-PA
AQULA_001147-PA
AQULA_001163-PA
AQULA_001280-PA
AQULA_001363-PA
AQULA_001403-PA
AQULA_001419-PA
AQULA_001424-PA
AQULA_001456-PA
AQULA_001554-PA
AQULA_001563-PA
AQULA_001589-PA
AQULA_001611-PA
AQULA_001616-PA
AQULA_001669-PA
AQULA_001676-PA
AQULA_001679-PA
AQULA_001693-PA
AQULA_001695-PA
AQULA_001804-PA
AQULA_001811-PA
AQULA_001846-PA
AQULA_001849-PA
AQULA_001860-PA
AQULA_001904-PA
AQULA_001923-PA
AQULA_001928-PA
AQULA_001940-PA
AQULA_002024-PA
AQULA_002052-PA
AQULA_002125-PA
AQULA_002160-PA
AQULA_002223-PA
AQULA_002226-PA
AQULA_002238-PA
AQULA_002242-PA
AQULA_002282-PA
AQULA_002286-PA
AQULA_002290-PA
AQULA_002295-PA
AQULA_002309-PA
AQULA_002340-PA
AQULA_002399-PA
AQULA_002413-PA
AQULA_002424-PA
AQULA_002474-PA
AQULA_002484-PA
AQULA_002488-PA
AQULA_002661-PA
AQULA_002690-PA
AQULA_002737-PA
AQULA_002775-PA
AQULA_002850-PA
AQULA_002867-PA
AQULA_002868-PA
AQULA_002913-PA
AQULA_002957-PA
AQULA_002995-PA
AQULA_003000-PA
AQULA_003035-PA
AQULA_003037-PA
AQULA_003059-PA
AQULA_003090-PA
AQULA_003104-PA
AQULA_003118-PA
AQULA_003125-PA
AQULA_003167-PA
AQULA_003203-PA
AQULA_003302-PA
AQULA_003346-PA
AQULA_003349-PA
AQULA_003380-PA
AQULA_003394-PA
AQULA_003397-PA
AQULA_003406-PA
AQULA_003408-PA
AQULA_003427-PA
AQULA_003428-PA
AQULA_003483-PA
AQULA_003510-PA
AQULA_003583-PA
AQULA_003598-PA
AQULA_003605-PA
AQULA_003620-PA
AQULA_003622-PA
AQULA_003634-PA
AQULA_003636-PA
AQULA_003644-PA
AQULA_003786-PA
AQULA_003809-PA
AQULA_003825-PA
AQULA_003828-PA
AQULA_003845-PA
AQULA_003892-PA
AQULA_003936-PA
AQULA_004009-PA
AQULA_004011-PA
AQULA_004049-PA
AQULA_004121-PA
AQULA_004172-PA
AQULA_004216-PA
AQULA_004291-PA
AQULA_004300-PA
AQULA_004335-PA
AQULA_004339-PA
AQULA_004350-PA
AQULA_004359-PA
AQULA_004369-PA
AQULA_004384-PA
AQULA_004414-PA
AQULA_004416-PA
AQULA_004438-PA
AQULA_004439-PA
AQULA_004458-PA
AQULA_004541-PA
AQULA_004651-PA
AQULA_004690-PA
AQULA_004745-PA
AQULA_004780-PA
AQULA_004785-PA
AQULA_004797-PA
AQULA_004811-PA
AQULA_004812-PA
AQULA_004819-PA
AQULA_004828-PA
AQULA_004899-PA
AQULA_004949-PA
AQULA_004956-PA
AQULA_004964-PA
AQULA_004973-PA
AQULA_004974-PA
AQULA_005016-PA
AQULA_005022-PA
AQULA_005024-PA
AQULA_005044-PA
AQULA_005136-PA
AQULA_005137-PA
AQULA_005152-PA
AQULA_005206-PA
AQULA_005235-PA
AQULA_005236-PA
AQULA_005326-PA
AQULA_005345-PA
AQULA_005384-PA
AQULA_005400-PA
AQULA_005403-PA
AQULA_005408-PA
AQULA_005424-PA
AQULA_005468-PA
AQULA_005503-PA
AQULA_005504-PA
AQULA_005624-PA
AQULA_005653-PA
AQULA_005839-PA
AQULA_005840-PA
AQULA_005914-PA
AQULA_005929-PA
AQULA_005947-PA
AQULA_005969-PA
AQULA_006122-PA
AQULA_006132-PA
AQULA_006150-PA
AQULA_006173-PA
AQULA_006205-PA
AQULA_006217-PA
AQULA_006230-PA
AQULA_006304-PA
AQULA_006316-PA
AQULA_006330-PA
AQULA_006357-PA
AQULA_006391-PA
AQULA_006410-PA
AQULA_006450-PA
AQULA_006576-PA
AQULA_006586-PA
AQULA_006664-PA
AQULA_006744-PA
AQULA_006747-PA
AQULA_006749-PA
AQULA_006769-PA
AQULA_006802-PA
AQULA_006828-PA
AQULA_006860-PA
AQULA_006865-PA
AQULA_006867-PA
AQULA_006882-PA
AQULA_006894-PA
AQULA_006927-PA
AQULA_006931-PA
AQULA_006951-PA
AQULA_006973-PA
AQULA_006975-PA
AQULA_007112-PA
AQULA_007123-PA
AQULA_007161-PA
AQULA_007186-PA
AQULA_007247-PA
AQULA_007284-PA
AQULA_007286-PA
AQULA_007306-PA
AQULA_007333-PA
AQULA_007366-PA
AQULA_007408-PA
AQULA_007494-PA
AQULA_007565-PA
AQULA_007622-PA
AQULA_007655-PA
AQULA_007683-PA
AQULA_007712-PA
AQULA_007795-PA
AQULA_007796-PA
AQULA_007872-PA
AQULA_007909-PA
AQULA_007930-PA
AQULA_007966-PA
AQULA_008011-PA
AQULA_008217-PA
AQULA_008225-PA
AQULA_008277-PA
AQULA_008291-PA
AQULA_008294-PA
AQULA_008345-PA
AQULA_008354-PA
AQULA_008357-PA
AQULA_008476-PA
AQULA_008590-PA
AQULA_008627-PA
AQULA_008636-PA
AQULA_008656-PA
AQULA_008661-PA
AQULA_008735-PA
AQULA_008791-PA
AQULA_008806-PA
AQULA_008813-PA
AQULA_008823-PA
AQULA_008827-PA
AQULA_008851-PA
AQULA_008853-PA
AQULA_008894-PA
AQULA_008905-PA
AQULA_008921-PA
AQULA_008932-PA
AQULA_008951-PA
AQULA_008962-PA
AQULA_008981-PA
AQULA_008996-PA
AQULA_009012-PA
AQULA_009035-PA
AQULA_009066-PA
AQULA_009149-PA
AQULA_009190-PA
AQULA_009249-PA
AQULA_009289-PA
AQULA_009323-PA
AQULA_009348-PA
AQULA_009377-PA
AQULA_009389-PA
AQULA_009390-PA
AQULA_009408-PA
AQULA_009437-PA
AQULA_009459-PA
AQULA_009489-PA
AQULA_009538-PA
AQULA_009542-PA
AQULA_009543-PA
AQULA_009582-PA
AQULA_009597-PA
AQULA_009671-PA
AQULA_009676-PA
AQULA_009677-PA
AQULA_009689-PA
AQULA_009739-PA
AQULA_009740-PA
AQULA_009742-PA
AQULA_009745-PA
AQULA_009746-PA
AQULA_009838-PA
AQULA_009879-PA
AQULA_009913-PA
AQULA_009938-PA
AQULA_009952-PA
AQULA_009985-PA
AQULA_009997-PA
AQULA_010023-PA
AQULA_010085-PA
AQULA_010147-PA
AQULA_010213-PA
AQULA_010217-PA
AQULA_010263-PA
AQULA_010298-PA
AQULA_010312-PA
AQULA_010354-PA
AQULA_010455-PA
AQULA_010575-PA
AQULA_010601-PA
AQULA_010605-PA
AQULA_010697-PA
AQULA_010762-PA
AQULA_010763-PA
AQULA_010788-PA
AQULA_010803-PA
AQULA_010829-PA
AQULA_010845-PA
AQULA_010857-PA
AQULA_010865-PA
AQULA_010871-PA
AQULA_010903-PA
AQULA_010907-PA
AQULA_010925-PA
AQULA_010956-PA
AQULA_010958-PA
AQULA_010981-PA
AQULA_011017-PA
AQULA_011018-PA
AQULA_011019-PA
AQULA_011023-PA
AQULA_011038-PA
AQULA_011056-PA
AQULA_011142-PA
AQULA_011148-PA
AQULA_011206-PA
AQULA_011235-PA
AQULA_011245-PA
AQULA_011304-PA
AQULA_011315-PA
AQULA_011404-PA
AQULA_011452-PA
AQULA_011515-PA
AQULA_011531-PA
AQULA_011640-PA
AQULA_011641-PA
AQULA_011644-PA
AQULA_011655-PA
AQULA_011667-PA
AQULA_011726-PA
AQULA_011756-PA
AQULA_011763-PA
AQULA_011794-PA
AQULA_011811-PA
AQULA_011851-PA
AQULA_011853-PA
AQULA_011887-PA
AQULA_011971-PA
AQULA_011988-PA
AQULA_011995-PA
AQULA_012040-PA
AQULA_012041-PA
AQULA_012105-PA
AQULA_012155-PA
AQULA_012233-PA
AQULA_012272-PA
AQULA_012296-PA
AQULA_012301-PA
AQULA_012307-PA
AQULA_012353-PA
AQULA_012477-PA
AQULA_012540-PA
AQULA_012546-PA
AQULA_012557-PA
AQULA_012578-PA
AQULA_012644-PA
AQULA_012772-PA
AQULA_012791-PA
AQULA_012815-PA
AQULA_012861-PA
AQULA_012955-PA
AQULA_012957-PA
AQULA_012973-PA
AQULA_012998-PA
AQULA_013007-PA
AQULA_013014-PA
AQULA_013045-PA
AQULA_013050-PA
AQULA_013073-PA
AQULA_013089-PA
AQULA_013160-PA
AQULA_013214-PA
AQULA_013261-PA
AQULA_013276-PA
AQULA_013327-PA
AQULA_013340-PA
AQULA_013429-PA
AQULA_013468-PA
AQULA_013474-PA
AQULA_013581-PA
AQULA_013602-PA
AQULA_013671-PA
AQULA_013672-PA
AQULA_013701-PA
AQULA_013709-PA
AQULA_013713-PA
AQULA_013739-PA
AQULA_013786-PA
AQULA_013836-PA
AQULA_013847-PA
AQULA_013848-PA
AQULA_013909-PA
AQULA_013963-PA
AQULA_013977-PA
AQULA_014004-PA
AQULA_014037-PA
AQULA_014076-PA
ILUMI_00018-PA
ILUMI_00170-PA
ILUMI_00179-PA
ILUMI_00191-PA
ILUMI_00234-PA
ILUMI_00236-PA
ILUMI_00286-PA
ILUMI_00337-PA
ILUMI_00394-PA
ILUMI_00420-PA
ILUMI_00440-PA
ILUMI_00508-PA
ILUMI_00515-PA
ILUMI_00518-PA
ILUMI_00551-PA
ILUMI_00604-PA
ILUMI_00703-PA
ILUMI_00807-PA
ILUMI_00851-PA
ILUMI_01192-PA
ILUMI_01201-PA
ILUMI_01234-PA
ILUMI_01284-PA
ILUMI_01310-PA
ILUMI_01368-PA
ILUMI_01377-PA
ILUMI_01394-PA
ILUMI_01495-PA
ILUMI_01547-PA
ILUMI_01662-PA
ILUMI_01687-PA
ILUMI_01719-PA
ILUMI_01810-PA
ILUMI_01818-PA
ILUMI_01827-PA
ILUMI_01842-PA
ILUMI_01843-PA
ILUMI_01961-PA
ILUMI_02187-PA
ILUMI_02188-PA
ILUMI_02262-PA
ILUMI_02366-PA
ILUMI_02450-PA
ILUMI_02453-PA
ILUMI_02554-PA
ILUMI_02557-PA
ILUMI_02618-PA
ILUMI_02641-PA
ILUMI_02643-PA
ILUMI_02672-PA
ILUMI_02731-PA
ILUMI_02768-PA
ILUMI_02791-PA
ILUMI_02824-PA
ILUMI_02841-PA
ILUMI_02922-PA
ILUMI_02973-PA
ILUMI_03007-PA
ILUMI_03066-PA
ILUMI_03114-PA
ILUMI_03162-PA
ILUMI_03212-PA
ILUMI_03255-PA
ILUMI_03267-PA
ILUMI_03268-PA
ILUMI_03343-PA
ILUMI_03412-PA
ILUMI_03485-PA
ILUMI_03493-PA
ILUMI_03506-PA
ILUMI_03631-PA
ILUMI_03690-PA
ILUMI_03726-PA
ILUMI_03729-PA
ILUMI_03749-PA
ILUMI_03778-PA
ILUMI_03850-PA
ILUMI_03864-PA
ILUMI_03882-PA
ILUMI_03906-PA
ILUMI_03973-PA
ILUMI_03987-PA
ILUMI_03997-PA
ILUMI_04002-PA
ILUMI_04058-PA
ILUMI_04060-PA
ILUMI_04187-PA
ILUMI_04202-PA
ILUMI_04249-PA
ILUMI_04270-PA
ILUMI_04300-PA
ILUMI_04344-PA
ILUMI_04350-PA
ILUMI_04371-PA
ILUMI_04373-PA
ILUMI_04469-PA
ILUMI_04485-PA
ILUMI_04486-PA
ILUMI_04497-PA
ILUMI_04513-PA
ILUMI_04540-PA
ILUMI_04546-PA
ILUMI_04699-PA
ILUMI_04715-PA
ILUMI_04782-PA
ILUMI_04783-PA
ILUMI_04786-PA
ILUMI_04843-PA
ILUMI_04896-PA
ILUMI_04918-PA
ILUMI_04930-PA
ILUMI_04931-PA
ILUMI_04983-PA
ILUMI_04997-PA
ILUMI_05010-PA
ILUMI_05013-PA
ILUMI_05171-PA
ILUMI_05188-PA
ILUMI_05190-PA
ILUMI_05280-PA
ILUMI_05292-PA
ILUMI_05397-PA
ILUMI_05474-PA
ILUMI_05483-PA
ILUMI_05491-PA
ILUMI_05547-PA
ILUMI_05600-PA
ILUMI_05738-PA
ILUMI_05847-PA
ILUMI_05910-PA
ILUMI_05922-PA
ILUMI_05983-PA
ILUMI_06003-PA
ILUMI_06031-PA
ILUMI_06038-PA
ILUMI_06063-PA
ILUMI_06166-PA
ILUMI_06189-PA
ILUMI_06201-PA
ILUMI_06234-PA
ILUMI_06271-PA
ILUMI_06360-PA
ILUMI_06361-PA
ILUMI_06362-PA
ILUMI_06472-PA
ILUMI_06505-PA
ILUMI_06508-PA
ILUMI_06527-PA
ILUMI_06535-PA
ILUMI_06569-PA
ILUMI_06570-PA
ILUMI_06596-PA
ILUMI_06682-PA
ILUMI_06719-PA
ILUMI_06775-PA
ILUMI_06826-PA
ILUMI_06893-PA
ILUMI_06898-PA
ILUMI_06928-PA
ILUMI_06970-PA
ILUMI_06997-PA
ILUMI_07008-PA
ILUMI_07061-PA
ILUMI_07072-PA
ILUMI_07130-PA
ILUMI_07149-PA
ILUMI_07263-PA
ILUMI_07264-PA
ILUMI_07363-PA
ILUMI_07444-PA
ILUMI_07448-PA
ILUMI_07455-PA
ILUMI_07640-PA
ILUMI_07678-PA
ILUMI_07753-PA
ILUMI_07811-PA
ILUMI_07826-PA
ILUMI_07885-PA
ILUMI_07921-PA
ILUMI_07960-PA
ILUMI_07998-PA
ILUMI_08022-PA
ILUMI_08149-PA
ILUMI_08166-PA
ILUMI_08230-PA
ILUMI_08246-PA
ILUMI_08288-PA
ILUMI_08306-PA
ILUMI_08387-PA
ILUMI_08427-PA
ILUMI_08449-PA
ILUMI_08472-PA
ILUMI_08598-PA
ILUMI_08601-PA
ILUMI_08613-PA
ILUMI_08626-PA
ILUMI_08685-PA
ILUMI_08696-PA
ILUMI_08726-PA
ILUMI_08735-PA
ILUMI_08744-PA
ILUMI_08761-PA
ILUMI_08820-PA
ILUMI_08889-PA
ILUMI_08903-PA
ILUMI_08937-PA
ILUMI_08954-PA
ILUMI_09028-PA
ILUMI_09039-PA
ILUMI_09041-PA
ILUMI_09058-PA
ILUMI_09122-PA
ILUMI_09139-PA
ILUMI_09154-PA
ILUMI_09186-PA
ILUMI_09214-PA
ILUMI_09215-PA
ILUMI_09304-PA
ILUMI_09346-PA
ILUMI_09444-PA
ILUMI_09479-PA
ILUMI_09481-PA
ILUMI_09483-PA
ILUMI_09627-PA
ILUMI_09653-PA
ILUMI_09658-PA
ILUMI_09696-PA
ILUMI_09780-PA
ILUMI_09865-PA
ILUMI_09881-PA
ILUMI_09968-PA
ILUMI_10035-PA
ILUMI_10083-PA
ILUMI_10091-PA
ILUMI_10095-PA
ILUMI_10123-PA
ILUMI_10173-PA
ILUMI_10245-PA
ILUMI_10269-PA
ILUMI_10288-PA
ILUMI_10337-PA
ILUMI_10357-PA
ILUMI_10397-PA
ILUMI_10405-PA
ILUMI_10442-PA
ILUMI_10443-PA
ILUMI_10444-PA
ILUMI_10450-PA
ILUMI_10482-PA
ILUMI_10504-PA
ILUMI_10508-PA
ILUMI_10724-PA
ILUMI_10725-PA
ILUMI_10745-PA
ILUMI_10828-PA
ILUMI_10862-PA
ILUMI_10914-PA
ILUMI_11032-PA
ILUMI_11052-PA
ILUMI_11096-PA
ILUMI_11110-PA
ILUMI_11158-PA
ILUMI_11159-PA
ILUMI_11178-PA
ILUMI_11181-PA
ILUMI_11358-PA
ILUMI_11429-PA
ILUMI_11483-PA
ILUMI_11490-PA
ILUMI_11496-PA
ILUMI_11520-PA
ILUMI_11726-PA
ILUMI_11727-PA
ILUMI_11750-PA
ILUMI_11811-PA
ILUMI_11814-PA
ILUMI_11845-PA
ILUMI_11895-PA
ILUMI_11922-PA
ILUMI_11953-PA
ILUMI_11976-PA
ILUMI_11978-PA
ILUMI_12022-PA
ILUMI_12051-PA
ILUMI_12099-PA
ILUMI_12108-PA
ILUMI_12297-PA
ILUMI_12309-PA
ILUMI_12345-PA
ILUMI_12346-PA
ILUMI_12363-PA
ILUMI_12368-PA
ILUMI_12396-PA
ILUMI_12425-PA
ILUMI_12442-PA
ILUMI_12525-PA
ILUMI_12533-PA
ILUMI_12635-PA
ILUMI_12664-PA
ILUMI_12698-PA
ILUMI_12702-PA
ILUMI_12705-PA
ILUMI_12820-PA
ILUMI_12848-PA
ILUMI_12852-PA
ILUMI_12873-PA
ILUMI_12904-PA
ILUMI_13118-PA
ILUMI_13163-PA
ILUMI_13171-PA
ILUMI_13178-PA
ILUMI_13214-PA
ILUMI_13231-PA
ILUMI_13308-PA
ILUMI_13330-PA
ILUMI_13413-PA
ILUMI_13428-PA
ILUMI_13451-PA
ILUMI_13499-PA
ILUMI_13506-PA
ILUMI_13513-PA
ILUMI_13561-PA
ILUMI_13562-PA
ILUMI_13569-PA
ILUMI_13578-PA
ILUMI_13610-PA
ILUMI_13730-PA
ILUMI_13744-PA
ILUMI_13753-PA
ILUMI_13757-PA
ILUMI_13759-PA
ILUMI_13770-PA
ILUMI_13790-PA
ILUMI_13827-PA
ILUMI_13852-PA
ILUMI_13893-PA
ILUMI_13897-PA
ILUMI_13898-PA
ILUMI_13990-PA
ILUMI_14025-PA
ILUMI_14026-PA
ILUMI_14039-PA
ILUMI_14043-PA
ILUMI_14048-PA
ILUMI_14104-PA
ILUMI_14117-PA
ILUMI_14132-PA
ILUMI_14163-PA
ILUMI_14174-PA
ILUMI_14178-PA
ILUMI_14193-PA
ILUMI_14207-PA
ILUMI_14229-PA
ILUMI_14252-PA
ILUMI_14256-PA
ILUMI_14342-PA
ILUMI_14352-PA
ILUMI_14377-PA
ILUMI_14396-PA
ILUMI_14414-PA
ILUMI_14418-PA
ILUMI_14422-PA
ILUMI_14423-PA
ILUMI_14451-PA
ILUMI_14467-PA
ILUMI_14477-PA
ILUMI_14486-PA
ILUMI_14513-PA
ILUMI_14544-PA
ILUMI_14559-PA
ILUMI_14585-PA
ILUMI_14592-PA
ILUMI_14609-PA
ILUMI_14612-PA
ILUMI_14613-PA
ILUMI_14633-PA
ILUMI_14662-PA
ILUMI_14743-PA
ILUMI_14752-PA
ILUMI_14756-PA
ILUMI_14779-PA
ILUMI_14789-PA
ILUMI_14858-PA
ILUMI_14910-PA
ILUMI_14921-PA
ILUMI_15005-PA
ILUMI_15021-PA
ILUMI_15038-PA
ILUMI_15064-PA
ILUMI_15065-PA
ILUMI_15070-PA
ILUMI_15075-PA
ILUMI_15106-PA
ILUMI_15126-PA
ILUMI_15139-PA
ILUMI_15159-PA
ILUMI_15170-PA
ILUMI_15194-PA
ILUMI_15195-PA
ILUMI_15197-PA
ILUMI_15233-PA
ILUMI_15247-PA
ILUMI_15255-PA
ILUMI_15277-PA
ILUMI_15298-PA
ILUMI_15325-PA
ILUMI_15380-PA
ILUMI_15414-PA
ILUMI_15419-PA
ILUMI_15446-PA
ILUMI_15447-PA
ILUMI_15492-PA
ILUMI_15511-PA
ILUMI_15605-PA
ILUMI_15620-PA
ILUMI_15632-PA
ILUMI_15708-PA
ILUMI_15736-PA
ILUMI_15782-PA
ILUMI_15794-PA
ILUMI_15796-PA
ILUMI_15817-PA
ILUMI_15831-PA
ILUMI_15833-PA
ILUMI_15837-PA
ILUMI_15847-PA
ILUMI_15859-PA
ILUMI_15866-PA
ILUMI_15870-PA
ILUMI_15884-PA
ILUMI_15894-PA
ILUMI_15925-PA
ILUMI_15930-PA
ILUMI_15946-PA
ILUMI_15949-PA
ILUMI_15950-PA
ILUMI_15981-PA
ILUMI_16011-PA
ILUMI_16023-PA
ILUMI_16025-PA
ILUMI_16027-PA
ILUMI_16039-PA
ILUMI_16062-PA
ILUMI_16068-PA
ILUMI_16107-PA
ILUMI_16117-PA
ILUMI_16130-PA
ILUMI_16153-PA
ILUMI_16154-PA
ILUMI_16155-PA
ILUMI_16156-PA
ILUMI_16161-PA
ILUMI_16165-PA
ILUMI_16168-PA
ILUMI_16179-PA
ILUMI_16217-PA
ILUMI_16225-PA
ILUMI_16234-PA
ILUMI_16245-PA
ILUMI_16247-PA
ILUMI_16261-PA
ILUMI_16310-PA
ILUMI_16327-PA
ILUMI_16341-PA
ILUMI_16351-PA
ILUMI_16375-PA
ILUMI_16381-PA
ILUMI_16389-PA
ILUMI_16391-PA
ILUMI_16436-PA
ILUMI_16460-PA
ILUMI_16474-PA
ILUMI_16475-PA
ILUMI_16533-PA
ILUMI_16572-PA
ILUMI_16585-PA
ILUMI_16605-PA
ILUMI_16696-PA
ILUMI_16737-PA
ILUMI_16745-PA
ILUMI_16747-PA
ILUMI_16749-PA
ILUMI_16751-PA
ILUMI_16792-PA
ILUMI_16793-PA
ILUMI_16809-PA
ILUMI_16815-PA
ILUMI_16837-PA
ILUMI_16891-PA
ILUMI_16914-PA
ILUMI_16953-PA
ILUMI_16999-PA
ILUMI_17026-PA
ILUMI_17048-PA
ILUMI_17062-PA
ILUMI_17074-PA
ILUMI_17146-PA
ILUMI_17149-PA
ILUMI_17192-PA
ILUMI_17216-PA
ILUMI_17220-PA
ILUMI_17231-PA
ILUMI_17261-PA
ILUMI_17272-PA
ILUMI_17306-PA
ILUMI_17372-PA
ILUMI_17379-PA
ILUMI_17493-PA
ILUMI_17514-PA
ILUMI_17517-PA
ILUMI_17552-PA
ILUMI_17555-PA
ILUMI_17561-PA
ILUMI_17567-PA
ILUMI_17577-PA
ILUMI_17596-PA
ILUMI_17635-PA
ILUMI_17648-PA
ILUMI_17669-PA
ILUMI_17737-PA
ILUMI_17738-PA
ILUMI_17760-PA
ILUMI_17775-PA
ILUMI_17807-PA
ILUMI_17832-PA
ILUMI_17843-PA
ILUMI_17863-PA
ILUMI_17907-PA
ILUMI_17961-PA
ILUMI_17978-PA
ILUMI_18026-PA
ILUMI_18039-PA
ILUMI_18062-PA
ILUMI_18068-PA
ILUMI_18128-PA
ILUMI_18130-PA
ILUMI_18191-PA
ILUMI_18192-PA
ILUMI_18252-PA
ILUMI_18266-PA
ILUMI_18314-PA
ILUMI_18330-PA
ILUMI_18343-PA
ILUMI_18392-PA
ILUMI_18473-PA
ILUMI_18480-PA
ILUMI_18524-PA
ILUMI_18535-PA
ILUMI_18544-PA
ILUMI_18572-PA
ILUMI_18573-PA
ILUMI_18630-PA
ILUMI_18723-PA
ILUMI_18740-PA
ILUMI_18767-PA
ILUMI_18776-PA
ILUMI_18809-PA
ILUMI_18828-PA
ILUMI_18859-PA
ILUMI_18940-PA
ILUMI_18941-PA
ILUMI_18945-PA
ILUMI_18972-PA
ILUMI_18973-PA
ILUMI_18989-PA
ILUMI_19019-PA
ILUMI_19024-PA
ILUMI_19095-PA
ILUMI_19148-PA
ILUMI_19157-PA
ILUMI_19170-PA
ILUMI_19172-PA
ILUMI_19184-PA
ILUMI_19194-PA
ILUMI_19262-PA
ILUMI_19303-PA
ILUMI_19337-PA
ILUMI_19344-PA
ILUMI_19360-PA
ILUMI_19420-PA
ILUMI_19425-PA
ILUMI_19555-PA
ILUMI_19574-PA
ILUMI_19603-PA
ILUMI_19616-PA
ILUMI_19628-PA
ILUMI_19671-PA
ILUMI_19681-PA
ILUMI_19726-PA
ILUMI_19755-PA
ILUMI_19760-PA
ILUMI_19800-PA
ILUMI_19825-PA
ILUMI_19885-PA
ILUMI_19921-PA
ILUMI_19969-PA
ILUMI_19999-PA
ILUMI_20001-PA
ILUMI_20005-PA
ILUMI_20019-PA
ILUMI_20034-PA
ILUMI_20063-PA
ILUMI_20086-PA
ILUMI_20088-PA
ILUMI_20091-PA
ILUMI_20129-PA
ILUMI_20130-PA
ILUMI_20140-PA
ILUMI_20154-PA
ILUMI_20155-PA
ILUMI_20164-PA
ILUMI_20221-PA
ILUMI_20233-PA
ILUMI_20255-PA
ILUMI_20275-PA
ILUMI_20346-PA
ILUMI_20398-PA
ILUMI_20424-PA
ILUMI_20449-PA
ILUMI_20462-PA
ILUMI_20495-PA
ILUMI_20502-PA
ILUMI_20539-PA
ILUMI_20541-PA
ILUMI_20551-PA
ILUMI_20692-PA
ILUMI_20695-PA
ILUMI_20696-PA
ILUMI_20702-PA
ILUMI_20771-PA
ILUMI_20834-PA
ILUMI_20866-PA
ILUMI_21041-PA
ILUMI_21042-PA
ILUMI_21076-PA
ILUMI_21081-PA
ILUMI_21092-PA
ILUMI_21152-PA
ILUMI_21294-PA
ILUMI_21308-PA
ILUMI_21365-PA
ILUMI_21370-PA
ILUMI_21386-PA
ILUMI_21409-PA
ILUMI_21468-PA
ILUMI_21503-PA
ILUMI_21578-PA
ILUMI_21606-PA
ILUMI_21649-PA
ILUMI_21814-PA
ILUMI_21852-PA
ILUMI_21865-PA
ILUMI_22054-PA
ILUMI_22106-PA
ILUMI_22109-PA
ILUMI_22110-PA
ILUMI_22111-PA
ILUMI_22112-PA
ILUMI_22179-PA
ILUMI_22218-PA
ILUMI_22237-PA
ILUMI_22363-PA
ILUMI_22419-PA
ILUMI_22478-PA
ILUMI_22484-PA
ILUMI_22585-PA
ILUMI_22597-PA
ILUMI_22600-PA
ILUMI_22660-PA
ILUMI_22661-PA
ILUMI_22753-PA
ILUMI_22754-PA
ILUMI_22824-PA
ILUMI_22876-PA
ILUMI_22965-PA
ILUMI_23001-PA
ILUMI_23038-PA
ILUMI_23079-PA
ILUMI_23128-PA
ILUMI_23137-PA
ILUMI_23183-PA
ILUMI_23290-PA
ILUMI_23313-PA
ILUMI_23433-PA
ILUMI_23448-PA
ILUMI_23477-PA
ILUMI_23519-PA
ILUMI_23542-PA
ILUMI_23543-PA
ILUMI_23555-PA
ILUMI_23615-PA
ILUMI_23661-PA
ILUMI_23720-PA
ILUMI_23724-PA
ILUMI_23837-PA
ILUMI_23895-PA
ILUMI_23925-PA
ILUMI_23977-PA
ILUMI_24040-PA
ILUMI_24054-PA
ILUMI_24073-PA
ILUMI_24107-PA
ILUMI_24109-PA
ILUMI_24213-PA
ILUMI_24226-PA
ILUMI_24311-PA
ILUMI_24351-PA
ILUMI_24353-PA
ILUMI_24366-PA
ILUMI_24387-PA
ILUMI_24425-PA
ILUMI_24520-PA
ILUMI_24532-PA
ILUMI_24539-PA
ILUMI_24579-PA
ILUMI_24602-PA
ILUMI_24746-PA
ILUMI_24747-PA
ILUMI_24785-PA
ILUMI_24864-PA
ILUMI_24871-PA
ILUMI_24898-PA
ILUMI_24917-PA
ILUMI_24922-PA
ILUMI_24960-PA
ILUMI_25016-PA
ILUMI_25055-PA
ILUMI_25058-PA
ILUMI_25091-PA
ILUMI_25132-PA
ILUMI_25177-PA
ILUMI_25180-PA
ILUMI_25250-PA
ILUMI_25251-PA
ILUMI_25253-PA
ILUMI_25311-PA
ILUMI_25357-PA
ILUMI_25440-PA
ILUMI_25470-PA
ILUMI_25530-PA
ILUMI_25617-PA
ILUMI_25626-PA
ILUMI_25705-PA
ILUMI_25780-PA
ILUMI_25851-PA
ILUMI_25888-PA
ILUMI_25904-PA
ILUMI_25915-PA
ILUMI_25951-PA
ILUMI_25973-PA
ILUMI_26186-PA
ILUMI_26245-PA
ILUMI_26258-PA
ILUMI_26260-PA
ILUMI_26283-PA
ILUMI_26285-PA
ILUMI_26286-PA
ILUMI_26370-PA
ILUMI_26377-PA
ILUMI_26402-PA
ILUMI_26436-PA
ILUMI_26467-PA
ILUMI_26478-PA
ILUMI_26552-PA
ILUMI_26641-PA
ILUMI_26656-PA
ILUMI_26689-PA
ILUMI_26922-PA
ILUMI_26953-PA
ILUMI_26991-PA
ILUMI_27046-PA
ILUMI_27049-PA
ILUMI_27077-PA
ILUMI_27148-PA
ILUMI_27251-PA
ILUMI_27273-PA
ILUMI_27310-PA
ILUMI_27440-PA
ILUMI_27507-PA
