# Supplementary material for: Firefly genomes illuminate parallel origins of bioluminescence in beetles
Source: eLife. 2018 Oct 16;7:e36495. doi: 10.7554/eLife.36495 (PMC6191289; doi:10.7554/eLife.36495)
Supplement: Figure 2—source data 1. [file elife-36495-fig2-data1.zip › 4_way/[P._pyralis]_and_[A._lateralis]_and_[T._castaneum]_OGs.txt]

OG0000247
OG0000397
OG0000526
OG0000527
OG0000635
OG0000696
OG0000712
OG0000731
OG0000835
OG0000890
OG0000939
OG0001075
OG0001289
OG0001309
OG0001350
OG0001459
OG0001482
OG0001569
OG0001698
OG0001836
OG0001843
OG0001981
OG0001984
OG0002096
OG0002108
OG0002141
OG0002157
OG0002194
OG0002237
OG0002328
OG0002429
OG0002571
OG0002577
OG0002763
OG0002792
OG0002831
OG0003078
OG0003174
OG0003408
OG0003414
OG0003454
OG0003503
OG0003504
OG0003518
OG0003653
OG0003699
OG0003721
OG0003846
OG0003864
OG0003963
OG0004036
OG0004058
OG0004271
OG0004329
OG0004373
OG0004582
OG0004627
OG0004665
OG0004672
OG0004704
OG0004916
OG0004933
OG0004995
OG0005139
OG0005190
OG0005384
OG0005406
OG0005622
OG0005758
OG0005902
OG0005904
OG0005905
OG0006135
OG0006175
OG0006519
OG0006631
OG0006725
OG0006948
OG0006967
OG0007135
OG0007144
OG0007221
OG0007287
OG0007306
OG0007424
OG0007426
OG0007466
OG0007492
OG0007494
OG0007519
OG0007692
OG0007694
OG0007706
OG0007711
OG0007717
OG0007746
OG0007756
OG0007763
OG0007768
OG0007781
OG0007797
OG0007805
OG0007810
OG0007824
OG0007828
OG0007829
OG0007837
OG0007839
OG0007842
OG0007848
OG0007852
OG0007860
OG0007875
OG0007877
OG0007882
OG0007887
OG0007907
OG0007911
OG0007926
OG0007934
OG0007956
OG0007958
OG0007959
OG0007960
OG0007965
OG0007990
OG0008013
OG0008035
OG0008037
OG0008039
OG0008067
OG0008075
OG0008089
OG0008116
OG0008117
OG0008127
OG0008129
OG0008152
OG0008157
OG0008158
OG0008159
OG0008162
OG0008163
OG0008175
OG0008194
OG0008206
OG0008220
OG0008227
OG0008237
OG0008242
OG0008258
OG0008265
OG0008266
OG0008268
OG0008297
OG0008300
OG0008307
OG0008308
OG0008310
OG0008317
OG0008325
OG0008329
OG0008334
OG0008339
OG0008340
OG0008343
OG0008351
OG0008352
OG0008353
OG0008354
OG0008372
OG0008381
OG0008382
OG0008416
OG0008417
OG0008427
OG0008438
OG0008443
OG0008447
OG0008448
OG0008454
OG0008456
OG0008457
OG0008458
OG0008463
OG0008467
OG0008469
OG0008485
OG0008491
OG0008497
OG0008501
OG0008504
OG0008506
OG0008507
OG0008520
OG0008523
OG0008527
OG0008532
OG0008533
OG0008544
OG0008550
OG0008566
OG0008585
OG0008588
OG0008589
OG0008594
OG0008595
OG0008608
OG0008620
OG0008621
OG0008627
OG0008635
OG0008648
OG0008652
OG0008667
OG0008672
OG0008674
OG0008687
OG0008692
OG0008693
OG0008706
OG0008710
OG0008714
OG0008717
OG0008725
OG0008728
OG0008729
OG0008733
OG0008735
OG0008740
OG0008745
OG0008749
OG0008754
OG0008763
OG0008773
OG0008827
OG0008830
OG0008840
OG0008847
OG0008848
OG0008854
OG0008855
OG0008871
OG0008874
OG0008880
OG0008887
OG0008890
OG0008895
OG0008897
OG0008898
OG0008901
OG0008904
OG0008913
OG0008915
OG0008917
OG0008924
OG0008933
OG0008938
OG0008955
OG0008959
OG0008981
OG0008995
OG0008997
OG0009003
OG0009023
OG0009029
OG0009030
OG0009034
OG0009036
OG0009045
OG0009051
OG0009059
OG0009060
OG0009068
OG0009409
OG0009427
OG0009429
OG0009437
OG0009454
OG0009502
OG0009511
OG0009523
OG0009526
OG0009534
OG0009535
OG0009552
OG0009562
OG0009569
OG0009571
OG0009572
OG0009574
OG0009575
OG0009592
OG0009595
OG0009603
OG0009609
OG0009615
OG0009628
OG0009637
OG0009642
OG0009652
OG0009665
OG0009689
OG0009710
OG0009711
OG0009730
OG0009745
OG0009746
OG0009749
OG0009751
OG0009752
OG0009765
OG0009773
OG0009777
OG0009779
OG0009788
OG0009804
OG0009814
OG0009817
OG0009823
OG0009824
OG0009832
OG0009833
OG0009844
OG0009847
OG0009866
OG0009876
OG0009887
OG0009893
OG0009899
OG0009903
OG0009911
OG0009925
