# Supplementary material for: Firefly genomes illuminate parallel origins of bioluminescence in beetles
Source: eLife. 2018 Oct 16;7:e36495. doi: 10.7554/eLife.36495 (PMC6191289; doi:10.7554/eLife.36495)
Supplement: Figure 2—source data 1. [file elife-36495-fig2-data1.zip › 4_way/[A._lateralis]_and_[I._luminosus]_and_[T._castaneum]_genes.txt]

AQULA_000008-PA
AQULA_000087-PA
AQULA_000132-PA
AQULA_000148-PA
AQULA_000166-PA
AQULA_000174-PA
AQULA_000211-PA
AQULA_000225-PA
AQULA_000316-PA
AQULA_000348-PA
AQULA_000411-PA
AQULA_000427-PA
AQULA_000461-PA
AQULA_000462-PA
AQULA_000463-PA
AQULA_000467-PA
AQULA_000491-PA
AQULA_000522-PA
AQULA_000544-PA
AQULA_000548-PA
AQULA_000551-PA
AQULA_000614-PA
AQULA_000624-PA
AQULA_000633-PA
AQULA_000655-PA
AQULA_000673-PA
AQULA_000803-PA
AQULA_000830-PA
AQULA_000904-PA
AQULA_000917-PA
AQULA_001004-PA
AQULA_001013-PA
AQULA_001017-PA
AQULA_001050-PA
AQULA_001052-PA
AQULA_001135-PA
AQULA_001138-PA
AQULA_001156-PA
AQULA_001226-PA
AQULA_001249-PA
AQULA_001290-PA
AQULA_001357-PA
AQULA_001392-PA
AQULA_001402-PA
AQULA_001412-PA
AQULA_001429-PA
AQULA_001448-PA
AQULA_001459-PA
AQULA_001479-PA
AQULA_001493-PA
AQULA_001509-PA
AQULA_001551-PA
AQULA_001562-PA
AQULA_001575-PA
AQULA_001590-PA
AQULA_001646-PA
AQULA_001757-PA
AQULA_001758-PA
AQULA_001769-PA
AQULA_001790-PA
AQULA_001813-PA
AQULA_001827-PA
AQULA_001835-PA
AQULA_001875-PA
AQULA_001913-PA
AQULA_001933-PA
AQULA_001955-PA
AQULA_001985-PA
AQULA_001992-PA
AQULA_002018-PA
AQULA_002053-PA
AQULA_002060-PA
AQULA_002107-PA
AQULA_002129-PA
AQULA_002138-PA
AQULA_002147-PA
AQULA_002278-PA
AQULA_002353-PA
AQULA_002362-PA
AQULA_002374-PA
AQULA_002383-PA
AQULA_002393-PA
AQULA_002446-PA
AQULA_002499-PA
AQULA_002503-PA
AQULA_002525-PA
AQULA_002532-PA
AQULA_002541-PA
AQULA_002550-PA
AQULA_002567-PA
AQULA_002572-PA
AQULA_002607-PA
AQULA_002610-PA
AQULA_002633-PA
AQULA_002662-PA
AQULA_002672-PA
AQULA_002676-PA
AQULA_002679-PA
AQULA_002682-PA
AQULA_002684-PA
AQULA_002701-PA
AQULA_002725-PA
AQULA_002740-PA
AQULA_002746-PA
AQULA_002753-PA
AQULA_002767-PA
AQULA_002768-PA
AQULA_002778-PA
AQULA_002838-PA
AQULA_002849-PA
AQULA_002861-PA
AQULA_002882-PA
AQULA_002919-PA
AQULA_002923-PA
AQULA_002924-PA
AQULA_002926-PA
AQULA_002939-PA
AQULA_002943-PA
AQULA_002952-PA
AQULA_002959-PA
AQULA_002973-PA
AQULA_002983-PA
AQULA_003003-PA
AQULA_003047-PA
AQULA_003052-PA
AQULA_003063-PA
AQULA_003067-PA
AQULA_003070-PA
AQULA_003079-PA
AQULA_003139-PA
AQULA_003146-PA
AQULA_003161-PA
AQULA_003204-PA
AQULA_003208-PA
AQULA_003237-PA
AQULA_003240-PA
AQULA_003254-PA
AQULA_003271-PA
AQULA_003273-PA
AQULA_003311-PA
AQULA_003334-PA
AQULA_003344-PA
AQULA_003356-PA
AQULA_003359-PA
AQULA_003414-PA
AQULA_003433-PA
AQULA_003452-PA
AQULA_003465-PA
AQULA_003489-PA
AQULA_003502-PA
AQULA_003522-PA
AQULA_003552-PA
AQULA_003555-PA
AQULA_003702-PA
AQULA_003740-PA
AQULA_003777-PA
AQULA_003802-PA
AQULA_003803-PA
AQULA_003863-PA
AQULA_003865-PA
AQULA_003878-PA
AQULA_003931-PA
AQULA_003932-PA
AQULA_003940-PA
AQULA_003950-PA
AQULA_003951-PA
AQULA_004017-PA
AQULA_004024-PA
AQULA_004056-PA
AQULA_004067-PA
AQULA_004077-PA
AQULA_004106-PA
AQULA_004125-PA
AQULA_004155-PA
AQULA_004156-PA
AQULA_004293-PA
AQULA_004352-PA
AQULA_004383-PA
AQULA_004396-PA
AQULA_004420-PA
AQULA_004441-PA
AQULA_004442-PA
AQULA_004451-PA
AQULA_004467-PA
AQULA_004476-PA
AQULA_004519-PA
AQULA_004527-PA
AQULA_004538-PA
AQULA_004563-PA
AQULA_004584-PA
AQULA_004599-PA
AQULA_004644-PA
AQULA_004675-PA
AQULA_004677-PA
AQULA_004704-PA
AQULA_004721-PA
AQULA_004747-PA
AQULA_004748-PA
AQULA_004803-PA
AQULA_004808-PA
AQULA_004818-PA
AQULA_004847-PA
AQULA_004863-PA
AQULA_004916-PA
AQULA_004951-PA
AQULA_004955-PA
AQULA_005043-PA
AQULA_005132-PA
AQULA_005139-PA
AQULA_005193-PA
AQULA_005232-PA
AQULA_005239-PA
AQULA_005243-PA
AQULA_005246-PA
AQULA_005264-PA
AQULA_005282-PA
AQULA_005291-PA
AQULA_005297-PA
AQULA_005306-PA
AQULA_005313-PA
AQULA_005320-PA
AQULA_005410-PA
AQULA_005440-PA
AQULA_005451-PA
AQULA_005457-PA
AQULA_005477-PA
AQULA_005489-PA
AQULA_005546-PA
AQULA_005565-PA
AQULA_005567-PA
AQULA_005606-PA
AQULA_005626-PA
AQULA_005646-PA
AQULA_005658-PA
AQULA_005664-PA
AQULA_005676-PA
AQULA_005684-PA
AQULA_005692-PA
AQULA_005766-PA
AQULA_005771-PA
AQULA_005781-PA
AQULA_005810-PA
AQULA_005826-PA
AQULA_005870-PA
AQULA_005972-PA
AQULA_005996-PA
AQULA_005999-PA
AQULA_006022-PA
AQULA_006078-PA
AQULA_006084-PA
AQULA_006090-PA
AQULA_006136-PA
AQULA_006191-PA
AQULA_006271-PA
AQULA_006306-PA
AQULA_006310-PA
AQULA_006332-PA
AQULA_006364-PA
AQULA_006380-PA
AQULA_006412-PA
AQULA_006487-PA
AQULA_006491-PA
AQULA_006530-PA
AQULA_006537-PA
AQULA_006566-PA
AQULA_006612-PA
AQULA_006616-PA
AQULA_006655-PA
AQULA_006693-PA
AQULA_006696-PA
AQULA_006746-PA
AQULA_006751-PA
AQULA_006756-PA
AQULA_006780-PA
AQULA_006793-PA
AQULA_006868-PA
AQULA_006923-PA
AQULA_006946-PA
AQULA_006977-PA
AQULA_006980-PA
AQULA_006990-PA
AQULA_007007-PA
AQULA_007010-PA
AQULA_007015-PA
AQULA_007040-PA
AQULA_007089-PA
AQULA_007094-PA
AQULA_007095-PA
AQULA_007096-PA
AQULA_007147-PA
AQULA_007148-PA
AQULA_007150-PA
AQULA_007157-PA
AQULA_007171-PA
AQULA_007227-PA
AQULA_007270-PA
AQULA_007327-PA
AQULA_007332-PA
AQULA_007345-PA
AQULA_007367-PA
AQULA_007420-PA
AQULA_007424-PA
AQULA_007436-PA
AQULA_007459-PA
AQULA_007490-PA
AQULA_007502-PA
AQULA_007525-PA
AQULA_007546-PA
AQULA_007556-PA
AQULA_007573-PA
AQULA_007576-PA
AQULA_007586-PA
AQULA_007630-PA
AQULA_007635-PA
AQULA_007725-PA
AQULA_007749-PA
AQULA_007787-PA
AQULA_007812-PA
AQULA_007826-PA
AQULA_007873-PA
AQULA_007885-PA
AQULA_007903-PA
AQULA_007906-PA
AQULA_007942-PA
AQULA_007996-PA
AQULA_008001-PA
AQULA_008004-PA
AQULA_008020-PA
AQULA_008024-PA
AQULA_008035-PA
AQULA_008043-PA
AQULA_008058-PA
AQULA_008059-PA
AQULA_008060-PA
AQULA_008061-PA
AQULA_008074-PA
AQULA_008076-PA
AQULA_008080-PA
AQULA_008090-PA
AQULA_008190-PA
AQULA_008210-PA
AQULA_008232-PA
AQULA_008290-PA
AQULA_008311-PA
AQULA_008317-PA
AQULA_008355-PA
AQULA_008363-PA
AQULA_008371-PA
AQULA_008408-PA
AQULA_008474-PA
AQULA_008508-PA
AQULA_008520-PA
AQULA_008533-PA
AQULA_008547-PA
AQULA_008550-PA
AQULA_008578-PA
AQULA_008628-PA
AQULA_008634-PA
AQULA_008664-PA
AQULA_008673-PA
AQULA_008680-PA
AQULA_008691-PA
AQULA_008699-PA
AQULA_008704-PA
AQULA_008716-PA
AQULA_008734-PA
AQULA_008741-PA
AQULA_008762-PA
AQULA_008773-PA
AQULA_008779-PA
AQULA_008802-PA
AQULA_008858-PA
AQULA_008859-PA
AQULA_008918-PA
AQULA_008925-PA
AQULA_008934-PA
AQULA_008935-PA
AQULA_008953-PA
AQULA_008964-PA
AQULA_008980-PA
AQULA_009017-PA
AQULA_009059-PA
AQULA_009072-PA
AQULA_009074-PA
AQULA_009076-PA
AQULA_009093-PA
AQULA_009114-PA
AQULA_009141-PA
AQULA_009151-PA
AQULA_009221-PA
AQULA_009301-PA
AQULA_009329-PA
AQULA_009345-PA
AQULA_009421-PA
AQULA_009438-PA
AQULA_009440-PA
AQULA_009509-PA
AQULA_009567-PA
AQULA_009617-PA
AQULA_009665-PA
AQULA_009726-PA
AQULA_009732-PA
AQULA_009733-PA
AQULA_009758-PA
AQULA_009792-PA
AQULA_009793-PA
AQULA_009813-PA
AQULA_009817-PA
AQULA_009818-PA
AQULA_009842-PA
AQULA_009844-PA
AQULA_009862-PA
AQULA_009873-PA
AQULA_009878-PA
AQULA_009894-PA
AQULA_009896-PA
AQULA_009942-PA
AQULA_009954-PA
AQULA_010045-PA
AQULA_010098-PA
AQULA_010113-PA
AQULA_010140-PA
AQULA_010229-PA
AQULA_010244-PA
AQULA_010253-PA
AQULA_010271-PA
AQULA_010272-PA
AQULA_010273-PA
AQULA_010326-PA
AQULA_010361-PA
AQULA_010500-PA
AQULA_010506-PA
AQULA_010512-PA
AQULA_010565-PA
AQULA_010572-PA
AQULA_010641-PA
AQULA_010770-PA
AQULA_010789-PA
AQULA_010818-PA
AQULA_010830-PA
AQULA_010833-PA
AQULA_010849-PA
AQULA_010853-PA
AQULA_010909-PA
AQULA_010960-PA
AQULA_010961-PA
AQULA_010968-PA
AQULA_010986-PA
AQULA_010988-PA
AQULA_010995-PA
AQULA_011065-PA
AQULA_011096-PA
AQULA_011129-PA
AQULA_011150-PA
AQULA_011180-PA
AQULA_011189-PA
AQULA_011222-PA
AQULA_011229-PA
AQULA_011243-PA
AQULA_011250-PA
AQULA_011271-PA
AQULA_011279-PA
AQULA_011311-PA
AQULA_011358-PA
AQULA_011380-PA
AQULA_011382-PA
AQULA_011385-PA
AQULA_011394-PA
AQULA_011463-PA
AQULA_011468-PA
AQULA_011505-PA
AQULA_011514-PA
AQULA_011517-PA
AQULA_011598-PA
AQULA_011601-PA
AQULA_011631-PA
AQULA_011634-PA
AQULA_011639-PA
AQULA_011643-PA
AQULA_011652-PA
AQULA_011742-PA
AQULA_011782-PA
AQULA_011795-PA
AQULA_011824-PA
AQULA_011909-PA
AQULA_011915-PA
AQULA_011973-PA
AQULA_012053-PA
AQULA_012085-PA
AQULA_012108-PA
AQULA_012115-PA
AQULA_012116-PA
AQULA_012121-PA
AQULA_012127-PA
AQULA_012147-PA
AQULA_012195-PA
AQULA_012213-PA
AQULA_012311-PA
AQULA_012348-PA
AQULA_012352-PA
AQULA_012375-PA
AQULA_012449-PA
AQULA_012455-PA
AQULA_012541-PA
AQULA_012544-PA
AQULA_012566-PA
AQULA_012622-PA
AQULA_012636-PA
AQULA_012664-PA
AQULA_012666-PA
AQULA_012761-PA
AQULA_012764-PA
AQULA_012767-PA
AQULA_012770-PA
AQULA_012846-PA
AQULA_012851-PA
AQULA_012854-PA
AQULA_012859-PA
AQULA_012868-PA
AQULA_012904-PA
AQULA_012924-PA
AQULA_012930-PA
AQULA_012942-PA
AQULA_012947-PA
AQULA_013018-PA
AQULA_013065-PA
AQULA_013086-PA
AQULA_013107-PA
AQULA_013146-PA
AQULA_013150-PA
AQULA_013171-PA
AQULA_013176-PA
AQULA_013182-PA
AQULA_013184-PA
AQULA_013194-PA
AQULA_013230-PA
AQULA_013233-PA
AQULA_013311-PA
AQULA_013313-PA
AQULA_013332-PA
AQULA_013338-PA
AQULA_013374-PA
AQULA_013378-PA
AQULA_013385-PA
AQULA_013412-PA
AQULA_013414-PA
AQULA_013422-PA
AQULA_013423-PA
AQULA_013508-PA
AQULA_013509-PA
AQULA_013541-PA
AQULA_013559-PA
AQULA_013585-PA
AQULA_013589-PA
AQULA_013657-PA
AQULA_013699-PA
AQULA_013711-PA
AQULA_013751-PA
AQULA_013851-PA
AQULA_013862-PA
AQULA_013911-PA
AQULA_013913-PA
AQULA_013919-PA
AQULA_013920-PA
AQULA_013922-PA
AQULA_013929-PA
AQULA_014018-PA
AQULA_014026-PA
AQULA_014029-PA
AQULA_014044-PA
AQULA_014081-PA
AQULA_014088-PA
AQULA_014119-PA
AQULA_014123-PA
AQULA_014137-PA
AQULA_014155-PA
AQULA_014157-PA
AQULA_014198-PA
AQULA_014202-PA
AQULA_014216-PA
AQULA_014223-PA
AQULA_014273-PA
AQULA_014278-PA
ILUMI_00043-PA
ILUMI_00046-PA
ILUMI_00051-PA
ILUMI_00085-PA
ILUMI_00095-PA
ILUMI_00106-PA
ILUMI_00125-PA
ILUMI_00209-PA
ILUMI_00210-PA
ILUMI_00211-PA
ILUMI_00213-PA
ILUMI_00219-PA
ILUMI_00263-PA
ILUMI_00265-PA
ILUMI_00309-PA
ILUMI_00321-PA
ILUMI_00326-PA
ILUMI_00354-PA
ILUMI_00404-PA
ILUMI_00447-PA
ILUMI_00468-PA
ILUMI_00474-PA
ILUMI_00525-PA
ILUMI_00533-PA
ILUMI_00543-PA
ILUMI_00559-PA
ILUMI_00585-PA
ILUMI_00586-PA
ILUMI_00610-PA
ILUMI_00646-PA
ILUMI_00655-PA
ILUMI_00667-PA
ILUMI_00707-PA
ILUMI_00725-PA
ILUMI_00804-PA
ILUMI_00806-PA
ILUMI_00860-PA
ILUMI_00864-PA
ILUMI_00896-PA
ILUMI_00904-PA
ILUMI_00905-PA
ILUMI_01004-PA
ILUMI_01017-PA
ILUMI_01064-PA
ILUMI_01087-PA
ILUMI_01130-PA
ILUMI_01205-PA
ILUMI_01209-PA
ILUMI_01231-PA
ILUMI_01300-PA
ILUMI_01308-PA
ILUMI_01336-PA
ILUMI_01337-PA
ILUMI_01355-PA
ILUMI_01356-PA
ILUMI_01426-PA
ILUMI_01431-PA
ILUMI_01433-PA
ILUMI_01471-PA
ILUMI_01497-PA
ILUMI_01498-PA
ILUMI_01520-PA
ILUMI_01548-PA
ILUMI_01570-PA
ILUMI_01597-PA
ILUMI_01610-PA
ILUMI_01624-PA
ILUMI_01657-PA
ILUMI_01683-PA
ILUMI_01734-PA
ILUMI_01735-PA
ILUMI_01813-PA
ILUMI_01854-PA
ILUMI_01918-PA
ILUMI_01919-PA
ILUMI_01931-PA
ILUMI_01973-PA
ILUMI_01980-PA
ILUMI_02061-PA
ILUMI_02083-PA
ILUMI_02128-PA
ILUMI_02142-PA
ILUMI_02177-PA
ILUMI_02186-PA
ILUMI_02192-PA
ILUMI_02236-PA
ILUMI_02309-PA
ILUMI_02356-PA
ILUMI_02368-PA
ILUMI_02408-PA
ILUMI_02409-PA
ILUMI_02435-PA
ILUMI_02441-PA
ILUMI_02481-PA
ILUMI_02551-PA
ILUMI_02563-PA
ILUMI_02568-PA
ILUMI_02605-PA
ILUMI_02612-PA
ILUMI_02621-PA
ILUMI_02661-PA
ILUMI_02671-PA
ILUMI_02736-PA
ILUMI_02744-PA
ILUMI_02781-PA
ILUMI_02812-PA
ILUMI_02823-PA
ILUMI_02857-PA
ILUMI_02886-PA
ILUMI_02937-PA
ILUMI_02939-PA
ILUMI_02978-PA
ILUMI_02983-PA
ILUMI_03040-PA
ILUMI_03067-PA
ILUMI_03073-PA
ILUMI_03076-PA
ILUMI_03083-PA
ILUMI_03086-PA
ILUMI_03179-PA
ILUMI_03198-PA
ILUMI_03223-PA
ILUMI_03249-PA
ILUMI_03288-PA
ILUMI_03345-PA
ILUMI_03362-PA
ILUMI_03403-PA
ILUMI_03411-PA
ILUMI_03421-PA
ILUMI_03425-PA
ILUMI_03443-PA
ILUMI_03500-PA
ILUMI_03539-PA
ILUMI_03540-PA
ILUMI_03554-PA
ILUMI_03626-PA
ILUMI_03642-PA
ILUMI_03681-PA
ILUMI_03738-PA
ILUMI_03769-PA
ILUMI_03796-PA
ILUMI_03810-PA
ILUMI_03824-PA
ILUMI_03829-PA
ILUMI_03922-PA
ILUMI_03942-PA
ILUMI_03955-PA
ILUMI_03988-PA
ILUMI_03992-PA
ILUMI_03994-PA
ILUMI_03995-PA
ILUMI_03998-PA
ILUMI_04011-PA
ILUMI_04078-PA
ILUMI_04081-PA
ILUMI_04095-PA
ILUMI_04142-PA
ILUMI_04151-PA
ILUMI_04159-PA
ILUMI_04186-PA
ILUMI_04232-PA
ILUMI_04288-PA
ILUMI_04328-PA
ILUMI_04353-PA
ILUMI_04401-PA
ILUMI_04454-PA
ILUMI_04468-PA
ILUMI_04520-PA
ILUMI_04527-PA
ILUMI_04529-PA
ILUMI_04550-PA
ILUMI_04603-PA
ILUMI_04663-PA
ILUMI_04668-PA
ILUMI_04779-PA
ILUMI_04781-PA
ILUMI_04784-PA
ILUMI_04785-PA
ILUMI_04891-PA
ILUMI_04892-PA
ILUMI_04907-PA
ILUMI_04914-PA
ILUMI_04990-PA
ILUMI_05036-PA
ILUMI_05041-PA
ILUMI_05042-PA
ILUMI_05089-PA
ILUMI_05155-PA
ILUMI_05162-PA
ILUMI_05281-PA
ILUMI_05309-PA
ILUMI_05318-PA
ILUMI_05329-PA
ILUMI_05333-PA
ILUMI_05334-PA
ILUMI_05372-PA
ILUMI_05394-PA
ILUMI_05417-PA
ILUMI_05425-PA
ILUMI_05435-PA
ILUMI_05443-PA
ILUMI_05444-PA
ILUMI_05482-PA
ILUMI_05500-PA
ILUMI_05527-PA
ILUMI_05546-PA
ILUMI_05549-PA
ILUMI_05598-PA
ILUMI_05630-PA
ILUMI_05652-PA
ILUMI_05675-PA
ILUMI_05676-PA
ILUMI_05678-PA
ILUMI_05700-PA
ILUMI_05757-PA
ILUMI_05770-PA
ILUMI_05811-PA
ILUMI_05813-PA
ILUMI_05820-PA
ILUMI_05839-PA
ILUMI_05840-PA
ILUMI_05843-PA
ILUMI_05857-PA
ILUMI_05869-PA
ILUMI_05950-PA
ILUMI_06057-PA
ILUMI_06058-PA
ILUMI_06059-PA
ILUMI_06082-PA
ILUMI_06083-PA
ILUMI_06084-PA
ILUMI_06150-PA
ILUMI_06171-PA
ILUMI_06226-PA
ILUMI_06250-PA
ILUMI_06274-PA
ILUMI_06398-PA
ILUMI_06404-PA
ILUMI_06476-PA
ILUMI_06488-PA
ILUMI_06500-PA
ILUMI_06501-PA
ILUMI_06540-PA
ILUMI_06541-PA
ILUMI_06567-PA
ILUMI_06595-PA
ILUMI_06635-PA
ILUMI_06643-PA
ILUMI_06669-PA
ILUMI_06715-PA
ILUMI_06726-PA
ILUMI_06804-PA
ILUMI_06855-PA
ILUMI_06873-PA
ILUMI_06899-PA
ILUMI_06905-PA
ILUMI_06907-PA
ILUMI_06957-PA
ILUMI_07000-PA
ILUMI_07012-PA
ILUMI_07015-PA
ILUMI_07167-PA
ILUMI_07179-PA
ILUMI_07195-PA
ILUMI_07221-PA
ILUMI_07223-PA
ILUMI_07230-PA
ILUMI_07288-PA
ILUMI_07312-PA
ILUMI_07361-PA
ILUMI_07387-PA
ILUMI_07392-PA
ILUMI_07432-PA
ILUMI_07446-PA
ILUMI_07531-PA
ILUMI_07537-PA
ILUMI_07564-PA
ILUMI_07605-PA
ILUMI_07658-PA
ILUMI_07662-PA
ILUMI_07721-PA
ILUMI_07722-PA
ILUMI_07723-PA
ILUMI_07775-PA
ILUMI_07836-PA
ILUMI_07872-PA
ILUMI_07912-PA
ILUMI_07933-PA
ILUMI_07965-PA
ILUMI_08247-PA
ILUMI_08294-PA
ILUMI_08295-PA
ILUMI_08334-PA
ILUMI_08365-PA
ILUMI_08417-PA
ILUMI_08447-PA
ILUMI_08532-PA
ILUMI_08540-PA
ILUMI_08552-PA
ILUMI_08638-PA
ILUMI_08743-PA
ILUMI_08771-PA
ILUMI_08798-PA
ILUMI_08822-PA
ILUMI_08864-PA
ILUMI_08955-PA
ILUMI_09007-PA
ILUMI_09017-PA
ILUMI_09022-PA
ILUMI_09076-PA
ILUMI_09098-PA
ILUMI_09120-PA
ILUMI_09192-PA
ILUMI_09254-PA
ILUMI_09282-PA
ILUMI_09287-PA
ILUMI_09296-PA
ILUMI_09340-PA
ILUMI_09382-PA
ILUMI_09385-PA
ILUMI_09398-PA
ILUMI_09407-PA
ILUMI_09495-PA
ILUMI_09521-PA
ILUMI_09531-PA
ILUMI_09606-PA
ILUMI_09609-PA
ILUMI_09639-PA
ILUMI_09699-PA
ILUMI_09717-PA
ILUMI_09739-PA
ILUMI_09754-PA
ILUMI_09768-PA
ILUMI_09787-PA
ILUMI_09802-PA
ILUMI_09809-PA
ILUMI_09815-PA
ILUMI_09827-PA
ILUMI_09903-PA
ILUMI_09904-PA
ILUMI_09910-PA
ILUMI_09918-PA
ILUMI_09925-PA
ILUMI_09937-PA
ILUMI_09938-PA
ILUMI_09969-PA
ILUMI_09970-PA
ILUMI_09985-PA
ILUMI_09987-PA
ILUMI_10016-PA
ILUMI_10022-PA
ILUMI_10059-PA
ILUMI_10171-PA
ILUMI_10179-PA
ILUMI_10183-PA
ILUMI_10273-PA
ILUMI_10294-PA
ILUMI_10316-PA
ILUMI_10377-PA
ILUMI_10433-PA
ILUMI_10506-PA
ILUMI_10537-PA
ILUMI_10576-PA
ILUMI_10578-PA
ILUMI_10588-PA
ILUMI_10661-PA
ILUMI_10778-PA
ILUMI_10786-PA
ILUMI_10806-PA
ILUMI_10826-PA
ILUMI_10829-PA
ILUMI_11002-PA
ILUMI_11064-PA
ILUMI_11066-PA
ILUMI_11123-PA
ILUMI_11168-PA
ILUMI_11217-PA
ILUMI_11218-PA
ILUMI_11228-PA
ILUMI_11230-PA
ILUMI_11236-PA
ILUMI_11237-PA
ILUMI_11238-PA
ILUMI_11323-PA
ILUMI_11324-PA
ILUMI_11328-PA
ILUMI_11343-PA
ILUMI_11375-PA
ILUMI_11381-PA
ILUMI_11411-PA
ILUMI_11478-PA
ILUMI_11484-PA
ILUMI_11495-PA
ILUMI_11507-PA
ILUMI_11590-PA
ILUMI_11613-PA
ILUMI_11620-PA
ILUMI_11729-PA
ILUMI_11782-PA
ILUMI_11791-PA
ILUMI_11830-PA
ILUMI_11837-PA
ILUMI_11841-PA
ILUMI_11854-PA
ILUMI_11863-PA
ILUMI_11923-PA
ILUMI_11925-PA
ILUMI_11941-PA
ILUMI_12030-PA
ILUMI_12073-PA
ILUMI_12080-PA
ILUMI_12139-PA
ILUMI_12168-PA
ILUMI_12194-PA
ILUMI_12198-PA
ILUMI_12201-PA
ILUMI_12210-PA
ILUMI_12216-PA
ILUMI_12255-PA
ILUMI_12295-PA
ILUMI_12344-PA
ILUMI_12399-PA
ILUMI_12404-PA
ILUMI_12453-PA
ILUMI_12454-PA
ILUMI_12532-PA
ILUMI_12534-PA
ILUMI_12579-PA
ILUMI_12600-PA
ILUMI_12623-PA
ILUMI_12660-PA
ILUMI_12700-PA
ILUMI_12722-PA
ILUMI_12776-PA
ILUMI_12780-PA
ILUMI_12872-PA
ILUMI_12886-PA
ILUMI_12892-PA
ILUMI_12927-PA
ILUMI_12952-PA
ILUMI_12981-PA
ILUMI_12993-PA
ILUMI_13003-PA
ILUMI_13075-PA
ILUMI_13089-PA
ILUMI_13134-PA
ILUMI_13141-PA
ILUMI_13159-PA
ILUMI_13164-PA
ILUMI_13216-PA
ILUMI_13370-PA
ILUMI_13387-PA
ILUMI_13435-PA
ILUMI_13469-PA
ILUMI_13507-PA
ILUMI_13519-PA
ILUMI_13530-PA
ILUMI_13552-PA
ILUMI_13598-PA
ILUMI_13668-PA
ILUMI_13692-PA
ILUMI_13739-PA
ILUMI_13743-PA
ILUMI_13778-PA
ILUMI_13793-PA
ILUMI_13794-PA
ILUMI_13795-PA
ILUMI_13833-PA
ILUMI_13847-PA
ILUMI_13962-PA
ILUMI_13985-PA
ILUMI_14000-PA
ILUMI_14069-PA
ILUMI_14084-PA
ILUMI_14105-PA
ILUMI_14114-PA
ILUMI_14175-PA
ILUMI_14223-PA
ILUMI_14236-PA
ILUMI_14239-PA
ILUMI_14262-PA
ILUMI_14310-PA
ILUMI_14311-PA
ILUMI_14349-PA
ILUMI_14361-PA
ILUMI_14412-PA
ILUMI_14413-PA
ILUMI_14416-PA
ILUMI_14427-PA
ILUMI_14438-PA
ILUMI_14452-PA
ILUMI_14456-PA
ILUMI_14465-PA
ILUMI_14580-PA
ILUMI_14615-PA
ILUMI_14639-PA
ILUMI_14663-PA
ILUMI_14692-PA
ILUMI_14694-PA
ILUMI_14702-PA
ILUMI_14708-PA
ILUMI_14729-PA
ILUMI_14763-PA
ILUMI_14785-PA
ILUMI_14801-PA
ILUMI_14813-PA
ILUMI_14822-PA
ILUMI_14835-PA
ILUMI_14865-PA
ILUMI_14884-PA
ILUMI_14905-PA
ILUMI_14915-PA
ILUMI_14945-PA
ILUMI_14967-PA
ILUMI_14983-PA
ILUMI_14993-PA
ILUMI_15008-PA
ILUMI_15049-PA
ILUMI_15055-PA
ILUMI_15141-PA
ILUMI_15161-PA
ILUMI_15172-PA
ILUMI_15173-PA
ILUMI_15182-PA
ILUMI_15202-PA
ILUMI_15206-PA
ILUMI_15211-PA
ILUMI_15230-PA
ILUMI_15231-PA
ILUMI_15261-PA
ILUMI_15279-PA
ILUMI_15329-PA
ILUMI_15330-PA
ILUMI_15342-PA
ILUMI_15357-PA
ILUMI_15365-PA
ILUMI_15383-PA
ILUMI_15432-PA
ILUMI_15507-PA
ILUMI_15537-PA
ILUMI_15589-PA
ILUMI_15622-PA
ILUMI_15702-PA
ILUMI_15707-PA
ILUMI_15832-PA
ILUMI_15896-PA
ILUMI_15898-PA
ILUMI_15908-PA
ILUMI_15915-PA
ILUMI_15926-PA
ILUMI_15935-PA
ILUMI_15942-PA
ILUMI_15962-PA
ILUMI_15967-PA
ILUMI_15985-PA
ILUMI_16019-PA
ILUMI_16031-PA
ILUMI_16109-PA
ILUMI_16124-PA
ILUMI_16140-PA
ILUMI_16191-PA
ILUMI_16220-PA
ILUMI_16227-PA
ILUMI_16236-PA
ILUMI_16237-PA
ILUMI_16259-PA
ILUMI_16273-PA
ILUMI_16277-PA
ILUMI_16288-PA
ILUMI_16292-PA
ILUMI_16297-PA
ILUMI_16303-PA
ILUMI_16334-PA
ILUMI_16349-PA
ILUMI_16376-PA
ILUMI_16396-PA
ILUMI_16425-PA
ILUMI_16428-PA
ILUMI_16431-PA
ILUMI_16481-PA
ILUMI_16484-PA
ILUMI_16508-PA
ILUMI_16553-PA
ILUMI_16580-PA
ILUMI_16589-PA
ILUMI_16612-PA
ILUMI_16731-PA
ILUMI_16763-PA
ILUMI_16799-PA
ILUMI_16803-PA
ILUMI_16832-PA
ILUMI_16866-PA
ILUMI_16874-PA
ILUMI_16889-PA
ILUMI_16910-PA
ILUMI_16940-PA
ILUMI_16979-PA
ILUMI_16983-PA
ILUMI_17001-PA
ILUMI_17056-PA
ILUMI_17151-PA
ILUMI_17177-PA
ILUMI_17193-PA
ILUMI_17201-PA
ILUMI_17250-PA
ILUMI_17252-PA
ILUMI_17254-PA
ILUMI_17255-PA
ILUMI_17258-PA
ILUMI_17282-PA
ILUMI_17294-PA
ILUMI_17312-PA
ILUMI_17336-PA
ILUMI_17472-PA
ILUMI_17480-PA
ILUMI_17482-PA
ILUMI_17544-PA
ILUMI_17569-PA
ILUMI_17588-PA
ILUMI_17601-PA
ILUMI_17611-PA
ILUMI_17674-PA
ILUMI_17679-PA
ILUMI_17718-PA
ILUMI_17895-PA
ILUMI_17904-PA
ILUMI_17905-PA
ILUMI_17954-PA
ILUMI_17986-PA
ILUMI_18009-PA
ILUMI_18015-PA
ILUMI_18017-PA
ILUMI_18148-PA
ILUMI_18159-PA
ILUMI_18174-PA
ILUMI_18200-PA
ILUMI_18221-PA
ILUMI_18232-PA
ILUMI_18285-PA
ILUMI_18307-PA
ILUMI_18308-PA
ILUMI_18316-PA
ILUMI_18374-PA
ILUMI_18449-PA
ILUMI_18485-PA
ILUMI_18489-PA
ILUMI_18525-PA
ILUMI_18575-PA
ILUMI_18592-PA
ILUMI_18648-PA
ILUMI_18666-PA
ILUMI_18695-PA
ILUMI_18760-PA
ILUMI_18763-PA
ILUMI_18796-PA
ILUMI_18825-PA
ILUMI_18857-PA
ILUMI_18887-PA
ILUMI_18946-PA
ILUMI_18954-PA
ILUMI_18957-PA
ILUMI_18962-PA
ILUMI_18975-PA
ILUMI_18976-PA
ILUMI_18986-PA
ILUMI_19028-PA
ILUMI_19100-PA
ILUMI_19108-PA
ILUMI_19113-PA
ILUMI_19120-PA
ILUMI_19141-PA
ILUMI_19147-PA
ILUMI_19272-PA
ILUMI_19314-PA
ILUMI_19479-PA
ILUMI_19490-PA
ILUMI_19504-PA
ILUMI_19582-PA
ILUMI_19610-PA
ILUMI_19636-PA
ILUMI_19687-PA
ILUMI_19688-PA
ILUMI_19693-PA
ILUMI_19706-PA
ILUMI_19732-PA
ILUMI_19738-PA
ILUMI_19754-PA
ILUMI_19756-PA
ILUMI_19798-PA
ILUMI_19799-PA
ILUMI_19819-PA
ILUMI_19849-PA
ILUMI_19859-PA
ILUMI_19879-PA
ILUMI_19904-PA
ILUMI_19918-PA
ILUMI_19970-PA
ILUMI_19972-PA
ILUMI_20002-PA
ILUMI_20052-PA
ILUMI_20067-PA
ILUMI_20109-PA
ILUMI_20110-PA
ILUMI_20225-PA
ILUMI_20293-PA
ILUMI_20305-PA
ILUMI_20335-PA
ILUMI_20361-PA
ILUMI_20368-PA
ILUMI_20371-PA
ILUMI_20402-PA
ILUMI_20419-PA
ILUMI_20422-PA
ILUMI_20454-PA
ILUMI_20466-PA
ILUMI_20510-PA
ILUMI_20512-PA
ILUMI_20562-PA
ILUMI_20566-PA
ILUMI_20588-PA
ILUMI_20614-PA
ILUMI_20627-PA
ILUMI_20663-PA
ILUMI_20669-PA
ILUMI_20678-PA
ILUMI_20708-PA
ILUMI_20713-PA
ILUMI_20716-PA
ILUMI_20719-PA
ILUMI_20726-PA
ILUMI_20731-PA
ILUMI_20732-PA
ILUMI_20736-PA
ILUMI_20778-PA
ILUMI_20782-PA
ILUMI_20804-PA
ILUMI_20813-PA
ILUMI_20829-PA
ILUMI_20833-PA
ILUMI_20844-PA
ILUMI_20921-PA
ILUMI_21018-PA
ILUMI_21047-PA
ILUMI_21056-PA
ILUMI_21091-PA
ILUMI_21113-PA
ILUMI_21209-PA
ILUMI_21225-PA
ILUMI_21246-PA
ILUMI_21258-PA
ILUMI_21262-PA
ILUMI_21285-PA
ILUMI_21311-PA
ILUMI_21413-PA
ILUMI_21414-PA
ILUMI_21420-PA
ILUMI_21504-PA
ILUMI_21530-PA
ILUMI_21531-PA
ILUMI_21619-PA
ILUMI_21662-PA
ILUMI_21683-PA
ILUMI_21714-PA
ILUMI_21724-PA
ILUMI_21725-PA
ILUMI_21731-PA
ILUMI_21748-PA
ILUMI_21761-PA
ILUMI_21817-PA
ILUMI_21841-PA
ILUMI_21876-PA
ILUMI_21883-PA
ILUMI_21924-PA
ILUMI_21983-PA
ILUMI_21989-PA
ILUMI_21999-PA
ILUMI_22027-PA
ILUMI_22041-PA
ILUMI_22087-PA
ILUMI_22088-PA
ILUMI_22114-PA
ILUMI_22121-PA
ILUMI_22153-PA
ILUMI_22167-PA
ILUMI_22173-PA
ILUMI_22181-PA
ILUMI_22183-PA
ILUMI_22198-PA
ILUMI_22229-PA
ILUMI_22272-PA
ILUMI_22275-PA
ILUMI_22306-PA
ILUMI_22353-PA
ILUMI_22375-PA
ILUMI_22380-PA
ILUMI_22411-PA
ILUMI_22413-PA
ILUMI_22497-PA
ILUMI_22532-PA
ILUMI_22564-PA
ILUMI_22565-PA
ILUMI_22568-PA
ILUMI_22573-PA
ILUMI_22613-PA
ILUMI_22618-PA
ILUMI_22629-PA
ILUMI_22648-PA
ILUMI_22680-PA
ILUMI_22690-PA
ILUMI_22704-PA
ILUMI_22721-PA
ILUMI_22741-PA
ILUMI_22775-PA
ILUMI_22776-PA
ILUMI_22777-PA
ILUMI_22781-PA
ILUMI_22813-PA
ILUMI_22878-PA
ILUMI_22879-PA
ILUMI_22881-PA
ILUMI_22899-PA
ILUMI_22963-PA
ILUMI_22976-PA
ILUMI_22988-PA
ILUMI_22992-PA
ILUMI_23015-PA
ILUMI_23016-PA
ILUMI_23041-PA
ILUMI_23064-PA
ILUMI_23104-PA
ILUMI_23114-PA
ILUMI_23119-PA
ILUMI_23170-PA
ILUMI_23307-PA
ILUMI_23372-PA
ILUMI_23386-PA
ILUMI_23398-PA
ILUMI_23401-PA
ILUMI_23403-PA
ILUMI_23440-PA
ILUMI_23457-PA
ILUMI_23509-PA
ILUMI_23525-PA
ILUMI_23672-PA
ILUMI_23689-PA
ILUMI_23697-PA
ILUMI_23703-PA
ILUMI_23751-PA
ILUMI_23824-PA
ILUMI_23827-PA
ILUMI_23834-PA
ILUMI_23836-PA
ILUMI_23864-PA
ILUMI_23919-PA
ILUMI_23937-PA
ILUMI_23940-PA
ILUMI_23953-PA
ILUMI_23979-PA
ILUMI_23984-PA
ILUMI_24013-PA
ILUMI_24127-PA
ILUMI_24166-PA
ILUMI_24215-PA
ILUMI_24284-PA
ILUMI_24288-PA
ILUMI_24312-PA
ILUMI_24339-PA
ILUMI_24399-PA
ILUMI_24411-PA
ILUMI_24499-PA
ILUMI_24500-PA
ILUMI_24511-PA
ILUMI_24529-PA
ILUMI_24592-PA
ILUMI_24659-PA
ILUMI_24667-PA
ILUMI_24744-PA
ILUMI_24753-PA
ILUMI_24754-PA
ILUMI_24814-PA
ILUMI_24908-PA
ILUMI_24927-PA
ILUMI_24967-PA
ILUMI_25024-PA
ILUMI_25027-PA
ILUMI_25028-PA
ILUMI_25038-PA
ILUMI_25042-PA
ILUMI_25103-PA
ILUMI_25137-PA
ILUMI_25138-PA
ILUMI_25203-PA
ILUMI_25204-PA
ILUMI_25206-PA
ILUMI_25223-PA
ILUMI_25258-PA
ILUMI_25260-PA
ILUMI_25268-PA
ILUMI_25274-PA
ILUMI_25315-PA
ILUMI_25377-PA
ILUMI_25455-PA
ILUMI_25516-PA
ILUMI_25518-PA
ILUMI_25536-PA
ILUMI_25554-PA
ILUMI_25556-PA
ILUMI_25580-PA
ILUMI_25587-PA
ILUMI_25603-PA
ILUMI_25657-PA
ILUMI_25707-PA
ILUMI_25711-PA
ILUMI_25735-PA
ILUMI_25764-PA
ILUMI_25765-PA
ILUMI_25781-PA
ILUMI_25825-PA
ILUMI_25859-PA
ILUMI_25873-PA
ILUMI_25911-PA
ILUMI_25912-PA
ILUMI_25960-PA
ILUMI_25972-PA
ILUMI_25974-PA
ILUMI_26000-PA
ILUMI_26060-PA
ILUMI_26097-PA
ILUMI_26120-PA
ILUMI_26137-PA
ILUMI_26172-PA
ILUMI_26212-PA
ILUMI_26220-PA
ILUMI_26222-PA
ILUMI_26284-PA
ILUMI_26299-PA
ILUMI_26326-PA
ILUMI_26338-PA
ILUMI_26347-PA
ILUMI_26351-PA
ILUMI_26430-PA
ILUMI_26434-PA
ILUMI_26506-PA
ILUMI_26522-PA
ILUMI_26534-PA
ILUMI_26537-PA
ILUMI_26549-PA
ILUMI_26570-PA
ILUMI_26571-PA
ILUMI_26607-PA
ILUMI_26610-PA
ILUMI_26612-PA
ILUMI_26622-PA
ILUMI_26637-PA
ILUMI_26645-PA
ILUMI_26723-PA
ILUMI_26730-PA
ILUMI_26738-PA
ILUMI_26775-PA
ILUMI_26797-PA
ILUMI_26823-PA
ILUMI_26829-PA
ILUMI_26844-PA
ILUMI_26851-PA
ILUMI_26903-PA
ILUMI_26934-PA
ILUMI_26954-PA
ILUMI_27015-PA
ILUMI_27033-PA
ILUMI_27055-PA
ILUMI_27064-PA
ILUMI_27163-PA
ILUMI_27226-PA
ILUMI_27230-PA
ILUMI_27268-PA
ILUMI_27325-PA
ILUMI_27326-PA
ILUMI_27327-PA
ILUMI_27354-PA
ILUMI_27369-PA
ILUMI_27409-PA
ILUMI_27414-PA
ILUMI_27463-PA
ILUMI_27491-PA
ILUMI_27495-PA
ILUMI_27498-PA
ILUMI_27510-PA
ILUMI_27537-PA
tr|A0A139W8B3|A0A139W8B3_TRICA
tr|A0A139W8B8|A0A139W8B8_TRICA
tr|A0A139W8C0|A0A139W8C0_TRICA
tr|A0A139W8D5|A0A139W8D5_TRICA
tr|A0A139W8F0|A0A139W8F0_TRICA
tr|A0A139W8F5|A0A139W8F5_TRICA
tr|A0A139W8G7|A0A139W8G7_TRICA
tr|A0A139W8I8|A0A139W8I8_TRICA
tr|A0A139W8K3|A0A139W8K3_TRICA
tr|A0A139W8K6|A0A139W8K6_TRICA
tr|A0A139W8M6|A0A139W8M6_TRICA
tr|A0A139W8S6|A0A139W8S6_TRICA
tr|A0A139W8U1|A0A139W8U1_TRICA
tr|A0A139W8U5|A0A139W8U5_TRICA
tr|A0A139W8U7|A0A139W8U7_TRICA
tr|A0A139W8U9|A0A139W8U9_TRICA
tr|A0A139W8V3|A0A139W8V3_TRICA
tr|A0A139W8W6|A0A139W8W6_TRICA
tr|A0A139W8X9|A0A139W8X9_TRICA
tr|A0A139W914|A0A139W914_TRICA
tr|A0A139W927|A0A139W927_TRICA
tr|A0A139W9B0|A0A139W9B0_TRICA
tr|A0A139W9C0|A0A139W9C0_TRICA
tr|A0A139W9E1|A0A139W9E1_TRICA
tr|A0A139W9H5|A0A139W9H5_TRICA
tr|A0A139W9H7|A0A139W9H7_TRICA
tr|A0A139W9I7|A0A139W9I7_TRICA
tr|A0A139W9J4|A0A139W9J4_TRICA
tr|A0A139W9K3|A0A139W9K3_TRICA
tr|A0A139W9M0|A0A139W9M0_TRICA
tr|A0A139W9Q3|A0A139W9Q3_TRICA
tr|A0A139W9S8|A0A139W9S8_TRICA
tr|A0A139W9S9|A0A139W9S9_TRICA
tr|A0A139W9T0|A0A139W9T0_TRICA
tr|A0A139W9T1|A0A139W9T1_TRICA
tr|A0A139W9T2|A0A139W9T2_TRICA
tr|A0A139W9U5|A0A139W9U5_TRICA
tr|A0A139WA09|A0A139WA09_TRICA
tr|A0A139WA13|A0A139WA13_TRICA
tr|A0A139WA14|A0A139WA14_TRICA
tr|A0A139WA15|A0A139WA15_TRICA
tr|A0A139WA19|A0A139WA19_TRICA
tr|A0A139WA44|A0A139WA44_TRICA
tr|A0A139WA45|A0A139WA45_TRICA
tr|A0A139WA47|A0A139WA47_TRICA
tr|A0A139WA61|A0A139WA61_TRICA
tr|A0A139WAF8|A0A139WAF8_TRICA
tr|A0A139WAI5|A0A139WAI5_TRICA
tr|A0A139WAI8|A0A139WAI8_TRICA
tr|A0A139WAK1|A0A139WAK1_TRICA
tr|A0A139WAP1|A0A139WAP1_TRICA
tr|A0A139WAU3|A0A139WAU3_TRICA
tr|A0A139WAW8|A0A139WAW8_TRICA
tr|A0A139WB30|A0A139WB30_TRICA
tr|A0A139WB68|A0A139WB68_TRICA
tr|A0A139WB77|A0A139WB77_TRICA
tr|A0A139WBE1|A0A139WBE1_TRICA
tr|A0A139WBG3|A0A139WBG3_TRICA
tr|A0A139WBW9|A0A139WBW9_TRICA
tr|A0A139WBZ3|A0A139WBZ3_TRICA
tr|A0A139WC95|A0A139WC95_TRICA
tr|A0A139WCA7|A0A139WCA7_TRICA
tr|A0A139WCB4|A0A139WCB4_TRICA
tr|A0A139WCH2|A0A139WCH2_TRICA
tr|A0A139WCM0|A0A139WCM0_TRICA
tr|A0A139WCN0|A0A139WCN0_TRICA
tr|A0A139WCP2|A0A139WCP2_TRICA
tr|A0A139WCX5|A0A139WCX5_TRICA
tr|A0A139WD37|A0A139WD37_TRICA
tr|A0A139WD84|A0A139WD84_TRICA
tr|A0A139WDD0|A0A139WDD0_TRICA
tr|A0A139WDN2|A0A139WDN2_TRICA
tr|A0A139WDN6|A0A139WDN6_TRICA
tr|A0A139WDQ9|A0A139WDQ9_TRICA
tr|A0A139WDW1|A0A139WDW1_TRICA
tr|A0A139WDY5|A0A139WDY5_TRICA
tr|A0A139WE26|A0A139WE26_TRICA
tr|A0A139WE33|A0A139WE33_TRICA
tr|A0A139WE62|A0A139WE62_TRICA
tr|A0A139WE74|A0A139WE74_TRICA
tr|A0A139WE80|A0A139WE80_TRICA
tr|A0A139WE92|A0A139WE92_TRICA
tr|A0A139WEA5|A0A139WEA5_TRICA
tr|A0A139WEI2|A0A139WEI2_TRICA
tr|A0A139WEJ1|A0A139WEJ1_TRICA
tr|A0A139WEL3|A0A139WEL3_TRICA
tr|A0A139WEL9|A0A139WEL9_TRICA
tr|A0A139WEP2|A0A139WEP2_TRICA
tr|A0A139WES8|A0A139WES8_TRICA
tr|A0A139WEZ8|A0A139WEZ8_TRICA
tr|A0A139WEZ9|A0A139WEZ9_TRICA
tr|A0A139WF30|A0A139WF30_TRICA
tr|A0A139WF90|A0A139WF90_TRICA
tr|A0A139WFB5|A0A139WFB5_TRICA
tr|A0A139WFC0|A0A139WFC0_TRICA
tr|A0A139WFH7|A0A139WFH7_TRICA
tr|A0A139WFT9|A0A139WFT9_TRICA
tr|A0A139WFU4|A0A139WFU4_TRICA
tr|A0A139WFY5|A0A139WFY5_TRICA
tr|A0A139WFZ2|A0A139WFZ2_TRICA
tr|A0A139WFZ5|A0A139WFZ5_TRICA
tr|A0A139WG09|A0A139WG09_TRICA
tr|A0A139WG51|A0A139WG51_TRICA
tr|A0A139WG59|A0A139WG59_TRICA
tr|A0A139WG67|A0A139WG67_TRICA
tr|A0A139WGB5|A0A139WGB5_TRICA
tr|A0A139WGC0|A0A139WGC0_TRICA
tr|A0A139WGC8|A0A139WGC8_TRICA
tr|A0A139WGE1|A0A139WGE1_TRICA
tr|A0A139WGG4|A0A139WGG4_TRICA
tr|A0A139WGM0|A0A139WGM0_TRICA
tr|A0A139WGN0|A0A139WGN0_TRICA
tr|A0A139WGP2|A0A139WGP2_TRICA
tr|A0A139WGP6|A0A139WGP6_TRICA
tr|A0A139WGQ2|A0A139WGQ2_TRICA
tr|A0A139WGR8|A0A139WGR8_TRICA
tr|A0A139WGS5|A0A139WGS5_TRICA
tr|A0A139WGV1|A0A139WGV1_TRICA
tr|A0A139WH34|A0A139WH34_TRICA
tr|A0A139WH41|A0A139WH41_TRICA
tr|A0A139WH58|A0A139WH58_TRICA
tr|A0A139WH92|A0A139WH92_TRICA
tr|A0A139WHB4|A0A139WHB4_TRICA
tr|A0A139WHB7|A0A139WHB7_TRICA
tr|A0A139WHK0|A0A139WHK0_TRICA
tr|A0A139WHL3|A0A139WHL3_TRICA
tr|A0A139WHS3|A0A139WHS3_TRICA
tr|A0A139WHV0|A0A139WHV0_TRICA
tr|A0A139WHY4|A0A139WHY4_TRICA
tr|A0A139WI11|A0A139WI11_TRICA
tr|A0A139WI79|A0A139WI79_TRICA
tr|A0A139WI96|A0A139WI96_TRICA
tr|A0A139WIP4|A0A139WIP4_TRICA
tr|A0A139WIQ3|A0A139WIQ3_TRICA
tr|A0A139WIQ6|A0A139WIQ6_TRICA
tr|A0A139WIY4|A0A139WIY4_TRICA
tr|A0A139WJ09|A0A139WJ09_TRICA
tr|A0A139WJ26|A0A139WJ26_TRICA
tr|A0A139WJ28|A0A139WJ28_TRICA
tr|A0A139WJ38|A0A139WJ38_TRICA
tr|A0A139WJ62|A0A139WJ62_TRICA
tr|A0A139WJE1|A0A139WJE1_TRICA
tr|A0A139WJQ2|A0A139WJQ2_TRICA
tr|A0A139WJQ4|A0A139WJQ4_TRICA
tr|A0A139WJS6|A0A139WJS6_TRICA
tr|A0A139WJW8|A0A139WJW8_TRICA
tr|A0A139WK12|A0A139WK12_TRICA
tr|A0A139WK30|A0A139WK30_TRICA
tr|A0A139WK47|A0A139WK47_TRICA
tr|A0A139WK88|A0A139WK88_TRICA
tr|A0A139WK89|A0A139WK89_TRICA
tr|A0A139WKB5|A0A139WKB5_TRICA
tr|A0A139WKC1|A0A139WKC1_TRICA
tr|A0A139WKD8|A0A139WKD8_TRICA
tr|A0A139WKZ2|A0A139WKZ2_TRICA
tr|A0A139WL96|A0A139WL96_TRICA
tr|A0A139WLE7|A0A139WLE7_TRICA
tr|A0A139WLH4|A0A139WLH4_TRICA
tr|A0A139WLI8|A0A139WLI8_TRICA
tr|A0A139WLN2|A0A139WLN2_TRICA
tr|A0A139WLT3|A0A139WLT3_TRICA
tr|A0A139WLY7|A0A139WLY7_TRICA
tr|A0A139WM11|A0A139WM11_TRICA
tr|A0A139WM40|A0A139WM40_TRICA
tr|A0A139WMC2|A0A139WMC2_TRICA
tr|A0A139WMF5|A0A139WMF5_TRICA
tr|A0A139WMH4|A0A139WMH4_TRICA
tr|A0A139WMJ5|A0A139WMJ5_TRICA
tr|A0A139WMP2|A0A139WMP2_TRICA
tr|A0A139WMU9|A0A139WMU9_TRICA
tr|A0A139WMY1|A0A139WMY1_TRICA
tr|A0A139WMY5|A0A139WMY5_TRICA
tr|A0A139WMZ3|A0A139WMZ3_TRICA
tr|A0A139WN23|A0A139WN23_TRICA
tr|A0A139WN58|A0A139WN58_TRICA
tr|A0A139WNG7|A0A139WNG7_TRICA
tr|A0A139WNH5|A0A139WNH5_TRICA
tr|A0A139WNJ5|A0A139WNJ5_TRICA
tr|A0A139WNK3|A0A139WNK3_TRICA
tr|A0A139WNM2|A0A139WNM2_TRICA
tr|A0A139WNM3|A0A139WNM3_TRICA
tr|A0A139WNY4|A0A139WNY4_TRICA
tr|A0A139WNZ9|A0A139WNZ9_TRICA
tr|A0A139WPA7|A0A139WPA7_TRICA
tr|A0A139WPG8|A0A139WPG8_TRICA
tr|A0A139WPP8|A0A139WPP8_TRICA
tr|A0A139WPS8|A0A139WPS8_TRICA
tr|A0A139WPT1|A0A139WPT1_TRICA
tr|A2AX75|A2AX75_TRICA
tr|A8DMV1|A8DMV1_TRICA
tr|A8W492|A8W492_TRICA
tr|A8W493|A8W493_TRICA
tr|A8W494|A8W494_TRICA
tr|A8W495|A8W495_TRICA
tr|A9JPG6|A9JPG6_TRICA
tr|D1MAH6|D1MAH6_TRICA
tr|D1ZZ95|D1ZZ95_TRICA
tr|D1ZZA1|D1ZZA1_TRICA
tr|D1ZZG8|D1ZZG8_TRICA
tr|D1ZZH2|D1ZZH2_TRICA
tr|D1ZZI0|D1ZZI0_TRICA
tr|D1ZZL5|D1ZZL5_TRICA
tr|D1ZZR9|D1ZZR9_TRICA
tr|D1ZZU8|D1ZZU8_TRICA
tr|D1ZZX5|D1ZZX5_TRICA
tr|D1ZZY0|D1ZZY0_TRICA
tr|D1ZZY8|D1ZZY8_TRICA
tr|D1ZZY9|D1ZZY9_TRICA
tr|D1ZZZ2|D1ZZZ2_TRICA
tr|D1ZZZ3|D1ZZZ3_TRICA
tr|D2A022|D2A022_TRICA
tr|D2A043|D2A043_TRICA
tr|D2A044|D2A044_TRICA
tr|D2A046|D2A046_TRICA
tr|D2A075|D2A075_TRICA
tr|D2A085|D2A085_TRICA
tr|D2A0C0|D2A0C0_TRICA
tr|D2A0D8|D2A0D8_TRICA
tr|D2A0F7|D2A0F7_TRICA
tr|D2A0M3|D2A0M3_TRICA
tr|D2A0M4|D2A0M4_TRICA
tr|D2A0P0|D2A0P0_TRICA
tr|D2A0W7|D2A0W7_TRICA
tr|D2A158|D2A158_TRICA
tr|D2A161|D2A161_TRICA
tr|D2A185|D2A185_TRICA
tr|D2A1B9|D2A1B9_TRICA
tr|D2A1F0|D2A1F0_TRICA
tr|D2A1G0|D2A1G0_TRICA
tr|D2A1N7|D2A1N7_TRICA
tr|D2A1Q5|D2A1Q5_TRICA
tr|D2A1R7|D2A1R7_TRICA
tr|D2A1U0|D2A1U0_TRICA
tr|D2A1Y9|D2A1Y9_TRICA
tr|D2A1Z5|D2A1Z5_TRICA
tr|D2A209|D2A209_TRICA
tr|D2A236|D2A236_TRICA
tr|D2A276|D2A276_TRICA
tr|D2A2Q9|D2A2Q9_TRICA
tr|D2A2R4|D2A2R4_TRICA
tr|D2A2U5|D2A2U5_TRICA
tr|D2A2W1|D2A2W1_TRICA
tr|D2A2Y8|D2A2Y8_TRICA
tr|D2A2Z0|D2A2Z0_TRICA
tr|D2A333|D2A333_TRICA
tr|D2A383|D2A383_TRICA
tr|D2A3I0|D2A3I0_TRICA
tr|D2A3I8|D2A3I8_TRICA
tr|D2A3Q8|D2A3Q8_TRICA
tr|D2A3S2|D2A3S2_TRICA
tr|D2A3T4|D2A3T4_TRICA
tr|D2A3U3|D2A3U3_TRICA
tr|D2A4D0|D2A4D0_TRICA
tr|D2A4H0|D2A4H0_TRICA
tr|D2A4X7|D2A4X7_TRICA
tr|D2A4X8|D2A4X8_TRICA
tr|D2A4Z9|D2A4Z9_TRICA
tr|D2A508|D2A508_TRICA
tr|D2A522|D2A522_TRICA
tr|D2A570|D2A570_TRICA
tr|D2A5B1|D2A5B1_TRICA
tr|D2A5H7|D2A5H7_TRICA
tr|D2A5H9|D2A5H9_TRICA
tr|D2A5M4|D2A5M4_TRICA
tr|D2A5N8|D2A5N8_TRICA
tr|D2A5R7|D2A5R7_TRICA
tr|D2A5X3|D2A5X3_TRICA
tr|D2A5X4|D2A5X4_TRICA
tr|D2A633|D2A633_TRICA
tr|D2A652|D2A652_TRICA
tr|D2A699|D2A699_TRICA
tr|D2A6C6|D2A6C6_TRICA
tr|D2A6F6|D2A6F6_TRICA
tr|D2A6F7|D2A6F7_TRICA
tr|D2A6I2|D2A6I2_TRICA
tr|D2A6I4|D2A6I4_TRICA
tr|D2CG33|D2CG33_TRICA
tr|D2CG55|D2CG55_TRICA
tr|D2CG62|D2CG62_TRICA
tr|D6W690|D6W690_TRICA
tr|D6W6G4|D6W6G4_TRICA
tr|D6W6J9|D6W6J9_TRICA
tr|D6W6Q2|D6W6Q2_TRICA
tr|D6W6Q5|D6W6Q5_TRICA
tr|D6W6U0|D6W6U0_TRICA
tr|D6W710|D6W710_TRICA
tr|D6W779|D6W779_TRICA
tr|D6W7C9|D6W7C9_TRICA
tr|D6W7D7|D6W7D7_TRICA
tr|D6W7I4|D6W7I4_TRICA
tr|D6W7K3|D6W7K3_TRICA
tr|D6W7L0|D6W7L0_TRICA
tr|D6W7W1|D6W7W1_TRICA
tr|D6W805|D6W805_TRICA
tr|D6W867|D6W867_TRICA
tr|D6W8H5|D6W8H5_TRICA
tr|D6W8Z0|D6W8Z0_TRICA
tr|D6W8Z4|D6W8Z4_TRICA
tr|D6W953|D6W953_TRICA
tr|D6W955|D6W955_TRICA
tr|D6W971|D6W971_TRICA
tr|D6W985|D6W985_TRICA
tr|D6W9G0|D6W9G0_TRICA
tr|D6W9G9|D6W9G9_TRICA
tr|D6W9M0|D6W9M0_TRICA
tr|D6W9M6|D6W9M6_TRICA
tr|D6W9M7|D6W9M7_TRICA
tr|D6W9W7|D6W9W7_TRICA
tr|D6WA41|D6WA41_TRICA
tr|D6WA95|D6WA95_TRICA
tr|D6WAF6|D6WAF6_TRICA
tr|D6WAL1|D6WAL1_TRICA
tr|D6WAS3|D6WAS3_TRICA
tr|D6WAU9|D6WAU9_TRICA
tr|D6WAY8|D6WAY8_TRICA
tr|D6WB14|D6WB14_TRICA
tr|D6WB15|D6WB15_TRICA
tr|D6WB18|D6WB18_TRICA
tr|D6WB19|D6WB19_TRICA
tr|D6WB20|D6WB20_TRICA
tr|D6WB35|D6WB35_TRICA
tr|D6WB47|D6WB47_TRICA
tr|D6WBD2|D6WBD2_TRICA
tr|D6WBH9|D6WBH9_TRICA
tr|D6WBN6|D6WBN6_TRICA
tr|D6WBW9|D6WBW9_TRICA
tr|D6WBX6|D6WBX6_TRICA
tr|D6WBX7|D6WBX7_TRICA
tr|D6WBX9|D6WBX9_TRICA
tr|D6WBY3|D6WBY3_TRICA
tr|D6WC07|D6WC07_TRICA
tr|D6WC44|D6WC44_TRICA
tr|D6WC48|D6WC48_TRICA
tr|D6WCD4|D6WCD4_TRICA
tr|D6WCJ7|D6WCJ7_TRICA
tr|D6WCP5|D6WCP5_TRICA
tr|D6WCR8|D6WCR8_TRICA
tr|D6WCW9|D6WCW9_TRICA
tr|D6WCX2|D6WCX2_TRICA
tr|D6WCY2|D6WCY2_TRICA
tr|D6WCY4|D6WCY4_TRICA
tr|D6WD13|D6WD13_TRICA
tr|D6WD72|D6WD72_TRICA
tr|D6WD98|D6WD98_TRICA
tr|D6WDC5|D6WDC5_TRICA
tr|D6WDD4|D6WDD4_TRICA
tr|D6WDG0|D6WDG0_TRICA
tr|D6WDP0|D6WDP0_TRICA
tr|D6WDS6|D6WDS6_TRICA
tr|D6WDU0|D6WDU0_TRICA
tr|D6WDU7|D6WDU7_TRICA
tr|D6WDX0|D6WDX0_TRICA
tr|D6WE03|D6WE03_TRICA
tr|D6WED5|D6WED5_TRICA
tr|D6WED6|D6WED6_TRICA
tr|D6WER2|D6WER2_TRICA
tr|D6WEX2|D6WEX2_TRICA
tr|D6WF00|D6WF00_TRICA
tr|D6WF01|D6WF01_TRICA
tr|D6WF12|D6WF12_TRICA
tr|D6WF87|D6WF87_TRICA
tr|D6WF93|D6WF93_TRICA
tr|D6WFC9|D6WFC9_TRICA
tr|D6WFG2|D6WFG2_TRICA
tr|D6WFJ7|D6WFJ7_TRICA
tr|D6WFQ2|D6WFQ2_TRICA
tr|D6WG50|D6WG50_TRICA
tr|D6WG60|D6WG60_TRICA
tr|D6WG89|D6WG89_TRICA
tr|D6WGE7|D6WGE7_TRICA
tr|D6WGM7|D6WGM7_TRICA
tr|D6WGN2|D6WGN2_TRICA
tr|D6WGS3|D6WGS3_TRICA
tr|D6WGX5|D6WGX5_TRICA
tr|D6WGY7|D6WGY7_TRICA
tr|D6WGZ0|D6WGZ0_TRICA
tr|D6WH12|D6WH12_TRICA
tr|D6WH20|D6WH20_TRICA
tr|D6WH47|D6WH47_TRICA
tr|D6WH54|D6WH54_TRICA
tr|D6WH75|D6WH75_TRICA
tr|D6WH79|D6WH79_TRICA
tr|D6WHR0|D6WHR0_TRICA
tr|D6WHY1|D6WHY1_TRICA
tr|D6WI12|D6WI12_TRICA
tr|D6WI70|D6WI70_TRICA
tr|D6WID2|D6WID2_TRICA
tr|D6WIF7|D6WIF7_TRICA
tr|D6WIG7|D6WIG7_TRICA
tr|D6WIG8|D6WIG8_TRICA
tr|D6WIJ0|D6WIJ0_TRICA
tr|D6WIS9|D6WIS9_TRICA
tr|D6WIX6|D6WIX6_TRICA
tr|D6WIY2|D6WIY2_TRICA
tr|D6WIY4|D6WIY4_TRICA
tr|D6WJ13|D6WJ13_TRICA
tr|D6WJ19|D6WJ19_TRICA
tr|D6WJ30|D6WJ30_TRICA
tr|D6WJ69|D6WJ69_TRICA
tr|D6WJ71|D6WJ71_TRICA
tr|D6WJD3|D6WJD3_TRICA
tr|D6WJH7|D6WJH7_TRICA
tr|D6WJL3|D6WJL3_TRICA
tr|D6WJM4|D6WJM4_TRICA
tr|D6WJM5|D6WJM5_TRICA
tr|D6WJS1|D6WJS1_TRICA
tr|D6WK06|D6WK06_TRICA
tr|D6WKF0|D6WKF0_TRICA
tr|D6WKF7|D6WKF7_TRICA
tr|D6WKT0|D6WKT0_TRICA
tr|D6WKX3|D6WKX3_TRICA
tr|D6WL55|D6WL55_TRICA
tr|D6WLC4|D6WLC4_TRICA
tr|D6WLD3|D6WLD3_TRICA
tr|D6WLI9|D6WLI9_TRICA
tr|D6WLL3|D6WLL3_TRICA
tr|D6WLT7|D6WLT7_TRICA
tr|D6WLT8|D6WLT8_TRICA
tr|D6WLW0|D6WLW0_TRICA
tr|D6WLY9|D6WLY9_TRICA
tr|D6WM21|D6WM21_TRICA
tr|D6WMB7|D6WMB7_TRICA
tr|D6WML5|D6WML5_TRICA
tr|D6WMM8|D6WMM8_TRICA
tr|D6WMM9|D6WMM9_TRICA
tr|D6WMT4|D6WMT4_TRICA
tr|D6WMZ2|D6WMZ2_TRICA
tr|D6WN07|D6WN07_TRICA
tr|D6WN71|D6WN71_TRICA
tr|D6WN88|D6WN88_TRICA
tr|D6WNI6|D6WNI6_TRICA
tr|D6WNK3|D6WNK3_TRICA
tr|D6WNP6|D6WNP6_TRICA
tr|D6WNT9|D6WNT9_TRICA
tr|D6WNZ4|D6WNZ4_TRICA
tr|D6WP08|D6WP08_TRICA
tr|D6WP79|D6WP79_TRICA
tr|D6WP95|D6WP95_TRICA
tr|D6WPC3|D6WPC3_TRICA
tr|D6WPE3|D6WPE3_TRICA
tr|D6WPF3|D6WPF3_TRICA
tr|D6WPQ0|D6WPQ0_TRICA
tr|D6WPQ1|D6WPQ1_TRICA
tr|D6WQ10|D6WQ10_TRICA
tr|D6WQ52|D6WQ52_TRICA
tr|D6WQ56|D6WQ56_TRICA
tr|D6WQ75|D6WQ75_TRICA
tr|D6WQK2|D6WQK2_TRICA
tr|D6WQR2|D6WQR2_TRICA
tr|D6WQT5|D6WQT5_TRICA
tr|D6WR29|D6WR29_TRICA
tr|D6WR59|D6WR59_TRICA
tr|D6WR93|D6WR93_TRICA
tr|D6WRD4|D6WRD4_TRICA
tr|D6WRH4|D6WRH4_TRICA
tr|D6WS46|D6WS46_TRICA
tr|D6WS71|D6WS71_TRICA
tr|D6WS74|D6WS74_TRICA
tr|D6WSF6|D6WSF6_TRICA
tr|D6WSN9|D6WSN9_TRICA
tr|D6WSR9|D6WSR9_TRICA
tr|D6WT48|D6WT48_TRICA
tr|D6WT49|D6WT49_TRICA
tr|D6WT75|D6WT75_TRICA
tr|D6WTB1|D6WTB1_TRICA
tr|D6WTL6|D6WTL6_TRICA
tr|D6WTN9|D6WTN9_TRICA
tr|D6WTS5|D6WTS5_TRICA
tr|D6WTV0|D6WTV0_TRICA
tr|D6WTZ5|D6WTZ5_TRICA
tr|D6WU09|D6WU09_TRICA
tr|D6WU13|D6WU13_TRICA
tr|D6WU81|D6WU81_TRICA
tr|D6WU94|D6WU94_TRICA
tr|D6WUF8|D6WUF8_TRICA
tr|D6WUK0|D6WUK0_TRICA
tr|D6WV24|D6WV24_TRICA
tr|D6WV29|D6WV29_TRICA
tr|D6WV76|D6WV76_TRICA
tr|D6WVF2|D6WVF2_TRICA
tr|D6WVG5|D6WVG5_TRICA
tr|D6WVI2|D6WVI2_TRICA
tr|D6WVM8|D6WVM8_TRICA
tr|D6WVM9|D6WVM9_TRICA
tr|D6WVU2|D6WVU2_TRICA
tr|D6WW61|D6WW61_TRICA
tr|D6WWA2|D6WWA2_TRICA
tr|D6WWE3|D6WWE3_TRICA
tr|D6WWR4|D6WWR4_TRICA
tr|D6WWV7|D6WWV7_TRICA
tr|D6WX16|D6WX16_TRICA
tr|D6WX42|D6WX42_TRICA
tr|D6WX43|D6WX43_TRICA
tr|D6WX46|D6WX46_TRICA
tr|D6WX47|D6WX47_TRICA
tr|D6WX48|D6WX48_TRICA
tr|D6WX70|D6WX70_TRICA
tr|D6WXF9|D6WXF9_TRICA
tr|D6WXG1|D6WXG1_TRICA
tr|D6WXV9|D6WXV9_TRICA
tr|D6WY25|D6WY25_TRICA
tr|D6WY35|D6WY35_TRICA
tr|D6WY85|D6WY85_TRICA
tr|D6WY99|D6WY99_TRICA
tr|D6WYD2|D6WYD2_TRICA
tr|D6WYE4|D6WYE4_TRICA
tr|D6WYL0|D6WYL0_TRICA
tr|D6WYM8|D6WYM8_TRICA
tr|D6WYZ2|D6WYZ2_TRICA
tr|D6WZ08|D6WZ08_TRICA
tr|D6WZ66|D6WZ66_TRICA
tr|D6WZA6|D6WZA6_TRICA
tr|D6WZB2|D6WZB2_TRICA
tr|D6WZF1|D6WZF1_TRICA
tr|D6WZK6|D6WZK6_TRICA
tr|D6WZW0|D6WZW0_TRICA
tr|D6WZW9|D6WZW9_TRICA
tr|D6X025|D6X025_TRICA
tr|D6X075|D6X075_TRICA
tr|D6X0D3|D6X0D3_TRICA
tr|D6X0D7|D6X0D7_TRICA
tr|D6X0E7|D6X0E7_TRICA
tr|D6X0F6|D6X0F6_TRICA
tr|D6X0N0|D6X0N0_TRICA
tr|D6X0T3|D6X0T3_TRICA
tr|D6X0T4|D6X0T4_TRICA
tr|D6X0U3|D6X0U3_TRICA
tr|D6X0U5|D6X0U5_TRICA
tr|D6X0W0|D6X0W0_TRICA
tr|D6X1A2|D6X1A2_TRICA
tr|D6X1F8|D6X1F8_TRICA
tr|D6X1K8|D6X1K8_TRICA
tr|D6X1L5|D6X1L5_TRICA
tr|D6X1L8|D6X1L8_TRICA
tr|D6X1N3|D6X1N3_TRICA
tr|D6X1Q5|D6X1Q5_TRICA
tr|D6X1V1|D6X1V1_TRICA
tr|D6X1X2|D6X1X2_TRICA
tr|D6X1X4|D6X1X4_TRICA
tr|D6X1Z3|D6X1Z3_TRICA
tr|D6X208|D6X208_TRICA
tr|D6X298|D6X298_TRICA
tr|D6X2C4|D6X2C4_TRICA
tr|D6X2C8|D6X2C8_TRICA
tr|D6X2G9|D6X2G9_TRICA
tr|D6X2H5|D6X2H5_TRICA
tr|D6X2H9|D6X2H9_TRICA
tr|D6X2I3|D6X2I3_TRICA
tr|D6X345|D6X345_TRICA
tr|D6X357|D6X357_TRICA
tr|D6X3A1|D6X3A1_TRICA
tr|D6X3D1|D6X3D1_TRICA
tr|D6X3I9|D6X3I9_TRICA
tr|D6X3L6|D6X3L6_TRICA
tr|D6X3N3|D6X3N3_TRICA
tr|D6X3N8|D6X3N8_TRICA
tr|D6X3W1|D6X3W1_TRICA
tr|D6X429|D6X429_TRICA
tr|D6X438|D6X438_TRICA
tr|D6X454|D6X454_TRICA
tr|D6X477|D6X477_TRICA
tr|D6X4B4|D6X4B4_TRICA
tr|D6X4C9|D6X4C9_TRICA
tr|D6X4G2|D6X4G2_TRICA
tr|D6X4G7|D6X4G7_TRICA
tr|D6X4K8|D6X4K8_TRICA
tr|D6X4Z8|D6X4Z8_TRICA
tr|D6X517|D6X517_TRICA
tr|D6X567|D6X567_TRICA
tr|D7EHT3|D7EHT3_TRICA
tr|D7EHT4|D7EHT4_TRICA
tr|D7EHY9|D7EHY9_TRICA
tr|D7EI11|D7EI11_TRICA
tr|D7EI28|D7EI28_TRICA
tr|D7EI36|D7EI36_TRICA
tr|D7EI64|D7EI64_TRICA
tr|D7EI68|D7EI68_TRICA
tr|D7EI95|D7EI95_TRICA
tr|D7EIC0|D7EIC0_TRICA
tr|D7EIG4|D7EIG4_TRICA
tr|D7EIG5|D7EIG5_TRICA
tr|D7EIG8|D7EIG8_TRICA
tr|D7EIJ9|D7EIJ9_TRICA
tr|D7EIL9|D7EIL9_TRICA
tr|D7EIM7|D7EIM7_TRICA
tr|D7EIS9|D7EIS9_TRICA
tr|D7EIW4|D7EIW4_TRICA
tr|D7EJ04|D7EJ04_TRICA
tr|D7EJ38|D7EJ38_TRICA
tr|D7EJ43|D7EJ43_TRICA
tr|D7EJ73|D7EJ73_TRICA
tr|D7EJ75|D7EJ75_TRICA
tr|D7EJ93|D7EJ93_TRICA
tr|D7EJB5|D7EJB5_TRICA
tr|D7EJM8|D7EJM8_TRICA
tr|D7EJQ1|D7EJQ1_TRICA
tr|D7EJV5|D7EJV5_TRICA
tr|D7EJV6|D7EJV6_TRICA
tr|D7EJX5|D7EJX5_TRICA
tr|D7EJY3|D7EJY3_TRICA
tr|D7EK39|D7EK39_TRICA
tr|D7EK56|D7EK56_TRICA
tr|D7EKC6|D7EKC6_TRICA
tr|D7EKD2|D7EKD2_TRICA
tr|D7EKE1|D7EKE1_TRICA
tr|D7EKI4|D7EKI4_TRICA
tr|D7EKI5|D7EKI5_TRICA
tr|D7EKI7|D7EKI7_TRICA
tr|D7EKM8|D7EKM8_TRICA
tr|D7EKM9|D7EKM9_TRICA
tr|D7EKN0|D7EKN0_TRICA
tr|D7EKN1|D7EKN1_TRICA
tr|D7EKN2|D7EKN2_TRICA
tr|D7EKN3|D7EKN3_TRICA
tr|D7EKN7|D7EKN7_TRICA
tr|D7EKP9|D7EKP9_TRICA
tr|D7EKS1|D7EKS1_TRICA
tr|D7EKS2|D7EKS2_TRICA
tr|D7EKS3|D7EKS3_TRICA
tr|D7EKS4|D7EKS4_TRICA
tr|D7EKS5|D7EKS5_TRICA
tr|D7EKS6|D7EKS6_TRICA
tr|D7EKT7|D7EKT7_TRICA
tr|D7EKX3|D7EKX3_TRICA
tr|D7EKX8|D7EKX8_TRICA
tr|D7EKY0|D7EKY0_TRICA
tr|D7EKY4|D7EKY4_TRICA
tr|D7EL24|D7EL24_TRICA
tr|D7EL45|D7EL45_TRICA
tr|D7ELA7|D7ELA7_TRICA
tr|D7ELH9|D7ELH9_TRICA
tr|D7ELI2|D7ELI2_TRICA
tr|D7ELI3|D7ELI3_TRICA
tr|D7ELI4|D7ELI4_TRICA
tr|D7ELI9|D7ELI9_TRICA
tr|D7ELL1|D7ELL1_TRICA
tr|D7ELQ9|D7ELQ9_TRICA
tr|D7ELR3|D7ELR3_TRICA
tr|D7ELT1|D7ELT1_TRICA
tr|D7GXI9|D7GXI9_TRICA
tr|D7GXK4|D7GXK4_TRICA
tr|D7GXN8|D7GXN8_TRICA
tr|D7GXN9|D7GXN9_TRICA
tr|D7GXT3|D7GXT3_TRICA
tr|D7GXW9|D7GXW9_TRICA
tr|D7GY15|D7GY15_TRICA
tr|D7GY68|D7GY68_TRICA
tr|D7GY76|D7GY76_TRICA
tr|D7GYB7|D7GYB7_TRICA
tr|D7GYC2|D7GYC2_TRICA
tr|D7GYD9|D7GYD9_TRICA
tr|D7GYF3|D7GYF3_TRICA
tr|D7GYH2|D7GYH2_TRICA
tr|D7GYJ3|D7GYJ3_TRICA
tr|D7GYK1|D7GYK1_TRICA
tr|D7GYK6|D7GYK6_TRICA
tr|D7GYM5|D7GYM5_TRICA
tr|D7GYM9|D7GYM9_TRICA
tr|H9CWF3|H9CWF3_TRICA
tr|Q0MRL5|Q0MRL5_TRICA
