# Supplementary material for: Firefly genomes illuminate parallel origins of bioluminescence in beetles
Source: eLife. 2018 Oct 16;7:e36495. doi: 10.7554/eLife.36495 (PMC6191289; doi:10.7554/eLife.36495)
Supplement: Figure 2—source data 1. [file elife-36495-fig2-data1.zip › 4_way/[I._luminosus]_OGs.txt]

OG0000250
OG0000290
OG0000291
OG0000428
OG0000489
OG0000659
OG0000812
OG0001255
OG0001256
OG0001262
OG0001788
OG0001790
OG0003272
OG0003276
OG0007569
OG0007583
OG0007587
OG0007588
OG0007600
OG0007620
OG0007627
OG0009078
OG0009085
OG0009087
OG0009108
OG0009172
OG0009183
OG0009198
OG0009255
OG0009931
OG0009987
OG0009996
OG0009998
OG0010002
OG0010069
OG0010102
OG0010112
OG0010706
OG0010709
OG0010711
OG0010745
OG0010780
OG0010803
OG0010832
OG0010833
OG0010843
OG0010871
OG0010901
OG0010910
OG0010927
OG0012584
OG0012585
OG0012586
OG0012587
OG0012588
OG0012589
OG0012590
OG0012591
OG0012592
OG0012593
OG0012594
OG0012595
OG0012596
OG0012597
OG0012598
OG0012599
OG0012600
OG0012601
OG0012602
OG0012603
OG0012604
OG0012605
OG0012606
OG0012607
OG0012608
OG0012609
OG0012610
OG0012611
OG0012612
OG0012613
OG0012614
OG0012615
OG0012616
OG0012617
OG0012618
OG0012619
OG0012620
OG0012621
OG0012622
OG0012623
OG0012624
OG0012625
OG0012626
OG0012627
OG0012628
OG0012629
OG0012630
OG0012631
OG0012632
OG0012633
OG0012634
OG0012635
OG0012636
OG0012637
OG0012638
OG0012639
OG0012640
OG0012641
OG0012642
OG0012643
OG0012644
OG0012645
OG0012646
OG0012647
OG0012648
OG0012649
OG0012650
OG0012651
OG0012652
OG0012653
OG0012654
OG0012655
OG0012656
OG0012657
OG0012658
OG0012659
OG0012660
OG0012661
OG0012662
OG0012663
OG0012664
OG0012665
OG0012666
OG0012667
OG0012668
OG0012669
OG0012670
OG0012671
OG0012672
OG0012673
OG0012674
OG0012675
OG0012676
OG0012677
OG0012678
OG0012679
OG0012680
OG0012681
OG0012682
OG0012683
OG0012684
OG0012685
OG0012686
OG0012687
OG0012688
OG0012689
OG0012690
OG0012691
OG0012692
OG0012693
OG0012694
OG0012695
OG0012696
OG0012697
OG0012698
OG0012699
OG0012700
OG0012701
OG0012702
OG0012703
OG0012704
OG0012705
OG0012706
OG0012707
OG0012708
OG0012709
OG0012710
OG0012711
OG0012712
OG0012713
OG0012714
OG0012715
OG0012716
OG0012717
OG0012718
OG0012719
OG0012720
OG0012721
OG0012722
OG0012723
OG0012724
OG0012725
OG0012726
OG0012727
OG0012728
OG0012729
OG0012730
OG0012731
OG0012732
OG0012733
OG0012734
OG0012735
OG0012736
OG0012737
OG0012738
OG0012739
OG0012740
OG0012741
OG0012742
OG0012743
OG0012744
OG0012745
OG0012746
OG0012747
OG0012748
OG0012749
OG0012750
OG0012751
OG0012752
OG0012753
OG0012754
OG0012755
OG0012756
OG0012757
OG0012758
OG0012759
OG0012760
OG0012761
OG0012762
OG0012763
OG0012764
OG0012765
OG0012766
OG0012767
OG0012768
OG0012769
OG0012770
OG0012771
OG0012772
OG0012773
OG0012774
OG0012775
OG0012776
OG0012777
OG0012778
OG0012779
OG0012780
OG0012781
OG0012782
OG0012783
OG0012784
OG0012785
OG0012786
OG0012787
OG0012788
OG0012789
OG0012790
OG0012791
OG0012792
OG0012793
OG0012794
OG0012795
OG0012796
OG0012797
OG0012798
OG0012799
OG0012800
OG0012801
OG0012802
OG0012803
OG0012804
OG0012805
OG0012806
OG0012807
OG0012808
OG0012809
OG0012810
OG0012811
OG0012812
OG0012813
OG0012814
OG0012815
OG0012816
OG0012817
OG0012818
OG0012819
OG0012820
OG0012821
OG0012822
OG0012823
OG0012824
OG0012825
OG0012826
OG0012827
OG0012828
OG0012829
OG0012830
OG0012831
OG0012832
OG0012833
OG0012834
OG0012835
OG0012836
OG0012837
OG0012838
OG0012839
OG0012840
OG0012841
OG0012842
OG0012843
OG0012844
OG0012845
OG0012846
OG0012847
OG0012848
OG0012849
OG0012850
OG0012851
OG0012852
OG0012853
OG0012854
OG0012855
OG0012856
OG0012857
OG0012858
OG0012859
OG0012860
OG0012861
OG0012862
OG0012863
OG0012864
OG0012865
OG0012866
OG0012867
OG0012868
OG0012869
OG0012870
OG0012871
OG0012872
OG0012873
OG0012874
OG0012875
OG0012876
OG0012877
OG0012878
OG0012879
OG0012880
OG0012881
OG0012882
OG0012883
OG0012884
OG0012885
OG0012886
OG0012887
OG0012888
OG0012889
OG0012890
OG0012891
OG0012892
OG0012893
OG0012894
OG0012895
OG0012896
OG0012897
OG0012898
OG0012899
OG0012900
OG0012901
OG0012902
OG0012903
OG0012904
OG0012905
OG0012906
OG0012907
OG0012908
OG0012909
OG0012910
OG0012911
OG0012912
OG0012913
OG0012914
OG0012915
OG0012916
OG0012917
OG0012918
OG0012919
OG0012920
OG0012921
OG0012922
OG0012923
OG0012924
OG0012925
OG0012926
OG0012927
OG0012928
OG0012929
OG0012930
OG0012931
OG0012932
OG0012933
OG0012934
OG0012935
OG0012936
OG0012937
OG0012938
OG0012939
OG0012940
OG0012941
OG0012942
OG0012943
OG0012944
OG0012945
OG0012946
OG0012947
OG0012948
OG0012949
OG0012950
OG0012951
OG0012952
OG0012953
OG0012954
OG0012955
OG0012956
OG0012957
OG0012958
OG0012959
OG0012960
OG0012961
OG0012962
OG0012963
OG0012964
OG0012965
OG0012966
OG0012967
OG0012968
OG0012969
OG0012970
OG0012971
OG0012972
OG0012973
OG0012974
OG0012975
OG0012976
OG0012977
OG0012978
OG0012979
OG0012980
OG0012981
OG0012982
OG0012983
OG0012984
OG0012985
OG0012986
OG0012987
OG0012988
OG0012989
OG0012990
OG0012991
OG0012992
OG0012993
OG0012994
OG0012995
OG0012996
OG0012997
OG0012998
OG0012999
OG0013000
OG0013001
OG0013002
OG0013003
OG0013004
OG0013005
OG0013006
OG0013007
OG0013008
OG0013009
OG0013010
OG0013011
OG0013012
OG0013013
OG0013014
OG0013015
OG0013016
OG0013017
OG0013018
OG0013019
OG0013020
OG0013021
OG0013022
OG0013023
OG0013024
OG0013025
OG0013026
OG0013027
OG0013028
OG0013029
OG0013030
OG0013031
OG0013032
OG0013033
OG0013034
OG0013035
OG0013036
OG0013037
OG0013038
OG0013039
OG0013040
OG0013041
OG0013042
OG0013043
OG0013044
OG0013045
OG0013046
OG0013047
OG0013048
OG0013049
OG0013050
OG0013051
OG0013052
OG0013053
OG0013054
OG0013055
OG0013056
OG0013057
OG0013058
OG0013059
OG0013060
OG0013061
OG0013062
OG0013063
OG0013064
OG0013065
OG0013066
OG0013067
OG0013068
OG0013069
OG0013070
OG0013071
OG0013072
OG0013073
OG0013074
OG0013075
OG0013076
OG0013077
OG0013078
OG0013079
OG0013080
OG0013081
OG0013082
OG0013083
OG0013084
OG0013085
OG0013086
OG0013087
OG0013088
OG0013089
OG0013090
OG0013091
OG0013092
OG0013093
OG0013094
OG0013095
OG0013096
OG0013097
OG0013098
OG0013099
OG0013100
OG0013101
OG0013102
OG0013103
OG0013104
OG0013105
OG0013106
OG0013107
OG0013108
OG0013109
OG0013110
OG0013111
OG0013112
OG0013113
OG0013114
OG0013115
OG0013116
OG0013117
OG0013118
OG0013119
OG0013120
OG0013121
OG0013122
OG0013123
OG0013124
OG0013125
OG0013126
OG0013127
OG0013128
OG0013129
OG0013130
OG0013131
OG0013132
OG0013133
OG0013134
OG0013135
OG0013136
OG0013137
OG0013138
OG0013139
OG0013140
OG0013141
OG0013142
OG0013143
OG0013144
OG0013145
OG0013146
OG0013147
OG0013148
OG0013149
OG0013150
OG0013151
OG0013152
OG0013153
OG0013154
OG0013155
OG0013156
OG0013157
OG0013158
OG0013159
OG0013160
OG0013161
OG0013162
OG0013163
OG0013164
OG0013165
OG0013166
OG0013167
OG0013168
OG0013169
OG0013170
OG0013171
OG0013172
OG0013173
OG0013174
OG0013175
OG0013176
OG0013177
OG0013178
OG0013179
OG0013180
OG0013181
OG0013182
OG0013183
OG0013184
OG0013185
OG0013186
OG0013187
OG0013188
OG0013189
OG0013190
OG0013191
OG0013192
OG0013193
OG0013194
OG0013195
OG0013196
OG0013197
OG0013198
OG0013199
OG0013200
OG0013201
OG0013202
OG0013203
OG0013204
OG0013205
OG0013206
OG0013207
OG0013208
OG0013209
OG0013210
OG0013211
OG0013212
OG0013213
OG0013214
OG0013215
OG0013216
OG0013217
OG0013218
OG0013219
OG0013220
OG0013221
OG0013222
OG0013223
OG0013224
OG0013225
OG0013226
OG0013227
OG0013228
OG0013229
OG0013230
OG0013231
OG0013232
OG0013233
OG0013234
OG0013235
OG0013236
OG0013237
OG0013238
OG0013239
OG0013240
OG0013241
OG0013242
OG0013243
OG0013244
OG0013245
OG0013246
OG0013247
OG0013248
OG0013249
OG0013250
OG0013251
OG0013252
OG0013253
OG0013254
OG0013255
OG0013256
OG0013257
OG0013258
OG0013259
OG0013260
OG0013261
OG0013262
OG0013263
OG0013264
OG0013265
OG0013266
OG0013267
OG0013268
OG0013269
OG0013270
OG0013271
OG0013272
OG0013273
OG0013274
OG0013275
OG0013276
OG0013277
OG0013278
OG0013279
OG0013280
OG0013281
OG0013282
OG0013283
OG0013284
OG0013285
OG0013286
OG0013287
OG0013288
OG0013289
OG0013290
OG0013291
OG0013292
OG0013293
OG0013294
OG0013295
OG0013296
OG0013297
OG0013298
OG0013299
OG0013300
OG0013301
OG0013302
OG0013303
OG0013304
OG0013305
OG0013306
OG0013307
OG0013308
OG0013309
OG0013310
OG0013311
OG0013312
OG0013313
OG0013314
OG0013315
OG0013316
OG0013317
OG0013318
OG0013319
OG0013320
OG0013321
OG0013322
OG0013323
OG0013324
OG0013325
OG0013326
OG0013327
OG0013328
OG0013329
OG0013330
OG0013331
OG0013332
OG0013333
OG0013334
OG0013335
OG0013336
OG0013337
OG0013338
OG0013339
OG0013340
OG0013341
OG0013342
OG0013343
OG0013344
OG0013345
OG0013346
OG0013347
OG0013348
OG0013349
OG0013350
OG0013351
OG0013352
OG0013353
OG0013354
OG0013355
OG0013356
OG0013357
OG0013358
OG0013359
OG0013360
OG0013361
OG0013362
OG0013363
OG0013364
OG0013365
OG0013366
OG0013367
OG0013368
OG0013369
OG0013370
OG0013371
OG0013372
OG0013373
OG0013374
OG0013375
OG0013376
OG0013377
OG0013378
OG0013379
OG0013380
OG0013381
OG0013382
OG0013383
OG0013384
OG0013385
OG0013386
OG0013387
OG0013388
OG0013389
OG0013390
OG0013391
OG0013392
OG0013393
OG0013394
OG0013395
OG0013396
OG0013397
OG0013398
OG0013399
OG0013400
OG0013401
OG0013402
OG0013403
OG0013404
OG0013405
OG0013406
OG0013407
OG0013408
OG0013409
OG0013410
OG0013411
OG0013412
OG0013413
OG0013414
OG0013415
OG0013416
OG0013417
OG0013418
OG0013419
OG0013420
OG0013421
OG0013422
OG0013423
OG0013424
OG0013425
OG0013426
OG0013427
OG0013428
OG0013429
OG0013430
OG0013431
OG0013432
OG0013433
OG0013434
OG0013435
OG0013436
OG0013437
OG0013438
OG0013439
OG0013440
OG0013441
OG0013442
OG0013443
OG0013444
OG0013445
OG0013446
OG0013447
OG0013448
OG0013449
OG0013450
OG0013451
OG0013452
OG0013453
OG0013454
OG0013455
OG0013456
OG0013457
OG0013458
OG0013459
OG0013460
OG0013461
OG0013462
OG0013463
OG0013464
OG0013465
OG0013466
OG0013467
OG0013468
OG0013469
OG0013470
OG0013471
OG0013472
OG0013473
OG0013474
OG0013475
OG0013476
OG0013477
OG0013478
OG0013479
OG0013480
OG0013481
OG0013482
OG0013483
OG0013484
OG0013485
OG0013486
OG0013487
OG0013488
OG0013489
OG0013490
OG0013491
OG0013492
OG0013493
OG0013494
OG0013495
OG0013496
OG0013497
OG0013498
OG0013499
OG0013500
OG0013501
OG0013502
OG0013503
OG0013504
OG0013505
OG0013506
OG0013507
OG0013508
OG0013509
OG0013510
OG0013511
OG0013512
OG0013513
OG0013514
OG0013515
OG0013516
OG0013517
OG0013518
OG0013519
OG0013520
OG0013521
OG0013522
OG0013523
OG0013524
OG0013525
OG0013526
OG0013527
OG0013528
OG0013529
OG0013530
OG0013531
OG0013532
OG0013533
OG0013534
OG0013535
OG0013536
OG0013537
OG0013538
OG0013539
OG0013540
OG0013541
OG0013542
OG0013543
OG0013544
OG0013545
OG0013546
OG0013547
OG0013548
OG0013549
OG0013550
OG0013551
OG0013552
OG0013553
OG0013554
OG0013555
OG0013556
OG0013557
OG0013558
OG0013559
OG0013560
OG0013561
OG0013562
OG0013563
OG0013564
OG0013565
OG0013566
OG0013567
OG0013568
OG0013569
OG0013570
OG0013571
OG0013572
OG0013573
OG0013574
OG0013575
OG0013576
OG0013577
OG0013578
OG0013579
OG0013580
OG0013581
OG0013582
OG0013583
OG0013584
OG0013585
OG0013586
OG0013587
OG0013588
OG0013589
OG0013590
OG0013591
OG0013592
OG0013593
OG0013594
OG0013595
OG0013596
OG0013597
OG0013598
OG0013599
OG0013600
OG0013601
OG0013602
OG0013603
OG0013604
OG0013605
OG0013606
OG0013607
OG0013608
OG0013609
OG0013610
OG0013611
OG0013612
OG0013613
OG0013614
OG0013615
OG0013616
OG0013617
OG0013618
OG0013619
OG0013620
OG0013621
OG0013622
OG0013623
OG0013624
OG0013625
OG0013626
OG0013627
OG0013628
OG0013629
OG0013630
OG0013631
OG0013632
OG0013633
OG0013634
OG0013635
OG0013636
OG0013637
OG0013638
OG0013639
OG0013640
OG0013641
OG0013642
OG0013643
OG0013644
OG0013645
OG0013646
OG0013647
OG0013648
OG0013649
OG0013650
OG0013651
OG0013652
OG0013653
OG0013654
OG0013655
OG0013656
OG0013657
OG0013658
OG0013659
OG0013660
OG0013661
OG0013662
OG0013663
OG0013664
OG0013665
OG0013666
OG0013667
OG0013668
OG0013669
OG0013670
OG0013671
OG0013672
OG0013673
OG0013674
OG0013675
OG0013676
OG0013677
OG0013678
OG0013679
OG0013680
OG0013681
OG0013682
OG0013683
OG0013684
OG0013685
OG0013686
OG0013687
OG0013688
OG0013689
OG0013690
OG0013691
OG0013692
OG0013693
OG0013694
OG0013695
OG0013696
OG0013697
OG0013698
OG0013699
OG0013700
OG0013701
OG0013702
OG0013703
OG0013704
OG0013705
OG0013706
OG0013707
OG0013708
OG0013709
OG0013710
OG0013711
OG0013712
OG0013713
OG0013714
OG0013715
OG0013716
OG0013717
OG0013718
OG0013719
OG0013720
OG0013721
OG0013722
OG0013723
OG0013724
OG0013725
OG0013726
OG0013727
OG0013728
OG0013729
OG0013730
OG0013731
OG0013732
OG0013733
OG0013734
OG0013735
OG0013736
OG0013737
OG0013738
OG0013739
OG0013740
OG0013741
OG0013742
OG0013743
OG0013744
OG0013745
OG0013746
OG0013747
OG0013748
OG0013749
OG0013750
OG0013751
OG0013752
OG0013753
OG0013754
OG0013755
OG0013756
OG0013757
OG0013758
OG0013759
OG0013760
OG0013761
OG0013762
OG0013763
OG0013764
OG0013765
OG0013766
OG0013767
OG0013768
OG0013769
OG0013770
OG0013771
OG0013772
OG0013773
OG0013774
OG0013775
OG0013776
OG0013777
OG0013778
OG0013779
OG0013780
OG0013781
OG0013782
OG0013783
OG0013784
OG0013785
OG0013786
OG0013787
OG0013788
OG0013789
OG0013790
OG0013791
OG0013792
OG0013793
OG0013794
OG0013795
OG0013796
OG0013797
OG0013798
OG0013799
OG0013800
OG0013801
OG0013802
OG0013803
OG0013804
OG0013805
OG0013806
OG0013807
OG0013808
OG0013809
OG0013810
OG0013811
OG0013812
OG0013813
OG0013814
OG0013815
OG0013816
OG0013817
OG0013818
OG0013819
OG0013820
OG0013821
OG0013822
OG0013823
OG0013824
OG0013825
OG0013826
OG0013827
OG0013828
OG0013829
OG0013830
OG0013831
OG0013832
OG0013833
OG0013834
OG0013835
OG0013836
OG0013837
OG0013838
OG0013839
OG0013840
OG0013841
OG0013842
OG0013843
OG0013844
OG0013845
OG0013846
OG0013847
OG0013848
OG0013849
OG0013850
OG0013851
OG0013852
OG0013853
OG0013854
OG0013855
OG0013856
OG0013857
OG0013858
OG0013859
OG0013860
OG0013861
OG0013862
OG0013863
OG0013864
OG0013865
OG0013866
OG0013867
OG0013868
OG0013869
OG0013870
OG0013871
OG0013872
OG0013873
OG0013874
OG0013875
OG0013876
OG0013877
OG0013878
OG0013879
OG0013880
OG0013881
OG0013882
OG0013883
OG0013884
OG0013885
OG0013886
OG0013887
OG0013888
OG0013889
OG0013890
OG0013891
OG0013892
OG0013893
OG0013894
OG0013895
OG0013896
OG0013897
OG0013898
OG0013899
OG0013900
OG0013901
OG0013902
OG0013903
OG0013904
OG0013905
OG0013906
OG0013907
OG0013908
OG0013909
OG0013910
OG0013911
OG0013912
OG0013913
OG0013914
OG0013915
OG0013916
OG0013917
OG0013918
OG0013919
OG0013920
OG0013921
OG0013922
OG0013923
OG0013924
OG0013925
OG0013926
OG0013927
OG0013928
OG0013929
OG0013930
OG0013931
OG0013932
OG0013933
OG0013934
OG0013935
OG0013936
OG0013937
OG0013938
OG0013939
OG0013940
OG0013941
OG0013942
OG0013943
OG0013944
OG0013945
OG0013946
OG0013947
OG0013948
OG0013949
OG0013950
OG0013951
OG0013952
OG0013953
OG0013954
OG0013955
OG0013956
OG0013957
OG0013958
OG0013959
OG0013960
OG0013961
OG0013962
OG0013963
OG0013964
OG0013965
OG0013966
OG0013967
OG0013968
OG0013969
OG0013970
OG0013971
OG0013972
OG0013973
OG0013974
OG0013975
OG0013976
OG0013977
OG0013978
OG0013979
OG0013980
OG0013981
OG0013982
OG0013983
OG0013984
OG0013985
OG0013986
OG0013987
OG0013988
OG0013989
OG0013990
OG0013991
OG0013992
OG0013993
OG0013994
OG0013995
OG0013996
OG0013997
OG0013998
OG0013999
OG0014000
OG0014001
OG0014002
OG0014003
OG0014004
OG0014005
OG0014006
OG0014007
OG0014008
OG0014009
OG0014010
OG0014011
OG0014012
OG0014013
OG0014014
OG0014015
OG0014016
OG0014017
OG0014018
OG0014019
OG0014020
OG0014021
OG0014022
OG0014023
OG0014024
OG0014025
OG0014026
OG0014027
OG0014028
OG0014029
OG0014030
OG0014031
OG0014032
OG0014033
OG0014034
OG0014035
OG0014036
OG0014037
OG0014038
OG0014039
OG0014040
OG0014041
OG0014042
OG0014043
OG0014044
OG0014045
OG0014046
OG0014047
OG0014048
OG0014049
OG0014050
OG0014051
OG0014052
OG0014053
OG0014054
OG0014055
OG0014056
OG0014057
OG0014058
OG0014059
OG0014060
OG0014061
OG0014062
OG0014063
OG0014064
OG0014065
OG0014066
OG0014067
OG0014068
OG0014069
OG0014070
OG0014071
OG0014072
OG0014073
OG0014074
OG0014075
OG0014076
OG0014077
OG0014078
OG0014079
OG0014080
OG0014081
OG0014082
OG0014083
OG0014084
OG0014085
OG0014086
OG0014087
OG0014088
OG0014089
OG0014090
OG0014091
OG0014092
OG0014093
OG0014094
OG0014095
OG0014096
OG0014097
OG0014098
OG0014099
OG0014100
OG0014101
OG0014102
OG0014103
OG0014104
OG0014105
OG0014106
OG0014107
OG0014108
OG0014109
OG0014110
OG0014111
OG0014112
OG0014113
OG0014114
OG0014115
OG0014116
OG0014117
OG0014118
OG0014119
OG0014120
OG0014121
OG0014122
OG0014123
OG0014124
OG0014125
OG0014126
OG0014127
OG0014128
OG0014129
OG0014130
OG0014131
OG0014132
OG0014133
OG0014134
OG0014135
OG0014136
OG0014137
OG0014138
OG0014139
OG0014140
OG0014141
OG0014142
OG0014143
OG0014144
OG0014145
OG0014146
OG0014147
OG0014148
OG0014149
OG0014150
OG0014151
OG0014152
OG0014153
OG0014154
OG0014155
OG0014156
OG0014157
OG0014158
OG0014159
OG0014160
OG0014161
OG0014162
OG0014163
OG0014164
OG0014165
OG0014166
OG0014167
OG0014168
OG0014169
OG0014170
OG0014171
OG0014172
OG0014173
OG0014174
OG0014175
OG0014176
OG0014177
OG0014178
OG0014179
OG0014180
OG0014181
OG0014182
OG0014183
OG0014184
OG0014185
OG0014186
OG0014187
OG0014188
OG0014189
OG0014190
OG0014191
OG0014192
OG0014193
OG0014194
OG0014195
OG0014196
OG0014197
OG0014198
OG0014199
OG0014200
OG0014201
OG0014202
OG0014203
OG0014204
OG0014205
OG0014206
OG0014207
OG0014208
OG0014209
OG0014210
OG0014211
OG0014212
OG0014213
OG0014214
OG0014215
OG0014216
OG0014217
OG0014218
OG0014219
OG0014220
OG0014221
OG0014222
OG0014223
OG0014224
OG0014225
OG0014226
OG0014227
OG0014228
OG0014229
OG0014230
OG0014231
OG0014232
OG0014233
OG0014234
OG0014235
OG0014236
OG0014237
OG0014238
OG0014239
OG0014240
OG0014241
OG0014242
OG0014243
OG0014244
OG0014245
OG0014246
OG0014247
OG0014248
OG0014249
OG0014250
OG0014251
OG0014252
OG0014253
OG0014254
OG0014255
OG0014256
OG0014257
OG0014258
OG0014259
OG0014260
OG0014261
OG0014262
OG0014263
OG0014264
OG0014265
OG0014266
OG0014267
OG0014268
OG0014269
OG0014270
OG0014271
OG0014272
OG0014273
OG0014274
OG0014275
OG0014276
OG0014277
OG0014278
OG0014279
OG0014280
OG0014281
OG0014282
OG0014283
OG0014284
OG0014285
OG0014286
OG0014287
OG0014288
OG0014289
OG0014290
OG0014291
OG0014292
OG0014293
OG0014294
OG0014295
OG0014296
OG0014297
OG0014298
OG0014299
OG0014300
OG0014301
OG0014302
OG0014303
OG0014304
OG0014305
OG0014306
OG0014307
OG0014308
OG0014309
OG0014310
OG0014311
OG0014312
OG0014313
OG0014314
OG0014315
OG0014316
OG0014317
OG0014318
OG0014319
OG0014320
OG0014321
OG0014322
OG0014323
OG0014324
OG0014325
OG0014326
OG0014327
OG0014328
OG0014329
OG0014330
OG0014331
OG0014332
OG0014333
OG0014334
OG0014335
OG0014336
OG0014337
OG0014338
OG0014339
OG0014340
OG0014341
OG0014342
OG0014343
OG0014344
OG0014345
OG0014346
OG0014347
OG0014348
OG0014349
OG0014350
OG0014351
OG0014352
OG0014353
OG0014354
OG0014355
OG0014356
OG0014357
OG0014358
OG0014359
OG0014360
OG0014361
OG0014362
OG0014363
OG0014364
OG0014365
OG0014366
OG0014367
OG0014368
OG0014369
OG0014370
OG0014371
OG0014372
OG0014373
OG0014374
OG0014375
OG0014376
OG0014377
OG0014378
OG0014379
OG0014380
OG0014381
OG0014382
OG0014383
OG0014384
OG0014385
OG0014386
OG0014387
OG0014388
OG0014389
OG0014390
OG0014391
OG0014392
OG0014393
OG0014394
OG0014395
OG0014396
OG0014397
OG0014398
OG0014399
OG0014400
OG0014401
OG0014402
OG0014403
OG0014404
OG0014405
OG0014406
OG0014407
OG0014408
OG0014409
OG0014410
OG0014411
OG0014412
OG0014413
OG0014414
OG0014415
OG0014416
OG0014417
OG0014418
OG0014419
OG0014420
OG0014421
OG0014422
OG0014423
OG0014424
OG0014425
OG0014426
OG0014427
OG0014428
OG0014429
OG0014430
OG0014431
OG0014432
OG0014433
OG0014434
OG0014435
OG0014436
OG0014437
OG0014438
OG0014439
OG0014440
OG0014441
OG0014442
OG0014443
OG0014444
OG0014445
OG0014446
OG0014447
OG0014448
OG0014449
OG0014450
OG0014451
OG0014452
OG0014453
OG0014454
OG0014455
OG0014456
OG0014457
OG0014458
OG0014459
OG0014460
OG0014461
OG0014462
OG0014463
OG0014464
OG0014465
OG0014466
OG0014467
OG0014468
OG0014469
OG0014470
OG0014471
OG0014472
OG0014473
OG0014474
OG0014475
OG0014476
OG0014477
OG0014478
OG0014479
OG0014480
OG0014481
OG0014482
OG0014483
OG0014484
OG0014485
OG0014486
OG0014487
OG0014488
OG0014489
OG0014490
OG0014491
OG0014492
OG0014493
OG0014494
OG0014495
OG0014496
OG0014497
OG0014498
OG0014499
OG0014500
OG0014501
OG0014502
OG0014503
OG0014504
OG0014505
OG0014506
OG0014507
OG0014508
OG0014509
OG0014510
OG0014511
OG0014512
OG0014513
OG0014514
OG0014515
OG0014516
OG0014517
OG0014518
OG0014519
OG0014520
OG0014521
OG0014522
OG0014523
OG0014524
OG0014525
OG0014526
OG0014527
OG0014528
OG0014529
OG0014530
OG0014531
OG0014532
OG0014533
OG0014534
OG0014535
OG0014536
OG0014537
OG0014538
OG0014539
OG0014540
OG0014541
OG0014542
OG0014543
OG0014544
OG0014545
OG0014546
OG0014547
OG0014548
OG0014549
OG0014550
OG0014551
OG0014552
OG0014553
OG0014554
OG0014555
OG0014556
OG0014557
OG0014558
OG0014559
OG0014560
OG0014561
OG0014562
OG0014563
OG0014564
OG0014565
OG0014566
OG0014567
OG0014568
OG0014569
OG0014570
OG0014571
OG0014572
OG0014573
OG0014574
OG0014575
OG0014576
OG0014577
OG0014578
OG0014579
OG0014580
OG0014581
OG0014582
OG0014583
OG0014584
OG0014585
OG0014586
OG0014587
OG0014588
OG0014589
OG0014590
OG0014591
OG0014592
OG0014593
OG0014594
OG0014595
OG0014596
OG0014597
OG0014598
OG0014599
OG0014600
OG0014601
OG0014602
OG0014603
OG0014604
OG0014605
OG0014606
OG0014607
OG0014608
OG0014609
OG0014610
OG0014611
OG0014612
OG0014613
OG0014614
OG0014615
OG0014616
OG0014617
OG0014618
OG0014619
OG0014620
OG0014621
OG0014622
OG0014623
OG0014624
OG0014625
OG0014626
OG0014627
OG0014628
OG0014629
OG0014630
OG0014631
OG0014632
OG0014633
OG0014634
OG0014635
OG0014636
OG0014637
OG0014638
OG0014639
OG0014640
OG0014641
OG0014642
OG0014643
OG0014644
OG0014645
OG0014646
OG0014647
OG0014648
OG0014649
OG0014650
OG0014651
OG0014652
OG0014653
OG0014654
OG0014655
OG0014656
OG0014657
OG0014658
OG0014659
OG0014660
OG0014661
OG0014662
OG0014663
OG0014664
OG0014665
OG0014666
OG0014667
OG0014668
OG0014669
OG0014670
OG0014671
OG0014672
OG0014673
OG0014674
OG0014675
OG0014676
OG0014677
OG0014678
OG0014679
OG0014680
OG0014681
OG0014682
OG0014683
OG0014684
OG0014685
OG0014686
OG0014687
OG0014688
OG0014689
OG0014690
OG0014691
OG0014692
OG0014693
OG0014694
OG0014695
OG0014696
OG0014697
OG0014698
OG0014699
OG0014700
OG0014701
OG0014702
OG0014703
OG0014704
OG0014705
OG0014706
OG0014707
OG0014708
OG0014709
OG0014710
OG0014711
OG0014712
OG0014713
OG0014714
OG0014715
OG0014716
OG0014717
OG0014718
OG0014719
OG0014720
OG0014721
OG0014722
OG0014723
OG0014724
OG0014725
OG0014726
OG0014727
OG0014728
OG0014729
OG0014730
OG0014731
OG0014732
OG0014733
OG0014734
OG0014735
OG0014736
OG0014737
OG0014738
OG0014739
OG0014740
OG0014741
OG0014742
OG0014743
OG0014744
OG0014745
OG0014746
OG0014747
OG0014748
OG0014749
OG0014750
OG0014751
OG0014752
OG0014753
OG0014754
OG0014755
OG0014756
OG0014757
OG0014758
OG0014759
OG0014760
OG0014761
OG0014762
OG0014763
OG0014764
OG0014765
OG0014766
OG0014767
OG0014768
OG0014769
OG0014770
OG0014771
OG0014772
OG0014773
OG0014774
OG0014775
OG0014776
OG0014777
OG0014778
OG0014779
OG0014780
OG0014781
OG0014782
OG0014783
OG0014784
OG0014785
OG0014786
OG0014787
OG0014788
OG0014789
OG0014790
OG0014791
OG0014792
OG0014793
OG0014794
OG0014795
OG0014796
OG0014797
OG0014798
OG0014799
OG0014800
OG0014801
OG0014802
OG0014803
OG0014804
OG0014805
OG0014806
OG0014807
OG0014808
OG0014809
OG0014810
OG0014811
OG0014812
OG0014813
OG0014814
OG0014815
OG0014816
OG0014817
OG0014818
OG0014819
OG0014820
OG0014821
OG0014822
OG0014823
OG0014824
OG0014825
OG0014826
OG0014827
OG0014828
OG0014829
OG0014830
OG0014831
OG0014832
OG0014833
OG0014834
OG0014835
OG0014836
OG0014837
OG0014838
OG0014839
OG0014840
OG0014841
OG0014842
OG0014843
OG0014844
OG0014845
OG0014846
OG0014847
OG0014848
OG0014849
OG0014850
OG0014851
OG0014852
OG0014853
OG0014854
OG0014855
OG0014856
OG0014857
OG0014858
OG0014859
OG0014860
OG0014861
OG0014862
OG0014863
OG0014864
OG0014865
OG0014866
OG0014867
OG0014868
OG0014869
OG0014870
OG0014871
OG0014872
OG0014873
OG0014874
OG0014875
OG0014876
OG0014877
OG0014878
OG0014879
OG0014880
OG0014881
OG0014882
OG0014883
OG0014884
OG0014885
OG0014886
OG0014887
OG0014888
OG0014889
OG0014890
OG0014891
OG0014892
OG0014893
OG0014894
OG0014895
OG0014896
OG0014897
OG0014898
OG0014899
OG0014900
OG0014901
OG0014902
OG0014903
OG0014904
OG0014905
OG0014906
OG0014907
OG0014908
OG0014909
OG0014910
OG0014911
OG0014912
OG0014913
OG0014914
OG0014915
OG0014916
OG0014917
OG0014918
OG0014919
OG0014920
OG0014921
OG0014922
OG0014923
OG0014924
OG0014925
OG0014926
OG0014927
OG0014928
OG0014929
OG0014930
OG0014931
OG0014932
OG0014933
OG0014934
OG0014935
OG0014936
OG0014937
OG0014938
OG0014939
OG0014940
OG0014941
OG0014942
OG0014943
OG0014944
OG0014945
OG0014946
OG0014947
OG0014948
OG0014949
OG0014950
OG0014951
OG0014952
OG0014953
OG0014954
OG0014955
OG0014956
OG0014957
OG0014958
OG0014959
OG0014960
OG0014961
OG0014962
OG0014963
OG0014964
OG0014965
OG0014966
OG0014967
OG0014968
OG0014969
OG0014970
OG0014971
OG0014972
OG0014973
OG0014974
OG0014975
OG0014976
OG0014977
OG0014978
OG0014979
OG0014980
OG0014981
OG0014982
OG0014983
OG0014984
OG0014985
OG0014986
OG0014987
OG0014988
OG0014989
OG0014990
OG0014991
OG0014992
OG0014993
OG0014994
OG0014995
OG0014996
OG0014997
OG0014998
OG0014999
OG0015000
OG0015001
OG0015002
OG0015003
OG0015004
OG0015005
OG0015006
OG0015007
OG0015008
OG0015009
OG0015010
OG0015011
OG0015012
OG0015013
OG0015014
OG0015015
OG0015016
OG0015017
OG0015018
OG0015019
OG0015020
OG0015021
OG0015022
OG0015023
OG0015024
OG0015025
OG0015026
OG0015027
OG0015028
OG0015029
OG0015030
OG0015031
OG0015032
OG0015033
OG0015034
OG0015035
OG0015036
OG0015037
OG0015038
OG0015039
OG0015040
OG0015041
OG0015042
OG0015043
OG0015044
OG0015045
OG0015046
OG0015047
OG0015048
OG0015049
OG0015050
OG0015051
OG0015052
OG0015053
OG0015054
OG0015055
OG0015056
OG0015057
OG0015058
OG0015059
OG0015060
OG0015061
OG0015062
OG0015063
OG0015064
OG0015065
OG0015066
OG0015067
OG0015068
OG0015069
OG0015070
OG0015071
OG0015072
OG0015073
OG0015074
OG0015075
OG0015076
OG0015077
OG0015078
OG0015079
OG0015080
OG0015081
OG0015082
OG0015083
OG0015084
OG0015085
OG0015086
OG0015087
OG0015088
OG0015089
OG0015090
OG0015091
OG0015092
OG0015093
OG0015094
OG0015095
OG0015096
OG0015097
OG0015098
OG0015099
OG0015100
OG0015101
OG0015102
OG0015103
OG0015104
OG0015105
OG0015106
OG0015107
OG0015108
OG0015109
OG0015110
OG0015111
OG0015112
OG0015113
OG0015114
OG0015115
OG0015116
OG0015117
OG0015118
OG0015119
OG0015120
OG0015121
OG0015122
OG0015123
OG0015124
OG0015125
OG0015126
OG0015127
OG0015128
OG0015129
OG0015130
OG0015131
OG0015132
OG0015133
OG0015134
OG0015135
OG0015136
OG0015137
OG0015138
OG0015139
OG0015140
OG0015141
OG0015142
OG0015143
OG0015144
OG0015145
OG0015146
OG0015147
OG0015148
OG0015149
OG0015150
OG0015151
OG0015152
OG0015153
OG0015154
OG0015155
OG0015156
OG0015157
OG0015158
OG0015159
OG0015160
OG0015161
OG0015162
OG0015163
OG0015164
OG0015165
OG0015166
OG0015167
OG0015168
OG0015169
OG0015170
OG0015171
OG0015172
OG0015173
OG0015174
OG0015175
OG0015176
OG0015177
OG0015178
OG0015179
OG0015180
OG0015181
OG0015182
OG0015183
OG0015184
OG0015185
OG0015186
OG0015187
OG0015188
OG0015189
OG0015190
OG0015191
OG0015192
OG0015193
OG0015194
OG0015195
OG0015196
OG0015197
OG0015198
OG0015199
OG0015200
OG0015201
OG0015202
OG0015203
OG0015204
OG0015205
OG0015206
OG0015207
OG0015208
OG0015209
OG0015210
OG0015211
OG0015212
OG0015213
OG0015214
OG0015215
OG0015216
OG0015217
OG0015218
OG0015219
OG0015220
OG0015221
OG0015222
OG0015223
OG0015224
OG0015225
OG0015226
OG0015227
OG0015228
OG0015229
OG0015230
OG0015231
OG0015232
OG0015233
OG0015234
OG0015235
OG0015236
OG0015237
OG0015238
OG0015239
OG0015240
OG0015241
OG0015242
OG0015243
OG0015244
OG0015245
OG0015246
OG0015247
OG0015248
OG0015249
OG0015250
OG0015251
OG0015252
OG0015253
OG0015254
OG0015255
OG0015256
OG0015257
OG0015258
OG0015259
OG0015260
OG0015261
OG0015262
OG0015263
OG0015264
OG0015265
OG0015266
OG0015267
OG0015268
OG0015269
OG0015270
OG0015271
OG0015272
OG0015273
OG0015274
OG0015275
OG0015276
OG0015277
OG0015278
OG0015279
OG0015280
OG0015281
OG0015282
OG0015283
OG0015284
OG0015285
OG0015286
OG0015287
OG0015288
OG0015289
OG0015290
OG0015291
OG0015292
OG0015293
OG0015294
OG0015295
OG0015296
OG0015297
OG0015298
OG0015299
OG0015300
OG0015301
OG0015302
OG0015303
OG0015304
OG0015305
OG0015306
OG0015307
OG0015308
OG0015309
OG0015310
OG0015311
OG0015312
OG0015313
OG0015314
OG0015315
OG0015316
OG0015317
OG0015318
OG0015319
OG0015320
OG0015321
OG0015322
OG0015323
OG0015324
OG0015325
OG0015326
OG0015327
OG0015328
OG0015329
OG0015330
OG0015331
OG0015332
OG0015333
OG0015334
OG0015335
OG0015336
OG0015337
OG0015338
OG0015339
OG0015340
OG0015341
OG0015342
OG0015343
OG0015344
OG0015345
OG0015346
OG0015347
OG0015348
OG0015349
OG0015350
OG0015351
OG0015352
OG0015353
OG0015354
OG0015355
OG0015356
OG0015357
OG0015358
OG0015359
OG0015360
OG0015361
OG0015362
OG0015363
OG0015364
OG0015365
OG0015366
OG0015367
OG0015368
OG0015369
OG0015370
OG0015371
OG0015372
OG0015373
OG0015374
OG0015375
OG0015376
OG0015377
OG0015378
OG0015379
OG0015380
OG0015381
OG0015382
OG0015383
OG0015384
OG0015385
OG0015386
OG0015387
OG0015388
OG0015389
OG0015390
OG0015391
OG0015392
OG0015393
OG0015394
OG0015395
OG0015396
OG0015397
OG0015398
OG0015399
OG0015400
OG0015401
OG0015402
OG0015403
OG0015404
OG0015405
OG0015406
OG0015407
OG0015408
OG0015409
OG0015410
OG0015411
OG0015412
OG0015413
OG0015414
OG0015415
OG0015416
OG0015417
OG0015418
OG0015419
OG0015420
OG0015421
OG0015422
OG0015423
OG0015424
OG0015425
OG0015426
OG0015427
OG0015428
OG0015429
OG0015430
OG0015431
OG0015432
OG0015433
OG0015434
OG0015435
OG0015436
OG0015437
OG0015438
OG0015439
OG0015440
OG0015441
OG0015442
OG0015443
OG0015444
OG0015445
OG0015446
OG0015447
OG0015448
OG0015449
OG0015450
OG0015451
OG0015452
OG0015453
OG0015454
OG0015455
OG0015456
OG0015457
OG0015458
OG0015459
OG0015460
OG0015461
OG0015462
OG0015463
OG0015464
OG0015465
OG0015466
OG0015467
OG0015468
OG0015469
OG0015470
OG0015471
OG0015472
OG0015473
OG0015474
OG0015475
OG0015476
OG0015477
OG0015478
OG0015479
OG0015480
OG0015481
OG0015482
OG0015483
OG0015484
OG0015485
OG0015486
OG0015487
OG0015488
OG0015489
OG0015490
OG0015491
OG0015492
OG0015493
OG0015494
OG0015495
OG0015496
OG0015497
OG0015498
OG0015499
OG0015500
OG0015501
OG0015502
OG0015503
OG0015504
OG0015505
OG0015506
OG0015507
OG0015508
OG0015509
OG0015510
OG0015511
OG0015512
OG0015513
OG0015514
OG0015515
OG0015516
OG0015517
OG0015518
OG0015519
OG0015520
OG0015521
OG0015522
OG0015523
OG0015524
OG0015525
OG0015526
OG0015527
OG0015528
OG0015529
OG0015530
OG0015531
OG0015532
OG0015533
OG0015534
OG0015535
OG0015536
OG0015537
OG0015538
OG0015539
OG0015540
OG0015541
OG0015542
OG0015543
OG0015544
OG0015545
OG0015546
OG0015547
OG0015548
OG0015549
OG0015550
OG0015551
OG0015552
OG0015553
OG0015554
OG0015555
OG0015556
OG0015557
OG0015558
OG0015559
OG0015560
OG0015561
OG0015562
OG0015563
OG0015564
OG0015565
OG0015566
OG0015567
OG0015568
OG0015569
OG0015570
OG0015571
OG0015572
OG0015573
OG0015574
OG0015575
OG0015576
OG0015577
OG0015578
OG0015579
OG0015580
OG0015581
OG0015582
OG0015583
OG0015584
OG0015585
OG0015586
OG0015587
OG0015588
OG0015589
OG0015590
OG0015591
OG0015592
OG0015593
OG0015594
OG0015595
OG0015596
OG0015597
OG0015598
OG0015599
OG0015600
OG0015601
OG0015602
OG0015603
OG0015604
OG0015605
OG0015606
OG0015607
OG0015608
OG0015609
OG0015610
OG0015611
OG0015612
OG0015613
OG0015614
OG0015615
OG0015616
OG0015617
OG0015618
OG0015619
OG0015620
OG0015621
OG0015622
OG0015623
OG0015624
OG0015625
OG0015626
OG0015627
OG0015628
OG0015629
OG0015630
OG0015631
OG0015632
OG0015633
OG0015634
OG0015635
OG0015636
OG0015637
OG0015638
OG0015639
OG0015640
OG0015641
OG0015642
OG0015643
OG0015644
OG0015645
OG0015646
OG0015647
OG0015648
OG0015649
OG0015650
OG0015651
OG0015652
OG0015653
OG0015654
OG0015655
OG0015656
OG0015657
OG0015658
OG0015659
OG0015660
OG0015661
OG0015662
OG0015663
OG0015664
OG0015665
OG0015666
OG0015667
OG0015668
OG0015669
OG0015670
OG0015671
OG0015672
OG0015673
OG0015674
OG0015675
OG0015676
OG0015677
OG0015678
OG0015679
OG0015680
OG0015681
OG0015682
OG0015683
OG0015684
OG0015685
OG0015686
OG0015687
OG0015688
OG0015689
OG0015690
OG0015691
OG0015692
OG0015693
OG0015694
OG0015695
OG0015696
OG0015697
OG0015698
OG0015699
OG0015700
OG0015701
OG0015702
OG0015703
OG0015704
OG0015705
OG0015706
OG0015707
OG0015708
OG0015709
OG0015710
OG0015711
OG0015712
OG0015713
OG0015714
OG0015715
OG0015716
OG0015717
OG0015718
OG0015719
OG0015720
OG0015721
OG0015722
OG0015723
OG0015724
OG0015725
OG0015726
OG0015727
OG0015728
OG0015729
OG0015730
OG0015731
OG0015732
OG0015733
OG0015734
OG0015735
OG0015736
OG0015737
OG0015738
OG0015739
OG0015740
OG0015741
OG0015742
OG0015743
OG0015744
OG0015745
OG0015746
OG0015747
OG0015748
OG0015749
OG0015750
OG0015751
OG0015752
OG0015753
OG0015754
OG0015755
OG0015756
OG0015757
OG0015758
OG0015759
OG0015760
OG0015761
OG0015762
OG0015763
OG0015764
OG0015765
OG0015766
OG0015767
OG0015768
OG0015769
OG0015770
OG0015771
OG0015772
OG0015773
OG0015774
OG0015775
OG0015776
OG0015777
OG0015778
OG0015779
OG0015780
OG0015781
OG0015782
OG0015783
OG0015784
OG0015785
OG0015786
OG0015787
OG0015788
OG0015789
OG0015790
OG0015791
OG0015792
OG0015793
OG0015794
OG0015795
OG0015796
OG0015797
OG0015798
OG0015799
OG0015800
OG0015801
OG0015802
OG0015803
OG0015804
OG0015805
OG0015806
OG0015807
OG0015808
OG0015809
OG0015810
OG0015811
OG0015812
OG0015813
OG0015814
OG0015815
OG0015816
OG0015817
OG0015818
OG0015819
OG0015820
OG0015821
OG0015822
OG0015823
OG0015824
OG0015825
OG0015826
OG0015827
OG0015828
OG0015829
OG0015830
OG0015831
OG0015832
OG0015833
OG0015834
OG0015835
OG0015836
OG0015837
OG0015838
OG0015839
OG0015840
OG0015841
OG0015842
OG0015843
OG0015844
OG0015845
OG0015846
OG0015847
OG0015848
OG0015849
OG0015850
OG0015851
OG0015852
OG0015853
OG0015854
OG0015855
OG0015856
OG0015857
OG0015858
OG0015859
OG0015860
OG0015861
OG0015862
OG0015863
OG0015864
OG0015865
OG0015866
OG0015867
OG0015868
OG0015869
OG0015870
OG0015871
OG0015872
OG0015873
OG0015874
OG0015875
OG0015876
OG0015877
OG0015878
OG0015879
OG0015880
OG0015881
OG0015882
OG0015883
OG0015884
OG0015885
OG0015886
OG0015887
OG0015888
OG0015889
OG0015890
OG0015891
OG0015892
OG0015893
OG0015894
OG0015895
OG0015896
OG0015897
OG0015898
OG0015899
OG0015900
OG0015901
OG0015902
OG0015903
OG0015904
OG0015905
OG0015906
OG0015907
OG0015908
OG0015909
OG0015910
OG0015911
OG0015912
OG0015913
OG0015914
OG0015915
OG0015916
OG0015917
OG0015918
OG0015919
OG0015920
OG0015921
OG0015922
OG0015923
OG0015924
OG0015925
OG0015926
OG0015927
OG0015928
OG0015929
OG0015930
OG0015931
OG0015932
OG0015933
OG0015934
OG0015935
OG0015936
OG0015937
OG0015938
OG0015939
OG0015940
OG0015941
OG0015942
OG0015943
OG0015944
OG0015945
OG0015946
OG0015947
OG0015948
OG0015949
OG0015950
OG0015951
OG0015952
OG0015953
OG0015954
OG0015955
OG0015956
OG0015957
OG0015958
OG0015959
OG0015960
OG0015961
OG0015962
OG0015963
OG0015964
OG0015965
OG0015966
OG0015967
OG0015968
OG0015969
OG0015970
OG0015971
OG0015972
OG0015973
OG0015974
OG0015975
OG0015976
OG0015977
OG0015978
OG0015979
OG0015980
OG0015981
OG0015982
OG0015983
OG0015984
OG0015985
OG0015986
OG0015987
OG0015988
OG0015989
OG0015990
OG0015991
OG0015992
OG0015993
OG0015994
OG0015995
OG0015996
OG0015997
OG0015998
OG0015999
OG0016000
OG0016001
OG0016002
OG0016003
OG0016004
OG0016005
OG0016006
OG0016007
OG0016008
OG0016009
OG0016010
OG0016011
OG0016012
OG0016013
OG0016014
OG0016015
OG0016016
OG0016017
OG0016018
OG0016019
OG0016020
OG0016021
OG0016022
OG0016023
OG0016024
OG0016025
OG0016026
OG0016027
OG0016028
OG0016029
OG0016030
OG0016031
OG0016032
OG0016033
OG0016034
OG0016035
OG0016036
OG0016037
OG0016038
OG0016039
OG0016040
OG0016041
OG0016042
OG0016043
OG0016044
OG0016045
OG0016046
OG0016047
OG0016048
OG0016049
OG0016050
OG0016051
OG0016052
OG0016053
OG0016054
OG0016055
OG0016056
OG0016057
OG0016058
OG0016059
OG0016060
OG0016061
OG0016062
OG0016063
OG0016064
OG0016065
OG0016066
OG0016067
OG0016068
OG0016069
OG0016070
OG0016071
OG0016072
OG0016073
OG0016074
OG0016075
OG0016076
OG0016077
OG0016078
OG0016079
OG0016080
OG0016081
OG0016082
OG0016083
OG0016084
OG0016085
OG0016086
OG0016087
OG0016088
OG0016089
OG0016090
OG0016091
OG0016092
OG0016093
OG0016094
OG0016095
OG0016096
OG0016097
OG0016098
OG0016099
OG0016100
OG0016101
OG0016102
OG0016103
OG0016104
OG0016105
OG0016106
OG0016107
OG0016108
OG0016109
OG0016110
OG0016111
OG0016112
OG0016113
OG0016114
OG0016115
OG0016116
OG0016117
OG0016118
OG0016119
OG0016120
OG0016121
OG0016122
OG0016123
OG0016124
OG0016125
OG0016126
OG0016127
OG0016128
OG0016129
OG0016130
OG0016131
OG0016132
OG0016133
OG0016134
OG0016135
OG0016136
OG0016137
OG0016138
OG0016139
OG0016140
OG0016141
OG0016142
OG0016143
OG0016144
OG0016145
OG0016146
OG0016147
OG0016148
OG0016149
OG0016150
OG0016151
OG0016152
OG0016153
OG0016154
OG0016155
OG0016156
OG0016157
OG0016158
OG0016159
OG0016160
OG0016161
OG0016162
OG0016163
OG0016164
OG0016165
OG0016166
OG0016167
OG0016168
OG0016169
OG0016170
OG0016171
OG0016172
OG0016173
OG0016174
OG0016175
OG0016176
OG0016177
OG0016178
OG0016179
OG0016180
OG0016181
OG0016182
OG0016183
OG0016184
OG0016185
OG0016186
OG0016187
OG0016188
OG0016189
OG0016190
OG0016191
OG0016192
OG0016193
OG0016194
OG0016195
OG0016196
OG0016197
OG0016198
OG0016199
OG0016200
OG0016201
OG0016202
OG0016203
OG0016204
OG0016205
OG0016206
OG0016207
OG0016208
OG0016209
OG0016210
OG0016211
OG0016212
OG0016213
OG0016214
OG0016215
OG0016216
OG0016217
OG0016218
OG0016219
OG0016220
OG0016221
OG0016222
OG0016223
OG0016224
OG0016225
OG0016226
OG0016227
OG0016228
OG0016229
OG0016230
OG0016231
OG0016232
OG0016233
OG0016234
OG0016235
OG0016236
OG0016237
OG0016238
OG0016239
OG0016240
OG0016241
OG0016242
OG0016243
OG0016244
OG0016245
OG0016246
OG0016247
OG0016248
OG0016249
OG0016250
OG0016251
OG0016252
OG0016253
OG0016254
OG0016255
OG0016256
OG0016257
OG0016258
OG0016259
OG0016260
OG0016261
OG0016262
OG0016263
OG0016264
OG0016265
OG0016266
OG0016267
OG0016268
OG0016269
OG0016270
OG0016271
OG0016272
OG0016273
OG0016274
OG0016275
OG0016276
OG0016277
OG0016278
OG0016279
OG0016280
OG0016281
OG0016282
OG0016283
OG0016284
OG0016285
OG0016286
OG0016287
OG0016288
OG0016289
OG0016290
OG0016291
OG0016292
OG0016293
OG0016294
OG0016295
OG0016296
OG0016297
OG0016298
OG0016299
OG0016300
OG0016301
OG0016302
OG0016303
OG0016304
OG0016305
OG0016306
OG0016307
OG0016308
OG0016309
OG0016310
OG0016311
OG0016312
OG0016313
OG0016314
OG0016315
OG0016316
OG0016317
OG0016318
OG0016319
OG0016320
OG0016321
OG0016322
OG0016323
OG0016324
OG0016325
OG0016326
OG0016327
OG0016328
OG0016329
OG0016330
OG0016331
OG0016332
OG0016333
OG0016334
OG0016335
OG0016336
OG0016337
OG0016338
OG0016339
OG0016340
OG0016341
OG0016342
OG0016343
OG0016344
OG0016345
OG0016346
OG0016347
OG0016348
OG0016349
OG0016350
OG0016351
OG0016352
OG0016353
OG0016354
OG0016355
OG0016356
OG0016357
OG0016358
OG0016359
OG0016360
OG0016361
OG0016362
OG0016363
OG0016364
OG0016365
OG0016366
OG0016367
OG0016368
OG0016369
OG0016370
OG0016371
OG0016372
OG0016373
OG0016374
OG0016375
OG0016376
OG0016377
OG0016378
OG0016379
OG0016380
OG0016381
OG0016382
OG0016383
OG0016384
OG0016385
OG0016386
OG0016387
OG0016388
OG0016389
OG0016390
OG0016391
OG0016392
OG0016393
OG0016394
OG0016395
OG0016396
OG0016397
OG0016398
OG0016399
OG0016400
OG0016401
OG0016402
OG0016403
OG0016404
OG0016405
OG0016406
OG0016407
OG0016408
OG0016409
OG0016410
OG0016411
OG0016412
OG0016413
OG0016414
OG0016415
OG0016416
OG0016417
OG0016418
OG0016419
OG0016420
OG0016421
OG0016422
OG0016423
OG0016424
OG0016425
OG0016426
OG0016427
OG0016428
OG0016429
OG0016430
OG0016431
OG0016432
OG0016433
OG0016434
OG0016435
OG0016436
OG0016437
OG0016438
OG0016439
OG0016440
OG0016441
OG0016442
OG0016443
OG0016444
OG0016445
OG0016446
OG0016447
OG0016448
OG0016449
OG0016450
OG0016451
OG0016452
OG0016453
OG0016454
OG0016455
OG0016456
OG0016457
OG0016458
OG0016459
OG0016460
OG0016461
OG0016462
OG0016463
OG0016464
OG0016465
OG0016466
OG0016467
OG0016468
OG0016469
OG0016470
OG0016471
OG0016472
OG0016473
OG0016474
OG0016475
OG0016476
OG0016477
OG0016478
OG0016479
OG0016480
OG0016481
OG0016482
OG0016483
OG0016484
OG0016485
OG0016486
OG0016487
OG0016488
OG0016489
OG0016490
OG0016491
OG0016492
OG0016493
OG0016494
OG0016495
OG0016496
OG0016497
OG0016498
OG0016499
OG0016500
OG0016501
OG0016502
OG0016503
OG0016504
OG0016505
OG0016506
OG0016507
OG0016508
OG0016509
OG0016510
OG0016511
OG0016512
OG0016513
OG0016514
OG0016515
OG0016516
OG0016517
OG0016518
OG0016519
OG0016520
OG0016521
OG0016522
OG0016523
OG0016524
OG0016525
OG0016526
OG0016527
OG0016528
OG0016529
OG0016530
OG0016531
OG0016532
OG0016533
OG0016534
OG0016535
OG0016536
OG0016537
OG0016538
OG0016539
OG0016540
OG0016541
OG0016542
OG0016543
OG0016544
OG0016545
OG0016546
OG0016547
OG0016548
OG0016549
OG0016550
OG0016551
OG0016552
OG0016553
OG0016554
OG0016555
OG0016556
OG0016557
OG0016558
OG0016559
OG0016560
OG0016561
OG0016562
OG0016563
OG0016564
OG0016565
OG0016566
OG0016567
OG0016568
OG0016569
OG0016570
OG0016571
OG0016572
OG0016573
OG0016574
OG0016575
OG0016576
OG0016577
OG0016578
OG0016579
OG0016580
OG0016581
OG0016582
OG0016583
OG0016584
OG0016585
OG0016586
OG0016587
OG0016588
OG0016589
OG0016590
OG0016591
OG0016592
OG0016593
OG0016594
OG0016595
OG0016596
OG0016597
OG0016598
OG0016599
OG0016600
OG0016601
OG0016602
OG0016603
OG0016604
OG0016605
OG0016606
OG0016607
OG0016608
OG0016609
OG0016610
OG0016611
OG0016612
OG0016613
OG0016614
OG0016615
OG0016616
OG0016617
OG0016618
OG0016619
OG0016620
OG0016621
OG0016622
OG0016623
OG0016624
OG0016625
OG0016626
OG0016627
OG0016628
OG0016629
OG0016630
OG0016631
OG0016632
OG0016633
OG0016634
OG0016635
OG0016636
OG0016637
OG0016638
OG0016639
OG0016640
OG0016641
OG0016642
OG0016643
OG0016644
OG0016645
OG0016646
OG0016647
OG0016648
OG0016649
OG0016650
OG0016651
OG0016652
OG0016653
OG0016654
OG0016655
OG0016656
OG0016657
OG0016658
OG0016659
OG0016660
OG0016661
OG0016662
OG0016663
OG0016664
OG0016665
OG0016666
OG0016667
OG0016668
OG0016669
OG0016670
OG0016671
OG0016672
OG0016673
OG0016674
OG0016675
OG0016676
OG0016677
OG0016678
OG0016679
OG0016680
OG0016681
OG0016682
OG0016683
OG0016684
OG0016685
OG0016686
OG0016687
OG0016688
OG0016689
OG0016690
OG0016691
OG0016692
OG0016693
OG0016694
OG0016695
OG0016696
OG0016697
OG0016698
OG0016699
OG0016700
OG0016701
OG0016702
OG0016703
OG0016704
OG0016705
OG0016706
OG0016707
OG0016708
OG0016709
OG0016710
OG0016711
OG0016712
OG0016713
OG0016714
OG0016715
OG0016716
OG0016717
OG0016718
OG0016719
OG0016720
OG0016721
OG0016722
OG0016723
OG0016724
OG0016725
OG0016726
OG0016727
OG0016728
OG0016729
OG0016730
OG0016731
OG0016732
OG0016733
OG0016734
OG0016735
OG0016736
OG0016737
OG0016738
OG0016739
OG0016740
OG0016741
OG0016742
OG0016743
OG0016744
OG0016745
OG0016746
OG0016747
OG0016748
OG0016749
OG0016750
OG0016751
OG0016752
OG0016753
OG0016754
OG0016755
OG0016756
OG0016757
OG0016758
OG0016759
OG0016760
OG0016761
OG0016762
OG0016763
OG0016764
OG0016765
OG0016766
OG0016767
OG0016768
OG0016769
OG0016770
OG0016771
OG0016772
OG0016773
OG0016774
OG0016775
OG0016776
OG0016777
OG0016778
OG0016779
OG0016780
OG0016781
OG0016782
OG0016783
OG0016784
OG0016785
OG0016786
OG0016787
OG0016788
OG0016789
OG0016790
OG0016791
OG0016792
OG0016793
OG0016794
OG0016795
OG0016796
OG0016797
OG0016798
OG0016799
OG0016800
OG0016801
OG0016802
OG0016803
OG0016804
OG0016805
OG0016806
OG0016807
OG0016808
OG0016809
OG0016810
OG0016811
OG0016812
OG0016813
OG0016814
OG0016815
OG0016816
OG0016817
OG0016818
OG0016819
OG0016820
OG0016821
OG0016822
OG0016823
OG0016824
OG0016825
OG0016826
OG0016827
OG0016828
OG0016829
OG0016830
OG0016831
OG0016832
OG0016833
OG0016834
OG0016835
OG0016836
OG0016837
OG0016838
OG0016839
OG0016840
OG0016841
OG0016842
OG0016843
OG0016844
OG0016845
OG0016846
OG0016847
OG0016848
OG0016849
OG0016850
OG0016851
OG0016852
OG0016853
OG0016854
OG0016855
OG0016856
OG0016857
OG0016858
OG0016859
OG0016860
OG0016861
OG0016862
OG0016863
OG0016864
OG0016865
OG0016866
OG0016867
OG0016868
OG0016869
OG0016870
OG0016871
OG0016872
OG0016873
OG0016874
OG0016875
OG0016876
OG0016877
OG0016878
OG0016879
OG0016880
OG0016881
OG0016882
OG0016883
OG0016884
OG0016885
OG0016886
OG0016887
OG0016888
OG0016889
OG0016890
OG0016891
OG0016892
OG0016893
OG0016894
OG0016895
OG0016896
OG0016897
OG0016898
OG0016899
OG0016900
OG0016901
OG0016902
OG0016903
OG0016904
OG0016905
OG0016906
OG0016907
OG0016908
OG0016909
OG0016910
OG0016911
OG0016912
OG0016913
OG0016914
OG0016915
OG0016916
OG0016917
OG0016918
OG0016919
OG0016920
OG0016921
OG0016922
OG0016923
OG0016924
OG0016925
OG0016926
OG0016927
OG0016928
OG0016929
OG0016930
OG0016931
OG0016932
OG0016933
OG0016934
OG0016935
OG0016936
OG0016937
OG0016938
OG0016939
OG0016940
OG0016941
OG0016942
OG0016943
OG0016944
OG0016945
OG0016946
OG0016947
OG0016948
OG0016949
OG0016950
OG0016951
OG0016952
OG0016953
OG0016954
OG0016955
OG0016956
OG0016957
OG0016958
OG0016959
OG0016960
OG0016961
OG0016962
OG0016963
OG0016964
OG0016965
OG0016966
OG0016967
OG0016968
OG0016969
OG0016970
OG0016971
OG0016972
OG0016973
OG0016974
OG0016975
OG0016976
OG0016977
OG0016978
OG0016979
OG0016980
OG0016981
OG0016982
OG0016983
OG0016984
OG0016985
OG0016986
OG0016987
OG0016988
OG0016989
OG0016990
OG0016991
OG0016992
OG0016993
OG0016994
OG0016995
OG0016996
OG0016997
OG0016998
OG0016999
OG0017000
OG0017001
OG0017002
OG0017003
OG0017004
OG0017005
OG0017006
OG0017007
OG0017008
OG0017009
OG0017010
OG0017011
OG0017012
OG0017013
OG0017014
OG0017015
OG0017016
OG0017017
OG0017018
OG0017019
OG0017020
OG0017021
OG0017022
OG0017023
OG0017024
OG0017025
OG0017026
OG0017027
OG0017028
OG0017029
OG0017030
OG0017031
OG0017032
OG0017033
OG0017034
OG0017035
OG0017036
OG0017037
OG0017038
OG0017039
OG0017040
OG0017041
OG0017042
OG0017043
OG0017044
OG0017045
OG0017046
OG0017047
OG0017048
OG0017049
OG0017050
OG0017051
OG0017052
OG0017053
OG0017054
OG0017055
OG0017056
OG0017057
OG0017058
OG0017059
OG0017060
OG0017061
OG0017062
OG0017063
OG0017064
OG0017065
OG0017066
OG0017067
OG0017068
OG0017069
OG0017070
OG0017071
OG0017072
OG0017073
OG0017074
OG0017075
OG0017076
OG0017077
OG0017078
OG0017079
OG0017080
OG0017081
OG0017082
OG0017083
OG0017084
OG0017085
OG0017086
OG0017087
OG0017088
OG0017089
OG0017090
OG0017091
OG0017092
OG0017093
OG0017094
OG0017095
OG0017096
OG0017097
OG0017098
OG0017099
OG0017100
OG0017101
OG0017102
OG0017103
OG0017104
OG0017105
OG0017106
OG0017107
OG0017108
OG0017109
OG0017110
OG0017111
OG0017112
OG0017113
OG0017114
OG0017115
OG0017116
OG0017117
OG0017118
OG0017119
OG0017120
OG0017121
OG0017122
OG0017123
OG0017124
OG0017125
OG0017126
OG0017127
OG0017128
OG0017129
OG0017130
OG0017131
OG0017132
OG0017133
OG0017134
OG0017135
OG0017136
OG0017137
OG0017138
OG0017139
OG0017140
OG0017141
OG0017142
OG0017143
OG0017144
OG0017145
OG0017146
OG0017147
OG0017148
OG0017149
OG0017150
OG0017151
OG0017152
OG0017153
OG0017154
OG0017155
OG0017156
OG0017157
OG0017158
OG0017159
OG0017160
OG0017161
OG0017162
OG0017163
OG0017164
OG0017165
OG0017166
OG0017167
OG0017168
OG0017169
OG0017170
OG0017171
OG0017172
OG0017173
OG0017174
OG0017175
OG0017176
OG0017177
OG0017178
OG0017179
OG0017180
OG0017181
OG0017182
OG0017183
OG0017184
OG0017185
OG0017186
OG0017187
OG0017188
OG0017189
OG0017190
OG0017191
OG0017192
OG0017193
OG0017194
OG0017195
OG0017196
OG0017197
OG0017198
OG0017199
OG0017200
OG0017201
OG0017202
OG0017203
OG0017204
OG0017205
OG0017206
OG0017207
OG0017208
OG0017209
OG0017210
OG0017211
OG0017212
OG0017213
OG0017214
OG0017215
OG0017216
OG0017217
OG0017218
OG0017219
OG0017220
OG0017221
OG0017222
OG0017223
OG0017224
OG0017225
OG0017226
OG0017227
OG0017228
OG0017229
OG0017230
OG0017231
OG0017232
OG0017233
OG0017234
OG0017235
OG0017236
OG0017237
OG0017238
OG0017239
OG0017240
OG0017241
OG0017242
OG0017243
OG0017244
OG0017245
OG0017246
OG0017247
OG0017248
OG0017249
OG0017250
OG0017251
OG0017252
OG0017253
OG0017254
OG0017255
OG0017256
OG0017257
OG0017258
OG0017259
OG0017260
OG0017261
OG0017262
OG0017263
OG0017264
OG0017265
OG0017266
OG0017267
OG0017268
OG0017269
OG0017270
OG0017271
OG0017272
OG0017273
OG0017274
OG0017275
OG0017276
OG0017277
OG0017278
OG0017279
OG0017280
OG0017281
OG0017282
OG0017283
OG0017284
OG0017285
OG0017286
OG0017287
OG0017288
OG0017289
OG0017290
OG0017291
OG0017292
OG0017293
OG0017294
OG0017295
OG0017296
OG0017297
OG0017298
OG0017299
OG0017300
OG0017301
OG0017302
OG0017303
OG0017304
OG0017305
OG0017306
OG0017307
OG0017308
OG0017309
OG0017310
OG0017311
OG0017312
OG0017313
OG0017314
OG0017315
OG0017316
OG0017317
OG0017318
OG0017319
OG0017320
OG0017321
OG0017322
OG0017323
OG0017324
OG0017325
OG0017326
OG0017327
OG0017328
OG0017329
OG0017330
OG0017331
OG0017332
OG0017333
OG0017334
OG0017335
OG0017336
OG0017337
OG0017338
OG0017339
OG0017340
OG0017341
OG0017342
OG0017343
OG0017344
OG0017345
OG0017346
OG0017347
OG0017348
OG0017349
OG0017350
OG0017351
OG0017352
OG0017353
OG0017354
OG0017355
OG0017356
OG0017357
OG0017358
OG0017359
OG0017360
OG0017361
OG0017362
OG0017363
OG0017364
OG0017365
OG0017366
OG0017367
OG0017368
OG0017369
OG0017370
OG0017371
OG0017372
OG0017373
OG0017374
OG0017375
OG0017376
OG0017377
OG0017378
OG0017379
OG0017380
OG0017381
OG0017382
OG0017383
OG0017384
OG0017385
OG0017386
OG0017387
OG0017388
OG0017389
OG0017390
OG0017391
OG0017392
OG0017393
OG0017394
OG0017395
OG0017396
OG0017397
OG0017398
OG0017399
OG0017400
OG0017401
OG0017402
OG0017403
OG0017404
OG0017405
OG0017406
OG0017407
OG0017408
OG0017409
OG0017410
OG0017411
OG0017412
OG0017413
OG0017414
OG0017415
OG0017416
OG0017417
OG0017418
OG0017419
OG0017420
OG0017421
OG0017422
OG0017423
OG0017424
OG0017425
OG0017426
OG0017427
OG0017428
OG0017429
OG0017430
OG0017431
OG0017432
OG0017433
OG0017434
OG0017435
OG0017436
OG0017437
OG0017438
OG0017439
OG0017440
OG0017441
OG0017442
OG0017443
OG0017444
OG0017445
OG0017446
OG0017447
OG0017448
OG0017449
OG0017450
OG0017451
OG0017452
OG0017453
OG0017454
OG0017455
OG0017456
OG0017457
OG0017458
OG0017459
OG0017460
OG0017461
OG0017462
OG0017463
OG0017464
OG0017465
OG0017466
OG0017467
OG0017468
OG0017469
OG0017470
OG0017471
OG0017472
OG0017473
OG0017474
OG0017475
OG0017476
OG0017477
OG0017478
OG0017479
OG0017480
OG0017481
OG0017482
OG0017483
OG0017484
OG0017485
OG0017486
OG0017487
OG0017488
OG0017489
OG0017490
OG0017491
OG0017492
OG0017493
OG0017494
OG0017495
OG0017496
OG0017497
OG0017498
OG0017499
OG0017500
OG0017501
OG0017502
OG0017503
OG0017504
OG0017505
OG0017506
OG0017507
OG0017508
OG0017509
OG0017510
OG0017511
OG0017512
OG0017513
OG0017514
OG0017515
OG0017516
OG0017517
OG0017518
OG0017519
OG0017520
OG0017521
OG0017522
OG0017523
OG0017524
OG0017525
OG0017526
OG0017527
OG0017528
OG0017529
OG0017530
OG0017531
OG0017532
OG0017533
OG0017534
OG0017535
OG0017536
OG0017537
OG0017538
OG0017539
OG0017540
OG0017541
OG0017542
OG0017543
OG0017544
OG0017545
OG0017546
OG0017547
OG0017548
OG0017549
OG0017550
OG0017551
OG0017552
OG0017553
OG0017554
OG0017555
OG0017556
OG0017557
OG0017558
OG0017559
OG0017560
OG0017561
OG0017562
OG0017563
OG0017564
OG0017565
OG0017566
OG0017567
OG0017568
OG0017569
OG0017570
OG0017571
OG0017572
OG0017573
OG0017574
OG0017575
OG0017576
OG0017577
OG0017578
OG0017579
OG0017580
OG0017581
OG0017582
OG0017583
OG0017584
OG0017585
OG0017586
OG0017587
OG0017588
OG0017589
OG0017590
OG0017591
OG0017592
OG0017593
OG0017594
OG0017595
OG0017596
OG0017597
OG0017598
OG0017599
OG0017600
OG0017601
OG0017602
OG0017603
OG0017604
OG0017605
OG0017606
OG0017607
OG0017608
OG0017609
OG0017610
OG0017611
OG0017612
OG0017613
OG0017614
OG0017615
OG0017616
OG0017617
OG0017618
OG0017619
OG0017620
OG0017621
OG0017622
OG0017623
OG0017624
OG0017625
OG0017626
OG0017627
OG0017628
OG0017629
OG0017630
OG0017631
OG0017632
OG0017633
OG0017634
OG0017635
OG0017636
OG0017637
OG0017638
OG0017639
OG0017640
OG0017641
OG0017642
OG0017643
OG0017644
OG0017645
OG0017646
OG0017647
OG0017648
OG0017649
OG0017650
OG0017651
OG0017652
OG0017653
OG0017654
OG0017655
OG0017656
OG0017657
OG0017658
OG0017659
OG0017660
OG0017661
OG0017662
OG0017663
OG0017664
OG0017665
OG0017666
OG0017667
OG0017668
OG0017669
OG0017670
OG0017671
OG0017672
OG0017673
OG0017674
OG0017675
OG0017676
OG0017677
OG0017678
OG0017679
OG0017680
OG0017681
OG0017682
OG0017683
OG0017684
OG0017685
OG0017686
OG0017687
OG0017688
OG0017689
OG0017690
OG0017691
OG0017692
OG0017693
OG0017694
OG0017695
OG0017696
OG0017697
OG0017698
OG0017699
OG0017700
OG0017701
OG0017702
OG0017703
OG0017704
OG0017705
OG0017706
OG0017707
OG0017708
OG0017709
OG0017710
OG0017711
OG0017712
OG0017713
OG0017714
OG0017715
OG0017716
OG0017717
OG0017718
OG0017719
OG0017720
OG0017721
OG0017722
OG0017723
OG0017724
OG0017725
OG0017726
OG0017727
OG0017728
OG0017729
OG0017730
OG0017731
OG0017732
OG0017733
OG0017734
OG0017735
OG0017736
OG0017737
OG0017738
OG0017739
OG0017740
OG0017741
OG0017742
OG0017743
OG0017744
OG0017745
OG0017746
OG0017747
OG0017748
OG0017749
OG0017750
OG0017751
OG0017752
OG0017753
OG0017754
OG0017755
OG0017756
OG0017757
OG0017758
OG0017759
OG0017760
OG0017761
OG0017762
OG0017763
OG0017764
OG0017765
OG0017766
OG0017767
OG0017768
OG0017769
OG0017770
OG0017771
OG0017772
OG0017773
OG0017774
OG0017775
OG0017776
OG0017777
OG0017778
OG0017779
OG0017780
OG0017781
OG0017782
OG0017783
OG0017784
OG0017785
OG0017786
OG0017787
OG0017788
OG0017789
OG0017790
OG0017791
OG0017792
OG0017793
OG0017794
OG0017795
OG0017796
OG0017797
OG0017798
OG0017799
OG0017800
OG0017801
OG0017802
OG0017803
OG0017804
OG0017805
OG0017806
OG0017807
OG0017808
OG0017809
OG0017810
OG0017811
OG0017812
OG0017813
OG0017814
OG0017815
OG0017816
OG0017817
OG0017818
OG0017819
OG0017820
OG0017821
OG0017822
OG0017823
OG0017824
OG0017825
OG0017826
OG0017827
OG0017828
OG0017829
OG0017830
OG0017831
OG0017832
OG0017833
OG0017834
OG0017835
OG0017836
OG0017837
OG0017838
OG0017839
OG0017840
OG0017841
OG0017842
OG0017843
OG0017844
OG0017845
OG0017846
OG0017847
OG0017848
OG0017849
OG0017850
OG0017851
OG0017852
OG0017853
OG0017854
OG0017855
OG0017856
OG0017857
OG0017858
OG0017859
OG0017860
OG0017861
OG0017862
OG0017863
OG0017864
OG0017865
OG0017866
OG0017867
OG0017868
OG0017869
OG0017870
OG0017871
OG0017872
OG0017873
OG0017874
OG0017875
OG0017876
OG0017877
OG0017878
OG0017879
OG0017880
OG0017881
OG0017882
OG0017883
OG0017884
OG0017885
OG0017886
OG0017887
OG0017888
OG0017889
OG0017890
OG0017891
OG0017892
OG0017893
OG0017894
OG0017895
OG0017896
OG0017897
OG0017898
OG0017899
OG0017900
OG0017901
OG0017902
OG0017903
OG0017904
OG0017905
OG0017906
OG0017907
OG0017908
OG0017909
OG0017910
OG0017911
OG0017912
OG0017913
OG0017914
OG0017915
OG0017916
OG0017917
OG0017918
OG0017919
OG0017920
OG0017921
OG0017922
OG0017923
OG0017924
OG0017925
OG0017926
OG0017927
OG0017928
OG0017929
OG0017930
OG0017931
OG0017932
OG0017933
OG0017934
OG0017935
OG0017936
OG0017937
OG0017938
OG0017939
OG0017940
OG0017941
OG0017942
OG0017943
OG0017944
OG0017945
OG0017946
OG0017947
OG0017948
OG0017949
OG0017950
OG0017951
OG0017952
OG0017953
OG0017954
OG0017955
OG0017956
OG0017957
OG0017958
OG0017959
OG0017960
OG0017961
OG0017962
OG0017963
OG0017964
OG0017965
OG0017966
OG0017967
OG0017968
OG0017969
OG0017970
OG0017971
OG0017972
OG0017973
OG0017974
OG0017975
OG0017976
OG0017977
OG0017978
OG0017979
OG0017980
OG0017981
OG0017982
OG0017983
OG0017984
OG0017985
OG0017986
OG0017987
OG0017988
OG0017989
OG0017990
OG0017991
OG0017992
OG0017993
OG0017994
OG0017995
OG0017996
OG0017997
OG0017998
OG0017999
OG0018000
OG0018001
OG0018002
OG0018003
OG0018004
OG0018005
OG0018006
OG0018007
OG0018008
OG0018009
OG0018010
OG0018011
OG0018012
OG0018013
OG0018014
OG0018015
OG0018016
OG0018017
OG0018018
OG0018019
OG0018020
OG0018021
OG0018022
OG0018023
OG0018024
OG0018025
OG0018026
OG0018027
OG0018028
OG0018029
OG0018030
OG0018031
OG0018032
OG0018033
OG0018034
OG0018035
OG0018036
OG0018037
OG0018038
OG0018039
OG0018040
OG0018041
OG0018042
OG0018043
OG0018044
OG0018045
OG0018046
OG0018047
OG0018048
OG0018049
OG0018050
OG0018051
OG0018052
OG0018053
OG0018054
OG0018055
OG0018056
OG0018057
OG0018058
OG0018059
OG0018060
OG0018061
OG0018062
OG0018063
OG0018064
OG0018065
OG0018066
OG0018067
OG0018068
OG0018069
OG0018070
OG0018071
OG0018072
OG0018073
OG0018074
OG0018075
OG0018076
OG0018077
OG0018078
OG0018079
OG0018080
OG0018081
OG0018082
OG0018083
OG0018084
OG0018085
OG0018086
OG0018087
OG0018088
OG0018089
OG0018090
OG0018091
OG0018092
OG0018093
OG0018094
OG0018095
OG0018096
OG0018097
OG0018098
OG0018099
OG0018100
OG0018101
OG0018102
OG0018103
OG0018104
OG0018105
OG0018106
OG0018107
OG0018108
OG0018109
OG0018110
OG0018111
OG0018112
OG0018113
OG0018114
OG0018115
OG0018116
OG0018117
OG0018118
OG0018119
OG0018120
OG0018121
OG0018122
OG0018123
OG0018124
OG0018125
OG0018126
OG0018127
OG0018128
OG0018129
OG0018130
OG0018131
OG0018132
OG0018133
OG0018134
OG0018135
OG0018136
OG0018137
OG0018138
OG0018139
OG0018140
OG0018141
OG0018142
OG0018143
OG0018144
OG0018145
OG0018146
OG0018147
OG0018148
OG0018149
OG0018150
OG0018151
OG0018152
OG0018153
OG0018154
OG0018155
OG0018156
OG0018157
OG0018158
OG0018159
OG0018160
OG0018161
OG0018162
OG0018163
OG0018164
OG0018165
OG0018166
OG0018167
OG0018168
OG0018169
OG0018170
OG0018171
OG0018172
OG0018173
OG0018174
OG0018175
OG0018176
OG0018177
OG0018178
OG0018179
OG0018180
OG0018181
OG0018182
OG0018183
OG0018184
OG0018185
OG0018186
OG0018187
OG0018188
OG0018189
OG0018190
OG0018191
OG0018192
OG0018193
OG0018194
OG0018195
OG0018196
OG0018197
OG0018198
OG0018199
OG0018200
OG0018201
OG0018202
OG0018203
OG0018204
OG0018205
OG0018206
OG0018207
OG0018208
OG0018209
OG0018210
OG0018211
OG0018212
OG0018213
OG0018214
OG0018215
OG0018216
OG0018217
OG0018218
OG0018219
OG0018220
OG0018221
OG0018222
OG0018223
OG0018224
OG0018225
OG0018226
OG0018227
OG0018228
OG0018229
OG0018230
OG0018231
OG0018232
OG0018233
OG0018234
OG0018235
OG0018236
OG0018237
OG0018238
OG0018239
OG0018240
OG0018241
OG0018242
OG0018243
OG0018244
OG0018245
OG0018246
OG0018247
OG0018248
OG0018249
OG0018250
OG0018251
OG0018252
OG0018253
OG0018254
OG0018255
OG0018256
OG0018257
OG0018258
OG0018259
OG0018260
OG0018261
OG0018262
OG0018263
OG0018264
OG0018265
OG0018266
OG0018267
OG0018268
OG0018269
OG0018270
OG0018271
OG0018272
OG0018273
OG0018274
OG0018275
OG0018276
OG0018277
OG0018278
OG0018279
OG0018280
OG0018281
OG0018282
OG0018283
OG0018284
OG0018285
OG0018286
OG0018287
OG0018288
OG0018289
OG0018290
OG0018291
OG0018292
OG0018293
OG0018294
OG0018295
OG0018296
OG0018297
OG0018298
OG0018299
OG0018300
OG0018301
OG0018302
OG0018303
OG0018304
OG0018305
OG0018306
OG0018307
OG0018308
OG0018309
OG0018310
OG0018311
OG0018312
OG0018313
OG0018314
OG0018315
OG0018316
OG0018317
OG0018318
OG0018319
OG0018320
OG0018321
OG0018322
OG0018323
OG0018324
OG0018325
OG0018326
OG0018327
OG0018328
OG0018329
OG0018330
OG0018331
OG0018332
OG0018333
OG0018334
OG0018335
OG0018336
OG0018337
OG0018338
OG0018339
OG0018340
OG0018341
OG0018342
OG0018343
OG0018344
OG0018345
OG0018346
OG0018347
OG0018348
OG0018349
OG0018350
OG0018351
OG0018352
OG0018353
OG0018354
OG0018355
OG0018356
OG0018357
OG0018358
OG0018359
OG0018360
OG0018361
OG0018362
OG0018363
OG0018364
OG0018365
OG0018366
OG0018367
OG0018368
OG0018369
OG0018370
OG0018371
OG0018372
OG0018373
OG0018374
OG0018375
OG0018376
OG0018377
OG0018378
OG0018379
OG0018380
OG0018381
OG0018382
OG0018383
OG0018384
OG0018385
OG0018386
OG0018387
OG0018388
OG0018389
OG0018390
OG0018391
OG0018392
OG0018393
OG0018394
OG0018395
OG0018396
OG0018397
OG0018398
OG0018399
OG0018400
OG0018401
OG0018402
OG0018403
OG0018404
OG0018405
OG0018406
OG0018407
OG0018408
OG0018409
OG0018410
OG0018411
OG0018412
OG0018413
OG0018414
OG0018415
OG0018416
OG0018417
OG0018418
OG0018419
OG0018420
OG0018421
OG0018422
OG0018423
OG0018424
OG0018425
OG0018426
OG0018427
OG0018428
OG0018429
OG0018430
OG0018431
OG0018432
OG0018433
OG0018434
OG0018435
OG0018436
OG0018437
OG0018438
OG0018439
OG0018440
OG0018441
OG0018442
OG0018443
OG0018444
OG0018445
OG0018446
OG0018447
OG0018448
OG0018449
OG0018450
OG0018451
OG0018452
OG0018453
OG0018454
OG0018455
OG0018456
OG0018457
OG0018458
OG0018459
OG0018460
OG0018461
OG0018462
OG0018463
OG0018464
OG0018465
OG0018466
OG0018467
OG0018468
OG0018469
OG0018470
OG0018471
OG0018472
OG0018473
OG0018474
OG0018475
OG0018476
OG0018477
OG0018478
OG0018479
OG0018480
OG0018481
OG0018482
OG0018483
OG0018484
OG0018485
OG0018486
OG0018487
OG0018488
OG0018489
OG0018490
OG0018491
OG0018492
OG0018493
OG0018494
OG0018495
OG0018496
OG0018497
OG0018498
OG0018499
OG0018500
OG0018501
OG0018502
OG0018503
OG0018504
OG0018505
OG0018506
OG0018507
OG0018508
OG0018509
OG0018510
OG0018511
OG0018512
OG0018513
OG0018514
OG0018515
OG0018516
OG0018517
OG0018518
OG0018519
OG0018520
OG0018521
OG0018522
OG0018523
OG0018524
OG0018525
OG0018526
OG0018527
OG0018528
OG0018529
OG0018530
OG0018531
OG0018532
OG0018533
OG0018534
OG0018535
OG0018536
OG0018537
OG0018538
OG0018539
OG0018540
OG0018541
OG0018542
OG0018543
OG0018544
OG0018545
OG0018546
OG0018547
OG0018548
OG0018549
OG0018550
OG0018551
OG0018552
OG0018553
OG0018554
OG0018555
OG0018556
OG0018557
OG0018558
OG0018559
OG0018560
OG0018561
OG0018562
OG0018563
OG0018564
OG0018565
OG0018566
OG0018567
OG0018568
OG0018569
OG0018570
OG0018571
OG0018572
OG0018573
OG0018574
OG0018575
OG0018576
OG0018577
OG0018578
OG0018579
OG0018580
OG0018581
OG0018582
OG0018583
OG0018584
OG0018585
OG0018586
OG0018587
OG0018588
OG0018589
OG0018590
OG0018591
OG0018592
OG0018593
OG0018594
OG0018595
OG0018596
OG0018597
OG0018598
OG0018599
OG0018600
OG0018601
OG0018602
OG0018603
OG0018604
OG0018605
OG0018606
OG0018607
OG0018608
OG0018609
OG0018610
OG0018611
OG0018612
OG0018613
OG0018614
OG0018615
OG0018616
OG0018617
OG0018618
OG0018619
OG0018620
OG0018621
OG0018622
OG0018623
OG0018624
OG0018625
OG0018626
OG0018627
OG0018628
OG0018629
OG0018630
OG0018631
OG0018632
OG0018633
OG0018634
OG0018635
OG0018636
OG0018637
OG0018638
OG0018639
OG0018640
OG0018641
OG0018642
OG0018643
OG0018644
OG0018645
OG0018646
OG0018647
OG0018648
OG0018649
OG0018650
OG0018651
OG0018652
OG0018653
OG0018654
OG0018655
OG0018656
OG0018657
OG0018658
OG0018659
OG0018660
OG0018661
OG0018662
OG0018663
OG0018664
OG0018665
OG0018666
OG0018667
OG0018668
OG0018669
OG0018670
OG0018671
OG0018672
OG0018673
OG0018674
OG0018675
OG0018676
OG0018677
OG0018678
OG0018679
OG0018680
OG0018681
OG0018682
OG0018683
OG0018684
OG0018685
OG0018686
OG0018687
OG0018688
OG0018689
OG0018690
OG0018691
OG0018692
OG0018693
OG0018694
OG0018695
OG0018696
OG0018697
OG0018698
OG0018699
OG0018700
OG0018701
OG0018702
OG0018703
OG0018704
OG0018705
OG0018706
OG0018707
OG0018708
OG0018709
OG0018710
OG0018711
OG0018712
OG0018713
OG0018714
OG0018715
OG0018716
OG0018717
OG0018718
OG0018719
OG0018720
OG0018721
OG0018722
OG0018723
OG0018724
OG0018725
OG0018726
OG0018727
OG0018728
OG0018729
OG0018730
OG0018731
OG0018732
OG0018733
OG0018734
OG0018735
OG0018736
OG0018737
OG0018738
OG0018739
OG0018740
OG0018741
OG0018742
OG0018743
OG0018744
OG0018745
OG0018746
OG0018747
OG0018748
OG0018749
OG0018750
OG0018751
OG0018752
OG0018753
OG0018754
OG0018755
OG0018756
OG0018757
OG0018758
OG0018759
OG0018760
OG0018761
OG0018762
OG0018763
OG0018764
OG0018765
OG0018766
OG0018767
OG0018768
OG0018769
OG0018770
OG0018771
OG0018772
OG0018773
OG0018774
OG0018775
OG0018776
OG0018777
OG0018778
OG0018779
OG0018780
OG0018781
OG0018782
OG0018783
OG0018784
OG0018785
OG0018786
OG0018787
OG0018788
OG0018789
OG0018790
OG0018791
OG0018792
OG0018793
OG0018794
OG0018795
OG0018796
OG0018797
OG0018798
OG0018799
OG0018800
OG0018801
OG0018802
OG0018803
OG0018804
OG0018805
OG0018806
OG0018807
OG0018808
OG0018809
OG0018810
OG0018811
OG0018812
OG0018813
OG0018814
OG0018815
OG0018816
OG0018817
OG0018818
OG0018819
OG0018820
OG0018821
OG0018822
OG0018823
OG0018824
OG0018825
OG0018826
OG0018827
OG0018828
OG0018829
OG0018830
OG0018831
OG0018832
OG0018833
OG0018834
OG0018835
OG0018836
OG0018837
OG0018838
OG0018839
OG0018840
OG0018841
OG0018842
OG0018843
OG0018844
OG0018845
OG0018846
OG0018847
OG0018848
OG0018849
OG0018850
OG0018851
OG0018852
OG0018853
OG0018854
OG0018855
OG0018856
OG0018857
OG0018858
OG0018859
OG0018860
OG0018861
OG0018862
OG0018863
OG0018864
OG0018865
OG0018866
OG0018867
OG0018868
OG0018869
OG0018870
OG0018871
OG0018872
OG0018873
OG0018874
OG0018875
OG0018876
OG0018877
OG0018878
OG0018879
OG0018880
OG0018881
OG0018882
OG0018883
OG0018884
OG0018885
OG0018886
OG0018887
OG0018888
OG0018889
OG0018890
OG0018891
OG0018892
OG0018893
OG0018894
OG0018895
OG0018896
OG0018897
OG0018898
OG0018899
OG0018900
OG0018901
OG0018902
OG0018903
OG0018904
OG0018905
OG0018906
OG0018907
OG0018908
OG0018909
OG0018910
OG0018911
OG0018912
OG0018913
OG0018914
OG0018915
OG0018916
OG0018917
OG0018918
OG0018919
OG0018920
OG0018921
OG0018922
OG0018923
OG0018924
OG0018925
OG0018926
OG0018927
OG0018928
OG0018929
OG0018930
OG0018931
OG0018932
OG0018933
OG0018934
OG0018935
OG0018936
OG0018937
OG0018938
OG0018939
OG0018940
OG0018941
OG0018942
OG0018943
OG0018944
OG0018945
OG0018946
OG0018947
OG0018948
OG0018949
OG0018950
OG0018951
OG0018952
OG0018953
OG0018954
OG0018955
OG0018956
OG0018957
OG0018958
OG0018959
OG0018960
OG0018961
OG0018962
OG0018963
OG0018964
OG0018965
OG0018966
OG0018967
OG0018968
OG0018969
OG0018970
OG0018971
OG0018972
OG0018973
OG0018974
OG0018975
OG0018976
OG0018977
OG0018978
OG0018979
OG0018980
OG0018981
OG0018982
OG0018983
OG0018984
OG0018985
OG0018986
OG0018987
OG0018988
OG0018989
OG0018990
OG0018991
OG0018992
OG0018993
OG0018994
OG0018995
OG0018996
OG0018997
OG0018998
OG0018999
OG0019000
OG0019001
OG0019002
OG0019003
OG0019004
OG0019005
OG0019006
OG0019007
OG0019008
OG0019009
OG0019010
OG0019011
OG0019012
OG0019013
OG0019014
OG0019015
OG0019016
OG0019017
OG0019018
OG0019019
OG0019020
OG0019021
OG0019022
OG0019023
OG0019024
OG0019025
OG0019026
OG0019027
OG0019028
OG0019029
OG0019030
OG0019031
OG0019032
OG0019033
OG0019034
OG0019035
OG0019036
OG0019037
OG0019038
OG0019039
OG0019040
OG0019041
OG0019042
OG0019043
OG0019044
OG0019045
OG0019046
OG0019047
OG0019048
OG0019049
OG0019050
OG0019051
OG0019052
OG0019053
OG0019054
OG0019055
OG0019056
OG0019057
OG0019058
OG0019059
OG0019060
OG0019061
OG0019062
OG0019063
OG0019064
OG0019065
OG0019066
OG0019067
OG0019068
OG0019069
OG0019070
OG0019071
OG0019072
OG0019073
OG0019074
OG0019075
OG0019076
OG0019077
OG0019078
OG0019079
OG0019080
OG0019081
OG0019082
OG0019083
OG0019084
OG0019085
OG0019086
OG0019087
OG0019088
OG0019089
OG0019090
OG0019091
OG0019092
OG0019093
OG0019094
OG0019095
OG0019096
OG0019097
OG0019098
OG0019099
OG0019100
OG0019101
OG0019102
OG0019103
OG0019104
OG0019105
OG0019106
OG0019107
OG0019108
OG0019109
OG0019110
OG0019111
OG0019112
OG0019113
OG0019114
OG0019115
OG0019116
OG0019117
OG0019118
OG0019119
OG0019120
OG0019121
OG0019122
OG0019123
OG0019124
OG0019125
OG0019126
OG0019127
OG0019128
OG0019129
OG0019130
OG0019131
OG0019132
OG0019133
OG0019134
OG0019135
OG0019136
OG0019137
OG0019138
OG0019139
OG0019140
OG0019141
OG0019142
OG0019143
OG0019144
OG0019145
OG0019146
OG0019147
OG0019148
OG0019149
OG0019150
OG0019151
OG0019152
OG0019153
OG0019154
OG0019155
OG0019156
OG0019157
OG0019158
OG0019159
OG0019160
OG0019161
OG0019162
OG0019163
OG0019164
OG0019165
OG0019166
OG0019167
OG0019168
OG0019169
OG0019170
OG0019171
OG0019172
OG0019173
OG0019174
OG0019175
OG0019176
OG0019177
OG0019178
OG0019179
OG0019180
OG0019181
OG0019182
OG0019183
OG0019184
OG0019185
OG0019186
OG0019187
OG0019188
OG0019189
OG0019190
OG0019191
OG0019192
OG0019193
OG0019194
OG0019195
OG0019196
OG0019197
OG0019198
OG0019199
OG0019200
OG0019201
OG0019202
OG0019203
OG0019204
OG0019205
OG0019206
OG0019207
OG0019208
OG0019209
OG0019210
OG0019211
OG0019212
OG0019213
OG0019214
OG0019215
OG0019216
OG0019217
OG0019218
OG0019219
OG0019220
OG0019221
OG0019222
OG0019223
OG0019224
OG0019225
OG0019226
OG0019227
OG0019228
OG0019229
OG0019230
OG0019231
OG0019232
OG0019233
OG0019234
OG0019235
OG0019236
OG0019237
OG0019238
OG0019239
OG0019240
OG0019241
OG0019242
OG0019243
OG0019244
OG0019245
OG0019246
OG0019247
OG0019248
OG0019249
OG0019250
OG0019251
OG0019252
OG0019253
OG0019254
OG0019255
OG0019256
OG0019257
OG0019258
OG0019259
OG0019260
OG0019261
OG0019262
OG0019263
OG0019264
OG0019265
OG0019266
OG0019267
OG0019268
OG0019269
OG0019270
OG0019271
OG0019272
OG0019273
OG0019274
OG0019275
OG0019276
OG0019277
OG0019278
OG0019279
OG0019280
OG0019281
OG0019282
OG0019283
OG0019284
OG0019285
OG0019286
OG0019287
OG0019288
OG0019289
OG0019290
OG0019291
OG0019292
OG0019293
OG0019294
OG0019295
OG0019296
OG0019297
OG0019298
OG0019299
OG0019300
OG0019301
OG0019302
OG0019303
OG0019304
OG0019305
OG0019306
OG0019307
OG0019308
OG0019309
OG0019310
OG0019311
OG0019312
OG0019313
OG0019314
OG0019315
OG0019316
OG0019317
OG0019318
OG0019319
OG0019320
OG0019321
OG0019322
OG0019323
OG0019324
OG0019325
OG0019326
OG0019327
OG0019328
OG0019329
OG0019330
OG0019331
OG0019332
OG0019333
OG0019334
OG0019335
OG0019336
OG0019337
OG0019338
OG0019339
OG0019340
OG0019341
OG0019342
OG0019343
OG0019344
OG0019345
OG0019346
OG0019347
OG0019348
OG0019349
OG0019350
OG0019351
OG0019352
OG0019353
OG0019354
OG0019355
OG0019356
OG0019357
OG0019358
OG0019359
OG0019360
OG0019361
OG0019362
OG0019363
OG0019364
OG0019365
OG0019366
OG0019367
OG0019368
OG0019369
OG0019370
OG0019371
OG0019372
OG0019373
OG0019374
OG0019375
OG0019376
OG0019377
OG0019378
OG0019379
OG0019380
OG0019381
OG0019382
OG0019383
OG0019384
OG0019385
OG0019386
OG0019387
OG0019388
OG0019389
OG0019390
OG0019391
OG0019392
OG0019393
OG0019394
OG0019395
OG0019396
OG0019397
OG0019398
OG0019399
OG0019400
OG0019401
OG0019402
OG0019403
OG0019404
OG0019405
OG0019406
OG0019407
OG0019408
OG0019409
OG0019410
OG0019411
OG0019412
OG0019413
OG0019414
OG0019415
OG0019416
OG0019417
OG0019418
OG0019419
OG0019420
OG0019421
OG0019422
OG0019423
OG0019424
OG0019425
OG0019426
OG0019427
OG0019428
OG0019429
OG0019430
OG0019431
OG0019432
OG0019433
OG0019434
OG0019435
OG0019436
OG0019437
OG0019438
OG0019439
OG0019440
OG0019441
OG0019442
OG0019443
OG0019444
OG0019445
OG0019446
OG0019447
OG0019448
OG0019449
OG0019450
OG0019451
OG0019452
OG0019453
OG0019454
OG0019455
OG0019456
OG0019457
OG0019458
OG0019459
OG0019460
OG0019461
OG0019462
OG0019463
OG0019464
OG0019465
OG0019466
OG0019467
OG0019468
OG0019469
OG0019470
OG0019471
OG0019472
OG0019473
OG0019474
OG0019475
OG0019476
OG0019477
OG0019478
OG0019479
OG0019480
OG0019481
OG0019482
OG0019483
OG0019484
OG0019485
OG0019486
OG0019487
OG0019488
OG0019489
OG0019490
OG0019491
OG0019492
OG0019493
OG0019494
OG0019495
OG0019496
OG0019497
OG0019498
OG0019499
OG0019500
OG0019501
OG0019502
OG0019503
OG0019504
OG0019505
OG0019506
OG0019507
OG0019508
OG0019509
OG0019510
OG0019511
OG0019512
OG0019513
OG0019514
OG0019515
OG0019516
OG0019517
OG0019518
OG0019519
OG0019520
OG0019521
OG0019522
OG0019523
OG0019524
OG0019525
OG0019526
OG0019527
OG0019528
OG0019529
OG0019530
OG0019531
OG0019532
OG0019533
OG0019534
OG0019535
OG0019536
OG0019537
OG0019538
OG0019539
OG0019540
OG0019541
OG0019542
OG0019543
OG0019544
OG0019545
OG0019546
OG0019547
OG0019548
OG0019549
OG0019550
OG0019551
OG0019552
OG0019553
OG0019554
OG0019555
OG0019556
OG0019557
OG0019558
OG0019559
OG0019560
OG0019561
OG0019562
OG0019563
OG0019564
OG0019565
OG0019566
OG0019567
OG0019568
OG0019569
OG0019570
OG0019571
OG0019572
OG0019573
OG0019574
OG0019575
OG0019576
OG0019577
OG0019578
OG0019579
OG0019580
OG0019581
OG0019582
OG0019583
OG0019584
OG0019585
OG0019586
OG0019587
OG0019588
OG0019589
OG0019590
OG0019591
OG0019592
OG0019593
OG0019594
OG0019595
OG0019596
OG0019597
OG0019598
OG0019599
OG0019600
OG0019601
OG0019602
OG0019603
OG0019604
OG0019605
OG0019606
OG0019607
OG0019608
OG0019609
OG0019610
OG0019611
OG0019612
OG0019613
OG0019614
OG0019615
OG0019616
OG0019617
OG0019618
OG0019619
OG0019620
OG0019621
OG0019622
OG0019623
OG0019624
OG0019625
OG0019626
OG0019627
OG0019628
OG0019629
OG0019630
OG0019631
OG0019632
OG0019633
OG0019634
OG0019635
OG0019636
OG0019637
OG0019638
OG0019639
OG0019640
OG0019641
OG0019642
OG0019643
OG0019644
OG0019645
OG0019646
OG0019647
OG0019648
OG0019649
OG0019650
OG0019651
OG0019652
OG0019653
OG0019654
OG0019655
OG0019656
OG0019657
OG0019658
OG0019659
OG0019660
OG0019661
OG0019662
OG0019663
OG0019664
OG0019665
OG0019666
OG0019667
OG0019668
OG0019669
OG0019670
OG0019671
OG0019672
OG0019673
OG0019674
OG0019675
OG0019676
OG0019677
OG0019678
OG0019679
OG0019680
OG0019681
OG0019682
OG0019683
OG0019684
OG0019685
OG0019686
OG0019687
OG0019688
OG0019689
OG0019690
OG0019691
OG0019692
OG0019693
OG0019694
OG0019695
OG0019696
OG0019697
OG0019698
OG0019699
OG0019700
OG0019701
OG0019702
OG0019703
OG0019704
OG0019705
OG0019706
OG0019707
OG0019708
OG0019709
OG0019710
OG0019711
OG0019712
OG0019713
OG0019714
OG0019715
OG0019716
OG0019717
OG0019718
OG0019719
OG0019720
OG0019721
OG0019722
OG0019723
OG0019724
OG0019725
OG0019726
OG0019727
OG0019728
OG0019729
OG0019730
OG0019731
OG0019732
OG0019733
OG0019734
OG0019735
OG0019736
OG0019737
OG0019738
OG0019739
OG0019740
OG0019741
OG0019742
OG0019743
OG0019744
OG0019745
OG0019746
OG0019747
OG0019748
OG0019749
OG0019750
OG0019751
OG0019752
OG0019753
OG0019754
OG0019755
OG0019756
OG0019757
OG0019758
OG0019759
OG0019760
OG0019761
OG0019762
OG0019763
OG0019764
OG0019765
OG0019766
OG0019767
OG0019768
OG0019769
OG0019770
OG0019771
OG0019772
OG0019773
OG0019774
OG0019775
OG0019776
OG0019777
OG0019778
OG0019779
OG0019780
OG0019781
OG0019782
OG0019783
OG0019784
OG0019785
OG0019786
OG0019787
OG0019788
OG0019789
OG0019790
OG0019791
OG0019792
OG0019793
OG0019794
OG0019795
OG0019796
OG0019797
OG0019798
OG0019799
OG0019800
OG0019801
OG0019802
OG0019803
OG0019804
OG0019805
OG0019806
OG0019807
OG0019808
OG0019809
OG0019810
OG0019811
OG0019812
OG0019813
OG0019814
OG0019815
OG0019816
OG0019817
OG0019818
OG0019819
OG0019820
OG0019821
OG0019822
OG0019823
OG0019824
OG0019825
OG0019826
OG0019827
OG0019828
OG0019829
OG0019830
OG0019831
OG0019832
OG0019833
OG0019834
OG0019835
OG0019836
OG0019837
OG0019838
OG0019839
OG0019840
OG0019841
OG0019842
OG0019843
OG0019844
OG0019845
OG0019846
OG0019847
OG0019848
OG0019849
OG0019850
OG0019851
OG0019852
OG0019853
OG0019854
OG0019855
OG0019856
OG0019857
OG0019858
OG0019859
OG0019860
OG0019861
OG0019862
OG0019863
OG0019864
OG0019865
OG0019866
OG0019867
OG0019868
OG0019869
OG0019870
OG0019871
OG0019872
OG0019873
OG0019874
OG0019875
OG0019876
OG0019877
OG0019878
OG0019879
OG0019880
OG0019881
OG0019882
OG0019883
OG0019884
OG0019885
OG0019886
OG0019887
OG0019888
OG0019889
OG0019890
OG0019891
OG0019892
OG0019893
OG0019894
OG0019895
OG0019896
OG0019897
OG0019898
OG0019899
OG0019900
OG0019901
OG0019902
OG0019903
OG0019904
OG0019905
OG0019906
OG0019907
OG0019908
OG0019909
OG0019910
OG0019911
OG0019912
OG0019913
OG0019914
OG0019915
OG0019916
OG0019917
OG0019918
OG0019919
OG0019920
OG0019921
OG0019922
OG0019923
OG0019924
OG0019925
OG0019926
OG0019927
OG0019928
OG0019929
OG0019930
OG0019931
OG0019932
OG0019933
OG0019934
OG0019935
OG0019936
OG0019937
OG0019938
OG0019939
OG0019940
OG0019941
OG0019942
OG0019943
OG0019944
OG0019945
OG0019946
OG0019947
OG0019948
OG0019949
OG0019950
OG0019951
OG0019952
OG0019953
OG0019954
OG0019955
OG0019956
OG0019957
OG0019958
OG0019959
OG0019960
OG0019961
OG0019962
OG0019963
OG0019964
OG0019965
OG0019966
OG0019967
OG0019968
OG0019969
OG0019970
OG0019971
OG0019972
OG0019973
OG0019974
OG0019975
OG0019976
OG0019977
OG0019978
OG0019979
OG0019980
OG0019981
OG0019982
OG0019983
OG0019984
OG0019985
OG0019986
OG0019987
OG0019988
OG0019989
OG0019990
OG0019991
OG0019992
OG0019993
OG0019994
OG0019995
OG0019996
OG0019997
OG0019998
OG0019999
OG0020000
OG0020001
OG0020002
OG0020003
OG0020004
OG0020005
OG0020006
OG0020007
OG0020008
OG0020009
OG0020010
OG0020011
OG0020012
OG0020013
OG0020014
OG0020015
OG0020016
OG0020017
OG0020018
OG0020019
OG0020020
OG0020021
OG0020022
OG0020023
OG0020024
OG0020025
OG0020026
OG0020027
OG0020028
OG0020029
OG0020030
OG0020031
OG0020032
OG0020033
OG0020034
OG0020035
OG0020036
OG0020037
OG0020038
OG0020039
OG0020040
OG0020041
OG0020042
OG0020043
OG0020044
OG0020045
OG0020046
OG0020047
OG0020048
OG0020049
OG0020050
OG0020051
OG0020052
OG0020053
OG0020054
OG0020055
OG0020056
OG0020057
OG0020058
OG0020059
OG0020060
OG0020061
OG0020062
OG0020063
OG0020064
OG0020065
OG0020066
OG0020067
OG0020068
OG0020069
OG0020070
OG0020071
OG0020072
OG0020073
OG0020074
OG0020075
OG0020076
OG0020077
OG0020078
OG0020079
OG0020080
OG0020081
OG0020082
OG0020083
OG0020084
OG0020085
OG0020086
OG0020087
OG0020088
OG0020089
OG0020090
OG0020091
OG0020092
OG0020093
OG0020094
OG0020095
OG0020096
OG0020097
OG0020098
OG0020099
OG0020100
OG0020101
OG0020102
OG0020103
OG0020104
OG0020105
OG0020106
OG0020107
OG0020108
OG0020109
OG0020110
OG0020111
OG0020112
OG0020113
OG0020114
OG0020115
OG0020116
OG0020117
OG0020118
OG0020119
OG0020120
OG0020121
OG0020122
OG0020123
OG0020124
OG0020125
OG0020126
OG0020127
OG0020128
OG0020129
OG0020130
OG0020131
OG0020132
OG0020133
OG0020134
OG0020135
OG0020136
OG0020137
OG0020138
OG0020139
OG0020140
OG0020141
OG0020142
OG0020143
OG0020144
OG0020145
OG0020146
OG0020147
OG0020148
OG0020149
OG0020150
OG0020151
OG0020152
OG0020153
OG0020154
OG0020155
OG0020156
OG0020157
OG0020158
OG0020159
OG0020160
OG0020161
OG0020162
OG0020163
OG0020164
OG0020165
OG0020166
OG0020167
OG0020168
OG0020169
OG0020170
OG0020171
OG0020172
OG0020173
OG0020174
OG0020175
OG0020176
OG0020177
OG0020178
OG0020179
OG0020180
OG0020181
OG0020182
OG0020183
OG0020184
OG0020185
OG0020186
OG0020187
OG0020188
OG0020189
OG0020190
OG0020191
OG0020192
OG0020193
OG0020194
OG0020195
OG0020196
OG0020197
OG0020198
OG0020199
OG0020200
OG0020201
OG0020202
OG0020203
OG0020204
OG0020205
OG0020206
OG0020207
OG0020208
OG0020209
OG0020210
OG0020211
OG0020212
OG0020213
OG0020214
OG0020215
OG0020216
OG0020217
OG0020218
OG0020219
OG0020220
OG0020221
OG0020222
OG0020223
OG0020224
OG0020225
OG0020226
OG0020227
OG0020228
OG0020229
OG0020230
OG0020231
OG0020232
OG0020233
OG0020234
OG0020235
OG0020236
OG0020237
OG0020238
OG0020239
OG0020240
OG0020241
OG0020242
OG0020243
OG0020244
OG0020245
OG0020246
OG0020247
OG0020248
OG0020249
OG0020250
OG0020251
OG0020252
OG0020253
OG0020254
OG0020255
OG0020256
OG0020257
OG0020258
OG0020259
OG0020260
OG0020261
OG0020262
OG0020263
OG0020264
OG0020265
OG0020266
OG0020267
OG0020268
OG0020269
OG0020270
OG0020271
OG0020272
OG0020273
OG0020274
OG0020275
OG0020276
OG0020277
OG0020278
OG0020279
OG0020280
OG0020281
OG0020282
OG0020283
OG0020284
OG0020285
OG0020286
OG0020287
OG0020288
OG0020289
OG0020290
OG0020291
OG0020292
OG0020293
OG0020294
OG0020295
OG0020296
OG0020297
OG0020298
OG0020299
OG0020300
OG0020301
OG0020302
OG0020303
OG0020304
OG0020305
OG0020306
OG0020307
OG0020308
OG0020309
OG0020310
OG0020311
OG0020312
OG0020313
OG0020314
OG0020315
OG0020316
OG0020317
OG0020318
OG0020319
OG0020320
OG0020321
OG0020322
OG0020323
OG0020324
OG0020325
OG0020326
OG0020327
OG0020328
OG0020329
OG0020330
OG0020331
OG0020332
OG0020333
OG0020334
OG0020335
OG0020336
OG0020337
OG0020338
OG0020339
OG0020340
OG0020341
OG0020342
OG0020343
OG0020344
OG0020345
OG0020346
OG0020347
OG0020348
OG0020349
OG0020350
OG0020351
OG0020352
OG0020353
OG0020354
OG0020355
OG0020356
OG0020357
OG0020358
OG0020359
OG0020360
OG0020361
OG0020362
OG0020363
OG0020364
OG0020365
OG0020366
OG0020367
OG0020368
OG0020369
OG0020370
OG0020371
OG0020372
OG0020373
OG0020374
OG0020375
OG0020376
OG0020377
OG0020378
OG0020379
OG0020380
OG0020381
OG0020382
OG0020383
OG0020384
OG0020385
OG0020386
OG0020387
OG0020388
OG0020389
OG0020390
OG0020391
OG0020392
OG0020393
OG0020394
OG0020395
OG0020396
OG0020397
OG0020398
OG0020399
OG0020400
OG0020401
OG0020402
OG0020403
OG0020404
OG0020405
OG0020406
OG0020407
OG0020408
OG0020409
OG0020410
OG0020411
OG0020412
OG0020413
OG0020414
OG0020415
OG0020416
OG0020417
OG0020418
OG0020419
OG0020420
OG0020421
OG0020422
OG0020423
OG0020424
OG0020425
OG0020426
OG0020427
OG0020428
OG0020429
OG0020430
OG0020431
OG0020432
OG0020433
OG0020434
OG0020435
OG0020436
OG0020437
OG0020438
OG0020439
OG0020440
OG0020441
OG0020442
OG0020443
OG0020444
OG0020445
OG0020446
OG0020447
OG0020448
OG0020449
OG0020450
OG0020451
OG0020452
OG0020453
OG0020454
OG0020455
OG0020456
OG0020457
OG0020458
OG0020459
OG0020460
OG0020461
OG0020462
OG0020463
OG0020464
OG0020465
OG0020466
OG0020467
OG0020468
OG0020469
OG0020470
OG0020471
OG0020472
OG0020473
OG0020474
OG0020475
OG0020476
OG0020477
OG0020478
OG0020479
OG0020480
OG0020481
OG0020482
OG0020483
OG0020484
OG0020485
OG0020486
OG0020487
OG0020488
OG0020489
OG0020490
OG0020491
OG0020492
OG0020493
OG0020494
OG0020495
OG0020496
OG0020497
OG0020498
OG0020499
OG0020500
OG0020501
OG0020502
OG0020503
OG0020504
OG0020505
OG0020506
OG0020507
OG0020508
OG0020509
OG0020510
OG0020511
OG0020512
OG0020513
OG0020514
OG0020515
OG0020516
OG0020517
OG0020518
OG0020519
OG0020520
OG0020521
OG0020522
OG0020523
OG0020524
OG0020525
OG0020526
OG0020527
OG0020528
OG0020529
OG0020530
OG0020531
OG0020532
OG0020533
OG0020534
OG0020535
OG0020536
OG0020537
OG0020538
OG0020539
OG0020540
OG0020541
OG0020542
OG0020543
OG0020544
OG0020545
OG0020546
OG0020547
OG0020548
OG0020549
OG0020550
OG0020551
OG0020552
OG0020553
OG0020554
OG0020555
OG0020556
OG0020557
OG0020558
OG0020559
OG0020560
OG0020561
OG0020562
OG0020563
OG0020564
OG0020565
OG0020566
OG0020567
OG0020568
OG0020569
OG0020570
OG0020571
OG0020572
OG0020573
OG0020574
OG0020575
OG0020576
OG0020577
OG0020578
OG0020579
OG0020580
OG0020581
OG0020582
OG0020583
OG0020584
OG0020585
OG0020586
OG0020587
OG0020588
OG0020589
OG0020590
OG0020591
OG0020592
OG0020593
OG0020594
OG0020595
OG0020596
OG0020597
OG0020598
OG0020599
OG0020600
OG0020601
OG0020602
OG0020603
OG0020604
OG0020605
OG0020606
OG0020607
OG0020608
OG0020609
OG0020610
OG0020611
OG0020612
OG0020613
OG0020614
OG0020615
OG0020616
OG0020617
OG0020618
OG0020619
OG0020620
OG0020621
OG0020622
OG0020623
OG0020624
OG0020625
OG0020626
OG0020627
OG0020628
OG0020629
OG0020630
OG0020631
OG0020632
OG0020633
OG0020634
OG0020635
OG0020636
OG0020637
OG0020638
OG0020639
OG0020640
OG0020641
OG0020642
OG0020643
OG0020644
OG0020645
OG0020646
OG0020647
OG0020648
OG0020649
OG0020650
OG0020651
OG0020652
OG0020653
OG0020654
OG0020655
OG0020656
OG0020657
OG0020658
OG0020659
OG0020660
OG0020661
OG0020662
OG0020663
OG0020664
OG0020665
OG0020666
OG0020667
OG0020668
OG0020669
OG0020670
OG0020671
OG0020672
OG0020673
OG0020674
OG0020675
OG0020676
OG0020677
OG0020678
OG0020679
OG0020680
OG0020681
OG0020682
OG0020683
OG0020684
OG0020685
OG0020686
OG0020687
OG0020688
OG0020689
OG0020690
OG0020691
OG0020692
OG0020693
OG0020694
OG0020695
OG0020696
OG0020697
OG0020698
OG0020699
OG0020700
OG0020701
OG0020702
OG0020703
OG0020704
OG0020705
OG0020706
OG0020707
OG0020708
OG0020709
OG0020710
OG0020711
OG0020712
OG0020713
OG0020714
OG0020715
OG0020716
OG0020717
OG0020718
OG0020719
OG0020720
OG0020721
OG0020722
OG0020723
OG0020724
OG0020725
OG0020726
OG0020727
OG0020728
OG0020729
OG0020730
OG0020731
OG0020732
OG0020733
OG0020734
OG0020735
OG0020736
OG0020737
OG0020738
OG0020739
OG0020740
OG0020741
OG0020742
OG0020743
OG0020744
OG0020745
OG0020746
OG0020747
OG0020748
OG0020749
OG0020750
OG0020751
OG0020752
OG0020753
OG0020754
OG0020755
OG0020756
OG0020757
OG0020758
OG0020759
OG0020760
OG0020761
OG0020762
OG0020763
OG0020764
OG0020765
OG0020766
OG0020767
OG0020768
OG0020769
OG0020770
OG0020771
OG0020772
OG0020773
OG0020774
OG0020775
OG0020776
OG0020777
OG0020778
OG0020779
OG0020780
OG0020781
OG0020782
OG0020783
OG0020784
OG0020785
OG0020786
OG0020787
OG0020788
OG0020789
OG0020790
OG0020791
OG0020792
OG0020793
OG0020794
OG0020795
OG0020796
OG0020797
OG0020798
OG0020799
OG0020800
OG0020801
OG0020802
OG0020803
OG0020804
OG0020805
OG0020806
OG0020807
OG0020808
OG0020809
OG0020810
OG0020811
OG0020812
OG0020813
OG0020814
OG0020815
OG0020816
OG0020817
OG0020818
OG0020819
OG0020820
OG0020821
OG0020822
OG0020823
OG0020824
OG0020825
OG0020826
OG0020827
OG0020828
OG0020829
OG0020830
OG0020831
OG0020832
OG0020833
OG0020834
OG0020835
OG0020836
OG0020837
OG0020838
OG0020839
OG0020840
OG0020841
OG0020842
OG0020843
OG0020844
OG0020845
OG0020846
OG0020847
OG0020848
OG0020849
OG0020850
OG0020851
OG0020852
OG0020853
OG0020854
OG0020855
OG0020856
OG0020857
OG0020858
OG0020859
OG0020860
OG0020861
OG0020862
OG0020863
OG0020864
OG0020865
OG0020866
OG0020867
OG0020868
OG0020869
OG0020870
OG0020871
OG0020872
OG0020873
OG0020874
OG0020875
OG0020876
OG0020877
OG0020878
OG0020879
OG0020880
OG0020881
OG0020882
OG0020883
OG0020884
OG0020885
OG0020886
OG0020887
OG0020888
OG0020889
OG0020890
OG0020891
OG0020892
OG0020893
OG0020894
OG0020895
OG0020896
OG0020897
OG0020898
OG0020899
OG0020900
OG0020901
OG0020902
OG0020903
OG0020904
OG0020905
OG0020906
OG0020907
OG0020908
OG0020909
OG0020910
OG0020911
OG0020912
OG0020913
OG0020914
OG0020915
OG0020916
OG0020917
OG0020918
OG0020919
OG0020920
OG0020921
OG0020922
OG0020923
OG0020924
OG0020925
OG0020926
OG0020927
OG0020928
OG0020929
OG0020930
OG0020931
OG0020932
OG0020933
OG0020934
OG0020935
OG0020936
OG0020937
OG0020938
OG0020939
OG0020940
OG0020941
OG0020942
OG0020943
OG0020944
OG0020945
OG0020946
OG0020947
OG0020948
OG0020949
OG0020950
OG0020951
OG0020952
OG0020953
OG0020954
OG0020955
OG0020956
OG0020957
OG0020958
OG0020959
OG0020960
OG0020961
OG0020962
OG0020963
OG0020964
OG0020965
OG0020966
OG0020967
OG0020968
OG0020969
OG0020970
OG0020971
OG0020972
OG0020973
OG0020974
OG0020975
OG0020976
OG0020977
OG0020978
OG0020979
OG0020980
OG0020981
OG0020982
OG0020983
OG0020984
OG0020985
OG0020986
OG0020987
OG0020988
OG0020989
OG0020990
OG0020991
OG0020992
OG0020993
OG0020994
OG0020995
OG0020996
OG0020997
OG0020998
OG0020999
OG0021000
OG0021001
OG0021002
OG0021003
OG0021004
OG0021005
OG0021006
OG0021007
OG0021008
OG0021009
OG0021010
OG0021011
OG0021012
OG0021013
OG0021014
OG0021015
OG0021016
OG0021017
OG0021018
OG0021019
OG0021020
OG0021021
OG0021022
OG0021023
OG0021024
OG0021025
OG0021026
OG0021027
OG0021028
OG0021029
