# Supplementary material for: Firefly genomes illuminate parallel origins of bioluminescence in beetles
Source: eLife. 2018 Oct 16;7:e36495. doi: 10.7554/eLife.36495 (PMC6191289; doi:10.7554/eLife.36495)
Supplement: Figure 2—source data 1. [file elife-36495-fig2-data1.zip › 4_way/[A._lateralis]_and_[T._castaneum]_OGs.txt]

OG0000677
OG0000724
OG0001168
OG0001281
OG0001355
OG0001418
OG0002925
OG0004521
OG0005804
OG0007718
OG0007723
OG0008031
OG0008049
OG0008132
OG0008184
OG0008765
OG0008826
OG0009066
OG0009423
OG0009424
OG0009445
OG0009446
OG0009449
OG0009466
OG0009495
OG0009508
OG0009543
OG0009544
OG0009579
OG0009596
OG0009599
OG0009604
OG0009610
OG0009667
OG0009672
OG0009698
OG0009707
OG0009717
OG0009755
OG0009756
OG0009770
OG0009793
OG0009797
OG0009815
OG0009836
OG0009871
OG0009902
OG0009919
OG0009924
OG0010282
OG0010285
OG0010302
OG0010313
OG0010320
OG0010321
OG0010327
OG0010347
OG0010353
OG0010374
OG0010389
OG0010393
OG0010406
OG0010425
OG0010427
OG0010437
OG0010446
OG0010478
OG0010480
OG0010485
OG0010510
OG0010511
OG0010512
OG0010519
OG0010548
OG0010570
OG0010588
OG0010599
OG0010603
OG0010605
OG0010610
OG0010615
OG0010644
OG0010660
OG0010673
OG0010683
