# Supplementary material for: Firefly genomes illuminate parallel origins of bioluminescence in beetles
Source: eLife. 2018 Oct 16;7:e36495. doi: 10.7554/eLife.36495 (PMC6191289; doi:10.7554/eLife.36495)
Supplement: Figure 2—source data 1. [file elife-36495-fig2-data1.zip › 4_way/[P._pyralis]_and_[A._lateralis]_genes.txt]

AQULA_000016-PA
AQULA_000052-PA
AQULA_000060-PA
AQULA_000063-PA
AQULA_000101-PA
AQULA_000103-PA
AQULA_000104-PA
AQULA_000122-PA
AQULA_000129-PA
AQULA_000136-PA
AQULA_000145-PA
AQULA_000200-PA
AQULA_000235-PA
AQULA_000238-PA
AQULA_000299-PA
AQULA_000339-PA
AQULA_000342-PA
AQULA_000344-PA
AQULA_000351-PA
AQULA_000439-PA
AQULA_000637-PA
AQULA_000646-PA
AQULA_000647-PA
AQULA_000648-PA
AQULA_000649-PA
AQULA_000675-PA
AQULA_000702-PA
AQULA_000843-PA
AQULA_000854-PA
AQULA_000865-PA
AQULA_000901-PA
AQULA_000955-PA
AQULA_000971-PA
AQULA_000994-PA
AQULA_000997-PA
AQULA_001093-PA
AQULA_001120-PA
AQULA_001329-PA
AQULA_001330-PA
AQULA_001332-PA
AQULA_001395-PA
AQULA_001463-PA
AQULA_001477-PA
AQULA_001506-PA
AQULA_001512-PA
AQULA_001532-PA
AQULA_001535-PA
AQULA_001553-PA
AQULA_001678-PA
AQULA_001853-PA
AQULA_001871-PA
AQULA_001874-PA
AQULA_001889-PA
AQULA_001905-PA
AQULA_001934-PA
AQULA_002043-PA
AQULA_002101-PA
AQULA_002102-PA
AQULA_002124-PA
AQULA_002127-PA
AQULA_002166-PA
AQULA_002172-PA
AQULA_002193-PA
AQULA_002230-PA
AQULA_002261-PA
AQULA_002292-PA
AQULA_002436-PA
AQULA_002456-PA
AQULA_002460-PA
AQULA_002495-PA
AQULA_002498-PA
AQULA_002527-PA
AQULA_002580-PA
AQULA_002587-PA
AQULA_002589-PA
AQULA_002593-PA
AQULA_002654-PA
AQULA_002755-PA
AQULA_002765-PA
AQULA_002851-PA
AQULA_002862-PA
AQULA_002908-PA
AQULA_002911-PA
AQULA_002918-PA
AQULA_002953-PA
AQULA_003021-PA
AQULA_003043-PA
AQULA_003053-PA
AQULA_003058-PA
AQULA_003145-PA
AQULA_003173-PA
AQULA_003183-PA
AQULA_003189-PA
AQULA_003263-PA
AQULA_003283-PA
AQULA_003337-PA
AQULA_003366-PA
AQULA_003374-PA
AQULA_003375-PA
AQULA_003442-PA
AQULA_003526-PA
AQULA_003541-PA
AQULA_003612-PA
AQULA_003639-PA
AQULA_003640-PA
AQULA_003641-PA
AQULA_003642-PA
AQULA_003667-PA
AQULA_003699-PA
AQULA_003701-PA
AQULA_003707-PA
AQULA_003748-PA
AQULA_003797-PA
AQULA_003799-PA
AQULA_003838-PA
AQULA_003839-PA
AQULA_003848-PA
AQULA_003887-PA
AQULA_003888-PA
AQULA_003890-PA
AQULA_003898-PA
AQULA_003904-PA
AQULA_003907-PA
AQULA_003909-PA
AQULA_003911-PA
AQULA_003916-PA
AQULA_003918-PA
AQULA_003920-PA
AQULA_003980-PA
AQULA_004041-PA
AQULA_004051-PA
AQULA_004058-PA
AQULA_004059-PA
AQULA_004074-PA
AQULA_004112-PA
AQULA_004149-PA
AQULA_004208-PA
AQULA_004221-PA
AQULA_004257-PA
AQULA_004263-PA
AQULA_004292-PA
AQULA_004302-PA
AQULA_004303-PA
AQULA_004313-PA
AQULA_004322-PA
AQULA_004336-PA
AQULA_004388-PA
AQULA_004455-PA
AQULA_004480-PA
AQULA_004488-PA
AQULA_004489-PA
AQULA_004602-PA
AQULA_004610-PA
AQULA_004678-PA
AQULA_004679-PA
AQULA_004681-PA
AQULA_004685-PA
AQULA_004709-PA
AQULA_004713-PA
AQULA_004764-PA
AQULA_004766-PA
AQULA_004833-PA
AQULA_004910-PA
AQULA_004911-PA
AQULA_004945-PA
AQULA_004970-PA
AQULA_004994-PA
AQULA_005028-PA
AQULA_005037-PA
AQULA_005059-PA
AQULA_005081-PA
AQULA_005095-PA
AQULA_005129-PA
AQULA_005131-PA
AQULA_005140-PA
AQULA_005222-PA
AQULA_005256-PA
AQULA_005377-PA
AQULA_005476-PA
AQULA_005513-PA
AQULA_005515-PA
AQULA_005516-PA
AQULA_005517-PA
AQULA_005521-PA
AQULA_005526-PA
AQULA_005529-PA
AQULA_005532-PA
AQULA_005536-PA
AQULA_005538-PA
AQULA_005549-PA
AQULA_005550-PA
AQULA_005554-PA
AQULA_005560-PA
AQULA_005695-PA
AQULA_005769-PA
AQULA_005868-PA
AQULA_005891-PA
AQULA_005961-PA
AQULA_005984-PA
AQULA_006035-PA
AQULA_006036-PA
AQULA_006040-PA
AQULA_006073-PA
AQULA_006113-PA
AQULA_006155-PA
AQULA_006167-PA
AQULA_006193-PA
AQULA_006236-PA
AQULA_006244-PA
AQULA_006256-PA
AQULA_006265-PA
AQULA_006295-PA
AQULA_006393-PA
AQULA_006400-PA
AQULA_006447-PA
AQULA_006485-PA
AQULA_006518-PA
AQULA_006572-PA
AQULA_006601-PA
AQULA_006633-PA
AQULA_006639-PA
AQULA_006685-PA
AQULA_006777-PA
AQULA_006811-PA
AQULA_006815-PA
AQULA_006884-PA
AQULA_007003-PA
AQULA_007052-PA
AQULA_007054-PA
AQULA_007055-PA
AQULA_007057-PA
AQULA_007059-PA
AQULA_007060-PA
AQULA_007063-PA
AQULA_007064-PA
AQULA_007093-PA
AQULA_007152-PA
AQULA_007153-PA
AQULA_007176-PA
AQULA_007183-PA
AQULA_007184-PA
AQULA_007190-PA
AQULA_007195-PA
AQULA_007204-PA
AQULA_007221-PA
AQULA_007224-PA
AQULA_007282-PA
AQULA_007294-PA
AQULA_007352-PA
AQULA_007355-PA
AQULA_007360-PA
AQULA_007370-PA
AQULA_007429-PA
AQULA_007475-PA
AQULA_007532-PA
AQULA_007563-PA
AQULA_007579-PA
AQULA_007699-PA
AQULA_007784-PA
AQULA_007806-PA
AQULA_007931-PA
AQULA_007967-PA
AQULA_007971-PA
AQULA_008226-PA
AQULA_008320-PA
AQULA_008337-PA
AQULA_008421-PA
AQULA_008425-PA
AQULA_008526-PA
AQULA_008574-PA
AQULA_008584-PA
AQULA_008607-PA
AQULA_008644-PA
AQULA_008653-PA
AQULA_008712-PA
AQULA_008733-PA
AQULA_008759-PA
AQULA_008761-PA
AQULA_008795-PA
AQULA_008797-PA
AQULA_008799-PA
AQULA_008810-PA
AQULA_008825-PA
AQULA_008829-PA
AQULA_008838-PA
AQULA_008839-PA
AQULA_008876-PA
AQULA_008877-PA
AQULA_008886-PA
AQULA_008888-PA
AQULA_008892-PA
AQULA_008895-PA
AQULA_008896-PA
AQULA_008897-PA
AQULA_008975-PA
AQULA_008997-PA
AQULA_008998-PA
AQULA_008999-PA
AQULA_009050-PA
AQULA_009079-PA
AQULA_009110-PA
AQULA_009130-PA
AQULA_009336-PA
AQULA_009413-PA
AQULA_009445-PA
AQULA_009453-PA
AQULA_009475-PA
AQULA_009476-PA
AQULA_009503-PA
AQULA_009600-PA
AQULA_009694-PA
AQULA_009727-PA
AQULA_009729-PA
AQULA_009882-PA
AQULA_010016-PA
AQULA_010082-PA
AQULA_010264-PA
AQULA_010340-PA
AQULA_010373-PA
AQULA_010375-PA
AQULA_010403-PA
AQULA_010412-PA
AQULA_010466-PA
AQULA_010481-PA
AQULA_010485-PA
AQULA_010561-PA
AQULA_010621-PA
AQULA_010622-PA
AQULA_010730-PA
AQULA_010739-PA
AQULA_010758-PA
AQULA_010760-PA
AQULA_010765-PA
AQULA_010777-PA
AQULA_010812-PA
AQULA_010827-PA
AQULA_010996-PA
AQULA_011068-PA
AQULA_011079-PA
AQULA_011115-PA
AQULA_011231-PA
AQULA_011252-PA
AQULA_011254-PA
AQULA_011362-PA
AQULA_011402-PA
AQULA_011541-PA
AQULA_011626-PA
AQULA_011650-PA
AQULA_011660-PA
AQULA_011673-PA
AQULA_011691-PA
AQULA_011805-PA
AQULA_011808-PA
AQULA_011809-PA
AQULA_011812-PA
AQULA_011845-PA
AQULA_011916-PA
AQULA_011918-PA
AQULA_011920-PA
AQULA_011926-PA
AQULA_011929-PA
AQULA_011977-PA
AQULA_011993-PA
AQULA_011997-PA
AQULA_012050-PA
AQULA_012096-PA
AQULA_012146-PA
AQULA_012149-PA
AQULA_012175-PA
AQULA_012257-PA
AQULA_012267-PA
AQULA_012270-PA
AQULA_012271-PA
AQULA_012277-PA
AQULA_012333-PA
AQULA_012417-PA
AQULA_012421-PA
AQULA_012423-PA
AQULA_012426-PA
AQULA_012472-PA
AQULA_012498-PA
AQULA_012520-PA
AQULA_012579-PA
AQULA_012597-PA
AQULA_012604-PA
AQULA_012626-PA
AQULA_012639-PA
AQULA_012650-PA
AQULA_012652-PA
AQULA_012715-PA
AQULA_012731-PA
AQULA_012773-PA
AQULA_012774-PA
AQULA_012775-PA
AQULA_012776-PA
AQULA_012778-PA
AQULA_012779-PA
AQULA_012780-PA
AQULA_012781-PA
AQULA_012782-PA
AQULA_012783-PA
AQULA_012784-PA
AQULA_012785-PA
AQULA_012786-PA
AQULA_012787-PA
AQULA_012788-PA
AQULA_012789-PA
AQULA_012797-PA
AQULA_012805-PA
AQULA_012850-PA
AQULA_012980-PA
AQULA_012981-PA
AQULA_013025-PA
AQULA_013043-PA
AQULA_013128-PA
AQULA_013135-PA
AQULA_013157-PA
AQULA_013183-PA
AQULA_013254-PA
AQULA_013260-PA
AQULA_013262-PA
AQULA_013263-PA
AQULA_013279-PA
AQULA_013302-PA
AQULA_013308-PA
AQULA_013418-PA
AQULA_013492-PA
AQULA_013566-PA
AQULA_013606-PA
AQULA_013612-PA
AQULA_013641-PA
AQULA_013643-PA
AQULA_013644-PA
AQULA_013669-PA
AQULA_013677-PA
AQULA_013679-PA
AQULA_013681-PA
AQULA_013684-PA
AQULA_013774-PA
AQULA_013798-PA
AQULA_013805-PA
AQULA_013846-PA
AQULA_013852-PA
AQULA_013878-PA
AQULA_013896-PA
AQULA_013899-PA
AQULA_014007-PA
AQULA_014022-PA
AQULA_014049-PA
AQULA_014055-PA
AQULA_014062-PA
AQULA_014160-PA
AQULA_014169-PA
AQULA_014174-PA
AQULA_014196-PA
AQULA_014205-PA
AQULA_014206-PA
AQULA_014237-PA
PPYR_00016-PA
PPYR_00058-PA
PPYR_00080-PA
PPYR_00103-PA
PPYR_00105-PA
PPYR_00125-PA
PPYR_00129-PA
PPYR_00145-PA
PPYR_00146-PA
PPYR_00186-PA
PPYR_00214-PA
PPYR_00219-PA
PPYR_00220-PA
PPYR_00291-PA
PPYR_00394-PA
PPYR_00497-PA
PPYR_00508-PA
PPYR_00518-PA
PPYR_00525-PA
PPYR_00527-PA
PPYR_00533-PA
PPYR_00534-PA
PPYR_00585-PA
PPYR_00586-PA
PPYR_00597-PA
PPYR_00607-PA
PPYR_00631-PA
PPYR_00641-PA
PPYR_00645-PA
PPYR_00706-PA
PPYR_00712-PA
PPYR_00716-PA
PPYR_00770-PA
PPYR_00795-PA
PPYR_00859-PA
PPYR_00890-PA
PPYR_00904-PA
PPYR_00914-PA
PPYR_00915-PA
PPYR_00918-PA
PPYR_00922-PA
PPYR_00930-PA
PPYR_00953-PA
PPYR_00957-PA
PPYR_00958-PA
PPYR_00959-PA
PPYR_01045-PA
PPYR_01046-PA
PPYR_01065-PA
PPYR_01127-PA
PPYR_01134-PA
PPYR_01135-PA
PPYR_01165-PA
PPYR_01169-PA
PPYR_01226-PA
PPYR_01233-PA
PPYR_01235-PA
PPYR_01257-PA
PPYR_01267-PA
PPYR_01268-PA
PPYR_01338-PA
PPYR_01367-PA
PPYR_01368-PA
PPYR_01376-PA
PPYR_01389-PA
PPYR_01432-PA
PPYR_01433-PA
PPYR_01498-PA
PPYR_01524-PA
PPYR_01579-PA
PPYR_01585-PA
PPYR_01588-PA
PPYR_01608-PA
PPYR_01674-PA
PPYR_01774-PA
PPYR_01779-PA
PPYR_01834-PA
PPYR_01850-PA
PPYR_01871-PA
PPYR_01923-PA
PPYR_02032-PA
PPYR_02046-PA
PPYR_02061-PA
PPYR_02084-PA
PPYR_02085-PA
PPYR_02106-PA
PPYR_02140-PA
PPYR_02172-PA
PPYR_02218-PA
PPYR_02273-PA
PPYR_02289-PA
PPYR_02297-PA
PPYR_02314-PA
PPYR_02325-PA
PPYR_02357-PA
PPYR_02359-PA
PPYR_02373-PA
PPYR_02410-PA
PPYR_02608-PA
PPYR_02630-PA
PPYR_02637-PA
PPYR_02647-PA
PPYR_02648-PA
PPYR_02774-PA
PPYR_02784-PA
PPYR_02786-PA
PPYR_02809-PA
PPYR_02827-PA
PPYR_02828-PA
PPYR_02851-PA
PPYR_02853-PA
PPYR_02863-PA
PPYR_02864-PA
PPYR_02873-PA
PPYR_02907-PA
PPYR_02908-PA
PPYR_02948-PA
PPYR_02951-PA
PPYR_02960-PA
PPYR_02965-PA
PPYR_02992-PA
PPYR_03069-PA
PPYR_03089-PA
PPYR_03111-PA
PPYR_03129-PA
PPYR_03181-PA
PPYR_03182-PA
PPYR_03197-PA
PPYR_03206-PA
PPYR_03254-PA
PPYR_03335-PA
PPYR_03338-PA
PPYR_03339-PA
PPYR_03369-PA
PPYR_03386-PA
PPYR_03387-PA
PPYR_03428-PA
PPYR_03430-PA
PPYR_03431-PA
PPYR_03634-PA
PPYR_03638-PA
PPYR_03642-PA
PPYR_03644-PA
PPYR_03645-PA
PPYR_03654-PA
PPYR_03655-PA
PPYR_03664-PA
PPYR_03674-PA
PPYR_03675-PA
PPYR_03677-PA
PPYR_03686-PA
PPYR_03687-PA
PPYR_03807-PA
PPYR_04005-PA
PPYR_04022-PA
PPYR_04023-PA
PPYR_04036-PA
PPYR_04045-PA
PPYR_04121-PA
PPYR_04196-PA
PPYR_04259-PA
PPYR_04274-PA
PPYR_04309-PA
PPYR_04332-PA
PPYR_04350-PA
PPYR_04376-PA
PPYR_04392-PA
PPYR_04410-PA
PPYR_04429-PA
PPYR_04476-PA
PPYR_04511-PA
PPYR_04522-PA
PPYR_04523-PA
PPYR_04524-PA
PPYR_04537-PA
PPYR_04598-PA
PPYR_04643-PA
PPYR_04646-PA
PPYR_04653-PA
PPYR_04728-PA
PPYR_05112-PA
PPYR_05113-PA
PPYR_05122-PA
PPYR_05123-PA
PPYR_05173-PA
PPYR_05322-PA
PPYR_05330-PA
PPYR_05332-PA
PPYR_05353-PA
PPYR_05413-PA
PPYR_05414-PA
PPYR_05451-PA
PPYR_05574-PA
PPYR_05602-PA
PPYR_05634-PA
PPYR_05689-PA
PPYR_05772-PA
PPYR_05816-PA
PPYR_05861-PA
PPYR_05916-PA
PPYR_05947-PA
PPYR_05956-PA
PPYR_05971-PA
PPYR_06061-PA
PPYR_06146-PA
PPYR_06194-PA
PPYR_06206-PA
PPYR_06217-PA
PPYR_06345-PA
PPYR_06355-PA
PPYR_06367-PA
PPYR_06406-PA
PPYR_06410-PA
PPYR_06453-PA
PPYR_06473-PA
PPYR_06479-PA
PPYR_06496-PA
PPYR_06513-PA
PPYR_06546-PA
PPYR_06573-PA
PPYR_06588-PA
PPYR_06628-PA
PPYR_06631-PA
PPYR_06638-PA
PPYR_06647-PA
PPYR_06689-PA
PPYR_06724-PA
PPYR_06725-PA
PPYR_06788-PA
PPYR_06810-PA
PPYR_06825-PA
PPYR_06895-PA
PPYR_06904-PA
PPYR_07053-PA
PPYR_07073-PA
PPYR_07141-PA
PPYR_07148-PA
PPYR_07161-PA
PPYR_07191-PA
PPYR_07193-PA
PPYR_07202-PA
PPYR_07203-PA
PPYR_07324-PA
PPYR_07356-PA
PPYR_07376-PA
PPYR_07487-PA
PPYR_07505-PA
PPYR_07538-PA
PPYR_07549-PA
PPYR_07570-PA
PPYR_07580-PA
PPYR_07584-PA
PPYR_07681-PA
PPYR_07686-PA
PPYR_07701-PA
PPYR_07725-PA
PPYR_07734-PA
PPYR_07757-PA
PPYR_07849-PA
PPYR_07852-PA
PPYR_07897-PA
PPYR_07925-PA
PPYR_07935-PA
PPYR_07936-PA
PPYR_07942-PA
PPYR_08071-PA
PPYR_08081-PA
PPYR_08197-PA
PPYR_08303-PA
PPYR_08351-PA
PPYR_08383-PA
PPYR_08384-PA
PPYR_08386-PA
PPYR_08446-PA
PPYR_08479-PA
PPYR_08537-PA
PPYR_08659-PA
PPYR_08666-PA
PPYR_08669-PA
PPYR_08676-PA
PPYR_08714-PA
PPYR_08792-PA
PPYR_08793-PA
PPYR_08822-PA
PPYR_08849-PA
PPYR_08906-PA
PPYR_08959-PA
PPYR_08980-PA
PPYR_09030-PA
PPYR_09181-PA
PPYR_09192-PA
PPYR_09205-PA
PPYR_09306-PA
PPYR_09317-PA
PPYR_09321-PA
PPYR_09334-PA
PPYR_09335-PA
PPYR_09370-PA
PPYR_09380-PA
PPYR_09384-PA
PPYR_09393-PA
PPYR_09452-PA
PPYR_09502-PA
PPYR_09682-PA
PPYR_09694-PA
PPYR_09757-PA
PPYR_09767-PA
PPYR_09795-PA
PPYR_09799-PA
PPYR_09800-PA
PPYR_09801-PA
PPYR_09847-PA
PPYR_09870-PA
PPYR_09889-PA
PPYR_09922-PA
PPYR_09924-PA
PPYR_09932-PA
PPYR_09946-PA
PPYR_09989-PA
PPYR_10224-PA
PPYR_10257-PA
PPYR_10279-PA
PPYR_10297-PA
PPYR_10388-PA
PPYR_10466-PA
PPYR_10561-PA
PPYR_10686-PA
PPYR_10695-PA
PPYR_10768-PA
PPYR_10775-PA
PPYR_10776-PA
PPYR_10792-PA
PPYR_10878-PA
PPYR_10881-PA
PPYR_10884-PA
PPYR_10907-PA
PPYR_10924-PA
PPYR_10945-PA
PPYR_10964-PA
PPYR_11010-PA
PPYR_11011-PA
PPYR_11015-PA
PPYR_11074-PA
PPYR_11099-PA
PPYR_11240-PA
PPYR_11367-PA
PPYR_11384-PA
PPYR_11387-PA
PPYR_11390-PA
PPYR_11405-PA
PPYR_11589-PA
PPYR_11592-PA
PPYR_11662-PA
PPYR_11729-PA
PPYR_11771-PA
PPYR_11774-PA
PPYR_11877-PA
PPYR_11897-PA
PPYR_11898-PA
PPYR_11907-PA
PPYR_12018-PA
PPYR_12025-PA
PPYR_12177-PA
PPYR_12378-PA
PPYR_12380-PA
PPYR_12386-PA
PPYR_12388-PA
PPYR_12389-PA
PPYR_12437-PA
PPYR_12579-PA
PPYR_12617-PA
PPYR_12618-PA
PPYR_12620-PA
PPYR_12727-PA
PPYR_12728-PA
PPYR_12752-PA
PPYR_12831-PA
PPYR_12833-PA
PPYR_12859-PA
PPYR_12860-PA
PPYR_12871-PA
PPYR_12929-PA
PPYR_13073-PA
PPYR_13077-PA
PPYR_13120-PA
PPYR_13121-PA
PPYR_13124-PA
PPYR_13306-PA
PPYR_13328-PA
PPYR_13335-PA
PPYR_13336-PA
PPYR_13337-PA
PPYR_13338-PA
PPYR_13339-PA
PPYR_13340-PA
PPYR_13357-PA
PPYR_13359-PA
PPYR_13360-PA
PPYR_13363-PA
PPYR_13390-PA
PPYR_13427-PA
PPYR_13509-PA
PPYR_13543-PA
PPYR_13585-PA
PPYR_13607-PA
PPYR_13619-PA
PPYR_13620-PA
PPYR_13621-PA
PPYR_13662-PA
PPYR_13681-PA
PPYR_13690-PA
PPYR_13691-PA
PPYR_13732-PA
PPYR_13808-PA
PPYR_13947-PA
PPYR_13994-PA
PPYR_14004-PA
PPYR_14075-PA
PPYR_14076-PA
PPYR_14092-PA
PPYR_14093-PA
PPYR_14094-PA
PPYR_14095-PA
PPYR_14174-PA
PPYR_14175-PA
PPYR_14210-PA
PPYR_14224-PA
PPYR_14242-PA
PPYR_14249-PA
PPYR_14250-PA
PPYR_14348-PA
PPYR_14409-PA
PPYR_14470-PA
PPYR_14501-PA
PPYR_14524-PA
PPYR_14536-PA
PPYR_14561-PA
PPYR_14606-PA
PPYR_14616-PA
PPYR_14628-PA
PPYR_14642-PA
PPYR_14649-PA
PPYR_14674-PA
PPYR_14707-PA
PPYR_14740-PA
PPYR_14764-PA
PPYR_14765-PA
PPYR_14766-PA
PPYR_14767-PA
PPYR_14829-PA
PPYR_14849-PA
PPYR_14862-PA
PPYR_14863-PA
PPYR_14873-PA
PPYR_14890-PA
PPYR_14892-PA
PPYR_14897-PA
PPYR_14919-PA
PPYR_14969-PA
PPYR_14971-PA
PPYR_15000-PA
PPYR_15046-PA
PPYR_15055-PA
PPYR_15065-PA
PPYR_15092-PA
PPYR_15095-PA
PPYR_15106-PA
PPYR_15113-PA
PPYR_15114-PA
PPYR_15115-PA
PPYR_15118-PA
PPYR_15120-PA
PPYR_15126-PA
PPYR_15176-PA
PPYR_15181-PA
PPYR_15223-PA
PPYR_15236-PA
PPYR_15258-PA
PPYR_15267-PA
PPYR_15274-PA
PPYR_15277-PA
PPYR_15292-PA
PPYR_15327-PA
PPYR_15328-PA
PPYR_15329-PA
PPYR_15364-PA
PPYR_15445-PA
PPYR_15460-PA
PPYR_15481-PA
PPYR_15563-PA
PPYR_15569-PA
PPYR_15573-PA
PPYR_15581-PA
PPYR_15619-PA
PPYR_15647-PA
PPYR_15681-PA
PPYR_15739-PA
PPYR_15744-PA
