# Supplementary material for: Firefly genomes illuminate parallel origins of bioluminescence in beetles
Source: eLife. 2018 Oct 16;7:e36495. doi: 10.7554/eLife.36495 (PMC6191289; doi:10.7554/eLife.36495)
Supplement: Figure 2—source data 1. [file elife-36495-fig2-data1.zip › 4_way/total-PPYR_OGs.txt]

OG0000000
OG0000001
OG0000002
OG0000003
OG0000004
OG0000005
OG0000006
OG0000007
OG0000008
OG0000009
OG0000010
OG0000011
OG0000012
OG0000013
OG0000015
OG0000016
OG0000018
OG0000019
OG0000020
OG0000021
OG0000022
OG0000023
OG0000024
OG0000025
OG0000026
OG0000027
OG0000028
OG0000029
OG0000030
OG0000031
OG0000032
OG0000033
OG0000034
OG0000035
OG0000036
OG0000037
OG0000038
OG0000039
OG0000040
OG0000041
OG0000042
OG0000043
OG0000045
OG0000046
OG0000047
OG0000048
OG0000049
OG0000050
OG0000051
OG0000052
OG0000053
OG0000054
OG0000055
OG0000056
OG0000057
OG0000058
OG0000059
OG0000060
OG0000061
OG0000062
OG0000063
OG0000064
OG0000066
OG0000068
OG0000069
OG0000071
OG0000072
OG0000073
OG0000074
OG0000075
OG0000076
OG0000077
OG0000078
OG0000079
OG0000080
OG0000081
OG0000082
OG0000083
OG0000084
OG0000085
OG0000086
OG0000087
OG0000088
OG0000090
OG0000091
OG0000093
OG0000094
OG0000095
OG0000096
OG0000097
OG0000098
OG0000099
OG0000100
OG0000101
OG0000102
OG0000104
OG0000105
OG0000106
OG0000107
OG0000108
OG0000109
OG0000110
OG0000111
OG0000112
OG0000113
OG0000114
OG0000115
OG0000116
OG0000117
OG0000118
OG0000119
OG0000120
OG0000121
OG0000122
OG0000123
OG0000124
OG0000125
OG0000126
OG0000127
OG0000128
OG0000129
OG0000130
OG0000131
OG0000132
OG0000133
OG0000134
OG0000135
OG0000138
OG0000139
OG0000140
OG0000141
OG0000142
OG0000143
OG0000144
OG0000145
OG0000146
OG0000147
OG0000148
OG0000149
OG0000150
OG0000151
OG0000152
OG0000153
OG0000154
OG0000155
OG0000156
OG0000157
OG0000158
OG0000159
OG0000160
OG0000161
OG0000162
OG0000163
OG0000164
OG0000165
OG0000166
OG0000168
OG0000169
OG0000170
OG0000171
OG0000172
OG0000173
OG0000174
OG0000175
OG0000176
OG0000177
OG0000178
OG0000179
OG0000180
OG0000181
OG0000182
OG0000183
OG0000184
OG0000186
OG0000188
OG0000189
OG0000190
OG0000191
OG0000192
OG0000193
OG0000194
OG0000195
OG0000196
OG0000197
OG0000198
OG0000199
OG0000200
OG0000201
OG0000202
OG0000203
OG0000204
OG0000205
OG0000206
OG0000207
OG0000208
OG0000209
OG0000210
OG0000212
OG0000213
OG0000215
OG0000216
OG0000217
OG0000218
OG0000219
OG0000220
OG0000221
OG0000222
OG0000223
OG0000224
OG0000225
OG0000227
OG0000230
OG0000231
OG0000232
OG0000233
OG0000234
OG0000235
OG0000236
OG0000237
OG0000238
OG0000239
OG0000240
OG0000241
OG0000242
OG0000244
OG0000245
OG0000246
OG0000247
OG0000248
OG0000249
OG0000252
OG0000253
OG0000254
OG0000255
OG0000256
OG0000258
OG0000259
OG0000260
OG0000261
OG0000262
OG0000263
OG0000264
OG0000265
OG0000266
OG0000267
OG0000268
OG0000269
OG0000270
OG0000271
OG0000272
OG0000273
OG0000274
OG0000275
OG0000277
OG0000278
OG0000279
OG0000281
OG0000282
OG0000283
OG0000284
OG0000285
OG0000286
OG0000288
OG0000289
OG0000293
OG0000294
OG0000297
OG0000298
OG0000299
OG0000300
OG0000301
OG0000302
OG0000303
OG0000304
OG0000305
OG0000306
OG0000307
OG0000308
OG0000309
OG0000310
OG0000311
OG0000312
OG0000313
OG0000318
OG0000319
OG0000320
OG0000321
OG0000322
OG0000323
OG0000324
OG0000325
OG0000326
OG0000328
OG0000329
OG0000330
OG0000331
OG0000332
OG0000333
OG0000334
OG0000335
OG0000336
OG0000337
OG0000341
OG0000342
OG0000343
OG0000345
OG0000346
OG0000347
OG0000349
OG0000350
OG0000351
OG0000352
OG0000353
OG0000354
OG0000355
OG0000356
OG0000357
OG0000358
OG0000359
OG0000360
OG0000361
OG0000362
OG0000363
OG0000364
OG0000365
OG0000366
OG0000367
OG0000368
OG0000369
OG0000370
OG0000371
OG0000372
OG0000373
OG0000374
OG0000375
OG0000376
OG0000378
OG0000379
OG0000380
OG0000381
OG0000382
OG0000383
OG0000385
OG0000386
OG0000387
OG0000388
OG0000389
OG0000391
OG0000392
OG0000393
OG0000394
OG0000395
OG0000396
OG0000397
OG0000398
OG0000399
OG0000400
OG0000401
OG0000402
OG0000403
OG0000404
OG0000405
OG0000407
OG0000408
OG0000409
OG0000410
OG0000411
OG0000412
OG0000413
OG0000414
OG0000415
OG0000416
OG0000417
OG0000418
OG0000419
OG0000420
OG0000421
OG0000422
OG0000423
OG0000424
OG0000425
OG0000426
OG0000427
OG0000434
OG0000435
OG0000436
OG0000437
OG0000438
OG0000440
OG0000441
OG0000442
OG0000443
OG0000444
OG0000445
OG0000446
OG0000448
OG0000449
OG0000450
OG0000451
OG0000452
OG0000453
OG0000454
OG0000455
OG0000456
OG0000457
OG0000458
OG0000459
OG0000460
OG0000461
OG0000462
OG0000463
OG0000464
OG0000465
OG0000466
OG0000467
OG0000468
OG0000469
OG0000470
OG0000471
OG0000472
OG0000473
OG0000474
OG0000475
OG0000476
OG0000477
OG0000478
OG0000479
OG0000480
OG0000481
OG0000482
OG0000483
OG0000484
OG0000485
OG0000488
OG0000491
OG0000492
OG0000493
OG0000498
OG0000499
OG0000500
OG0000501
OG0000502
OG0000503
OG0000504
OG0000505
OG0000506
OG0000507
OG0000508
OG0000509
OG0000510
OG0000511
OG0000512
OG0000513
OG0000514
OG0000515
OG0000516
OG0000517
OG0000518
OG0000519
OG0000520
OG0000521
OG0000523
OG0000524
OG0000525
OG0000526
OG0000527
OG0000528
OG0000529
OG0000530
OG0000531
OG0000533
OG0000534
OG0000536
OG0000537
OG0000538
OG0000539
OG0000540
OG0000541
OG0000542
OG0000543
OG0000544
OG0000545
OG0000546
OG0000547
OG0000548
OG0000549
OG0000550
OG0000551
OG0000552
OG0000553
OG0000554
OG0000555
OG0000556
OG0000557
OG0000558
OG0000559
OG0000560
OG0000561
OG0000562
OG0000564
OG0000565
OG0000567
OG0000568
OG0000569
OG0000570
OG0000571
OG0000572
OG0000573
OG0000574
OG0000575
OG0000576
OG0000577
OG0000578
OG0000579
OG0000580
OG0000581
OG0000582
OG0000583
OG0000584
OG0000585
OG0000586
OG0000587
OG0000588
OG0000589
OG0000590
OG0000591
OG0000592
OG0000593
OG0000594
OG0000596
OG0000597
OG0000598
OG0000599
OG0000600
OG0000602
OG0000603
OG0000604
OG0000605
OG0000606
OG0000607
OG0000608
OG0000609
OG0000610
OG0000611
OG0000612
OG0000613
OG0000614
OG0000615
OG0000616
OG0000617
OG0000618
OG0000619
OG0000621
OG0000622
OG0000623
OG0000624
OG0000625
OG0000627
OG0000628
OG0000629
OG0000630
OG0000631
OG0000632
OG0000633
OG0000634
OG0000635
OG0000636
OG0000637
OG0000638
OG0000639
OG0000640
OG0000641
OG0000642
OG0000643
OG0000644
OG0000645
OG0000646
OG0000647
OG0000648
OG0000649
OG0000650
OG0000651
OG0000652
OG0000653
OG0000654
OG0000655
OG0000656
OG0000657
OG0000658
OG0000660
OG0000662
OG0000663
OG0000664
OG0000666
OG0000667
OG0000668
OG0000672
OG0000673
OG0000674
OG0000675
OG0000676
OG0000678
OG0000679
OG0000680
OG0000681
OG0000682
OG0000683
OG0000684
OG0000685
OG0000687
OG0000688
OG0000689
OG0000690
OG0000691
OG0000692
OG0000693
OG0000694
OG0000695
OG0000696
OG0000697
OG0000698
OG0000699
OG0000700
OG0000701
OG0000702
OG0000703
OG0000704
OG0000705
OG0000706
OG0000707
OG0000708
OG0000709
OG0000710
OG0000711
OG0000712
OG0000713
OG0000714
OG0000715
OG0000716
OG0000717
OG0000720
OG0000721
OG0000722
OG0000723
OG0000725
OG0000726
OG0000727
OG0000728
OG0000729
OG0000731
OG0000732
OG0000734
OG0000735
OG0000736
OG0000737
OG0000738
OG0000739
OG0000740
OG0000741
OG0000742
OG0000743
OG0000744
OG0000745
OG0000746
OG0000747
OG0000748
OG0000749
OG0000750
OG0000751
OG0000752
OG0000753
OG0000754
OG0000755
OG0000756
OG0000757
OG0000758
OG0000759
OG0000760
OG0000761
OG0000762
OG0000763
OG0000764
OG0000765
OG0000766
OG0000767
OG0000768
OG0000769
OG0000770
OG0000772
OG0000773
OG0000774
OG0000775
OG0000776
OG0000777
OG0000778
OG0000779
OG0000780
OG0000781
OG0000783
OG0000784
OG0000785
OG0000786
OG0000787
OG0000788
OG0000789
OG0000790
OG0000791
OG0000792
OG0000793
OG0000794
OG0000795
OG0000796
OG0000797
OG0000798
OG0000799
OG0000800
OG0000801
OG0000802
OG0000803
OG0000804
OG0000805
OG0000806
OG0000809
OG0000811
OG0000815
OG0000816
OG0000818
OG0000822
OG0000823
OG0000824
OG0000825
OG0000826
OG0000827
OG0000828
OG0000829
OG0000831
OG0000832
OG0000833
OG0000834
OG0000835
OG0000836
OG0000837
OG0000838
OG0000839
OG0000840
OG0000841
OG0000842
OG0000843
OG0000844
OG0000845
OG0000846
OG0000847
OG0000848
OG0000849
OG0000850
OG0000851
OG0000852
OG0000853
OG0000854
OG0000855
OG0000857
OG0000858
OG0000859
OG0000860
OG0000861
OG0000862
OG0000863
OG0000864
OG0000865
OG0000866
OG0000867
OG0000868
OG0000869
OG0000870
OG0000872
OG0000873
OG0000874
OG0000875
OG0000876
OG0000877
OG0000878
OG0000879
OG0000880
OG0000881
OG0000882
OG0000883
OG0000885
OG0000886
OG0000887
OG0000888
OG0000889
OG0000890
OG0000891
OG0000892
OG0000893
OG0000894
OG0000896
OG0000897
OG0000898
OG0000899
OG0000900
OG0000901
OG0000902
OG0000903
OG0000904
OG0000905
OG0000906
OG0000907
OG0000908
OG0000909
OG0000910
OG0000911
OG0000912
OG0000914
OG0000915
OG0000916
OG0000918
OG0000919
OG0000920
OG0000921
OG0000922
OG0000923
OG0000924
OG0000925
OG0000926
OG0000927
OG0000928
OG0000929
OG0000930
OG0000931
OG0000932
OG0000933
OG0000934
OG0000935
OG0000936
OG0000937
OG0000938
OG0000939
OG0000940
OG0000941
OG0000942
OG0000943
OG0000944
OG0000945
OG0000946
OG0000948
OG0000949
OG0000951
OG0000952
OG0000953
OG0000954
OG0000955
OG0000957
OG0000958
OG0000959
OG0000960
OG0000961
OG0000962
OG0000963
OG0000964
OG0000965
OG0000966
OG0000967
OG0000968
OG0000969
OG0000970
OG0000971
OG0000972
OG0000973
OG0000974
OG0000976
OG0000977
OG0000978
OG0000979
OG0000980
OG0000981
OG0000982
OG0000983
OG0000984
OG0000985
OG0000986
OG0000987
OG0000988
OG0000989
OG0000990
OG0000991
OG0000992
OG0000993
OG0000994
OG0000995
OG0000996
OG0000997
OG0000998
OG0000999
OG0001000
OG0001002
OG0001003
OG0001004
OG0001005
OG0001006
OG0001007
OG0001008
OG0001009
OG0001012
OG0001013
OG0001015
OG0001016
OG0001017
OG0001018
OG0001019
OG0001020
OG0001021
OG0001022
OG0001023
OG0001024
OG0001025
OG0001026
OG0001027
OG0001028
OG0001029
OG0001030
OG0001031
OG0001032
OG0001033
OG0001034
OG0001035
OG0001036
OG0001037
OG0001038
OG0001039
OG0001040
OG0001041
OG0001042
OG0001043
OG0001044
OG0001045
OG0001046
OG0001047
OG0001048
OG0001049
OG0001050
OG0001051
OG0001052
OG0001053
OG0001054
OG0001056
OG0001057
OG0001058
OG0001059
OG0001060
OG0001061
OG0001062
OG0001063
OG0001064
OG0001065
OG0001066
OG0001067
OG0001068
OG0001069
OG0001070
OG0001071
OG0001072
OG0001073
OG0001074
OG0001075
OG0001076
OG0001077
OG0001078
OG0001079
OG0001080
OG0001081
OG0001082
OG0001083
OG0001084
OG0001085
OG0001086
OG0001087
OG0001088
OG0001089
OG0001090
OG0001091
OG0001092
OG0001093
OG0001094
OG0001095
OG0001096
OG0001097
OG0001098
OG0001099
OG0001100
OG0001101
OG0001103
OG0001104
OG0001105
OG0001106
OG0001107
OG0001108
OG0001109
OG0001110
OG0001111
OG0001112
OG0001113
OG0001114
OG0001115
OG0001116
OG0001117
OG0001119
OG0001120
OG0001122
OG0001123
OG0001124
OG0001125
OG0001126
OG0001127
OG0001128
OG0001129
OG0001130
OG0001131
OG0001132
OG0001133
OG0001134
OG0001135
OG0001136
OG0001137
OG0001138
OG0001139
OG0001140
OG0001141
OG0001142
OG0001143
OG0001144
OG0001145
OG0001146
OG0001147
OG0001148
OG0001149
OG0001150
OG0001151
OG0001152
OG0001154
OG0001155
OG0001156
OG0001157
OG0001159
OG0001160
OG0001161
OG0001162
OG0001163
OG0001164
OG0001165
OG0001166
OG0001167
OG0001169
OG0001170
OG0001171
OG0001172
OG0001173
OG0001174
OG0001175
OG0001176
OG0001177
OG0001178
OG0001179
OG0001181
OG0001182
OG0001183
OG0001184
OG0001185
OG0001186
OG0001187
OG0001188
OG0001190
OG0001191
OG0001192
OG0001193
OG0001194
OG0001195
OG0001196
OG0001197
OG0001198
OG0001199
OG0001200
OG0001201
OG0001202
OG0001203
OG0001204
OG0001205
OG0001206
OG0001207
OG0001208
OG0001209
OG0001210
OG0001211
OG0001212
OG0001213
OG0001214
OG0001215
OG0001216
OG0001217
OG0001218
OG0001219
OG0001220
OG0001221
OG0001222
OG0001223
OG0001224
OG0001225
OG0001226
OG0001227
OG0001228
OG0001229
OG0001231
OG0001232
OG0001233
OG0001234
OG0001235
OG0001236
OG0001237
OG0001238
OG0001239
OG0001240
OG0001241
OG0001242
OG0001243
OG0001245
OG0001246
OG0001247
OG0001248
OG0001249
OG0001250
OG0001251
OG0001252
OG0001253
OG0001257
OG0001259
OG0001261
OG0001263
OG0001264
OG0001266
OG0001267
OG0001269
OG0001270
OG0001271
OG0001273
OG0001282
OG0001283
OG0001284
OG0001286
OG0001288
OG0001289
OG0001290
OG0001291
OG0001292
OG0001293
OG0001294
OG0001295
OG0001296
OG0001297
OG0001298
OG0001299
OG0001300
OG0001301
OG0001302
OG0001303
OG0001305
OG0001306
OG0001307
OG0001308
OG0001309
OG0001310
OG0001311
OG0001312
OG0001313
OG0001314
OG0001315
OG0001316
OG0001317
OG0001318
OG0001319
OG0001320
OG0001321
OG0001322
OG0001323
OG0001324
OG0001325
OG0001326
OG0001327
OG0001328
OG0001329
OG0001330
OG0001331
OG0001332
OG0001333
OG0001334
OG0001335
OG0001336
OG0001337
OG0001338
OG0001339
OG0001340
OG0001341
OG0001342
OG0001343
OG0001344
OG0001345
OG0001346
OG0001347
OG0001348
OG0001349
OG0001350
OG0001351
OG0001352
OG0001353
OG0001354
OG0001356
OG0001357
OG0001358
OG0001359
OG0001360
OG0001361
OG0001362
OG0001363
OG0001364
OG0001365
OG0001366
OG0001367
OG0001368
OG0001369
OG0001370
OG0001371
OG0001372
OG0001373
OG0001374
OG0001375
OG0001376
OG0001377
OG0001378
OG0001379
OG0001380
OG0001381
OG0001382
OG0001383
OG0001384
OG0001385
OG0001386
OG0001387
OG0001388
OG0001389
OG0001390
OG0001392
OG0001393
OG0001394
OG0001395
OG0001396
OG0001397
OG0001398
OG0001399
OG0001400
OG0001401
OG0001403
OG0001404
OG0001406
OG0001407
OG0001408
OG0001409
OG0001410
OG0001411
OG0001412
OG0001413
OG0001414
OG0001416
OG0001417
OG0001419
OG0001420
OG0001421
OG0001422
OG0001423
OG0001425
OG0001426
OG0001427
OG0001428
OG0001429
OG0001430
OG0001431
OG0001432
OG0001433
OG0001434
OG0001435
OG0001436
OG0001437
OG0001438
OG0001439
OG0001440
OG0001441
OG0001442
OG0001444
OG0001445
OG0001446
OG0001447
OG0001448
OG0001449
OG0001450
OG0001451
OG0001452
OG0001453
OG0001454
OG0001455
OG0001456
OG0001458
OG0001459
OG0001460
OG0001461
OG0001463
OG0001464
OG0001465
OG0001466
OG0001467
OG0001468
OG0001469
OG0001470
OG0001471
OG0001472
OG0001473
OG0001474
OG0001475
OG0001476
OG0001477
OG0001479
OG0001480
OG0001481
OG0001482
OG0001483
OG0001484
OG0001485
OG0001486
OG0001487
OG0001488
OG0001489
OG0001490
OG0001491
OG0001492
OG0001493
OG0001494
OG0001495
OG0001496
OG0001497
OG0001498
OG0001499
OG0001500
OG0001501
OG0001502
OG0001503
OG0001504
OG0001505
OG0001506
OG0001507
OG0001508
OG0001509
OG0001510
OG0001511
OG0001512
OG0001513
OG0001514
OG0001515
OG0001516
OG0001517
OG0001518
OG0001519
OG0001520
OG0001521
OG0001522
OG0001523
OG0001524
OG0001525
OG0001526
OG0001527
OG0001528
OG0001529
OG0001530
OG0001531
OG0001532
OG0001533
OG0001534
OG0001535
OG0001536
OG0001537
OG0001538
OG0001539
OG0001540
OG0001541
OG0001542
OG0001543
OG0001544
OG0001545
OG0001547
OG0001548
OG0001549
OG0001550
OG0001551
OG0001552
OG0001553
OG0001554
OG0001555
OG0001556
OG0001557
OG0001558
OG0001559
OG0001560
OG0001561
OG0001562
OG0001563
OG0001564
OG0001565
OG0001566
OG0001567
OG0001568
OG0001569
OG0001570
OG0001571
OG0001572
OG0001573
OG0001574
OG0001575
OG0001576
OG0001577
OG0001578
OG0001579
OG0001580
OG0001581
OG0001583
OG0001584
OG0001585
OG0001586
OG0001587
OG0001588
OG0001589
OG0001590
OG0001591
OG0001593
OG0001594
OG0001595
OG0001596
OG0001597
OG0001598
OG0001599
OG0001600
OG0001601
OG0001602
OG0001604
OG0001605
OG0001606
OG0001607
OG0001608
OG0001609
OG0001610
OG0001611
OG0001613
OG0001614
OG0001615
OG0001616
OG0001617
OG0001618
OG0001619
OG0001620
OG0001621
OG0001622
OG0001623
OG0001624
OG0001625
OG0001626
OG0001627
OG0001628
OG0001629
OG0001630
OG0001631
OG0001632
OG0001633
OG0001634
OG0001635
OG0001636
OG0001637
OG0001638
OG0001639
OG0001640
OG0001641
OG0001642
OG0001643
OG0001644
OG0001645
OG0001646
OG0001647
OG0001648
OG0001649
OG0001650
OG0001651
OG0001652
OG0001653
OG0001654
OG0001655
OG0001656
OG0001657
OG0001658
OG0001659
OG0001660
OG0001661
OG0001662
OG0001663
OG0001664
OG0001665
OG0001666
OG0001667
OG0001668
OG0001669
OG0001670
OG0001671
OG0001672
OG0001673
OG0001674
OG0001675
OG0001676
OG0001677
OG0001678
OG0001679
OG0001680
OG0001681
OG0001682
OG0001683
OG0001684
OG0001685
OG0001686
OG0001687
OG0001688
OG0001689
OG0001690
OG0001691
OG0001692
OG0001693
OG0001694
OG0001695
OG0001696
OG0001697
OG0001698
OG0001699
OG0001700
OG0001701
OG0001702
OG0001703
OG0001704
OG0001705
OG0001706
OG0001707
OG0001708
OG0001709
OG0001710
OG0001711
OG0001712
OG0001713
OG0001714
OG0001715
OG0001716
OG0001717
OG0001718
OG0001720
OG0001721
OG0001722
OG0001723
OG0001724
OG0001725
OG0001726
OG0001727
OG0001728
OG0001729
OG0001730
OG0001731
OG0001732
OG0001733
OG0001734
OG0001735
OG0001736
OG0001737
OG0001738
OG0001739
OG0001740
OG0001741
OG0001742
OG0001743
OG0001744
OG0001745
OG0001746
OG0001747
OG0001748
OG0001749
OG0001750
OG0001751
OG0001752
OG0001753
OG0001754
OG0001755
OG0001756
OG0001757
OG0001758
OG0001759
OG0001760
OG0001762
OG0001763
OG0001764
OG0001765
OG0001766
OG0001767
OG0001768
OG0001769
OG0001770
OG0001771
OG0001772
OG0001773
OG0001774
OG0001775
OG0001776
OG0001777
OG0001778
OG0001779
OG0001780
OG0001781
OG0001782
OG0001783
OG0001784
OG0001786
OG0001787
OG0001789
OG0001791
OG0001792
OG0001793
OG0001794
OG0001796
OG0001798
OG0001799
OG0001800
OG0001801
OG0001808
OG0001809
OG0001810
OG0001811
OG0001812
OG0001813
OG0001814
OG0001815
OG0001816
OG0001817
OG0001818
OG0001819
OG0001820
OG0001821
OG0001822
OG0001823
OG0001824
OG0001825
OG0001826
OG0001827
OG0001828
OG0001829
OG0001830
OG0001831
OG0001832
OG0001833
OG0001834
OG0001835
OG0001836
OG0001837
OG0001838
OG0001839
OG0001840
OG0001841
OG0001842
OG0001843
OG0001844
OG0001845
OG0001846
OG0001847
OG0001848
OG0001849
OG0001850
OG0001851
OG0001852
OG0001853
OG0001854
OG0001855
OG0001856
OG0001857
OG0001858
OG0001859
OG0001860
OG0001861
OG0001862
OG0001863
OG0001864
OG0001865
OG0001866
OG0001867
OG0001868
OG0001869
OG0001870
OG0001871
OG0001872
OG0001873
OG0001874
OG0001875
OG0001876
OG0001877
OG0001878
OG0001879
OG0001880
OG0001881
OG0001883
OG0001884
OG0001885
OG0001886
OG0001887
OG0001888
OG0001889
OG0001890
OG0001891
OG0001892
OG0001893
OG0001894
OG0001895
OG0001896
OG0001897
OG0001898
OG0001899
OG0001900
OG0001901
OG0001902
OG0001903
OG0001904
OG0001905
OG0001906
OG0001907
OG0001908
OG0001909
OG0001910
OG0001911
OG0001912
OG0001913
OG0001914
OG0001915
OG0001916
OG0001917
OG0001918
OG0001919
OG0001920
OG0001921
OG0001922
OG0001923
OG0001924
OG0001925
OG0001926
OG0001927
OG0001928
OG0001929
OG0001930
OG0001932
OG0001933
OG0001934
OG0001935
OG0001936
OG0001937
OG0001939
OG0001940
OG0001941
OG0001942
OG0001943
OG0001944
OG0001945
OG0001946
OG0001947
OG0001948
OG0001950
OG0001951
OG0001952
OG0001954
OG0001955
OG0001956
OG0001957
OG0001958
OG0001959
OG0001960
OG0001961
OG0001962
OG0001963
OG0001964
OG0001965
OG0001966
OG0001967
OG0001968
OG0001969
OG0001970
OG0001971
OG0001972
OG0001973
OG0001974
OG0001975
OG0001976
OG0001977
OG0001978
OG0001979
OG0001980
OG0001981
OG0001983
OG0001984
OG0001985
OG0001986
OG0001987
OG0001988
OG0001989
OG0001990
OG0001991
OG0001993
OG0001994
OG0001995
OG0001996
OG0001997
OG0001998
OG0001999
OG0002000
OG0002001
OG0002002
OG0002003
OG0002004
OG0002005
OG0002006
OG0002007
OG0002008
OG0002009
OG0002010
OG0002011
OG0002012
OG0002013
OG0002014
OG0002015
OG0002016
OG0002017
OG0002018
OG0002019
OG0002020
OG0002021
OG0002022
OG0002023
OG0002024
OG0002025
OG0002026
OG0002027
OG0002028
OG0002029
OG0002030
OG0002031
OG0002032
OG0002033
OG0002034
OG0002035
OG0002036
OG0002037
OG0002038
OG0002039
OG0002040
OG0002041
OG0002042
OG0002043
OG0002044
OG0002045
OG0002047
OG0002048
OG0002049
OG0002050
OG0002051
OG0002052
OG0002053
OG0002054
OG0002055
OG0002056
OG0002057
OG0002058
OG0002059
OG0002060
OG0002061
OG0002062
OG0002063
OG0002064
OG0002065
OG0002066
OG0002067
OG0002068
OG0002069
OG0002070
OG0002071
OG0002072
OG0002073
OG0002074
OG0002075
OG0002077
OG0002078
OG0002079
OG0002080
OG0002081
OG0002082
OG0002083
OG0002084
OG0002085
OG0002086
OG0002087
OG0002088
OG0002089
OG0002090
OG0002091
OG0002092
OG0002093
OG0002094
OG0002095
OG0002096
OG0002097
OG0002098
OG0002100
OG0002101
OG0002102
OG0002103
OG0002104
OG0002105
OG0002106
OG0002107
OG0002108
OG0002109
OG0002110
OG0002111
OG0002112
OG0002113
OG0002114
OG0002115
OG0002116
OG0002117
OG0002118
OG0002119
OG0002120
OG0002121
OG0002122
OG0002123
OG0002124
OG0002125
OG0002126
OG0002127
OG0002128
OG0002129
OG0002130
OG0002131
OG0002133
OG0002134
OG0002135
OG0002136
OG0002137
OG0002138
OG0002139
OG0002140
OG0002141
OG0002142
OG0002143
OG0002144
OG0002145
OG0002146
OG0002147
OG0002148
OG0002149
OG0002150
OG0002151
OG0002152
OG0002153
OG0002154
OG0002155
OG0002156
OG0002157
OG0002158
OG0002159
OG0002160
OG0002161
OG0002162
OG0002163
OG0002164
OG0002165
OG0002166
OG0002167
OG0002168
OG0002169
OG0002170
OG0002171
OG0002172
OG0002173
OG0002174
OG0002175
OG0002176
OG0002177
OG0002178
OG0002179
OG0002180
OG0002181
OG0002182
OG0002183
OG0002184
OG0002185
OG0002186
OG0002187
OG0002188
OG0002189
OG0002190
OG0002191
OG0002192
OG0002193
OG0002194
OG0002195
OG0002196
OG0002197
OG0002198
OG0002199
OG0002200
OG0002201
OG0002202
OG0002203
OG0002204
OG0002206
OG0002207
OG0002208
OG0002209
OG0002210
OG0002211
OG0002212
OG0002213
OG0002214
OG0002215
OG0002216
OG0002217
OG0002218
OG0002219
OG0002220
OG0002221
OG0002223
OG0002224
OG0002225
OG0002226
OG0002227
OG0002228
OG0002229
OG0002230
OG0002231
OG0002232
OG0002233
OG0002234
OG0002235
OG0002236
OG0002237
OG0002238
OG0002239
OG0002240
OG0002241
OG0002242
OG0002243
OG0002244
OG0002245
OG0002246
OG0002247
OG0002248
OG0002249
OG0002250
OG0002251
OG0002252
OG0002253
OG0002254
OG0002255
OG0002256
OG0002257
OG0002258
OG0002260
OG0002261
OG0002262
OG0002263
OG0002264
OG0002265
OG0002266
OG0002267
OG0002268
OG0002269
OG0002270
OG0002271
OG0002272
OG0002273
OG0002274
OG0002275
OG0002276
OG0002277
OG0002278
OG0002279
OG0002280
OG0002281
OG0002282
OG0002283
OG0002284
OG0002285
OG0002286
OG0002287
OG0002288
OG0002289
OG0002290
OG0002291
OG0002292
OG0002293
OG0002294
OG0002295
OG0002296
OG0002297
OG0002298
OG0002299
OG0002300
OG0002301
OG0002302
OG0002303
OG0002305
OG0002306
OG0002307
OG0002308
OG0002309
OG0002310
OG0002311
OG0002313
OG0002314
OG0002315
OG0002316
OG0002317
OG0002318
OG0002319
OG0002320
OG0002323
OG0002324
OG0002325
OG0002326
OG0002327
OG0002328
OG0002329
OG0002330
OG0002331
OG0002332
OG0002333
OG0002334
OG0002335
OG0002336
OG0002337
OG0002339
OG0002340
OG0002341
OG0002342
OG0002343
OG0002344
OG0002346
OG0002347
OG0002348
OG0002349
OG0002350
OG0002351
OG0002352
OG0002353
OG0002354
OG0002355
OG0002356
OG0002357
OG0002358
OG0002359
OG0002360
OG0002361
OG0002362
OG0002363
OG0002364
OG0002365
OG0002366
OG0002367
OG0002368
OG0002369
OG0002370
OG0002371
OG0002372
OG0002373
OG0002374
OG0002375
OG0002376
OG0002377
OG0002378
OG0002379
OG0002380
OG0002381
OG0002382
OG0002383
OG0002384
OG0002385
OG0002386
OG0002387
OG0002388
OG0002389
OG0002390
OG0002391
OG0002392
OG0002393
OG0002394
OG0002395
OG0002396
OG0002397
OG0002398
OG0002399
OG0002400
OG0002401
OG0002402
OG0002403
OG0002404
OG0002405
OG0002406
OG0002407
OG0002408
OG0002409
OG0002410
OG0002411
OG0002412
OG0002413
OG0002414
OG0002415
OG0002416
OG0002417
OG0002418
OG0002419
OG0002420
OG0002421
OG0002422
OG0002423
OG0002424
OG0002425
OG0002426
OG0002427
OG0002428
OG0002429
OG0002430
OG0002431
OG0002432
OG0002433
OG0002434
OG0002435
OG0002436
OG0002437
OG0002438
OG0002439
OG0002440
OG0002441
OG0002443
OG0002444
OG0002445
OG0002446
OG0002447
OG0002448
OG0002449
OG0002450
OG0002451
OG0002452
OG0002453
OG0002454
OG0002455
OG0002456
OG0002457
OG0002459
OG0002460
OG0002461
OG0002462
OG0002463
OG0002464
OG0002465
OG0002466
OG0002467
OG0002468
OG0002469
OG0002470
OG0002471
OG0002473
OG0002474
OG0002475
OG0002476
OG0002477
OG0002478
OG0002479
OG0002480
OG0002481
OG0002482
OG0002483
OG0002484
OG0002485
OG0002486
OG0002488
OG0002489
OG0002490
OG0002491
OG0002492
OG0002493
OG0002494
OG0002495
OG0002496
OG0002497
OG0002498
OG0002499
OG0002500
OG0002501
OG0002502
OG0002503
OG0002504
OG0002505
OG0002506
OG0002507
OG0002508
OG0002509
OG0002510
OG0002511
OG0002512
OG0002513
OG0002514
OG0002515
OG0002516
OG0002517
OG0002518
OG0002519
OG0002520
OG0002521
OG0002522
OG0002523
OG0002524
OG0002525
OG0002526
OG0002527
OG0002528
OG0002529
OG0002530
OG0002531
OG0002532
OG0002533
OG0002534
OG0002535
OG0002536
OG0002537
OG0002538
OG0002539
OG0002540
OG0002541
OG0002542
OG0002543
OG0002544
OG0002545
OG0002546
OG0002547
OG0002548
OG0002549
OG0002550
OG0002551
OG0002552
OG0002553
OG0002555
OG0002556
OG0002557
OG0002558
OG0002559
OG0002560
OG0002561
OG0002562
OG0002563
OG0002564
OG0002565
OG0002566
OG0002567
OG0002568
OG0002569
OG0002570
OG0002571
OG0002572
OG0002573
OG0002574
OG0002575
OG0002576
OG0002577
OG0002578
OG0002579
OG0002580
OG0002581
OG0002582
OG0002583
OG0002584
OG0002585
OG0002586
OG0002587
OG0002588
OG0002589
OG0002590
OG0002591
OG0002592
OG0002593
OG0002594
OG0002595
OG0002596
OG0002597
OG0002598
OG0002599
OG0002600
OG0002601
OG0002602
OG0002603
OG0002604
OG0002605
OG0002606
OG0002607
OG0002608
OG0002609
OG0002610
OG0002611
OG0002612
OG0002613
OG0002614
OG0002615
OG0002616
OG0002617
OG0002618
OG0002619
OG0002620
OG0002621
OG0002622
OG0002623
OG0002624
OG0002625
OG0002626
OG0002627
OG0002628
OG0002629
OG0002630
OG0002631
OG0002632
OG0002633
OG0002634
OG0002635
OG0002636
OG0002637
OG0002638
OG0002639
OG0002640
OG0002641
OG0002642
OG0002643
OG0002644
OG0002645
OG0002646
OG0002647
OG0002648
OG0002649
OG0002650
OG0002651
OG0002652
OG0002653
OG0002654
OG0002655
OG0002656
OG0002658
OG0002659
OG0002660
OG0002661
OG0002662
OG0002663
OG0002664
OG0002665
OG0002666
OG0002667
OG0002668
OG0002669
OG0002670
OG0002671
OG0002672
OG0002673
OG0002674
OG0002675
OG0002676
OG0002677
OG0002678
OG0002679
OG0002680
OG0002681
OG0002682
OG0002683
OG0002684
OG0002685
OG0002686
OG0002687
OG0002688
OG0002689
OG0002690
OG0002691
OG0002692
OG0002693
OG0002694
OG0002695
OG0002696
OG0002697
OG0002698
OG0002699
OG0002700
OG0002701
OG0002702
OG0002703
OG0002704
OG0002705
OG0002706
OG0002707
OG0002708
OG0002709
OG0002710
OG0002711
OG0002712
OG0002713
OG0002714
OG0002715
OG0002716
OG0002717
OG0002718
OG0002719
OG0002720
OG0002721
OG0002722
OG0002723
OG0002724
OG0002725
OG0002726
OG0002727
OG0002728
OG0002729
OG0002730
OG0002731
OG0002732
OG0002733
OG0002734
OG0002735
OG0002736
OG0002737
OG0002738
OG0002739
OG0002740
OG0002741
OG0002742
OG0002743
OG0002744
OG0002745
OG0002746
OG0002747
OG0002748
OG0002749
OG0002750
OG0002751
OG0002752
OG0002753
OG0002754
OG0002755
OG0002756
OG0002757
OG0002758
OG0002759
OG0002760
OG0002761
OG0002762
OG0002763
OG0002764
OG0002765
OG0002766
OG0002767
OG0002768
OG0002769
OG0002770
OG0002772
OG0002773
OG0002774
OG0002775
OG0002776
OG0002777
OG0002778
OG0002779
OG0002780
OG0002781
OG0002782
OG0002783
OG0002784
OG0002785
OG0002786
OG0002787
OG0002788
OG0002789
OG0002790
OG0002791
OG0002792
OG0002793
OG0002794
OG0002795
OG0002796
OG0002797
OG0002798
OG0002799
OG0002800
OG0002801
OG0002802
OG0002803
OG0002804
OG0002805
OG0002806
OG0002807
OG0002808
OG0002809
OG0002810
OG0002811
OG0002812
OG0002813
OG0002814
OG0002815
OG0002816
OG0002817
OG0002818
OG0002819
OG0002820
OG0002821
OG0002822
OG0002823
OG0002824
OG0002825
OG0002826
OG0002827
OG0002828
OG0002829
OG0002830
OG0002831
OG0002832
OG0002833
OG0002834
OG0002835
OG0002836
OG0002837
OG0002838
OG0002839
OG0002840
OG0002841
OG0002842
OG0002843
OG0002844
OG0002845
OG0002846
OG0002847
OG0002848
OG0002849
OG0002850
OG0002851
OG0002852
OG0002853
OG0002854
OG0002855
OG0002856
OG0002857
OG0002858
OG0002859
OG0002860
OG0002861
OG0002862
OG0002863
OG0002864
OG0002865
OG0002866
OG0002867
OG0002869
OG0002870
OG0002871
OG0002872
OG0002873
OG0002874
OG0002875
OG0002876
OG0002877
OG0002878
OG0002879
OG0002880
OG0002881
OG0002882
OG0002883
OG0002884
OG0002885
OG0002886
OG0002887
OG0002889
OG0002890
OG0002891
OG0002892
OG0002893
OG0002894
OG0002895
OG0002896
OG0002897
OG0002898
OG0002899
OG0002901
OG0002902
OG0002903
OG0002904
OG0002905
OG0002906
OG0002907
OG0002908
OG0002909
OG0002910
OG0002911
OG0002912
OG0002913
OG0002914
OG0002915
OG0002916
OG0002917
OG0002918
OG0002919
OG0002920
OG0002921
OG0002922
OG0002923
OG0002924
OG0002926
OG0002928
OG0002929
OG0002930
OG0002931
OG0002932
OG0002933
OG0002934
OG0002935
OG0002936
OG0002937
OG0002938
OG0002939
OG0002940
OG0002941
OG0002942
OG0002943
OG0002944
OG0002945
OG0002946
OG0002947
OG0002948
OG0002949
OG0002950
OG0002951
OG0002952
OG0002953
OG0002954
OG0002955
OG0002956
OG0002957
OG0002958
OG0002959
OG0002960
OG0002961
OG0002962
OG0002963
OG0002964
OG0002965
OG0002966
OG0002967
OG0002968
OG0002969
OG0002970
OG0002971
OG0002972
OG0002973
OG0002974
OG0002975
OG0002976
OG0002977
OG0002978
OG0002979
OG0002980
OG0002981
OG0002982
OG0002983
OG0002984
OG0002985
OG0002986
OG0002987
OG0002988
OG0002989
OG0002990
OG0002991
OG0002992
OG0002993
OG0002994
OG0002995
OG0002996
OG0002997
OG0002998
OG0002999
OG0003000
OG0003001
OG0003002
OG0003003
OG0003004
OG0003005
OG0003006
OG0003007
OG0003008
OG0003009
OG0003010
OG0003011
OG0003012
OG0003013
OG0003014
OG0003015
OG0003016
OG0003017
OG0003018
OG0003019
OG0003020
OG0003021
OG0003022
OG0003023
OG0003024
OG0003025
OG0003026
OG0003027
OG0003028
OG0003029
OG0003030
OG0003031
OG0003032
OG0003033
OG0003034
OG0003035
OG0003036
OG0003037
OG0003038
OG0003039
OG0003040
OG0003041
OG0003042
OG0003043
OG0003044
OG0003046
OG0003047
OG0003048
OG0003049
OG0003050
OG0003051
OG0003053
OG0003054
OG0003055
OG0003056
OG0003057
OG0003058
OG0003059
OG0003060
OG0003061
OG0003062
OG0003063
OG0003064
OG0003065
OG0003066
OG0003068
OG0003069
OG0003070
OG0003071
OG0003072
OG0003073
OG0003074
OG0003075
OG0003076
OG0003077
OG0003078
OG0003079
OG0003080
OG0003081
OG0003082
OG0003083
OG0003084
OG0003085
OG0003086
OG0003087
OG0003088
OG0003089
OG0003090
OG0003091
OG0003092
OG0003093
OG0003094
OG0003095
OG0003096
OG0003097
OG0003098
OG0003099
OG0003100
OG0003101
OG0003102
OG0003103
OG0003104
OG0003105
OG0003106
OG0003107
OG0003108
OG0003109
OG0003110
OG0003111
OG0003112
OG0003113
OG0003114
OG0003115
OG0003116
OG0003117
OG0003118
OG0003119
OG0003120
OG0003121
OG0003122
OG0003123
OG0003124
OG0003125
OG0003126
OG0003127
OG0003128
OG0003129
OG0003130
OG0003131
OG0003132
OG0003133
OG0003134
OG0003135
OG0003136
OG0003137
OG0003138
OG0003139
OG0003140
OG0003141
OG0003142
OG0003143
OG0003144
OG0003145
OG0003146
OG0003147
OG0003148
OG0003149
OG0003150
OG0003151
OG0003152
OG0003153
OG0003154
OG0003155
OG0003156
OG0003157
OG0003158
OG0003159
OG0003160
OG0003161
OG0003162
OG0003163
OG0003164
OG0003165
OG0003166
OG0003167
OG0003168
OG0003169
OG0003170
OG0003171
OG0003172
OG0003173
OG0003174
OG0003175
OG0003176
OG0003177
OG0003178
OG0003179
OG0003180
OG0003181
OG0003182
OG0003183
OG0003184
OG0003185
OG0003186
OG0003187
OG0003188
OG0003189
OG0003190
OG0003191
OG0003192
OG0003193
OG0003194
OG0003195
OG0003196
OG0003197
OG0003198
OG0003199
OG0003200
OG0003201
OG0003202
OG0003203
OG0003204
OG0003205
OG0003206
OG0003207
OG0003208
OG0003209
OG0003210
OG0003211
OG0003212
OG0003213
OG0003214
OG0003215
OG0003216
OG0003217
OG0003218
OG0003219
OG0003221
OG0003222
OG0003223
OG0003224
OG0003225
OG0003226
OG0003227
OG0003228
OG0003229
OG0003230
OG0003231
OG0003232
OG0003233
OG0003234
OG0003235
OG0003236
OG0003237
OG0003238
OG0003239
OG0003240
OG0003241
OG0003242
OG0003243
OG0003244
OG0003245
OG0003246
OG0003247
OG0003248
OG0003249
OG0003251
OG0003252
OG0003254
OG0003255
OG0003256
OG0003257
OG0003258
OG0003259
OG0003263
OG0003265
OG0003267
OG0003268
OG0003269
OG0003270
OG0003271
OG0003273
OG0003274
OG0003275
OG0003277
OG0003278
OG0003280
OG0003281
OG0003282
OG0003283
OG0003285
OG0003286
OG0003287
OG0003289
OG0003290
OG0003291
OG0003292
OG0003293
OG0003294
OG0003295
OG0003296
OG0003310
OG0003311
OG0003312
OG0003313
OG0003314
OG0003315
OG0003316
OG0003317
OG0003318
OG0003319
OG0003320
OG0003321
OG0003322
OG0003323
OG0003324
OG0003326
OG0003327
OG0003328
OG0003329
OG0003330
OG0003331
OG0003332
OG0003333
OG0003334
OG0003335
OG0003336
OG0003337
OG0003338
OG0003339
OG0003340
OG0003341
OG0003342
OG0003343
OG0003344
OG0003345
OG0003346
OG0003347
OG0003348
OG0003349
OG0003350
OG0003351
OG0003352
OG0003353
OG0003354
OG0003355
OG0003356
OG0003357
OG0003358
OG0003359
OG0003360
OG0003361
OG0003362
OG0003363
OG0003364
OG0003365
OG0003366
OG0003367
OG0003368
OG0003369
OG0003370
OG0003371
OG0003372
OG0003373
OG0003374
OG0003375
OG0003376
OG0003377
OG0003378
OG0003379
OG0003380
OG0003381
OG0003382
OG0003383
OG0003384
OG0003385
OG0003386
OG0003387
OG0003388
OG0003389
OG0003390
OG0003391
OG0003392
OG0003393
OG0003394
OG0003395
OG0003396
OG0003397
OG0003398
OG0003399
OG0003400
OG0003401
OG0003402
OG0003403
OG0003404
OG0003405
OG0003406
OG0003407
OG0003408
OG0003409
OG0003410
OG0003411
OG0003412
OG0003413
OG0003414
OG0003415
OG0003416
OG0003417
OG0003418
OG0003419
OG0003420
OG0003421
OG0003422
OG0003423
OG0003424
OG0003425
OG0003426
OG0003427
OG0003428
OG0003430
OG0003431
OG0003432
OG0003434
OG0003435
OG0003436
OG0003437
OG0003438
OG0003439
OG0003440
OG0003441
OG0003442
OG0003443
OG0003444
OG0003445
OG0003446
OG0003447
OG0003448
OG0003449
OG0003450
OG0003451
OG0003453
OG0003454
OG0003455
OG0003456
OG0003457
OG0003458
OG0003459
OG0003460
OG0003461
OG0003462
OG0003463
OG0003464
OG0003465
OG0003466
OG0003467
OG0003468
OG0003469
OG0003470
OG0003471
OG0003472
OG0003473
OG0003474
OG0003475
OG0003476
OG0003477
OG0003478
OG0003479
OG0003480
OG0003481
OG0003482
OG0003483
OG0003484
OG0003485
OG0003486
OG0003487
OG0003488
OG0003489
OG0003490
OG0003491
OG0003492
OG0003493
OG0003494
OG0003495
OG0003496
OG0003497
OG0003498
OG0003499
OG0003500
OG0003501
OG0003502
OG0003503
OG0003504
OG0003505
OG0003506
OG0003507
OG0003508
OG0003509
OG0003510
OG0003511
OG0003512
OG0003513
OG0003514
OG0003515
OG0003516
OG0003517
OG0003518
OG0003519
OG0003520
OG0003521
OG0003522
OG0003523
OG0003524
OG0003525
OG0003526
OG0003527
OG0003528
OG0003529
OG0003530
OG0003531
OG0003532
OG0003533
OG0003534
OG0003535
OG0003536
OG0003537
OG0003538
OG0003539
OG0003540
OG0003541
OG0003542
OG0003543
OG0003544
OG0003545
OG0003546
OG0003547
OG0003548
OG0003549
OG0003550
OG0003551
OG0003552
OG0003553
OG0003554
OG0003555
OG0003556
OG0003557
OG0003558
OG0003559
OG0003560
OG0003561
OG0003562
OG0003563
OG0003564
OG0003565
OG0003566
OG0003567
OG0003568
OG0003569
OG0003570
OG0003571
OG0003572
OG0003573
OG0003574
OG0003575
OG0003576
OG0003577
OG0003578
OG0003579
OG0003580
OG0003581
OG0003582
OG0003583
OG0003584
OG0003585
OG0003586
OG0003588
OG0003589
OG0003590
OG0003591
OG0003592
OG0003593
OG0003594
OG0003595
OG0003596
OG0003597
OG0003598
OG0003599
OG0003600
OG0003601
OG0003602
OG0003603
OG0003604
OG0003605
OG0003606
OG0003607
OG0003608
OG0003609
OG0003610
OG0003611
OG0003612
OG0003613
OG0003614
OG0003615
OG0003616
OG0003617
OG0003618
OG0003619
OG0003620
OG0003621
OG0003622
OG0003623
OG0003624
OG0003625
OG0003626
OG0003627
OG0003628
OG0003629
OG0003630
OG0003631
OG0003632
OG0003633
OG0003634
OG0003635
OG0003636
OG0003637
OG0003638
OG0003639
OG0003640
OG0003641
OG0003642
OG0003643
OG0003644
OG0003645
OG0003646
OG0003647
OG0003648
OG0003649
OG0003650
OG0003651
OG0003652
OG0003653
OG0003654
OG0003655
OG0003656
OG0003657
OG0003658
OG0003659
OG0003660
OG0003661
OG0003663
OG0003664
OG0003665
OG0003666
OG0003667
OG0003668
OG0003669
OG0003670
OG0003671
OG0003672
OG0003673
OG0003674
OG0003675
OG0003676
OG0003677
OG0003678
OG0003679
OG0003680
OG0003681
OG0003682
OG0003683
OG0003684
OG0003685
OG0003686
OG0003687
OG0003688
OG0003689
OG0003690
OG0003691
OG0003692
OG0003694
OG0003695
OG0003696
OG0003697
OG0003698
OG0003699
OG0003700
OG0003701
OG0003702
OG0003703
OG0003704
OG0003705
OG0003706
OG0003707
OG0003708
OG0003709
OG0003710
OG0003711
OG0003712
OG0003713
OG0003714
OG0003715
OG0003716
OG0003717
OG0003718
OG0003719
OG0003720
OG0003721
OG0003722
OG0003723
OG0003724
OG0003725
OG0003726
OG0003727
OG0003728
OG0003729
OG0003730
OG0003731
OG0003732
OG0003733
OG0003734
OG0003735
OG0003736
OG0003737
OG0003738
OG0003739
OG0003740
OG0003741
OG0003742
OG0003743
OG0003744
OG0003745
OG0003746
OG0003747
OG0003748
OG0003749
OG0003750
OG0003751
OG0003752
OG0003753
OG0003754
OG0003755
OG0003756
OG0003757
OG0003758
OG0003759
OG0003760
OG0003761
OG0003762
OG0003763
OG0003764
OG0003765
OG0003766
OG0003767
OG0003768
OG0003769
OG0003770
OG0003771
OG0003772
OG0003773
OG0003774
OG0003775
OG0003776
OG0003777
OG0003778
OG0003779
OG0003780
OG0003781
OG0003782
OG0003783
OG0003784
OG0003785
OG0003786
OG0003787
OG0003788
OG0003789
OG0003790
OG0003791
OG0003792
OG0003793
OG0003794
OG0003795
OG0003796
OG0003797
OG0003798
OG0003799
OG0003800
OG0003801
OG0003802
OG0003803
OG0003804
OG0003805
OG0003806
OG0003807
OG0003808
OG0003809
OG0003810
OG0003811
OG0003812
OG0003813
OG0003814
OG0003815
OG0003816
OG0003817
OG0003818
OG0003819
OG0003820
OG0003821
OG0003822
OG0003823
OG0003824
OG0003825
OG0003826
OG0003827
OG0003828
OG0003829
OG0003830
OG0003831
OG0003832
OG0003833
OG0003834
OG0003835
OG0003836
OG0003837
OG0003838
OG0003839
OG0003840
OG0003841
OG0003842
OG0003843
OG0003845
OG0003846
OG0003847
OG0003848
OG0003849
OG0003850
OG0003851
OG0003852
OG0003853
OG0003854
OG0003855
OG0003856
OG0003857
OG0003858
OG0003859
OG0003860
OG0003861
OG0003862
OG0003863
OG0003864
OG0003865
OG0003866
OG0003867
OG0003868
OG0003869
OG0003870
OG0003871
OG0003872
OG0003873
OG0003874
OG0003875
OG0003876
OG0003877
OG0003878
OG0003879
OG0003880
OG0003881
OG0003882
OG0003883
OG0003884
OG0003885
OG0003886
OG0003887
OG0003888
OG0003889
OG0003890
OG0003891
OG0003892
OG0003893
OG0003894
OG0003895
OG0003896
OG0003897
OG0003898
OG0003900
OG0003901
OG0003902
OG0003903
OG0003904
OG0003905
OG0003906
OG0003907
OG0003908
OG0003909
OG0003910
OG0003911
OG0003912
OG0003913
OG0003914
OG0003915
OG0003916
OG0003917
OG0003918
OG0003919
OG0003920
OG0003922
OG0003923
OG0003924
OG0003925
OG0003926
OG0003927
OG0003928
OG0003929
OG0003930
OG0003931
OG0003932
OG0003933
OG0003934
OG0003935
OG0003936
OG0003937
OG0003938
OG0003939
OG0003940
OG0003941
OG0003942
OG0003943
OG0003944
OG0003945
OG0003946
OG0003947
OG0003948
OG0003949
OG0003950
OG0003951
OG0003952
OG0003953
OG0003954
OG0003955
OG0003956
OG0003957
OG0003958
OG0003959
OG0003960
OG0003961
OG0003962
OG0003963
OG0003964
OG0003965
OG0003966
OG0003967
OG0003968
OG0003969
OG0003970
OG0003971
OG0003972
OG0003974
OG0003975
OG0003976
OG0003977
OG0003978
OG0003979
OG0003980
OG0003981
OG0003982
OG0003983
OG0003984
OG0003985
OG0003986
OG0003987
OG0003988
OG0003989
OG0003990
OG0003991
OG0003992
OG0003993
OG0003994
OG0003995
OG0003996
OG0003997
OG0003998
OG0003999
OG0004000
OG0004001
OG0004002
OG0004003
OG0004004
OG0004005
OG0004006
OG0004007
OG0004008
OG0004009
OG0004010
OG0004011
OG0004012
OG0004013
OG0004014
OG0004015
OG0004016
OG0004017
OG0004018
OG0004019
OG0004020
OG0004021
OG0004022
OG0004023
OG0004024
OG0004025
OG0004026
OG0004027
OG0004028
OG0004029
OG0004030
OG0004032
OG0004033
OG0004034
OG0004035
OG0004036
OG0004037
OG0004038
OG0004039
OG0004040
OG0004041
OG0004042
OG0004043
OG0004044
OG0004045
OG0004046
OG0004047
OG0004048
OG0004049
OG0004050
OG0004051
OG0004052
OG0004053
OG0004054
OG0004055
OG0004056
OG0004057
OG0004058
OG0004059
OG0004060
OG0004061
OG0004062
OG0004063
OG0004064
OG0004065
OG0004067
OG0004068
OG0004069
OG0004070
OG0004071
OG0004072
OG0004073
OG0004074
OG0004075
OG0004076
OG0004077
OG0004078
OG0004079
OG0004080
OG0004081
OG0004082
OG0004083
OG0004084
OG0004085
OG0004086
OG0004087
OG0004088
OG0004089
OG0004090
OG0004091
OG0004092
OG0004093
OG0004094
OG0004095
OG0004096
OG0004097
OG0004098
OG0004099
OG0004100
OG0004101
OG0004102
OG0004103
OG0004104
OG0004105
OG0004106
OG0004107
OG0004108
OG0004109
OG0004110
OG0004111
OG0004112
OG0004113
OG0004114
OG0004115
OG0004116
OG0004117
OG0004118
OG0004119
OG0004120
OG0004121
OG0004122
OG0004123
OG0004124
OG0004125
OG0004126
OG0004127
OG0004129
OG0004130
OG0004131
OG0004132
OG0004133
OG0004134
OG0004135
OG0004136
OG0004137
OG0004138
OG0004139
OG0004140
OG0004141
OG0004142
OG0004143
OG0004144
OG0004145
OG0004146
OG0004147
OG0004148
OG0004149
OG0004150
OG0004151
OG0004152
OG0004153
OG0004154
OG0004155
OG0004156
OG0004157
OG0004158
OG0004159
OG0004160
OG0004161
OG0004162
OG0004163
OG0004164
OG0004165
OG0004166
OG0004167
OG0004168
OG0004169
OG0004170
OG0004171
OG0004172
OG0004173
OG0004174
OG0004175
OG0004176
OG0004177
OG0004178
OG0004179
OG0004180
OG0004181
OG0004182
OG0004183
OG0004184
OG0004185
OG0004186
OG0004187
OG0004188
OG0004190
OG0004191
OG0004192
OG0004194
OG0004195
OG0004196
OG0004197
OG0004198
OG0004199
OG0004200
OG0004201
OG0004202
OG0004204
OG0004205
OG0004206
OG0004207
OG0004208
OG0004209
OG0004210
OG0004211
OG0004212
OG0004213
OG0004214
OG0004215
OG0004216
OG0004217
OG0004218
OG0004219
OG0004220
OG0004221
OG0004222
OG0004223
OG0004224
OG0004225
OG0004226
OG0004227
OG0004228
OG0004229
OG0004230
OG0004231
OG0004232
OG0004233
OG0004234
OG0004235
OG0004236
OG0004237
OG0004238
OG0004239
OG0004240
OG0004241
OG0004242
OG0004243
OG0004244
OG0004245
OG0004246
OG0004247
OG0004248
OG0004249
OG0004250
OG0004251
OG0004252
OG0004253
OG0004254
OG0004256
OG0004257
OG0004258
OG0004259
OG0004260
OG0004261
OG0004262
OG0004263
OG0004264
OG0004265
OG0004266
OG0004267
OG0004268
OG0004269
OG0004270
OG0004271
OG0004272
OG0004273
OG0004274
OG0004275
OG0004276
OG0004277
OG0004278
OG0004279
OG0004280
OG0004281
OG0004282
OG0004283
OG0004284
OG0004285
OG0004286
OG0004287
OG0004288
OG0004289
OG0004290
OG0004291
OG0004292
OG0004293
OG0004294
OG0004296
OG0004297
OG0004298
OG0004299
OG0004300
OG0004301
OG0004302
OG0004303
OG0004304
OG0004305
OG0004306
OG0004307
OG0004308
OG0004309
OG0004310
OG0004311
OG0004312
OG0004313
OG0004314
OG0004315
OG0004316
OG0004317
OG0004318
OG0004319
OG0004320
OG0004321
OG0004322
OG0004323
OG0004324
OG0004325
OG0004326
OG0004327
OG0004328
OG0004329
OG0004330
OG0004331
OG0004332
OG0004333
OG0004334
OG0004335
OG0004336
OG0004337
OG0004338
OG0004339
OG0004340
OG0004341
OG0004342
OG0004343
OG0004344
OG0004345
OG0004346
OG0004347
OG0004348
OG0004349
OG0004350
OG0004351
OG0004352
OG0004353
OG0004354
OG0004355
OG0004356
OG0004357
OG0004358
OG0004359
OG0004360
OG0004361
OG0004362
OG0004363
OG0004364
OG0004365
OG0004366
OG0004367
OG0004368
OG0004369
OG0004370
OG0004371
OG0004372
OG0004373
OG0004374
OG0004375
OG0004376
OG0004378
OG0004379
OG0004380
OG0004381
OG0004383
OG0004384
OG0004385
OG0004386
OG0004387
OG0004388
OG0004389
OG0004390
OG0004391
OG0004392
OG0004393
OG0004394
OG0004395
OG0004396
OG0004397
OG0004398
OG0004399
OG0004400
OG0004401
OG0004402
OG0004403
OG0004404
OG0004405
OG0004406
OG0004407
OG0004408
OG0004409
OG0004410
OG0004411
OG0004412
OG0004414
OG0004415
OG0004416
OG0004417
OG0004418
OG0004419
OG0004420
OG0004421
OG0004422
OG0004423
OG0004424
OG0004425
OG0004426
OG0004427
OG0004428
OG0004429
OG0004430
OG0004431
OG0004432
OG0004433
OG0004434
OG0004435
OG0004436
OG0004437
OG0004438
OG0004439
OG0004440
OG0004442
OG0004443
OG0004444
OG0004445
OG0004446
OG0004447
OG0004448
OG0004449
OG0004450
OG0004451
OG0004452
OG0004453
OG0004454
OG0004455
OG0004456
OG0004457
OG0004458
OG0004459
OG0004460
OG0004461
OG0004462
OG0004463
OG0004464
OG0004465
OG0004466
OG0004467
OG0004468
OG0004469
OG0004470
OG0004471
OG0004472
OG0004473
OG0004474
OG0004475
OG0004476
OG0004477
OG0004478
OG0004479
OG0004480
OG0004481
OG0004482
OG0004483
OG0004484
OG0004485
OG0004486
OG0004487
OG0004488
OG0004489
OG0004490
OG0004491
OG0004492
OG0004493
OG0004494
OG0004495
OG0004496
OG0004498
OG0004499
OG0004500
OG0004501
OG0004502
OG0004503
OG0004504
OG0004505
OG0004506
OG0004507
OG0004508
OG0004509
OG0004510
OG0004511
OG0004512
OG0004513
OG0004514
OG0004515
OG0004516
OG0004517
OG0004518
OG0004519
OG0004520
OG0004522
OG0004523
OG0004524
OG0004525
OG0004526
OG0004527
OG0004528
OG0004529
OG0004530
OG0004531
OG0004532
OG0004533
OG0004534
OG0004535
OG0004536
OG0004537
OG0004538
OG0004539
OG0004540
OG0004541
OG0004542
OG0004543
OG0004544
OG0004545
OG0004546
OG0004547
OG0004548
OG0004549
OG0004550
OG0004551
OG0004552
OG0004553
OG0004554
OG0004555
OG0004556
OG0004557
OG0004558
OG0004559
OG0004560
OG0004562
OG0004563
OG0004564
OG0004565
OG0004566
OG0004567
OG0004568
OG0004569
OG0004571
OG0004572
OG0004573
OG0004574
OG0004575
OG0004576
OG0004577
OG0004579
OG0004580
OG0004581
OG0004582
OG0004584
OG0004585
OG0004586
OG0004587
OG0004589
OG0004590
OG0004591
OG0004592
OG0004593
OG0004594
OG0004595
OG0004596
OG0004597
OG0004598
OG0004599
OG0004600
OG0004601
OG0004602
OG0004603
OG0004604
OG0004605
OG0004606
OG0004607
OG0004608
OG0004609
OG0004610
OG0004611
OG0004612
OG0004613
OG0004614
OG0004615
OG0004616
OG0004617
OG0004618
OG0004619
OG0004620
OG0004621
OG0004622
OG0004623
OG0004624
OG0004625
OG0004626
OG0004627
OG0004628
OG0004629
OG0004630
OG0004631
OG0004632
OG0004633
OG0004634
OG0004635
OG0004636
OG0004637
OG0004638
OG0004639
OG0004640
OG0004641
OG0004642
OG0004643
OG0004644
OG0004645
OG0004646
OG0004647
OG0004648
OG0004649
OG0004650
OG0004651
OG0004652
OG0004653
OG0004654
OG0004655
OG0004656
OG0004657
OG0004658
OG0004659
OG0004660
OG0004661
OG0004662
OG0004663
OG0004664
OG0004665
OG0004666
OG0004667
OG0004668
OG0004669
OG0004670
OG0004671
OG0004672
OG0004673
OG0004674
OG0004675
OG0004676
OG0004677
OG0004678
OG0004679
OG0004680
OG0004681
OG0004682
OG0004683
OG0004685
OG0004686
OG0004687
OG0004688
OG0004689
OG0004690
OG0004691
OG0004692
OG0004693
OG0004694
OG0004695
OG0004696
OG0004697
OG0004698
OG0004699
OG0004700
OG0004701
OG0004702
OG0004703
OG0004704
OG0004705
OG0004706
OG0004707
OG0004708
OG0004709
OG0004710
OG0004711
OG0004712
OG0004713
OG0004714
OG0004715
OG0004716
OG0004717
OG0004718
OG0004719
OG0004720
OG0004721
OG0004723
OG0004724
OG0004725
OG0004726
OG0004727
OG0004728
OG0004729
OG0004730
OG0004733
OG0004734
OG0004735
OG0004736
OG0004737
OG0004738
OG0004739
OG0004741
OG0004742
OG0004743
OG0004744
OG0004745
OG0004746
OG0004747
OG0004748
OG0004749
OG0004750
OG0004751
OG0004752
OG0004753
OG0004754
OG0004755
OG0004756
OG0004757
OG0004758
OG0004759
OG0004760
OG0004761
OG0004762
OG0004763
OG0004764
OG0004765
OG0004766
OG0004767
OG0004768
OG0004769
OG0004770
OG0004771
OG0004772
OG0004773
OG0004774
OG0004775
OG0004776
OG0004777
OG0004778
OG0004779
OG0004780
OG0004781
OG0004782
OG0004783
OG0004784
OG0004785
OG0004786
OG0004787
OG0004788
OG0004789
OG0004790
OG0004791
OG0004792
OG0004793
OG0004794
OG0004795
OG0004796
OG0004797
OG0004798
OG0004799
OG0004800
OG0004802
OG0004803
OG0004804
OG0004805
OG0004806
OG0004807
OG0004808
OG0004809
OG0004811
OG0004812
OG0004813
OG0004814
OG0004815
OG0004816
OG0004817
OG0004818
OG0004819
OG0004820
OG0004821
OG0004822
OG0004823
OG0004824
OG0004825
OG0004826
OG0004827
OG0004828
OG0004829
OG0004830
OG0004831
OG0004832
OG0004833
OG0004834
OG0004835
OG0004836
OG0004837
OG0004838
OG0004839
OG0004840
OG0004841
OG0004842
OG0004843
OG0004844
OG0004845
OG0004846
OG0004847
OG0004848
OG0004849
OG0004850
OG0004851
OG0004852
OG0004853
OG0004855
OG0004856
OG0004857
OG0004858
OG0004859
OG0004860
OG0004861
OG0004862
OG0004863
OG0004864
OG0004865
OG0004866
OG0004867
OG0004868
OG0004869
OG0004870
OG0004871
OG0004872
OG0004873
OG0004874
OG0004875
OG0004876
OG0004877
OG0004878
OG0004879
OG0004880
OG0004881
OG0004882
OG0004883
OG0004884
OG0004885
OG0004886
OG0004887
OG0004888
OG0004889
OG0004890
OG0004891
OG0004892
OG0004893
OG0004894
OG0004895
OG0004896
OG0004897
OG0004898
OG0004899
OG0004900
OG0004901
OG0004902
OG0004903
OG0004904
OG0004905
OG0004906
OG0004907
OG0004908
OG0004909
OG0004910
OG0004911
OG0004912
OG0004913
OG0004914
OG0004915
OG0004916
OG0004917
OG0004918
OG0004919
OG0004920
OG0004921
OG0004922
OG0004923
OG0004924
OG0004926
OG0004927
OG0004928
OG0004929
OG0004930
OG0004931
OG0004932
OG0004933
OG0004934
OG0004935
OG0004936
OG0004937
OG0004938
OG0004939
OG0004940
OG0004941
OG0004942
OG0004943
OG0004944
OG0004945
OG0004946
OG0004947
OG0004948
OG0004949
OG0004950
OG0004951
OG0004952
OG0004953
OG0004954
OG0004955
OG0004956
OG0004957
OG0004958
OG0004959
OG0004960
OG0004961
OG0004962
OG0004963
OG0004964
OG0004965
OG0004966
OG0004967
OG0004968
OG0004969
OG0004970
OG0004971
OG0004972
OG0004973
OG0004974
OG0004975
OG0004976
OG0004977
OG0004978
OG0004979
OG0004980
OG0004981
OG0004982
OG0004983
OG0004984
OG0004985
OG0004987
OG0004988
OG0004989
OG0004990
OG0004991
OG0004992
OG0004993
OG0004994
OG0004995
OG0004996
OG0004997
OG0004998
OG0004999
OG0005000
OG0005001
OG0005002
OG0005003
OG0005004
OG0005005
OG0005006
OG0005007
OG0005008
OG0005009
OG0005010
OG0005011
OG0005012
OG0005013
OG0005014
OG0005015
OG0005016
OG0005017
OG0005018
OG0005019
OG0005020
OG0005021
OG0005022
OG0005023
OG0005024
OG0005025
OG0005026
OG0005027
OG0005028
OG0005029
OG0005030
OG0005031
OG0005032
OG0005033
OG0005034
OG0005035
OG0005036
OG0005037
OG0005038
OG0005039
OG0005040
OG0005041
OG0005042
OG0005043
OG0005044
OG0005045
OG0005046
OG0005047
OG0005048
OG0005049
OG0005050
OG0005051
OG0005052
OG0005053
OG0005054
OG0005055
OG0005056
OG0005057
OG0005058
OG0005059
OG0005060
OG0005061
OG0005062
OG0005063
OG0005064
OG0005065
OG0005066
OG0005067
OG0005068
OG0005069
OG0005070
OG0005071
OG0005072
OG0005073
OG0005074
OG0005075
OG0005076
OG0005077
OG0005078
OG0005079
OG0005080
OG0005081
OG0005082
OG0005083
OG0005084
OG0005085
OG0005086
OG0005087
OG0005088
OG0005089
OG0005090
OG0005091
OG0005092
OG0005093
OG0005094
OG0005095
OG0005096
OG0005097
OG0005098
OG0005099
OG0005100
OG0005101
OG0005102
OG0005103
OG0005104
OG0005105
OG0005106
OG0005107
OG0005108
OG0005109
OG0005110
OG0005111
OG0005112
OG0005113
OG0005114
OG0005115
OG0005116
OG0005117
OG0005118
OG0005119
OG0005120
OG0005121
OG0005122
OG0005123
OG0005124
OG0005125
OG0005126
OG0005127
OG0005128
OG0005129
OG0005130
OG0005131
OG0005132
OG0005133
OG0005134
OG0005135
OG0005136
OG0005137
OG0005138
OG0005139
OG0005140
OG0005142
OG0005143
OG0005144
OG0005145
OG0005146
OG0005147
OG0005148
OG0005149
OG0005150
OG0005151
OG0005152
OG0005153
OG0005154
OG0005155
OG0005156
OG0005157
OG0005158
OG0005159
OG0005160
OG0005161
OG0005162
OG0005163
OG0005164
OG0005165
OG0005166
OG0005167
OG0005168
OG0005169
OG0005170
OG0005171
OG0005172
OG0005173
OG0005174
OG0005175
OG0005176
OG0005177
OG0005178
OG0005179
OG0005180
OG0005181
OG0005182
OG0005183
OG0005184
OG0005185
OG0005186
OG0005187
OG0005188
OG0005189
OG0005190
OG0005191
OG0005192
OG0005193
OG0005194
OG0005195
OG0005196
OG0005197
OG0005198
OG0005199
OG0005200
OG0005201
OG0005202
OG0005203
OG0005204
OG0005205
OG0005206
OG0005207
OG0005208
OG0005209
OG0005210
OG0005211
OG0005212
OG0005213
OG0005214
OG0005215
OG0005216
OG0005217
OG0005218
OG0005219
OG0005220
OG0005221
OG0005222
OG0005224
OG0005225
OG0005226
OG0005227
OG0005228
OG0005229
OG0005230
OG0005231
OG0005232
OG0005233
OG0005234
OG0005235
OG0005236
OG0005237
OG0005238
OG0005239
OG0005240
OG0005241
OG0005242
OG0005243
OG0005244
OG0005245
OG0005246
OG0005247
OG0005248
OG0005249
OG0005250
OG0005251
OG0005252
OG0005253
OG0005254
OG0005255
OG0005256
OG0005257
OG0005258
OG0005259
OG0005260
OG0005261
OG0005262
OG0005263
OG0005264
OG0005265
OG0005266
OG0005267
OG0005268
OG0005269
OG0005270
OG0005271
OG0005272
OG0005273
OG0005274
OG0005275
OG0005276
OG0005277
OG0005278
OG0005280
OG0005281
OG0005282
OG0005283
OG0005284
OG0005285
OG0005286
OG0005287
OG0005288
OG0005289
OG0005290
OG0005291
OG0005292
OG0005293
OG0005294
OG0005295
OG0005296
OG0005297
OG0005298
OG0005299
OG0005300
OG0005301
OG0005302
OG0005303
OG0005304
OG0005305
OG0005306
OG0005307
OG0005308
OG0005309
OG0005310
OG0005311
OG0005312
OG0005313
OG0005314
OG0005315
OG0005316
OG0005317
OG0005318
OG0005319
OG0005320
OG0005321
OG0005322
OG0005323
OG0005324
OG0005325
OG0005326
OG0005327
OG0005328
OG0005329
OG0005330
OG0005331
OG0005332
OG0005333
OG0005334
OG0005335
OG0005336
OG0005337
OG0005338
OG0005339
OG0005340
OG0005341
OG0005342
OG0005343
OG0005344
OG0005345
OG0005346
OG0005347
OG0005348
OG0005349
OG0005350
OG0005351
OG0005352
OG0005353
OG0005354
OG0005355
OG0005356
OG0005357
OG0005358
OG0005359
OG0005360
OG0005361
OG0005362
OG0005363
OG0005364
OG0005365
OG0005366
OG0005367
OG0005368
OG0005369
OG0005371
OG0005372
OG0005374
OG0005375
OG0005376
OG0005377
OG0005378
OG0005379
OG0005380
OG0005381
OG0005382
OG0005383
OG0005384
OG0005385
OG0005386
OG0005387
OG0005388
OG0005389
OG0005390
OG0005391
OG0005392
OG0005394
OG0005395
OG0005396
OG0005397
OG0005398
OG0005399
OG0005401
OG0005402
OG0005403
OG0005404
OG0005405
OG0005406
OG0005407
OG0005408
OG0005409
OG0005410
OG0005411
OG0005412
OG0005413
OG0005414
OG0005416
OG0005417
OG0005418
OG0005419
OG0005420
OG0005421
OG0005422
OG0005423
OG0005424
OG0005425
OG0005426
OG0005427
OG0005428
OG0005429
OG0005430
OG0005431
OG0005432
OG0005433
OG0005434
OG0005435
OG0005436
OG0005437
OG0005438
OG0005439
OG0005440
OG0005441
OG0005442
OG0005443
OG0005444
OG0005445
OG0005446
OG0005447
OG0005448
OG0005449
OG0005450
OG0005451
OG0005452
OG0005453
OG0005454
OG0005455
OG0005456
OG0005457
OG0005458
OG0005459
OG0005460
OG0005461
OG0005462
OG0005463
OG0005464
OG0005465
OG0005466
OG0005467
OG0005468
OG0005469
OG0005470
OG0005471
OG0005472
OG0005473
OG0005474
OG0005475
OG0005476
OG0005477
OG0005478
OG0005479
OG0005480
OG0005481
OG0005482
OG0005483
OG0005484
OG0005485
OG0005486
OG0005487
OG0005488
OG0005489
OG0005490
OG0005491
OG0005492
OG0005493
OG0005494
OG0005495
OG0005496
OG0005497
OG0005498
OG0005499
OG0005500
OG0005501
OG0005502
OG0005503
OG0005504
OG0005505
OG0005506
OG0005507
OG0005508
OG0005509
OG0005510
OG0005511
OG0005512
OG0005513
OG0005514
OG0005515
OG0005516
OG0005517
OG0005518
OG0005519
OG0005520
OG0005521
OG0005522
OG0005523
OG0005524
OG0005525
OG0005526
OG0005527
OG0005528
OG0005529
OG0005530
OG0005531
OG0005532
OG0005533
OG0005534
OG0005535
OG0005536
OG0005537
OG0005538
OG0005539
OG0005540
OG0005541
OG0005542
OG0005543
OG0005544
OG0005545
OG0005546
OG0005547
OG0005548
OG0005549
OG0005550
OG0005551
OG0005552
OG0005553
OG0005554
OG0005555
OG0005556
OG0005557
OG0005558
OG0005559
OG0005560
OG0005561
OG0005562
OG0005563
OG0005564
OG0005565
OG0005566
OG0005567
OG0005568
OG0005569
OG0005570
OG0005571
OG0005572
OG0005573
OG0005574
OG0005575
OG0005576
OG0005577
OG0005578
OG0005579
OG0005580
OG0005581
OG0005582
OG0005583
OG0005584
OG0005585
OG0005586
OG0005587
OG0005588
OG0005589
OG0005590
OG0005591
OG0005592
OG0005593
OG0005594
OG0005595
OG0005596
OG0005597
OG0005598
OG0005599
OG0005600
OG0005601
OG0005602
OG0005603
OG0005604
OG0005605
OG0005606
OG0005607
OG0005608
OG0005609
OG0005610
OG0005611
OG0005612
OG0005613
OG0005614
OG0005615
OG0005616
OG0005617
OG0005618
OG0005619
OG0005620
OG0005621
OG0005622
OG0005623
OG0005624
OG0005625
OG0005626
OG0005627
OG0005628
OG0005629
OG0005630
OG0005631
OG0005632
OG0005633
OG0005634
OG0005635
OG0005636
OG0005637
OG0005638
OG0005639
OG0005640
OG0005641
OG0005642
OG0005643
OG0005644
OG0005645
OG0005646
OG0005647
OG0005648
OG0005649
OG0005650
OG0005651
OG0005652
OG0005653
OG0005654
OG0005655
OG0005656
OG0005657
OG0005658
OG0005659
OG0005660
OG0005661
OG0005662
OG0005663
OG0005664
OG0005665
OG0005666
OG0005667
OG0005668
OG0005669
OG0005670
OG0005671
OG0005672
OG0005674
OG0005675
OG0005676
OG0005677
OG0005678
OG0005679
OG0005680
OG0005681
OG0005682
OG0005683
OG0005684
OG0005685
OG0005686
OG0005687
OG0005688
OG0005689
OG0005690
OG0005691
OG0005692
OG0005693
OG0005694
OG0005695
OG0005696
OG0005697
OG0005698
OG0005699
OG0005700
OG0005701
OG0005702
OG0005703
OG0005704
OG0005705
OG0005706
OG0005707
OG0005708
OG0005709
OG0005710
OG0005711
OG0005712
OG0005713
OG0005714
OG0005715
OG0005716
OG0005717
OG0005718
OG0005719
OG0005720
OG0005721
OG0005722
OG0005723
OG0005724
OG0005725
OG0005726
OG0005727
OG0005728
OG0005730
OG0005731
OG0005732
OG0005733
OG0005734
OG0005735
OG0005736
OG0005737
OG0005738
OG0005739
OG0005740
OG0005741
OG0005742
OG0005743
OG0005744
OG0005745
OG0005746
OG0005747
OG0005748
OG0005749
OG0005750
OG0005751
OG0005752
OG0005753
OG0005754
OG0005755
OG0005756
OG0005757
OG0005758
OG0005759
OG0005760
OG0005761
OG0005762
OG0005763
OG0005764
OG0005765
OG0005766
OG0005767
OG0005768
OG0005769
OG0005770
OG0005771
OG0005772
OG0005773
OG0005774
OG0005775
OG0005776
OG0005777
OG0005778
OG0005779
OG0005780
OG0005781
OG0005782
OG0005783
OG0005784
OG0005785
OG0005786
OG0005787
OG0005788
OG0005789
OG0005790
OG0005791
OG0005792
OG0005793
OG0005794
OG0005795
OG0005796
OG0005797
OG0005798
OG0005799
OG0005800
OG0005801
OG0005802
OG0005803
OG0005805
OG0005806
OG0005807
OG0005808
OG0005809
OG0005810
OG0005811
OG0005812
OG0005813
OG0005814
OG0005815
OG0005816
OG0005817
OG0005818
OG0005819
OG0005820
OG0005821
OG0005822
OG0005823
OG0005824
OG0005825
OG0005826
OG0005827
OG0005828
OG0005830
OG0005831
OG0005832
OG0005833
OG0005834
OG0005835
OG0005836
OG0005837
OG0005838
OG0005839
OG0005840
OG0005841
OG0005842
OG0005843
OG0005844
OG0005845
OG0005846
OG0005847
OG0005848
OG0005849
OG0005850
OG0005851
OG0005852
OG0005853
OG0005854
OG0005855
OG0005856
OG0005857
OG0005858
OG0005859
OG0005860
OG0005861
OG0005862
OG0005863
OG0005864
OG0005865
OG0005866
OG0005867
OG0005868
OG0005869
OG0005870
OG0005871
OG0005872
OG0005873
OG0005874
OG0005875
OG0005876
OG0005877
OG0005878
OG0005879
OG0005880
OG0005881
OG0005882
OG0005883
OG0005884
OG0005885
OG0005886
OG0005887
OG0005888
OG0005889
OG0005890
OG0005891
OG0005892
OG0005893
OG0005894
OG0005895
OG0005896
OG0005897
OG0005898
OG0005899
OG0005900
OG0005901
OG0005902
OG0005903
OG0005904
OG0005905
OG0005906
OG0005907
OG0005908
OG0005909
OG0005910
OG0005911
OG0005912
OG0005913
OG0005914
OG0005915
OG0005916
OG0005917
OG0005918
OG0005919
OG0005920
OG0005921
OG0005922
OG0005923
OG0005924
OG0005925
OG0005926
OG0005927
OG0005928
OG0005929
OG0005930
OG0005931
OG0005932
OG0005933
OG0005934
OG0005935
OG0005936
OG0005937
OG0005939
OG0005940
OG0005941
OG0005942
OG0005943
OG0005944
OG0005945
OG0005946
OG0005947
OG0005948
OG0005949
OG0005950
OG0005951
OG0005952
OG0005953
OG0005954
OG0005955
OG0005956
OG0005957
OG0005958
OG0005959
OG0005960
OG0005961
OG0005962
OG0005963
OG0005964
OG0005965
OG0005966
OG0005967
OG0005968
OG0005969
OG0005970
OG0005971
OG0005972
OG0005973
OG0005974
OG0005975
OG0005977
OG0005978
OG0005979
OG0005980
OG0005981
OG0005982
OG0005983
OG0005984
OG0005985
OG0005986
OG0005987
OG0005988
OG0005989
OG0005990
OG0005991
OG0005992
OG0005993
OG0005994
OG0005995
OG0005996
OG0005997
OG0005998
OG0005999
OG0006000
OG0006001
OG0006002
OG0006003
OG0006004
OG0006005
OG0006006
OG0006007
OG0006008
OG0006009
OG0006010
OG0006011
OG0006012
OG0006013
OG0006014
OG0006015
OG0006016
OG0006017
OG0006018
OG0006019
OG0006021
OG0006022
OG0006023
OG0006024
OG0006025
OG0006026
OG0006027
OG0006028
OG0006029
OG0006030
OG0006031
OG0006032
OG0006033
OG0006034
OG0006035
OG0006036
OG0006037
OG0006038
OG0006039
OG0006040
OG0006041
OG0006042
OG0006043
OG0006044
OG0006045
OG0006046
OG0006047
OG0006048
OG0006049
OG0006050
OG0006051
OG0006052
OG0006053
OG0006054
OG0006055
OG0006056
OG0006057
OG0006058
OG0006059
OG0006060
OG0006061
OG0006062
OG0006063
OG0006064
OG0006065
OG0006066
OG0006067
OG0006068
OG0006069
OG0006070
OG0006071
OG0006072
OG0006073
OG0006074
OG0006075
OG0006076
OG0006077
OG0006078
OG0006079
OG0006080
OG0006081
OG0006082
OG0006083
OG0006084
OG0006085
OG0006086
OG0006087
OG0006088
OG0006089
OG0006090
OG0006091
OG0006092
OG0006093
OG0006094
OG0006095
OG0006096
OG0006097
OG0006098
OG0006099
OG0006100
OG0006101
OG0006102
OG0006103
OG0006104
OG0006105
OG0006106
OG0006107
OG0006108
OG0006109
OG0006110
OG0006111
OG0006112
OG0006113
OG0006114
OG0006115
OG0006116
OG0006117
OG0006118
OG0006119
OG0006120
OG0006121
OG0006122
OG0006123
OG0006124
OG0006125
OG0006126
OG0006127
OG0006128
OG0006129
OG0006130
OG0006131
OG0006132
OG0006133
OG0006134
OG0006135
OG0006136
OG0006137
OG0006138
OG0006139
OG0006140
OG0006141
OG0006142
OG0006143
OG0006144
OG0006145
OG0006146
OG0006147
OG0006148
OG0006149
OG0006150
OG0006151
OG0006152
OG0006153
OG0006154
OG0006155
OG0006156
OG0006157
OG0006158
OG0006159
OG0006160
OG0006161
OG0006162
OG0006163
OG0006164
OG0006165
OG0006166
OG0006167
OG0006168
OG0006170
OG0006171
OG0006172
OG0006173
OG0006174
OG0006175
OG0006177
OG0006178
OG0006179
OG0006180
OG0006181
OG0006182
OG0006183
OG0006184
OG0006185
OG0006186
OG0006187
OG0006188
OG0006189
OG0006190
OG0006191
OG0006192
OG0006193
OG0006194
OG0006195
OG0006196
OG0006197
OG0006198
OG0006199
OG0006200
OG0006201
OG0006202
OG0006203
OG0006204
OG0006205
OG0006206
OG0006207
OG0006208
OG0006209
OG0006210
OG0006211
OG0006212
OG0006213
OG0006214
OG0006215
OG0006216
OG0006217
OG0006218
OG0006219
OG0006220
OG0006221
OG0006222
OG0006223
OG0006224
OG0006225
OG0006226
OG0006227
OG0006228
OG0006229
OG0006230
OG0006232
OG0006233
OG0006234
OG0006235
OG0006236
OG0006237
OG0006238
OG0006239
OG0006240
OG0006241
OG0006242
OG0006243
OG0006245
OG0006246
OG0006247
OG0006248
OG0006249
OG0006250
OG0006251
OG0006252
OG0006253
OG0006254
OG0006255
OG0006256
OG0006257
OG0006258
OG0006259
OG0006260
OG0006261
OG0006262
OG0006263
OG0006264
OG0006265
OG0006266
OG0006267
OG0006268
OG0006269
OG0006270
OG0006271
OG0006272
OG0006273
OG0006274
OG0006275
OG0006276
OG0006277
OG0006278
OG0006279
OG0006280
OG0006281
OG0006282
OG0006283
OG0006284
OG0006285
OG0006286
OG0006287
OG0006288
OG0006289
OG0006290
OG0006291
OG0006292
OG0006293
OG0006294
OG0006295
OG0006296
OG0006297
OG0006298
OG0006299
OG0006300
OG0006301
OG0006302
OG0006303
OG0006304
OG0006305
OG0006306
OG0006307
OG0006308
OG0006309
OG0006310
OG0006311
OG0006312
OG0006313
OG0006314
OG0006315
OG0006316
OG0006317
OG0006318
OG0006319
OG0006320
OG0006321
OG0006322
OG0006323
OG0006324
OG0006325
OG0006326
OG0006327
OG0006328
OG0006329
OG0006330
OG0006331
OG0006332
OG0006333
OG0006334
OG0006335
OG0006336
OG0006337
OG0006338
OG0006339
OG0006340
OG0006341
OG0006342
OG0006343
OG0006344
OG0006345
OG0006346
OG0006347
OG0006348
OG0006349
OG0006350
OG0006351
OG0006352
OG0006353
OG0006354
OG0006355
OG0006356
OG0006357
OG0006358
OG0006359
OG0006360
OG0006361
OG0006362
OG0006363
OG0006364
OG0006365
OG0006366
OG0006367
OG0006368
OG0006369
OG0006370
OG0006371
OG0006372
OG0006373
OG0006374
OG0006375
OG0006376
OG0006377
OG0006378
OG0006379
OG0006380
OG0006381
OG0006382
OG0006383
OG0006384
OG0006385
OG0006386
OG0006387
OG0006388
OG0006390
OG0006391
OG0006392
OG0006393
OG0006394
OG0006395
OG0006396
OG0006397
OG0006398
OG0006399
OG0006400
OG0006401
OG0006402
OG0006403
OG0006404
OG0006405
OG0006406
OG0006407
OG0006408
OG0006409
OG0006410
OG0006411
OG0006412
OG0006413
OG0006414
OG0006415
OG0006416
OG0006417
OG0006418
OG0006419
OG0006420
OG0006421
OG0006422
OG0006423
OG0006424
OG0006425
OG0006426
OG0006427
OG0006428
OG0006429
OG0006430
OG0006431
OG0006432
OG0006433
OG0006434
OG0006435
OG0006436
OG0006437
OG0006438
OG0006439
OG0006440
OG0006441
OG0006442
OG0006443
OG0006444
OG0006445
OG0006446
OG0006447
OG0006448
OG0006449
OG0006450
OG0006451
OG0006452
OG0006453
OG0006454
OG0006455
OG0006456
OG0006457
OG0006458
OG0006459
OG0006460
OG0006461
OG0006462
OG0006463
OG0006464
OG0006465
OG0006466
OG0006467
OG0006468
OG0006469
OG0006470
OG0006471
OG0006472
OG0006473
OG0006474
OG0006475
OG0006476
OG0006477
OG0006478
OG0006479
OG0006480
OG0006481
OG0006482
OG0006483
OG0006484
OG0006485
OG0006486
OG0006487
OG0006488
OG0006489
OG0006490
OG0006491
OG0006492
OG0006493
OG0006494
OG0006495
OG0006496
OG0006497
OG0006498
OG0006499
OG0006500
OG0006501
OG0006502
OG0006503
OG0006504
OG0006505
OG0006506
OG0006507
OG0006508
OG0006509
OG0006510
OG0006511
OG0006512
OG0006513
OG0006514
OG0006515
OG0006516
OG0006517
OG0006518
OG0006519
OG0006520
OG0006521
OG0006522
OG0006523
OG0006524
OG0006525
OG0006526
OG0006527
OG0006528
OG0006529
OG0006530
OG0006531
OG0006532
OG0006533
OG0006534
OG0006535
OG0006536
OG0006537
OG0006538
OG0006539
OG0006540
OG0006541
OG0006542
OG0006543
OG0006544
OG0006545
OG0006546
OG0006547
OG0006548
OG0006549
OG0006550
OG0006551
OG0006552
OG0006553
OG0006555
OG0006556
OG0006557
OG0006558
OG0006559
OG0006560
OG0006561
OG0006563
OG0006564
OG0006565
OG0006566
OG0006567
OG0006568
OG0006569
OG0006570
OG0006571
OG0006572
OG0006573
OG0006574
OG0006575
OG0006576
OG0006577
OG0006578
OG0006579
OG0006580
OG0006581
OG0006582
OG0006583
OG0006584
OG0006585
OG0006586
OG0006587
OG0006588
OG0006589
OG0006590
OG0006591
OG0006592
OG0006593
OG0006594
OG0006595
OG0006596
OG0006597
OG0006598
OG0006599
OG0006600
OG0006601
OG0006602
OG0006603
OG0006604
OG0006605
OG0006606
OG0006607
OG0006608
OG0006609
OG0006610
OG0006611
OG0006612
OG0006613
OG0006614
OG0006615
OG0006616
OG0006617
OG0006618
OG0006619
OG0006620
OG0006621
OG0006622
OG0006623
OG0006624
OG0006625
OG0006626
OG0006627
OG0006628
OG0006629
OG0006630
OG0006631
OG0006632
OG0006633
OG0006634
OG0006635
OG0006636
OG0006637
OG0006638
OG0006639
OG0006640
OG0006641
OG0006642
OG0006643
OG0006644
OG0006645
OG0006646
OG0006647
OG0006648
OG0006649
OG0006650
OG0006651
OG0006652
OG0006653
OG0006654
OG0006655
OG0006656
OG0006657
OG0006658
OG0006659
OG0006660
OG0006661
OG0006662
OG0006663
OG0006664
OG0006665
OG0006666
OG0006668
OG0006669
OG0006670
OG0006671
OG0006672
OG0006673
OG0006674
OG0006675
OG0006676
OG0006677
OG0006678
OG0006679
OG0006680
OG0006681
OG0006682
OG0006683
OG0006684
OG0006685
OG0006686
OG0006687
OG0006688
OG0006689
OG0006691
OG0006692
OG0006693
OG0006694
OG0006695
OG0006696
OG0006697
OG0006698
OG0006699
OG0006700
OG0006701
OG0006702
OG0006703
OG0006704
OG0006705
OG0006706
OG0006707
OG0006708
OG0006709
OG0006710
OG0006711
OG0006712
OG0006713
OG0006714
OG0006715
OG0006716
OG0006717
OG0006718
OG0006719
OG0006720
OG0006721
OG0006722
OG0006723
OG0006724
OG0006725
OG0006726
OG0006727
OG0006728
OG0006729
OG0006730
OG0006731
OG0006732
OG0006733
OG0006734
OG0006735
OG0006736
OG0006737
OG0006738
OG0006739
OG0006740
OG0006741
OG0006742
OG0006743
OG0006744
OG0006745
OG0006746
OG0006747
OG0006748
OG0006749
OG0006750
OG0006751
OG0006752
OG0006753
OG0006754
OG0006755
OG0006756
OG0006757
OG0006758
OG0006759
OG0006760
OG0006761
OG0006762
OG0006763
OG0006764
OG0006765
OG0006766
OG0006767
OG0006768
OG0006769
OG0006770
OG0006771
OG0006772
OG0006773
OG0006774
OG0006775
OG0006776
OG0006777
OG0006778
OG0006779
OG0006780
OG0006781
OG0006782
OG0006783
OG0006784
OG0006785
OG0006786
OG0006787
OG0006788
OG0006789
OG0006790
OG0006791
OG0006792
OG0006793
OG0006794
OG0006795
OG0006796
OG0006797
OG0006798
OG0006799
OG0006800
OG0006801
OG0006802
OG0006803
OG0006804
OG0006805
OG0006806
OG0006807
OG0006808
OG0006809
OG0006810
OG0006811
OG0006812
OG0006813
OG0006814
OG0006815
OG0006816
OG0006817
OG0006818
OG0006819
OG0006820
OG0006821
OG0006822
OG0006823
OG0006824
OG0006825
OG0006826
OG0006828
OG0006829
OG0006830
OG0006831
OG0006832
OG0006833
OG0006834
OG0006835
OG0006836
OG0006837
OG0006838
OG0006839
OG0006840
OG0006841
OG0006842
OG0006843
OG0006844
OG0006845
OG0006846
OG0006847
OG0006848
OG0006849
OG0006850
OG0006851
OG0006852
OG0006853
OG0006854
OG0006855
OG0006856
OG0006857
OG0006858
OG0006859
OG0006860
OG0006861
OG0006862
OG0006863
OG0006864
OG0006865
OG0006866
OG0006867
OG0006868
OG0006869
OG0006870
OG0006871
OG0006872
OG0006873
OG0006874
OG0006875
OG0006876
OG0006877
OG0006878
OG0006879
OG0006880
OG0006881
OG0006882
OG0006883
OG0006884
OG0006885
OG0006886
OG0006887
OG0006888
OG0006889
OG0006890
OG0006891
OG0006892
OG0006893
OG0006894
OG0006895
OG0006896
OG0006897
OG0006898
OG0006900
OG0006901
OG0006902
OG0006903
OG0006904
OG0006905
OG0006906
OG0006907
OG0006908
OG0006909
OG0006910
OG0006911
OG0006912
OG0006913
OG0006914
OG0006915
OG0006916
OG0006918
OG0006919
OG0006920
OG0006921
OG0006922
OG0006923
OG0006924
OG0006925
OG0006926
OG0006927
OG0006928
OG0006929
OG0006930
OG0006931
OG0006932
OG0006933
OG0006934
OG0006935
OG0006936
OG0006937
OG0006938
OG0006939
OG0006940
OG0006941
OG0006942
OG0006943
OG0006944
OG0006945
OG0006946
OG0006948
OG0006949
OG0006950
OG0006951
OG0006952
OG0006953
OG0006954
OG0006955
OG0006956
OG0006957
OG0006958
OG0006959
OG0006960
OG0006961
OG0006962
OG0006963
OG0006964
OG0006965
OG0006966
OG0006967
OG0006968
OG0006969
OG0006970
OG0006971
OG0006972
OG0006973
OG0006974
OG0006975
OG0006976
OG0006977
OG0006978
OG0006979
OG0006980
OG0006981
OG0006982
OG0006983
OG0006984
OG0006985
OG0006986
OG0006987
OG0006988
OG0006989
OG0006990
OG0006991
OG0006992
OG0006993
OG0006994
OG0006995
OG0006996
OG0006997
OG0006999
OG0007000
OG0007001
OG0007002
OG0007003
OG0007004
OG0007005
OG0007006
OG0007007
OG0007008
OG0007009
OG0007010
OG0007011
OG0007012
OG0007013
OG0007014
OG0007015
OG0007016
OG0007017
OG0007018
OG0007019
OG0007020
OG0007021
OG0007022
OG0007023
OG0007024
OG0007025
OG0007026
OG0007027
OG0007028
OG0007029
OG0007030
OG0007031
OG0007032
OG0007033
OG0007034
OG0007035
OG0007036
OG0007037
OG0007038
OG0007039
OG0007040
OG0007041
OG0007042
OG0007043
OG0007044
OG0007045
OG0007046
OG0007047
OG0007048
OG0007049
OG0007050
OG0007051
OG0007052
OG0007053
OG0007054
OG0007055
OG0007056
OG0007057
OG0007058
OG0007059
OG0007060
OG0007061
OG0007062
OG0007063
OG0007064
OG0007065
OG0007066
OG0007067
OG0007068
OG0007069
OG0007070
OG0007071
OG0007072
OG0007073
OG0007074
OG0007075
OG0007076
OG0007077
OG0007078
OG0007079
OG0007080
OG0007081
OG0007082
OG0007083
OG0007084
OG0007085
OG0007086
OG0007087
OG0007088
OG0007089
OG0007090
OG0007091
OG0007092
OG0007093
OG0007094
OG0007095
OG0007096
OG0007097
OG0007098
OG0007099
OG0007100
OG0007101
OG0007102
OG0007103
OG0007104
OG0007105
OG0007106
OG0007107
OG0007108
OG0007109
OG0007110
OG0007111
OG0007112
OG0007113
OG0007114
OG0007115
OG0007116
OG0007117
OG0007118
OG0007119
OG0007120
OG0007121
OG0007122
OG0007123
OG0007124
OG0007125
OG0007126
OG0007127
OG0007128
OG0007129
OG0007130
OG0007131
OG0007133
OG0007134
OG0007135
OG0007136
OG0007137
OG0007138
OG0007139
OG0007140
OG0007141
OG0007142
OG0007143
OG0007144
OG0007145
OG0007146
OG0007147
OG0007148
OG0007149
OG0007150
OG0007151
OG0007152
OG0007153
OG0007154
OG0007155
OG0007156
OG0007157
OG0007158
OG0007159
OG0007160
OG0007161
OG0007162
OG0007163
OG0007164
OG0007165
OG0007166
OG0007167
OG0007168
OG0007169
OG0007170
OG0007171
OG0007172
OG0007173
OG0007174
OG0007175
OG0007176
OG0007177
OG0007178
OG0007179
OG0007180
OG0007181
OG0007182
OG0007183
OG0007184
OG0007185
OG0007186
OG0007187
OG0007188
OG0007189
OG0007190
OG0007191
OG0007192
OG0007193
OG0007194
OG0007195
OG0007196
OG0007197
OG0007198
OG0007199
OG0007200
OG0007201
OG0007202
OG0007203
OG0007204
OG0007205
OG0007206
OG0007207
OG0007209
OG0007210
OG0007211
OG0007212
OG0007213
OG0007214
OG0007215
OG0007216
OG0007217
OG0007218
OG0007219
OG0007220
OG0007221
OG0007222
OG0007223
OG0007224
OG0007225
OG0007226
OG0007227
OG0007228
OG0007229
OG0007230
OG0007231
OG0007232
OG0007233
OG0007234
OG0007235
OG0007236
OG0007237
OG0007238
OG0007239
OG0007240
OG0007241
OG0007242
OG0007243
OG0007244
OG0007245
OG0007246
OG0007247
OG0007248
OG0007249
OG0007250
OG0007251
OG0007252
OG0007253
OG0007254
OG0007255
OG0007256
OG0007257
OG0007258
OG0007259
OG0007260
OG0007261
OG0007262
OG0007263
OG0007264
OG0007265
OG0007266
OG0007267
OG0007268
OG0007269
OG0007270
OG0007271
OG0007272
OG0007273
OG0007274
OG0007275
OG0007276
OG0007277
OG0007278
OG0007279
OG0007280
OG0007281
OG0007282
OG0007283
OG0007284
OG0007285
OG0007286
OG0007287
OG0007288
OG0007289
OG0007290
OG0007291
OG0007292
OG0007293
OG0007294
OG0007295
OG0007296
OG0007297
OG0007298
OG0007300
OG0007301
OG0007302
OG0007303
OG0007304
OG0007305
OG0007306
OG0007307
OG0007308
OG0007309
OG0007310
OG0007311
OG0007312
OG0007313
OG0007314
OG0007315
OG0007316
OG0007317
OG0007318
OG0007319
OG0007320
OG0007321
OG0007322
OG0007323
OG0007324
OG0007326
OG0007327
OG0007328
OG0007329
OG0007330
OG0007331
OG0007332
OG0007333
OG0007334
OG0007335
OG0007336
OG0007337
OG0007338
OG0007339
OG0007340
OG0007341
OG0007342
OG0007343
OG0007344
OG0007345
OG0007346
OG0007348
OG0007349
OG0007350
OG0007351
OG0007352
OG0007353
OG0007354
OG0007355
OG0007356
OG0007358
OG0007359
OG0007360
OG0007361
OG0007362
OG0007363
OG0007364
OG0007365
OG0007366
OG0007367
OG0007368
OG0007369
OG0007370
OG0007371
OG0007372
OG0007373
OG0007374
OG0007375
OG0007376
OG0007377
OG0007378
OG0007379
OG0007380
OG0007381
OG0007382
OG0007383
OG0007384
OG0007385
OG0007386
OG0007387
OG0007389
OG0007390
OG0007391
OG0007392
OG0007393
OG0007394
OG0007395
OG0007396
OG0007397
OG0007398
OG0007399
OG0007400
OG0007401
OG0007402
OG0007403
OG0007404
OG0007405
OG0007406
OG0007407
OG0007408
OG0007409
OG0007410
OG0007411
OG0007412
OG0007413
OG0007414
OG0007415
OG0007416
OG0007417
OG0007418
OG0007419
OG0007420
OG0007421
OG0007422
OG0007423
OG0007424
OG0007425
OG0007426
OG0007427
OG0007428
OG0007429
OG0007430
OG0007431
OG0007432
OG0007433
OG0007434
OG0007435
OG0007436
OG0007437
OG0007438
OG0007439
OG0007440
OG0007441
OG0007442
OG0007443
OG0007444
OG0007445
OG0007446
OG0007447
OG0007448
OG0007449
OG0007450
OG0007451
OG0007452
OG0007453
OG0007454
OG0007455
OG0007456
OG0007457
OG0007458
OG0007459
OG0007460
OG0007461
OG0007462
OG0007463
OG0007464
OG0007465
OG0007466
OG0007467
OG0007468
OG0007469
OG0007470
OG0007471
OG0007472
OG0007474
OG0007475
OG0007476
OG0007477
OG0007478
OG0007479
OG0007480
OG0007481
OG0007482
OG0007483
OG0007484
OG0007485
OG0007486
OG0007487
OG0007488
OG0007489
OG0007490
OG0007491
OG0007492
OG0007493
OG0007494
OG0007495
OG0007496
OG0007497
OG0007498
OG0007499
OG0007500
OG0007501
OG0007502
OG0007503
OG0007504
OG0007505
OG0007506
OG0007507
OG0007508
OG0007509
OG0007510
OG0007511
OG0007512
OG0007513
OG0007514
OG0007515
OG0007516
OG0007517
OG0007519
OG0007520
OG0007521
OG0007522
OG0007523
OG0007524
OG0007525
OG0007526
OG0007527
OG0007528
OG0007529
OG0007530
OG0007531
OG0007532
OG0007533
OG0007534
OG0007535
OG0007536
OG0007537
OG0007539
OG0007540
OG0007541
OG0007542
OG0007543
OG0007544
OG0007545
OG0007546
OG0007547
OG0007548
OG0007549
OG0007550
OG0007551
OG0007552
OG0007553
OG0007554
OG0007555
OG0007556
OG0007557
OG0007558
OG0007559
OG0007560
OG0007562
OG0007564
OG0007567
OG0007570
OG0007571
OG0007573
OG0007574
OG0007575
OG0007576
OG0007577
OG0007578
OG0007580
OG0007581
OG0007582
OG0007584
OG0007585
OG0007589
OG0007590
OG0007591
OG0007592
OG0007593
OG0007594
OG0007595
OG0007596
OG0007597
OG0007599
OG0007601
OG0007602
OG0007603
OG0007604
OG0007605
OG0007606
OG0007608
OG0007609
OG0007610
OG0007611
OG0007612
OG0007613
OG0007614
OG0007615
OG0007616
OG0007617
OG0007618
OG0007619
OG0007621
OG0007622
OG0007624
OG0007625
OG0007626
OG0007628
OG0007629
OG0007630
OG0007631
OG0007632
OG0007635
OG0007636
OG0007637
OG0007638
OG0007639
OG0007640
OG0007641
OG0007643
OG0007644
OG0007645
OG0007646
OG0007647
OG0007648
OG0007649
OG0007650
OG0007651
OG0007652
OG0007653
OG0007654
OG0007655
OG0007656
OG0007657
OG0007659
OG0007660
OG0007661
OG0007662
OG0007663
OG0007664
OG0007665
OG0007666
OG0007667
OG0007668
OG0007669
OG0007670
OG0007685
OG0007686
OG0007687
OG0007688
OG0007689
OG0007690
OG0007692
OG0007693
OG0007694
OG0007695
OG0007696
OG0007697
OG0007698
OG0007699
OG0007700
OG0007701
OG0007702
OG0007703
OG0007704
OG0007705
OG0007706
OG0007707
OG0007708
OG0007709
OG0007710
OG0007711
OG0007712
OG0007713
OG0007714
OG0007715
OG0007716
OG0007717
OG0007720
OG0007721
OG0007722
OG0007724
OG0007725
OG0007726
OG0007727
OG0007729
OG0007732
OG0007733
OG0007734
OG0007736
OG0007737
OG0007739
OG0007740
OG0007741
OG0007742
OG0007743
OG0007745
OG0007746
OG0007747
OG0007748
OG0007749
OG0007750
OG0007752
OG0007753
OG0007755
OG0007756
OG0007757
OG0007759
OG0007760
OG0007761
OG0007762
OG0007763
OG0007764
OG0007765
OG0007766
OG0007767
OG0007768
OG0007769
OG0007770
OG0007771
OG0007772
OG0007773
OG0007774
OG0007775
OG0007777
OG0007778
OG0007780
OG0007781
OG0007782
OG0007783
OG0007784
OG0007785
OG0007786
OG0007787
OG0007789
OG0007791
OG0007792
OG0007793
OG0007794
OG0007797
OG0007798
OG0007800
OG0007801
OG0007802
OG0007803
OG0007804
OG0007805
OG0007807
OG0007808
OG0007810
OG0007811
OG0007812
OG0007813
OG0007814
OG0007815
OG0007816
OG0007817
OG0007819
OG0007820
OG0007821
OG0007822
OG0007824
OG0007825
OG0007826
OG0007827
OG0007828
OG0007829
OG0007830
OG0007831
OG0007832
OG0007833
OG0007834
OG0007835
OG0007837
OG0007838
OG0007839
OG0007841
OG0007842
OG0007843
OG0007844
OG0007846
OG0007848
OG0007850
OG0007851
OG0007852
OG0007856
OG0007857
OG0007858
OG0007860
OG0007862
OG0007863
OG0007865
OG0007866
OG0007867
OG0007869
OG0007870
OG0007871
OG0007872
OG0007873
OG0007874
OG0007875
OG0007876
OG0007877
OG0007879
OG0007880
OG0007881
OG0007882
OG0007884
OG0007885
OG0007886
OG0007887
OG0007889
OG0007890
OG0007891
OG0007892
OG0007893
OG0007894
OG0007895
OG0007896
OG0007897
OG0007898
OG0007900
OG0007901
OG0007903
OG0007904
OG0007905
OG0007906
OG0007907
OG0007908
OG0007909
OG0007911
OG0007913
OG0007916
OG0007917
OG0007918
OG0007920
OG0007921
OG0007922
OG0007923
OG0007924
OG0007926
OG0007927
OG0007928
OG0007929
OG0007933
OG0007934
OG0007936
OG0007937
OG0007938
OG0007940
OG0007941
OG0007942
OG0007945
OG0007947
OG0007948
OG0007949
OG0007951
OG0007952
OG0007953
OG0007956
OG0007957
OG0007958
OG0007959
OG0007960
OG0007961
OG0007962
OG0007963
OG0007965
OG0007966
OG0007967
OG0007971
OG0007974
OG0007975
OG0007978
OG0007979
OG0007980
OG0007981
OG0007982
OG0007986
OG0007988
OG0007989
OG0007990
OG0007992
OG0007993
OG0007995
OG0007996
OG0007997
OG0007998
OG0007999
OG0008000
OG0008002
OG0008003
OG0008004
OG0008005
OG0008007
OG0008010
OG0008011
OG0008012
OG0008013
OG0008015
OG0008017
OG0008018
OG0008020
OG0008021
OG0008023
OG0008024
OG0008025
OG0008026
OG0008027
OG0008028
OG0008029
OG0008030
OG0008032
OG0008033
OG0008035
OG0008036
OG0008037
OG0008039
OG0008040
OG0008041
OG0008042
OG0008043
OG0008044
OG0008045
OG0008046
OG0008047
OG0008050
OG0008051
OG0008052
OG0008053
OG0008054
OG0008055
OG0008056
OG0008057
OG0008059
OG0008060
OG0008061
OG0008062
OG0008063
OG0008064
OG0008065
OG0008066
OG0008067
OG0008068
OG0008071
OG0008072
OG0008073
OG0008074
OG0008075
OG0008076
OG0008077
OG0008078
OG0008079
OG0008082
OG0008083
OG0008085
OG0008086
OG0008087
OG0008088
OG0008089
OG0008091
OG0008092
OG0008093
OG0008094
OG0008096
OG0008097
OG0008098
OG0008101
OG0008102
OG0008104
OG0008106
OG0008107
OG0008108
OG0008111
OG0008112
OG0008114
OG0008115
OG0008116
OG0008117
OG0008118
OG0008119
OG0008120
OG0008121
OG0008122
OG0008123
OG0008124
OG0008125
OG0008126
OG0008127
OG0008128
OG0008129
OG0008131
OG0008134
OG0008135
OG0008136
OG0008138
OG0008139
OG0008141
OG0008143
OG0008144
OG0008146
OG0008147
OG0008148
OG0008149
OG0008150
OG0008151
OG0008152
OG0008153
OG0008154
OG0008156
OG0008157
OG0008158
OG0008159
OG0008160
OG0008161
OG0008162
OG0008163
OG0008165
OG0008166
OG0008167
OG0008168
OG0008169
OG0008170
OG0008172
OG0008173
OG0008174
OG0008175
OG0008176
OG0008178
OG0008179
OG0008180
OG0008182
OG0008185
OG0008190
OG0008191
OG0008192
OG0008193
OG0008194
OG0008195
OG0008196
OG0008197
OG0008198
OG0008200
OG0008201
OG0008203
OG0008204
OG0008206
OG0008208
OG0008209
OG0008210
OG0008212
OG0008213
OG0008214
OG0008215
OG0008216
OG0008217
OG0008218
OG0008220
OG0008223
OG0008224
OG0008225
OG0008227
OG0008228
OG0008229
OG0008230
OG0008231
OG0008232
OG0008233
OG0008235
OG0008236
OG0008237
OG0008238
OG0008239
OG0008241
OG0008242
OG0008243
OG0008244
OG0008245
OG0008247
OG0008248
OG0008249
OG0008250
OG0008251
OG0008252
OG0008253
OG0008254
OG0008255
OG0008256
OG0008257
OG0008258
OG0008259
OG0008261
OG0008262
OG0008264
OG0008265
OG0008266
OG0008267
OG0008268
OG0008269
OG0008270
OG0008271
OG0008272
OG0008273
OG0008274
OG0008276
OG0008278
OG0008279
OG0008280
OG0008281
OG0008283
OG0008284
OG0008285
OG0008286
OG0008287
OG0008289
OG0008290
OG0008291
OG0008292
OG0008293
OG0008294
OG0008295
OG0008296
OG0008297
OG0008300
OG0008301
OG0008302
OG0008303
OG0008305
OG0008306
OG0008307
OG0008308
OG0008310
OG0008311
OG0008312
OG0008313
OG0008314
OG0008315
OG0008317
OG0008318
OG0008319
OG0008320
OG0008323
OG0008325
OG0008326
OG0008327
OG0008328
OG0008329
OG0008331
OG0008332
OG0008333
OG0008334
OG0008336
OG0008337
OG0008338
OG0008339
OG0008340
OG0008341
OG0008342
OG0008343
OG0008344
OG0008345
OG0008348
OG0008350
OG0008351
OG0008352
OG0008353
OG0008354
OG0008355
OG0008356
OG0008357
OG0008358
OG0008359
OG0008360
OG0008361
OG0008362
OG0008363
OG0008364
OG0008365
OG0008366
OG0008367
OG0008368
OG0008369
OG0008371
OG0008372
OG0008374
OG0008375
OG0008378
OG0008379
OG0008380
OG0008381
OG0008382
OG0008383
OG0008384
OG0008386
OG0008387
OG0008388
OG0008389
OG0008390
OG0008391
OG0008392
OG0008393
OG0008394
OG0008395
OG0008396
OG0008398
OG0008400
OG0008401
OG0008403
OG0008404
OG0008405
OG0008407
OG0008408
OG0008409
OG0008411
OG0008413
OG0008414
OG0008415
OG0008416
OG0008417
OG0008419
OG0008420
OG0008422
OG0008423
OG0008424
OG0008426
OG0008427
OG0008429
OG0008430
OG0008431
OG0008432
OG0008433
OG0008434
OG0008435
OG0008437
OG0008438
OG0008439
OG0008440
OG0008441
OG0008443
OG0008444
OG0008445
OG0008446
OG0008447
OG0008448
OG0008449
OG0008450
OG0008452
OG0008453
OG0008454
OG0008456
OG0008457
OG0008458
OG0008459
OG0008460
OG0008461
OG0008463
OG0008464
OG0008465
OG0008466
OG0008467
OG0008468
OG0008469
OG0008474
OG0008476
OG0008480
OG0008481
OG0008483
OG0008484
OG0008485
OG0008486
OG0008488
OG0008489
OG0008490
OG0008491
OG0008493
OG0008494
OG0008495
OG0008496
OG0008497
OG0008498
OG0008500
OG0008501
OG0008504
OG0008505
OG0008506
OG0008507
OG0008509
OG0008510
OG0008512
OG0008513
OG0008515
OG0008517
OG0008518
OG0008520
OG0008521
OG0008522
OG0008523
OG0008525
OG0008526
OG0008527
OG0008528
OG0008529
OG0008530
OG0008531
OG0008532
OG0008533
OG0008534
OG0008536
OG0008537
OG0008539
OG0008542
OG0008543
OG0008544
OG0008545
OG0008547
OG0008548
OG0008549
OG0008550
OG0008551
OG0008552
OG0008553
OG0008556
OG0008557
OG0008558
OG0008559
OG0008561
OG0008562
OG0008563
OG0008564
OG0008565
OG0008566
OG0008567
OG0008570
OG0008571
OG0008572
OG0008573
OG0008574
OG0008576
OG0008577
OG0008578
OG0008579
OG0008580
OG0008581
OG0008583
OG0008585
OG0008586
OG0008587
OG0008588
OG0008589
OG0008590
OG0008591
OG0008592
OG0008593
OG0008594
OG0008595
OG0008597
OG0008598
OG0008599
OG0008600
OG0008601
OG0008603
OG0008604
OG0008605
OG0008607
OG0008608
OG0008610
OG0008611
OG0008612
OG0008613
OG0008614
OG0008615
OG0008616
OG0008617
OG0008618
OG0008619
OG0008620
OG0008621
OG0008622
OG0008623
OG0008624
OG0008625
OG0008627
OG0008628
OG0008629
OG0008630
OG0008631
OG0008632
OG0008634
OG0008635
OG0008638
OG0008639
OG0008640
OG0008641
OG0008642
OG0008643
OG0008645
OG0008646
OG0008647
OG0008648
OG0008649
OG0008650
OG0008651
OG0008652
OG0008653
OG0008654
OG0008655
OG0008656
OG0008657
OG0008658
OG0008659
OG0008660
OG0008662
OG0008663
OG0008664
OG0008666
OG0008667
OG0008668
OG0008669
OG0008670
OG0008671
OG0008672
OG0008673
OG0008674
OG0008676
OG0008677
OG0008680
OG0008681
OG0008683
OG0008684
OG0008686
OG0008687
OG0008688
OG0008689
OG0008690
OG0008691
OG0008692
OG0008693
OG0008694
OG0008695
OG0008696
OG0008697
OG0008698
OG0008701
OG0008702
OG0008703
OG0008704
OG0008705
OG0008706
OG0008707
OG0008708
OG0008709
OG0008710
OG0008711
OG0008712
OG0008714
OG0008715
OG0008717
OG0008718
OG0008719
OG0008720
OG0008721
OG0008724
OG0008725
OG0008726
OG0008727
OG0008728
OG0008729
OG0008730
OG0008731
OG0008732
OG0008733
OG0008734
OG0008735
OG0008736
OG0008740
OG0008741
OG0008743
OG0008744
OG0008745
OG0008746
OG0008747
OG0008749
OG0008750
OG0008751
OG0008752
OG0008754
OG0008755
OG0008756
OG0008758
OG0008759
OG0008761
OG0008762
OG0008763
OG0008764
OG0008767
OG0008768
OG0008769
OG0008770
OG0008771
OG0008772
OG0008773
OG0008775
OG0008776
OG0008777
OG0008778
OG0008780
OG0008781
OG0008782
OG0008783
OG0008784
OG0008785
OG0008787
OG0008788
OG0008790
OG0008791
OG0008792
OG0008793
OG0008794
OG0008795
OG0008796
OG0008798
OG0008799
OG0008802
OG0008803
OG0008804
OG0008805
OG0008806
OG0008807
OG0008809
OG0008810
OG0008817
OG0008818
OG0008819
OG0008820
OG0008822
OG0008824
OG0008827
OG0008829
OG0008830
OG0008832
OG0008833
OG0008836
OG0008837
OG0008838
OG0008839
OG0008840
OG0008841
OG0008843
OG0008844
OG0008845
OG0008846
OG0008847
OG0008848
OG0008850
OG0008851
OG0008853
OG0008854
OG0008855
OG0008856
OG0008858
OG0008859
OG0008860
OG0008861
OG0008862
OG0008863
OG0008865
OG0008866
OG0008867
OG0008868
OG0008869
OG0008870
OG0008871
OG0008872
OG0008873
OG0008874
OG0008875
OG0008876
OG0008877
OG0008879
OG0008880
OG0008881
OG0008882
OG0008883
OG0008884
OG0008885
OG0008886
OG0008887
OG0008888
OG0008890
OG0008891
OG0008892
OG0008893
OG0008894
OG0008895
OG0008897
OG0008898
OG0008899
OG0008900
OG0008901
OG0008902
OG0008903
OG0008904
OG0008905
OG0008906
OG0008908
OG0008910
OG0008911
OG0008912
OG0008913
OG0008915
OG0008916
OG0008917
OG0008918
OG0008920
OG0008921
OG0008922
OG0008923
OG0008924
OG0008925
OG0008926
OG0008928
OG0008929
OG0008931
OG0008932
OG0008933
OG0008934
OG0008935
OG0008936
OG0008937
OG0008938
OG0008940
OG0008942
OG0008945
OG0008947
OG0008948
OG0008949
OG0008953
OG0008954
OG0008955
OG0008956
OG0008957
OG0008958
OG0008959
OG0008960
OG0008962
OG0008963
OG0008965
OG0008966
OG0008967
OG0008968
OG0008970
OG0008971
OG0008972
OG0008974
OG0008975
OG0008976
OG0008977
OG0008978
OG0008979
OG0008980
OG0008981
OG0008982
OG0008984
OG0008985
OG0008986
OG0008987
OG0008990
OG0008991
OG0008992
OG0008993
OG0008994
OG0008995
OG0008997
OG0008998
OG0008999
OG0009000
OG0009001
OG0009002
OG0009003
OG0009004
OG0009005
OG0009006
OG0009007
OG0009009
OG0009010
OG0009011
OG0009012
OG0009013
OG0009014
OG0009016
OG0009017
OG0009018
OG0009020
OG0009021
OG0009022
OG0009023
OG0009024
OG0009025
OG0009028
OG0009029
OG0009030
OG0009031
OG0009032
OG0009033
OG0009034
OG0009036
OG0009040
OG0009042
OG0009043
OG0009044
OG0009045
OG0009046
OG0009047
OG0009048
OG0009049
OG0009050
OG0009051
OG0009052
OG0009053
OG0009054
OG0009055
OG0009056
OG0009057
OG0009059
OG0009060
OG0009061
OG0009062
OG0009063
OG0009064
OG0009065
OG0009067
OG0009068
OG0009069
OG0009070
OG0009071
OG0009072
OG0009073
OG0009075
OG0009076
OG0009077
OG0009079
OG0009080
OG0009081
OG0009084
OG0009086
OG0009088
OG0009089
OG0009090
OG0009091
OG0009092
OG0009093
OG0009094
OG0009095
OG0009096
OG0009097
OG0009098
OG0009099
OG0009100
OG0009101
OG0009105
OG0009106
OG0009107
OG0009109
OG0009110
OG0009111
OG0009112
OG0009113
OG0009114
OG0009115
OG0009116
OG0009117
OG0009118
OG0009119
OG0009120
OG0009122
OG0009123
OG0009125
OG0009126
OG0009127
OG0009128
OG0009129
OG0009130
OG0009131
OG0009132
OG0009133
OG0009134
OG0009135
OG0009136
OG0009137
OG0009138
OG0009139
OG0009140
OG0009141
OG0009142
OG0009143
OG0009144
OG0009145
OG0009146
OG0009147
OG0009150
OG0009151
OG0009152
OG0009153
OG0009154
OG0009155
OG0009156
OG0009158
OG0009159
OG0009160
OG0009161
OG0009162
OG0009164
OG0009165
OG0009166
OG0009167
OG0009168
OG0009169
OG0009170
OG0009171
OG0009173
OG0009174
OG0009177
OG0009178
OG0009179
OG0009180
OG0009181
OG0009182
OG0009184
OG0009185
OG0009186
OG0009187
OG0009188
OG0009189
OG0009190
OG0009192
OG0009193
OG0009194
OG0009195
OG0009196
OG0009197
OG0009199
OG0009200
OG0009201
OG0009202
OG0009205
OG0009206
OG0009207
OG0009208
OG0009209
OG0009210
OG0009211
OG0009212
OG0009213
OG0009215
OG0009217
OG0009218
OG0009219
OG0009220
OG0009221
OG0009222
OG0009223
OG0009224
OG0009225
OG0009226
OG0009227
OG0009228
OG0009229
OG0009230
OG0009231
OG0009232
OG0009233
OG0009234
OG0009235
OG0009236
OG0009237
OG0009238
OG0009239
OG0009240
OG0009241
OG0009243
OG0009244
OG0009245
OG0009246
OG0009247
OG0009248
OG0009249
OG0009250
OG0009251
OG0009252
OG0009253
OG0009254
OG0009256
OG0009257
OG0009258
OG0009259
OG0009261
OG0009262
OG0009263
OG0009264
OG0009265
OG0009266
OG0009267
OG0009268
OG0009269
OG0009270
OG0009271
OG0009273
OG0009274
OG0009276
OG0009277
OG0009278
OG0009279
OG0009280
OG0009281
OG0009282
OG0009283
OG0009284
OG0009285
OG0009287
OG0009288
OG0009289
OG0009290
OG0009292
OG0009293
OG0009294
OG0009295
OG0009296
OG0009297
OG0009298
OG0009299
OG0009300
OG0009301
OG0009303
OG0009304
OG0009305
OG0009306
OG0009307
OG0009308
OG0009309
OG0009310
OG0009311
OG0009312
OG0009313
OG0009314
OG0009315
OG0009316
OG0009317
OG0009318
OG0009319
OG0009320
OG0009321
OG0009322
OG0009323
OG0009324
OG0009325
OG0009326
OG0009327
OG0009328
OG0009329
OG0009330
OG0009331
OG0009332
OG0009334
OG0009335
OG0009336
OG0009337
OG0009338
OG0009339
OG0009340
OG0009342
OG0009343
OG0009344
OG0009345
OG0009347
OG0009348
OG0009349
OG0009350
OG0009351
OG0009352
OG0009353
OG0009354
OG0009356
OG0009357
OG0009359
OG0009360
OG0009361
OG0009362
OG0009364
OG0009365
OG0009367
OG0009368
OG0009369
OG0009370
OG0009371
OG0009372
OG0009373
OG0009374
OG0009375
OG0009376
OG0009377
OG0009378
OG0009379
OG0009380
OG0009381
OG0009382
OG0009383
OG0009384
OG0009385
OG0009386
OG0009387
OG0009388
OG0009389
OG0009408
OG0009409
OG0009410
OG0009411
OG0009412
OG0009414
OG0009417
OG0009418
OG0009419
OG0009422
OG0009426
OG0009427
OG0009428
OG0009429
OG0009430
OG0009431
OG0009432
OG0009433
OG0009434
OG0009435
OG0009436
OG0009437
OG0009438
OG0009440
OG0009442
OG0009443
OG0009444
OG0009451
OG0009453
OG0009454
OG0009456
OG0009458
OG0009459
OG0009461
OG0009462
OG0009464
OG0009465
OG0009467
OG0009470
OG0009472
OG0009474
OG0009475
OG0009478
OG0009480
OG0009483
OG0009484
OG0009485
OG0009486
OG0009489
OG0009490
OG0009492
OG0009493
OG0009496
OG0009499
OG0009502
OG0009504
OG0009505
OG0009506
OG0009507
OG0009509
OG0009510
OG0009511
OG0009515
OG0009516
OG0009518
OG0009519
OG0009523
OG0009526
OG0009527
OG0009528
OG0009530
OG0009531
OG0009532
OG0009533
OG0009534
OG0009535
OG0009538
OG0009539
OG0009542
OG0009545
OG0009546
OG0009547
OG0009552
OG0009553
OG0009554
OG0009556
OG0009557
OG0009558
OG0009559
OG0009560
OG0009561
OG0009562
OG0009563
OG0009564
OG0009565
OG0009566
OG0009569
OG0009571
OG0009572
OG0009573
OG0009574
OG0009575
OG0009577
OG0009581
OG0009582
OG0009584
OG0009586
OG0009587
OG0009588
OG0009589
OG0009590
OG0009591
OG0009592
OG0009595
OG0009597
OG0009600
OG0009602
OG0009603
OG0009607
OG0009608
OG0009609
OG0009611
OG0009612
OG0009613
OG0009615
OG0009617
OG0009619
OG0009620
OG0009622
OG0009624
OG0009625
OG0009627
OG0009628
OG0009629
OG0009630
OG0009632
OG0009634
OG0009635
OG0009636
OG0009637
OG0009638
OG0009639
OG0009641
OG0009642
OG0009643
OG0009644
OG0009645
OG0009647
OG0009649
OG0009652
OG0009653
OG0009655
OG0009661
OG0009662
OG0009663
OG0009664
OG0009665
OG0009666
OG0009669
OG0009670
OG0009671
OG0009675
OG0009678
OG0009679
OG0009681
OG0009682
OG0009684
OG0009685
OG0009687
OG0009688
OG0009689
OG0009690
OG0009691
OG0009692
OG0009695
OG0009699
OG0009701
OG0009703
OG0009704
OG0009705
OG0009708
OG0009709
OG0009710
OG0009711
OG0009713
OG0009714
OG0009718
OG0009721
OG0009722
OG0009723
OG0009728
OG0009729
OG0009730
OG0009731
OG0009733
OG0009734
OG0009735
OG0009736
OG0009741
OG0009742
OG0009745
OG0009746
OG0009747
OG0009749
OG0009750
OG0009751
OG0009752
OG0009753
OG0009754
OG0009757
OG0009759
OG0009761
OG0009762
OG0009763
OG0009764
OG0009765
OG0009766
OG0009767
OG0009769
OG0009771
OG0009773
OG0009774
OG0009777
OG0009779
OG0009780
OG0009782
OG0009784
OG0009785
OG0009787
OG0009788
OG0009790
OG0009791
OG0009792
OG0009796
OG0009798
OG0009799
OG0009800
OG0009801
OG0009802
OG0009804
OG0009807
OG0009811
OG0009812
OG0009813
OG0009814
OG0009817
OG0009818
OG0009819
OG0009821
OG0009822
OG0009823
OG0009824
OG0009826
OG0009828
OG0009830
OG0009832
OG0009833
OG0009834
OG0009835
OG0009838
OG0009841
OG0009844
OG0009845
OG0009846
OG0009847
OG0009848
OG0009849
OG0009850
OG0009851
OG0009852
OG0009854
OG0009855
OG0009856
OG0009857
OG0009858
OG0009860
OG0009861
OG0009862
OG0009863
OG0009864
OG0009866
OG0009868
OG0009869
OG0009870
OG0009872
OG0009876
OG0009877
OG0009881
OG0009882
OG0009883
OG0009886
OG0009887
OG0009891
OG0009893
OG0009897
OG0009898
OG0009899
OG0009903
OG0009904
OG0009906
OG0009907
OG0009908
OG0009909
OG0009910
OG0009911
OG0009912
OG0009914
OG0009915
OG0009916
OG0009918
OG0009920
OG0009921
OG0009925
OG0009927
OG0009928
OG0009930
OG0009932
OG0009933
OG0009938
OG0009940
OG0009942
OG0009943
OG0009945
OG0009946
OG0009948
OG0009949
OG0009950
OG0009951
OG0009952
OG0009953
OG0009957
OG0009960
OG0009961
OG0009965
OG0009966
OG0009972
OG0009973
OG0009974
OG0009976
OG0009978
OG0009980
OG0009983
OG0009985
OG0009989
OG0009990
OG0009993
OG0009995
OG0010000
OG0010007
OG0010008
OG0010009
OG0010010
OG0010011
OG0010012
OG0010014
OG0010015
OG0010016
OG0010027
OG0010031
OG0010034
OG0010037
OG0010038
OG0010039
OG0010040
OG0010041
OG0010043
OG0010045
OG0010047
OG0010051
OG0010052
OG0010053
OG0010054
OG0010056
OG0010057
OG0010060
OG0010063
OG0010065
OG0010066
OG0010071
OG0010074
OG0010075
OG0010076
OG0010077
OG0010080
OG0010081
OG0010082
OG0010083
OG0010086
OG0010087
OG0010088
OG0010089
OG0010091
OG0010092
OG0010093
OG0010097
OG0010098
OG0010099
OG0010100
OG0010101
OG0010104
OG0010105
OG0010106
OG0010110
OG0010111
OG0010113
OG0010115
OG0010121
OG0010122
OG0010125
OG0010128
OG0010131
OG0010134
OG0010136
OG0010137
OG0010138
OG0010140
OG0010141
OG0010146
OG0010147
OG0010148
OG0010149
OG0010154
OG0010155
OG0010158
OG0010159
OG0010165
OG0010167
OG0010173
OG0010174
OG0010175
OG0010179
OG0010180
OG0010181
OG0010183
OG0010185
OG0010186
OG0010187
OG0010188
OG0010189
OG0010190
OG0010191
OG0010192
OG0010193
OG0010194
OG0010195
OG0010196
OG0010197
OG0010198
OG0010199
OG0010200
OG0010201
OG0010202
OG0010203
OG0010204
OG0010205
OG0010206
OG0010207
OG0010208
OG0010209
OG0010210
OG0010211
OG0010212
OG0010213
OG0010214
OG0010215
OG0010216
OG0010217
OG0010218
OG0010219
OG0010220
OG0010221
OG0010222
OG0010223
OG0010224
OG0010225
OG0010226
OG0010227
OG0010228
OG0010229
OG0010230
OG0010272
OG0010274
OG0010275
OG0010276
OG0010277
OG0010281
OG0010283
OG0010287
OG0010294
OG0010296
OG0010297
OG0010303
OG0010305
OG0010307
OG0010316
OG0010317
OG0010318
OG0010323
OG0010326
OG0010330
OG0010334
OG0010337
OG0010338
OG0010342
OG0010346
OG0010348
OG0010351
OG0010354
OG0010356
OG0010358
OG0010359
OG0010365
OG0010366
OG0010368
OG0010371
OG0010372
OG0010373
OG0010375
OG0010379
OG0010381
OG0010382
OG0010383
OG0010384
OG0010385
OG0010390
OG0010394
OG0010397
OG0010400
OG0010402
OG0010403
OG0010404
OG0010405
OG0010413
OG0010415
OG0010417
OG0010418
OG0010419
OG0010420
OG0010423
OG0010428
OG0010431
OG0010434
OG0010435
OG0010436
OG0010438
OG0010441
OG0010444
OG0010447
OG0010449
OG0010452
OG0010454
OG0010459
OG0010464
OG0010466
OG0010467
OG0010472
OG0010481
OG0010483
OG0010484
OG0010486
OG0010488
OG0010491
OG0010493
OG0010495
OG0010496
OG0010498
OG0010499
OG0010501
OG0010503
OG0010504
OG0010506
OG0010508
OG0010516
OG0010517
OG0010520
OG0010521
OG0010523
OG0010524
OG0010526
OG0010527
OG0010529
OG0010530
OG0010531
OG0010534
OG0010536
OG0010538
OG0010543
OG0010544
OG0010549
OG0010552
OG0010553
OG0010555
OG0010558
OG0010567
OG0010575
OG0010576
OG0010577
OG0010579
OG0010580
OG0010581
OG0010583
OG0010585
OG0010586
OG0010589
OG0010592
OG0010593
OG0010601
OG0010608
OG0010611
OG0010616
OG0010617
OG0010620
OG0010621
OG0010622
OG0010624
OG0010627
OG0010630
OG0010631
OG0010633
OG0010634
OG0010636
OG0010641
OG0010646
OG0010647
OG0010648
OG0010649
OG0010651
OG0010653
OG0010656
OG0010661
OG0010662
OG0010663
OG0010665
OG0010667
OG0010670
OG0010674
OG0010676
OG0010678
OG0010679
OG0010680
OG0010682
OG0010685
OG0010686
OG0010688
OG0010689
OG0010692
OG0010693
OG0010694
OG0010695
OG0010696
OG0010700
OG0010703
OG0010705
OG0010708
OG0010713
OG0010715
OG0010721
OG0010722
OG0010723
OG0010725
OG0010728
OG0010731
OG0010732
OG0010734
OG0010740
OG0010741
OG0010742
OG0010743
OG0010746
OG0010750
OG0010751
OG0010755
OG0010756
OG0010757
OG0010758
OG0010759
OG0010761
OG0010765
OG0010767
OG0010770
OG0010772
OG0010773
OG0010775
OG0010781
OG0010784
OG0010785
OG0010786
OG0010793
OG0010797
OG0010801
OG0010802
OG0010804
OG0010805
OG0010806
OG0010807
OG0010813
OG0010814
OG0010816
OG0010817
OG0010818
OG0010825
OG0010826
OG0010831
OG0010834
OG0010837
OG0010838
OG0010839
OG0010840
OG0010841
OG0010842
OG0010844
OG0010846
OG0010847
OG0010848
OG0010852
OG0010853
OG0010856
OG0010857
OG0010859
OG0010860
OG0010861
OG0010862
OG0010863
OG0010864
OG0010865
OG0010866
OG0010873
OG0010874
OG0010875
OG0010876
OG0010879
OG0010883
OG0010884
OG0010888
OG0010892
OG0010893
OG0010896
OG0010899
OG0010903
OG0010904
OG0010907
OG0010916
OG0010917
OG0010920
OG0010922
OG0010925
OG0010929
OG0010931
OG0010932
OG0010933
OG0010934
OG0010935
OG0010936
OG0010937
OG0010938
OG0010939
OG0010940
OG0010941
OG0010942
OG0010943
OG0010944
OG0010945
OG0010946
OG0010947
OG0021030
OG0021031
OG0021032
OG0021033
OG0021034
OG0021035
OG0021036
OG0021037
OG0021038
OG0021039
OG0021040
OG0021041
OG0021042
OG0021043
OG0021044
OG0021045
OG0021046
OG0021047
OG0021048
OG0021049
OG0021050
OG0021051
OG0021052
OG0021053
OG0021054
OG0021055
OG0021056
OG0021057
OG0021058
OG0021059
OG0021060
OG0021061
OG0021062
OG0021063
OG0021064
OG0021065
OG0021066
OG0021067
OG0021068
OG0021069
OG0021070
OG0021071
OG0021072
OG0021073
OG0021074
OG0021075
OG0021076
OG0021077
OG0021078
OG0021079
OG0021080
OG0021081
OG0021082
OG0021083
OG0021084
OG0021085
OG0021086
OG0021087
OG0021088
OG0021089
OG0021090
OG0021091
OG0021092
OG0021093
OG0021094
OG0021095
OG0021096
OG0021097
OG0021098
OG0021099
OG0021100
OG0021101
OG0021102
OG0021103
OG0021104
OG0021105
OG0021106
OG0021107
OG0021108
OG0021109
OG0021110
OG0021111
OG0021112
OG0021113
OG0021114
OG0021115
OG0021116
OG0021117
OG0021118
OG0021119
OG0021120
OG0021121
OG0021122
OG0021123
OG0021124
OG0021125
OG0021126
OG0021127
OG0021128
OG0021129
OG0021130
OG0021131
OG0021132
OG0021133
OG0021134
OG0021135
OG0021136
OG0021137
OG0021138
OG0021139
OG0021140
OG0021141
OG0021142
OG0021143
OG0021144
OG0021145
OG0021146
OG0021147
OG0021148
OG0021149
OG0021150
OG0021151
OG0021152
OG0021153
OG0021154
OG0021155
OG0021156
OG0021157
OG0021158
OG0021159
OG0021160
OG0021161
OG0021162
OG0021163
OG0021164
OG0021165
OG0021166
OG0021167
OG0021168
OG0021169
OG0021170
OG0021171
OG0021172
OG0021173
OG0021174
OG0021175
OG0021176
OG0021177
OG0021178
OG0021179
OG0021180
OG0021181
OG0021182
OG0021183
OG0021184
OG0021185
OG0021186
OG0021187
OG0021188
OG0021189
OG0021190
OG0021191
OG0021192
OG0021193
OG0021194
OG0021195
OG0021196
OG0021197
OG0021198
OG0021199
OG0021200
OG0021201
OG0021202
OG0021203
OG0021204
OG0021205
OG0021206
OG0021207
OG0021208
OG0021209
OG0021210
OG0021211
OG0021212
OG0021213
OG0021214
OG0021215
OG0021216
OG0021217
OG0021218
OG0021219
OG0021220
OG0021221
OG0021222
OG0021223
OG0021224
OG0021225
OG0021226
OG0021227
OG0021228
OG0021229
OG0021230
OG0021231
OG0021232
OG0021233
OG0021234
OG0021235
OG0021236
OG0021237
OG0021238
OG0021239
OG0021240
OG0021241
OG0021242
OG0021243
OG0021244
OG0021245
OG0021246
OG0021247
OG0021248
OG0021249
OG0021250
OG0021251
OG0021252
OG0021253
OG0021254
OG0021255
OG0021256
OG0021257
OG0021258
OG0021259
OG0021260
OG0021261
OG0021262
OG0021263
OG0021264
OG0021265
OG0021266
OG0021267
OG0021268
OG0021269
OG0021270
OG0021271
OG0021272
OG0021273
OG0021274
OG0021275
OG0021276
OG0021277
OG0021278
OG0021279
OG0021280
OG0021281
OG0021282
OG0021283
OG0021284
OG0021285
OG0021286
OG0021287
OG0021288
OG0021289
OG0021290
OG0021291
OG0021292
OG0021293
OG0021294
OG0021295
OG0021296
OG0021297
OG0021298
OG0021299
OG0021300
OG0021301
OG0021302
OG0021303
OG0021304
OG0021305
OG0021306
OG0021307
OG0021308
OG0021309
OG0021310
OG0021311
OG0021312
OG0021313
OG0021314
OG0021315
OG0021316
OG0021317
OG0021318
OG0021319
OG0021320
OG0021321
OG0021322
OG0021323
OG0021324
OG0021325
OG0021326
OG0021327
OG0021328
OG0021329
OG0021330
OG0021331
OG0021332
OG0021333
OG0021334
OG0021335
OG0021336
OG0021337
OG0021338
OG0021339
OG0021340
OG0021341
OG0021342
OG0021343
OG0021344
OG0021345
OG0021346
OG0021347
OG0021348
OG0021349
OG0021350
OG0021351
OG0021352
OG0021353
OG0021354
OG0021355
OG0021356
OG0021357
OG0021358
OG0021359
OG0021360
OG0021361
OG0021362
OG0021363
OG0021364
OG0021365
OG0021366
OG0021367
OG0021368
OG0021369
OG0021370
OG0021371
OG0021372
OG0021373
OG0021374
OG0021375
OG0021376
OG0021377
OG0021378
OG0021379
OG0021380
OG0021381
OG0021382
OG0021383
OG0021384
OG0021385
OG0021386
OG0021387
OG0021388
OG0021389
OG0021390
OG0021391
OG0021392
OG0021393
OG0021394
OG0021395
OG0021396
OG0021397
OG0021398
OG0021399
OG0021400
OG0021401
OG0021402
OG0021403
OG0021404
OG0021405
OG0021406
OG0021407
OG0021408
OG0021409
OG0021410
OG0021411
OG0021412
OG0021413
OG0021414
OG0021415
OG0021416
OG0021417
OG0021418
OG0021419
OG0021420
OG0021421
OG0021422
OG0021423
OG0021424
OG0021425
OG0021426
OG0021427
OG0021428
OG0021429
OG0021430
OG0021431
OG0021432
OG0021433
OG0021434
OG0021435
OG0021436
OG0021437
OG0021438
OG0021439
OG0021440
OG0021441
OG0021442
OG0021443
OG0021444
OG0021445
OG0021446
OG0021447
OG0021448
OG0021449
OG0021450
OG0021451
OG0021452
OG0021453
OG0021454
OG0021455
OG0021456
OG0021457
OG0021458
OG0021459
OG0021460
OG0021461
OG0021462
OG0021463
OG0021464
OG0021465
OG0021466
OG0021467
OG0021468
OG0021469
OG0021470
OG0021471
OG0021472
OG0021473
OG0021474
OG0021475
OG0021476
OG0021477
OG0021478
OG0021479
OG0021480
OG0021481
OG0021482
OG0021483
OG0021484
OG0021485
OG0021486
OG0021487
OG0021488
OG0021489
OG0021490
OG0021491
OG0021492
OG0021493
OG0021494
OG0021495
OG0021496
OG0021497
OG0021498
OG0021499
OG0021500
OG0021501
OG0021502
OG0021503
OG0021504
OG0021505
OG0021506
OG0021507
OG0021508
OG0021509
OG0021510
OG0021511
OG0021512
OG0021513
OG0021514
OG0021515
OG0021516
OG0021517
OG0021518
OG0021519
OG0021520
OG0021521
OG0021522
OG0021523
OG0021524
OG0021525
OG0021526
OG0021527
OG0021528
OG0021529
OG0021530
OG0021531
OG0021532
OG0021533
OG0021534
OG0021535
OG0021536
OG0021537
OG0021538
OG0021539
OG0021540
OG0021541
OG0021542
OG0021543
OG0021544
OG0021545
OG0021546
OG0021547
OG0021548
OG0021549
OG0021550
OG0021551
OG0021552
OG0021553
OG0021554
OG0021555
OG0021556
OG0021557
OG0021558
OG0021559
OG0021560
OG0021561
OG0021562
OG0021563
OG0021564
OG0021565
OG0021566
OG0021567
OG0021568
OG0021569
OG0021570
OG0021571
OG0021572
OG0021573
OG0021574
OG0021575
OG0021576
OG0021577
OG0021578
OG0021579
OG0021580
OG0021581
OG0021582
OG0021583
OG0021584
OG0021585
OG0021586
OG0021587
OG0021588
OG0021589
OG0021590
OG0021591
OG0021592
OG0021593
OG0021594
OG0021595
OG0021596
OG0021597
OG0021598
OG0021599
OG0021600
OG0021601
OG0021602
OG0021603
OG0021604
OG0021605
OG0021606
OG0021607
OG0021608
OG0021609
OG0021610
OG0021611
OG0021612
OG0021613
OG0021614
OG0021615
OG0021616
OG0021617
OG0021618
OG0021619
OG0021620
OG0021621
OG0021622
OG0021623
OG0021624
OG0021625
OG0021626
OG0021627
OG0021628
OG0021629
OG0021630
OG0021631
OG0021632
OG0021633
OG0021634
OG0021635
OG0021636
OG0021637
OG0021638
OG0021639
OG0021640
OG0021641
OG0021642
OG0021643
OG0021644
OG0021645
OG0021646
OG0021647
OG0021648
OG0021649
OG0021650
OG0021651
OG0021652
OG0021653
OG0021654
OG0021655
OG0021656
OG0021657
OG0021658
OG0021659
OG0021660
OG0021661
OG0021662
OG0021663
OG0021664
OG0021665
OG0021666
OG0021667
OG0021668
OG0021669
OG0021670
OG0021671
OG0021672
OG0021673
OG0021674
OG0021675
OG0021676
OG0021677
OG0021678
OG0021679
OG0021680
OG0021681
OG0021682
OG0021683
OG0021684
OG0021685
OG0021686
OG0021687
OG0021688
OG0021689
OG0021690
OG0021691
OG0021692
OG0021693
OG0021694
OG0021695
OG0021696
OG0021697
OG0021698
OG0021699
OG0021700
OG0021701
OG0021702
OG0021703
OG0021704
OG0021705
OG0021706
OG0021707
OG0021708
OG0021709
OG0021710
OG0021711
OG0021712
OG0021713
OG0021714
OG0021715
OG0021716
OG0021717
OG0021718
OG0021719
OG0021720
OG0021721
OG0021722
OG0021723
OG0021724
OG0021725
OG0021726
OG0021727
OG0021728
OG0021729
OG0021730
OG0021731
OG0021732
OG0021733
OG0021734
OG0021735
OG0021736
OG0021737
OG0021738
OG0021739
OG0021740
OG0021741
OG0021742
OG0021743
OG0021744
OG0021745
OG0021746
OG0021747
OG0021748
OG0021749
OG0021750
OG0021751
OG0021752
OG0021753
OG0021754
OG0021755
OG0021756
OG0021757
OG0021758
OG0021759
OG0021760
OG0021761
OG0021762
OG0021763
OG0021764
OG0021765
OG0021766
OG0021767
OG0021768
OG0021769
OG0021770
OG0021771
OG0021772
OG0021773
OG0021774
OG0021775
OG0021776
OG0021777
OG0021778
OG0021779
OG0021780
OG0021781
OG0021782
OG0021783
OG0021784
OG0021785
OG0021786
OG0021787
OG0021788
OG0021789
OG0021790
OG0021791
OG0021792
OG0021793
OG0021794
OG0021795
OG0021796
OG0021797
OG0021798
OG0021799
OG0021800
OG0021801
OG0021802
OG0021803
OG0021804
OG0021805
OG0021806
OG0021807
OG0021808
OG0021809
OG0021810
OG0021811
OG0021812
OG0021813
OG0021814
OG0021815
OG0021816
OG0021817
OG0021818
OG0021819
OG0021820
OG0021821
OG0021822
OG0021823
OG0021824
OG0021825
OG0021826
OG0021827
OG0021828
OG0021829
OG0021830
OG0021831
OG0021832
OG0021833
OG0021834
OG0021835
OG0021836
OG0021837
OG0021838
OG0021839
OG0021840
OG0021841
OG0021842
OG0021843
OG0021844
OG0021845
OG0021846
OG0021847
OG0021848
OG0021849
OG0021850
OG0021851
OG0021852
OG0021853
OG0021854
OG0021855
OG0021856
OG0021857
OG0021858
OG0021859
OG0021860
OG0021861
OG0021862
OG0021863
OG0021864
OG0021865
OG0021866
OG0021867
OG0021868
OG0021869
OG0021870
OG0021871
OG0021872
OG0021873
OG0021874
OG0021875
OG0021876
OG0021877
OG0021878
OG0021879
OG0021880
OG0021881
OG0021882
OG0021883
OG0021884
OG0021885
OG0021886
OG0021887
OG0021888
OG0021889
OG0021890
OG0021891
OG0021892
OG0021893
OG0021894
OG0021895
OG0021896
OG0021897
OG0021898
OG0021899
OG0021900
OG0021901
OG0021902
OG0021903
OG0021904
OG0021905
OG0021906
OG0021907
OG0021908
OG0021909
OG0021910
OG0021911
OG0021912
OG0021913
OG0021914
OG0021915
OG0021916
OG0021917
OG0021918
OG0021919
OG0021920
OG0021921
OG0021922
OG0021923
OG0021924
OG0021925
OG0021926
OG0021927
OG0021928
OG0021929
OG0021930
OG0021931
OG0021932
OG0021933
OG0021934
OG0021935
OG0021936
OG0021937
OG0021938
OG0021939
OG0021940
OG0021941
OG0021942
OG0021943
OG0021944
OG0021945
OG0021946
OG0021947
OG0021948
OG0021949
OG0021950
OG0021951
OG0021952
OG0021953
OG0021954
OG0021955
OG0021956
OG0021957
OG0021958
OG0021959
OG0021960
OG0021961
OG0021962
OG0021963
OG0021964
OG0021965
OG0021966
OG0021967
OG0021968
OG0021969
OG0021970
OG0021971
OG0021972
OG0021973
OG0021974
OG0021975
OG0021976
OG0021977
OG0021978
OG0021979
OG0021980
OG0021981
OG0021982
OG0021983
OG0021984
OG0021985
OG0021986
OG0021987
OG0021988
OG0021989
OG0021990
OG0021991
OG0021992
OG0021993
OG0021994
OG0021995
OG0021996
OG0021997
OG0021998
OG0021999
OG0022000
OG0022001
OG0022002
OG0022003
OG0022004
OG0022005
OG0022006
OG0022007
OG0022008
OG0022009
OG0022010
OG0022011
OG0022012
OG0022013
OG0022014
OG0022015
OG0022016
OG0022017
OG0022018
OG0022019
OG0022020
OG0022021
OG0022022
OG0022023
OG0022024
OG0022025
OG0022026
OG0022027
OG0022028
OG0022029
OG0022030
OG0022031
OG0022032
OG0022033
OG0022034
OG0022035
OG0022036
OG0022037
OG0022038
OG0022039
OG0022040
OG0022041
OG0022042
OG0022043
OG0022044
OG0022045
OG0022046
OG0022047
OG0022048
OG0022049
OG0022050
OG0022051
OG0022052
OG0022053
OG0022054
OG0022055
OG0022056
OG0022057
OG0022058
OG0022059
OG0022060
OG0022061
OG0022062
OG0022063
OG0022064
OG0022065
OG0022066
OG0022067
OG0022068
OG0022069
OG0022070
OG0022071
OG0022072
OG0022073
OG0022074
OG0022075
OG0022076
OG0022077
OG0022078
OG0022079
OG0022080
OG0022081
OG0022082
OG0022083
OG0022084
OG0022085
OG0022086
OG0022087
OG0022088
OG0022089
OG0022090
OG0022091
OG0022092
OG0022093
OG0022094
OG0022095
OG0022096
OG0022097
OG0022098
OG0022099
OG0022100
OG0022101
OG0022102
OG0022103
OG0022104
OG0022105
OG0022106
OG0022107
OG0022108
OG0022109
OG0022110
OG0022111
OG0022112
OG0022113
OG0022114
OG0022115
OG0022116
OG0022117
OG0022118
OG0022119
OG0022120
OG0022121
OG0022122
OG0022123
OG0022124
OG0022125
OG0022126
OG0022127
OG0022128
OG0022129
OG0022130
OG0022131
OG0022132
OG0022133
OG0022134
OG0022135
OG0022136
OG0022137
OG0022138
OG0022139
OG0022140
OG0022141
OG0022142
OG0022143
OG0022144
OG0022145
OG0022146
OG0022147
OG0022148
OG0022149
OG0022150
OG0022151
OG0022152
OG0022153
OG0022154
OG0022155
OG0022156
OG0022157
OG0022158
OG0022159
OG0022160
OG0022161
OG0022162
OG0022163
OG0022164
OG0022165
OG0022166
OG0022167
OG0022168
OG0022169
OG0022170
OG0022171
OG0022172
OG0022173
OG0022174
OG0022175
OG0022176
OG0022177
OG0022178
OG0022179
OG0022180
OG0022181
OG0022182
OG0022183
OG0022184
OG0022185
OG0022186
OG0022187
OG0022188
OG0022189
OG0022190
OG0022191
OG0022192
OG0022193
OG0022194
OG0022195
OG0022196
OG0022197
OG0022198
OG0022199
OG0022200
OG0022201
OG0022202
OG0022203
OG0022204
OG0022205
OG0022206
OG0022207
OG0022208
OG0022209
OG0022210
OG0022211
OG0022212
OG0022213
OG0022214
OG0022215
OG0022216
OG0022217
OG0022218
OG0022219
OG0022220
OG0022221
OG0022222
OG0022223
OG0022224
OG0022225
OG0022226
OG0022227
OG0022228
OG0022229
OG0022230
OG0022231
OG0022232
OG0022233
OG0022234
OG0022235
OG0022236
OG0022237
OG0022238
OG0022239
OG0022240
OG0022241
OG0022242
OG0022243
OG0022244
OG0022245
OG0022246
OG0022247
OG0022248
OG0022249
OG0022250
OG0022251
OG0022252
OG0022253
OG0022254
OG0022255
OG0022256
OG0022257
OG0022258
OG0022259
OG0022260
OG0022261
OG0022262
OG0022263
OG0022264
OG0022265
OG0022266
OG0022267
OG0022268
OG0022269
OG0022270
OG0022271
OG0022272
OG0022273
OG0022274
OG0022275
OG0022276
OG0022277
OG0022278
OG0022279
OG0022280
OG0022281
OG0022282
OG0022283
OG0022284
OG0022285
OG0022286
OG0022287
OG0022288
OG0022289
OG0022290
OG0022291
OG0022292
OG0022293
OG0022294
OG0022295
OG0022296
OG0022297
OG0022298
OG0022299
OG0022300
OG0022301
OG0022302
OG0022303
OG0022304
OG0022305
OG0022306
OG0022307
OG0022308
OG0022309
OG0022310
OG0022311
OG0022312
OG0022313
OG0022314
OG0022315
OG0022316
OG0022317
OG0022318
OG0022319
OG0022320
OG0022321
OG0022322
OG0022323
OG0022324
OG0022325
OG0022326
OG0022327
OG0022328
OG0022329
OG0022330
OG0022331
OG0022332
OG0022333
OG0022334
OG0022335
OG0022336
OG0022337
OG0022338
OG0022339
OG0022340
OG0022341
OG0022342
OG0022343
OG0022344
OG0022345
OG0022346
OG0022347
OG0022348
OG0022349
OG0022350
OG0022351
OG0022352
OG0022353
OG0022354
OG0022355
OG0022356
OG0022357
OG0022358
OG0022359
OG0022360
OG0022361
OG0022362
OG0022363
OG0022364
OG0022365
OG0022366
OG0022367
OG0022368
OG0022369
OG0022370
OG0022371
OG0022372
OG0022373
OG0022374
OG0022375
OG0022376
OG0022377
OG0022378
OG0022379
OG0022380
OG0022381
OG0022382
OG0022383
OG0022384
OG0022385
OG0022386
OG0022387
OG0022388
OG0022389
OG0022390
OG0022391
OG0022392
OG0022393
OG0022394
OG0022395
OG0022396
OG0022397
OG0022398
OG0022399
OG0022400
OG0022401
OG0022402
OG0022403
OG0022404
OG0022405
OG0022406
OG0022407
OG0022408
OG0022409
OG0022410
OG0022411
OG0022412
OG0022413
OG0022414
OG0022415
OG0022416
OG0022417
OG0022418
OG0022419
OG0022420
OG0022421
OG0022422
OG0022423
OG0022424
OG0022425
OG0022426
OG0022427
OG0022428
OG0022429
OG0022430
OG0022431
OG0022432
OG0022433
OG0022434
OG0022435
OG0022436
OG0022437
OG0022438
OG0022439
OG0022440
OG0022441
OG0022442
OG0022443
OG0022444
OG0022445
OG0022446
OG0022447
OG0022448
OG0022449
OG0022450
OG0022451
OG0022452
OG0022453
OG0022454
OG0022455
OG0022456
OG0022457
OG0022458
OG0022459
OG0022460
OG0022461
OG0022462
OG0022463
OG0022464
OG0022465
OG0022466
OG0022467
OG0022468
OG0022469
OG0022470
OG0022471
OG0022472
OG0022473
OG0022474
OG0022475
OG0022476
OG0022477
OG0022478
OG0022479
OG0022480
OG0022481
OG0022482
OG0022483
OG0022484
OG0022485
OG0022486
OG0022487
OG0022488
OG0022489
OG0022490
OG0022491
OG0022492
OG0022493
OG0022494
OG0022495
OG0022496
OG0022497
OG0022498
OG0022499
OG0022500
OG0022501
OG0022502
OG0022503
OG0022504
OG0022505
OG0022506
OG0022507
OG0022508
OG0022509
OG0022510
OG0022511
OG0022512
OG0022513
OG0022514
OG0022515
OG0022516
OG0022517
OG0022518
OG0022519
OG0022520
OG0022521
OG0022522
OG0022523
OG0022524
OG0022525
OG0022526
OG0022527
OG0022528
OG0022529
OG0022530
OG0022531
OG0022532
OG0022533
OG0022534
OG0022535
OG0022536
OG0022537
OG0022538
OG0022539
OG0022540
OG0022541
OG0022542
OG0022543
OG0022544
OG0022545
OG0022546
OG0022547
OG0022548
OG0022549
OG0022550
OG0022551
OG0022552
OG0022553
OG0022554
OG0022555
OG0022556
OG0022557
OG0022558
OG0022559
OG0022560
OG0022561
OG0022562
OG0022563
OG0022564
OG0022565
OG0022566
OG0022567
OG0022568
OG0022569
OG0022570
OG0022571
OG0022572
OG0022573
OG0022574
OG0022575
OG0022576
OG0022577
OG0022578
OG0022579
OG0022580
OG0022581
OG0022582
OG0022583
OG0022584
OG0022585
OG0022586
OG0022587
OG0022588
OG0022589
OG0022590
OG0022591
OG0022592
OG0022593
OG0022594
OG0022595
OG0022596
OG0022597
OG0022598
OG0022599
OG0022600
OG0022601
OG0022602
OG0022603
OG0022604
OG0022605
OG0022606
OG0022607
OG0022608
OG0022609
OG0022610
OG0022611
OG0022612
OG0022613
