# Supplementary material for: Firefly genomes illuminate parallel origins of bioluminescence in beetles
Source: eLife. 2018 Oct 16;7:e36495. doi: 10.7554/eLife.36495 (PMC6191289; doi:10.7554/eLife.36495)
Supplement: Figure 2—source data 1. [file elife-36495-fig2-data1.zip › 4_way/[I._luminosus]_and_[T._castaneum]_OGs.txt]

OG0000167
OG0000226
OG0000251
OG0000292
OG0000338
OG0000377
OG0000429
OG0000430
OG0000431
OG0000432
OG0000433
OG0000486
OG0000487
OG0000490
OG0000563
OG0000661
OG0000665
OG0000807
OG0000808
OG0000810
OG0000813
OG0000814
OG0000817
OG0001001
OG0001254
OG0001258
OG0001260
OG0001265
OG0001268
OG0001272
OG0001785
OG0001795
OG0001797
OG0003260
OG0003261
OG0003262
OG0003264
OG0003266
OG0003279
OG0003284
OG0003288
OG0007561
OG0007563
OG0007565
OG0007566
OG0007568
OG0007572
OG0007579
OG0007586
OG0007598
OG0007607
OG0007623
OG0007633
OG0007634
OG0007642
OG0007658
OG0009082
OG0009083
OG0009102
OG0009103
OG0009104
OG0009121
OG0009124
OG0009148
OG0009149
OG0009157
OG0009163
OG0009175
OG0009176
OG0009191
OG0009203
OG0009204
OG0009214
OG0009216
OG0009242
OG0009260
OG0009272
OG0009275
OG0009286
OG0009291
OG0009302
OG0009333
OG0009341
OG0009346
OG0009355
OG0009358
OG0009363
OG0009366
OG0009934
OG0009935
OG0009936
OG0009937
OG0009939
OG0009941
OG0009944
OG0009947
OG0009954
OG0009955
OG0009956
OG0009958
OG0009959
OG0009962
OG0009963
OG0009964
OG0009967
OG0009968
OG0009969
OG0009970
OG0009971
OG0009975
OG0009977
OG0009979
OG0009981
OG0009982
OG0009984
OG0009986
OG0009988
OG0009991
OG0009992
OG0009994
OG0009997
OG0009999
OG0010001
OG0010003
OG0010004
OG0010005
OG0010006
OG0010013
OG0010017
OG0010018
OG0010019
OG0010020
OG0010021
OG0010022
OG0010023
OG0010024
OG0010025
OG0010026
OG0010028
OG0010029
OG0010030
OG0010032
OG0010033
OG0010035
OG0010036
OG0010042
OG0010044
OG0010046
OG0010048
OG0010049
OG0010050
OG0010055
OG0010058
OG0010059
OG0010061
OG0010062
OG0010064
OG0010067
OG0010068
OG0010070
OG0010072
OG0010073
OG0010078
OG0010079
OG0010084
OG0010085
OG0010090
OG0010094
OG0010095
OG0010096
OG0010103
OG0010107
OG0010108
OG0010109
OG0010114
OG0010116
OG0010117
OG0010118
OG0010119
OG0010120
OG0010123
OG0010124
OG0010126
OG0010127
OG0010129
OG0010130
OG0010132
OG0010133
OG0010135
OG0010139
OG0010142
OG0010143
OG0010144
OG0010145
OG0010150
OG0010151
OG0010152
OG0010153
OG0010156
OG0010157
OG0010160
OG0010161
OG0010162
OG0010163
OG0010164
OG0010166
OG0010168
OG0010169
OG0010170
OG0010171
OG0010172
OG0010176
OG0010177
OG0010178
OG0010182
OG0010184
OG0010697
OG0010698
OG0010699
OG0010701
OG0010702
OG0010704
OG0010707
OG0010710
OG0010712
OG0010714
OG0010716
OG0010717
OG0010718
OG0010719
OG0010720
OG0010724
OG0010726
OG0010727
OG0010729
OG0010730
OG0010733
OG0010735
OG0010736
OG0010737
OG0010738
OG0010739
OG0010744
OG0010747
OG0010748
OG0010749
OG0010752
OG0010753
OG0010754
OG0010760
OG0010762
OG0010763
OG0010764
OG0010766
OG0010768
OG0010769
OG0010771
OG0010774
OG0010776
OG0010777
OG0010778
OG0010779
OG0010782
OG0010783
OG0010787
OG0010788
OG0010789
OG0010790
OG0010791
OG0010792
OG0010794
OG0010795
OG0010796
OG0010798
OG0010799
OG0010800
OG0010808
OG0010809
OG0010810
OG0010811
OG0010812
OG0010815
OG0010819
OG0010820
OG0010821
OG0010822
OG0010823
OG0010824
OG0010827
OG0010828
OG0010829
OG0010830
OG0010835
OG0010836
OG0010845
OG0010849
OG0010850
OG0010851
OG0010854
OG0010855
OG0010858
OG0010867
OG0010868
OG0010869
OG0010870
OG0010872
OG0010877
OG0010878
OG0010880
OG0010881
OG0010882
OG0010885
OG0010886
OG0010887
OG0010889
OG0010890
OG0010891
OG0010894
OG0010895
OG0010897
OG0010898
OG0010900
OG0010902
OG0010905
OG0010906
OG0010908
OG0010909
OG0010911
OG0010912
OG0010913
OG0010914
OG0010915
OG0010918
OG0010919
OG0010921
OG0010923
OG0010924
OG0010926
OG0010928
OG0010930
