# Supplementary material for: Firefly genomes illuminate parallel origins of bioluminescence in beetles
Source: eLife. 2018 Oct 16;7:e36495. doi: 10.7554/eLife.36495 (PMC6191289; doi:10.7554/eLife.36495)
Supplement: Figure 2—source data 1. [file elife-36495-fig2-data1.zip › 4_way/total-TRICA_OGs.txt]

OG0000000
OG0000001
OG0000002
OG0000003
OG0000004
OG0000006
OG0000007
OG0000008
OG0000009
OG0000010
OG0000011
OG0000012
OG0000013
OG0000014
OG0000016
OG0000017
OG0000018
OG0000019
OG0000020
OG0000021
OG0000022
OG0000023
OG0000024
OG0000025
OG0000026
OG0000027
OG0000028
OG0000029
OG0000030
OG0000031
OG0000032
OG0000035
OG0000036
OG0000037
OG0000038
OG0000039
OG0000040
OG0000041
OG0000042
OG0000043
OG0000044
OG0000045
OG0000046
OG0000047
OG0000048
OG0000049
OG0000050
OG0000051
OG0000052
OG0000053
OG0000054
OG0000055
OG0000056
OG0000057
OG0000058
OG0000059
OG0000060
OG0000061
OG0000062
OG0000066
OG0000067
OG0000068
OG0000069
OG0000070
OG0000071
OG0000073
OG0000074
OG0000075
OG0000076
OG0000077
OG0000078
OG0000079
OG0000080
OG0000083
OG0000084
OG0000085
OG0000086
OG0000087
OG0000088
OG0000089
OG0000090
OG0000091
OG0000092
OG0000093
OG0000094
OG0000095
OG0000096
OG0000097
OG0000098
OG0000099
OG0000100
OG0000102
OG0000103
OG0000104
OG0000105
OG0000107
OG0000108
OG0000109
OG0000112
OG0000113
OG0000114
OG0000115
OG0000116
OG0000118
OG0000119
OG0000120
OG0000121
OG0000122
OG0000123
OG0000124
OG0000125
OG0000126
OG0000127
OG0000128
OG0000129
OG0000131
OG0000132
OG0000133
OG0000134
OG0000135
OG0000137
OG0000138
OG0000139
OG0000140
OG0000142
OG0000143
OG0000144
OG0000146
OG0000147
OG0000148
OG0000149
OG0000150
OG0000152
OG0000153
OG0000154
OG0000155
OG0000156
OG0000157
OG0000158
OG0000160
OG0000161
OG0000163
OG0000164
OG0000165
OG0000167
OG0000168
OG0000170
OG0000171
OG0000172
OG0000173
OG0000174
OG0000175
OG0000176
OG0000177
OG0000178
OG0000179
OG0000180
OG0000181
OG0000182
OG0000188
OG0000189
OG0000190
OG0000191
OG0000192
OG0000194
OG0000195
OG0000197
OG0000198
OG0000200
OG0000201
OG0000202
OG0000203
OG0000204
OG0000205
OG0000206
OG0000207
OG0000208
OG0000209
OG0000211
OG0000212
OG0000213
OG0000214
OG0000215
OG0000216
OG0000218
OG0000219
OG0000220
OG0000222
OG0000223
OG0000224
OG0000225
OG0000226
OG0000227
OG0000228
OG0000230
OG0000233
OG0000234
OG0000236
OG0000237
OG0000238
OG0000239
OG0000240
OG0000241
OG0000242
OG0000243
OG0000244
OG0000245
OG0000246
OG0000247
OG0000248
OG0000249
OG0000251
OG0000252
OG0000253
OG0000254
OG0000255
OG0000256
OG0000257
OG0000259
OG0000260
OG0000263
OG0000264
OG0000267
OG0000268
OG0000269
OG0000270
OG0000271
OG0000272
OG0000273
OG0000275
OG0000277
OG0000278
OG0000279
OG0000282
OG0000283
OG0000284
OG0000285
OG0000286
OG0000292
OG0000293
OG0000296
OG0000297
OG0000299
OG0000300
OG0000301
OG0000302
OG0000304
OG0000305
OG0000306
OG0000307
OG0000308
OG0000309
OG0000310
OG0000312
OG0000313
OG0000314
OG0000315
OG0000318
OG0000319
OG0000321
OG0000322
OG0000323
OG0000324
OG0000326
OG0000327
OG0000328
OG0000330
OG0000331
OG0000332
OG0000335
OG0000337
OG0000338
OG0000340
OG0000341
OG0000342
OG0000344
OG0000345
OG0000346
OG0000347
OG0000348
OG0000349
OG0000350
OG0000351
OG0000352
OG0000353
OG0000354
OG0000356
OG0000357
OG0000358
OG0000359
OG0000360
OG0000361
OG0000362
OG0000363
OG0000364
OG0000366
OG0000367
OG0000368
OG0000369
OG0000371
OG0000373
OG0000375
OG0000377
OG0000378
OG0000379
OG0000380
OG0000381
OG0000382
OG0000385
OG0000386
OG0000387
OG0000388
OG0000390
OG0000391
OG0000392
OG0000393
OG0000394
OG0000395
OG0000397
OG0000398
OG0000399
OG0000400
OG0000402
OG0000403
OG0000404
OG0000405
OG0000407
OG0000408
OG0000411
OG0000412
OG0000413
OG0000414
OG0000415
OG0000417
OG0000418
OG0000419
OG0000420
OG0000421
OG0000423
OG0000424
OG0000425
OG0000426
OG0000427
OG0000429
OG0000430
OG0000431
OG0000432
OG0000433
OG0000435
OG0000436
OG0000437
OG0000438
OG0000439
OG0000440
OG0000443
OG0000444
OG0000445
OG0000446
OG0000447
OG0000448
OG0000449
OG0000451
OG0000452
OG0000453
OG0000454
OG0000455
OG0000456
OG0000457
OG0000458
OG0000459
OG0000460
OG0000461
OG0000462
OG0000463
OG0000464
OG0000465
OG0000466
OG0000467
OG0000468
OG0000469
OG0000470
OG0000471
OG0000473
OG0000474
OG0000475
OG0000476
OG0000477
OG0000479
OG0000481
OG0000482
OG0000483
OG0000484
OG0000486
OG0000487
OG0000490
OG0000492
OG0000493
OG0000497
OG0000498
OG0000501
OG0000502
OG0000503
OG0000504
OG0000505
OG0000506
OG0000507
OG0000508
OG0000509
OG0000510
OG0000511
OG0000513
OG0000514
OG0000515
OG0000516
OG0000517
OG0000518
OG0000519
OG0000520
OG0000521
OG0000523
OG0000524
OG0000525
OG0000526
OG0000527
OG0000528
OG0000529
OG0000530
OG0000531
OG0000532
OG0000533
OG0000534
OG0000536
OG0000537
OG0000538
OG0000539
OG0000541
OG0000542
OG0000543
OG0000544
OG0000545
OG0000546
OG0000547
OG0000548
OG0000549
OG0000551
OG0000552
OG0000553
OG0000556
OG0000557
OG0000558
OG0000559
OG0000560
OG0000561
OG0000562
OG0000563
OG0000564
OG0000566
OG0000567
OG0000568
OG0000570
OG0000572
OG0000573
OG0000574
OG0000575
OG0000576
OG0000577
OG0000578
OG0000579
OG0000580
OG0000582
OG0000583
OG0000584
OG0000586
OG0000587
OG0000588
OG0000589
OG0000590
OG0000591
OG0000593
OG0000594
OG0000595
OG0000596
OG0000597
OG0000598
OG0000599
OG0000602
OG0000603
OG0000604
OG0000605
OG0000606
OG0000609
OG0000610
OG0000611
OG0000612
OG0000613
OG0000614
OG0000615
OG0000616
OG0000617
OG0000618
OG0000619
OG0000620
OG0000621
OG0000622
OG0000623
OG0000624
OG0000625
OG0000626
OG0000627
OG0000628
OG0000630
OG0000631
OG0000633
OG0000634
OG0000635
OG0000636
OG0000637
OG0000638
OG0000639
OG0000640
OG0000641
OG0000642
OG0000643
OG0000644
OG0000645
OG0000646
OG0000647
OG0000648
OG0000649
OG0000650
OG0000651
OG0000652
OG0000653
OG0000654
OG0000655
OG0000656
OG0000657
OG0000660
OG0000661
OG0000663
OG0000664
OG0000665
OG0000666
OG0000668
OG0000669
OG0000670
OG0000671
OG0000672
OG0000675
OG0000676
OG0000677
OG0000678
OG0000679
OG0000680
OG0000681
OG0000682
OG0000683
OG0000684
OG0000687
OG0000688
OG0000689
OG0000690
OG0000691
OG0000692
OG0000693
OG0000695
OG0000696
OG0000697
OG0000698
OG0000699
OG0000701
OG0000702
OG0000703
OG0000704
OG0000705
OG0000706
OG0000707
OG0000708
OG0000709
OG0000710
OG0000711
OG0000712
OG0000713
OG0000714
OG0000715
OG0000716
OG0000717
OG0000719
OG0000720
OG0000721
OG0000722
OG0000724
OG0000725
OG0000726
OG0000727
OG0000728
OG0000729
OG0000731
OG0000732
OG0000735
OG0000736
OG0000737
OG0000738
OG0000740
OG0000741
OG0000742
OG0000743
OG0000744
OG0000745
OG0000746
OG0000747
OG0000748
OG0000749
OG0000750
OG0000751
OG0000752
OG0000753
OG0000754
OG0000755
OG0000756
OG0000758
OG0000759
OG0000760
OG0000761
OG0000762
OG0000763
OG0000765
OG0000766
OG0000767
OG0000768
OG0000769
OG0000770
OG0000771
OG0000772
OG0000773
OG0000774
OG0000775
OG0000776
OG0000777
OG0000778
OG0000779
OG0000780
OG0000781
OG0000782
OG0000783
OG0000784
OG0000785
OG0000787
OG0000788
OG0000789
OG0000790
OG0000791
OG0000792
OG0000793
OG0000794
OG0000795
OG0000796
OG0000797
OG0000798
OG0000799
OG0000801
OG0000802
OG0000803
OG0000804
OG0000805
OG0000807
OG0000808
OG0000810
OG0000811
OG0000813
OG0000814
OG0000816
OG0000817
OG0000822
OG0000825
OG0000826
OG0000829
OG0000832
OG0000833
OG0000834
OG0000835
OG0000837
OG0000839
OG0000840
OG0000841
OG0000843
OG0000844
OG0000847
OG0000848
OG0000849
OG0000851
OG0000852
OG0000853
OG0000854
OG0000855
OG0000857
OG0000858
OG0000859
OG0000860
OG0000861
OG0000862
OG0000863
OG0000864
OG0000866
OG0000867
OG0000868
OG0000869
OG0000870
OG0000871
OG0000872
OG0000873
OG0000874
OG0000876
OG0000877
OG0000878
OG0000879
OG0000880
OG0000881
OG0000882
OG0000884
OG0000885
OG0000886
OG0000887
OG0000888
OG0000889
OG0000890
OG0000892
OG0000893
OG0000894
OG0000895
OG0000896
OG0000897
OG0000898
OG0000899
OG0000900
OG0000901
OG0000902
OG0000903
OG0000905
OG0000906
OG0000907
OG0000908
OG0000909
OG0000910
OG0000911
OG0000912
OG0000914
OG0000915
OG0000916
OG0000917
OG0000918
OG0000919
OG0000920
OG0000921
OG0000922
OG0000923
OG0000924
OG0000925
OG0000926
OG0000927
OG0000928
OG0000929
OG0000930
OG0000931
OG0000932
OG0000933
OG0000934
OG0000935
OG0000936
OG0000937
OG0000938
OG0000939
OG0000940
OG0000941
OG0000942
OG0000943
OG0000944
OG0000945
OG0000946
OG0000947
OG0000949
OG0000951
OG0000952
OG0000953
OG0000954
OG0000957
OG0000958
OG0000961
OG0000962
OG0000964
OG0000965
OG0000966
OG0000967
OG0000968
OG0000970
OG0000972
OG0000973
OG0000974
OG0000975
OG0000977
OG0000978
OG0000979
OG0000980
OG0000982
OG0000983
OG0000984
OG0000985
OG0000986
OG0000987
OG0000988
OG0000989
OG0000990
OG0000991
OG0000993
OG0000994
OG0000995
OG0000996
OG0000997
OG0000998
OG0000999
OG0001000
OG0001001
OG0001002
OG0001003
OG0001004
OG0001005
OG0001006
OG0001008
OG0001010
OG0001013
OG0001014
OG0001015
OG0001016
OG0001017
OG0001018
OG0001019
OG0001020
OG0001021
OG0001022
OG0001023
OG0001024
OG0001025
OG0001026
OG0001028
OG0001029
OG0001030
OG0001031
OG0001032
OG0001033
OG0001034
OG0001035
OG0001036
OG0001037
OG0001038
OG0001039
OG0001040
OG0001041
OG0001042
OG0001043
OG0001044
OG0001045
OG0001046
OG0001047
OG0001048
OG0001049
OG0001050
OG0001051
OG0001053
OG0001054
OG0001056
OG0001057
OG0001058
OG0001059
OG0001061
OG0001064
OG0001065
OG0001066
OG0001067
OG0001068
OG0001069
OG0001070
OG0001072
OG0001073
OG0001074
OG0001075
OG0001076
OG0001077
OG0001078
OG0001079
OG0001080
OG0001081
OG0001082
OG0001083
OG0001084
OG0001085
OG0001088
OG0001089
OG0001090
OG0001091
OG0001092
OG0001093
OG0001094
OG0001095
OG0001097
OG0001098
OG0001099
OG0001100
OG0001101
OG0001102
OG0001103
OG0001104
OG0001105
OG0001107
OG0001108
OG0001109
OG0001110
OG0001111
OG0001112
OG0001113
OG0001114
OG0001115
OG0001116
OG0001117
OG0001119
OG0001120
OG0001121
OG0001123
OG0001124
OG0001125
OG0001126
OG0001127
OG0001128
OG0001129
OG0001131
OG0001132
OG0001133
OG0001134
OG0001135
OG0001136
OG0001137
OG0001138
OG0001139
OG0001140
OG0001141
OG0001142
OG0001143
OG0001144
OG0001145
OG0001146
OG0001147
OG0001148
OG0001149
OG0001150
OG0001151
OG0001152
OG0001154
OG0001155
OG0001157
OG0001158
OG0001159
OG0001160
OG0001161
OG0001162
OG0001163
OG0001164
OG0001165
OG0001166
OG0001167
OG0001168
OG0001169
OG0001170
OG0001171
OG0001172
OG0001173
OG0001174
OG0001175
OG0001176
OG0001177
OG0001178
OG0001179
OG0001180
OG0001181
OG0001182
OG0001183
OG0001184
OG0001185
OG0001186
OG0001187
OG0001188
OG0001189
OG0001190
OG0001192
OG0001193
OG0001194
OG0001195
OG0001196
OG0001197
OG0001198
OG0001199
OG0001200
OG0001201
OG0001202
OG0001203
OG0001204
OG0001205
OG0001207
OG0001209
OG0001210
OG0001211
OG0001212
OG0001213
OG0001214
OG0001215
OG0001216
OG0001217
OG0001218
OG0001219
OG0001220
OG0001221
OG0001222
OG0001223
OG0001224
OG0001225
OG0001226
OG0001227
OG0001228
OG0001229
OG0001230
OG0001231
OG0001232
OG0001233
OG0001234
OG0001236
OG0001237
OG0001238
OG0001239
OG0001240
OG0001241
OG0001243
OG0001244
OG0001245
OG0001246
OG0001247
OG0001248
OG0001249
OG0001250
OG0001251
OG0001252
OG0001254
OG0001257
OG0001258
OG0001259
OG0001260
OG0001261
OG0001263
OG0001264
OG0001265
OG0001266
OG0001267
OG0001268
OG0001269
OG0001270
OG0001271
OG0001272
OG0001273
OG0001279
OG0001280
OG0001281
OG0001282
OG0001284
OG0001285
OG0001286
OG0001287
OG0001288
OG0001289
OG0001290
OG0001291
OG0001294
OG0001295
OG0001296
OG0001297
OG0001298
OG0001299
OG0001300
OG0001301
OG0001302
OG0001304
OG0001305
OG0001306
OG0001307
OG0001308
OG0001309
OG0001310
OG0001311
OG0001312
OG0001313
OG0001314
OG0001315
OG0001316
OG0001317
OG0001318
OG0001319
OG0001320
OG0001321
OG0001322
OG0001323
OG0001324
OG0001325
OG0001326
OG0001327
OG0001328
OG0001329
OG0001330
OG0001331
OG0001332
OG0001333
OG0001334
OG0001335
OG0001336
OG0001337
OG0001338
OG0001339
OG0001340
OG0001341
OG0001342
OG0001343
OG0001344
OG0001345
OG0001346
OG0001347
OG0001348
OG0001349
OG0001350
OG0001351
OG0001352
OG0001354
OG0001355
OG0001356
OG0001358
OG0001359
OG0001360
OG0001361
OG0001362
OG0001363
OG0001365
OG0001366
OG0001367
OG0001368
OG0001369
OG0001370
OG0001371
OG0001372
OG0001373
OG0001374
OG0001375
OG0001376
OG0001377
OG0001378
OG0001379
OG0001380
OG0001381
OG0001382
OG0001383
OG0001384
OG0001385
OG0001387
OG0001388
OG0001389
OG0001390
OG0001391
OG0001392
OG0001393
OG0001394
OG0001396
OG0001397
OG0001398
OG0001399
OG0001400
OG0001401
OG0001403
OG0001404
OG0001405
OG0001406
OG0001407
OG0001408
OG0001409
OG0001410
OG0001411
OG0001412
OG0001413
OG0001414
OG0001416
OG0001417
OG0001418
OG0001419
OG0001420
OG0001422
OG0001424
OG0001425
OG0001426
OG0001427
OG0001428
OG0001429
OG0001430
OG0001431
OG0001432
OG0001433
OG0001434
OG0001435
OG0001436
OG0001437
OG0001438
OG0001439
OG0001440
OG0001441
OG0001442
OG0001443
OG0001444
OG0001445
OG0001446
OG0001447
OG0001448
OG0001449
OG0001450
OG0001452
OG0001453
OG0001454
OG0001455
OG0001456
OG0001457
OG0001458
OG0001459
OG0001460
OG0001461
OG0001462
OG0001463
OG0001464
OG0001466
OG0001467
OG0001468
OG0001469
OG0001470
OG0001471
OG0001472
OG0001473
OG0001474
OG0001475
OG0001476
OG0001477
OG0001479
OG0001480
OG0001481
OG0001482
OG0001483
OG0001484
OG0001485
OG0001486
OG0001487
OG0001488
OG0001489
OG0001490
OG0001491
OG0001492
OG0001493
OG0001494
OG0001495
OG0001496
OG0001497
OG0001498
OG0001499
OG0001500
OG0001501
OG0001502
OG0001503
OG0001504
OG0001505
OG0001506
OG0001507
OG0001508
OG0001509
OG0001511
OG0001512
OG0001513
OG0001514
OG0001515
OG0001516
OG0001517
OG0001518
OG0001519
OG0001520
OG0001521
OG0001522
OG0001523
OG0001524
OG0001525
OG0001526
OG0001527
OG0001528
OG0001529
OG0001530
OG0001531
OG0001532
OG0001533
OG0001534
OG0001535
OG0001536
OG0001537
OG0001538
OG0001539
OG0001540
OG0001541
OG0001542
OG0001543
OG0001544
OG0001545
OG0001546
OG0001547
OG0001548
OG0001549
OG0001550
OG0001551
OG0001552
OG0001553
OG0001554
OG0001555
OG0001556
OG0001557
OG0001558
OG0001559
OG0001560
OG0001561
OG0001562
OG0001563
OG0001564
OG0001565
OG0001566
OG0001567
OG0001568
OG0001569
OG0001570
OG0001571
OG0001572
OG0001573
OG0001574
OG0001575
OG0001576
OG0001577
OG0001578
OG0001579
OG0001580
OG0001581
OG0001583
OG0001584
OG0001586
OG0001587
OG0001588
OG0001589
OG0001590
OG0001591
OG0001592
OG0001593
OG0001594
OG0001595
OG0001596
OG0001597
OG0001598
OG0001599
OG0001600
OG0001601
OG0001602
OG0001604
OG0001605
OG0001606
OG0001607
OG0001608
OG0001609
OG0001610
OG0001611
OG0001612
OG0001613
OG0001614
OG0001615
OG0001616
OG0001617
OG0001618
OG0001619
OG0001621
OG0001622
OG0001623
OG0001624
OG0001625
OG0001626
OG0001627
OG0001628
OG0001630
OG0001631
OG0001632
OG0001633
OG0001634
OG0001635
OG0001636
OG0001637
OG0001638
OG0001639
OG0001640
OG0001641
OG0001642
OG0001643
OG0001644
OG0001645
OG0001646
OG0001647
OG0001648
OG0001649
OG0001650
OG0001651
OG0001652
OG0001653
OG0001654
OG0001655
OG0001656
OG0001657
OG0001658
OG0001659
OG0001660
OG0001661
OG0001662
OG0001663
OG0001664
OG0001665
OG0001666
OG0001667
OG0001668
OG0001669
OG0001670
OG0001671
OG0001672
OG0001673
OG0001674
OG0001675
OG0001676
OG0001677
OG0001678
OG0001680
OG0001681
OG0001682
OG0001683
OG0001684
OG0001685
OG0001686
OG0001687
OG0001688
OG0001689
OG0001690
OG0001691
OG0001692
OG0001693
OG0001694
OG0001695
OG0001696
OG0001697
OG0001698
OG0001699
OG0001700
OG0001701
OG0001702
OG0001703
OG0001704
OG0001705
OG0001706
OG0001707
OG0001708
OG0001709
OG0001710
OG0001712
OG0001713
OG0001714
OG0001715
OG0001716
OG0001717
OG0001718
OG0001719
OG0001720
OG0001721
OG0001722
OG0001723
OG0001724
OG0001725
OG0001726
OG0001727
OG0001728
OG0001729
OG0001730
OG0001731
OG0001732
OG0001733
OG0001734
OG0001735
OG0001736
OG0001737
OG0001738
OG0001739
OG0001740
OG0001741
OG0001742
OG0001743
OG0001745
OG0001746
OG0001747
OG0001748
OG0001749
OG0001750
OG0001751
OG0001752
OG0001753
OG0001754
OG0001755
OG0001756
OG0001757
OG0001758
OG0001759
OG0001760
OG0001761
OG0001762
OG0001763
OG0001764
OG0001765
OG0001766
OG0001767
OG0001768
OG0001769
OG0001770
OG0001771
OG0001772
OG0001773
OG0001774
OG0001775
OG0001776
OG0001777
OG0001778
OG0001779
OG0001780
OG0001781
OG0001782
OG0001783
OG0001784
OG0001785
OG0001787
OG0001789
OG0001792
OG0001794
OG0001795
OG0001796
OG0001797
OG0001798
OG0001799
OG0001800
OG0001801
OG0001802
OG0001806
OG0001807
OG0001808
OG0001809
OG0001810
OG0001812
OG0001813
OG0001814
OG0001815
OG0001816
OG0001817
OG0001818
OG0001819
OG0001820
OG0001821
OG0001822
OG0001823
OG0001824
OG0001825
OG0001826
OG0001827
OG0001828
OG0001829
OG0001830
OG0001831
OG0001832
OG0001833
OG0001834
OG0001835
OG0001836
OG0001837
OG0001838
OG0001839
OG0001840
OG0001841
OG0001842
OG0001843
OG0001844
OG0001845
OG0001846
OG0001847
OG0001848
OG0001849
OG0001850
OG0001851
OG0001853
OG0001855
OG0001856
OG0001857
OG0001858
OG0001859
OG0001860
OG0001861
OG0001862
OG0001863
OG0001864
OG0001865
OG0001866
OG0001867
OG0001868
OG0001869
OG0001870
OG0001871
OG0001872
OG0001873
OG0001874
OG0001875
OG0001876
OG0001877
OG0001878
OG0001879
OG0001880
OG0001881
OG0001883
OG0001884
OG0001885
OG0001886
OG0001887
OG0001888
OG0001889
OG0001890
OG0001891
OG0001892
OG0001893
OG0001894
OG0001895
OG0001896
OG0001897
OG0001898
OG0001899
OG0001900
OG0001901
OG0001902
OG0001903
OG0001904
OG0001905
OG0001906
OG0001907
OG0001908
OG0001909
OG0001910
OG0001911
OG0001912
OG0001913
OG0001914
OG0001915
OG0001916
OG0001917
OG0001918
OG0001919
OG0001920
OG0001921
OG0001922
OG0001923
OG0001924
OG0001925
OG0001926
OG0001927
OG0001928
OG0001929
OG0001930
OG0001931
OG0001932
OG0001933
OG0001934
OG0001935
OG0001936
OG0001937
OG0001938
OG0001939
OG0001940
OG0001941
OG0001942
OG0001943
OG0001944
OG0001945
OG0001946
OG0001947
OG0001948
OG0001949
OG0001950
OG0001951
OG0001952
OG0001953
OG0001954
OG0001955
OG0001956
OG0001957
OG0001958
OG0001959
OG0001960
OG0001961
OG0001962
OG0001963
OG0001964
OG0001965
OG0001966
OG0001967
OG0001969
OG0001970
OG0001972
OG0001973
OG0001974
OG0001975
OG0001976
OG0001977
OG0001978
OG0001979
OG0001981
OG0001983
OG0001984
OG0001985
OG0001986
OG0001987
OG0001989
OG0001990
OG0001991
OG0001993
OG0001994
OG0001995
OG0001996
OG0001997
OG0001998
OG0001999
OG0002000
OG0002001
OG0002002
OG0002004
OG0002005
OG0002006
OG0002007
OG0002008
OG0002009
OG0002010
OG0002011
OG0002012
OG0002013
OG0002014
OG0002015
OG0002016
OG0002017
OG0002019
OG0002020
OG0002021
OG0002022
OG0002023
OG0002024
OG0002025
OG0002026
OG0002027
OG0002028
OG0002029
OG0002030
OG0002031
OG0002032
OG0002033
OG0002034
OG0002035
OG0002036
OG0002037
OG0002038
OG0002040
OG0002041
OG0002044
OG0002045
OG0002046
OG0002047
OG0002048
OG0002049
OG0002050
OG0002051
OG0002052
OG0002053
OG0002054
OG0002055
OG0002056
OG0002057
OG0002058
OG0002059
OG0002060
OG0002061
OG0002062
OG0002063
OG0002064
OG0002065
OG0002066
OG0002067
OG0002068
OG0002069
OG0002070
OG0002071
OG0002072
OG0002073
OG0002074
OG0002075
OG0002076
OG0002077
OG0002078
OG0002080
OG0002081
OG0002082
OG0002083
OG0002084
OG0002085
OG0002086
OG0002087
OG0002088
OG0002089
OG0002090
OG0002091
OG0002092
OG0002093
OG0002094
OG0002095
OG0002096
OG0002097
OG0002098
OG0002099
OG0002100
OG0002101
OG0002102
OG0002103
OG0002105
OG0002106
OG0002107
OG0002108
OG0002109
OG0002110
OG0002111
OG0002112
OG0002113
OG0002114
OG0002115
OG0002116
OG0002117
OG0002118
OG0002119
OG0002120
OG0002121
OG0002122
OG0002123
OG0002124
OG0002125
OG0002126
OG0002127
OG0002128
OG0002129
OG0002131
OG0002132
OG0002133
OG0002134
OG0002135
OG0002136
OG0002137
OG0002138
OG0002139
OG0002140
OG0002141
OG0002142
OG0002143
OG0002144
OG0002145
OG0002146
OG0002147
OG0002148
OG0002149
OG0002150
OG0002151
OG0002152
OG0002153
OG0002154
OG0002155
OG0002156
OG0002157
OG0002158
OG0002159
OG0002160
OG0002161
OG0002163
OG0002164
OG0002165
OG0002166
OG0002167
OG0002168
OG0002169
OG0002170
OG0002171
OG0002172
OG0002173
OG0002174
OG0002175
OG0002176
OG0002177
OG0002178
OG0002179
OG0002180
OG0002181
OG0002182
OG0002183
OG0002184
OG0002185
OG0002186
OG0002187
OG0002188
OG0002189
OG0002190
OG0002191
OG0002192
OG0002193
OG0002194
OG0002195
OG0002196
OG0002197
OG0002198
OG0002199
OG0002200
OG0002201
OG0002202
OG0002203
OG0002204
OG0002206
OG0002207
OG0002208
OG0002210
OG0002211
OG0002212
OG0002213
OG0002214
OG0002215
OG0002216
OG0002217
OG0002218
OG0002219
OG0002220
OG0002221
OG0002223
OG0002224
OG0002225
OG0002226
OG0002227
OG0002228
OG0002229
OG0002230
OG0002231
OG0002232
OG0002233
OG0002234
OG0002235
OG0002236
OG0002237
OG0002238
OG0002239
OG0002240
OG0002241
OG0002242
OG0002243
OG0002244
OG0002245
OG0002246
OG0002247
OG0002248
OG0002249
OG0002250
OG0002251
OG0002252
OG0002253
OG0002254
OG0002255
OG0002256
OG0002257
OG0002258
OG0002260
OG0002261
OG0002262
OG0002263
OG0002264
OG0002265
OG0002266
OG0002267
OG0002268
OG0002269
OG0002270
OG0002271
OG0002272
OG0002273
OG0002274
OG0002275
OG0002276
OG0002277
OG0002278
OG0002279
OG0002280
OG0002281
OG0002282
OG0002283
OG0002284
OG0002285
OG0002286
OG0002287
OG0002288
OG0002289
OG0002290
OG0002291
OG0002292
OG0002293
OG0002294
OG0002295
OG0002296
OG0002297
OG0002298
OG0002299
OG0002300
OG0002301
OG0002302
OG0002303
OG0002304
OG0002305
OG0002306
OG0002307
OG0002308
OG0002309
OG0002310
OG0002311
OG0002313
OG0002314
OG0002315
OG0002316
OG0002317
OG0002318
OG0002319
OG0002320
OG0002322
OG0002323
OG0002324
OG0002325
OG0002326
OG0002327
OG0002328
OG0002329
OG0002330
OG0002331
OG0002332
OG0002333
OG0002334
OG0002335
OG0002336
OG0002337
OG0002338
OG0002339
OG0002340
OG0002341
OG0002342
OG0002343
OG0002344
OG0002345
OG0002346
OG0002347
OG0002348
OG0002349
OG0002350
OG0002351
OG0002352
OG0002353
OG0002354
OG0002355
OG0002356
OG0002357
OG0002358
OG0002359
OG0002360
OG0002361
OG0002362
OG0002363
OG0002364
OG0002365
OG0002366
OG0002367
OG0002368
OG0002369
OG0002370
OG0002371
OG0002372
OG0002373
OG0002374
OG0002375
OG0002376
OG0002377
OG0002378
OG0002379
OG0002380
OG0002381
OG0002382
OG0002383
OG0002384
OG0002385
OG0002386
OG0002387
OG0002388
OG0002389
OG0002390
OG0002391
OG0002392
OG0002393
OG0002395
OG0002396
OG0002397
OG0002398
OG0002399
OG0002400
OG0002401
OG0002402
OG0002403
OG0002404
OG0002405
OG0002406
OG0002407
OG0002408
OG0002409
OG0002410
OG0002411
OG0002412
OG0002413
OG0002414
OG0002415
OG0002416
OG0002417
OG0002418
OG0002419
OG0002420
OG0002421
OG0002422
OG0002424
OG0002425
OG0002426
OG0002427
OG0002428
OG0002429
OG0002430
OG0002431
OG0002432
OG0002433
OG0002434
OG0002435
OG0002436
OG0002437
OG0002438
OG0002439
OG0002440
OG0002441
OG0002442
OG0002443
OG0002444
OG0002445
OG0002447
OG0002448
OG0002449
OG0002450
OG0002451
OG0002452
OG0002453
OG0002454
OG0002455
OG0002456
OG0002457
OG0002458
OG0002459
OG0002460
OG0002461
OG0002462
OG0002463
OG0002464
OG0002465
OG0002466
OG0002467
OG0002468
OG0002469
OG0002470
OG0002471
OG0002473
OG0002474
OG0002475
OG0002477
OG0002478
OG0002479
OG0002480
OG0002481
OG0002482
OG0002483
OG0002484
OG0002485
OG0002486
OG0002488
OG0002489
OG0002490
OG0002491
OG0002492
OG0002493
OG0002494
OG0002495
OG0002496
OG0002497
OG0002498
OG0002499
OG0002500
OG0002501
OG0002502
OG0002505
OG0002506
OG0002507
OG0002508
OG0002509
OG0002510
OG0002511
OG0002512
OG0002513
OG0002514
OG0002515
OG0002516
OG0002517
OG0002518
OG0002519
OG0002521
OG0002522
OG0002523
OG0002524
OG0002525
OG0002526
OG0002527
OG0002528
OG0002529
OG0002530
OG0002531
OG0002532
OG0002533
OG0002534
OG0002535
OG0002536
OG0002537
OG0002538
OG0002539
OG0002540
OG0002541
OG0002542
OG0002543
OG0002544
OG0002545
OG0002546
OG0002547
OG0002548
OG0002549
OG0002550
OG0002551
OG0002552
OG0002553
OG0002555
OG0002556
OG0002557
OG0002558
OG0002559
OG0002560
OG0002561
OG0002562
OG0002563
OG0002564
OG0002565
OG0002566
OG0002567
OG0002568
OG0002569
OG0002570
OG0002571
OG0002572
OG0002573
OG0002574
OG0002575
OG0002576
OG0002577
OG0002578
OG0002579
OG0002580
OG0002581
OG0002582
OG0002583
OG0002584
OG0002585
OG0002586
OG0002587
OG0002588
OG0002589
OG0002590
OG0002591
OG0002592
OG0002593
OG0002594
OG0002595
OG0002596
OG0002597
OG0002598
OG0002599
OG0002600
OG0002601
OG0002602
OG0002603
OG0002604
OG0002606
OG0002607
OG0002608
OG0002609
OG0002610
OG0002611
OG0002612
OG0002613
OG0002614
OG0002615
OG0002616
OG0002617
OG0002618
OG0002619
OG0002622
OG0002623
OG0002624
OG0002625
OG0002626
OG0002627
OG0002628
OG0002629
OG0002630
OG0002631
OG0002632
OG0002633
OG0002634
OG0002635
OG0002636
OG0002637
OG0002639
OG0002640
OG0002641
OG0002642
OG0002643
OG0002644
OG0002645
OG0002646
OG0002647
OG0002648
OG0002650
OG0002651
OG0002652
OG0002653
OG0002654
OG0002655
OG0002656
OG0002657
OG0002658
OG0002659
OG0002660
OG0002661
OG0002662
OG0002663
OG0002664
OG0002665
OG0002666
OG0002667
OG0002668
OG0002669
OG0002670
OG0002671
OG0002672
OG0002673
OG0002674
OG0002675
OG0002676
OG0002677
OG0002678
OG0002679
OG0002680
OG0002681
OG0002682
OG0002683
OG0002684
OG0002685
OG0002687
OG0002688
OG0002689
OG0002690
OG0002691
OG0002692
OG0002693
OG0002694
OG0002695
OG0002696
OG0002699
OG0002700
OG0002701
OG0002702
OG0002703
OG0002704
OG0002705
OG0002706
OG0002707
OG0002708
OG0002709
OG0002710
OG0002711
OG0002712
OG0002713
OG0002714
OG0002715
OG0002716
OG0002717
OG0002718
OG0002719
OG0002720
OG0002721
OG0002722
OG0002723
OG0002724
OG0002726
OG0002727
OG0002728
OG0002729
OG0002730
OG0002731
OG0002732
OG0002733
OG0002734
OG0002735
OG0002736
OG0002737
OG0002738
OG0002739
OG0002740
OG0002741
OG0002742
OG0002743
OG0002744
OG0002745
OG0002746
OG0002747
OG0002748
OG0002749
OG0002750
OG0002751
OG0002752
OG0002753
OG0002754
OG0002755
OG0002756
OG0002757
OG0002758
OG0002759
OG0002760
OG0002761
OG0002762
OG0002763
OG0002765
OG0002767
OG0002768
OG0002769
OG0002770
OG0002771
OG0002772
OG0002773
OG0002774
OG0002775
OG0002776
OG0002777
OG0002778
OG0002779
OG0002780
OG0002781
OG0002782
OG0002783
OG0002784
OG0002785
OG0002786
OG0002787
OG0002788
OG0002789
OG0002790
OG0002791
OG0002792
OG0002793
OG0002794
OG0002795
OG0002796
OG0002797
OG0002798
OG0002799
OG0002800
OG0002801
OG0002802
OG0002803
OG0002804
OG0002805
OG0002806
OG0002807
OG0002808
OG0002809
OG0002810
OG0002811
OG0002812
OG0002813
OG0002814
OG0002815
OG0002816
OG0002817
OG0002818
OG0002819
OG0002820
OG0002821
OG0002822
OG0002823
OG0002824
OG0002825
OG0002826
OG0002827
OG0002828
OG0002829
OG0002830
OG0002831
OG0002832
OG0002833
OG0002834
OG0002835
OG0002836
OG0002837
OG0002838
OG0002839
OG0002840
OG0002841
OG0002842
OG0002843
OG0002844
OG0002845
OG0002846
OG0002847
OG0002848
OG0002849
OG0002850
OG0002851
OG0002852
OG0002853
OG0002854
OG0002855
OG0002856
OG0002857
OG0002858
OG0002859
OG0002860
OG0002861
OG0002862
OG0002863
OG0002864
OG0002865
OG0002866
OG0002869
OG0002870
OG0002871
OG0002872
OG0002873
OG0002874
OG0002875
OG0002876
OG0002877
OG0002878
OG0002879
OG0002880
OG0002881
OG0002882
OG0002883
OG0002884
OG0002885
OG0002886
OG0002887
OG0002888
OG0002889
OG0002890
OG0002891
OG0002892
OG0002894
OG0002895
OG0002896
OG0002897
OG0002898
OG0002899
OG0002901
OG0002902
OG0002903
OG0002904
OG0002905
OG0002906
OG0002907
OG0002908
OG0002909
OG0002910
OG0002911
OG0002912
OG0002913
OG0002914
OG0002915
OG0002916
OG0002917
OG0002919
OG0002920
OG0002921
OG0002922
OG0002923
OG0002924
OG0002925
OG0002926
OG0002927
OG0002928
OG0002929
OG0002930
OG0002931
OG0002932
OG0002933
OG0002934
OG0002935
OG0002936
OG0002937
OG0002938
OG0002939
OG0002940
OG0002941
OG0002942
OG0002943
OG0002944
OG0002945
OG0002946
OG0002947
OG0002948
OG0002949
OG0002950
OG0002951
OG0002952
OG0002953
OG0002954
OG0002955
OG0002956
OG0002957
OG0002958
OG0002959
OG0002960
OG0002961
OG0002962
OG0002963
OG0002964
OG0002965
OG0002966
OG0002967
OG0002968
OG0002969
OG0002970
OG0002971
OG0002972
OG0002974
OG0002975
OG0002976
OG0002977
OG0002978
OG0002979
OG0002980
OG0002981
OG0002982
OG0002983
OG0002984
OG0002985
OG0002986
OG0002987
OG0002988
OG0002989
OG0002990
OG0002991
OG0002992
OG0002993
OG0002994
OG0002995
OG0002996
OG0002997
OG0002998
OG0002999
OG0003000
OG0003001
OG0003002
OG0003003
OG0003004
OG0003005
OG0003006
OG0003007
OG0003008
OG0003009
OG0003010
OG0003011
OG0003012
OG0003013
OG0003014
OG0003015
OG0003016
OG0003017
OG0003018
OG0003019
OG0003020
OG0003021
OG0003022
OG0003024
OG0003025
OG0003026
OG0003027
OG0003028
OG0003029
OG0003030
OG0003031
OG0003032
OG0003033
OG0003034
OG0003035
OG0003036
OG0003037
OG0003038
OG0003039
OG0003040
OG0003041
OG0003042
OG0003043
OG0003044
OG0003045
OG0003046
OG0003047
OG0003048
OG0003049
OG0003050
OG0003051
OG0003052
OG0003053
OG0003054
OG0003055
OG0003056
OG0003057
OG0003058
OG0003059
OG0003060
OG0003061
OG0003062
OG0003063
OG0003064
OG0003065
OG0003066
OG0003067
OG0003068
OG0003069
OG0003070
OG0003071
OG0003072
OG0003073
OG0003074
OG0003075
OG0003076
OG0003077
OG0003078
OG0003079
OG0003080
OG0003081
OG0003082
OG0003083
OG0003084
OG0003085
OG0003086
OG0003087
OG0003088
OG0003089
OG0003091
OG0003092
OG0003093
OG0003094
OG0003095
OG0003096
OG0003097
OG0003098
OG0003099
OG0003100
OG0003101
OG0003102
OG0003103
OG0003104
OG0003105
OG0003106
OG0003107
OG0003108
OG0003109
OG0003110
OG0003111
OG0003112
OG0003113
OG0003114
OG0003115
OG0003116
OG0003117
OG0003118
OG0003119
OG0003120
OG0003121
OG0003122
OG0003124
OG0003125
OG0003126
OG0003127
OG0003128
OG0003129
OG0003130
OG0003131
OG0003132
OG0003133
OG0003134
OG0003135
OG0003136
OG0003137
OG0003138
OG0003139
OG0003140
OG0003141
OG0003142
OG0003146
OG0003147
OG0003149
OG0003150
OG0003151
OG0003152
OG0003153
OG0003154
OG0003155
OG0003156
OG0003157
OG0003159
OG0003160
OG0003161
OG0003162
OG0003163
OG0003164
OG0003165
OG0003166
OG0003167
OG0003168
OG0003169
OG0003170
OG0003171
OG0003172
OG0003173
OG0003174
OG0003175
OG0003176
OG0003177
OG0003178
OG0003179
OG0003180
OG0003181
OG0003182
OG0003183
OG0003184
OG0003185
OG0003186
OG0003187
OG0003188
OG0003189
OG0003190
OG0003191
OG0003192
OG0003193
OG0003194
OG0003195
OG0003196
OG0003197
OG0003198
OG0003199
OG0003200
OG0003201
OG0003202
OG0003203
OG0003204
OG0003205
OG0003206
OG0003207
OG0003208
OG0003209
OG0003210
OG0003211
OG0003212
OG0003213
OG0003214
OG0003215
OG0003216
OG0003217
OG0003218
OG0003219
OG0003220
OG0003221
OG0003222
OG0003223
OG0003224
OG0003225
OG0003226
OG0003227
OG0003228
OG0003229
OG0003230
OG0003231
OG0003232
OG0003233
OG0003234
OG0003235
OG0003236
OG0003237
OG0003238
OG0003239
OG0003240
OG0003241
OG0003242
OG0003243
OG0003244
OG0003245
OG0003246
OG0003247
OG0003248
OG0003249
OG0003250
OG0003252
OG0003253
OG0003254
OG0003255
OG0003256
OG0003257
OG0003258
OG0003260
OG0003261
OG0003262
OG0003263
OG0003264
OG0003265
OG0003266
OG0003267
OG0003268
OG0003269
OG0003270
OG0003271
OG0003273
OG0003274
OG0003275
OG0003277
OG0003278
OG0003279
OG0003280
OG0003281
OG0003282
OG0003283
OG0003284
OG0003285
OG0003286
OG0003288
OG0003289
OG0003290
OG0003291
OG0003292
OG0003295
OG0003296
OG0003299
OG0003301
OG0003302
OG0003303
OG0003306
OG0003307
OG0003308
OG0003309
OG0003310
OG0003311
OG0003312
OG0003313
OG0003314
OG0003315
OG0003316
OG0003317
OG0003318
OG0003319
OG0003320
OG0003321
OG0003322
OG0003323
OG0003324
OG0003325
OG0003326
OG0003327
OG0003328
OG0003329
OG0003330
OG0003331
OG0003333
OG0003334
OG0003335
OG0003336
OG0003338
OG0003339
OG0003340
OG0003341
OG0003342
OG0003343
OG0003344
OG0003345
OG0003346
OG0003347
OG0003348
OG0003349
OG0003350
OG0003351
OG0003352
OG0003353
OG0003354
OG0003355
OG0003356
OG0003357
OG0003358
OG0003359
OG0003360
OG0003361
OG0003362
OG0003363
OG0003364
OG0003366
OG0003367
OG0003368
OG0003369
OG0003370
OG0003371
OG0003372
OG0003373
OG0003374
OG0003375
OG0003376
OG0003377
OG0003378
OG0003379
OG0003380
OG0003381
OG0003382
OG0003383
OG0003384
OG0003385
OG0003386
OG0003387
OG0003388
OG0003389
OG0003390
OG0003391
OG0003392
OG0003394
OG0003395
OG0003396
OG0003397
OG0003398
OG0003399
OG0003400
OG0003401
OG0003402
OG0003403
OG0003404
OG0003405
OG0003406
OG0003407
OG0003408
OG0003409
OG0003410
OG0003411
OG0003412
OG0003413
OG0003414
OG0003415
OG0003416
OG0003417
OG0003418
OG0003419
OG0003420
OG0003421
OG0003422
OG0003423
OG0003424
OG0003425
OG0003426
OG0003427
OG0003428
OG0003429
OG0003430
OG0003431
OG0003432
OG0003433
OG0003434
OG0003435
OG0003436
OG0003437
OG0003438
OG0003439
OG0003440
OG0003442
OG0003443
OG0003444
OG0003445
OG0003446
OG0003447
OG0003448
OG0003449
OG0003450
OG0003451
OG0003452
OG0003453
OG0003454
OG0003455
OG0003456
OG0003458
OG0003459
OG0003460
OG0003461
OG0003462
OG0003463
OG0003464
OG0003465
OG0003466
OG0003467
OG0003468
OG0003469
OG0003470
OG0003471
OG0003472
OG0003473
OG0003474
OG0003475
OG0003476
OG0003477
OG0003478
OG0003479
OG0003480
OG0003481
OG0003482
OG0003483
OG0003484
OG0003485
OG0003486
OG0003487
OG0003488
OG0003489
OG0003490
OG0003491
OG0003492
OG0003493
OG0003494
OG0003495
OG0003496
OG0003497
OG0003498
OG0003499
OG0003500
OG0003501
OG0003502
OG0003503
OG0003504
OG0003505
OG0003506
OG0003507
OG0003508
OG0003509
OG0003510
OG0003511
OG0003512
OG0003513
OG0003514
OG0003515
OG0003516
OG0003518
OG0003519
OG0003520
OG0003521
OG0003522
OG0003523
OG0003524
OG0003525
OG0003526
OG0003527
OG0003528
OG0003529
OG0003530
OG0003531
OG0003532
OG0003533
OG0003534
OG0003535
OG0003536
OG0003537
OG0003538
OG0003539
OG0003540
OG0003541
OG0003542
OG0003543
OG0003544
OG0003545
OG0003546
OG0003547
OG0003548
OG0003549
OG0003550
OG0003551
OG0003552
OG0003553
OG0003554
OG0003555
OG0003556
OG0003557
OG0003558
OG0003559
OG0003560
OG0003561
OG0003562
OG0003563
OG0003564
OG0003565
OG0003566
OG0003567
OG0003568
OG0003569
OG0003570
OG0003571
OG0003572
OG0003573
OG0003574
OG0003575
OG0003576
OG0003577
OG0003578
OG0003579
OG0003580
OG0003581
OG0003582
OG0003583
OG0003584
OG0003586
OG0003587
OG0003588
OG0003589
OG0003590
OG0003591
OG0003592
OG0003593
OG0003594
OG0003595
OG0003596
OG0003597
OG0003598
OG0003599
OG0003600
OG0003601
OG0003602
OG0003603
OG0003604
OG0003605
OG0003606
OG0003607
OG0003608
OG0003609
OG0003610
OG0003611
OG0003612
OG0003613
OG0003614
OG0003615
OG0003616
OG0003617
OG0003618
OG0003619
OG0003620
OG0003621
OG0003622
OG0003623
OG0003624
OG0003625
OG0003626
OG0003627
OG0003628
OG0003629
OG0003630
OG0003631
OG0003632
OG0003633
OG0003634
OG0003635
OG0003636
OG0003637
OG0003638
OG0003639
OG0003640
OG0003641
OG0003642
OG0003643
OG0003644
OG0003645
OG0003646
OG0003647
OG0003648
OG0003649
OG0003650
OG0003651
OG0003652
OG0003653
OG0003654
OG0003655
OG0003656
OG0003657
OG0003658
OG0003659
OG0003660
OG0003661
OG0003662
OG0003663
OG0003664
OG0003665
OG0003666
OG0003667
OG0003668
OG0003669
OG0003670
OG0003671
OG0003672
OG0003673
OG0003674
OG0003675
OG0003676
OG0003677
OG0003678
OG0003679
OG0003680
OG0003682
OG0003683
OG0003684
OG0003685
OG0003686
OG0003687
OG0003688
OG0003689
OG0003690
OG0003691
OG0003692
OG0003694
OG0003695
OG0003696
OG0003697
OG0003698
OG0003699
OG0003700
OG0003701
OG0003702
OG0003703
OG0003704
OG0003705
OG0003706
OG0003707
OG0003708
OG0003709
OG0003710
OG0003711
OG0003712
OG0003713
OG0003714
OG0003715
OG0003716
OG0003717
OG0003718
OG0003719
OG0003720
OG0003721
OG0003722
OG0003723
OG0003724
OG0003725
OG0003726
OG0003727
OG0003728
OG0003729
OG0003730
OG0003731
OG0003732
OG0003733
OG0003734
OG0003736
OG0003737
OG0003738
OG0003739
OG0003740
OG0003741
OG0003742
OG0003743
OG0003744
OG0003745
OG0003746
OG0003747
OG0003748
OG0003749
OG0003750
OG0003751
OG0003752
OG0003753
OG0003754
OG0003755
OG0003756
OG0003757
OG0003758
OG0003759
OG0003760
OG0003761
OG0003762
OG0003763
OG0003764
OG0003765
OG0003766
OG0003767
OG0003768
OG0003769
OG0003770
OG0003771
OG0003772
OG0003773
OG0003774
OG0003775
OG0003776
OG0003778
OG0003779
OG0003780
OG0003781
OG0003782
OG0003783
OG0003784
OG0003785
OG0003786
OG0003787
OG0003788
OG0003789
OG0003790
OG0003791
OG0003792
OG0003793
OG0003794
OG0003795
OG0003796
OG0003797
OG0003798
OG0003799
OG0003800
OG0003801
OG0003802
OG0003803
OG0003804
OG0003805
OG0003806
OG0003807
OG0003808
OG0003809
OG0003810
OG0003811
OG0003812
OG0003813
OG0003814
OG0003815
OG0003816
OG0003817
OG0003819
OG0003820
OG0003821
OG0003822
OG0003823
OG0003824
OG0003825
OG0003826
OG0003827
OG0003828
OG0003829
OG0003830
OG0003831
OG0003832
OG0003833
OG0003834
OG0003835
OG0003836
OG0003837
OG0003838
OG0003839
OG0003840
OG0003841
OG0003842
OG0003843
OG0003845
OG0003846
OG0003847
OG0003848
OG0003849
OG0003850
OG0003851
OG0003852
OG0003853
OG0003854
OG0003855
OG0003856
OG0003857
OG0003858
OG0003859
OG0003860
OG0003861
OG0003862
OG0003863
OG0003864
OG0003865
OG0003866
OG0003867
OG0003868
OG0003869
OG0003870
OG0003871
OG0003872
OG0003873
OG0003874
OG0003875
OG0003876
OG0003877
OG0003878
OG0003879
OG0003880
OG0003881
OG0003882
OG0003883
OG0003884
OG0003885
OG0003886
OG0003887
OG0003888
OG0003889
OG0003890
OG0003891
OG0003892
OG0003893
OG0003894
OG0003895
OG0003896
OG0003897
OG0003898
OG0003899
OG0003900
OG0003901
OG0003902
OG0003903
OG0003904
OG0003905
OG0003906
OG0003907
OG0003908
OG0003909
OG0003910
OG0003911
OG0003912
OG0003913
OG0003914
OG0003915
OG0003916
OG0003917
OG0003918
OG0003919
OG0003920
OG0003921
OG0003922
OG0003923
OG0003924
OG0003925
OG0003926
OG0003927
OG0003928
OG0003929
OG0003930
OG0003931
OG0003932
OG0003933
OG0003934
OG0003935
OG0003936
OG0003937
OG0003938
OG0003939
OG0003940
OG0003941
OG0003942
OG0003943
OG0003944
OG0003945
OG0003946
OG0003947
OG0003948
OG0003949
OG0003950
OG0003951
OG0003952
OG0003953
OG0003954
OG0003955
OG0003956
OG0003957
OG0003958
OG0003959
OG0003960
OG0003961
OG0003962
OG0003963
OG0003964
OG0003965
OG0003966
OG0003967
OG0003968
OG0003969
OG0003970
OG0003971
OG0003972
OG0003974
OG0003975
OG0003976
OG0003977
OG0003978
OG0003979
OG0003980
OG0003981
OG0003982
OG0003983
OG0003984
OG0003985
OG0003986
OG0003987
OG0003988
OG0003989
OG0003990
OG0003991
OG0003992
OG0003993
OG0003994
OG0003995
OG0003996
OG0003997
OG0003998
OG0003999
OG0004000
OG0004001
OG0004002
OG0004003
OG0004004
OG0004005
OG0004006
OG0004007
OG0004008
OG0004009
OG0004010
OG0004011
OG0004012
OG0004013
OG0004014
OG0004015
OG0004016
OG0004017
OG0004018
OG0004019
OG0004020
OG0004021
OG0004022
OG0004023
OG0004024
OG0004025
OG0004026
OG0004027
OG0004028
OG0004029
OG0004030
OG0004032
OG0004033
OG0004034
OG0004035
OG0004036
OG0004037
OG0004038
OG0004039
OG0004040
OG0004041
OG0004042
OG0004044
OG0004045
OG0004046
OG0004047
OG0004050
OG0004051
OG0004052
OG0004053
OG0004054
OG0004055
OG0004056
OG0004057
OG0004058
OG0004059
OG0004060
OG0004061
OG0004062
OG0004063
OG0004064
OG0004066
OG0004067
OG0004068
OG0004069
OG0004070
OG0004071
OG0004072
OG0004073
OG0004074
OG0004075
OG0004076
OG0004077
OG0004078
OG0004079
OG0004080
OG0004081
OG0004082
OG0004083
OG0004084
OG0004085
OG0004086
OG0004087
OG0004088
OG0004089
OG0004090
OG0004091
OG0004092
OG0004094
OG0004095
OG0004096
OG0004097
OG0004098
OG0004099
OG0004100
OG0004101
OG0004102
OG0004103
OG0004104
OG0004105
OG0004106
OG0004107
OG0004108
OG0004109
OG0004110
OG0004111
OG0004112
OG0004113
OG0004114
OG0004115
OG0004116
OG0004117
OG0004118
OG0004119
OG0004120
OG0004121
OG0004122
OG0004123
OG0004124
OG0004125
OG0004126
OG0004127
OG0004128
OG0004129
OG0004130
OG0004131
OG0004132
OG0004133
OG0004134
OG0004135
OG0004136
OG0004137
OG0004138
OG0004139
OG0004141
OG0004142
OG0004143
OG0004144
OG0004145
OG0004146
OG0004147
OG0004148
OG0004149
OG0004150
OG0004151
OG0004152
OG0004153
OG0004154
OG0004155
OG0004156
OG0004157
OG0004158
OG0004159
OG0004160
OG0004161
OG0004162
OG0004163
OG0004164
OG0004165
OG0004166
OG0004167
OG0004168
OG0004169
OG0004170
OG0004171
OG0004172
OG0004173
OG0004174
OG0004175
OG0004176
OG0004177
OG0004178
OG0004179
OG0004180
OG0004181
OG0004182
OG0004183
OG0004185
OG0004186
OG0004187
OG0004188
OG0004189
OG0004190
OG0004191
OG0004192
OG0004193
OG0004194
OG0004195
OG0004196
OG0004197
OG0004198
OG0004200
OG0004201
OG0004202
OG0004203
OG0004204
OG0004205
OG0004206
OG0004207
OG0004208
OG0004209
OG0004210
OG0004211
OG0004212
OG0004213
OG0004214
OG0004215
OG0004216
OG0004217
OG0004218
OG0004219
OG0004220
OG0004221
OG0004222
OG0004223
OG0004224
OG0004225
OG0004226
OG0004227
OG0004228
OG0004229
OG0004230
OG0004231
OG0004232
OG0004233
OG0004235
OG0004236
OG0004237
OG0004238
OG0004239
OG0004240
OG0004241
OG0004242
OG0004243
OG0004244
OG0004245
OG0004246
OG0004247
OG0004248
OG0004249
OG0004250
OG0004251
OG0004252
OG0004253
OG0004254
OG0004256
OG0004257
OG0004258
OG0004259
OG0004261
OG0004262
OG0004263
OG0004264
OG0004265
OG0004266
OG0004267
OG0004268
OG0004269
OG0004270
OG0004271
OG0004273
OG0004274
OG0004275
OG0004276
OG0004277
OG0004278
OG0004279
OG0004280
OG0004281
OG0004282
OG0004283
OG0004284
OG0004285
OG0004286
OG0004287
OG0004288
OG0004289
OG0004290
OG0004291
OG0004292
OG0004293
OG0004294
OG0004295
OG0004296
OG0004297
OG0004298
OG0004299
OG0004300
OG0004301
OG0004302
OG0004303
OG0004304
OG0004305
OG0004306
OG0004307
OG0004308
OG0004309
OG0004310
OG0004311
OG0004312
OG0004313
OG0004314
OG0004315
OG0004316
OG0004317
OG0004318
OG0004319
OG0004321
OG0004322
OG0004323
OG0004324
OG0004325
OG0004326
OG0004327
OG0004328
OG0004329
OG0004330
OG0004331
OG0004332
OG0004333
OG0004334
OG0004335
OG0004336
OG0004337
OG0004338
OG0004339
OG0004340
OG0004341
OG0004342
OG0004343
OG0004344
OG0004345
OG0004346
OG0004347
OG0004348
OG0004349
OG0004350
OG0004351
OG0004352
OG0004353
OG0004354
OG0004356
OG0004357
OG0004358
OG0004359
OG0004360
OG0004361
OG0004362
OG0004363
OG0004364
OG0004365
OG0004366
OG0004367
OG0004368
OG0004369
OG0004370
OG0004371
OG0004372
OG0004373
OG0004374
OG0004375
OG0004376
OG0004378
OG0004379
OG0004380
OG0004381
OG0004383
OG0004384
OG0004385
OG0004387
OG0004388
OG0004389
OG0004390
OG0004391
OG0004392
OG0004393
OG0004394
OG0004395
OG0004396
OG0004397
OG0004398
OG0004399
OG0004400
OG0004401
OG0004402
OG0004403
OG0004404
OG0004405
OG0004406
OG0004407
OG0004408
OG0004409
OG0004410
OG0004411
OG0004412
OG0004413
OG0004415
OG0004416
OG0004417
OG0004418
OG0004419
OG0004420
OG0004421
OG0004422
OG0004423
OG0004424
OG0004425
OG0004426
OG0004427
OG0004428
OG0004429
OG0004430
OG0004431
OG0004432
OG0004433
OG0004434
OG0004435
OG0004437
OG0004438
OG0004439
OG0004440
OG0004441
OG0004442
OG0004443
OG0004444
OG0004445
OG0004446
OG0004447
OG0004448
OG0004449
OG0004450
OG0004451
OG0004452
OG0004453
OG0004454
OG0004455
OG0004456
OG0004457
OG0004458
OG0004459
OG0004460
OG0004461
OG0004462
OG0004463
OG0004464
OG0004465
OG0004466
OG0004467
OG0004468
OG0004469
OG0004470
OG0004471
OG0004472
OG0004473
OG0004474
OG0004475
OG0004476
OG0004477
OG0004478
OG0004479
OG0004480
OG0004481
OG0004482
OG0004483
OG0004484
OG0004485
OG0004486
OG0004487
OG0004488
OG0004489
OG0004490
OG0004491
OG0004492
OG0004493
OG0004494
OG0004495
OG0004496
OG0004497
OG0004498
OG0004499
OG0004501
OG0004502
OG0004503
OG0004504
OG0004505
OG0004506
OG0004507
OG0004508
OG0004509
OG0004510
OG0004512
OG0004513
OG0004514
OG0004515
OG0004516
OG0004517
OG0004518
OG0004519
OG0004520
OG0004521
OG0004522
OG0004523
OG0004524
OG0004525
OG0004526
OG0004527
OG0004528
OG0004529
OG0004530
OG0004531
OG0004532
OG0004533
OG0004534
OG0004535
OG0004536
OG0004537
OG0004538
OG0004539
OG0004540
OG0004541
OG0004542
OG0004543
OG0004544
OG0004545
OG0004546
OG0004547
OG0004548
OG0004549
OG0004550
OG0004551
OG0004552
OG0004553
OG0004554
OG0004555
OG0004556
OG0004557
OG0004558
OG0004559
OG0004560
OG0004561
OG0004562
OG0004563
OG0004564
OG0004565
OG0004566
OG0004567
OG0004568
OG0004569
OG0004570
OG0004571
OG0004572
OG0004573
OG0004574
OG0004575
OG0004576
OG0004577
OG0004579
OG0004580
OG0004581
OG0004582
OG0004583
OG0004584
OG0004585
OG0004586
OG0004587
OG0004588
OG0004589
OG0004590
OG0004591
OG0004592
OG0004593
OG0004594
OG0004595
OG0004596
OG0004597
OG0004598
OG0004599
OG0004600
OG0004601
OG0004602
OG0004603
OG0004604
OG0004605
OG0004606
OG0004607
OG0004608
OG0004609
OG0004610
OG0004611
OG0004612
OG0004613
OG0004614
OG0004615
OG0004616
OG0004617
OG0004618
OG0004619
OG0004620
OG0004621
OG0004622
OG0004623
OG0004624
OG0004625
OG0004626
OG0004627
OG0004628
OG0004630
OG0004631
OG0004632
OG0004633
OG0004634
OG0004635
OG0004636
OG0004637
OG0004638
OG0004639
OG0004640
OG0004641
OG0004642
OG0004643
OG0004644
OG0004645
OG0004646
OG0004647
OG0004648
OG0004649
OG0004650
OG0004651
OG0004652
OG0004654
OG0004655
OG0004656
OG0004657
OG0004658
OG0004659
OG0004660
OG0004661
OG0004662
OG0004663
OG0004664
OG0004665
OG0004666
OG0004667
OG0004668
OG0004669
OG0004670
OG0004671
OG0004672
OG0004673
OG0004674
OG0004675
OG0004676
OG0004677
OG0004679
OG0004680
OG0004681
OG0004682
OG0004683
OG0004685
OG0004686
OG0004687
OG0004688
OG0004689
OG0004690
OG0004691
OG0004692
OG0004693
OG0004694
OG0004695
OG0004696
OG0004697
OG0004698
OG0004699
OG0004700
OG0004701
OG0004702
OG0004703
OG0004704
OG0004705
OG0004706
OG0004707
OG0004708
OG0004710
OG0004711
OG0004712
OG0004713
OG0004714
OG0004715
OG0004716
OG0004717
OG0004718
OG0004719
OG0004720
OG0004721
OG0004722
OG0004723
OG0004725
OG0004726
OG0004727
OG0004728
OG0004729
OG0004730
OG0004731
OG0004732
OG0004733
OG0004734
OG0004735
OG0004736
OG0004737
OG0004738
OG0004739
OG0004741
OG0004742
OG0004743
OG0004744
OG0004745
OG0004746
OG0004747
OG0004748
OG0004749
OG0004750
OG0004751
OG0004752
OG0004753
OG0004754
OG0004755
OG0004756
OG0004757
OG0004758
OG0004759
OG0004760
OG0004761
OG0004762
OG0004763
OG0004764
OG0004765
OG0004766
OG0004767
OG0004768
OG0004769
OG0004770
OG0004771
OG0004772
OG0004773
OG0004774
OG0004775
OG0004777
OG0004778
OG0004779
OG0004780
OG0004781
OG0004782
OG0004783
OG0004784
OG0004785
OG0004786
OG0004787
OG0004788
OG0004789
OG0004790
OG0004791
OG0004792
OG0004793
OG0004794
OG0004795
OG0004796
OG0004797
OG0004798
OG0004799
OG0004800
OG0004802
OG0004803
OG0004804
OG0004805
OG0004806
OG0004807
OG0004808
OG0004809
OG0004810
OG0004811
OG0004812
OG0004813
OG0004814
OG0004815
OG0004816
OG0004817
OG0004818
OG0004819
OG0004820
OG0004821
OG0004822
OG0004823
OG0004824
OG0004825
OG0004826
OG0004827
OG0004828
OG0004829
OG0004830
OG0004832
OG0004833
OG0004834
OG0004835
OG0004836
OG0004837
OG0004838
OG0004839
OG0004840
OG0004841
OG0004842
OG0004843
OG0004844
OG0004845
OG0004846
OG0004847
OG0004848
OG0004849
OG0004850
OG0004851
OG0004852
OG0004853
OG0004855
OG0004856
OG0004857
OG0004858
OG0004859
OG0004860
OG0004861
OG0004862
OG0004863
OG0004864
OG0004865
OG0004866
OG0004867
OG0004868
OG0004869
OG0004870
OG0004871
OG0004872
OG0004873
OG0004874
OG0004875
OG0004876
OG0004877
OG0004878
OG0004879
OG0004880
OG0004881
OG0004882
OG0004883
OG0004884
OG0004885
OG0004886
OG0004887
OG0004888
OG0004889
OG0004890
OG0004891
OG0004892
OG0004893
OG0004894
OG0004895
OG0004897
OG0004898
OG0004899
OG0004900
OG0004901
OG0004902
OG0004904
OG0004905
OG0004906
OG0004907
OG0004908
OG0004909
OG0004910
OG0004911
OG0004912
OG0004913
OG0004914
OG0004915
OG0004916
OG0004917
OG0004918
OG0004919
OG0004920
OG0004921
OG0004922
OG0004923
OG0004924
OG0004925
OG0004926
OG0004927
OG0004928
OG0004929
OG0004930
OG0004932
OG0004933
OG0004934
OG0004935
OG0004936
OG0004937
OG0004938
OG0004939
OG0004940
OG0004941
OG0004942
OG0004943
OG0004944
OG0004945
OG0004946
OG0004947
OG0004948
OG0004949
OG0004950
OG0004951
OG0004952
OG0004953
OG0004954
OG0004955
OG0004956
OG0004957
OG0004958
OG0004959
OG0004960
OG0004961
OG0004962
OG0004963
OG0004964
OG0004965
OG0004966
OG0004967
OG0004968
OG0004969
OG0004970
OG0004971
OG0004972
OG0004973
OG0004974
OG0004975
OG0004976
OG0004977
OG0004978
OG0004979
OG0004980
OG0004981
OG0004982
OG0004983
OG0004984
OG0004985
OG0004986
OG0004987
OG0004988
OG0004989
OG0004990
OG0004991
OG0004992
OG0004993
OG0004994
OG0004995
OG0004996
OG0004997
OG0004998
OG0004999
OG0005000
OG0005001
OG0005002
OG0005003
OG0005004
OG0005005
OG0005006
OG0005007
OG0005008
OG0005009
OG0005010
OG0005011
OG0005012
OG0005013
OG0005014
OG0005015
OG0005016
OG0005017
OG0005018
OG0005019
OG0005020
OG0005021
OG0005022
OG0005023
OG0005024
OG0005025
OG0005026
OG0005027
OG0005028
OG0005029
OG0005031
OG0005032
OG0005033
OG0005034
OG0005035
OG0005036
OG0005037
OG0005038
OG0005039
OG0005040
OG0005041
OG0005042
OG0005043
OG0005044
OG0005045
OG0005046
OG0005047
OG0005048
OG0005049
OG0005050
OG0005051
OG0005052
OG0005053
OG0005054
OG0005055
OG0005056
OG0005057
OG0005058
OG0005059
OG0005060
OG0005061
OG0005062
OG0005063
OG0005064
OG0005065
OG0005066
OG0005068
OG0005069
OG0005070
OG0005071
OG0005072
OG0005073
OG0005074
OG0005075
OG0005076
OG0005077
OG0005079
OG0005080
OG0005081
OG0005082
OG0005083
OG0005084
OG0005085
OG0005086
OG0005087
OG0005088
OG0005089
OG0005090
OG0005091
OG0005092
OG0005093
OG0005094
OG0005095
OG0005096
OG0005097
OG0005098
OG0005099
OG0005100
OG0005101
OG0005102
OG0005103
OG0005104
OG0005105
OG0005106
OG0005107
OG0005108
OG0005109
OG0005110
OG0005111
OG0005112
OG0005113
OG0005114
OG0005115
OG0005116
OG0005117
OG0005118
OG0005119
OG0005120
OG0005121
OG0005122
OG0005123
OG0005124
OG0005125
OG0005126
OG0005127
OG0005128
OG0005129
OG0005130
OG0005131
OG0005132
OG0005133
OG0005134
OG0005135
OG0005136
OG0005137
OG0005138
OG0005139
OG0005140
OG0005141
OG0005142
OG0005143
OG0005144
OG0005145
OG0005146
OG0005147
OG0005148
OG0005149
OG0005150
OG0005151
OG0005152
OG0005153
OG0005154
OG0005155
OG0005156
OG0005157
OG0005158
OG0005159
OG0005160
OG0005161
OG0005162
OG0005163
OG0005164
OG0005165
OG0005166
OG0005167
OG0005168
OG0005169
OG0005170
OG0005171
OG0005172
OG0005173
OG0005174
OG0005175
OG0005176
OG0005177
OG0005178
OG0005179
OG0005180
OG0005181
OG0005182
OG0005183
OG0005184
OG0005185
OG0005186
OG0005187
OG0005188
OG0005189
OG0005190
OG0005191
OG0005192
OG0005193
OG0005194
OG0005195
OG0005196
OG0005197
OG0005198
OG0005199
OG0005200
OG0005201
OG0005202
OG0005203
OG0005204
OG0005205
OG0005206
OG0005207
OG0005208
OG0005209
OG0005210
OG0005211
OG0005212
OG0005213
OG0005214
OG0005215
OG0005216
OG0005217
OG0005218
OG0005219
OG0005220
OG0005221
OG0005222
OG0005223
OG0005224
OG0005225
OG0005226
OG0005227
OG0005228
OG0005229
OG0005230
OG0005231
OG0005233
OG0005234
OG0005235
OG0005236
OG0005237
OG0005238
OG0005239
OG0005240
OG0005241
OG0005242
OG0005243
OG0005244
OG0005245
OG0005246
OG0005247
OG0005248
OG0005249
OG0005250
OG0005251
OG0005252
OG0005253
OG0005254
OG0005255
OG0005256
OG0005257
OG0005258
OG0005259
OG0005260
OG0005261
OG0005262
OG0005263
OG0005264
OG0005265
OG0005266
OG0005267
OG0005268
OG0005269
OG0005270
OG0005271
OG0005272
OG0005273
OG0005274
OG0005275
OG0005276
OG0005277
OG0005278
OG0005279
OG0005280
OG0005281
OG0005282
OG0005283
OG0005284
OG0005285
OG0005286
OG0005287
OG0005288
OG0005289
OG0005290
OG0005291
OG0005292
OG0005293
OG0005294
OG0005295
OG0005296
OG0005297
OG0005298
OG0005299
OG0005300
OG0005301
OG0005302
OG0005303
OG0005304
OG0005305
OG0005306
OG0005307
OG0005308
OG0005309
OG0005310
OG0005311
OG0005312
OG0005313
OG0005314
OG0005315
OG0005316
OG0005317
OG0005318
OG0005319
OG0005320
OG0005321
OG0005322
OG0005323
OG0005324
OG0005325
OG0005326
OG0005327
OG0005328
OG0005329
OG0005330
OG0005331
OG0005332
OG0005333
OG0005335
OG0005336
OG0005337
OG0005338
OG0005339
OG0005340
OG0005342
OG0005343
OG0005344
OG0005345
OG0005346
OG0005347
OG0005348
OG0005349
OG0005350
OG0005351
OG0005352
OG0005353
OG0005354
OG0005355
OG0005356
OG0005357
OG0005358
OG0005359
OG0005360
OG0005361
OG0005362
OG0005363
OG0005364
OG0005365
OG0005366
OG0005367
OG0005368
OG0005369
OG0005370
OG0005371
OG0005372
OG0005373
OG0005374
OG0005375
OG0005376
OG0005377
OG0005378
OG0005379
OG0005380
OG0005381
OG0005382
OG0005383
OG0005384
OG0005385
OG0005386
OG0005387
OG0005388
OG0005389
OG0005390
OG0005391
OG0005392
OG0005393
OG0005394
OG0005395
OG0005396
OG0005397
OG0005398
OG0005399
OG0005400
OG0005401
OG0005402
OG0005403
OG0005404
OG0005405
OG0005406
OG0005407
OG0005408
OG0005409
OG0005410
OG0005411
OG0005412
OG0005414
OG0005415
OG0005416
OG0005417
OG0005418
OG0005420
OG0005421
OG0005422
OG0005423
OG0005424
OG0005425
OG0005426
OG0005427
OG0005428
OG0005429
OG0005430
OG0005431
OG0005432
OG0005433
OG0005434
OG0005435
OG0005436
OG0005437
OG0005438
OG0005439
OG0005440
OG0005441
OG0005442
OG0005443
OG0005444
OG0005445
OG0005446
OG0005447
OG0005448
OG0005449
OG0005450
OG0005451
OG0005452
OG0005453
OG0005454
OG0005455
OG0005456
OG0005457
OG0005458
OG0005459
OG0005460
OG0005461
OG0005462
OG0005463
OG0005464
OG0005465
OG0005466
OG0005467
OG0005468
OG0005469
OG0005471
OG0005472
OG0005473
OG0005474
OG0005475
OG0005476
OG0005477
OG0005478
OG0005479
OG0005480
OG0005481
OG0005482
OG0005483
OG0005484
OG0005485
OG0005486
OG0005487
OG0005488
OG0005489
OG0005490
OG0005491
OG0005492
OG0005493
OG0005494
OG0005495
OG0005496
OG0005497
OG0005498
OG0005499
OG0005500
OG0005501
OG0005502
OG0005503
OG0005504
OG0005505
OG0005506
OG0005507
OG0005508
OG0005509
OG0005510
OG0005511
OG0005512
OG0005513
OG0005514
OG0005515
OG0005516
OG0005517
OG0005518
OG0005519
OG0005520
OG0005521
OG0005522
OG0005523
OG0005524
OG0005525
OG0005526
OG0005527
OG0005528
OG0005529
OG0005530
OG0005531
OG0005532
OG0005533
OG0005534
OG0005535
OG0005536
OG0005537
OG0005538
OG0005539
OG0005540
OG0005541
OG0005542
OG0005543
OG0005544
OG0005545
OG0005546
OG0005547
OG0005548
OG0005549
OG0005550
OG0005551
OG0005552
OG0005553
OG0005554
OG0005555
OG0005556
OG0005557
OG0005558
OG0005559
OG0005560
OG0005561
OG0005562
OG0005563
OG0005564
OG0005565
OG0005566
OG0005567
OG0005568
OG0005569
OG0005570
OG0005571
OG0005572
OG0005573
OG0005574
OG0005575
OG0005576
OG0005577
OG0005578
OG0005579
OG0005580
OG0005581
OG0005582
OG0005583
OG0005584
OG0005585
OG0005586
OG0005587
OG0005588
OG0005589
OG0005590
OG0005591
OG0005592
OG0005593
OG0005594
OG0005595
OG0005596
OG0005597
OG0005598
OG0005599
OG0005600
OG0005601
OG0005602
OG0005603
OG0005604
OG0005605
OG0005606
OG0005607
OG0005608
OG0005609
OG0005610
OG0005611
OG0005612
OG0005613
OG0005614
OG0005615
OG0005617
OG0005618
OG0005619
OG0005620
OG0005621
OG0005622
OG0005623
OG0005624
OG0005625
OG0005626
OG0005627
OG0005628
OG0005629
OG0005630
OG0005631
OG0005632
OG0005633
OG0005634
OG0005635
OG0005636
OG0005637
OG0005638
OG0005639
OG0005640
OG0005641
OG0005642
OG0005643
OG0005644
OG0005645
OG0005646
OG0005647
OG0005648
OG0005649
OG0005650
OG0005651
OG0005652
OG0005653
OG0005654
OG0005655
OG0005656
OG0005657
OG0005658
OG0005659
OG0005660
OG0005661
OG0005662
OG0005663
OG0005664
OG0005665
OG0005666
OG0005667
OG0005668
OG0005669
OG0005670
OG0005671
OG0005672
OG0005674
OG0005675
OG0005676
OG0005677
OG0005678
OG0005679
OG0005680
OG0005681
OG0005682
OG0005683
OG0005684
OG0005685
OG0005686
OG0005687
OG0005688
OG0005689
OG0005691
OG0005692
OG0005693
OG0005694
OG0005695
OG0005696
OG0005697
OG0005698
OG0005699
OG0005700
OG0005701
OG0005702
OG0005703
OG0005704
OG0005705
OG0005706
OG0005707
OG0005708
OG0005709
OG0005710
OG0005711
OG0005712
OG0005713
OG0005714
OG0005715
OG0005716
OG0005717
OG0005718
OG0005719
OG0005720
OG0005721
OG0005722
OG0005723
OG0005724
OG0005725
OG0005726
OG0005727
OG0005728
OG0005729
OG0005730
OG0005731
OG0005732
OG0005733
OG0005734
OG0005735
OG0005736
OG0005737
OG0005738
OG0005739
OG0005740
OG0005741
OG0005742
OG0005743
OG0005744
OG0005745
OG0005746
OG0005747
OG0005748
OG0005749
OG0005750
OG0005751
OG0005752
OG0005753
OG0005754
OG0005755
OG0005756
OG0005757
OG0005758
OG0005759
OG0005760
OG0005761
OG0005762
OG0005763
OG0005764
OG0005765
OG0005766
OG0005767
OG0005768
OG0005769
OG0005770
OG0005771
OG0005772
OG0005773
OG0005774
OG0005775
OG0005776
OG0005777
OG0005778
OG0005779
OG0005780
OG0005781
OG0005782
OG0005783
OG0005784
OG0005785
OG0005786
OG0005787
OG0005788
OG0005789
OG0005790
OG0005791
OG0005792
OG0005793
OG0005794
OG0005795
OG0005796
OG0005797
OG0005798
OG0005799
OG0005800
OG0005801
OG0005802
OG0005803
OG0005804
OG0005805
OG0005806
OG0005807
OG0005808
OG0005809
OG0005810
OG0005811
OG0005812
OG0005813
OG0005814
OG0005815
OG0005816
OG0005817
OG0005818
OG0005819
OG0005820
OG0005821
OG0005822
OG0005823
OG0005824
OG0005825
OG0005826
OG0005827
OG0005828
OG0005830
OG0005831
OG0005832
OG0005833
OG0005834
OG0005835
OG0005836
OG0005837
OG0005838
OG0005839
OG0005840
OG0005841
OG0005842
OG0005843
OG0005844
OG0005845
OG0005846
OG0005847
OG0005848
OG0005849
OG0005850
OG0005851
OG0005852
OG0005853
OG0005854
OG0005855
OG0005856
OG0005857
OG0005858
OG0005859
OG0005860
OG0005861
OG0005862
OG0005863
OG0005864
OG0005865
OG0005866
OG0005867
OG0005868
OG0005869
OG0005870
OG0005871
OG0005872
OG0005873
OG0005874
OG0005875
OG0005876
OG0005877
OG0005878
OG0005879
OG0005880
OG0005881
OG0005882
OG0005883
OG0005884
OG0005885
OG0005886
OG0005887
OG0005888
OG0005889
OG0005890
OG0005891
OG0005892
OG0005893
OG0005894
OG0005895
OG0005896
OG0005897
OG0005898
OG0005899
OG0005900
OG0005901
OG0005902
OG0005903
OG0005904
OG0005905
OG0005906
OG0005907
OG0005908
OG0005909
OG0005910
OG0005911
OG0005912
OG0005913
OG0005914
OG0005915
OG0005916
OG0005917
OG0005918
OG0005919
OG0005920
OG0005921
OG0005922
OG0005923
OG0005924
OG0005925
OG0005927
OG0005928
OG0005929
OG0005930
OG0005931
OG0005932
OG0005933
OG0005934
OG0005935
OG0005936
OG0005937
OG0005938
OG0005939
OG0005940
OG0005941
OG0005942
OG0005943
OG0005944
OG0005945
OG0005946
OG0005947
OG0005948
OG0005949
OG0005950
OG0005951
OG0005952
OG0005953
OG0005954
OG0005955
OG0005956
OG0005957
OG0005958
OG0005959
OG0005960
OG0005961
OG0005964
OG0005965
OG0005966
OG0005967
OG0005968
OG0005969
OG0005970
OG0005971
OG0005972
OG0005973
OG0005974
OG0005975
OG0005976
OG0005977
OG0005978
OG0005979
OG0005980
OG0005981
OG0005982
OG0005983
OG0005984
OG0005985
OG0005986
OG0005987
OG0005988
OG0005989
OG0005990
OG0005991
OG0005992
OG0005993
OG0005994
OG0005995
OG0005996
OG0005997
OG0005998
OG0005999
OG0006000
OG0006001
OG0006002
OG0006003
OG0006004
OG0006005
OG0006006
OG0006007
OG0006008
OG0006009
OG0006010
OG0006011
OG0006012
OG0006013
OG0006014
OG0006015
OG0006016
OG0006017
OG0006018
OG0006019
OG0006020
OG0006021
OG0006022
OG0006023
OG0006024
OG0006025
OG0006026
OG0006027
OG0006028
OG0006029
OG0006030
OG0006031
OG0006032
OG0006033
OG0006034
OG0006035
OG0006036
OG0006038
OG0006039
OG0006040
OG0006041
OG0006042
OG0006043
OG0006044
OG0006045
OG0006046
OG0006047
OG0006048
OG0006049
OG0006050
OG0006051
OG0006052
OG0006053
OG0006054
OG0006055
OG0006056
OG0006057
OG0006058
OG0006059
OG0006060
OG0006061
OG0006062
OG0006063
OG0006064
OG0006065
OG0006066
OG0006067
OG0006068
OG0006069
OG0006070
OG0006071
OG0006072
OG0006073
OG0006074
OG0006075
OG0006076
OG0006077
OG0006078
OG0006079
OG0006080
OG0006081
OG0006082
OG0006083
OG0006084
OG0006085
OG0006086
OG0006087
OG0006088
OG0006089
OG0006090
OG0006091
OG0006092
OG0006093
OG0006094
OG0006095
OG0006096
OG0006097
OG0006098
OG0006099
OG0006100
OG0006101
OG0006102
OG0006103
OG0006104
OG0006105
OG0006106
OG0006107
OG0006108
OG0006109
OG0006110
OG0006111
OG0006112
OG0006113
OG0006114
OG0006115
OG0006116
OG0006117
OG0006118
OG0006119
OG0006120
OG0006121
OG0006122
OG0006123
OG0006124
OG0006125
OG0006126
OG0006127
OG0006128
OG0006129
OG0006130
OG0006132
OG0006133
OG0006135
OG0006136
OG0006138
OG0006139
OG0006140
OG0006141
OG0006142
OG0006143
OG0006144
OG0006145
OG0006146
OG0006147
OG0006148
OG0006149
OG0006150
OG0006151
OG0006152
OG0006153
OG0006154
OG0006155
OG0006156
OG0006157
OG0006158
OG0006159
OG0006160
OG0006161
OG0006162
OG0006163
OG0006164
OG0006165
OG0006166
OG0006167
OG0006168
OG0006170
OG0006171
OG0006172
OG0006173
OG0006174
OG0006175
OG0006176
OG0006177
OG0006178
OG0006179
OG0006180
OG0006181
OG0006182
OG0006183
OG0006184
OG0006185
OG0006186
OG0006187
OG0006188
OG0006189
OG0006190
OG0006191
OG0006192
OG0006193
OG0006194
OG0006195
OG0006196
OG0006197
OG0006198
OG0006199
OG0006200
OG0006201
OG0006202
OG0006203
OG0006204
OG0006205
OG0006206
OG0006207
OG0006208
OG0006209
OG0006210
OG0006211
OG0006212
OG0006213
OG0006214
OG0006215
OG0006216
OG0006217
OG0006218
OG0006219
OG0006220
OG0006221
OG0006222
OG0006223
OG0006224
OG0006225
OG0006226
OG0006227
OG0006228
OG0006229
OG0006231
OG0006232
OG0006233
OG0006234
OG0006235
OG0006236
OG0006237
OG0006238
OG0006239
OG0006240
OG0006241
OG0006242
OG0006243
OG0006244
OG0006245
OG0006246
OG0006247
OG0006248
OG0006249
OG0006250
OG0006251
OG0006252
OG0006253
OG0006254
OG0006255
OG0006256
OG0006257
OG0006258
OG0006259
OG0006260
OG0006261
OG0006262
OG0006263
OG0006264
OG0006265
OG0006266
OG0006267
OG0006268
OG0006269
OG0006270
OG0006271
OG0006272
OG0006273
OG0006274
OG0006275
OG0006276
OG0006277
OG0006278
OG0006279
OG0006280
OG0006281
OG0006282
OG0006283
OG0006284
OG0006285
OG0006286
OG0006287
OG0006288
OG0006289
OG0006290
OG0006291
OG0006292
OG0006293
OG0006294
OG0006295
OG0006296
OG0006297
OG0006298
OG0006299
OG0006300
OG0006301
OG0006302
OG0006303
OG0006304
OG0006305
OG0006306
OG0006307
OG0006308
OG0006309
OG0006310
OG0006311
OG0006312
OG0006313
OG0006314
OG0006315
OG0006316
OG0006317
OG0006318
OG0006319
OG0006320
OG0006321
OG0006322
OG0006323
OG0006324
OG0006325
OG0006326
OG0006327
OG0006328
OG0006329
OG0006330
OG0006331
OG0006332
OG0006333
OG0006334
OG0006335
OG0006336
OG0006337
OG0006338
OG0006340
OG0006341
OG0006342
OG0006343
OG0006344
OG0006345
OG0006346
OG0006347
OG0006348
OG0006349
OG0006350
OG0006351
OG0006352
OG0006353
OG0006354
OG0006355
OG0006356
OG0006357
OG0006358
OG0006359
OG0006360
OG0006361
OG0006362
OG0006363
OG0006364
OG0006365
OG0006366
OG0006367
OG0006368
OG0006369
OG0006370
OG0006371
OG0006372
OG0006373
OG0006374
OG0006375
OG0006376
OG0006377
OG0006378
OG0006379
OG0006380
OG0006381
OG0006382
OG0006383
OG0006384
OG0006385
OG0006386
OG0006387
OG0006388
OG0006389
OG0006390
OG0006391
OG0006392
OG0006393
OG0006394
OG0006395
OG0006396
OG0006397
OG0006398
OG0006399
OG0006400
OG0006401
OG0006402
OG0006403
OG0006404
OG0006405
OG0006406
OG0006407
OG0006408
OG0006409
OG0006410
OG0006411
OG0006412
OG0006413
OG0006414
OG0006415
OG0006416
OG0006417
OG0006418
OG0006419
OG0006420
OG0006421
OG0006422
OG0006423
OG0006424
OG0006425
OG0006426
OG0006427
OG0006428
OG0006429
OG0006430
OG0006431
OG0006432
OG0006433
OG0006434
OG0006435
OG0006436
OG0006437
OG0006439
OG0006440
OG0006441
OG0006442
OG0006443
OG0006444
OG0006445
OG0006446
OG0006447
OG0006448
OG0006449
OG0006450
OG0006451
OG0006452
OG0006453
OG0006454
OG0006455
OG0006456
OG0006457
OG0006458
OG0006459
OG0006460
OG0006461
OG0006462
OG0006463
OG0006464
OG0006465
OG0006466
OG0006467
OG0006468
OG0006469
OG0006470
OG0006471
OG0006472
OG0006473
OG0006474
OG0006475
OG0006476
OG0006477
OG0006478
OG0006479
OG0006480
OG0006481
OG0006482
OG0006483
OG0006484
OG0006485
OG0006486
OG0006487
OG0006488
OG0006489
OG0006490
OG0006491
OG0006492
OG0006494
OG0006495
OG0006496
OG0006497
OG0006498
OG0006499
OG0006500
OG0006501
OG0006502
OG0006503
OG0006504
OG0006505
OG0006506
OG0006507
OG0006508
OG0006509
OG0006510
OG0006511
OG0006512
OG0006513
OG0006514
OG0006515
OG0006516
OG0006517
OG0006518
OG0006519
OG0006520
OG0006521
OG0006522
OG0006523
OG0006524
OG0006525
OG0006526
OG0006527
OG0006528
OG0006529
OG0006530
OG0006531
OG0006532
OG0006533
OG0006534
OG0006535
OG0006536
OG0006537
OG0006538
OG0006539
OG0006540
OG0006541
OG0006542
OG0006543
OG0006544
OG0006545
OG0006546
OG0006547
OG0006548
OG0006549
OG0006550
OG0006551
OG0006552
OG0006553
OG0006554
OG0006555
OG0006556
OG0006557
OG0006558
OG0006559
OG0006560
OG0006561
OG0006562
OG0006563
OG0006564
OG0006565
OG0006566
OG0006567
OG0006568
OG0006569
OG0006570
OG0006571
OG0006572
OG0006573
OG0006574
OG0006575
OG0006576
OG0006577
OG0006578
OG0006579
OG0006580
OG0006581
OG0006582
OG0006583
OG0006584
OG0006585
OG0006586
OG0006587
OG0006588
OG0006589
OG0006590
OG0006591
OG0006592
OG0006593
OG0006595
OG0006596
OG0006597
OG0006598
OG0006599
OG0006600
OG0006601
OG0006602
OG0006603
OG0006604
OG0006605
OG0006606
OG0006607
OG0006608
OG0006609
OG0006610
OG0006611
OG0006612
OG0006613
OG0006614
OG0006615
OG0006616
OG0006617
OG0006618
OG0006619
OG0006620
OG0006621
OG0006622
OG0006623
OG0006624
OG0006625
OG0006626
OG0006627
OG0006628
OG0006630
OG0006631
OG0006632
OG0006633
OG0006634
OG0006635
OG0006636
OG0006637
OG0006638
OG0006639
OG0006640
OG0006641
OG0006642
OG0006643
OG0006644
OG0006645
OG0006646
OG0006647
OG0006648
OG0006649
OG0006650
OG0006651
OG0006652
OG0006653
OG0006654
OG0006655
OG0006656
OG0006657
OG0006658
OG0006659
OG0006660
OG0006661
OG0006662
OG0006663
OG0006664
OG0006665
OG0006666
OG0006667
OG0006668
OG0006669
OG0006670
OG0006671
OG0006672
OG0006673
OG0006674
OG0006675
OG0006676
OG0006677
OG0006678
OG0006679
OG0006680
OG0006681
OG0006682
OG0006683
OG0006684
OG0006685
OG0006686
OG0006687
OG0006688
OG0006689
OG0006690
OG0006691
OG0006692
OG0006693
OG0006694
OG0006695
OG0006696
OG0006697
OG0006698
OG0006699
OG0006700
OG0006701
OG0006702
OG0006703
OG0006704
OG0006705
OG0006706
OG0006708
OG0006709
OG0006710
OG0006711
OG0006712
OG0006713
OG0006714
OG0006715
OG0006716
OG0006717
OG0006718
OG0006719
OG0006720
OG0006721
OG0006722
OG0006723
OG0006724
OG0006725
OG0006726
OG0006727
OG0006728
OG0006729
OG0006730
OG0006731
OG0006732
OG0006733
OG0006734
OG0006735
OG0006736
OG0006737
OG0006738
OG0006739
OG0006740
OG0006741
OG0006742
OG0006743
OG0006744
OG0006745
OG0006746
OG0006747
OG0006748
OG0006749
OG0006750
OG0006751
OG0006752
OG0006753
OG0006754
OG0006755
OG0006756
OG0006757
OG0006758
OG0006759
OG0006760
OG0006761
OG0006762
OG0006763
OG0006764
OG0006765
OG0006766
OG0006767
OG0006768
OG0006769
OG0006770
OG0006771
OG0006772
OG0006773
OG0006774
OG0006775
OG0006776
OG0006777
OG0006778
OG0006779
OG0006780
OG0006781
OG0006782
OG0006783
OG0006784
OG0006785
OG0006786
OG0006787
OG0006788
OG0006789
OG0006790
OG0006791
OG0006792
OG0006793
OG0006794
OG0006795
OG0006796
OG0006797
OG0006798
OG0006799
OG0006800
OG0006801
OG0006802
OG0006803
OG0006804
OG0006805
OG0006806
OG0006807
OG0006808
OG0006809
OG0006810
OG0006811
OG0006812
OG0006813
OG0006814
OG0006815
OG0006816
OG0006817
OG0006818
OG0006819
OG0006820
OG0006821
OG0006822
OG0006823
OG0006824
OG0006825
OG0006826
OG0006827
OG0006828
OG0006829
OG0006830
OG0006831
OG0006832
OG0006833
OG0006834
OG0006835
OG0006836
OG0006837
OG0006838
OG0006839
OG0006841
OG0006842
OG0006843
OG0006844
OG0006845
OG0006846
OG0006847
OG0006848
OG0006849
OG0006850
OG0006851
OG0006852
OG0006853
OG0006854
OG0006855
OG0006856
OG0006857
OG0006858
OG0006859
OG0006860
OG0006861
OG0006862
OG0006863
OG0006864
OG0006865
OG0006866
OG0006867
OG0006868
OG0006869
OG0006870
OG0006871
OG0006872
OG0006873
OG0006874
OG0006875
OG0006876
OG0006877
OG0006878
OG0006879
OG0006880
OG0006881
OG0006882
OG0006883
OG0006884
OG0006885
OG0006886
OG0006887
OG0006888
OG0006889
OG0006890
OG0006891
OG0006892
OG0006893
OG0006894
OG0006895
OG0006896
OG0006897
OG0006898
OG0006900
OG0006901
OG0006902
OG0006903
OG0006904
OG0006905
OG0006906
OG0006907
OG0006908
OG0006909
OG0006910
OG0006911
OG0006912
OG0006913
OG0006914
OG0006915
OG0006916
OG0006917
OG0006918
OG0006919
OG0006920
OG0006921
OG0006922
OG0006923
OG0006924
OG0006925
OG0006926
OG0006927
OG0006928
OG0006929
OG0006930
OG0006932
OG0006933
OG0006934
OG0006935
OG0006936
OG0006937
OG0006938
OG0006939
OG0006940
OG0006941
OG0006942
OG0006943
OG0006944
OG0006945
OG0006946
OG0006947
OG0006948
OG0006949
OG0006950
OG0006951
OG0006952
OG0006953
OG0006954
OG0006955
OG0006956
OG0006957
OG0006958
OG0006959
OG0006960
OG0006961
OG0006962
OG0006963
OG0006964
OG0006965
OG0006966
OG0006967
OG0006968
OG0006969
OG0006970
OG0006971
OG0006972
OG0006973
OG0006974
OG0006975
OG0006976
OG0006977
OG0006978
OG0006979
OG0006980
OG0006981
OG0006982
OG0006983
OG0006984
OG0006985
OG0006986
OG0006987
OG0006988
OG0006989
OG0006990
OG0006991
OG0006992
OG0006993
OG0006994
OG0006995
OG0006996
OG0006997
OG0006998
OG0006999
OG0007000
OG0007001
OG0007002
OG0007003
OG0007004
OG0007005
OG0007006
OG0007007
OG0007008
OG0007009
OG0007010
OG0007011
OG0007012
OG0007013
OG0007014
OG0007015
OG0007016
OG0007017
OG0007018
OG0007019
OG0007020
OG0007021
OG0007022
OG0007023
OG0007024
OG0007025
OG0007026
OG0007027
OG0007028
OG0007029
OG0007030
OG0007031
OG0007032
OG0007033
OG0007034
OG0007035
OG0007036
OG0007037
OG0007038
OG0007039
OG0007040
OG0007041
OG0007042
OG0007043
OG0007044
OG0007045
OG0007046
OG0007047
OG0007048
OG0007049
OG0007050
OG0007051
OG0007052
OG0007053
OG0007054
OG0007055
OG0007056
OG0007057
OG0007058
OG0007059
OG0007060
OG0007061
OG0007062
OG0007063
OG0007064
OG0007065
OG0007066
OG0007067
OG0007068
OG0007069
OG0007070
OG0007071
OG0007072
OG0007073
OG0007074
OG0007075
OG0007076
OG0007077
OG0007078
OG0007079
OG0007080
OG0007081
OG0007082
OG0007083
OG0007084
OG0007085
OG0007086
OG0007087
OG0007088
OG0007089
OG0007090
OG0007091
OG0007092
OG0007093
OG0007094
OG0007095
OG0007096
OG0007097
OG0007098
OG0007099
OG0007100
OG0007101
OG0007102
OG0007103
OG0007104
OG0007105
OG0007106
OG0007107
OG0007108
OG0007109
OG0007110
OG0007111
OG0007112
OG0007113
OG0007114
OG0007115
OG0007116
OG0007117
OG0007118
OG0007119
OG0007120
OG0007121
OG0007122
OG0007123
OG0007124
OG0007125
OG0007126
OG0007127
OG0007128
OG0007129
OG0007130
OG0007131
OG0007132
OG0007133
OG0007134
OG0007135
OG0007136
OG0007137
OG0007138
OG0007139
OG0007140
OG0007141
OG0007142
OG0007143
OG0007144
OG0007145
OG0007146
OG0007147
OG0007148
OG0007149
OG0007150
OG0007151
OG0007152
OG0007153
OG0007154
OG0007155
OG0007156
OG0007157
OG0007158
OG0007159
OG0007160
OG0007161
OG0007162
OG0007163
OG0007164
OG0007165
OG0007166
OG0007167
OG0007168
OG0007169
OG0007170
OG0007171
OG0007172
OG0007173
OG0007174
OG0007175
OG0007176
OG0007177
OG0007178
OG0007179
OG0007180
OG0007181
OG0007182
OG0007183
OG0007184
OG0007185
OG0007186
OG0007187
OG0007188
OG0007189
OG0007190
OG0007191
OG0007192
OG0007193
OG0007194
OG0007195
OG0007196
OG0007197
OG0007198
OG0007199
OG0007200
OG0007201
OG0007202
OG0007203
OG0007204
OG0007205
OG0007206
OG0007207
OG0007208
OG0007209
OG0007210
OG0007211
OG0007212
OG0007213
OG0007214
OG0007215
OG0007216
OG0007217
OG0007218
OG0007219
OG0007220
OG0007221
OG0007222
OG0007223
OG0007224
OG0007225
OG0007226
OG0007227
OG0007228
OG0007229
OG0007230
OG0007231
OG0007232
OG0007233
OG0007234
OG0007235
OG0007236
OG0007237
OG0007238
OG0007239
OG0007240
OG0007242
OG0007243
OG0007244
OG0007245
OG0007246
OG0007247
OG0007248
OG0007249
OG0007250
OG0007251
OG0007252
OG0007253
OG0007254
OG0007255
OG0007256
OG0007257
OG0007258
OG0007259
OG0007260
OG0007261
OG0007262
OG0007263
OG0007264
OG0007265
OG0007266
OG0007267
OG0007268
OG0007269
OG0007270
OG0007271
OG0007272
OG0007273
OG0007274
OG0007275
OG0007276
OG0007277
OG0007278
OG0007279
OG0007280
OG0007281
OG0007282
OG0007283
OG0007284
OG0007285
OG0007286
OG0007287
OG0007288
OG0007289
OG0007290
OG0007291
OG0007292
OG0007293
OG0007294
OG0007295
OG0007296
OG0007297
OG0007298
OG0007299
OG0007300
OG0007301
OG0007302
OG0007303
OG0007304
OG0007305
OG0007306
OG0007307
OG0007308
OG0007310
OG0007311
OG0007312
OG0007313
OG0007314
OG0007315
OG0007316
OG0007317
OG0007318
OG0007319
OG0007320
OG0007321
OG0007322
OG0007323
OG0007324
OG0007325
OG0007327
OG0007328
OG0007329
OG0007330
OG0007331
OG0007332
OG0007333
OG0007334
OG0007335
OG0007336
OG0007337
OG0007338
OG0007339
OG0007340
OG0007341
OG0007342
OG0007343
OG0007344
OG0007345
OG0007346
OG0007347
OG0007348
OG0007349
OG0007350
OG0007351
OG0007353
OG0007354
OG0007355
OG0007356
OG0007357
OG0007358
OG0007359
OG0007360
OG0007361
OG0007362
OG0007363
OG0007364
OG0007365
OG0007366
OG0007367
OG0007368
OG0007369
OG0007370
OG0007371
OG0007372
OG0007373
OG0007374
OG0007377
OG0007378
OG0007379
OG0007380
OG0007381
OG0007382
OG0007383
OG0007384
OG0007385
OG0007386
OG0007387
OG0007388
OG0007389
OG0007390
OG0007391
OG0007392
OG0007393
OG0007394
OG0007395
OG0007396
OG0007397
OG0007398
OG0007399
OG0007400
OG0007401
OG0007402
OG0007403
OG0007404
OG0007405
OG0007406
OG0007407
OG0007408
OG0007409
OG0007410
OG0007411
OG0007412
OG0007413
OG0007414
OG0007415
OG0007416
OG0007417
OG0007418
OG0007419
OG0007420
OG0007421
OG0007422
OG0007423
OG0007424
OG0007425
OG0007426
OG0007427
OG0007428
OG0007429
OG0007430
OG0007431
OG0007432
OG0007433
OG0007434
OG0007435
OG0007436
OG0007437
OG0007438
OG0007439
OG0007440
OG0007441
OG0007442
OG0007443
OG0007444
OG0007445
OG0007446
OG0007447
OG0007448
OG0007449
OG0007450
OG0007451
OG0007452
OG0007453
OG0007455
OG0007456
OG0007457
OG0007458
OG0007459
OG0007460
OG0007461
OG0007462
OG0007463
OG0007464
OG0007465
OG0007466
OG0007467
OG0007468
OG0007469
OG0007470
OG0007471
OG0007472
OG0007473
OG0007474
OG0007475
OG0007476
OG0007477
OG0007478
OG0007479
OG0007480
OG0007481
OG0007483
OG0007484
OG0007485
OG0007486
OG0007487
OG0007488
OG0007489
OG0007490
OG0007491
OG0007492
OG0007493
OG0007494
OG0007495
OG0007496
OG0007497
OG0007498
OG0007499
OG0007500
OG0007501
OG0007502
OG0007503
OG0007504
OG0007505
OG0007506
OG0007507
OG0007508
OG0007509
OG0007510
OG0007511
OG0007512
OG0007513
OG0007514
OG0007515
OG0007516
OG0007517
OG0007518
OG0007519
OG0007520
OG0007521
OG0007522
OG0007523
OG0007524
OG0007525
OG0007526
OG0007527
OG0007530
OG0007531
OG0007532
OG0007533
OG0007534
OG0007535
OG0007536
OG0007537
OG0007538
OG0007539
OG0007540
OG0007541
OG0007542
OG0007543
OG0007544
OG0007545
OG0007546
OG0007547
OG0007548
OG0007549
OG0007550
OG0007551
OG0007552
OG0007553
OG0007554
OG0007555
OG0007556
OG0007557
OG0007558
OG0007559
OG0007560
OG0007561
OG0007563
OG0007564
OG0007565
OG0007566
OG0007567
OG0007568
OG0007570
OG0007571
OG0007572
OG0007573
OG0007574
OG0007575
OG0007576
OG0007577
OG0007578
OG0007579
OG0007580
OG0007581
OG0007582
OG0007584
OG0007585
OG0007586
OG0007590
OG0007591
OG0007593
OG0007594
OG0007597
OG0007598
OG0007599
OG0007601
OG0007602
OG0007603
OG0007604
OG0007605
OG0007606
OG0007607
OG0007609
OG0007610
OG0007611
OG0007612
OG0007613
OG0007614
OG0007616
OG0007618
OG0007619
OG0007623
OG0007625
OG0007628
OG0007630
OG0007632
OG0007633
OG0007634
OG0007635
OG0007636
OG0007637
OG0007638
OG0007639
OG0007640
OG0007641
OG0007642
OG0007643
OG0007645
OG0007646
OG0007647
OG0007648
OG0007649
OG0007650
OG0007651
OG0007652
OG0007653
OG0007654
OG0007655
OG0007657
OG0007658
OG0007659
OG0007660
OG0007661
OG0007662
OG0007663
OG0007664
OG0007665
OG0007666
OG0007667
OG0007668
OG0007670
OG0007675
OG0007680
OG0007681
OG0007682
OG0007683
OG0007684
OG0007686
OG0007687
OG0007688
OG0007689
OG0007690
OG0007692
OG0007693
OG0007694
OG0007695
OG0007696
OG0007697
OG0007698
OG0007699
OG0007700
OG0007702
OG0007703
OG0007704
OG0007705
OG0007706
OG0007707
OG0007708
OG0007709
OG0007710
OG0007711
OG0007712
OG0007715
OG0007716
OG0007717
OG0007718
OG0007719
OG0007720
OG0007721
OG0007722
OG0007723
OG0007724
OG0007725
OG0007726
OG0007727
OG0007729
OG0007730
OG0007731
OG0007732
OG0007733
OG0007734
OG0007735
OG0007736
OG0007737
OG0007738
OG0007739
OG0007740
OG0007742
OG0007743
OG0007744
OG0007745
OG0007746
OG0007747
OG0007748
OG0007749
OG0007750
OG0007751
OG0007752
OG0007753
OG0007754
OG0007755
OG0007756
OG0007758
OG0007759
OG0007760
OG0007762
OG0007763
OG0007764
OG0007765
OG0007766
OG0007767
OG0007768
OG0007769
OG0007770
OG0007772
OG0007773
OG0007774
OG0007775
OG0007776
OG0007777
OG0007778
OG0007779
OG0007780
OG0007781
OG0007782
OG0007783
OG0007784
OG0007785
OG0007786
OG0007788
OG0007791
OG0007792
OG0007794
OG0007795
OG0007796
OG0007797
OG0007798
OG0007799
OG0007800
OG0007801
OG0007802
OG0007803
OG0007804
OG0007805
OG0007806
OG0007808
OG0007809
OG0007810
OG0007811
OG0007815
OG0007817
OG0007818
OG0007819
OG0007820
OG0007821
OG0007822
OG0007823
OG0007824
OG0007825
OG0007826
OG0007827
OG0007828
OG0007829
OG0007830
OG0007831
OG0007832
OG0007834
OG0007835
OG0007836
OG0007837
OG0007838
OG0007839
OG0007840
OG0007841
OG0007842
OG0007843
OG0007846
OG0007847
OG0007848
OG0007849
OG0007850
OG0007852
OG0007853
OG0007854
OG0007855
OG0007856
OG0007860
OG0007861
OG0007862
OG0007863
OG0007864
OG0007865
OG0007867
OG0007868
OG0007869
OG0007870
OG0007871
OG0007872
OG0007873
OG0007874
OG0007875
OG0007876
OG0007877
OG0007878
OG0007879
OG0007880
OG0007881
OG0007882
OG0007883
OG0007884
OG0007885
OG0007886
OG0007887
OG0007888
OG0007889
OG0007890
OG0007893
OG0007894
OG0007895
OG0007900
OG0007901
OG0007902
OG0007903
OG0007904
OG0007905
OG0007906
OG0007907
OG0007909
OG0007910
OG0007911
OG0007912
OG0007913
OG0007914
OG0007916
OG0007917
OG0007918
OG0007919
OG0007920
OG0007921
OG0007922
OG0007923
OG0007925
OG0007926
OG0007927
OG0007928
OG0007929
OG0007930
OG0007931
OG0007932
OG0007933
OG0007934
OG0007935
OG0007936
OG0007937
OG0007938
OG0007939
OG0007940
OG0007943
OG0007944
OG0007945
OG0007946
OG0007948
OG0007949
OG0007950
OG0007952
OG0007953
OG0007954
OG0007956
OG0007958
OG0007959
OG0007960
OG0007961
OG0007962
OG0007963
OG0007964
OG0007965
OG0007966
OG0007967
OG0007968
OG0007969
OG0007972
OG0007973
OG0007974
OG0007975
OG0007976
OG0007978
OG0007979
OG0007980
OG0007981
OG0007983
OG0007984
OG0007986
OG0007987
OG0007988
OG0007989
OG0007990
OG0007991
OG0007993
OG0007994
OG0007995
OG0007998
OG0008000
OG0008001
OG0008002
OG0008003
OG0008004
OG0008006
OG0008007
OG0008008
OG0008009
OG0008010
OG0008011
OG0008012
OG0008013
OG0008014
OG0008015
OG0008016
OG0008017
OG0008018
OG0008019
OG0008020
OG0008021
OG0008022
OG0008023
OG0008024
OG0008025
OG0008026
OG0008027
OG0008028
OG0008029
OG0008031
OG0008033
OG0008034
OG0008035
OG0008036
OG0008037
OG0008038
OG0008039
OG0008040
OG0008042
OG0008044
OG0008045
OG0008046
OG0008047
OG0008049
OG0008050
OG0008051
OG0008053
OG0008054
OG0008055
OG0008056
OG0008058
OG0008059
OG0008061
OG0008062
OG0008063
OG0008064
OG0008065
OG0008067
OG0008068
OG0008069
OG0008070
OG0008073
OG0008074
OG0008075
OG0008076
OG0008077
OG0008078
OG0008079
OG0008080
OG0008081
OG0008083
OG0008084
OG0008086
OG0008089
OG0008090
OG0008091
OG0008093
OG0008094
OG0008095
OG0008096
OG0008097
OG0008098
OG0008099
OG0008101
OG0008102
OG0008103
OG0008104
OG0008105
OG0008109
OG0008110
OG0008112
OG0008113
OG0008114
OG0008115
OG0008116
OG0008117
OG0008120
OG0008124
OG0008125
OG0008126
OG0008127
OG0008128
OG0008129
OG0008130
OG0008131
OG0008132
OG0008133
OG0008136
OG0008137
OG0008138
OG0008139
OG0008140
OG0008141
OG0008142
OG0008143
OG0008144
OG0008145
OG0008146
OG0008147
OG0008148
OG0008149
OG0008150
OG0008151
OG0008152
OG0008153
OG0008156
OG0008157
OG0008158
OG0008159
OG0008161
OG0008162
OG0008163
OG0008165
OG0008166
OG0008167
OG0008168
OG0008169
OG0008170
OG0008171
OG0008172
OG0008173
OG0008174
OG0008175
OG0008177
OG0008179
OG0008180
OG0008181
OG0008182
OG0008183
OG0008184
OG0008185
OG0008186
OG0008187
OG0008188
OG0008189
OG0008190
OG0008191
OG0008192
OG0008193
OG0008194
OG0008195
OG0008196
OG0008198
OG0008199
OG0008201
OG0008202
OG0008203
OG0008204
OG0008205
OG0008206
OG0008207
OG0008208
OG0008209
OG0008210
OG0008211
OG0008212
OG0008213
OG0008214
OG0008215
OG0008216
OG0008217
OG0008218
OG0008219
OG0008220
OG0008222
OG0008223
OG0008224
OG0008225
OG0008226
OG0008227
OG0008228
OG0008229
OG0008230
OG0008231
OG0008232
OG0008233
OG0008234
OG0008235
OG0008236
OG0008237
OG0008238
OG0008239
OG0008240
OG0008241
OG0008242
OG0008243
OG0008244
OG0008245
OG0008246
OG0008247
OG0008248
OG0008249
OG0008250
OG0008251
OG0008252
OG0008253
OG0008254
OG0008255
OG0008256
OG0008258
OG0008259
OG0008260
OG0008261
OG0008262
OG0008263
OG0008264
OG0008265
OG0008266
OG0008268
OG0008269
OG0008270
OG0008271
OG0008273
OG0008274
OG0008275
OG0008276
OG0008277
OG0008281
OG0008282
OG0008284
OG0008285
OG0008286
OG0008288
OG0008289
OG0008290
OG0008291
OG0008292
OG0008293
OG0008294
OG0008296
OG0008297
OG0008298
OG0008299
OG0008300
OG0008301
OG0008302
OG0008303
OG0008304
OG0008306
OG0008307
OG0008308
OG0008309
OG0008310
OG0008311
OG0008312
OG0008313
OG0008315
OG0008316
OG0008317
OG0008318
OG0008319
OG0008320
OG0008321
OG0008322
OG0008323
OG0008324
OG0008325
OG0008326
OG0008327
OG0008328
OG0008329
OG0008330
OG0008331
OG0008333
OG0008334
OG0008335
OG0008336
OG0008337
OG0008338
OG0008339
OG0008340
OG0008341
OG0008342
OG0008343
OG0008345
OG0008346
OG0008347
OG0008350
OG0008351
OG0008352
OG0008353
OG0008354
OG0008355
OG0008356
OG0008357
OG0008358
OG0008359
OG0008361
OG0008362
OG0008363
OG0008364
OG0008365
OG0008366
OG0008367
OG0008369
OG0008370
OG0008371
OG0008372
OG0008373
OG0008374
OG0008375
OG0008376
OG0008377
OG0008378
OG0008379
OG0008381
OG0008382
OG0008383
OG0008384
OG0008385
OG0008386
OG0008387
OG0008389
OG0008390
OG0008391
OG0008392
OG0008393
OG0008394
OG0008395
OG0008396
OG0008397
OG0008398
OG0008399
OG0008400
OG0008402
OG0008403
OG0008404
OG0008405
OG0008406
OG0008407
OG0008408
OG0008409
OG0008410
OG0008412
OG0008413
OG0008414
OG0008415
OG0008416
OG0008417
OG0008418
OG0008419
OG0008420
OG0008421
OG0008422
OG0008423
OG0008425
OG0008426
OG0008427
OG0008428
OG0008429
OG0008430
OG0008431
OG0008432
OG0008433
OG0008434
OG0008435
OG0008436
OG0008437
OG0008438
OG0008439
OG0008440
OG0008442
OG0008443
OG0008445
OG0008446
OG0008447
OG0008448
OG0008449
OG0008450
OG0008451
OG0008452
OG0008453
OG0008454
OG0008455
OG0008456
OG0008457
OG0008458
OG0008459
OG0008460
OG0008461
OG0008462
OG0008463
OG0008464
OG0008465
OG0008466
OG0008467
OG0008468
OG0008469
OG0008470
OG0008471
OG0008472
OG0008473
OG0008474
OG0008475
OG0008476
OG0008477
OG0008478
OG0008479
OG0008480
OG0008481
OG0008482
OG0008483
OG0008485
OG0008486
OG0008487
OG0008488
OG0008489
OG0008490
OG0008491
OG0008492
OG0008493
OG0008494
OG0008495
OG0008496
OG0008497
OG0008499
OG0008500
OG0008501
OG0008502
OG0008503
OG0008504
OG0008505
OG0008506
OG0008507
OG0008508
OG0008509
OG0008510
OG0008511
OG0008512
OG0008513
OG0008514
OG0008515
OG0008516
OG0008517
OG0008518
OG0008519
OG0008520
OG0008521
OG0008522
OG0008523
OG0008524
OG0008525
OG0008526
OG0008527
OG0008529
OG0008530
OG0008531
OG0008532
OG0008533
OG0008534
OG0008535
OG0008538
OG0008540
OG0008541
OG0008542
OG0008543
OG0008544
OG0008546
OG0008547
OG0008549
OG0008550
OG0008552
OG0008553
OG0008554
OG0008555
OG0008556
OG0008557
OG0008560
OG0008561
OG0008562
OG0008563
OG0008564
OG0008565
OG0008566
OG0008567
OG0008568
OG0008569
OG0008571
OG0008572
OG0008573
OG0008574
OG0008575
OG0008576
OG0008577
OG0008578
OG0008581
OG0008582
OG0008583
OG0008585
OG0008587
OG0008588
OG0008589
OG0008590
OG0008591
OG0008592
OG0008593
OG0008594
OG0008595
OG0008596
OG0008597
OG0008598
OG0008599
OG0008600
OG0008601
OG0008602
OG0008603
OG0008604
OG0008605
OG0008606
OG0008607
OG0008608
OG0008609
OG0008610
OG0008611
OG0008612
OG0008613
OG0008614
OG0008615
OG0008617
OG0008618
OG0008620
OG0008621
OG0008622
OG0008623
OG0008624
OG0008625
OG0008626
OG0008627
OG0008628
OG0008629
OG0008631
OG0008632
OG0008633
OG0008634
OG0008635
OG0008636
OG0008637
OG0008640
OG0008642
OG0008643
OG0008644
OG0008646
OG0008647
OG0008648
OG0008649
OG0008650
OG0008651
OG0008652
OG0008653
OG0008654
OG0008655
OG0008656
OG0008657
OG0008658
OG0008659
OG0008661
OG0008662
OG0008663
OG0008664
OG0008665
OG0008666
OG0008667
OG0008668
OG0008669
OG0008670
OG0008671
OG0008672
OG0008674
OG0008676
OG0008677
OG0008678
OG0008679
OG0008680
OG0008681
OG0008682
OG0008683
OG0008684
OG0008685
OG0008686
OG0008687
OG0008688
OG0008689
OG0008690
OG0008691
OG0008692
OG0008693
OG0008694
OG0008695
OG0008696
OG0008697
OG0008698
OG0008699
OG0008700
OG0008702
OG0008703
OG0008705
OG0008706
OG0008707
OG0008708
OG0008709
OG0008710
OG0008711
OG0008712
OG0008713
OG0008714
OG0008716
OG0008717
OG0008718
OG0008719
OG0008720
OG0008721
OG0008722
OG0008723
OG0008724
OG0008725
OG0008726
OG0008727
OG0008728
OG0008729
OG0008730
OG0008731
OG0008732
OG0008733
OG0008734
OG0008735
OG0008736
OG0008737
OG0008738
OG0008739
OG0008740
OG0008741
OG0008742
OG0008743
OG0008744
OG0008745
OG0008746
OG0008749
OG0008750
OG0008751
OG0008752
OG0008753
OG0008754
OG0008755
OG0008756
OG0008757
OG0008758
OG0008761
OG0008762
OG0008763
OG0008764
OG0008765
OG0008766
OG0008767
OG0008768
OG0008769
OG0008770
OG0008771
OG0008772
OG0008773
OG0008774
OG0008775
OG0008776
OG0008778
OG0008779
OG0008780
OG0008781
OG0008782
OG0008783
OG0008784
OG0008785
OG0008786
OG0008788
OG0008789
OG0008790
OG0008791
OG0008793
OG0008794
OG0008795
OG0008796
OG0008797
OG0008798
OG0008799
OG0008800
OG0008801
OG0008802
OG0008803
OG0008804
OG0008805
OG0008807
OG0008808
OG0008809
OG0008811
OG0008812
OG0008813
OG0008814
OG0008816
OG0008819
OG0008820
OG0008822
OG0008824
OG0008825
OG0008826
OG0008827
OG0008828
OG0008829
OG0008830
OG0008831
OG0008832
OG0008833
OG0008834
OG0008835
OG0008839
OG0008840
OG0008842
OG0008844
OG0008845
OG0008846
OG0008847
OG0008848
OG0008849
OG0008851
OG0008852
OG0008853
OG0008854
OG0008855
OG0008856
OG0008857
OG0008859
OG0008860
OG0008862
OG0008863
OG0008864
OG0008865
OG0008866
OG0008867
OG0008868
OG0008869
OG0008870
OG0008871
OG0008872
OG0008874
OG0008875
OG0008876
OG0008877
OG0008878
OG0008879
OG0008880
OG0008882
OG0008883
OG0008884
OG0008886
OG0008887
OG0008888
OG0008889
OG0008890
OG0008891
OG0008892
OG0008894
OG0008895
OG0008897
OG0008898
OG0008899
OG0008900
OG0008901
OG0008904
OG0008905
OG0008906
OG0008907
OG0008908
OG0008909
OG0008911
OG0008912
OG0008913
OG0008914
OG0008915
OG0008916
OG0008917
OG0008918
OG0008919
OG0008920
OG0008921
OG0008922
OG0008923
OG0008924
OG0008927
OG0008928
OG0008929
OG0008930
OG0008931
OG0008932
OG0008933
OG0008934
OG0008935
OG0008936
OG0008937
OG0008938
OG0008939
OG0008940
OG0008941
OG0008942
OG0008943
OG0008944
OG0008945
OG0008947
OG0008950
OG0008952
OG0008953
OG0008954
OG0008955
OG0008956
OG0008957
OG0008958
OG0008959
OG0008960
OG0008961
OG0008962
OG0008963
OG0008964
OG0008966
OG0008968
OG0008969
OG0008970
OG0008971
OG0008972
OG0008973
OG0008974
OG0008976
OG0008977
OG0008978
OG0008979
OG0008980
OG0008981
OG0008983
OG0008984
OG0008985
OG0008986
OG0008987
OG0008988
OG0008989
OG0008990
OG0008991
OG0008993
OG0008995
OG0008997
OG0008998
OG0008999
OG0009000
OG0009001
OG0009002
OG0009003
OG0009004
OG0009007
OG0009008
OG0009009
OG0009010
OG0009013
OG0009014
OG0009016
OG0009017
OG0009018
OG0009019
OG0009020
OG0009021
OG0009022
OG0009023
OG0009025
OG0009027
OG0009028
OG0009029
OG0009030
OG0009031
OG0009032
OG0009033
OG0009034
OG0009036
OG0009037
OG0009038
OG0009039
OG0009040
OG0009041
OG0009042
OG0009045
OG0009046
OG0009048
OG0009049
OG0009050
OG0009051
OG0009053
OG0009055
OG0009057
OG0009058
OG0009059
OG0009060
OG0009061
OG0009065
OG0009066
OG0009067
OG0009068
OG0009070
OG0009071
OG0009073
OG0009074
OG0009076
OG0009077
OG0009079
OG0009080
OG0009081
OG0009082
OG0009083
OG0009084
OG0009086
OG0009088
OG0009089
OG0009090
OG0009091
OG0009092
OG0009093
OG0009094
OG0009095
OG0009096
OG0009097
OG0009098
OG0009099
OG0009100
OG0009101
OG0009102
OG0009103
OG0009104
OG0009105
OG0009106
OG0009107
OG0009109
OG0009110
OG0009111
OG0009112
OG0009114
OG0009115
OG0009117
OG0009118
OG0009120
OG0009121
OG0009122
OG0009124
OG0009125
OG0009126
OG0009127
OG0009128
OG0009130
OG0009131
OG0009132
OG0009133
OG0009134
OG0009136
OG0009137
OG0009138
OG0009139
OG0009140
OG0009141
OG0009142
OG0009143
OG0009144
OG0009145
OG0009146
OG0009147
OG0009148
OG0009149
OG0009150
OG0009151
OG0009152
OG0009153
OG0009154
OG0009156
OG0009157
OG0009158
OG0009159
OG0009160
OG0009162
OG0009163
OG0009164
OG0009165
OG0009166
OG0009167
OG0009168
OG0009169
OG0009170
OG0009171
OG0009173
OG0009174
OG0009175
OG0009176
OG0009177
OG0009178
OG0009179
OG0009180
OG0009181
OG0009182
OG0009184
OG0009185
OG0009186
OG0009187
OG0009188
OG0009189
OG0009190
OG0009191
OG0009192
OG0009193
OG0009194
OG0009195
OG0009197
OG0009199
OG0009200
OG0009201
OG0009202
OG0009203
OG0009204
OG0009205
OG0009206
OG0009207
OG0009208
OG0009209
OG0009210
OG0009212
OG0009213
OG0009214
OG0009215
OG0009216
OG0009217
OG0009218
OG0009219
OG0009220
OG0009221
OG0009222
OG0009223
OG0009224
OG0009225
OG0009226
OG0009227
OG0009228
OG0009229
OG0009230
OG0009231
OG0009232
OG0009233
OG0009234
OG0009235
OG0009236
OG0009237
OG0009238
OG0009239
OG0009240
OG0009241
OG0009242
OG0009244
OG0009245
OG0009246
OG0009247
OG0009248
OG0009249
OG0009250
OG0009251
OG0009252
OG0009253
OG0009256
OG0009257
OG0009260
OG0009262
OG0009263
OG0009264
OG0009265
OG0009266
OG0009267
OG0009268
OG0009269
OG0009270
OG0009271
OG0009272
OG0009274
OG0009275
OG0009276
OG0009277
OG0009278
OG0009279
OG0009280
OG0009282
OG0009283
OG0009284
OG0009285
OG0009286
OG0009287
OG0009288
OG0009289
OG0009290
OG0009291
OG0009292
OG0009293
OG0009294
OG0009295
OG0009296
OG0009297
OG0009298
OG0009299
OG0009300
OG0009301
OG0009302
OG0009303
OG0009304
OG0009305
OG0009306
OG0009307
OG0009308
OG0009309
OG0009310
OG0009311
OG0009312
OG0009313
OG0009314
OG0009315
OG0009316
OG0009317
OG0009318
OG0009319
OG0009320
OG0009322
OG0009323
OG0009324
OG0009325
OG0009326
OG0009327
OG0009328
OG0009329
OG0009330
OG0009331
OG0009332
OG0009333
OG0009334
OG0009335
OG0009336
OG0009337
OG0009338
OG0009339
OG0009340
OG0009341
OG0009342
OG0009343
OG0009344
OG0009345
OG0009346
OG0009347
OG0009348
OG0009349
OG0009350
OG0009351
OG0009352
OG0009353
OG0009354
OG0009355
OG0009356
OG0009357
OG0009358
OG0009359
OG0009360
OG0009361
OG0009362
OG0009363
OG0009364
OG0009365
OG0009366
OG0009367
OG0009368
OG0009369
OG0009370
OG0009371
OG0009372
OG0009373
OG0009374
OG0009375
OG0009376
OG0009378
OG0009379
OG0009380
OG0009382
OG0009383
OG0009385
OG0009386
OG0009387
OG0009389
OG0009390
OG0009391
OG0009393
OG0009399
OG0009401
OG0009406
OG0009407
OG0009409
OG0009413
OG0009415
OG0009416
OG0009423
OG0009424
OG0009425
OG0009427
OG0009429
OG0009437
OG0009439
OG0009445
OG0009446
OG0009449
OG0009450
OG0009454
OG0009460
OG0009463
OG0009466
OG0009468
OG0009476
OG0009479
OG0009488
OG0009494
OG0009495
OG0009497
OG0009498
OG0009500
OG0009501
OG0009502
OG0009508
OG0009511
OG0009512
OG0009522
OG0009523
OG0009524
OG0009525
OG0009526
OG0009529
OG0009534
OG0009535
OG0009537
OG0009540
OG0009543
OG0009544
OG0009548
OG0009549
OG0009552
OG0009555
OG0009562
OG0009569
OG0009570
OG0009571
OG0009572
OG0009574
OG0009575
OG0009576
OG0009578
OG0009579
OG0009583
OG0009585
OG0009592
OG0009594
OG0009595
OG0009596
OG0009599
OG0009603
OG0009604
OG0009605
OG0009606
OG0009609
OG0009610
OG0009615
OG0009616
OG0009618
OG0009623
OG0009628
OG0009631
OG0009637
OG0009642
OG0009648
OG0009652
OG0009654
OG0009658
OG0009659
OG0009660
OG0009665
OG0009667
OG0009668
OG0009672
OG0009674
OG0009677
OG0009680
OG0009683
OG0009686
OG0009689
OG0009693
OG0009694
OG0009697
OG0009698
OG0009700
OG0009702
OG0009706
OG0009707
OG0009710
OG0009711
OG0009712
OG0009716
OG0009717
OG0009719
OG0009720
OG0009725
OG0009727
OG0009730
OG0009737
OG0009739
OG0009740
OG0009743
OG0009744
OG0009745
OG0009746
OG0009748
OG0009749
OG0009751
OG0009752
OG0009755
OG0009756
OG0009760
OG0009765
OG0009770
OG0009772
OG0009773
OG0009775
OG0009776
OG0009777
OG0009778
OG0009779
OG0009781
OG0009783
OG0009786
OG0009788
OG0009789
OG0009793
OG0009794
OG0009797
OG0009804
OG0009814
OG0009815
OG0009816
OG0009817
OG0009820
OG0009823
OG0009824
OG0009825
OG0009827
OG0009829
OG0009831
OG0009832
OG0009833
OG0009836
OG0009840
OG0009844
OG0009847
OG0009859
OG0009865
OG0009866
OG0009871
OG0009873
OG0009874
OG0009876
OG0009880
OG0009884
OG0009885
OG0009887
OG0009888
OG0009889
OG0009892
OG0009893
OG0009894
OG0009895
OG0009896
OG0009899
OG0009901
OG0009902
OG0009903
OG0009911
OG0009913
OG0009919
OG0009922
OG0009923
OG0009924
OG0009925
OG0009926
OG0009929
OG0009934
OG0009935
OG0009936
OG0009937
OG0009938
OG0009939
OG0009940
OG0009941
OG0009942
OG0009943
OG0009944
OG0009947
OG0009949
OG0009950
OG0009951
OG0009953
OG0009954
OG0009955
OG0009956
OG0009957
OG0009958
OG0009959
OG0009960
OG0009961
OG0009962
OG0009963
OG0009964
OG0009965
OG0009966
OG0009967
OG0009968
OG0009969
OG0009970
OG0009971
OG0009973
OG0009974
OG0009975
OG0009976
OG0009977
OG0009978
OG0009979
OG0009980
OG0009981
OG0009982
OG0009983
OG0009984
OG0009986
OG0009988
OG0009989
OG0009991
OG0009992
OG0009994
OG0009995
OG0009997
OG0009999
OG0010000
OG0010001
OG0010003
OG0010004
OG0010005
OG0010006
OG0010007
OG0010010
OG0010011
OG0010012
OG0010013
OG0010014
OG0010015
OG0010016
OG0010017
OG0010018
OG0010019
OG0010020
OG0010021
OG0010022
OG0010023
OG0010024
OG0010025
OG0010026
OG0010027
OG0010028
OG0010029
OG0010030
OG0010031
OG0010032
OG0010033
OG0010035
OG0010036
OG0010038
OG0010041
OG0010042
OG0010043
OG0010044
OG0010046
OG0010047
OG0010048
OG0010049
OG0010050
OG0010052
OG0010053
OG0010054
OG0010055
OG0010056
OG0010057
OG0010058
OG0010059
OG0010061
OG0010062
OG0010064
OG0010065
OG0010067
OG0010068
OG0010070
OG0010071
OG0010072
OG0010073
OG0010075
OG0010076
OG0010077
OG0010078
OG0010079
OG0010084
OG0010085
OG0010088
OG0010090
OG0010091
OG0010094
OG0010095
OG0010096
OG0010097
OG0010099
OG0010100
OG0010101
OG0010103
OG0010106
OG0010107
OG0010108
OG0010109
OG0010110
OG0010114
OG0010115
OG0010116
OG0010117
OG0010118
OG0010119
OG0010120
OG0010121
OG0010122
OG0010123
OG0010124
OG0010125
OG0010126
OG0010127
OG0010129
OG0010130
OG0010132
OG0010133
OG0010134
OG0010135
OG0010136
OG0010137
OG0010139
OG0010140
OG0010141
OG0010142
OG0010143
OG0010144
OG0010145
OG0010146
OG0010148
OG0010149
OG0010150
OG0010151
OG0010152
OG0010153
OG0010154
OG0010156
OG0010157
OG0010158
OG0010159
OG0010160
OG0010161
OG0010162
OG0010163
OG0010164
OG0010165
OG0010166
OG0010167
OG0010168
OG0010169
OG0010170
OG0010171
OG0010172
OG0010174
OG0010175
OG0010176
OG0010177
OG0010178
OG0010179
OG0010180
OG0010181
OG0010182
OG0010184
OG0010185
OG0010186
OG0010187
OG0010188
OG0010189
OG0010190
OG0010191
OG0010192
OG0010193
OG0010194
OG0010195
OG0010196
OG0010197
OG0010198
OG0010199
OG0010200
OG0010201
OG0010202
OG0010203
OG0010205
OG0010206
OG0010208
OG0010209
OG0010210
OG0010211
OG0010212
OG0010213
OG0010214
OG0010215
OG0010216
OG0010217
OG0010218
OG0010219
OG0010220
OG0010221
OG0010223
OG0010225
OG0010226
OG0010227
OG0010228
OG0010229
OG0010230
OG0010231
OG0010234
OG0010236
OG0010237
OG0010240
OG0010241
OG0010242
OG0010245
OG0010248
OG0010249
OG0010250
OG0010252
OG0010253
OG0010264
OG0010265
OG0010266
OG0010267
OG0010268
OG0010269
OG0010270
OG0010271
OG0010282
OG0010285
OG0010302
OG0010313
OG0010320
OG0010321
OG0010327
OG0010347
OG0010353
OG0010374
OG0010389
OG0010393
OG0010406
OG0010425
OG0010427
OG0010437
OG0010446
OG0010478
OG0010480
OG0010485
OG0010510
OG0010511
OG0010512
OG0010519
OG0010548
OG0010570
OG0010588
OG0010599
OG0010603
OG0010605
OG0010610
OG0010615
OG0010644
OG0010660
OG0010673
OG0010683
OG0010697
OG0010698
OG0010699
OG0010701
OG0010702
OG0010704
OG0010707
OG0010710
OG0010712
OG0010714
OG0010716
OG0010717
OG0010718
OG0010719
OG0010720
OG0010724
OG0010726
OG0010727
OG0010729
OG0010730
OG0010733
OG0010735
OG0010736
OG0010737
OG0010738
OG0010739
OG0010744
OG0010747
OG0010748
OG0010749
OG0010752
OG0010753
OG0010754
OG0010760
OG0010762
OG0010763
OG0010764
OG0010766
OG0010768
OG0010769
OG0010771
OG0010774
OG0010776
OG0010777
OG0010778
OG0010779
OG0010782
OG0010783
OG0010787
OG0010788
OG0010789
OG0010790
OG0010791
OG0010792
OG0010794
OG0010795
OG0010796
OG0010798
OG0010799
OG0010800
OG0010808
OG0010809
OG0010810
OG0010811
OG0010812
OG0010815
OG0010819
OG0010820
OG0010821
OG0010822
OG0010823
OG0010824
OG0010827
OG0010828
OG0010829
OG0010830
OG0010835
OG0010836
OG0010845
OG0010849
OG0010850
OG0010851
OG0010854
OG0010855
OG0010858
OG0010867
OG0010868
OG0010869
OG0010870
OG0010872
OG0010877
OG0010878
OG0010880
OG0010881
OG0010882
OG0010885
OG0010886
OG0010887
OG0010889
OG0010890
OG0010891
OG0010894
OG0010895
OG0010897
OG0010898
OG0010900
OG0010902
OG0010905
OG0010906
OG0010908
OG0010909
OG0010911
OG0010912
OG0010913
OG0010914
OG0010915
OG0010918
OG0010919
OG0010921
OG0010923
OG0010924
OG0010926
OG0010928
OG0010930
OG0010932
OG0010935
OG0010937
OG0010938
OG0010939
OG0010940
OG0010941
OG0010942
OG0010943
OG0010945
OG0010946
OG0010947
OG0010948
OG0010949
OG0010950
OG0010951
OG0010952
OG0010953
OG0010954
OG0010955
OG0010956
OG0010957
OG0010959
OG0010961
OG0010962
OG0010963
OG0010964
OG0010965
OG0010966
OG0010967
OG0010969
OG0010971
OG0010972
OG0010973
OG0010974
OG0010976
OG0010977
OG0010978
OG0010979
OG0010980
OG0010981
OG0010982
OG0010983
OG0010984
OG0010985
OG0010986
OG0010988
OG0010989
OG0010990
OG0010991
OG0010992
OG0010993
OG0010994
OG0010995
OG0010996
OG0010997
OG0010998
OG0010999
OG0011000
OG0011001
OG0011003
OG0011004
OG0011005
OG0011006
OG0011007
OG0011008
OG0011009
OG0011010
OG0011011
OG0011012
OG0011013
OG0011014
OG0011015
OG0011016
OG0011017
OG0011018
OG0011019
OG0011020
OG0011021
OG0011022
OG0011023
OG0011024
OG0011025
OG0011026
OG0011027
OG0011028
OG0011029
OG0011030
OG0011031
OG0011032
OG0011033
OG0011034
OG0011035
OG0011036
OG0011037
OG0011038
OG0011056
OG0011057
OG0011058
OG0011059
OG0011060
OG0011061
OG0011062
OG0011063
OG0011064
OG0011065
OG0011066
OG0011067
OG0011068
OG0011069
OG0027425
OG0027426
OG0027427
OG0027428
OG0027429
OG0027430
OG0027431
OG0027432
OG0027433
OG0027434
OG0027435
OG0027436
OG0027437
OG0027438
OG0027439
OG0027440
OG0027441
OG0027442
OG0027443
OG0027444
OG0027445
OG0027446
OG0027447
OG0027448
OG0027449
OG0027450
OG0027451
OG0027452
OG0027453
OG0027454
OG0027455
OG0027456
OG0027457
OG0027458
OG0027459
OG0027460
OG0027461
OG0027462
OG0027463
OG0027464
OG0027465
OG0027466
OG0027467
OG0027468
OG0027469
OG0027470
OG0027471
OG0027472
OG0027473
OG0027474
OG0027475
OG0027476
OG0027477
OG0027478
OG0027479
OG0027480
OG0027481
OG0027482
OG0027483
OG0027484
OG0027485
OG0027486
OG0027487
OG0027488
OG0027489
OG0027490
OG0027491
OG0027492
OG0027493
OG0027494
OG0027495
OG0027496
OG0027497
OG0027498
OG0027499
OG0027500
OG0027501
OG0027502
OG0027503
OG0027504
OG0027505
OG0027506
OG0027507
OG0027508
OG0027509
OG0027510
OG0027511
OG0027512
OG0027513
OG0027514
OG0027515
OG0027516
OG0027517
OG0027518
OG0027519
OG0027520
OG0027521
OG0027522
OG0027523
OG0027524
OG0027525
OG0027526
OG0027527
OG0027528
OG0027529
OG0027530
OG0027531
OG0027532
OG0027533
OG0027534
OG0027535
OG0027536
OG0027537
OG0027538
OG0027539
OG0027540
OG0027541
OG0027542
OG0027543
OG0027544
OG0027545
OG0027546
OG0027547
OG0027548
OG0027549
OG0027550
OG0027551
OG0027552
OG0027553
OG0027554
OG0027555
OG0027556
OG0027557
OG0027558
OG0027559
OG0027560
OG0027561
OG0027562
OG0027563
OG0027564
OG0027565
OG0027566
OG0027567
OG0027568
OG0027569
OG0027570
OG0027571
OG0027572
OG0027573
OG0027574
OG0027575
OG0027576
OG0027577
OG0027578
OG0027579
OG0027580
OG0027581
OG0027582
OG0027583
OG0027584
OG0027585
OG0027586
OG0027587
OG0027588
OG0027589
OG0027590
OG0027591
OG0027592
OG0027593
OG0027594
OG0027595
OG0027596
OG0027597
OG0027598
OG0027599
OG0027600
OG0027601
OG0027602
OG0027603
OG0027604
OG0027605
OG0027606
OG0027607
OG0027608
OG0027609
OG0027610
OG0027611
OG0027612
OG0027613
OG0027614
OG0027615
OG0027616
OG0027617
OG0027618
OG0027619
OG0027620
OG0027621
OG0027622
OG0027623
OG0027624
OG0027625
OG0027626
OG0027627
OG0027628
OG0027629
OG0027630
OG0027631
OG0027632
OG0027633
OG0027634
OG0027635
OG0027636
OG0027637
OG0027638
OG0027639
OG0027640
OG0027641
OG0027642
OG0027643
OG0027644
OG0027645
OG0027646
OG0027647
OG0027648
OG0027649
OG0027650
OG0027651
OG0027652
OG0027653
OG0027654
OG0027655
OG0027656
OG0027657
OG0027658
OG0027659
OG0027660
OG0027661
OG0027662
OG0027663
OG0027664
OG0027665
OG0027666
OG0027667
OG0027668
OG0027669
OG0027670
OG0027671
OG0027672
OG0027673
OG0027674
OG0027675
OG0027676
OG0027677
OG0027678
OG0027679
OG0027680
OG0027681
OG0027682
OG0027683
OG0027684
OG0027685
OG0027686
OG0027687
OG0027688
OG0027689
OG0027690
OG0027691
OG0027692
OG0027693
OG0027694
OG0027695
OG0027696
OG0027697
OG0027698
OG0027699
OG0027700
OG0027701
OG0027702
OG0027703
OG0027704
OG0027705
OG0027706
OG0027707
OG0027708
OG0027709
OG0027710
OG0027711
OG0027712
OG0027713
OG0027714
OG0027715
OG0027716
OG0027717
OG0027718
OG0027719
OG0027720
OG0027721
OG0027722
OG0027723
OG0027724
OG0027725
OG0027726
OG0027727
OG0027728
OG0027729
OG0027730
OG0027731
OG0027732
OG0027733
OG0027734
OG0027735
OG0027736
OG0027737
OG0027738
OG0027739
OG0027740
OG0027741
OG0027742
OG0027743
OG0027744
OG0027745
OG0027746
OG0027747
OG0027748
OG0027749
OG0027750
OG0027751
OG0027752
OG0027753
OG0027754
OG0027755
OG0027756
OG0027757
OG0027758
OG0027759
OG0027760
OG0027761
OG0027762
OG0027763
OG0027764
OG0027765
OG0027766
OG0027767
OG0027768
OG0027769
OG0027770
OG0027771
OG0027772
OG0027773
OG0027774
OG0027775
OG0027776
OG0027777
OG0027778
OG0027779
OG0027780
OG0027781
OG0027782
OG0027783
OG0027784
OG0027785
OG0027786
OG0027787
OG0027788
OG0027789
OG0027790
OG0027791
OG0027792
OG0027793
OG0027794
OG0027795
OG0027796
OG0027797
OG0027798
OG0027799
OG0027800
OG0027801
OG0027802
OG0027803
OG0027804
OG0027805
OG0027806
OG0027807
OG0027808
OG0027809
OG0027810
OG0027811
OG0027812
OG0027813
OG0027814
OG0027815
OG0027816
OG0027817
OG0027818
OG0027819
OG0027820
OG0027821
OG0027822
OG0027823
OG0027824
OG0027825
OG0027826
OG0027827
OG0027828
OG0027829
OG0027830
OG0027831
OG0027832
OG0027833
OG0027834
OG0027835
OG0027836
OG0027837
OG0027838
OG0027839
OG0027840
OG0027841
OG0027842
OG0027843
OG0027844
OG0027845
OG0027846
OG0027847
OG0027848
OG0027849
OG0027850
OG0027851
OG0027852
OG0027853
OG0027854
OG0027855
OG0027856
OG0027857
OG0027858
OG0027859
OG0027860
OG0027861
OG0027862
OG0027863
OG0027864
OG0027865
OG0027866
OG0027867
OG0027868
OG0027869
OG0027870
OG0027871
OG0027872
OG0027873
OG0027874
OG0027875
OG0027876
OG0027877
OG0027878
OG0027879
OG0027880
OG0027881
OG0027882
OG0027883
OG0027884
OG0027885
OG0027886
OG0027887
OG0027888
OG0027889
OG0027890
OG0027891
OG0027892
OG0027893
OG0027894
OG0027895
OG0027896
OG0027897
OG0027898
OG0027899
OG0027900
OG0027901
OG0027902
OG0027903
OG0027904
OG0027905
OG0027906
OG0027907
OG0027908
OG0027909
OG0027910
OG0027911
OG0027912
OG0027913
OG0027914
OG0027915
OG0027916
OG0027917
OG0027918
OG0027919
OG0027920
OG0027921
OG0027922
OG0027923
OG0027924
OG0027925
OG0027926
OG0027927
OG0027928
OG0027929
OG0027930
OG0027931
OG0027932
OG0027933
OG0027934
OG0027935
OG0027936
OG0027937
OG0027938
OG0027939
OG0027940
OG0027941
OG0027942
OG0027943
OG0027944
OG0027945
OG0027946
OG0027947
OG0027948
OG0027949
OG0027950
OG0027951
OG0027952
OG0027953
OG0027954
OG0027955
OG0027956
OG0027957
OG0027958
OG0027959
OG0027960
OG0027961
OG0027962
OG0027963
OG0027964
OG0027965
OG0027966
OG0027967
OG0027968
OG0027969
OG0027970
OG0027971
OG0027972
OG0027973
OG0027974
OG0027975
OG0027976
OG0027977
OG0027978
OG0027979
OG0027980
OG0027981
OG0027982
OG0027983
OG0027984
OG0027985
OG0027986
OG0027987
OG0027988
OG0027989
OG0027990
OG0027991
OG0027992
OG0027993
OG0027994
OG0027995
OG0027996
OG0027997
OG0027998
OG0027999
OG0028000
OG0028001
OG0028002
OG0028003
OG0028004
OG0028005
OG0028006
OG0028007
OG0028008
OG0028009
OG0028010
OG0028011
OG0028012
OG0028013
OG0028014
OG0028015
OG0028016
OG0028017
OG0028018
OG0028019
OG0028020
OG0028021
OG0028022
OG0028023
OG0028024
OG0028025
OG0028026
OG0028027
OG0028028
OG0028029
OG0028030
OG0028031
OG0028032
OG0028033
OG0028034
OG0028035
OG0028036
OG0028037
OG0028038
OG0028039
OG0028040
OG0028041
OG0028042
OG0028043
OG0028044
OG0028045
OG0028046
OG0028047
OG0028048
OG0028049
OG0028050
OG0028051
OG0028052
OG0028053
OG0028054
OG0028055
OG0028056
OG0028057
OG0028058
OG0028059
OG0028060
OG0028061
OG0028062
OG0028063
OG0028064
OG0028065
OG0028066
OG0028067
OG0028068
OG0028069
OG0028070
OG0028071
OG0028072
OG0028073
OG0028074
OG0028075
OG0028076
OG0028077
OG0028078
OG0028079
OG0028080
OG0028081
OG0028082
OG0028083
OG0028084
OG0028085
OG0028086
OG0028087
OG0028088
OG0028089
OG0028090
OG0028091
OG0028092
OG0028093
OG0028094
OG0028095
OG0028096
OG0028097
OG0028098
OG0028099
OG0028100
OG0028101
OG0028102
OG0028103
OG0028104
OG0028105
OG0028106
OG0028107
OG0028108
OG0028109
OG0028110
OG0028111
OG0028112
OG0028113
OG0028114
OG0028115
OG0028116
OG0028117
OG0028118
OG0028119
OG0028120
OG0028121
OG0028122
OG0028123
OG0028124
OG0028125
OG0028126
OG0028127
OG0028128
OG0028129
OG0028130
OG0028131
OG0028132
OG0028133
OG0028134
OG0028135
OG0028136
OG0028137
OG0028138
OG0028139
OG0028140
OG0028141
OG0028142
OG0028143
OG0028144
OG0028145
OG0028146
OG0028147
OG0028148
OG0028149
OG0028150
OG0028151
OG0028152
OG0028153
OG0028154
OG0028155
OG0028156
OG0028157
OG0028158
OG0028159
OG0028160
OG0028161
OG0028162
OG0028163
OG0028164
OG0028165
OG0028166
OG0028167
OG0028168
OG0028169
OG0028170
OG0028171
OG0028172
OG0028173
OG0028174
OG0028175
OG0028176
OG0028177
OG0028178
OG0028179
OG0028180
OG0028181
OG0028182
OG0028183
OG0028184
OG0028185
OG0028186
OG0028187
OG0028188
OG0028189
OG0028190
OG0028191
OG0028192
OG0028193
OG0028194
OG0028195
OG0028196
OG0028197
OG0028198
OG0028199
OG0028200
OG0028201
OG0028202
OG0028203
OG0028204
OG0028205
OG0028206
OG0028207
OG0028208
OG0028209
OG0028210
OG0028211
OG0028212
OG0028213
OG0028214
OG0028215
OG0028216
OG0028217
OG0028218
OG0028219
OG0028220
OG0028221
OG0028222
OG0028223
OG0028224
OG0028225
OG0028226
OG0028227
OG0028228
OG0028229
OG0028230
OG0028231
OG0028232
OG0028233
OG0028234
OG0028235
OG0028236
OG0028237
OG0028238
OG0028239
OG0028240
OG0028241
OG0028242
OG0028243
OG0028244
OG0028245
OG0028246
OG0028247
OG0028248
OG0028249
OG0028250
OG0028251
OG0028252
OG0028253
OG0028254
OG0028255
OG0028256
OG0028257
OG0028258
OG0028259
OG0028260
OG0028261
OG0028262
OG0028263
OG0028264
OG0028265
OG0028266
OG0028267
OG0028268
OG0028269
OG0028270
OG0028271
OG0028272
OG0028273
OG0028274
OG0028275
OG0028276
OG0028277
OG0028278
OG0028279
OG0028280
OG0028281
OG0028282
OG0028283
OG0028284
OG0028285
OG0028286
OG0028287
OG0028288
OG0028289
OG0028290
OG0028291
OG0028292
OG0028293
OG0028294
OG0028295
OG0028296
OG0028297
OG0028298
OG0028299
OG0028300
OG0028301
OG0028302
OG0028303
OG0028304
OG0028305
OG0028306
OG0028307
OG0028308
OG0028309
OG0028310
OG0028311
OG0028312
OG0028313
OG0028314
OG0028315
OG0028316
OG0028317
OG0028318
OG0028319
OG0028320
OG0028321
OG0028322
OG0028323
OG0028324
OG0028325
OG0028326
OG0028327
OG0028328
OG0028329
OG0028330
OG0028331
OG0028332
OG0028333
OG0028334
OG0028335
OG0028336
OG0028337
OG0028338
OG0028339
OG0028340
OG0028341
OG0028342
OG0028343
OG0028344
OG0028345
OG0028346
OG0028347
OG0028348
OG0028349
OG0028350
OG0028351
OG0028352
OG0028353
OG0028354
OG0028355
OG0028356
OG0028357
OG0028358
OG0028359
OG0028360
OG0028361
OG0028362
OG0028363
OG0028364
OG0028365
OG0028366
OG0028367
OG0028368
OG0028369
OG0028370
OG0028371
OG0028372
OG0028373
OG0028374
OG0028375
OG0028376
OG0028377
OG0028378
OG0028379
OG0028380
OG0028381
OG0028382
OG0028383
OG0028384
OG0028385
OG0028386
OG0028387
OG0028388
OG0028389
OG0028390
OG0028391
OG0028392
OG0028393
OG0028394
OG0028395
OG0028396
OG0028397
OG0028398
OG0028399
OG0028400
OG0028401
OG0028402
OG0028403
OG0028404
OG0028405
OG0028406
OG0028407
OG0028408
OG0028409
OG0028410
OG0028411
OG0028412
OG0028413
OG0028414
OG0028415
OG0028416
OG0028417
OG0028418
OG0028419
OG0028420
OG0028421
OG0028422
OG0028423
OG0028424
OG0028425
OG0028426
OG0028427
OG0028428
OG0028429
OG0028430
OG0028431
OG0028432
OG0028433
OG0028434
OG0028435
OG0028436
OG0028437
OG0028438
OG0028439
OG0028440
OG0028441
OG0028442
OG0028443
OG0028444
OG0028445
OG0028446
OG0028447
OG0028448
OG0028449
OG0028450
OG0028451
OG0028452
OG0028453
OG0028454
OG0028455
OG0028456
OG0028457
OG0028458
OG0028459
OG0028460
OG0028461
OG0028462
OG0028463
OG0028464
OG0028465
OG0028466
OG0028467
OG0028468
OG0028469
OG0028470
OG0028471
OG0028472
OG0028473
OG0028474
OG0028475
OG0028476
OG0028477
OG0028478
OG0028479
OG0028480
OG0028481
OG0028482
OG0028483
OG0028484
OG0028485
OG0028486
OG0028487
OG0028488
OG0028489
OG0028490
OG0028491
OG0028492
OG0028493
OG0028494
OG0028495
OG0028496
OG0028497
OG0028498
OG0028499
OG0028500
OG0028501
OG0028502
OG0028503
OG0028504
OG0028505
OG0028506
OG0028507
OG0028508
OG0028509
OG0028510
OG0028511
OG0028512
OG0028513
OG0028514
OG0028515
OG0028516
OG0028517
OG0028518
OG0028519
OG0028520
OG0028521
OG0028522
OG0028523
OG0028524
OG0028525
OG0028526
OG0028527
OG0028528
OG0028529
OG0028530
OG0028531
OG0028532
OG0028533
OG0028534
OG0028535
OG0028536
OG0028537
OG0028538
OG0028539
OG0028540
OG0028541
OG0028542
OG0028543
OG0028544
OG0028545
OG0028546
OG0028547
OG0028548
OG0028549
OG0028550
OG0028551
OG0028552
OG0028553
OG0028554
OG0028555
OG0028556
OG0028557
OG0028558
OG0028559
OG0028560
OG0028561
OG0028562
OG0028563
OG0028564
OG0028565
OG0028566
OG0028567
OG0028568
OG0028569
OG0028570
OG0028571
OG0028572
OG0028573
OG0028574
OG0028575
OG0028576
OG0028577
OG0028578
OG0028579
OG0028580
OG0028581
OG0028582
OG0028583
OG0028584
OG0028585
OG0028586
OG0028587
OG0028588
OG0028589
OG0028590
OG0028591
OG0028592
OG0028593
OG0028594
OG0028595
OG0028596
OG0028597
OG0028598
OG0028599
OG0028600
OG0028601
OG0028602
OG0028603
OG0028604
OG0028605
OG0028606
OG0028607
OG0028608
OG0028609
OG0028610
OG0028611
OG0028612
OG0028613
OG0028614
OG0028615
OG0028616
OG0028617
OG0028618
OG0028619
OG0028620
OG0028621
OG0028622
OG0028623
OG0028624
OG0028625
OG0028626
OG0028627
OG0028628
OG0028629
OG0028630
OG0028631
OG0028632
OG0028633
OG0028634
OG0028635
OG0028636
OG0028637
OG0028638
OG0028639
OG0028640
OG0028641
OG0028642
OG0028643
OG0028644
OG0028645
OG0028646
OG0028647
OG0028648
OG0028649
OG0028650
OG0028651
OG0028652
OG0028653
OG0028654
OG0028655
OG0028656
OG0028657
OG0028658
OG0028659
OG0028660
OG0028661
OG0028662
OG0028663
OG0028664
OG0028665
OG0028666
OG0028667
OG0028668
OG0028669
OG0028670
OG0028671
OG0028672
OG0028673
OG0028674
OG0028675
OG0028676
OG0028677
OG0028678
OG0028679
OG0028680
OG0028681
OG0028682
OG0028683
OG0028684
OG0028685
OG0028686
OG0028687
OG0028688
OG0028689
OG0028690
OG0028691
OG0028692
OG0028693
OG0028694
OG0028695
OG0028696
OG0028697
OG0028698
OG0028699
OG0028700
OG0028701
OG0028702
OG0028703
OG0028704
OG0028705
OG0028706
OG0028707
OG0028708
OG0028709
OG0028710
OG0028711
OG0028712
OG0028713
OG0028714
OG0028715
OG0028716
OG0028717
OG0028718
OG0028719
OG0028720
OG0028721
OG0028722
OG0028723
OG0028724
OG0028725
OG0028726
OG0028727
OG0028728
OG0028729
OG0028730
OG0028731
OG0028732
OG0028733
OG0028734
OG0028735
OG0028736
OG0028737
OG0028738
OG0028739
OG0028740
OG0028741
OG0028742
OG0028743
OG0028744
OG0028745
OG0028746
OG0028747
OG0028748
OG0028749
OG0028750
OG0028751
OG0028752
OG0028753
OG0028754
OG0028755
OG0028756
OG0028757
OG0028758
OG0028759
OG0028760
OG0028761
OG0028762
OG0028763
OG0028764
OG0028765
OG0028766
OG0028767
OG0028768
OG0028769
OG0028770
OG0028771
OG0028772
OG0028773
OG0028774
OG0028775
OG0028776
OG0028777
OG0028778
OG0028779
OG0028780
OG0028781
OG0028782
OG0028783
OG0028784
OG0028785
OG0028786
OG0028787
OG0028788
OG0028789
OG0028790
OG0028791
OG0028792
OG0028793
OG0028794
OG0028795
OG0028796
OG0028797
OG0028798
OG0028799
OG0028800
OG0028801
OG0028802
OG0028803
OG0028804
OG0028805
OG0028806
OG0028807
OG0028808
OG0028809
OG0028810
OG0028811
OG0028812
OG0028813
OG0028814
OG0028815
OG0028816
OG0028817
OG0028818
OG0028819
OG0028820
OG0028821
OG0028822
OG0028823
OG0028824
OG0028825
OG0028826
OG0028827
OG0028828
OG0028829
OG0028830
OG0028831
OG0028832
OG0028833
OG0028834
OG0028835
OG0028836
OG0028837
OG0028838
OG0028839
OG0028840
OG0028841
OG0028842
OG0028843
OG0028844
OG0028845
OG0028846
OG0028847
OG0028848
OG0028849
OG0028850
OG0028851
OG0028852
OG0028853
OG0028854
OG0028855
OG0028856
OG0028857
OG0028858
OG0028859
OG0028860
OG0028861
OG0028862
OG0028863
OG0028864
OG0028865
OG0028866
OG0028867
OG0028868
OG0028869
OG0028870
OG0028871
OG0028872
OG0028873
OG0028874
OG0028875
OG0028876
OG0028877
OG0028878
OG0028879
OG0028880
OG0028881
OG0028882
OG0028883
OG0028884
OG0028885
OG0028886
OG0028887
OG0028888
OG0028889
OG0028890
OG0028891
OG0028892
OG0028893
OG0028894
OG0028895
OG0028896
OG0028897
OG0028898
OG0028899
OG0028900
OG0028901
OG0028902
OG0028903
OG0028904
OG0028905
OG0028906
OG0028907
OG0028908
OG0028909
OG0028910
OG0028911
OG0028912
OG0028913
OG0028914
OG0028915
OG0028916
OG0028917
OG0028918
OG0028919
OG0028920
OG0028921
OG0028922
OG0028923
OG0028924
OG0028925
OG0028926
OG0028927
OG0028928
OG0028929
OG0028930
OG0028931
OG0028932
OG0028933
OG0028934
OG0028935
OG0028936
OG0028937
OG0028938
OG0028939
OG0028940
OG0028941
OG0028942
OG0028943
OG0028944
OG0028945
OG0028946
OG0028947
OG0028948
OG0028949
OG0028950
OG0028951
OG0028952
OG0028953
OG0028954
OG0028955
OG0028956
OG0028957
OG0028958
OG0028959
OG0028960
OG0028961
OG0028962
OG0028963
OG0028964
OG0028965
OG0028966
OG0028967
OG0028968
OG0028969
OG0028970
OG0028971
OG0028972
OG0028973
OG0028974
OG0028975
OG0028976
OG0028977
OG0028978
OG0028979
OG0028980
OG0028981
OG0028982
OG0028983
OG0028984
OG0028985
OG0028986
OG0028987
OG0028988
OG0028989
OG0028990
OG0028991
OG0028992
OG0028993
OG0028994
OG0028995
OG0028996
OG0028997
OG0028998
OG0028999
OG0029000
OG0029001
OG0029002
OG0029003
OG0029004
OG0029005
OG0029006
OG0029007
OG0029008
OG0029009
OG0029010
OG0029011
OG0029012
OG0029013
OG0029014
OG0029015
OG0029016
OG0029017
OG0029018
OG0029019
OG0029020
OG0029021
OG0029022
OG0029023
OG0029024
OG0029025
OG0029026
OG0029027
OG0029028
OG0029029
OG0029030
OG0029031
OG0029032
OG0029033
OG0029034
OG0029035
OG0029036
OG0029037
OG0029038
OG0029039
OG0029040
OG0029041
OG0029042
OG0029043
OG0029044
OG0029045
OG0029046
OG0029047
OG0029048
OG0029049
OG0029050
OG0029051
OG0029052
OG0029053
OG0029054
OG0029055
OG0029056
OG0029057
OG0029058
OG0029059
OG0029060
OG0029061
OG0029062
OG0029063
OG0029064
OG0029065
OG0029066
OG0029067
OG0029068
OG0029069
OG0029070
OG0029071
OG0029072
OG0029073
OG0029074
OG0029075
OG0029076
OG0029077
OG0029078
OG0029079
OG0029080
OG0029081
OG0029082
OG0029083
OG0029084
OG0029085
OG0029086
OG0029087
OG0029088
OG0029089
OG0029090
OG0029091
OG0029092
OG0029093
OG0029094
OG0029095
OG0029096
OG0029097
OG0029098
OG0029099
OG0029100
OG0029101
OG0029102
OG0029103
OG0029104
OG0029105
OG0029106
OG0029107
OG0029108
OG0029109
OG0029110
OG0029111
OG0029112
OG0029113
OG0029114
OG0029115
OG0029116
OG0029117
OG0029118
OG0029119
OG0029120
OG0029121
OG0029122
OG0029123
OG0029124
OG0029125
OG0029126
OG0029127
OG0029128
OG0029129
OG0029130
OG0029131
OG0029132
OG0029133
OG0029134
OG0029135
OG0029136
OG0029137
OG0029138
OG0029139
OG0029140
OG0029141
OG0029142
OG0029143
OG0029144
OG0029145
OG0029146
OG0029147
OG0029148
OG0029149
OG0029150
OG0029151
OG0029152
OG0029153
OG0029154
OG0029155
OG0029156
OG0029157
OG0029158
OG0029159
OG0029160
OG0029161
OG0029162
OG0029163
OG0029164
OG0029165
OG0029166
OG0029167
OG0029168
OG0029169
OG0029170
OG0029171
OG0029172
OG0029173
OG0029174
OG0029175
OG0029176
OG0029177
OG0029178
OG0029179
OG0029180
OG0029181
OG0029182
OG0029183
OG0029184
OG0029185
OG0029186
OG0029187
OG0029188
OG0029189
OG0029190
OG0029191
OG0029192
OG0029193
OG0029194
OG0029195
OG0029196
OG0029197
OG0029198
OG0029199
OG0029200
OG0029201
OG0029202
OG0029203
OG0029204
OG0029205
OG0029206
OG0029207
OG0029208
OG0029209
OG0029210
OG0029211
OG0029212
OG0029213
OG0029214
OG0029215
OG0029216
OG0029217
OG0029218
OG0029219
OG0029220
OG0029221
OG0029222
OG0029223
OG0029224
OG0029225
OG0029226
OG0029227
OG0029228
OG0029229
OG0029230
OG0029231
OG0029232
OG0029233
OG0029234
OG0029235
OG0029236
OG0029237
OG0029238
OG0029239
OG0029240
OG0029241
OG0029242
OG0029243
OG0029244
OG0029245
OG0029246
OG0029247
OG0029248
OG0029249
OG0029250
OG0029251
OG0029252
OG0029253
OG0029254
OG0029255
OG0029256
OG0029257
OG0029258
OG0029259
OG0029260
OG0029261
OG0029262
OG0029263
OG0029264
OG0029265
OG0029266
OG0029267
OG0029268
OG0029269
OG0029270
OG0029271
OG0029272
OG0029273
OG0029274
OG0029275
OG0029276
OG0029277
OG0029278
OG0029279
OG0029280
OG0029281
OG0029282
OG0029283
OG0029284
OG0029285
OG0029286
OG0029287
OG0029288
OG0029289
OG0029290
OG0029291
OG0029292
OG0029293
OG0029294
OG0029295
OG0029296
OG0029297
OG0029298
OG0029299
OG0029300
OG0029301
OG0029302
OG0029303
OG0029304
OG0029305
OG0029306
OG0029307
OG0029308
OG0029309
OG0029310
OG0029311
OG0029312
OG0029313
OG0029314
OG0029315
OG0029316
OG0029317
OG0029318
OG0029319
OG0029320
OG0029321
OG0029322
OG0029323
OG0029324
OG0029325
OG0029326
OG0029327
OG0029328
OG0029329
OG0029330
OG0029331
OG0029332
OG0029333
OG0029334
OG0029335
OG0029336
OG0029337
OG0029338
OG0029339
OG0029340
OG0029341
OG0029342
OG0029343
OG0029344
OG0029345
OG0029346
OG0029347
OG0029348
OG0029349
OG0029350
OG0029351
OG0029352
OG0029353
OG0029354
OG0029355
OG0029356
OG0029357
OG0029358
OG0029359
OG0029360
OG0029361
OG0029362
OG0029363
OG0029364
OG0029365
OG0029366
OG0029367
OG0029368
OG0029369
OG0029370
OG0029371
OG0029372
OG0029373
OG0029374
OG0029375
OG0029376
OG0029377
OG0029378
OG0029379
OG0029380
OG0029381
OG0029382
OG0029383
OG0029384
OG0029385
OG0029386
OG0029387
OG0029388
OG0029389
OG0029390
OG0029391
OG0029392
OG0029393
OG0029394
OG0029395
OG0029396
OG0029397
OG0029398
OG0029399
OG0029400
OG0029401
OG0029402
OG0029403
OG0029404
OG0029405
OG0029406
OG0029407
OG0029408
OG0029409
OG0029410
OG0029411
OG0029412
OG0029413
OG0029414
OG0029415
OG0029416
OG0029417
OG0029418
OG0029419
OG0029420
OG0029421
OG0029422
OG0029423
OG0029424
OG0029425
OG0029426
OG0029427
OG0029428
OG0029429
OG0029430
OG0029431
OG0029432
OG0029433
OG0029434
OG0029435
OG0029436
OG0029437
OG0029438
OG0029439
OG0029440
OG0029441
OG0029442
OG0029443
OG0029444
OG0029445
OG0029446
OG0029447
OG0029448
OG0029449
OG0029450
OG0029451
OG0029452
OG0029453
OG0029454
OG0029455
OG0029456
OG0029457
OG0029458
OG0029459
OG0029460
OG0029461
OG0029462
OG0029463
OG0029464
OG0029465
OG0029466
OG0029467
OG0029468
OG0029469
OG0029470
OG0029471
OG0029472
OG0029473
OG0029474
OG0029475
OG0029476
OG0029477
OG0029478
OG0029479
OG0029480
OG0029481
OG0029482
OG0029483
OG0029484
OG0029485
OG0029486
OG0029487
OG0029488
OG0029489
OG0029490
OG0029491
OG0029492
OG0029493
OG0029494
OG0029495
OG0029496
OG0029497
OG0029498
OG0029499
OG0029500
OG0029501
OG0029502
OG0029503
OG0029504
OG0029505
OG0029506
OG0029507
OG0029508
OG0029509
OG0029510
OG0029511
OG0029512
OG0029513
OG0029514
OG0029515
OG0029516
OG0029517
OG0029518
OG0029519
OG0029520
OG0029521
OG0029522
OG0029523
OG0029524
OG0029525
OG0029526
OG0029527
OG0029528
OG0029529
OG0029530
OG0029531
OG0029532
OG0029533
OG0029534
OG0029535
OG0029536
OG0029537
OG0029538
OG0029539
OG0029540
OG0029541
OG0029542
OG0029543
OG0029544
OG0029545
OG0029546
OG0029547
OG0029548
OG0029549
OG0029550
OG0029551
OG0029552
OG0029553
OG0029554
OG0029555
OG0029556
OG0029557
OG0029558
OG0029559
OG0029560
OG0029561
OG0029562
OG0029563
OG0029564
OG0029565
OG0029566
OG0029567
OG0029568
OG0029569
OG0029570
OG0029571
OG0029572
OG0029573
OG0029574
OG0029575
OG0029576
OG0029577
OG0029578
OG0029579
OG0029580
OG0029581
OG0029582
OG0029583
OG0029584
OG0029585
OG0029586
OG0029587
OG0029588
OG0029589
OG0029590
OG0029591
OG0029592
OG0029593
OG0029594
OG0029595
OG0029596
OG0029597
OG0029598
OG0029599
OG0029600
OG0029601
OG0029602
OG0029603
OG0029604
OG0029605
OG0029606
OG0029607
OG0029608
OG0029609
OG0029610
OG0029611
OG0029612
OG0029613
OG0029614
OG0029615
OG0029616
OG0029617
OG0029618
OG0029619
OG0029620
OG0029621
OG0029622
OG0029623
OG0029624
OG0029625
OG0029626
OG0029627
OG0029628
OG0029629
OG0029630
OG0029631
OG0029632
OG0029633
OG0029634
OG0029635
OG0029636
OG0029637
OG0029638
OG0029639
OG0029640
OG0029641
OG0029642
OG0029643
OG0029644
OG0029645
OG0029646
OG0029647
OG0029648
OG0029649
OG0029650
OG0029651
OG0029652
OG0029653
OG0029654
OG0029655
OG0029656
OG0029657
OG0029658
OG0029659
OG0029660
OG0029661
OG0029662
OG0029663
OG0029664
OG0029665
OG0029666
OG0029667
OG0029668
OG0029669
OG0029670
OG0029671
OG0029672
OG0029673
OG0029674
OG0029675
OG0029676
OG0029677
OG0029678
OG0029679
OG0029680
OG0029681
OG0029682
OG0029683
OG0029684
OG0029685
OG0029686
OG0029687
OG0029688
OG0029689
OG0029690
OG0029691
OG0029692
OG0029693
OG0029694
OG0029695
OG0029696
OG0029697
OG0029698
OG0029699
OG0029700
OG0029701
OG0029702
OG0029703
OG0029704
OG0029705
OG0029706
OG0029707
OG0029708
OG0029709
OG0029710
OG0029711
OG0029712
OG0029713
OG0029714
OG0029715
OG0029716
OG0029717
OG0029718
OG0029719
OG0029720
OG0029721
OG0029722
OG0029723
OG0029724
OG0029725
OG0029726
OG0029727
OG0029728
OG0029729
OG0029730
OG0029731
OG0029732
OG0029733
OG0029734
OG0029735
OG0029736
OG0029737
OG0029738
OG0029739
OG0029740
OG0029741
OG0029742
OG0029743
OG0029744
OG0029745
OG0029746
OG0029747
OG0029748
OG0029749
OG0029750
OG0029751
OG0029752
OG0029753
OG0029754
OG0029755
OG0029756
OG0029757
OG0029758
OG0029759
OG0029760
OG0029761
OG0029762
OG0029763
OG0029764
OG0029765
OG0029766
OG0029767
OG0029768
OG0029769
OG0029770
OG0029771
OG0029772
OG0029773
OG0029774
OG0029775
OG0029776
OG0029777
OG0029778
OG0029779
OG0029780
OG0029781
OG0029782
OG0029783
OG0029784
OG0029785
OG0029786
OG0029787
OG0029788
OG0029789
OG0029790
OG0029791
OG0029792
OG0029793
OG0029794
OG0029795
OG0029796
OG0029797
OG0029798
OG0029799
OG0029800
OG0029801
OG0029802
OG0029803
OG0029804
OG0029805
OG0029806
OG0029807
OG0029808
OG0029809
OG0029810
OG0029811
OG0029812
OG0029813
OG0029814
OG0029815
OG0029816
OG0029817
OG0029818
OG0029819
OG0029820
OG0029821
OG0029822
OG0029823
OG0029824
OG0029825
OG0029826
OG0029827
OG0029828
OG0029829
OG0029830
OG0029831
OG0029832
OG0029833
OG0029834
OG0029835
OG0029836
OG0029837
OG0029838
OG0029839
OG0029840
OG0029841
OG0029842
OG0029843
OG0029844
OG0029845
OG0029846
OG0029847
OG0029848
OG0029849
OG0029850
OG0029851
OG0029852
OG0029853
OG0029854
OG0029855
OG0029856
OG0029857
OG0029858
OG0029859
OG0029860
OG0029861
OG0029862
OG0029863
OG0029864
OG0029865
OG0029866
OG0029867
OG0029868
OG0029869
OG0029870
OG0029871
OG0029872
OG0029873
OG0029874
OG0029875
OG0029876
OG0029877
OG0029878
OG0029879
OG0029880
OG0029881
OG0029882
OG0029883
OG0029884
OG0029885
OG0029886
OG0029887
OG0029888
OG0029889
OG0029890
OG0029891
OG0029892
OG0029893
OG0029894
OG0029895
OG0029896
OG0029897
OG0029898
OG0029899
OG0029900
OG0029901
OG0029902
OG0029903
OG0029904
OG0029905
OG0029906
OG0029907
OG0029908
OG0029909
OG0029910
OG0029911
OG0029912
OG0029913
OG0029914
OG0029915
OG0029916
OG0029917
OG0029918
OG0029919
OG0029920
OG0029921
OG0029922
OG0029923
OG0029924
OG0029925
OG0029926
OG0029927
OG0029928
OG0029929
OG0029930
OG0029931
OG0029932
OG0029933
OG0029934
OG0029935
OG0029936
OG0029937
OG0029938
OG0029939
OG0029940
OG0029941
OG0029942
OG0029943
OG0029944
OG0029945
OG0029946
OG0029947
OG0029948
OG0029949
OG0029950
OG0029951
OG0029952
OG0029953
OG0029954
OG0029955
OG0029956
OG0029957
OG0029958
OG0029959
OG0029960
OG0029961
OG0029962
OG0029963
OG0029964
OG0029965
OG0029966
OG0029967
OG0029968
OG0029969
OG0029970
OG0029971
OG0029972
OG0029973
OG0029974
OG0029975
OG0029976
OG0029977
OG0029978
OG0029979
OG0029980
OG0029981
OG0029982
OG0029983
OG0029984
OG0029985
OG0029986
OG0029987
OG0029988
OG0029989
OG0029990
OG0029991
OG0029992
OG0029993
OG0029994
OG0029995
OG0029996
OG0029997
OG0029998
OG0029999
OG0030000
OG0030001
OG0030002
OG0030003
OG0030004
OG0030005
OG0030006
OG0030007
OG0030008
OG0030009
OG0030010
OG0030011
OG0030012
OG0030013
OG0030014
OG0030015
OG0030016
OG0030017
OG0030018
OG0030019
OG0030020
OG0030021
OG0030022
OG0030023
OG0030024
OG0030025
OG0030026
OG0030027
OG0030028
OG0030029
OG0030030
OG0030031
OG0030032
OG0030033
OG0030034
OG0030035
OG0030036
OG0030037
OG0030038
OG0030039
OG0030040
OG0030041
OG0030042
OG0030043
OG0030044
OG0030045
OG0030046
OG0030047
OG0030048
OG0030049
OG0030050
OG0030051
OG0030052
OG0030053
OG0030054
OG0030055
OG0030056
OG0030057
OG0030058
OG0030059
OG0030060
OG0030061
OG0030062
OG0030063
OG0030064
OG0030065
OG0030066
OG0030067
OG0030068
OG0030069
OG0030070
OG0030071
OG0030072
OG0030073
OG0030074
OG0030075
OG0030076
OG0030077
OG0030078
OG0030079
OG0030080
OG0030081
OG0030082
OG0030083
OG0030084
OG0030085
OG0030086
OG0030087
OG0030088
OG0030089
OG0030090
OG0030091
OG0030092
OG0030093
OG0030094
OG0030095
OG0030096
OG0030097
OG0030098
OG0030099
OG0030100
OG0030101
OG0030102
OG0030103
OG0030104
OG0030105
OG0030106
OG0030107
OG0030108
OG0030109
OG0030110
OG0030111
OG0030112
OG0030113
OG0030114
OG0030115
OG0030116
OG0030117
OG0030118
OG0030119
OG0030120
OG0030121
OG0030122
OG0030123
OG0030124
OG0030125
OG0030126
OG0030127
OG0030128
OG0030129
OG0030130
OG0030131
OG0030132
OG0030133
OG0030134
OG0030135
OG0030136
OG0030137
OG0030138
OG0030139
OG0030140
OG0030141
OG0030142
OG0030143
OG0030144
OG0030145
OG0030146
OG0030147
OG0030148
OG0030149
OG0030150
OG0030151
OG0030152
OG0030153
OG0030154
OG0030155
OG0030156
OG0030157
OG0030158
OG0030159
OG0030160
OG0030161
OG0030162
OG0030163
OG0030164
OG0030165
OG0030166
OG0030167
OG0030168
OG0030169
OG0030170
OG0030171
OG0030172
OG0030173
OG0030174
OG0030175
OG0030176
OG0030177
OG0030178
OG0030179
OG0030180
OG0030181
OG0030182
OG0030183
OG0030184
OG0030185
OG0030186
OG0030187
OG0030188
OG0030189
OG0030190
OG0030191
OG0030192
OG0030193
OG0030194
OG0030195
OG0030196
OG0030197
OG0030198
OG0030199
OG0030200
OG0030201
OG0030202
OG0030203
OG0030204
OG0030205
OG0030206
OG0030207
OG0030208
OG0030209
OG0030210
OG0030211
OG0030212
OG0030213
OG0030214
OG0030215
OG0030216
OG0030217
OG0030218
OG0030219
OG0030220
OG0030221
OG0030222
OG0030223
OG0030224
OG0030225
OG0030226
OG0030227
OG0030228
OG0030229
OG0030230
OG0030231
OG0030232
OG0030233
OG0030234
OG0030235
OG0030236
OG0030237
OG0030238
OG0030239
OG0030240
OG0030241
OG0030242
OG0030243
OG0030244
OG0030245
OG0030246
OG0030247
OG0030248
OG0030249
OG0030250
OG0030251
OG0030252
OG0030253
OG0030254
OG0030255
OG0030256
OG0030257
OG0030258
OG0030259
OG0030260
OG0030261
OG0030262
OG0030263
OG0030264
OG0030265
OG0030266
OG0030267
OG0030268
OG0030269
OG0030270
OG0030271
OG0030272
OG0030273
OG0030274
OG0030275
OG0030276
OG0030277
OG0030278
OG0030279
OG0030280
OG0030281
OG0030282
OG0030283
OG0030284
OG0030285
OG0030286
OG0030287
OG0030288
OG0030289
OG0030290
OG0030291
OG0030292
OG0030293
OG0030294
OG0030295
OG0030296
OG0030297
OG0030298
OG0030299
OG0030300
OG0030301
OG0030302
OG0030303
OG0030304
OG0030305
OG0030306
OG0030307
OG0030308
OG0030309
OG0030310
OG0030311
OG0030312
OG0030313
OG0030314
OG0030315
OG0030316
OG0030317
OG0030318
OG0030319
OG0030320
OG0030321
OG0030322
OG0030323
OG0030324
OG0030325
OG0030326
OG0030327
OG0030328
OG0030329
OG0030330
OG0030331
OG0030332
OG0030333
OG0030334
OG0030335
OG0030336
OG0030337
OG0030338
OG0030339
OG0030340
OG0030341
OG0030342
OG0030343
OG0030344
OG0030345
OG0030346
OG0030347
OG0030348
OG0030349
OG0030350
OG0030351
OG0030352
OG0030353
OG0030354
OG0030355
OG0030356
OG0030357
OG0030358
OG0030359
OG0030360
OG0030361
OG0030362
OG0030363
OG0030364
OG0030365
OG0030366
OG0030367
OG0030368
OG0030369
OG0030370
OG0030371
OG0030372
OG0030373
OG0030374
OG0030375
OG0030376
OG0030377
OG0030378
OG0030379
OG0030380
OG0030381
OG0030382
OG0030383
OG0030384
OG0030385
OG0030386
OG0030387
OG0030388
OG0030389
OG0030390
OG0030391
OG0030392
OG0030393
OG0030394
OG0030395
OG0030396
OG0030397
OG0030398
OG0030399
OG0030400
OG0030401
OG0030402
OG0030403
OG0030404
OG0030405
OG0030406
OG0030407
OG0030408
OG0030409
OG0030410
OG0030411
OG0030412
OG0030413
OG0030414
OG0030415
OG0030416
OG0030417
OG0030418
OG0030419
OG0030420
OG0030421
OG0030422
OG0030423
OG0030424
OG0030425
OG0030426
OG0030427
OG0030428
OG0030429
OG0030430
OG0030431
OG0030432
OG0030433
OG0030434
OG0030435
OG0030436
OG0030437
OG0030438
OG0030439
OG0030440
OG0030441
OG0030442
OG0030443
OG0030444
OG0030445
OG0030446
OG0030447
OG0030448
OG0030449
OG0030450
OG0030451
OG0030452
OG0030453
OG0030454
OG0030455
OG0030456
OG0030457
OG0030458
OG0030459
OG0030460
OG0030461
OG0030462
OG0030463
OG0030464
OG0030465
OG0030466
OG0030467
OG0030468
OG0030469
OG0030470
OG0030471
OG0030472
OG0030473
OG0030474
OG0030475
OG0030476
OG0030477
OG0030478
OG0030479
OG0030480
OG0030481
OG0030482
OG0030483
OG0030484
OG0030485
OG0030486
OG0030487
OG0030488
OG0030489
OG0030490
OG0030491
OG0030492
OG0030493
OG0030494
OG0030495
OG0030496
OG0030497
OG0030498
OG0030499
OG0030500
OG0030501
OG0030502
OG0030503
OG0030504
OG0030505
OG0030506
OG0030507
OG0030508
OG0030509
OG0030510
OG0030511
OG0030512
OG0030513
OG0030514
OG0030515
OG0030516
OG0030517
OG0030518
OG0030519
OG0030520
OG0030521
OG0030522
OG0030523
OG0030524
OG0030525
OG0030526
OG0030527
OG0030528
OG0030529
OG0030530
OG0030531
OG0030532
OG0030533
OG0030534
OG0030535
OG0030536
OG0030537
OG0030538
OG0030539
OG0030540
OG0030541
OG0030542
OG0030543
OG0030544
OG0030545
OG0030546
OG0030547
OG0030548
OG0030549
OG0030550
OG0030551
OG0030552
OG0030553
OG0030554
OG0030555
OG0030556
OG0030557
OG0030558
OG0030559
OG0030560
OG0030561
OG0030562
OG0030563
OG0030564
OG0030565
OG0030566
OG0030567
OG0030568
OG0030569
OG0030570
OG0030571
OG0030572
OG0030573
OG0030574
OG0030575
OG0030576
OG0030577
OG0030578
OG0030579
OG0030580
OG0030581
OG0030582
OG0030583
OG0030584
OG0030585
OG0030586
OG0030587
OG0030588
OG0030589
OG0030590
OG0030591
OG0030592
OG0030593
OG0030594
OG0030595
OG0030596
OG0030597
OG0030598
OG0030599
OG0030600
OG0030601
OG0030602
OG0030603
OG0030604
OG0030605
OG0030606
OG0030607
OG0030608
OG0030609
OG0030610
OG0030611
OG0030612
OG0030613
OG0030614
OG0030615
OG0030616
OG0030617
OG0030618
OG0030619
OG0030620
OG0030621
OG0030622
OG0030623
OG0030624
OG0030625
OG0030626
OG0030627
OG0030628
OG0030629
OG0030630
OG0030631
OG0030632
OG0030633
OG0030634
OG0030635
OG0030636
OG0030637
OG0030638
OG0030639
OG0030640
OG0030641
OG0030642
OG0030643
OG0030644
OG0030645
OG0030646
OG0030647
OG0030648
OG0030649
OG0030650
OG0030651
OG0030652
OG0030653
OG0030654
OG0030655
OG0030656
OG0030657
OG0030658
OG0030659
OG0030660
OG0030661
OG0030662
OG0030663
OG0030664
OG0030665
OG0030666
OG0030667
OG0030668
OG0030669
OG0030670
OG0030671
OG0030672
OG0030673
OG0030674
OG0030675
OG0030676
OG0030677
OG0030678
OG0030679
OG0030680
OG0030681
OG0030682
OG0030683
OG0030684
OG0030685
OG0030686
OG0030687
OG0030688
OG0030689
OG0030690
OG0030691
OG0030692
OG0030693
OG0030694
OG0030695
OG0030696
OG0030697
OG0030698
OG0030699
OG0030700
OG0030701
OG0030702
OG0030703
OG0030704
OG0030705
OG0030706
OG0030707
OG0030708
OG0030709
OG0030710
OG0030711
OG0030712
OG0030713
OG0030714
OG0030715
OG0030716
OG0030717
OG0030718
OG0030719
OG0030720
OG0030721
OG0030722
OG0030723
OG0030724
OG0030725
OG0030726
OG0030727
OG0030728
OG0030729
OG0030730
OG0030731
OG0030732
OG0030733
OG0030734
OG0030735
OG0030736
OG0030737
OG0030738
OG0030739
OG0030740
OG0030741
OG0030742
OG0030743
OG0030744
OG0030745
OG0030746
OG0030747
OG0030748
OG0030749
OG0030750
OG0030751
OG0030752
OG0030753
OG0030754
OG0030755
OG0030756
OG0030757
OG0030758
OG0030759
OG0030760
OG0030761
OG0030762
OG0030763
OG0030764
OG0030765
OG0030766
OG0030767
OG0030768
OG0030769
OG0030770
OG0030771
OG0030772
OG0030773
OG0030774
OG0030775
OG0030776
OG0030777
OG0030778
OG0030779
OG0030780
OG0030781
OG0030782
OG0030783
OG0030784
OG0030785
OG0030786
OG0030787
OG0030788
OG0030789
OG0030790
OG0030791
OG0030792
OG0030793
OG0030794
OG0030795
OG0030796
OG0030797
OG0030798
OG0030799
OG0030800
OG0030801
OG0030802
OG0030803
OG0030804
OG0030805
OG0030806
OG0030807
OG0030808
OG0030809
OG0030810
OG0030811
OG0030812
OG0030813
OG0030814
OG0030815
OG0030816
OG0030817
OG0030818
OG0030819
OG0030820
OG0030821
OG0030822
OG0030823
OG0030824
OG0030825
OG0030826
OG0030827
OG0030828
OG0030829
OG0030830
OG0030831
OG0030832
OG0030833
OG0030834
OG0030835
OG0030836
OG0030837
OG0030838
OG0030839
OG0030840
OG0030841
OG0030842
OG0030843
OG0030844
OG0030845
OG0030846
OG0030847
OG0030848
OG0030849
OG0030850
OG0030851
OG0030852
OG0030853
OG0030854
OG0030855
OG0030856
OG0030857
OG0030858
OG0030859
OG0030860
OG0030861
OG0030862
OG0030863
OG0030864
OG0030865
OG0030866
OG0030867
OG0030868
OG0030869
OG0030870
OG0030871
OG0030872
OG0030873
OG0030874
OG0030875
OG0030876
OG0030877
OG0030878
OG0030879
OG0030880
OG0030881
OG0030882
OG0030883
OG0030884
OG0030885
OG0030886
OG0030887
OG0030888
OG0030889
OG0030890
OG0030891
OG0030892
OG0030893
OG0030894
OG0030895
OG0030896
OG0030897
OG0030898
OG0030899
OG0030900
OG0030901
OG0030902
OG0030903
OG0030904
OG0030905
OG0030906
OG0030907
OG0030908
OG0030909
OG0030910
OG0030911
OG0030912
OG0030913
OG0030914
OG0030915
OG0030916
OG0030917
OG0030918
OG0030919
OG0030920
OG0030921
OG0030922
OG0030923
OG0030924
OG0030925
OG0030926
OG0030927
OG0030928
OG0030929
OG0030930
OG0030931
OG0030932
OG0030933
OG0030934
OG0030935
OG0030936
OG0030937
OG0030938
OG0030939
OG0030940
OG0030941
OG0030942
OG0030943
OG0030944
OG0030945
OG0030946
OG0030947
OG0030948
OG0030949
OG0030950
OG0030951
OG0030952
OG0030953
OG0030954
OG0030955
OG0030956
OG0030957
OG0030958
OG0030959
OG0030960
OG0030961
OG0030962
OG0030963
OG0030964
OG0030965
OG0030966
OG0030967
OG0030968
OG0030969
OG0030970
OG0030971
OG0030972
OG0030973
OG0030974
OG0030975
OG0030976
OG0030977
OG0030978
OG0030979
OG0030980
OG0030981
OG0030982
OG0030983
OG0030984
OG0030985
OG0030986
OG0030987
OG0030988
OG0030989
OG0030990
OG0030991
OG0030992
OG0030993
OG0030994
OG0030995
OG0030996
OG0030997
OG0030998
OG0030999
OG0031000
OG0031001
OG0031002
OG0031003
OG0031004
OG0031005
OG0031006
OG0031007
OG0031008
OG0031009
OG0031010
OG0031011
OG0031012
OG0031013
OG0031014
OG0031015
OG0031016
OG0031017
OG0031018
OG0031019
OG0031020
OG0031021
OG0031022
OG0031023
OG0031024
OG0031025
OG0031026
OG0031027
OG0031028
OG0031029
OG0031030
OG0031031
OG0031032
OG0031033
OG0031034
OG0031035
OG0031036
OG0031037
OG0031038
OG0031039
OG0031040
OG0031041
OG0031042
OG0031043
OG0031044
OG0031045
OG0031046
OG0031047
OG0031048
OG0031049
OG0031050
OG0031051
OG0031052
OG0031053
OG0031054
OG0031055
OG0031056
OG0031057
OG0031058
OG0031059
OG0031060
OG0031061
OG0031062
OG0031063
OG0031064
OG0031065
OG0031066
OG0031067
OG0031068
OG0031069
OG0031070
OG0031071
OG0031072
OG0031073
OG0031074
OG0031075
OG0031076
OG0031077
OG0031078
OG0031079
OG0031080
OG0031081
OG0031082
OG0031083
OG0031084
OG0031085
OG0031086
OG0031087
OG0031088
OG0031089
OG0031090
OG0031091
OG0031092
OG0031093
OG0031094
OG0031095
OG0031096
OG0031097
OG0031098
OG0031099
OG0031100
OG0031101
OG0031102
OG0031103
OG0031104
OG0031105
OG0031106
OG0031107
OG0031108
OG0031109
OG0031110
OG0031111
OG0031112
OG0031113
OG0031114
OG0031115
OG0031116
OG0031117
OG0031118
OG0031119
OG0031120
OG0031121
OG0031122
OG0031123
OG0031124
OG0031125
OG0031126
OG0031127
OG0031128
OG0031129
OG0031130
OG0031131
OG0031132
OG0031133
OG0031134
OG0031135
OG0031136
OG0031137
OG0031138
OG0031139
OG0031140
OG0031141
OG0031142
OG0031143
OG0031144
OG0031145
OG0031146
OG0031147
OG0031148
OG0031149
OG0031150
OG0031151
OG0031152
OG0031153
OG0031154
OG0031155
OG0031156
OG0031157
OG0031158
OG0031159
OG0031160
OG0031161
OG0031162
OG0031163
OG0031164
OG0031165
OG0031166
OG0031167
OG0031168
OG0031169
OG0031170
OG0031171
OG0031172
OG0031173
OG0031174
OG0031175
OG0031176
OG0031177
OG0031178
OG0031179
OG0031180
OG0031181
OG0031182
OG0031183
OG0031184
OG0031185
OG0031186
OG0031187
OG0031188
OG0031189
OG0031190
OG0031191
OG0031192
OG0031193
OG0031194
OG0031195
OG0031196
OG0031197
OG0031198
OG0031199
OG0031200
OG0031201
OG0031202
OG0031203
OG0031204
OG0031205
OG0031206
OG0031207
OG0031208
OG0031209
OG0031210
OG0031211
OG0031212
OG0031213
OG0031214
OG0031215
OG0031216
OG0031217
OG0031218
OG0031219
OG0031220
OG0031221
OG0031222
OG0031223
OG0031224
OG0031225
OG0031226
OG0031227
OG0031228
OG0031229
OG0031230
OG0031231
OG0031232
OG0031233
OG0031234
OG0031235
OG0031236
OG0031237
OG0031238
OG0031239
OG0031240
OG0031241
OG0031242
OG0031243
OG0031244
OG0031245
OG0031246
OG0031247
OG0031248
OG0031249
OG0031250
OG0031251
OG0031252
OG0031253
OG0031254
OG0031255
OG0031256
OG0031257
OG0031258
OG0031259
OG0031260
OG0031261
OG0031262
OG0031263
OG0031264
OG0031265
OG0031266
OG0031267
OG0031268
OG0031269
OG0031270
OG0031271
OG0031272
OG0031273
OG0031274
OG0031275
OG0031276
OG0031277
OG0031278
OG0031279
OG0031280
OG0031281
OG0031282
OG0031283
OG0031284
OG0031285
OG0031286
OG0031287
OG0031288
OG0031289
OG0031290
OG0031291
OG0031292
OG0031293
OG0031294
OG0031295
OG0031296
OG0031297
OG0031298
OG0031299
OG0031300
OG0031301
OG0031302
OG0031303
OG0031304
OG0031305
OG0031306
OG0031307
OG0031308
OG0031309
OG0031310
OG0031311
OG0031312
OG0031313
OG0031314
OG0031315
OG0031316
OG0031317
OG0031318
OG0031319
OG0031320
OG0031321
OG0031322
OG0031323
OG0031324
OG0031325
OG0031326
OG0031327
OG0031328
OG0031329
OG0031330
OG0031331
OG0031332
OG0031333
OG0031334
OG0031335
OG0031336
OG0031337
OG0031338
OG0031339
OG0031340
OG0031341
OG0031342
OG0031343
OG0031344
OG0031345
OG0031346
OG0031347
OG0031348
OG0031349
OG0031350
OG0031351
OG0031352
OG0031353
OG0031354
OG0031355
OG0031356
OG0031357
OG0031358
OG0031359
OG0031360
OG0031361
OG0031362
OG0031363
OG0031364
OG0031365
OG0031366
OG0031367
OG0031368
OG0031369
OG0031370
OG0031371
OG0031372
OG0031373
OG0031374
OG0031375
OG0031376
OG0031377
OG0031378
OG0031379
OG0031380
OG0031381
OG0031382
OG0031383
OG0031384
OG0031385
OG0031386
OG0031387
OG0031388
OG0031389
OG0031390
OG0031391
OG0031392
OG0031393
OG0031394
OG0031395
OG0031396
OG0031397
OG0031398
OG0031399
OG0031400
OG0031401
OG0031402
OG0031403
OG0031404
OG0031405
OG0031406
OG0031407
OG0031408
OG0031409
OG0031410
OG0031411
OG0031412
OG0031413
OG0031414
OG0031415
OG0031416
OG0031417
OG0031418
OG0031419
OG0031420
OG0031421
OG0031422
OG0031423
OG0031424
OG0031425
OG0031426
OG0031427
OG0031428
OG0031429
OG0031430
OG0031431
OG0031432
OG0031433
OG0031434
OG0031435
OG0031436
OG0031437
OG0031438
OG0031439
OG0031440
OG0031441
OG0031442
OG0031443
OG0031444
OG0031445
OG0031446
OG0031447
OG0031448
OG0031449
OG0031450
OG0031451
OG0031452
OG0031453
OG0031454
OG0031455
OG0031456
OG0031457
OG0031458
OG0031459
OG0031460
OG0031461
OG0031462
OG0031463
OG0031464
OG0031465
OG0031466
OG0031467
OG0031468
OG0031469
OG0031470
OG0031471
OG0031472
OG0031473
OG0031474
OG0031475
OG0031476
OG0031477
OG0031478
OG0031479
OG0031480
OG0031481
OG0031482
OG0031483
OG0031484
OG0031485
OG0031486
OG0031487
OG0031488
OG0031489
OG0031490
OG0031491
OG0031492
OG0031493
OG0031494
OG0031495
OG0031496
OG0031497
OG0031498
OG0031499
OG0031500
OG0031501
OG0031502
OG0031503
OG0031504
OG0031505
OG0031506
OG0031507
OG0031508
OG0031509
OG0031510
OG0031511
OG0031512
OG0031513
OG0031514
OG0031515
OG0031516
OG0031517
OG0031518
OG0031519
OG0031520
OG0031521
OG0031522
OG0031523
OG0031524
OG0031525
OG0031526
OG0031527
OG0031528
OG0031529
OG0031530
OG0031531
OG0031532
OG0031533
OG0031534
OG0031535
OG0031536
OG0031537
OG0031538
OG0031539
OG0031540
OG0031541
OG0031542
OG0031543
OG0031544
OG0031545
OG0031546
OG0031547
OG0031548
OG0031549
OG0031550
OG0031551
OG0031552
OG0031553
OG0031554
OG0031555
OG0031556
OG0031557
OG0031558
OG0031559
OG0031560
OG0031561
OG0031562
OG0031563
OG0031564
OG0031565
OG0031566
OG0031567
OG0031568
OG0031569
OG0031570
OG0031571
OG0031572
OG0031573
OG0031574
OG0031575
OG0031576
OG0031577
OG0031578
OG0031579
OG0031580
OG0031581
OG0031582
OG0031583
OG0031584
OG0031585
OG0031586
OG0031587
OG0031588
OG0031589
OG0031590
OG0031591
OG0031592
OG0031593
OG0031594
OG0031595
OG0031596
OG0031597
OG0031598
OG0031599
OG0031600
OG0031601
OG0031602
OG0031603
OG0031604
OG0031605
OG0031606
OG0031607
OG0031608
OG0031609
OG0031610
OG0031611
OG0031612
OG0031613
OG0031614
OG0031615
OG0031616
OG0031617
OG0031618
OG0031619
OG0031620
OG0031621
OG0031622
OG0031623
OG0031624
OG0031625
OG0031626
OG0031627
OG0031628
OG0031629
OG0031630
OG0031631
OG0031632
OG0031633
OG0031634
OG0031635
OG0031636
OG0031637
OG0031638
OG0031639
OG0031640
OG0031641
OG0031642
OG0031643
OG0031644
OG0031645
OG0031646
OG0031647
OG0031648
OG0031649
OG0031650
OG0031651
OG0031652
OG0031653
OG0031654
OG0031655
OG0031656
OG0031657
OG0031658
OG0031659
OG0031660
OG0031661
OG0031662
OG0031663
OG0031664
OG0031665
OG0031666
OG0031667
OG0031668
OG0031669
OG0031670
OG0031671
OG0031672
OG0031673
OG0031674
OG0031675
OG0031676
OG0031677
OG0031678
OG0031679
OG0031680
OG0031681
OG0031682
OG0031683
OG0031684
OG0031685
OG0031686
OG0031687
OG0031688
OG0031689
OG0031690
OG0031691
OG0031692
OG0031693
OG0031694
OG0031695
OG0031696
OG0031697
OG0031698
OG0031699
OG0031700
OG0031701
OG0031702
OG0031703
OG0031704
OG0031705
OG0031706
OG0031707
OG0031708
OG0031709
OG0031710
OG0031711
OG0031712
OG0031713
OG0031714
OG0031715
OG0031716
OG0031717
OG0031718
OG0031719
OG0031720
OG0031721
OG0031722
OG0031723
OG0031724
OG0031725
OG0031726
OG0031727
OG0031728
OG0031729
OG0031730
OG0031731
OG0031732
OG0031733
OG0031734
OG0031735
OG0031736
OG0031737
OG0031738
OG0031739
OG0031740
OG0031741
OG0031742
OG0031743
OG0031744
OG0031745
OG0031746
OG0031747
OG0031748
OG0031749
OG0031750
OG0031751
OG0031752
OG0031753
OG0031754
OG0031755
OG0031756
OG0031757
OG0031758
OG0031759
OG0031760
OG0031761
OG0031762
OG0031763
OG0031764
OG0031765
OG0031766
OG0031767
OG0031768
OG0031769
OG0031770
OG0031771
OG0031772
OG0031773
OG0031774
OG0031775
OG0031776
OG0031777
OG0031778
OG0031779
OG0031780
OG0031781
OG0031782
OG0031783
OG0031784
OG0031785
OG0031786
OG0031787
OG0031788
OG0031789
OG0031790
OG0031791
OG0031792
OG0031793
OG0031794
OG0031795
OG0031796
OG0031797
OG0031798
OG0031799
OG0031800
OG0031801
OG0031802
OG0031803
OG0031804
OG0031805
OG0031806
OG0031807
OG0031808
OG0031809
OG0031810
OG0031811
OG0031812
OG0031813
OG0031814
OG0031815
OG0031816
OG0031817
OG0031818
OG0031819
OG0031820
OG0031821
OG0031822
OG0031823
OG0031824
OG0031825
OG0031826
OG0031827
OG0031828
OG0031829
OG0031830
OG0031831
OG0031832
OG0031833
OG0031834
OG0031835
OG0031836
OG0031837
OG0031838
OG0031839
OG0031840
OG0031841
OG0031842
OG0031843
OG0031844
OG0031845
OG0031846
OG0031847
OG0031848
OG0031849
OG0031850
OG0031851
OG0031852
OG0031853
OG0031854
OG0031855
OG0031856
OG0031857
OG0031858
OG0031859
OG0031860
OG0031861
OG0031862
OG0031863
OG0031864
OG0031865
OG0031866
OG0031867
OG0031868
OG0031869
OG0031870
OG0031871
OG0031872
OG0031873
OG0031874
OG0031875
OG0031876
OG0031877
OG0031878
OG0031879
OG0031880
OG0031881
OG0031882
OG0031883
OG0031884
OG0031885
OG0031886
OG0031887
OG0031888
OG0031889
OG0031890
OG0031891
OG0031892
OG0031893
OG0031894
OG0031895
OG0031896
OG0031897
OG0031898
OG0031899
OG0031900
OG0031901
OG0031902
OG0031903
OG0031904
OG0031905
OG0031906
OG0031907
OG0031908
OG0031909
OG0031910
OG0031911
OG0031912
OG0031913
OG0031914
OG0031915
OG0031916
OG0031917
OG0031918
OG0031919
OG0031920
OG0031921
OG0031922
OG0031923
OG0031924
OG0031925
OG0031926
OG0031927
OG0031928
OG0031929
OG0031930
OG0031931
OG0031932
OG0031933
OG0031934
OG0031935
OG0031936
OG0031937
OG0031938
OG0031939
OG0031940
OG0031941
OG0031942
OG0031943
OG0031944
OG0031945
OG0031946
OG0031947
OG0031948
OG0031949
OG0031950
OG0031951
OG0031952
OG0031953
OG0031954
OG0031955
OG0031956
OG0031957
OG0031958
OG0031959
OG0031960
OG0031961
OG0031962
OG0031963
OG0031964
OG0031965
OG0031966
OG0031967
OG0031968
OG0031969
OG0031970
OG0031971
OG0031972
OG0031973
OG0031974
OG0031975
OG0031976
OG0031977
OG0031978
OG0031979
OG0031980
OG0031981
OG0031982
OG0031983
OG0031984
OG0031985
OG0031986
OG0031987
OG0031988
OG0031989
OG0031990
OG0031991
OG0031992
OG0031993
OG0031994
OG0031995
OG0031996
OG0031997
OG0031998
OG0031999
OG0032000
OG0032001
OG0032002
OG0032003
OG0032004
OG0032005
OG0032006
OG0032007
OG0032008
OG0032009
OG0032010
OG0032011
OG0032012
OG0032013
OG0032014
OG0032015
OG0032016
OG0032017
OG0032018
OG0032019
OG0032020
OG0032021
OG0032022
OG0032023
OG0032024
OG0032025
OG0032026
OG0032027
OG0032028
OG0032029
