# Supplementary material for: Firefly genomes illuminate parallel origins of bioluminescence in beetles
Source: eLife. 2018 Oct 16;7:e36495. doi: 10.7554/eLife.36495 (PMC6191289; doi:10.7554/eLife.36495)
Supplement: Figure 2—source data 1. [file elife-36495-fig2-data1.zip › 4_way/[I._luminosus]_genes.txt]

ILUMI_00002-PA
ILUMI_00003-PA
ILUMI_00006-PA
ILUMI_00007-PA
ILUMI_00008-PA
ILUMI_00009-PA
ILUMI_00010-PA
ILUMI_00012-PA
ILUMI_00014-PA
ILUMI_00015-PA
ILUMI_00016-PA
ILUMI_00017-PA
ILUMI_00022-PA
ILUMI_00023-PA
ILUMI_00026-PA
ILUMI_00027-PA
ILUMI_00028-PA
ILUMI_00031-PA
ILUMI_00034-PA
ILUMI_00040-PA
ILUMI_00044-PA
ILUMI_00052-PA
ILUMI_00053-PA
ILUMI_00054-PA
ILUMI_00061-PA
ILUMI_00062-PA
ILUMI_00063-PA
ILUMI_00065-PA
ILUMI_00067-PA
ILUMI_00068-PA
ILUMI_00071-PA
ILUMI_00072-PA
ILUMI_00073-PA
ILUMI_00074-PA
ILUMI_00075-PA
ILUMI_00077-PA
ILUMI_00078-PA
ILUMI_00080-PA
ILUMI_00082-PA
ILUMI_00084-PA
ILUMI_00086-PA
ILUMI_00087-PA
ILUMI_00088-PA
ILUMI_00089-PA
ILUMI_00091-PA
ILUMI_00093-PA
ILUMI_00096-PA
ILUMI_00097-PA
ILUMI_00107-PA
ILUMI_00108-PA
ILUMI_00110-PA
ILUMI_00112-PA
ILUMI_00113-PA
ILUMI_00115-PA
ILUMI_00122-PA
ILUMI_00123-PA
ILUMI_00126-PA
ILUMI_00127-PA
ILUMI_00128-PA
ILUMI_00131-PA
ILUMI_00132-PA
ILUMI_00133-PA
ILUMI_00134-PA
ILUMI_00135-PA
ILUMI_00136-PA
ILUMI_00137-PA
ILUMI_00144-PA
ILUMI_00146-PA
ILUMI_00147-PA
ILUMI_00149-PA
ILUMI_00155-PA
ILUMI_00160-PA
ILUMI_00162-PA
ILUMI_00165-PA
ILUMI_00167-PA
ILUMI_00168-PA
ILUMI_00169-PA
ILUMI_00175-PA
ILUMI_00177-PA
ILUMI_00180-PA
ILUMI_00181-PA
ILUMI_00187-PA
ILUMI_00189-PA
ILUMI_00193-PA
ILUMI_00194-PA
ILUMI_00196-PA
ILUMI_00197-PA
ILUMI_00214-PA
ILUMI_00220-PA
ILUMI_00221-PA
ILUMI_00222-PA
ILUMI_00223-PA
ILUMI_00225-PA
ILUMI_00226-PA
ILUMI_00233-PA
ILUMI_00235-PA
ILUMI_00243-PA
ILUMI_00251-PA
ILUMI_00257-PA
ILUMI_00258-PA
ILUMI_00260-PA
ILUMI_00269-PA
ILUMI_00270-PA
ILUMI_00273-PA
ILUMI_00274-PA
ILUMI_00275-PA
ILUMI_00281-PA
ILUMI_00285-PA
ILUMI_00288-PA
ILUMI_00289-PA
ILUMI_00290-PA
ILUMI_00292-PA
ILUMI_00298-PA
ILUMI_00303-PA
ILUMI_00316-PA
ILUMI_00320-PA
ILUMI_00323-PA
ILUMI_00327-PA
ILUMI_00329-PA
ILUMI_00333-PA
ILUMI_00338-PA
ILUMI_00339-PA
ILUMI_00341-PA
ILUMI_00347-PA
ILUMI_00348-PA
ILUMI_00349-PA
ILUMI_00359-PA
ILUMI_00363-PA
ILUMI_00369-PA
ILUMI_00370-PA
ILUMI_00371-PA
ILUMI_00376-PA
ILUMI_00382-PA
ILUMI_00387-PA
ILUMI_00393-PA
ILUMI_00398-PA
ILUMI_00399-PA
ILUMI_00400-PA
ILUMI_00405-PA
ILUMI_00406-PA
ILUMI_00408-PA
ILUMI_00411-PA
ILUMI_00412-PA
ILUMI_00414-PA
ILUMI_00415-PA
ILUMI_00433-PA
ILUMI_00443-PA
ILUMI_00454-PA
ILUMI_00455-PA
ILUMI_00456-PA
ILUMI_00458-PA
ILUMI_00460-PA
ILUMI_00463-PA
ILUMI_00465-PA
ILUMI_00466-PA
ILUMI_00469-PA
ILUMI_00472-PA
ILUMI_00473-PA
ILUMI_00482-PA
ILUMI_00486-PA
ILUMI_00487-PA
ILUMI_00491-PA
ILUMI_00493-PA
ILUMI_00497-PA
ILUMI_00504-PA
ILUMI_00514-PA
ILUMI_00517-PA
ILUMI_00523-PA
ILUMI_00526-PA
ILUMI_00528-PA
ILUMI_00529-PA
ILUMI_00545-PA
ILUMI_00554-PA
ILUMI_00564-PA
ILUMI_00565-PA
ILUMI_00567-PA
ILUMI_00580-PA
ILUMI_00581-PA
ILUMI_00589-PA
ILUMI_00591-PA
ILUMI_00592-PA
ILUMI_00593-PA
ILUMI_00595-PA
ILUMI_00596-PA
ILUMI_00597-PA
ILUMI_00600-PA
ILUMI_00605-PA
ILUMI_00606-PA
ILUMI_00614-PA
ILUMI_00616-PA
ILUMI_00622-PA
ILUMI_00625-PA
ILUMI_00629-PA
ILUMI_00638-PA
ILUMI_00642-PA
ILUMI_00648-PA
ILUMI_00649-PA
ILUMI_00652-PA
ILUMI_00657-PA
ILUMI_00658-PA
ILUMI_00660-PA
ILUMI_00661-PA
ILUMI_00662-PA
ILUMI_00664-PA
ILUMI_00669-PA
ILUMI_00677-PA
ILUMI_00682-PA
ILUMI_00692-PA
ILUMI_00693-PA
ILUMI_00698-PA
ILUMI_00699-PA
ILUMI_00702-PA
ILUMI_00712-PA
ILUMI_00716-PA
ILUMI_00720-PA
ILUMI_00738-PA
ILUMI_00739-PA
ILUMI_00740-PA
ILUMI_00742-PA
ILUMI_00743-PA
ILUMI_00745-PA
ILUMI_00746-PA
ILUMI_00747-PA
ILUMI_00749-PA
ILUMI_00750-PA
ILUMI_00753-PA
ILUMI_00754-PA
ILUMI_00755-PA
ILUMI_00758-PA
ILUMI_00760-PA
ILUMI_00765-PA
ILUMI_00768-PA
ILUMI_00769-PA
ILUMI_00771-PA
ILUMI_00772-PA
ILUMI_00788-PA
ILUMI_00789-PA
ILUMI_00795-PA
ILUMI_00798-PA
ILUMI_00800-PA
ILUMI_00801-PA
ILUMI_00802-PA
ILUMI_00803-PA
ILUMI_00805-PA
ILUMI_00810-PA
ILUMI_00811-PA
ILUMI_00813-PA
ILUMI_00815-PA
ILUMI_00820-PA
ILUMI_00822-PA
ILUMI_00834-PA
ILUMI_00838-PA
ILUMI_00840-PA
ILUMI_00845-PA
ILUMI_00846-PA
ILUMI_00854-PA
ILUMI_00855-PA
ILUMI_00858-PA
ILUMI_00866-PA
ILUMI_00867-PA
ILUMI_00873-PA
ILUMI_00875-PA
ILUMI_00883-PA
ILUMI_00885-PA
ILUMI_00887-PA
ILUMI_00893-PA
ILUMI_00900-PA
ILUMI_00906-PA
ILUMI_00919-PA
ILUMI_00920-PA
ILUMI_00921-PA
ILUMI_00923-PA
ILUMI_00929-PA
ILUMI_00931-PA
ILUMI_00933-PA
ILUMI_00934-PA
ILUMI_00936-PA
ILUMI_00937-PA
ILUMI_00951-PA
ILUMI_00955-PA
ILUMI_00956-PA
ILUMI_00958-PA
ILUMI_00962-PA
ILUMI_00963-PA
ILUMI_00970-PA
ILUMI_00971-PA
ILUMI_00978-PA
ILUMI_00987-PA
ILUMI_00988-PA
ILUMI_00990-PA
ILUMI_00992-PA
ILUMI_01003-PA
ILUMI_01007-PA
ILUMI_01012-PA
ILUMI_01013-PA
ILUMI_01015-PA
ILUMI_01019-PA
ILUMI_01030-PA
ILUMI_01033-PA
ILUMI_01034-PA
ILUMI_01035-PA
ILUMI_01036-PA
ILUMI_01038-PA
ILUMI_01039-PA
ILUMI_01043-PA
ILUMI_01044-PA
ILUMI_01045-PA
ILUMI_01046-PA
ILUMI_01047-PA
ILUMI_01048-PA
ILUMI_01050-PA
ILUMI_01051-PA
ILUMI_01052-PA
ILUMI_01058-PA
ILUMI_01065-PA
ILUMI_01076-PA
ILUMI_01089-PA
ILUMI_01090-PA
ILUMI_01093-PA
ILUMI_01094-PA
ILUMI_01095-PA
ILUMI_01101-PA
ILUMI_01102-PA
ILUMI_01104-PA
ILUMI_01107-PA
ILUMI_01109-PA
ILUMI_01110-PA
ILUMI_01111-PA
ILUMI_01112-PA
ILUMI_01123-PA
ILUMI_01124-PA
ILUMI_01126-PA
ILUMI_01127-PA
ILUMI_01144-PA
ILUMI_01146-PA
ILUMI_01153-PA
ILUMI_01156-PA
ILUMI_01158-PA
ILUMI_01159-PA
ILUMI_01160-PA
ILUMI_01161-PA
ILUMI_01162-PA
ILUMI_01168-PA
ILUMI_01182-PA
ILUMI_01184-PA
ILUMI_01193-PA
ILUMI_01194-PA
ILUMI_01195-PA
ILUMI_01196-PA
ILUMI_01197-PA
ILUMI_01198-PA
ILUMI_01199-PA
ILUMI_01200-PA
ILUMI_01202-PA
ILUMI_01204-PA
ILUMI_01206-PA
ILUMI_01211-PA
ILUMI_01219-PA
ILUMI_01221-PA
ILUMI_01222-PA
ILUMI_01223-PA
ILUMI_01228-PA
ILUMI_01233-PA
ILUMI_01235-PA
ILUMI_01236-PA
ILUMI_01237-PA
ILUMI_01241-PA
ILUMI_01246-PA
ILUMI_01247-PA
ILUMI_01248-PA
ILUMI_01249-PA
ILUMI_01250-PA
ILUMI_01257-PA
ILUMI_01259-PA
ILUMI_01279-PA
ILUMI_01286-PA
ILUMI_01287-PA
ILUMI_01288-PA
ILUMI_01290-PA
ILUMI_01296-PA
ILUMI_01302-PA
ILUMI_01309-PA
ILUMI_01312-PA
ILUMI_01313-PA
ILUMI_01335-PA
ILUMI_01343-PA
ILUMI_01344-PA
ILUMI_01347-PA
ILUMI_01350-PA
ILUMI_01352-PA
ILUMI_01353-PA
ILUMI_01367-PA
ILUMI_01376-PA
ILUMI_01391-PA
ILUMI_01397-PA
ILUMI_01398-PA
ILUMI_01400-PA
ILUMI_01405-PA
ILUMI_01406-PA
ILUMI_01416-PA
ILUMI_01422-PA
ILUMI_01424-PA
ILUMI_01425-PA
ILUMI_01427-PA
ILUMI_01437-PA
ILUMI_01438-PA
ILUMI_01439-PA
ILUMI_01449-PA
ILUMI_01450-PA
ILUMI_01462-PA
ILUMI_01469-PA
ILUMI_01470-PA
ILUMI_01473-PA
ILUMI_01480-PA
ILUMI_01489-PA
ILUMI_01502-PA
ILUMI_01503-PA
ILUMI_01512-PA
ILUMI_01514-PA
ILUMI_01516-PA
ILUMI_01517-PA
ILUMI_01519-PA
ILUMI_01521-PA
ILUMI_01522-PA
ILUMI_01523-PA
ILUMI_01527-PA
ILUMI_01536-PA
ILUMI_01549-PA
ILUMI_01552-PA
ILUMI_01564-PA
ILUMI_01568-PA
ILUMI_01576-PA
ILUMI_01577-PA
ILUMI_01579-PA
ILUMI_01588-PA
ILUMI_01589-PA
ILUMI_01590-PA
ILUMI_01591-PA
ILUMI_01595-PA
ILUMI_01602-PA
ILUMI_01616-PA
ILUMI_01620-PA
ILUMI_01621-PA
ILUMI_01623-PA
ILUMI_01625-PA
ILUMI_01626-PA
ILUMI_01627-PA
ILUMI_01628-PA
ILUMI_01631-PA
ILUMI_01642-PA
ILUMI_01644-PA
ILUMI_01646-PA
ILUMI_01649-PA
ILUMI_01656-PA
ILUMI_01660-PA
ILUMI_01661-PA
ILUMI_01675-PA
ILUMI_01676-PA
ILUMI_01677-PA
ILUMI_01679-PA
ILUMI_01680-PA
ILUMI_01681-PA
ILUMI_01682-PA
ILUMI_01685-PA
ILUMI_01688-PA
ILUMI_01689-PA
ILUMI_01690-PA
ILUMI_01692-PA
ILUMI_01698-PA
ILUMI_01699-PA
ILUMI_01703-PA
ILUMI_01704-PA
ILUMI_01710-PA
ILUMI_01711-PA
ILUMI_01717-PA
ILUMI_01720-PA
ILUMI_01731-PA
ILUMI_01736-PA
ILUMI_01738-PA
ILUMI_01739-PA
ILUMI_01744-PA
ILUMI_01745-PA
ILUMI_01749-PA
ILUMI_01754-PA
ILUMI_01755-PA
ILUMI_01756-PA
ILUMI_01758-PA
ILUMI_01763-PA
ILUMI_01773-PA
ILUMI_01785-PA
ILUMI_01786-PA
ILUMI_01790-PA
ILUMI_01791-PA
ILUMI_01792-PA
ILUMI_01794-PA
ILUMI_01795-PA
ILUMI_01796-PA
ILUMI_01798-PA
ILUMI_01802-PA
ILUMI_01804-PA
ILUMI_01805-PA
ILUMI_01807-PA
ILUMI_01821-PA
ILUMI_01823-PA
ILUMI_01824-PA
ILUMI_01826-PA
ILUMI_01837-PA
ILUMI_01838-PA
ILUMI_01839-PA
ILUMI_01841-PA
ILUMI_01861-PA
ILUMI_01875-PA
ILUMI_01877-PA
ILUMI_01879-PA
ILUMI_01880-PA
ILUMI_01891-PA
ILUMI_01896-PA
ILUMI_01898-PA
ILUMI_01903-PA
ILUMI_01907-PA
ILUMI_01908-PA
ILUMI_01909-PA
ILUMI_01913-PA
ILUMI_01915-PA
ILUMI_01916-PA
ILUMI_01917-PA
ILUMI_01920-PA
ILUMI_01929-PA
ILUMI_01930-PA
ILUMI_01939-PA
ILUMI_01940-PA
ILUMI_01942-PA
ILUMI_01944-PA
ILUMI_01948-PA
ILUMI_01949-PA
ILUMI_01950-PA
ILUMI_01958-PA
ILUMI_01959-PA
ILUMI_01964-PA
ILUMI_01965-PA
ILUMI_01966-PA
ILUMI_01968-PA
ILUMI_01978-PA
ILUMI_01994-PA
ILUMI_01997-PA
ILUMI_01999-PA
ILUMI_02005-PA
ILUMI_02006-PA
ILUMI_02010-PA
ILUMI_02011-PA
ILUMI_02012-PA
ILUMI_02013-PA
ILUMI_02016-PA
ILUMI_02017-PA
ILUMI_02018-PA
ILUMI_02019-PA
ILUMI_02020-PA
ILUMI_02022-PA
ILUMI_02023-PA
ILUMI_02024-PA
ILUMI_02026-PA
ILUMI_02028-PA
ILUMI_02030-PA
ILUMI_02031-PA
ILUMI_02037-PA
ILUMI_02039-PA
ILUMI_02041-PA
ILUMI_02044-PA
ILUMI_02045-PA
ILUMI_02048-PA
ILUMI_02049-PA
ILUMI_02052-PA
ILUMI_02065-PA
ILUMI_02066-PA
ILUMI_02072-PA
ILUMI_02073-PA
ILUMI_02078-PA
ILUMI_02079-PA
ILUMI_02080-PA
ILUMI_02081-PA
ILUMI_02082-PA
ILUMI_02087-PA
ILUMI_02088-PA
ILUMI_02089-PA
ILUMI_02091-PA
ILUMI_02093-PA
ILUMI_02094-PA
ILUMI_02095-PA
ILUMI_02097-PA
ILUMI_02099-PA
ILUMI_02100-PA
ILUMI_02106-PA
ILUMI_02111-PA
ILUMI_02114-PA
ILUMI_02115-PA
ILUMI_02116-PA
ILUMI_02117-PA
ILUMI_02121-PA
ILUMI_02122-PA
ILUMI_02125-PA
ILUMI_02127-PA
ILUMI_02139-PA
ILUMI_02140-PA
ILUMI_02145-PA
ILUMI_02151-PA
ILUMI_02156-PA
ILUMI_02157-PA
ILUMI_02160-PA
ILUMI_02172-PA
ILUMI_02173-PA
ILUMI_02189-PA
ILUMI_02191-PA
ILUMI_02193-PA
ILUMI_02195-PA
ILUMI_02196-PA
ILUMI_02197-PA
ILUMI_02198-PA
ILUMI_02208-PA
ILUMI_02211-PA
ILUMI_02215-PA
ILUMI_02221-PA
ILUMI_02225-PA
ILUMI_02230-PA
ILUMI_02234-PA
ILUMI_02235-PA
ILUMI_02237-PA
ILUMI_02240-PA
ILUMI_02244-PA
ILUMI_02255-PA
ILUMI_02256-PA
ILUMI_02261-PA
ILUMI_02263-PA
ILUMI_02270-PA
ILUMI_02271-PA
ILUMI_02273-PA
ILUMI_02276-PA
ILUMI_02277-PA
ILUMI_02278-PA
ILUMI_02279-PA
ILUMI_02280-PA
ILUMI_02281-PA
ILUMI_02282-PA
ILUMI_02287-PA
ILUMI_02299-PA
ILUMI_02303-PA
ILUMI_02305-PA
ILUMI_02307-PA
ILUMI_02308-PA
ILUMI_02325-PA
ILUMI_02326-PA
ILUMI_02327-PA
ILUMI_02332-PA
ILUMI_02333-PA
ILUMI_02338-PA
ILUMI_02339-PA
ILUMI_02341-PA
ILUMI_02347-PA
ILUMI_02357-PA
ILUMI_02370-PA
ILUMI_02376-PA
ILUMI_02377-PA
ILUMI_02378-PA
ILUMI_02380-PA
ILUMI_02381-PA
ILUMI_02393-PA
ILUMI_02396-PA
ILUMI_02399-PA
ILUMI_02402-PA
ILUMI_02405-PA
ILUMI_02406-PA
ILUMI_02411-PA
ILUMI_02417-PA
ILUMI_02418-PA
ILUMI_02430-PA
ILUMI_02433-PA
ILUMI_02434-PA
ILUMI_02448-PA
ILUMI_02449-PA
ILUMI_02457-PA
ILUMI_02458-PA
ILUMI_02469-PA
ILUMI_02473-PA
ILUMI_02474-PA
ILUMI_02489-PA
ILUMI_02497-PA
ILUMI_02498-PA
ILUMI_02499-PA
ILUMI_02501-PA
ILUMI_02508-PA
ILUMI_02509-PA
ILUMI_02512-PA
ILUMI_02513-PA
ILUMI_02515-PA
ILUMI_02519-PA
ILUMI_02520-PA
ILUMI_02522-PA
ILUMI_02523-PA
ILUMI_02535-PA
ILUMI_02537-PA
ILUMI_02538-PA
ILUMI_02552-PA
ILUMI_02553-PA
ILUMI_02555-PA
ILUMI_02556-PA
ILUMI_02559-PA
ILUMI_02560-PA
ILUMI_02561-PA
ILUMI_02564-PA
ILUMI_02567-PA
ILUMI_02569-PA
ILUMI_02570-PA
ILUMI_02572-PA
ILUMI_02573-PA
ILUMI_02574-PA
ILUMI_02579-PA
ILUMI_02581-PA
ILUMI_02582-PA
ILUMI_02585-PA
ILUMI_02587-PA
ILUMI_02589-PA
ILUMI_02590-PA
ILUMI_02591-PA
ILUMI_02592-PA
ILUMI_02594-PA
ILUMI_02595-PA
ILUMI_02597-PA
ILUMI_02598-PA
ILUMI_02609-PA
ILUMI_02615-PA
ILUMI_02616-PA
ILUMI_02617-PA
ILUMI_02619-PA
ILUMI_02620-PA
ILUMI_02626-PA
ILUMI_02635-PA
ILUMI_02640-PA
ILUMI_02644-PA
ILUMI_02645-PA
ILUMI_02649-PA
ILUMI_02653-PA
ILUMI_02655-PA
ILUMI_02656-PA
ILUMI_02662-PA
ILUMI_02663-PA
ILUMI_02668-PA
ILUMI_02669-PA
ILUMI_02674-PA
ILUMI_02675-PA
ILUMI_02676-PA
ILUMI_02678-PA
ILUMI_02679-PA
ILUMI_02693-PA
ILUMI_02699-PA
ILUMI_02700-PA
ILUMI_02713-PA
ILUMI_02729-PA
ILUMI_02730-PA
ILUMI_02732-PA
ILUMI_02734-PA
ILUMI_02739-PA
ILUMI_02743-PA
ILUMI_02750-PA
ILUMI_02755-PA
ILUMI_02756-PA
ILUMI_02757-PA
ILUMI_02758-PA
ILUMI_02759-PA
ILUMI_02761-PA
ILUMI_02765-PA
ILUMI_02769-PA
ILUMI_02770-PA
ILUMI_02771-PA
ILUMI_02775-PA
ILUMI_02785-PA
ILUMI_02793-PA
ILUMI_02795-PA
ILUMI_02803-PA
ILUMI_02804-PA
ILUMI_02805-PA
ILUMI_02806-PA
ILUMI_02825-PA
ILUMI_02826-PA
ILUMI_02833-PA
ILUMI_02834-PA
ILUMI_02835-PA
ILUMI_02838-PA
ILUMI_02840-PA
ILUMI_02842-PA
ILUMI_02847-PA
ILUMI_02848-PA
ILUMI_02853-PA
ILUMI_02863-PA
ILUMI_02867-PA
ILUMI_02868-PA
ILUMI_02883-PA
ILUMI_02885-PA
ILUMI_02888-PA
ILUMI_02892-PA
ILUMI_02893-PA
ILUMI_02894-PA
ILUMI_02896-PA
ILUMI_02897-PA
ILUMI_02898-PA
ILUMI_02900-PA
ILUMI_02901-PA
ILUMI_02903-PA
ILUMI_02909-PA
ILUMI_02910-PA
ILUMI_02913-PA
ILUMI_02925-PA
ILUMI_02935-PA
ILUMI_02942-PA
ILUMI_02944-PA
ILUMI_02945-PA
ILUMI_02948-PA
ILUMI_02949-PA
ILUMI_02950-PA
ILUMI_02951-PA
ILUMI_02955-PA
ILUMI_02956-PA
ILUMI_02965-PA
ILUMI_02967-PA
ILUMI_02970-PA
ILUMI_02974-PA
ILUMI_02987-PA
ILUMI_02990-PA
ILUMI_02991-PA
ILUMI_02992-PA
ILUMI_02993-PA
ILUMI_02995-PA
ILUMI_02998-PA
ILUMI_03000-PA
ILUMI_03003-PA
ILUMI_03004-PA
ILUMI_03005-PA
ILUMI_03009-PA
ILUMI_03014-PA
ILUMI_03020-PA
ILUMI_03021-PA
ILUMI_03022-PA
ILUMI_03023-PA
ILUMI_03024-PA
ILUMI_03027-PA
ILUMI_03028-PA
ILUMI_03029-PA
ILUMI_03032-PA
ILUMI_03033-PA
ILUMI_03035-PA
ILUMI_03036-PA
ILUMI_03037-PA
ILUMI_03038-PA
ILUMI_03039-PA
ILUMI_03042-PA
ILUMI_03049-PA
ILUMI_03050-PA
ILUMI_03051-PA
ILUMI_03058-PA
ILUMI_03059-PA
ILUMI_03065-PA
ILUMI_03069-PA
ILUMI_03075-PA
ILUMI_03077-PA
ILUMI_03092-PA
ILUMI_03099-PA
ILUMI_03101-PA
ILUMI_03107-PA
ILUMI_03108-PA
ILUMI_03110-PA
ILUMI_03111-PA
ILUMI_03118-PA
ILUMI_03119-PA
ILUMI_03121-PA
ILUMI_03127-PA
ILUMI_03129-PA
ILUMI_03130-PA
ILUMI_03135-PA
ILUMI_03142-PA
ILUMI_03145-PA
ILUMI_03147-PA
ILUMI_03148-PA
ILUMI_03159-PA
ILUMI_03165-PA
ILUMI_03172-PA
ILUMI_03178-PA
ILUMI_03199-PA
ILUMI_03200-PA
ILUMI_03202-PA
ILUMI_03204-PA
ILUMI_03206-PA
ILUMI_03207-PA
ILUMI_03208-PA
ILUMI_03211-PA
ILUMI_03220-PA
ILUMI_03221-PA
ILUMI_03222-PA
ILUMI_03235-PA
ILUMI_03236-PA
ILUMI_03239-PA
ILUMI_03240-PA
ILUMI_03245-PA
ILUMI_03248-PA
ILUMI_03250-PA
ILUMI_03251-PA
ILUMI_03252-PA
ILUMI_03253-PA
ILUMI_03254-PA
ILUMI_03257-PA
ILUMI_03258-PA
ILUMI_03259-PA
ILUMI_03260-PA
ILUMI_03261-PA
ILUMI_03262-PA
ILUMI_03265-PA
ILUMI_03272-PA
ILUMI_03274-PA
ILUMI_03275-PA
ILUMI_03290-PA
ILUMI_03292-PA
ILUMI_03296-PA
ILUMI_03304-PA
ILUMI_03305-PA
ILUMI_03306-PA
ILUMI_03310-PA
ILUMI_03311-PA
ILUMI_03312-PA
ILUMI_03313-PA
ILUMI_03314-PA
ILUMI_03316-PA
ILUMI_03322-PA
ILUMI_03327-PA
ILUMI_03328-PA
ILUMI_03331-PA
ILUMI_03333-PA
ILUMI_03334-PA
ILUMI_03335-PA
ILUMI_03340-PA
ILUMI_03342-PA
ILUMI_03356-PA
ILUMI_03365-PA
ILUMI_03367-PA
ILUMI_03371-PA
ILUMI_03377-PA
ILUMI_03380-PA
ILUMI_03382-PA
ILUMI_03383-PA
ILUMI_03386-PA
ILUMI_03393-PA
ILUMI_03394-PA
ILUMI_03395-PA
ILUMI_03396-PA
ILUMI_03398-PA
ILUMI_03404-PA
ILUMI_03405-PA
ILUMI_03406-PA
ILUMI_03407-PA
ILUMI_03408-PA
ILUMI_03418-PA
ILUMI_03419-PA
ILUMI_03423-PA
ILUMI_03426-PA
ILUMI_03431-PA
ILUMI_03432-PA
ILUMI_03433-PA
ILUMI_03444-PA
ILUMI_03446-PA
ILUMI_03448-PA
ILUMI_03449-PA
ILUMI_03450-PA
ILUMI_03451-PA
ILUMI_03454-PA
ILUMI_03455-PA
ILUMI_03464-PA
ILUMI_03466-PA
ILUMI_03467-PA
ILUMI_03468-PA
ILUMI_03472-PA
ILUMI_03474-PA
ILUMI_03475-PA
ILUMI_03481-PA
ILUMI_03483-PA
ILUMI_03491-PA
ILUMI_03492-PA
ILUMI_03494-PA
ILUMI_03495-PA
ILUMI_03496-PA
ILUMI_03497-PA
ILUMI_03498-PA
ILUMI_03499-PA
ILUMI_03502-PA
ILUMI_03505-PA
ILUMI_03508-PA
ILUMI_03509-PA
ILUMI_03512-PA
ILUMI_03513-PA
ILUMI_03516-PA
ILUMI_03517-PA
ILUMI_03518-PA
ILUMI_03520-PA
ILUMI_03521-PA
ILUMI_03526-PA
ILUMI_03527-PA
ILUMI_03528-PA
ILUMI_03531-PA
ILUMI_03532-PA
ILUMI_03533-PA
ILUMI_03546-PA
ILUMI_03548-PA
ILUMI_03549-PA
ILUMI_03552-PA
ILUMI_03558-PA
ILUMI_03562-PA
ILUMI_03563-PA
ILUMI_03565-PA
ILUMI_03567-PA
ILUMI_03568-PA
ILUMI_03571-PA
ILUMI_03572-PA
ILUMI_03582-PA
ILUMI_03583-PA
ILUMI_03590-PA
ILUMI_03599-PA
ILUMI_03602-PA
ILUMI_03603-PA
ILUMI_03604-PA
ILUMI_03609-PA
ILUMI_03610-PA
ILUMI_03612-PA
ILUMI_03613-PA
ILUMI_03623-PA
ILUMI_03624-PA
ILUMI_03625-PA
ILUMI_03630-PA
ILUMI_03636-PA
ILUMI_03645-PA
ILUMI_03648-PA
ILUMI_03649-PA
ILUMI_03650-PA
ILUMI_03651-PA
ILUMI_03656-PA
ILUMI_03658-PA
ILUMI_03659-PA
ILUMI_03660-PA
ILUMI_03662-PA
ILUMI_03665-PA
ILUMI_03670-PA
ILUMI_03678-PA
ILUMI_03682-PA
ILUMI_03683-PA
ILUMI_03687-PA
ILUMI_03688-PA
ILUMI_03689-PA
ILUMI_03691-PA
ILUMI_03693-PA
ILUMI_03694-PA
ILUMI_03697-PA
ILUMI_03699-PA
ILUMI_03708-PA
ILUMI_03709-PA
ILUMI_03710-PA
ILUMI_03711-PA
ILUMI_03714-PA
ILUMI_03715-PA
ILUMI_03717-PA
ILUMI_03721-PA
ILUMI_03722-PA
ILUMI_03724-PA
ILUMI_03725-PA
ILUMI_03727-PA
ILUMI_03728-PA
ILUMI_03731-PA
ILUMI_03732-PA
ILUMI_03741-PA
ILUMI_03743-PA
ILUMI_03745-PA
ILUMI_03746-PA
ILUMI_03752-PA
ILUMI_03754-PA
ILUMI_03755-PA
ILUMI_03759-PA
ILUMI_03760-PA
ILUMI_03761-PA
ILUMI_03764-PA
ILUMI_03767-PA
ILUMI_03768-PA
ILUMI_03772-PA
ILUMI_03773-PA
ILUMI_03774-PA
ILUMI_03777-PA
ILUMI_03779-PA
ILUMI_03780-PA
ILUMI_03781-PA
ILUMI_03783-PA
ILUMI_03785-PA
ILUMI_03795-PA
ILUMI_03798-PA
ILUMI_03799-PA
ILUMI_03801-PA
ILUMI_03802-PA
ILUMI_03803-PA
ILUMI_03804-PA
ILUMI_03805-PA
ILUMI_03808-PA
ILUMI_03809-PA
ILUMI_03811-PA
ILUMI_03816-PA
ILUMI_03818-PA
ILUMI_03821-PA
ILUMI_03825-PA
ILUMI_03827-PA
ILUMI_03834-PA
ILUMI_03837-PA
ILUMI_03840-PA
ILUMI_03841-PA
ILUMI_03842-PA
ILUMI_03843-PA
ILUMI_03844-PA
ILUMI_03846-PA
ILUMI_03854-PA
ILUMI_03855-PA
ILUMI_03856-PA
ILUMI_03857-PA
ILUMI_03858-PA
ILUMI_03860-PA
ILUMI_03861-PA
ILUMI_03863-PA
ILUMI_03870-PA
ILUMI_03871-PA
ILUMI_03872-PA
ILUMI_03875-PA
ILUMI_03879-PA
ILUMI_03880-PA
ILUMI_03888-PA
ILUMI_03889-PA
ILUMI_03893-PA
ILUMI_03896-PA
ILUMI_03898-PA
ILUMI_03899-PA
ILUMI_03900-PA
ILUMI_03907-PA
ILUMI_03909-PA
ILUMI_03918-PA
ILUMI_03919-PA
ILUMI_03920-PA
ILUMI_03921-PA
ILUMI_03936-PA
ILUMI_03937-PA
ILUMI_03939-PA
ILUMI_03944-PA
ILUMI_03950-PA
ILUMI_03962-PA
ILUMI_03967-PA
ILUMI_03968-PA
ILUMI_03970-PA
ILUMI_03972-PA
ILUMI_03991-PA
ILUMI_03993-PA
ILUMI_04001-PA
ILUMI_04006-PA
ILUMI_04009-PA
ILUMI_04012-PA
ILUMI_04016-PA
ILUMI_04017-PA
ILUMI_04019-PA
ILUMI_04021-PA
ILUMI_04022-PA
ILUMI_04023-PA
ILUMI_04024-PA
ILUMI_04025-PA
ILUMI_04026-PA
ILUMI_04028-PA
ILUMI_04029-PA
ILUMI_04033-PA
ILUMI_04034-PA
ILUMI_04035-PA
ILUMI_04056-PA
ILUMI_04063-PA
ILUMI_04064-PA
ILUMI_04070-PA
ILUMI_04091-PA
ILUMI_04096-PA
ILUMI_04098-PA
ILUMI_04099-PA
ILUMI_04100-PA
ILUMI_04109-PA
ILUMI_04110-PA
ILUMI_04111-PA
ILUMI_04112-PA
ILUMI_04113-PA
ILUMI_04119-PA
ILUMI_04124-PA
ILUMI_04125-PA
ILUMI_04127-PA
ILUMI_04128-PA
ILUMI_04129-PA
ILUMI_04138-PA
ILUMI_04145-PA
ILUMI_04150-PA
ILUMI_04154-PA
ILUMI_04156-PA
ILUMI_04161-PA
ILUMI_04162-PA
ILUMI_04165-PA
ILUMI_04167-PA
ILUMI_04169-PA
ILUMI_04172-PA
ILUMI_04174-PA
ILUMI_04175-PA
ILUMI_04176-PA
ILUMI_04177-PA
ILUMI_04178-PA
ILUMI_04179-PA
ILUMI_04183-PA
ILUMI_04188-PA
ILUMI_04189-PA
ILUMI_04191-PA
ILUMI_04193-PA
ILUMI_04195-PA
ILUMI_04197-PA
ILUMI_04200-PA
ILUMI_04201-PA
ILUMI_04203-PA
ILUMI_04204-PA
ILUMI_04205-PA
ILUMI_04216-PA
ILUMI_04218-PA
ILUMI_04228-PA
ILUMI_04229-PA
ILUMI_04230-PA
ILUMI_04236-PA
ILUMI_04238-PA
ILUMI_04239-PA
ILUMI_04244-PA
ILUMI_04245-PA
ILUMI_04254-PA
ILUMI_04257-PA
ILUMI_04258-PA
ILUMI_04262-PA
ILUMI_04263-PA
ILUMI_04273-PA
ILUMI_04285-PA
ILUMI_04292-PA
ILUMI_04295-PA
ILUMI_04296-PA
ILUMI_04299-PA
ILUMI_04301-PA
ILUMI_04302-PA
ILUMI_04306-PA
ILUMI_04309-PA
ILUMI_04315-PA
ILUMI_04316-PA
ILUMI_04323-PA
ILUMI_04324-PA
ILUMI_04327-PA
ILUMI_04329-PA
ILUMI_04330-PA
ILUMI_04332-PA
ILUMI_04334-PA
ILUMI_04335-PA
ILUMI_04336-PA
ILUMI_04337-PA
ILUMI_04339-PA
ILUMI_04340-PA
ILUMI_04346-PA
ILUMI_04347-PA
ILUMI_04352-PA
ILUMI_04355-PA
ILUMI_04362-PA
ILUMI_04363-PA
ILUMI_04364-PA
ILUMI_04365-PA
ILUMI_04366-PA
ILUMI_04367-PA
ILUMI_04368-PA
ILUMI_04369-PA
ILUMI_04370-PA
ILUMI_04372-PA
ILUMI_04375-PA
ILUMI_04376-PA
ILUMI_04377-PA
ILUMI_04378-PA
ILUMI_04379-PA
ILUMI_04382-PA
ILUMI_04396-PA
ILUMI_04409-PA
ILUMI_04412-PA
ILUMI_04413-PA
ILUMI_04414-PA
ILUMI_04415-PA
ILUMI_04416-PA
ILUMI_04417-PA
ILUMI_04424-PA
ILUMI_04425-PA
ILUMI_04429-PA
ILUMI_04437-PA
ILUMI_04439-PA
ILUMI_04440-PA
ILUMI_04445-PA
ILUMI_04446-PA
ILUMI_04449-PA
ILUMI_04456-PA
ILUMI_04458-PA
ILUMI_04467-PA
ILUMI_04470-PA
ILUMI_04472-PA
ILUMI_04477-PA
ILUMI_04481-PA
ILUMI_04483-PA
ILUMI_04487-PA
ILUMI_04490-PA
ILUMI_04491-PA
ILUMI_04493-PA
ILUMI_04494-PA
ILUMI_04500-PA
ILUMI_04501-PA
ILUMI_04502-PA
ILUMI_04503-PA
ILUMI_04504-PA
ILUMI_04505-PA
ILUMI_04506-PA
ILUMI_04507-PA
ILUMI_04508-PA
ILUMI_04509-PA
ILUMI_04510-PA
ILUMI_04518-PA
ILUMI_04519-PA
ILUMI_04521-PA
ILUMI_04525-PA
ILUMI_04526-PA
ILUMI_04528-PA
ILUMI_04531-PA
ILUMI_04532-PA
ILUMI_04533-PA
ILUMI_04541-PA
ILUMI_04543-PA
ILUMI_04544-PA
ILUMI_04545-PA
ILUMI_04547-PA
ILUMI_04557-PA
ILUMI_04560-PA
ILUMI_04566-PA
ILUMI_04568-PA
ILUMI_04575-PA
ILUMI_04576-PA
ILUMI_04582-PA
ILUMI_04583-PA
ILUMI_04585-PA
ILUMI_04586-PA
ILUMI_04590-PA
ILUMI_04591-PA
ILUMI_04592-PA
ILUMI_04593-PA
ILUMI_04595-PA
ILUMI_04596-PA
ILUMI_04597-PA
ILUMI_04614-PA
ILUMI_04616-PA
ILUMI_04617-PA
ILUMI_04618-PA
ILUMI_04620-PA
ILUMI_04623-PA
ILUMI_04624-PA
ILUMI_04627-PA
ILUMI_04633-PA
ILUMI_04636-PA
ILUMI_04637-PA
ILUMI_04638-PA
ILUMI_04639-PA
ILUMI_04640-PA
ILUMI_04644-PA
ILUMI_04646-PA
ILUMI_04647-PA
ILUMI_04654-PA
ILUMI_04659-PA
ILUMI_04667-PA
ILUMI_04671-PA
ILUMI_04672-PA
ILUMI_04675-PA
ILUMI_04676-PA
ILUMI_04678-PA
ILUMI_04680-PA
ILUMI_04681-PA
ILUMI_04682-PA
ILUMI_04686-PA
ILUMI_04689-PA
ILUMI_04691-PA
ILUMI_04692-PA
ILUMI_04695-PA
ILUMI_04701-PA
ILUMI_04702-PA
ILUMI_04704-PA
ILUMI_04705-PA
ILUMI_04708-PA
ILUMI_04710-PA
ILUMI_04711-PA
ILUMI_04712-PA
ILUMI_04713-PA
ILUMI_04714-PA
ILUMI_04717-PA
ILUMI_04720-PA
ILUMI_04721-PA
ILUMI_04722-PA
ILUMI_04724-PA
ILUMI_04731-PA
ILUMI_04732-PA
ILUMI_04739-PA
ILUMI_04740-PA
ILUMI_04743-PA
ILUMI_04746-PA
ILUMI_04747-PA
ILUMI_04759-PA
ILUMI_04763-PA
ILUMI_04764-PA
ILUMI_04769-PA
ILUMI_04770-PA
ILUMI_04776-PA
ILUMI_04778-PA
ILUMI_04787-PA
ILUMI_04788-PA
ILUMI_04790-PA
ILUMI_04793-PA
ILUMI_04794-PA
ILUMI_04795-PA
ILUMI_04800-PA
ILUMI_04804-PA
ILUMI_04823-PA
ILUMI_04828-PA
ILUMI_04829-PA
ILUMI_04831-PA
ILUMI_04834-PA
ILUMI_04835-PA
ILUMI_04836-PA
ILUMI_04839-PA
ILUMI_04840-PA
ILUMI_04841-PA
ILUMI_04842-PA
ILUMI_04845-PA
ILUMI_04850-PA
ILUMI_04851-PA
ILUMI_04855-PA
ILUMI_04861-PA
ILUMI_04863-PA
ILUMI_04864-PA
ILUMI_04865-PA
ILUMI_04867-PA
ILUMI_04870-PA
ILUMI_04871-PA
ILUMI_04872-PA
ILUMI_04873-PA
ILUMI_04875-PA
ILUMI_04878-PA
ILUMI_04883-PA
ILUMI_04890-PA
ILUMI_04894-PA
ILUMI_04897-PA
ILUMI_04902-PA
ILUMI_04903-PA
ILUMI_04912-PA
ILUMI_04915-PA
ILUMI_04916-PA
ILUMI_04919-PA
ILUMI_04921-PA
ILUMI_04928-PA
ILUMI_04932-PA
ILUMI_04933-PA
ILUMI_04934-PA
ILUMI_04935-PA
ILUMI_04936-PA
ILUMI_04937-PA
ILUMI_04938-PA
ILUMI_04941-PA
ILUMI_04942-PA
ILUMI_04943-PA
ILUMI_04944-PA
ILUMI_04946-PA
ILUMI_04947-PA
ILUMI_04955-PA
ILUMI_04958-PA
ILUMI_04975-PA
ILUMI_04979-PA
ILUMI_04984-PA
ILUMI_04992-PA
ILUMI_04993-PA
ILUMI_05005-PA
ILUMI_05009-PA
ILUMI_05012-PA
ILUMI_05018-PA
ILUMI_05026-PA
ILUMI_05027-PA
ILUMI_05030-PA
ILUMI_05037-PA
ILUMI_05049-PA
ILUMI_05055-PA
ILUMI_05057-PA
ILUMI_05059-PA
ILUMI_05063-PA
ILUMI_05066-PA
ILUMI_05069-PA
ILUMI_05072-PA
ILUMI_05077-PA
ILUMI_05081-PA
ILUMI_05082-PA
ILUMI_05085-PA
ILUMI_05087-PA
ILUMI_05090-PA
ILUMI_05091-PA
ILUMI_05093-PA
ILUMI_05097-PA
ILUMI_05116-PA
ILUMI_05133-PA
ILUMI_05134-PA
ILUMI_05143-PA
ILUMI_05144-PA
ILUMI_05145-PA
ILUMI_05148-PA
ILUMI_05149-PA
ILUMI_05154-PA
ILUMI_05156-PA
ILUMI_05180-PA
ILUMI_05192-PA
ILUMI_05194-PA
ILUMI_05195-PA
ILUMI_05208-PA
ILUMI_05223-PA
ILUMI_05227-PA
ILUMI_05232-PA
ILUMI_05234-PA
ILUMI_05235-PA
ILUMI_05236-PA
ILUMI_05240-PA
ILUMI_05247-PA
ILUMI_05248-PA
ILUMI_05250-PA
ILUMI_05264-PA
ILUMI_05265-PA
ILUMI_05267-PA
ILUMI_05268-PA
ILUMI_05269-PA
ILUMI_05271-PA
ILUMI_05273-PA
ILUMI_05294-PA
ILUMI_05302-PA
ILUMI_05304-PA
ILUMI_05306-PA
ILUMI_05307-PA
ILUMI_05315-PA
ILUMI_05317-PA
ILUMI_05320-PA
ILUMI_05322-PA
ILUMI_05323-PA
ILUMI_05324-PA
ILUMI_05339-PA
ILUMI_05350-PA
ILUMI_05354-PA
ILUMI_05357-PA
ILUMI_05365-PA
ILUMI_05368-PA
ILUMI_05371-PA
ILUMI_05373-PA
ILUMI_05383-PA
ILUMI_05385-PA
ILUMI_05387-PA
ILUMI_05393-PA
ILUMI_05401-PA
ILUMI_05410-PA
ILUMI_05412-PA
ILUMI_05420-PA
ILUMI_05421-PA
ILUMI_05422-PA
ILUMI_05424-PA
ILUMI_05430-PA
ILUMI_05432-PA
ILUMI_05433-PA
ILUMI_05438-PA
ILUMI_05440-PA
ILUMI_05445-PA
ILUMI_05446-PA
ILUMI_05448-PA
ILUMI_05449-PA
ILUMI_05453-PA
ILUMI_05454-PA
ILUMI_05455-PA
ILUMI_05456-PA
ILUMI_05457-PA
ILUMI_05459-PA
ILUMI_05460-PA
ILUMI_05466-PA
ILUMI_05468-PA
ILUMI_05475-PA
ILUMI_05477-PA
ILUMI_05481-PA
ILUMI_05485-PA
ILUMI_05486-PA
ILUMI_05487-PA
ILUMI_05488-PA
ILUMI_05489-PA
ILUMI_05498-PA
ILUMI_05499-PA
ILUMI_05501-PA
ILUMI_05502-PA
ILUMI_05503-PA
ILUMI_05504-PA
ILUMI_05505-PA
ILUMI_05509-PA
ILUMI_05514-PA
ILUMI_05520-PA
ILUMI_05538-PA
ILUMI_05556-PA
ILUMI_05557-PA
ILUMI_05570-PA
ILUMI_05573-PA
ILUMI_05580-PA
ILUMI_05583-PA
ILUMI_05586-PA
ILUMI_05587-PA
ILUMI_05588-PA
ILUMI_05589-PA
ILUMI_05590-PA
ILUMI_05591-PA
ILUMI_05595-PA
ILUMI_05597-PA
ILUMI_05601-PA
ILUMI_05604-PA
ILUMI_05609-PA
ILUMI_05616-PA
ILUMI_05626-PA
ILUMI_05629-PA
ILUMI_05633-PA
ILUMI_05635-PA
ILUMI_05638-PA
ILUMI_05639-PA
ILUMI_05640-PA
ILUMI_05642-PA
ILUMI_05645-PA
ILUMI_05646-PA
ILUMI_05651-PA
ILUMI_05653-PA
ILUMI_05656-PA
ILUMI_05658-PA
ILUMI_05665-PA
ILUMI_05672-PA
ILUMI_05674-PA
ILUMI_05679-PA
ILUMI_05687-PA
ILUMI_05689-PA
ILUMI_05691-PA
ILUMI_05698-PA
ILUMI_05701-PA
ILUMI_05702-PA
ILUMI_05704-PA
ILUMI_05706-PA
ILUMI_05707-PA
ILUMI_05712-PA
ILUMI_05713-PA
ILUMI_05714-PA
ILUMI_05720-PA
ILUMI_05723-PA
ILUMI_05724-PA
ILUMI_05725-PA
ILUMI_05727-PA
ILUMI_05735-PA
ILUMI_05741-PA
ILUMI_05750-PA
ILUMI_05755-PA
ILUMI_05756-PA
ILUMI_05760-PA
ILUMI_05764-PA
ILUMI_05765-PA
ILUMI_05769-PA
ILUMI_05772-PA
ILUMI_05780-PA
ILUMI_05781-PA
ILUMI_05783-PA
ILUMI_05784-PA
ILUMI_05793-PA
ILUMI_05795-PA
ILUMI_05796-PA
ILUMI_05810-PA
ILUMI_05814-PA
ILUMI_05815-PA
ILUMI_05816-PA
ILUMI_05817-PA
ILUMI_05822-PA
ILUMI_05824-PA
ILUMI_05829-PA
ILUMI_05849-PA
ILUMI_05851-PA
ILUMI_05852-PA
ILUMI_05855-PA
ILUMI_05856-PA
ILUMI_05868-PA
ILUMI_05873-PA
ILUMI_05876-PA
ILUMI_05877-PA
ILUMI_05882-PA
ILUMI_05886-PA
ILUMI_05890-PA
ILUMI_05891-PA
ILUMI_05892-PA
ILUMI_05893-PA
ILUMI_05895-PA
ILUMI_05902-PA
ILUMI_05906-PA
ILUMI_05911-PA
ILUMI_05912-PA
ILUMI_05913-PA
ILUMI_05917-PA
ILUMI_05919-PA
ILUMI_05921-PA
ILUMI_05923-PA
ILUMI_05924-PA
ILUMI_05929-PA
ILUMI_05931-PA
ILUMI_05932-PA
ILUMI_05940-PA
ILUMI_05942-PA
ILUMI_05945-PA
ILUMI_05946-PA
ILUMI_05955-PA
ILUMI_05956-PA
ILUMI_05957-PA
ILUMI_05958-PA
ILUMI_05960-PA
ILUMI_05962-PA
ILUMI_05963-PA
ILUMI_05967-PA
ILUMI_05973-PA
ILUMI_05976-PA
ILUMI_05977-PA
ILUMI_05979-PA
ILUMI_05997-PA
ILUMI_05999-PA
ILUMI_06020-PA
ILUMI_06022-PA
ILUMI_06028-PA
ILUMI_06030-PA
ILUMI_06032-PA
ILUMI_06033-PA
ILUMI_06034-PA
ILUMI_06036-PA
ILUMI_06037-PA
ILUMI_06039-PA
ILUMI_06042-PA
ILUMI_06044-PA
ILUMI_06046-PA
ILUMI_06047-PA
ILUMI_06054-PA
ILUMI_06062-PA
ILUMI_06066-PA
ILUMI_06067-PA
ILUMI_06068-PA
ILUMI_06069-PA
ILUMI_06070-PA
ILUMI_06077-PA
ILUMI_06079-PA
ILUMI_06081-PA
ILUMI_06087-PA
ILUMI_06091-PA
ILUMI_06093-PA
ILUMI_06094-PA
ILUMI_06104-PA
ILUMI_06105-PA
ILUMI_06109-PA
ILUMI_06114-PA
ILUMI_06115-PA
ILUMI_06116-PA
ILUMI_06118-PA
ILUMI_06119-PA
ILUMI_06120-PA
ILUMI_06121-PA
ILUMI_06122-PA
ILUMI_06123-PA
ILUMI_06124-PA
ILUMI_06125-PA
ILUMI_06126-PA
ILUMI_06128-PA
ILUMI_06131-PA
ILUMI_06136-PA
ILUMI_06142-PA
ILUMI_06148-PA
ILUMI_06152-PA
ILUMI_06153-PA
ILUMI_06154-PA
ILUMI_06158-PA
ILUMI_06159-PA
ILUMI_06165-PA
ILUMI_06170-PA
ILUMI_06174-PA
ILUMI_06175-PA
ILUMI_06176-PA
ILUMI_06180-PA
ILUMI_06182-PA
ILUMI_06190-PA
ILUMI_06199-PA
ILUMI_06200-PA
ILUMI_06207-PA
ILUMI_06213-PA
ILUMI_06214-PA
ILUMI_06216-PA
ILUMI_06220-PA
ILUMI_06235-PA
ILUMI_06238-PA
ILUMI_06244-PA
ILUMI_06249-PA
ILUMI_06255-PA
ILUMI_06256-PA
ILUMI_06257-PA
ILUMI_06270-PA
ILUMI_06273-PA
ILUMI_06278-PA
ILUMI_06279-PA
ILUMI_06280-PA
ILUMI_06281-PA
ILUMI_06282-PA
ILUMI_06284-PA
ILUMI_06287-PA
ILUMI_06288-PA
ILUMI_06291-PA
ILUMI_06293-PA
ILUMI_06294-PA
ILUMI_06298-PA
ILUMI_06299-PA
ILUMI_06304-PA
ILUMI_06325-PA
ILUMI_06326-PA
ILUMI_06332-PA
ILUMI_06338-PA
ILUMI_06341-PA
ILUMI_06342-PA
ILUMI_06343-PA
ILUMI_06347-PA
ILUMI_06349-PA
ILUMI_06353-PA
ILUMI_06357-PA
ILUMI_06358-PA
ILUMI_06369-PA
ILUMI_06373-PA
ILUMI_06374-PA
ILUMI_06375-PA
ILUMI_06379-PA
ILUMI_06380-PA
ILUMI_06383-PA
ILUMI_06385-PA
ILUMI_06389-PA
ILUMI_06399-PA
ILUMI_06400-PA
ILUMI_06405-PA
ILUMI_06406-PA
ILUMI_06407-PA
ILUMI_06409-PA
ILUMI_06415-PA
ILUMI_06423-PA
ILUMI_06428-PA
ILUMI_06432-PA
ILUMI_06441-PA
ILUMI_06443-PA
ILUMI_06444-PA
ILUMI_06446-PA
ILUMI_06447-PA
ILUMI_06458-PA
ILUMI_06462-PA
ILUMI_06463-PA
ILUMI_06464-PA
ILUMI_06465-PA
ILUMI_06470-PA
ILUMI_06471-PA
ILUMI_06474-PA
ILUMI_06475-PA
ILUMI_06477-PA
ILUMI_06479-PA
ILUMI_06486-PA
ILUMI_06487-PA
ILUMI_06489-PA
ILUMI_06493-PA
ILUMI_06495-PA
ILUMI_06498-PA
ILUMI_06499-PA
ILUMI_06502-PA
ILUMI_06503-PA
ILUMI_06504-PA
ILUMI_06506-PA
ILUMI_06507-PA
ILUMI_06509-PA
ILUMI_06518-PA
ILUMI_06526-PA
ILUMI_06530-PA
ILUMI_06532-PA
ILUMI_06550-PA
ILUMI_06551-PA
ILUMI_06552-PA
ILUMI_06555-PA
ILUMI_06560-PA
ILUMI_06561-PA
ILUMI_06562-PA
ILUMI_06568-PA
ILUMI_06571-PA
ILUMI_06572-PA
ILUMI_06573-PA
ILUMI_06575-PA
ILUMI_06576-PA
ILUMI_06585-PA
ILUMI_06589-PA
ILUMI_06590-PA
ILUMI_06591-PA
ILUMI_06592-PA
ILUMI_06594-PA
ILUMI_06597-PA
ILUMI_06598-PA
ILUMI_06599-PA
ILUMI_06600-PA
ILUMI_06603-PA
ILUMI_06604-PA
ILUMI_06617-PA
ILUMI_06620-PA
ILUMI_06621-PA
ILUMI_06623-PA
ILUMI_06626-PA
ILUMI_06633-PA
ILUMI_06636-PA
ILUMI_06637-PA
ILUMI_06639-PA
ILUMI_06640-PA
ILUMI_06641-PA
ILUMI_06652-PA
ILUMI_06653-PA
ILUMI_06663-PA
ILUMI_06668-PA
ILUMI_06677-PA
ILUMI_06679-PA
ILUMI_06684-PA
ILUMI_06685-PA
ILUMI_06691-PA
ILUMI_06692-PA
ILUMI_06705-PA
ILUMI_06707-PA
ILUMI_06711-PA
ILUMI_06712-PA
ILUMI_06716-PA
ILUMI_06721-PA
ILUMI_06722-PA
ILUMI_06732-PA
ILUMI_06736-PA
ILUMI_06741-PA
ILUMI_06748-PA
ILUMI_06749-PA
ILUMI_06754-PA
ILUMI_06756-PA
ILUMI_06757-PA
ILUMI_06768-PA
ILUMI_06772-PA
ILUMI_06776-PA
ILUMI_06781-PA
ILUMI_06782-PA
ILUMI_06792-PA
ILUMI_06793-PA
ILUMI_06798-PA
ILUMI_06799-PA
ILUMI_06800-PA
ILUMI_06801-PA
ILUMI_06815-PA
ILUMI_06817-PA
ILUMI_06818-PA
ILUMI_06819-PA
ILUMI_06820-PA
ILUMI_06822-PA
ILUMI_06841-PA
ILUMI_06847-PA
ILUMI_06852-PA
ILUMI_06853-PA
ILUMI_06857-PA
ILUMI_06858-PA
ILUMI_06867-PA
ILUMI_06869-PA
ILUMI_06876-PA
ILUMI_06878-PA
ILUMI_06879-PA
ILUMI_06883-PA
ILUMI_06886-PA
ILUMI_06888-PA
ILUMI_06895-PA
ILUMI_06896-PA
ILUMI_06903-PA
ILUMI_06906-PA
ILUMI_06911-PA
ILUMI_06914-PA
ILUMI_06915-PA
ILUMI_06918-PA
ILUMI_06919-PA
ILUMI_06920-PA
ILUMI_06923-PA
ILUMI_06924-PA
ILUMI_06925-PA
ILUMI_06929-PA
ILUMI_06931-PA
ILUMI_06936-PA
ILUMI_06939-PA
ILUMI_06943-PA
ILUMI_06950-PA
ILUMI_06958-PA
ILUMI_06959-PA
ILUMI_06962-PA
ILUMI_06963-PA
ILUMI_06964-PA
ILUMI_06965-PA
ILUMI_06968-PA
ILUMI_06969-PA
ILUMI_06972-PA
ILUMI_06975-PA
ILUMI_06981-PA
ILUMI_06987-PA
ILUMI_06988-PA
ILUMI_06991-PA
ILUMI_06992-PA
ILUMI_06994-PA
ILUMI_07003-PA
ILUMI_07005-PA
ILUMI_07006-PA
ILUMI_07007-PA
ILUMI_07010-PA
ILUMI_07025-PA
ILUMI_07032-PA
ILUMI_07053-PA
ILUMI_07057-PA
ILUMI_07069-PA
ILUMI_07070-PA
ILUMI_07076-PA
ILUMI_07079-PA
ILUMI_07082-PA
ILUMI_07083-PA
ILUMI_07087-PA
ILUMI_07088-PA
ILUMI_07089-PA
ILUMI_07092-PA
ILUMI_07096-PA
ILUMI_07098-PA
ILUMI_07101-PA
ILUMI_07102-PA
ILUMI_07103-PA
ILUMI_07104-PA
ILUMI_07111-PA
ILUMI_07113-PA
ILUMI_07114-PA
ILUMI_07121-PA
ILUMI_07123-PA
ILUMI_07126-PA
ILUMI_07128-PA
ILUMI_07131-PA
ILUMI_07132-PA
ILUMI_07138-PA
ILUMI_07139-PA
ILUMI_07142-PA
ILUMI_07144-PA
ILUMI_07145-PA
ILUMI_07147-PA
ILUMI_07165-PA
ILUMI_07166-PA
ILUMI_07172-PA
ILUMI_07181-PA
ILUMI_07183-PA
ILUMI_07189-PA
ILUMI_07193-PA
ILUMI_07196-PA
ILUMI_07197-PA
ILUMI_07198-PA
ILUMI_07207-PA
ILUMI_07209-PA
ILUMI_07215-PA
ILUMI_07226-PA
ILUMI_07233-PA
ILUMI_07238-PA
ILUMI_07240-PA
ILUMI_07249-PA
ILUMI_07253-PA
ILUMI_07254-PA
ILUMI_07258-PA
ILUMI_07262-PA
ILUMI_07266-PA
ILUMI_07268-PA
ILUMI_07270-PA
ILUMI_07272-PA
ILUMI_07273-PA
ILUMI_07276-PA
ILUMI_07283-PA
ILUMI_07284-PA
ILUMI_07287-PA
ILUMI_07291-PA
ILUMI_07293-PA
ILUMI_07296-PA
ILUMI_07299-PA
ILUMI_07311-PA
ILUMI_07313-PA
ILUMI_07315-PA
ILUMI_07317-PA
ILUMI_07325-PA
ILUMI_07330-PA
ILUMI_07335-PA
ILUMI_07336-PA
ILUMI_07337-PA
ILUMI_07343-PA
ILUMI_07351-PA
ILUMI_07352-PA
ILUMI_07354-PA
ILUMI_07356-PA
ILUMI_07360-PA
ILUMI_07362-PA
ILUMI_07364-PA
ILUMI_07380-PA
ILUMI_07388-PA
ILUMI_07389-PA
ILUMI_07390-PA
ILUMI_07391-PA
ILUMI_07397-PA
ILUMI_07398-PA
ILUMI_07399-PA
ILUMI_07400-PA
ILUMI_07411-PA
ILUMI_07414-PA
ILUMI_07415-PA
ILUMI_07420-PA
ILUMI_07427-PA
ILUMI_07431-PA
ILUMI_07437-PA
ILUMI_07440-PA
ILUMI_07454-PA
ILUMI_07456-PA
ILUMI_07457-PA
ILUMI_07466-PA
ILUMI_07468-PA
ILUMI_07469-PA
ILUMI_07470-PA
ILUMI_07474-PA
ILUMI_07475-PA
ILUMI_07476-PA
ILUMI_07480-PA
ILUMI_07481-PA
ILUMI_07483-PA
ILUMI_07491-PA
ILUMI_07492-PA
ILUMI_07494-PA
ILUMI_07495-PA
ILUMI_07507-PA
ILUMI_07508-PA
ILUMI_07514-PA
ILUMI_07516-PA
ILUMI_07517-PA
ILUMI_07525-PA
ILUMI_07526-PA
ILUMI_07527-PA
ILUMI_07548-PA
ILUMI_07549-PA
ILUMI_07556-PA
ILUMI_07558-PA
ILUMI_07566-PA
ILUMI_07568-PA
ILUMI_07569-PA
ILUMI_07570-PA
ILUMI_07579-PA
ILUMI_07580-PA
ILUMI_07582-PA
ILUMI_07585-PA
ILUMI_07587-PA
ILUMI_07588-PA
ILUMI_07597-PA
ILUMI_07598-PA
ILUMI_07602-PA
ILUMI_07604-PA
ILUMI_07606-PA
ILUMI_07636-PA
ILUMI_07645-PA
ILUMI_07646-PA
ILUMI_07649-PA
ILUMI_07650-PA
ILUMI_07655-PA
ILUMI_07663-PA
ILUMI_07665-PA
ILUMI_07667-PA
ILUMI_07679-PA
ILUMI_07680-PA
ILUMI_07684-PA
ILUMI_07685-PA
ILUMI_07686-PA
ILUMI_07687-PA
ILUMI_07689-PA
ILUMI_07693-PA
ILUMI_07694-PA
ILUMI_07695-PA
ILUMI_07697-PA
ILUMI_07700-PA
ILUMI_07705-PA
ILUMI_07709-PA
ILUMI_07714-PA
ILUMI_07717-PA
ILUMI_07724-PA
ILUMI_07736-PA
ILUMI_07738-PA
ILUMI_07739-PA
ILUMI_07745-PA
ILUMI_07748-PA
ILUMI_07749-PA
ILUMI_07750-PA
ILUMI_07751-PA
ILUMI_07755-PA
ILUMI_07756-PA
ILUMI_07760-PA
ILUMI_07763-PA
ILUMI_07765-PA
ILUMI_07767-PA
ILUMI_07768-PA
ILUMI_07769-PA
ILUMI_07783-PA
ILUMI_07788-PA
ILUMI_07798-PA
ILUMI_07799-PA
ILUMI_07803-PA
ILUMI_07804-PA
ILUMI_07805-PA
ILUMI_07809-PA
ILUMI_07810-PA
ILUMI_07812-PA
ILUMI_07813-PA
ILUMI_07814-PA
ILUMI_07819-PA
ILUMI_07820-PA
ILUMI_07821-PA
ILUMI_07822-PA
ILUMI_07823-PA
ILUMI_07825-PA
ILUMI_07834-PA
ILUMI_07835-PA
ILUMI_07837-PA
ILUMI_07838-PA
ILUMI_07839-PA
ILUMI_07840-PA
ILUMI_07841-PA
ILUMI_07843-PA
ILUMI_07844-PA
ILUMI_07845-PA
ILUMI_07846-PA
ILUMI_07847-PA
ILUMI_07853-PA
ILUMI_07855-PA
ILUMI_07859-PA
ILUMI_07860-PA
ILUMI_07862-PA
ILUMI_07863-PA
ILUMI_07865-PA
ILUMI_07866-PA
ILUMI_07867-PA
ILUMI_07868-PA
ILUMI_07869-PA
ILUMI_07880-PA
ILUMI_07881-PA
ILUMI_07882-PA
ILUMI_07886-PA
ILUMI_07891-PA
ILUMI_07893-PA
ILUMI_07896-PA
ILUMI_07902-PA
ILUMI_07903-PA
ILUMI_07908-PA
ILUMI_07917-PA
ILUMI_07918-PA
ILUMI_07922-PA
ILUMI_07925-PA
ILUMI_07936-PA
ILUMI_07938-PA
ILUMI_07940-PA
ILUMI_07942-PA
ILUMI_07943-PA
ILUMI_07950-PA
ILUMI_07952-PA
ILUMI_07953-PA
ILUMI_07961-PA
ILUMI_07963-PA
ILUMI_07970-PA
ILUMI_07973-PA
ILUMI_07976-PA
ILUMI_07979-PA
ILUMI_07980-PA
ILUMI_07984-PA
ILUMI_07985-PA
ILUMI_07987-PA
ILUMI_07989-PA
ILUMI_07993-PA
ILUMI_07994-PA
ILUMI_07995-PA
ILUMI_07997-PA
ILUMI_08000-PA
ILUMI_08001-PA
ILUMI_08003-PA
ILUMI_08012-PA
ILUMI_08018-PA
ILUMI_08023-PA
ILUMI_08024-PA
ILUMI_08025-PA
ILUMI_08026-PA
ILUMI_08027-PA
ILUMI_08028-PA
ILUMI_08029-PA
ILUMI_08030-PA
ILUMI_08032-PA
ILUMI_08033-PA
ILUMI_08034-PA
ILUMI_08035-PA
ILUMI_08037-PA
ILUMI_08038-PA
ILUMI_08039-PA
ILUMI_08044-PA
ILUMI_08045-PA
ILUMI_08051-PA
ILUMI_08052-PA
ILUMI_08054-PA
ILUMI_08057-PA
ILUMI_08061-PA
ILUMI_08065-PA
ILUMI_08066-PA
ILUMI_08067-PA
ILUMI_08072-PA
ILUMI_08075-PA
ILUMI_08076-PA
ILUMI_08080-PA
ILUMI_08081-PA
ILUMI_08082-PA
ILUMI_08086-PA
ILUMI_08091-PA
ILUMI_08092-PA
ILUMI_08093-PA
ILUMI_08094-PA
ILUMI_08095-PA
ILUMI_08096-PA
ILUMI_08099-PA
ILUMI_08100-PA
ILUMI_08101-PA
ILUMI_08102-PA
ILUMI_08103-PA
ILUMI_08109-PA
ILUMI_08119-PA
ILUMI_08120-PA
ILUMI_08126-PA
ILUMI_08128-PA
ILUMI_08129-PA
ILUMI_08130-PA
ILUMI_08131-PA
ILUMI_08144-PA
ILUMI_08145-PA
ILUMI_08146-PA
ILUMI_08151-PA
ILUMI_08152-PA
ILUMI_08162-PA
ILUMI_08165-PA
ILUMI_08172-PA
ILUMI_08175-PA
ILUMI_08183-PA
ILUMI_08184-PA
ILUMI_08186-PA
ILUMI_08187-PA
ILUMI_08190-PA
ILUMI_08209-PA
ILUMI_08210-PA
ILUMI_08214-PA
ILUMI_08220-PA
ILUMI_08221-PA
ILUMI_08222-PA
ILUMI_08228-PA
ILUMI_08229-PA
ILUMI_08232-PA
ILUMI_08233-PA
ILUMI_08234-PA
ILUMI_08235-PA
ILUMI_08236-PA
ILUMI_08237-PA
ILUMI_08238-PA
ILUMI_08240-PA
ILUMI_08241-PA
ILUMI_08244-PA
ILUMI_08259-PA
ILUMI_08261-PA
ILUMI_08262-PA
ILUMI_08264-PA
ILUMI_08267-PA
ILUMI_08268-PA
ILUMI_08271-PA
ILUMI_08278-PA
ILUMI_08279-PA
ILUMI_08280-PA
ILUMI_08284-PA
ILUMI_08286-PA
ILUMI_08293-PA
ILUMI_08301-PA
ILUMI_08302-PA
ILUMI_08304-PA
ILUMI_08310-PA
ILUMI_08311-PA
ILUMI_08312-PA
ILUMI_08313-PA
ILUMI_08314-PA
ILUMI_08315-PA
ILUMI_08316-PA
ILUMI_08317-PA
ILUMI_08318-PA
ILUMI_08319-PA
ILUMI_08322-PA
ILUMI_08325-PA
ILUMI_08331-PA
ILUMI_08335-PA
ILUMI_08336-PA
ILUMI_08340-PA
ILUMI_08348-PA
ILUMI_08357-PA
ILUMI_08358-PA
ILUMI_08359-PA
ILUMI_08360-PA
ILUMI_08361-PA
ILUMI_08362-PA
ILUMI_08401-PA
ILUMI_08402-PA
ILUMI_08423-PA
ILUMI_08425-PA
ILUMI_08426-PA
ILUMI_08430-PA
ILUMI_08433-PA
ILUMI_08439-PA
ILUMI_08440-PA
ILUMI_08441-PA
ILUMI_08458-PA
ILUMI_08462-PA
ILUMI_08464-PA
ILUMI_08466-PA
ILUMI_08471-PA
ILUMI_08473-PA
ILUMI_08475-PA
ILUMI_08476-PA
ILUMI_08477-PA
ILUMI_08478-PA
ILUMI_08490-PA
ILUMI_08495-PA
ILUMI_08496-PA
ILUMI_08497-PA
ILUMI_08500-PA
ILUMI_08501-PA
ILUMI_08502-PA
ILUMI_08503-PA
ILUMI_08504-PA
ILUMI_08505-PA
ILUMI_08513-PA
ILUMI_08514-PA
ILUMI_08515-PA
ILUMI_08525-PA
ILUMI_08530-PA
ILUMI_08533-PA
ILUMI_08535-PA
ILUMI_08536-PA
ILUMI_08542-PA
ILUMI_08545-PA
ILUMI_08551-PA
ILUMI_08555-PA
ILUMI_08557-PA
ILUMI_08563-PA
ILUMI_08565-PA
ILUMI_08567-PA
ILUMI_08571-PA
ILUMI_08572-PA
ILUMI_08576-PA
ILUMI_08577-PA
ILUMI_08578-PA
ILUMI_08580-PA
ILUMI_08584-PA
ILUMI_08586-PA
ILUMI_08587-PA
ILUMI_08591-PA
ILUMI_08594-PA
ILUMI_08596-PA
ILUMI_08597-PA
ILUMI_08602-PA
ILUMI_08610-PA
ILUMI_08614-PA
ILUMI_08616-PA
ILUMI_08617-PA
ILUMI_08627-PA
ILUMI_08629-PA
ILUMI_08632-PA
ILUMI_08633-PA
ILUMI_08635-PA
ILUMI_08642-PA
ILUMI_08646-PA
ILUMI_08647-PA
ILUMI_08650-PA
ILUMI_08654-PA
ILUMI_08663-PA
ILUMI_08667-PA
ILUMI_08668-PA
ILUMI_08673-PA
ILUMI_08674-PA
ILUMI_08675-PA
ILUMI_08676-PA
ILUMI_08677-PA
ILUMI_08679-PA
ILUMI_08682-PA
ILUMI_08683-PA
ILUMI_08684-PA
ILUMI_08686-PA
ILUMI_08688-PA
ILUMI_08690-PA
ILUMI_08691-PA
ILUMI_08698-PA
ILUMI_08699-PA
ILUMI_08711-PA
ILUMI_08713-PA
ILUMI_08715-PA
ILUMI_08716-PA
ILUMI_08718-PA
ILUMI_08723-PA
ILUMI_08725-PA
ILUMI_08728-PA
ILUMI_08729-PA
ILUMI_08730-PA
ILUMI_08731-PA
ILUMI_08732-PA
ILUMI_08742-PA
ILUMI_08746-PA
ILUMI_08747-PA
ILUMI_08748-PA
ILUMI_08758-PA
ILUMI_08759-PA
ILUMI_08762-PA
ILUMI_08763-PA
ILUMI_08765-PA
ILUMI_08769-PA
ILUMI_08775-PA
ILUMI_08776-PA
ILUMI_08777-PA
ILUMI_08778-PA
ILUMI_08785-PA
ILUMI_08788-PA
ILUMI_08791-PA
ILUMI_08799-PA
ILUMI_08802-PA
ILUMI_08805-PA
ILUMI_08809-PA
ILUMI_08815-PA
ILUMI_08816-PA
ILUMI_08818-PA
ILUMI_08819-PA
ILUMI_08821-PA
ILUMI_08824-PA
ILUMI_08826-PA
ILUMI_08841-PA
ILUMI_08844-PA
ILUMI_08845-PA
ILUMI_08848-PA
ILUMI_08851-PA
ILUMI_08853-PA
ILUMI_08872-PA
ILUMI_08873-PA
ILUMI_08875-PA
ILUMI_08882-PA
ILUMI_08885-PA
ILUMI_08886-PA
ILUMI_08896-PA
ILUMI_08900-PA
ILUMI_08916-PA
ILUMI_08917-PA
ILUMI_08919-PA
ILUMI_08927-PA
ILUMI_08930-PA
ILUMI_08931-PA
ILUMI_08933-PA
ILUMI_08935-PA
ILUMI_08938-PA
ILUMI_08939-PA
ILUMI_08942-PA
ILUMI_08949-PA
ILUMI_08951-PA
ILUMI_08952-PA
ILUMI_08953-PA
ILUMI_08956-PA
ILUMI_08959-PA
ILUMI_08967-PA
ILUMI_08968-PA
ILUMI_08970-PA
ILUMI_08972-PA
ILUMI_08976-PA
ILUMI_08980-PA
ILUMI_08981-PA
ILUMI_08985-PA
ILUMI_08987-PA
ILUMI_08988-PA
ILUMI_08989-PA
ILUMI_08994-PA
ILUMI_08995-PA
ILUMI_09013-PA
ILUMI_09014-PA
ILUMI_09026-PA
ILUMI_09027-PA
ILUMI_09034-PA
ILUMI_09037-PA
ILUMI_09046-PA
ILUMI_09051-PA
ILUMI_09052-PA
ILUMI_09057-PA
ILUMI_09061-PA
ILUMI_09062-PA
ILUMI_09072-PA
ILUMI_09073-PA
ILUMI_09079-PA
ILUMI_09083-PA
ILUMI_09084-PA
ILUMI_09086-PA
ILUMI_09089-PA
ILUMI_09092-PA
ILUMI_09093-PA
ILUMI_09102-PA
ILUMI_09109-PA
ILUMI_09117-PA
ILUMI_09118-PA
ILUMI_09121-PA
ILUMI_09125-PA
ILUMI_09131-PA
ILUMI_09136-PA
ILUMI_09137-PA
ILUMI_09138-PA
ILUMI_09156-PA
ILUMI_09161-PA
ILUMI_09166-PA
ILUMI_09168-PA
ILUMI_09169-PA
ILUMI_09171-PA
ILUMI_09181-PA
ILUMI_09185-PA
ILUMI_09188-PA
ILUMI_09191-PA
ILUMI_09198-PA
ILUMI_09200-PA
ILUMI_09207-PA
ILUMI_09208-PA
ILUMI_09232-PA
ILUMI_09235-PA
ILUMI_09243-PA
ILUMI_09244-PA
ILUMI_09246-PA
ILUMI_09247-PA
ILUMI_09258-PA
ILUMI_09261-PA
ILUMI_09266-PA
ILUMI_09267-PA
ILUMI_09268-PA
ILUMI_09270-PA
ILUMI_09272-PA
ILUMI_09277-PA
ILUMI_09288-PA
ILUMI_09294-PA
ILUMI_09297-PA
ILUMI_09298-PA
ILUMI_09305-PA
ILUMI_09306-PA
ILUMI_09310-PA
ILUMI_09311-PA
ILUMI_09314-PA
ILUMI_09315-PA
ILUMI_09317-PA
ILUMI_09323-PA
ILUMI_09330-PA
ILUMI_09331-PA
ILUMI_09332-PA
ILUMI_09333-PA
ILUMI_09334-PA
ILUMI_09335-PA
ILUMI_09336-PA
ILUMI_09339-PA
ILUMI_09341-PA
ILUMI_09351-PA
ILUMI_09362-PA
ILUMI_09364-PA
ILUMI_09365-PA
ILUMI_09368-PA
ILUMI_09370-PA
ILUMI_09373-PA
ILUMI_09379-PA
ILUMI_09406-PA
ILUMI_09412-PA
ILUMI_09414-PA
ILUMI_09415-PA
ILUMI_09421-PA
ILUMI_09422-PA
ILUMI_09426-PA
ILUMI_09429-PA
ILUMI_09430-PA
ILUMI_09432-PA
ILUMI_09433-PA
ILUMI_09445-PA
ILUMI_09446-PA
ILUMI_09449-PA
ILUMI_09450-PA
ILUMI_09453-PA
ILUMI_09454-PA
ILUMI_09463-PA
ILUMI_09464-PA
ILUMI_09465-PA
ILUMI_09467-PA
ILUMI_09468-PA
ILUMI_09472-PA
ILUMI_09485-PA
ILUMI_09486-PA
ILUMI_09493-PA
ILUMI_09501-PA
ILUMI_09503-PA
ILUMI_09508-PA
ILUMI_09516-PA
ILUMI_09520-PA
ILUMI_09522-PA
ILUMI_09526-PA
ILUMI_09527-PA
ILUMI_09528-PA
ILUMI_09529-PA
ILUMI_09530-PA
ILUMI_09532-PA
ILUMI_09534-PA
ILUMI_09538-PA
ILUMI_09546-PA
ILUMI_09548-PA
ILUMI_09549-PA
ILUMI_09550-PA
ILUMI_09556-PA
ILUMI_09568-PA
ILUMI_09569-PA
ILUMI_09571-PA
ILUMI_09572-PA
ILUMI_09573-PA
ILUMI_09574-PA
ILUMI_09575-PA
ILUMI_09576-PA
ILUMI_09577-PA
ILUMI_09578-PA
ILUMI_09579-PA
ILUMI_09581-PA
ILUMI_09586-PA
ILUMI_09595-PA
ILUMI_09596-PA
ILUMI_09597-PA
ILUMI_09613-PA
ILUMI_09618-PA
ILUMI_09620-PA
ILUMI_09628-PA
ILUMI_09629-PA
ILUMI_09645-PA
ILUMI_09649-PA
ILUMI_09650-PA
ILUMI_09651-PA
ILUMI_09654-PA
ILUMI_09656-PA
ILUMI_09657-PA
ILUMI_09664-PA
ILUMI_09665-PA
ILUMI_09666-PA
ILUMI_09673-PA
ILUMI_09674-PA
ILUMI_09680-PA
ILUMI_09685-PA
ILUMI_09688-PA
ILUMI_09693-PA
ILUMI_09695-PA
ILUMI_09697-PA
ILUMI_09702-PA
ILUMI_09703-PA
ILUMI_09705-PA
ILUMI_09710-PA
ILUMI_09713-PA
ILUMI_09721-PA
ILUMI_09722-PA
ILUMI_09723-PA
ILUMI_09724-PA
ILUMI_09726-PA
ILUMI_09728-PA
ILUMI_09730-PA
ILUMI_09732-PA
ILUMI_09733-PA
ILUMI_09737-PA
ILUMI_09738-PA
ILUMI_09744-PA
ILUMI_09745-PA
ILUMI_09746-PA
ILUMI_09747-PA
ILUMI_09755-PA
ILUMI_09756-PA
ILUMI_09757-PA
ILUMI_09760-PA
ILUMI_09761-PA
ILUMI_09762-PA
ILUMI_09764-PA
ILUMI_09765-PA
ILUMI_09766-PA
ILUMI_09770-PA
ILUMI_09771-PA
ILUMI_09777-PA
ILUMI_09784-PA
ILUMI_09799-PA
ILUMI_09800-PA
ILUMI_09803-PA
ILUMI_09814-PA
ILUMI_09829-PA
ILUMI_09854-PA
ILUMI_09856-PA
ILUMI_09859-PA
ILUMI_09863-PA
ILUMI_09864-PA
ILUMI_09867-PA
ILUMI_09868-PA
ILUMI_09869-PA
ILUMI_09870-PA
ILUMI_09871-PA
ILUMI_09872-PA
ILUMI_09875-PA
ILUMI_09877-PA
ILUMI_09878-PA
ILUMI_09880-PA
ILUMI_09884-PA
ILUMI_09888-PA
ILUMI_09896-PA
ILUMI_09902-PA
ILUMI_09905-PA
ILUMI_09912-PA
ILUMI_09913-PA
ILUMI_09916-PA
ILUMI_09919-PA
ILUMI_09920-PA
ILUMI_09921-PA
ILUMI_09924-PA
ILUMI_09927-PA
ILUMI_09928-PA
ILUMI_09931-PA
ILUMI_09932-PA
ILUMI_09934-PA
ILUMI_09936-PA
ILUMI_09941-PA
ILUMI_09942-PA
ILUMI_09944-PA
ILUMI_09971-PA
ILUMI_09978-PA
ILUMI_09979-PA
ILUMI_09980-PA
ILUMI_09981-PA
ILUMI_09982-PA
ILUMI_09983-PA
ILUMI_09990-PA
ILUMI_09991-PA
ILUMI_10001-PA
ILUMI_10002-PA
ILUMI_10003-PA
ILUMI_10007-PA
ILUMI_10009-PA
ILUMI_10010-PA
ILUMI_10013-PA
ILUMI_10014-PA
ILUMI_10024-PA
ILUMI_10028-PA
ILUMI_10054-PA
ILUMI_10055-PA
ILUMI_10056-PA
ILUMI_10077-PA
ILUMI_10082-PA
ILUMI_10084-PA
ILUMI_10085-PA
ILUMI_10088-PA
ILUMI_10089-PA
ILUMI_10090-PA
ILUMI_10092-PA
ILUMI_10093-PA
ILUMI_10094-PA
ILUMI_10096-PA
ILUMI_10097-PA
ILUMI_10098-PA
ILUMI_10100-PA
ILUMI_10101-PA
ILUMI_10102-PA
ILUMI_10104-PA
ILUMI_10105-PA
ILUMI_10106-PA
ILUMI_10109-PA
ILUMI_10113-PA
ILUMI_10120-PA
ILUMI_10125-PA
ILUMI_10141-PA
ILUMI_10143-PA
ILUMI_10144-PA
ILUMI_10145-PA
ILUMI_10147-PA
ILUMI_10149-PA
ILUMI_10150-PA
ILUMI_10151-PA
ILUMI_10152-PA
ILUMI_10153-PA
ILUMI_10164-PA
ILUMI_10184-PA
ILUMI_10199-PA
ILUMI_10205-PA
ILUMI_10207-PA
ILUMI_10216-PA
ILUMI_10219-PA
ILUMI_10223-PA
ILUMI_10225-PA
ILUMI_10226-PA
ILUMI_10227-PA
ILUMI_10231-PA
ILUMI_10240-PA
ILUMI_10241-PA
ILUMI_10242-PA
ILUMI_10247-PA
ILUMI_10252-PA
ILUMI_10261-PA
ILUMI_10262-PA
ILUMI_10268-PA
ILUMI_10272-PA
ILUMI_10275-PA
ILUMI_10281-PA
ILUMI_10290-PA
ILUMI_10291-PA
ILUMI_10292-PA
ILUMI_10297-PA
ILUMI_10301-PA
ILUMI_10302-PA
ILUMI_10305-PA
ILUMI_10307-PA
ILUMI_10308-PA
ILUMI_10309-PA
ILUMI_10312-PA
ILUMI_10313-PA
ILUMI_10314-PA
ILUMI_10319-PA
ILUMI_10320-PA
ILUMI_10322-PA
ILUMI_10323-PA
ILUMI_10325-PA
ILUMI_10326-PA
ILUMI_10327-PA
ILUMI_10328-PA
ILUMI_10329-PA
ILUMI_10330-PA
ILUMI_10332-PA
ILUMI_10338-PA
ILUMI_10342-PA
ILUMI_10345-PA
ILUMI_10346-PA
ILUMI_10347-PA
ILUMI_10349-PA
ILUMI_10351-PA
ILUMI_10354-PA
ILUMI_10355-PA
ILUMI_10356-PA
ILUMI_10363-PA
ILUMI_10373-PA
ILUMI_10374-PA
ILUMI_10379-PA
ILUMI_10380-PA
ILUMI_10381-PA
ILUMI_10398-PA
ILUMI_10399-PA
ILUMI_10401-PA
ILUMI_10402-PA
ILUMI_10409-PA
ILUMI_10419-PA
ILUMI_10420-PA
ILUMI_10423-PA
ILUMI_10424-PA
ILUMI_10425-PA
ILUMI_10426-PA
ILUMI_10427-PA
ILUMI_10440-PA
ILUMI_10441-PA
ILUMI_10449-PA
ILUMI_10451-PA
ILUMI_10452-PA
ILUMI_10456-PA
ILUMI_10457-PA
ILUMI_10461-PA
ILUMI_10465-PA
ILUMI_10475-PA
ILUMI_10476-PA
ILUMI_10479-PA
ILUMI_10483-PA
ILUMI_10485-PA
ILUMI_10491-PA
ILUMI_10494-PA
ILUMI_10497-PA
ILUMI_10503-PA
ILUMI_10505-PA
ILUMI_10509-PA
ILUMI_10517-PA
ILUMI_10530-PA
ILUMI_10539-PA
ILUMI_10547-PA
ILUMI_10548-PA
ILUMI_10549-PA
ILUMI_10550-PA
ILUMI_10554-PA
ILUMI_10561-PA
ILUMI_10563-PA
ILUMI_10564-PA
ILUMI_10565-PA
ILUMI_10566-PA
ILUMI_10567-PA
ILUMI_10568-PA
ILUMI_10577-PA
ILUMI_10579-PA
ILUMI_10581-PA
ILUMI_10582-PA
ILUMI_10584-PA
ILUMI_10585-PA
ILUMI_10587-PA
ILUMI_10595-PA
ILUMI_10608-PA
ILUMI_10609-PA
ILUMI_10610-PA
ILUMI_10612-PA
ILUMI_10614-PA
ILUMI_10617-PA
ILUMI_10618-PA
ILUMI_10633-PA
ILUMI_10653-PA
ILUMI_10655-PA
ILUMI_10657-PA
ILUMI_10658-PA
ILUMI_10659-PA
ILUMI_10663-PA
ILUMI_10665-PA
ILUMI_10667-PA
ILUMI_10679-PA
ILUMI_10681-PA
ILUMI_10683-PA
ILUMI_10684-PA
ILUMI_10687-PA
ILUMI_10688-PA
ILUMI_10691-PA
ILUMI_10693-PA
ILUMI_10694-PA
ILUMI_10699-PA
ILUMI_10703-PA
ILUMI_10712-PA
ILUMI_10716-PA
ILUMI_10717-PA
ILUMI_10719-PA
ILUMI_10720-PA
ILUMI_10721-PA
ILUMI_10723-PA
ILUMI_10726-PA
ILUMI_10728-PA
ILUMI_10729-PA
ILUMI_10732-PA
ILUMI_10733-PA
ILUMI_10734-PA
ILUMI_10740-PA
ILUMI_10743-PA
ILUMI_10746-PA
ILUMI_10750-PA
ILUMI_10756-PA
ILUMI_10761-PA
ILUMI_10762-PA
ILUMI_10768-PA
ILUMI_10769-PA
ILUMI_10775-PA
ILUMI_10776-PA
ILUMI_10779-PA
ILUMI_10781-PA
ILUMI_10790-PA
ILUMI_10792-PA
ILUMI_10793-PA
ILUMI_10795-PA
ILUMI_10796-PA
ILUMI_10812-PA
ILUMI_10822-PA
ILUMI_10824-PA
ILUMI_10825-PA
ILUMI_10834-PA
ILUMI_10836-PA
ILUMI_10838-PA
ILUMI_10840-PA
ILUMI_10841-PA
ILUMI_10842-PA
ILUMI_10844-PA
ILUMI_10850-PA
ILUMI_10851-PA
ILUMI_10853-PA
ILUMI_10854-PA
ILUMI_10858-PA
ILUMI_10864-PA
ILUMI_10867-PA
ILUMI_10868-PA
ILUMI_10869-PA
ILUMI_10870-PA
ILUMI_10881-PA
ILUMI_10887-PA
ILUMI_10894-PA
ILUMI_10900-PA
ILUMI_10901-PA
ILUMI_10907-PA
ILUMI_10908-PA
ILUMI_10909-PA
ILUMI_10910-PA
ILUMI_10911-PA
ILUMI_10912-PA
ILUMI_10916-PA
ILUMI_10918-PA
ILUMI_10919-PA
ILUMI_10925-PA
ILUMI_10931-PA
ILUMI_10932-PA
ILUMI_10934-PA
ILUMI_10935-PA
ILUMI_10937-PA
ILUMI_10942-PA
ILUMI_10943-PA
ILUMI_10944-PA
ILUMI_10946-PA
ILUMI_10947-PA
ILUMI_10948-PA
ILUMI_10949-PA
ILUMI_10955-PA
ILUMI_10957-PA
ILUMI_10958-PA
ILUMI_10960-PA
ILUMI_10963-PA
ILUMI_10965-PA
ILUMI_10967-PA
ILUMI_10968-PA
ILUMI_10971-PA
ILUMI_10975-PA
ILUMI_10978-PA
ILUMI_10980-PA
ILUMI_10983-PA
ILUMI_10986-PA
ILUMI_10988-PA
ILUMI_10996-PA
ILUMI_10997-PA
ILUMI_10998-PA
ILUMI_10999-PA
ILUMI_11003-PA
ILUMI_11005-PA
ILUMI_11009-PA
ILUMI_11011-PA
ILUMI_11018-PA
ILUMI_11019-PA
ILUMI_11023-PA
ILUMI_11028-PA
ILUMI_11029-PA
ILUMI_11030-PA
ILUMI_11031-PA
ILUMI_11033-PA
ILUMI_11035-PA
ILUMI_11036-PA
ILUMI_11043-PA
ILUMI_11045-PA
ILUMI_11046-PA
ILUMI_11049-PA
ILUMI_11051-PA
ILUMI_11056-PA
ILUMI_11057-PA
ILUMI_11058-PA
ILUMI_11060-PA
ILUMI_11063-PA
ILUMI_11070-PA
ILUMI_11071-PA
ILUMI_11072-PA
ILUMI_11073-PA
ILUMI_11074-PA
ILUMI_11075-PA
ILUMI_11078-PA
ILUMI_11085-PA
ILUMI_11086-PA
ILUMI_11090-PA
ILUMI_11091-PA
ILUMI_11093-PA
ILUMI_11098-PA
ILUMI_11100-PA
ILUMI_11104-PA
ILUMI_11107-PA
ILUMI_11111-PA
ILUMI_11114-PA
ILUMI_11115-PA
ILUMI_11118-PA
ILUMI_11120-PA
ILUMI_11122-PA
ILUMI_11124-PA
ILUMI_11134-PA
ILUMI_11136-PA
ILUMI_11140-PA
ILUMI_11144-PA
ILUMI_11147-PA
ILUMI_11152-PA
ILUMI_11153-PA
ILUMI_11155-PA
ILUMI_11156-PA
ILUMI_11157-PA
ILUMI_11161-PA
ILUMI_11162-PA
ILUMI_11163-PA
ILUMI_11164-PA
ILUMI_11165-PA
ILUMI_11171-PA
ILUMI_11172-PA
ILUMI_11179-PA
ILUMI_11183-PA
ILUMI_11190-PA
ILUMI_11193-PA
ILUMI_11194-PA
ILUMI_11208-PA
ILUMI_11215-PA
ILUMI_11216-PA
ILUMI_11223-PA
ILUMI_11224-PA
ILUMI_11226-PA
ILUMI_11242-PA
ILUMI_11255-PA
ILUMI_11256-PA
ILUMI_11257-PA
ILUMI_11258-PA
ILUMI_11263-PA
ILUMI_11267-PA
ILUMI_11268-PA
ILUMI_11269-PA
ILUMI_11271-PA
ILUMI_11273-PA
ILUMI_11277-PA
ILUMI_11280-PA
ILUMI_11281-PA
ILUMI_11282-PA
ILUMI_11284-PA
ILUMI_11285-PA
ILUMI_11287-PA
ILUMI_11291-PA
ILUMI_11296-PA
ILUMI_11297-PA
ILUMI_11299-PA
ILUMI_11304-PA
ILUMI_11305-PA
ILUMI_11306-PA
ILUMI_11307-PA
ILUMI_11310-PA
ILUMI_11313-PA
ILUMI_11329-PA
ILUMI_11330-PA
ILUMI_11331-PA
ILUMI_11333-PA
ILUMI_11342-PA
ILUMI_11344-PA
ILUMI_11354-PA
ILUMI_11364-PA
ILUMI_11376-PA
ILUMI_11377-PA
ILUMI_11378-PA
ILUMI_11385-PA
ILUMI_11387-PA
ILUMI_11388-PA
ILUMI_11401-PA
ILUMI_11406-PA
ILUMI_11407-PA
ILUMI_11408-PA
ILUMI_11409-PA
ILUMI_11410-PA
ILUMI_11412-PA
ILUMI_11413-PA
ILUMI_11415-PA
ILUMI_11416-PA
ILUMI_11417-PA
ILUMI_11420-PA
ILUMI_11427-PA
ILUMI_11432-PA
ILUMI_11434-PA
ILUMI_11436-PA
ILUMI_11440-PA
ILUMI_11441-PA
ILUMI_11443-PA
ILUMI_11446-PA
ILUMI_11447-PA
ILUMI_11448-PA
ILUMI_11449-PA
ILUMI_11450-PA
ILUMI_11452-PA
ILUMI_11453-PA
ILUMI_11454-PA
ILUMI_11455-PA
ILUMI_11460-PA
ILUMI_11462-PA
ILUMI_11465-PA
ILUMI_11474-PA
ILUMI_11475-PA
ILUMI_11486-PA
ILUMI_11487-PA
ILUMI_11491-PA
ILUMI_11492-PA
ILUMI_11499-PA
ILUMI_11501-PA
ILUMI_11502-PA
ILUMI_11504-PA
ILUMI_11509-PA
ILUMI_11510-PA
ILUMI_11512-PA
ILUMI_11513-PA
ILUMI_11517-PA
ILUMI_11518-PA
ILUMI_11522-PA
ILUMI_11525-PA
ILUMI_11527-PA
ILUMI_11528-PA
ILUMI_11529-PA
ILUMI_11530-PA
ILUMI_11540-PA
ILUMI_11541-PA
ILUMI_11547-PA
ILUMI_11550-PA
ILUMI_11552-PA
ILUMI_11553-PA
ILUMI_11554-PA
ILUMI_11555-PA
ILUMI_11557-PA
ILUMI_11558-PA
ILUMI_11562-PA
ILUMI_11563-PA
ILUMI_11564-PA
ILUMI_11565-PA
ILUMI_11566-PA
ILUMI_11567-PA
ILUMI_11568-PA
ILUMI_11569-PA
ILUMI_11570-PA
ILUMI_11571-PA
ILUMI_11572-PA
ILUMI_11573-PA
ILUMI_11574-PA
ILUMI_11575-PA
ILUMI_11576-PA
ILUMI_11577-PA
ILUMI_11578-PA
ILUMI_11585-PA
ILUMI_11586-PA
ILUMI_11587-PA
ILUMI_11588-PA
ILUMI_11599-PA
ILUMI_11601-PA
ILUMI_11614-PA
ILUMI_11621-PA
ILUMI_11622-PA
ILUMI_11623-PA
ILUMI_11625-PA
ILUMI_11626-PA
ILUMI_11627-PA
ILUMI_11629-PA
ILUMI_11635-PA
ILUMI_11639-PA
ILUMI_11643-PA
ILUMI_11644-PA
ILUMI_11655-PA
ILUMI_11657-PA
ILUMI_11661-PA
ILUMI_11663-PA
ILUMI_11670-PA
ILUMI_11674-PA
ILUMI_11675-PA
ILUMI_11677-PA
ILUMI_11696-PA
ILUMI_11697-PA
ILUMI_11698-PA
ILUMI_11699-PA
ILUMI_11702-PA
ILUMI_11704-PA
ILUMI_11705-PA
ILUMI_11713-PA
ILUMI_11725-PA
ILUMI_11728-PA
ILUMI_11747-PA
ILUMI_11748-PA
ILUMI_11749-PA
ILUMI_11753-PA
ILUMI_11754-PA
ILUMI_11758-PA
ILUMI_11765-PA
ILUMI_11766-PA
ILUMI_11771-PA
ILUMI_11774-PA
ILUMI_11776-PA
ILUMI_11778-PA
ILUMI_11780-PA
ILUMI_11785-PA
ILUMI_11790-PA
ILUMI_11793-PA
ILUMI_11799-PA
ILUMI_11801-PA
ILUMI_11802-PA
ILUMI_11803-PA
ILUMI_11809-PA
ILUMI_11813-PA
ILUMI_11815-PA
ILUMI_11834-PA
ILUMI_11836-PA
ILUMI_11846-PA
ILUMI_11848-PA
ILUMI_11849-PA
ILUMI_11850-PA
ILUMI_11851-PA
ILUMI_11852-PA
ILUMI_11853-PA
ILUMI_11858-PA
ILUMI_11859-PA
ILUMI_11869-PA
ILUMI_11872-PA
ILUMI_11886-PA
ILUMI_11891-PA
ILUMI_11901-PA
ILUMI_11905-PA
ILUMI_11906-PA
ILUMI_11909-PA
ILUMI_11911-PA
ILUMI_11912-PA
ILUMI_11913-PA
ILUMI_11920-PA
ILUMI_11924-PA
ILUMI_11929-PA
ILUMI_11936-PA
ILUMI_11940-PA
ILUMI_11942-PA
ILUMI_11958-PA
ILUMI_11959-PA
ILUMI_11960-PA
ILUMI_11962-PA
ILUMI_11967-PA
ILUMI_11971-PA
ILUMI_11972-PA
ILUMI_11979-PA
ILUMI_11984-PA
ILUMI_11985-PA
ILUMI_11986-PA
ILUMI_11987-PA
ILUMI_11988-PA
ILUMI_11989-PA
ILUMI_11993-PA
ILUMI_11995-PA
ILUMI_11996-PA
ILUMI_11997-PA
ILUMI_12005-PA
ILUMI_12009-PA
ILUMI_12011-PA
ILUMI_12017-PA
ILUMI_12019-PA
ILUMI_12023-PA
ILUMI_12025-PA
ILUMI_12026-PA
ILUMI_12027-PA
ILUMI_12028-PA
ILUMI_12031-PA
ILUMI_12036-PA
ILUMI_12037-PA
ILUMI_12038-PA
ILUMI_12044-PA
ILUMI_12048-PA
ILUMI_12049-PA
ILUMI_12054-PA
ILUMI_12055-PA
ILUMI_12057-PA
ILUMI_12058-PA
ILUMI_12068-PA
ILUMI_12069-PA
ILUMI_12070-PA
ILUMI_12090-PA
ILUMI_12092-PA
ILUMI_12094-PA
ILUMI_12100-PA
ILUMI_12104-PA
ILUMI_12107-PA
ILUMI_12109-PA
ILUMI_12122-PA
ILUMI_12124-PA
ILUMI_12125-PA
ILUMI_12129-PA
ILUMI_12130-PA
ILUMI_12131-PA
ILUMI_12132-PA
ILUMI_12142-PA
ILUMI_12149-PA
ILUMI_12152-PA
ILUMI_12153-PA
ILUMI_12156-PA
ILUMI_12167-PA
ILUMI_12170-PA
ILUMI_12173-PA
ILUMI_12174-PA
ILUMI_12179-PA
ILUMI_12189-PA
ILUMI_12191-PA
ILUMI_12192-PA
ILUMI_12195-PA
ILUMI_12196-PA
ILUMI_12200-PA
ILUMI_12203-PA
ILUMI_12205-PA
ILUMI_12207-PA
ILUMI_12212-PA
ILUMI_12213-PA
ILUMI_12220-PA
ILUMI_12223-PA
ILUMI_12224-PA
ILUMI_12226-PA
ILUMI_12233-PA
ILUMI_12234-PA
ILUMI_12235-PA
ILUMI_12237-PA
ILUMI_12245-PA
ILUMI_12248-PA
ILUMI_12249-PA
ILUMI_12261-PA
ILUMI_12263-PA
ILUMI_12266-PA
ILUMI_12278-PA
ILUMI_12287-PA
ILUMI_12301-PA
ILUMI_12302-PA
ILUMI_12305-PA
ILUMI_12307-PA
ILUMI_12308-PA
ILUMI_12316-PA
ILUMI_12320-PA
ILUMI_12323-PA
ILUMI_12324-PA
ILUMI_12330-PA
ILUMI_12331-PA
ILUMI_12332-PA
ILUMI_12335-PA
ILUMI_12348-PA
ILUMI_12353-PA
ILUMI_12364-PA
ILUMI_12366-PA
ILUMI_12369-PA
ILUMI_12371-PA
ILUMI_12372-PA
ILUMI_12373-PA
ILUMI_12376-PA
ILUMI_12377-PA
ILUMI_12380-PA
ILUMI_12382-PA
ILUMI_12385-PA
ILUMI_12386-PA
ILUMI_12387-PA
ILUMI_12388-PA
ILUMI_12389-PA
ILUMI_12390-PA
ILUMI_12393-PA
ILUMI_12398-PA
ILUMI_12401-PA
ILUMI_12405-PA
ILUMI_12406-PA
ILUMI_12407-PA
ILUMI_12415-PA
ILUMI_12444-PA
ILUMI_12448-PA
ILUMI_12449-PA
ILUMI_12450-PA
ILUMI_12455-PA
ILUMI_12463-PA
ILUMI_12464-PA
ILUMI_12466-PA
ILUMI_12468-PA
ILUMI_12483-PA
ILUMI_12491-PA
ILUMI_12494-PA
ILUMI_12498-PA
ILUMI_12501-PA
ILUMI_12505-PA
ILUMI_12509-PA
ILUMI_12511-PA
ILUMI_12522-PA
ILUMI_12524-PA
ILUMI_12526-PA
ILUMI_12536-PA
ILUMI_12539-PA
ILUMI_12542-PA
ILUMI_12543-PA
ILUMI_12545-PA
ILUMI_12546-PA
ILUMI_12550-PA
ILUMI_12551-PA
ILUMI_12552-PA
ILUMI_12553-PA
ILUMI_12554-PA
ILUMI_12555-PA
ILUMI_12556-PA
ILUMI_12558-PA
ILUMI_12559-PA
ILUMI_12563-PA
ILUMI_12565-PA
ILUMI_12572-PA
ILUMI_12574-PA
ILUMI_12575-PA
ILUMI_12576-PA
ILUMI_12578-PA
ILUMI_12585-PA
ILUMI_12594-PA
ILUMI_12611-PA
ILUMI_12612-PA
ILUMI_12622-PA
ILUMI_12625-PA
ILUMI_12628-PA
ILUMI_12629-PA
ILUMI_12633-PA
ILUMI_12634-PA
ILUMI_12638-PA
ILUMI_12640-PA
ILUMI_12646-PA
ILUMI_12648-PA
ILUMI_12653-PA
ILUMI_12654-PA
ILUMI_12656-PA
ILUMI_12657-PA
ILUMI_12662-PA
ILUMI_12667-PA
ILUMI_12669-PA
ILUMI_12670-PA
ILUMI_12671-PA
ILUMI_12685-PA
ILUMI_12686-PA
ILUMI_12687-PA
ILUMI_12689-PA
ILUMI_12690-PA
ILUMI_12694-PA
ILUMI_12695-PA
ILUMI_12696-PA
ILUMI_12699-PA
ILUMI_12701-PA
ILUMI_12703-PA
ILUMI_12704-PA
ILUMI_12707-PA
ILUMI_12711-PA
ILUMI_12715-PA
ILUMI_12720-PA
ILUMI_12736-PA
ILUMI_12738-PA
ILUMI_12741-PA
ILUMI_12742-PA
ILUMI_12743-PA
ILUMI_12744-PA
ILUMI_12747-PA
ILUMI_12752-PA
ILUMI_12756-PA
ILUMI_12759-PA
ILUMI_12770-PA
ILUMI_12772-PA
ILUMI_12781-PA
ILUMI_12784-PA
ILUMI_12785-PA
ILUMI_12787-PA
ILUMI_12792-PA
ILUMI_12793-PA
ILUMI_12801-PA
ILUMI_12802-PA
ILUMI_12804-PA
ILUMI_12806-PA
ILUMI_12807-PA
ILUMI_12808-PA
ILUMI_12809-PA
ILUMI_12816-PA
ILUMI_12824-PA
ILUMI_12827-PA
ILUMI_12832-PA
ILUMI_12840-PA
ILUMI_12844-PA
ILUMI_12845-PA
ILUMI_12847-PA
ILUMI_12850-PA
ILUMI_12851-PA
ILUMI_12853-PA
ILUMI_12874-PA
ILUMI_12876-PA
ILUMI_12883-PA
ILUMI_12884-PA
ILUMI_12890-PA
ILUMI_12895-PA
ILUMI_12896-PA
ILUMI_12897-PA
ILUMI_12898-PA
ILUMI_12899-PA
ILUMI_12900-PA
ILUMI_12901-PA
ILUMI_12902-PA
ILUMI_12903-PA
ILUMI_12907-PA
ILUMI_12910-PA
ILUMI_12917-PA
ILUMI_12926-PA
ILUMI_12941-PA
ILUMI_12945-PA
ILUMI_12949-PA
ILUMI_12951-PA
ILUMI_12955-PA
ILUMI_12958-PA
ILUMI_12960-PA
ILUMI_12961-PA
ILUMI_12962-PA
ILUMI_12964-PA
ILUMI_12980-PA
ILUMI_12982-PA
ILUMI_12983-PA
ILUMI_12992-PA
ILUMI_12998-PA
ILUMI_13001-PA
ILUMI_13006-PA
ILUMI_13007-PA
ILUMI_13008-PA
ILUMI_13009-PA
ILUMI_13010-PA
ILUMI_13014-PA
ILUMI_13015-PA
ILUMI_13016-PA
ILUMI_13017-PA
ILUMI_13018-PA
ILUMI_13019-PA
ILUMI_13020-PA
ILUMI_13021-PA
ILUMI_13033-PA
ILUMI_13035-PA
ILUMI_13036-PA
ILUMI_13041-PA
ILUMI_13044-PA
ILUMI_13047-PA
ILUMI_13048-PA
ILUMI_13058-PA
ILUMI_13060-PA
ILUMI_13063-PA
ILUMI_13065-PA
ILUMI_13066-PA
ILUMI_13067-PA
ILUMI_13069-PA
ILUMI_13071-PA
ILUMI_13072-PA
ILUMI_13076-PA
ILUMI_13084-PA
ILUMI_13090-PA
ILUMI_13091-PA
ILUMI_13096-PA
ILUMI_13097-PA
ILUMI_13098-PA
ILUMI_13099-PA
ILUMI_13100-PA
ILUMI_13101-PA
ILUMI_13102-PA
ILUMI_13105-PA
ILUMI_13107-PA
ILUMI_13113-PA
ILUMI_13115-PA
ILUMI_13119-PA
ILUMI_13124-PA
ILUMI_13125-PA
ILUMI_13139-PA
ILUMI_13145-PA
ILUMI_13146-PA
ILUMI_13147-PA
ILUMI_13151-PA
ILUMI_13153-PA
ILUMI_13160-PA
ILUMI_13162-PA
ILUMI_13166-PA
ILUMI_13167-PA
ILUMI_13168-PA
ILUMI_13179-PA
ILUMI_13183-PA
ILUMI_13185-PA
ILUMI_13190-PA
ILUMI_13194-PA
ILUMI_13195-PA
ILUMI_13197-PA
ILUMI_13198-PA
ILUMI_13199-PA
ILUMI_13200-PA
ILUMI_13202-PA
ILUMI_13219-PA
ILUMI_13220-PA
ILUMI_13222-PA
ILUMI_13225-PA
ILUMI_13226-PA
ILUMI_13227-PA
ILUMI_13237-PA
ILUMI_13238-PA
ILUMI_13240-PA
ILUMI_13262-PA
ILUMI_13266-PA
ILUMI_13267-PA
ILUMI_13268-PA
ILUMI_13270-PA
ILUMI_13271-PA
ILUMI_13276-PA
ILUMI_13280-PA
ILUMI_13290-PA
ILUMI_13295-PA
ILUMI_13302-PA
ILUMI_13303-PA
ILUMI_13304-PA
ILUMI_13305-PA
ILUMI_13306-PA
ILUMI_13314-PA
ILUMI_13316-PA
ILUMI_13317-PA
ILUMI_13319-PA
ILUMI_13321-PA
ILUMI_13322-PA
ILUMI_13324-PA
ILUMI_13328-PA
ILUMI_13329-PA
ILUMI_13331-PA
ILUMI_13332-PA
ILUMI_13333-PA
ILUMI_13334-PA
ILUMI_13335-PA
ILUMI_13337-PA
ILUMI_13338-PA
ILUMI_13339-PA
ILUMI_13340-PA
ILUMI_13341-PA
ILUMI_13344-PA
ILUMI_13345-PA
ILUMI_13347-PA
ILUMI_13350-PA
ILUMI_13351-PA
ILUMI_13353-PA
ILUMI_13354-PA
ILUMI_13355-PA
ILUMI_13356-PA
ILUMI_13357-PA
ILUMI_13359-PA
ILUMI_13360-PA
ILUMI_13361-PA
ILUMI_13363-PA
ILUMI_13364-PA
ILUMI_13373-PA
ILUMI_13378-PA
ILUMI_13379-PA
ILUMI_13380-PA
ILUMI_13381-PA
ILUMI_13384-PA
ILUMI_13392-PA
ILUMI_13398-PA
ILUMI_13399-PA
ILUMI_13400-PA
ILUMI_13405-PA
ILUMI_13408-PA
ILUMI_13410-PA
ILUMI_13412-PA
ILUMI_13415-PA
ILUMI_13418-PA
ILUMI_13419-PA
ILUMI_13422-PA
ILUMI_13429-PA
ILUMI_13431-PA
ILUMI_13432-PA
ILUMI_13433-PA
ILUMI_13438-PA
ILUMI_13441-PA
ILUMI_13442-PA
ILUMI_13446-PA
ILUMI_13452-PA
ILUMI_13454-PA
ILUMI_13456-PA
ILUMI_13458-PA
ILUMI_13462-PA
ILUMI_13467-PA
ILUMI_13468-PA
ILUMI_13471-PA
ILUMI_13476-PA
ILUMI_13481-PA
ILUMI_13482-PA
ILUMI_13488-PA
ILUMI_13490-PA
ILUMI_13491-PA
ILUMI_13492-PA
ILUMI_13493-PA
ILUMI_13496-PA
ILUMI_13500-PA
ILUMI_13501-PA
ILUMI_13502-PA
ILUMI_13504-PA
ILUMI_13505-PA
ILUMI_13509-PA
ILUMI_13515-PA
ILUMI_13516-PA
ILUMI_13518-PA
ILUMI_13520-PA
ILUMI_13521-PA
ILUMI_13522-PA
ILUMI_13524-PA
ILUMI_13525-PA
ILUMI_13527-PA
ILUMI_13529-PA
ILUMI_13535-PA
ILUMI_13536-PA
ILUMI_13539-PA
ILUMI_13540-PA
ILUMI_13546-PA
ILUMI_13548-PA
ILUMI_13550-PA
ILUMI_13553-PA
ILUMI_13555-PA
ILUMI_13563-PA
ILUMI_13568-PA
ILUMI_13573-PA
ILUMI_13580-PA
ILUMI_13582-PA
ILUMI_13583-PA
ILUMI_13592-PA
ILUMI_13593-PA
ILUMI_13595-PA
ILUMI_13596-PA
ILUMI_13599-PA
ILUMI_13601-PA
ILUMI_13606-PA
ILUMI_13608-PA
ILUMI_13609-PA
ILUMI_13611-PA
ILUMI_13612-PA
ILUMI_13615-PA
ILUMI_13619-PA
ILUMI_13622-PA
ILUMI_13624-PA
ILUMI_13625-PA
ILUMI_13626-PA
ILUMI_13632-PA
ILUMI_13633-PA
ILUMI_13634-PA
ILUMI_13636-PA
ILUMI_13638-PA
ILUMI_13639-PA
ILUMI_13649-PA
ILUMI_13654-PA
ILUMI_13664-PA
ILUMI_13667-PA
ILUMI_13670-PA
ILUMI_13671-PA
ILUMI_13672-PA
ILUMI_13678-PA
ILUMI_13703-PA
ILUMI_13716-PA
ILUMI_13717-PA
ILUMI_13718-PA
ILUMI_13721-PA
ILUMI_13723-PA
ILUMI_13725-PA
ILUMI_13731-PA
ILUMI_13733-PA
ILUMI_13734-PA
ILUMI_13736-PA
ILUMI_13738-PA
ILUMI_13741-PA
ILUMI_13745-PA
ILUMI_13750-PA
ILUMI_13751-PA
ILUMI_13756-PA
ILUMI_13762-PA
ILUMI_13764-PA
ILUMI_13766-PA
ILUMI_13771-PA
ILUMI_13777-PA
ILUMI_13779-PA
ILUMI_13780-PA
ILUMI_13781-PA
ILUMI_13782-PA
ILUMI_13783-PA
ILUMI_13784-PA
ILUMI_13785-PA
ILUMI_13787-PA
ILUMI_13788-PA
ILUMI_13791-PA
ILUMI_13792-PA
ILUMI_13796-PA
ILUMI_13803-PA
ILUMI_13804-PA
ILUMI_13806-PA
ILUMI_13807-PA
ILUMI_13808-PA
ILUMI_13809-PA
ILUMI_13810-PA
ILUMI_13811-PA
ILUMI_13812-PA
ILUMI_13813-PA
ILUMI_13815-PA
ILUMI_13816-PA
ILUMI_13817-PA
ILUMI_13818-PA
ILUMI_13826-PA
ILUMI_13828-PA
ILUMI_13830-PA
ILUMI_13834-PA
ILUMI_13841-PA
ILUMI_13844-PA
ILUMI_13854-PA
ILUMI_13856-PA
ILUMI_13867-PA
ILUMI_13868-PA
ILUMI_13871-PA
ILUMI_13876-PA
ILUMI_13878-PA
ILUMI_13882-PA
ILUMI_13886-PA
ILUMI_13887-PA
ILUMI_13892-PA
ILUMI_13894-PA
ILUMI_13895-PA
ILUMI_13899-PA
ILUMI_13902-PA
ILUMI_13903-PA
ILUMI_13904-PA
ILUMI_13907-PA
ILUMI_13911-PA
ILUMI_13912-PA
ILUMI_13913-PA
ILUMI_13914-PA
ILUMI_13915-PA
ILUMI_13917-PA
ILUMI_13918-PA
ILUMI_13919-PA
ILUMI_13921-PA
ILUMI_13923-PA
ILUMI_13925-PA
ILUMI_13926-PA
ILUMI_13928-PA
ILUMI_13930-PA
ILUMI_13931-PA
ILUMI_13932-PA
ILUMI_13934-PA
ILUMI_13935-PA
ILUMI_13936-PA
ILUMI_13937-PA
ILUMI_13939-PA
ILUMI_13940-PA
ILUMI_13941-PA
ILUMI_13942-PA
ILUMI_13943-PA
ILUMI_13947-PA
ILUMI_13948-PA
ILUMI_13949-PA
ILUMI_13951-PA
ILUMI_13969-PA
ILUMI_13970-PA
ILUMI_13972-PA
ILUMI_13974-PA
ILUMI_13975-PA
ILUMI_13980-PA
ILUMI_13981-PA
ILUMI_13984-PA
ILUMI_13986-PA
ILUMI_13988-PA
ILUMI_13994-PA
ILUMI_13995-PA
ILUMI_13996-PA
ILUMI_13999-PA
ILUMI_14001-PA
ILUMI_14005-PA
ILUMI_14006-PA
ILUMI_14007-PA
ILUMI_14008-PA
ILUMI_14009-PA
ILUMI_14010-PA
ILUMI_14011-PA
ILUMI_14012-PA
ILUMI_14014-PA
ILUMI_14015-PA
ILUMI_14016-PA
ILUMI_14020-PA
ILUMI_14023-PA
ILUMI_14029-PA
ILUMI_14030-PA
ILUMI_14032-PA
ILUMI_14034-PA
ILUMI_14035-PA
ILUMI_14037-PA
ILUMI_14038-PA
ILUMI_14040-PA
ILUMI_14042-PA
ILUMI_14045-PA
ILUMI_14046-PA
ILUMI_14047-PA
ILUMI_14049-PA
ILUMI_14050-PA
ILUMI_14053-PA
ILUMI_14055-PA
ILUMI_14057-PA
ILUMI_14058-PA
ILUMI_14059-PA
ILUMI_14060-PA
ILUMI_14061-PA
ILUMI_14062-PA
ILUMI_14063-PA
ILUMI_14064-PA
ILUMI_14065-PA
ILUMI_14070-PA
ILUMI_14072-PA
ILUMI_14073-PA
ILUMI_14075-PA
ILUMI_14077-PA
ILUMI_14078-PA
ILUMI_14082-PA
ILUMI_14085-PA
ILUMI_14086-PA
ILUMI_14088-PA
ILUMI_14092-PA
ILUMI_14093-PA
ILUMI_14095-PA
ILUMI_14096-PA
ILUMI_14097-PA
ILUMI_14099-PA
ILUMI_14101-PA
ILUMI_14102-PA
ILUMI_14107-PA
ILUMI_14108-PA
ILUMI_14115-PA
ILUMI_14120-PA
ILUMI_14121-PA
ILUMI_14127-PA
ILUMI_14133-PA
ILUMI_14138-PA
ILUMI_14140-PA
ILUMI_14146-PA
ILUMI_14147-PA
ILUMI_14150-PA
ILUMI_14159-PA
ILUMI_14167-PA
ILUMI_14171-PA
ILUMI_14172-PA
ILUMI_14173-PA
ILUMI_14181-PA
ILUMI_14187-PA
ILUMI_14194-PA
ILUMI_14195-PA
ILUMI_14196-PA
ILUMI_14198-PA
ILUMI_14200-PA
ILUMI_14201-PA
ILUMI_14203-PA
ILUMI_14210-PA
ILUMI_14211-PA
ILUMI_14213-PA
ILUMI_14215-PA
ILUMI_14216-PA
ILUMI_14218-PA
ILUMI_14221-PA
ILUMI_14222-PA
ILUMI_14224-PA
ILUMI_14226-PA
ILUMI_14228-PA
ILUMI_14231-PA
ILUMI_14233-PA
ILUMI_14234-PA
ILUMI_14235-PA
ILUMI_14241-PA
ILUMI_14244-PA
ILUMI_14245-PA
ILUMI_14246-PA
ILUMI_14250-PA
ILUMI_14251-PA
ILUMI_14255-PA
ILUMI_14257-PA
ILUMI_14258-PA
ILUMI_14259-PA
ILUMI_14261-PA
ILUMI_14263-PA
ILUMI_14266-PA
ILUMI_14267-PA
ILUMI_14268-PA
ILUMI_14270-PA
ILUMI_14271-PA
ILUMI_14275-PA
ILUMI_14278-PA
ILUMI_14280-PA
ILUMI_14281-PA
ILUMI_14282-PA
ILUMI_14284-PA
ILUMI_14287-PA
ILUMI_14290-PA
ILUMI_14298-PA
ILUMI_14309-PA
ILUMI_14314-PA
ILUMI_14322-PA
ILUMI_14326-PA
ILUMI_14327-PA
ILUMI_14330-PA
ILUMI_14331-PA
ILUMI_14333-PA
ILUMI_14334-PA
ILUMI_14336-PA
ILUMI_14337-PA
ILUMI_14338-PA
ILUMI_14340-PA
ILUMI_14341-PA
ILUMI_14343-PA
ILUMI_14344-PA
ILUMI_14346-PA
ILUMI_14347-PA
ILUMI_14350-PA
ILUMI_14351-PA
ILUMI_14355-PA
ILUMI_14357-PA
ILUMI_14358-PA
ILUMI_14359-PA
ILUMI_14363-PA
ILUMI_14365-PA
ILUMI_14366-PA
ILUMI_14367-PA
ILUMI_14369-PA
ILUMI_14370-PA
ILUMI_14371-PA
ILUMI_14374-PA
ILUMI_14376-PA
ILUMI_14380-PA
ILUMI_14381-PA
ILUMI_14382-PA
ILUMI_14383-PA
ILUMI_14384-PA
ILUMI_14385-PA
ILUMI_14386-PA
ILUMI_14388-PA
ILUMI_14390-PA
ILUMI_14393-PA
ILUMI_14395-PA
ILUMI_14397-PA
ILUMI_14401-PA
ILUMI_14405-PA
ILUMI_14406-PA
ILUMI_14410-PA
ILUMI_14411-PA
ILUMI_14424-PA
ILUMI_14426-PA
ILUMI_14431-PA
ILUMI_14432-PA
ILUMI_14433-PA
ILUMI_14434-PA
ILUMI_14437-PA
ILUMI_14439-PA
ILUMI_14447-PA
ILUMI_14448-PA
ILUMI_14449-PA
ILUMI_14453-PA
ILUMI_14455-PA
ILUMI_14457-PA
ILUMI_14459-PA
ILUMI_14461-PA
ILUMI_14462-PA
ILUMI_14463-PA
ILUMI_14470-PA
ILUMI_14472-PA
ILUMI_14473-PA
ILUMI_14475-PA
ILUMI_14479-PA
ILUMI_14483-PA
ILUMI_14484-PA
ILUMI_14485-PA
ILUMI_14488-PA
ILUMI_14491-PA
ILUMI_14492-PA
ILUMI_14493-PA
ILUMI_14494-PA
ILUMI_14496-PA
ILUMI_14497-PA
ILUMI_14498-PA
ILUMI_14499-PA
ILUMI_14500-PA
ILUMI_14502-PA
ILUMI_14503-PA
ILUMI_14504-PA
ILUMI_14505-PA
ILUMI_14506-PA
ILUMI_14507-PA
ILUMI_14510-PA
ILUMI_14511-PA
ILUMI_14514-PA
ILUMI_14518-PA
ILUMI_14519-PA
ILUMI_14521-PA
ILUMI_14522-PA
ILUMI_14524-PA
ILUMI_14525-PA
ILUMI_14531-PA
ILUMI_14532-PA
ILUMI_14533-PA
ILUMI_14536-PA
ILUMI_14539-PA
ILUMI_14541-PA
ILUMI_14543-PA
ILUMI_14545-PA
ILUMI_14546-PA
ILUMI_14547-PA
ILUMI_14549-PA
ILUMI_14550-PA
ILUMI_14551-PA
ILUMI_14552-PA
ILUMI_14553-PA
ILUMI_14554-PA
ILUMI_14555-PA
ILUMI_14556-PA
ILUMI_14557-PA
ILUMI_14560-PA
ILUMI_14561-PA
ILUMI_14563-PA
ILUMI_14565-PA
ILUMI_14566-PA
ILUMI_14567-PA
ILUMI_14569-PA
ILUMI_14570-PA
ILUMI_14571-PA
ILUMI_14572-PA
ILUMI_14574-PA
ILUMI_14577-PA
ILUMI_14578-PA
ILUMI_14579-PA
ILUMI_14581-PA
ILUMI_14583-PA
ILUMI_14584-PA
ILUMI_14587-PA
ILUMI_14588-PA
ILUMI_14589-PA
ILUMI_14590-PA
ILUMI_14593-PA
ILUMI_14596-PA
ILUMI_14597-PA
ILUMI_14599-PA
ILUMI_14600-PA
ILUMI_14601-PA
ILUMI_14603-PA
ILUMI_14604-PA
ILUMI_14610-PA
ILUMI_14614-PA
ILUMI_14617-PA
ILUMI_14620-PA
ILUMI_14623-PA
ILUMI_14625-PA
ILUMI_14626-PA
ILUMI_14627-PA
ILUMI_14628-PA
ILUMI_14629-PA
ILUMI_14630-PA
ILUMI_14634-PA
ILUMI_14635-PA
ILUMI_14636-PA
ILUMI_14637-PA
ILUMI_14638-PA
ILUMI_14642-PA
ILUMI_14645-PA
ILUMI_14648-PA
ILUMI_14650-PA
ILUMI_14651-PA
ILUMI_14653-PA
ILUMI_14654-PA
ILUMI_14655-PA
ILUMI_14666-PA
ILUMI_14667-PA
ILUMI_14671-PA
ILUMI_14672-PA
ILUMI_14675-PA
ILUMI_14676-PA
ILUMI_14679-PA
ILUMI_14681-PA
ILUMI_14687-PA
ILUMI_14688-PA
ILUMI_14690-PA
ILUMI_14693-PA
ILUMI_14695-PA
ILUMI_14696-PA
ILUMI_14698-PA
ILUMI_14700-PA
ILUMI_14704-PA
ILUMI_14707-PA
ILUMI_14711-PA
ILUMI_14712-PA
ILUMI_14713-PA
ILUMI_14714-PA
ILUMI_14717-PA
ILUMI_14719-PA
ILUMI_14722-PA
ILUMI_14723-PA
ILUMI_14732-PA
ILUMI_14733-PA
ILUMI_14736-PA
ILUMI_14737-PA
ILUMI_14738-PA
ILUMI_14740-PA
ILUMI_14745-PA
ILUMI_14748-PA
ILUMI_14750-PA
ILUMI_14751-PA
ILUMI_14753-PA
ILUMI_14755-PA
ILUMI_14757-PA
ILUMI_14759-PA
ILUMI_14760-PA
ILUMI_14761-PA
ILUMI_14764-PA
ILUMI_14765-PA
ILUMI_14766-PA
ILUMI_14767-PA
ILUMI_14774-PA
ILUMI_14775-PA
ILUMI_14776-PA
ILUMI_14777-PA
ILUMI_14778-PA
ILUMI_14780-PA
ILUMI_14783-PA
ILUMI_14784-PA
ILUMI_14786-PA
ILUMI_14787-PA
ILUMI_14790-PA
ILUMI_14791-PA
ILUMI_14792-PA
ILUMI_14793-PA
ILUMI_14797-PA
ILUMI_14798-PA
ILUMI_14799-PA
ILUMI_14804-PA
ILUMI_14805-PA
ILUMI_14807-PA
ILUMI_14808-PA
ILUMI_14809-PA
ILUMI_14812-PA
ILUMI_14814-PA
ILUMI_14815-PA
ILUMI_14818-PA
ILUMI_14819-PA
ILUMI_14823-PA
ILUMI_14826-PA
ILUMI_14829-PA
ILUMI_14830-PA
ILUMI_14831-PA
ILUMI_14832-PA
ILUMI_14837-PA
ILUMI_14838-PA
ILUMI_14839-PA
ILUMI_14841-PA
ILUMI_14843-PA
ILUMI_14844-PA
ILUMI_14845-PA
ILUMI_14848-PA
ILUMI_14852-PA
ILUMI_14854-PA
ILUMI_14855-PA
ILUMI_14857-PA
ILUMI_14859-PA
ILUMI_14861-PA
ILUMI_14862-PA
ILUMI_14863-PA
ILUMI_14864-PA
ILUMI_14867-PA
ILUMI_14869-PA
ILUMI_14873-PA
ILUMI_14874-PA
ILUMI_14875-PA
ILUMI_14876-PA
ILUMI_14878-PA
ILUMI_14881-PA
ILUMI_14883-PA
ILUMI_14888-PA
ILUMI_14890-PA
ILUMI_14892-PA
ILUMI_14893-PA
ILUMI_14899-PA
ILUMI_14900-PA
ILUMI_14901-PA
ILUMI_14903-PA
ILUMI_14904-PA
ILUMI_14907-PA
ILUMI_14908-PA
ILUMI_14909-PA
ILUMI_14911-PA
ILUMI_14912-PA
ILUMI_14913-PA
ILUMI_14916-PA
ILUMI_14917-PA
ILUMI_14918-PA
ILUMI_14919-PA
ILUMI_14920-PA
ILUMI_14923-PA
ILUMI_14925-PA
ILUMI_14926-PA
ILUMI_14927-PA
ILUMI_14928-PA
ILUMI_14935-PA
ILUMI_14938-PA
ILUMI_14944-PA
ILUMI_14947-PA
ILUMI_14948-PA
ILUMI_14949-PA
ILUMI_14954-PA
ILUMI_14959-PA
ILUMI_14961-PA
ILUMI_14965-PA
ILUMI_14966-PA
ILUMI_14968-PA
ILUMI_14970-PA
ILUMI_14972-PA
ILUMI_14973-PA
ILUMI_14975-PA
ILUMI_14979-PA
ILUMI_14981-PA
ILUMI_14984-PA
ILUMI_14987-PA
ILUMI_14990-PA
ILUMI_14991-PA
ILUMI_14994-PA
ILUMI_14996-PA
ILUMI_14998-PA
ILUMI_14999-PA
ILUMI_15000-PA
ILUMI_15001-PA
ILUMI_15004-PA
ILUMI_15006-PA
ILUMI_15009-PA
ILUMI_15010-PA
ILUMI_15011-PA
ILUMI_15013-PA
ILUMI_15016-PA
ILUMI_15018-PA
ILUMI_15025-PA
ILUMI_15027-PA
ILUMI_15030-PA
ILUMI_15031-PA
ILUMI_15036-PA
ILUMI_15037-PA
ILUMI_15044-PA
ILUMI_15046-PA
ILUMI_15048-PA
ILUMI_15053-PA
ILUMI_15054-PA
ILUMI_15058-PA
ILUMI_15059-PA
ILUMI_15061-PA
ILUMI_15062-PA
ILUMI_15063-PA
ILUMI_15066-PA
ILUMI_15067-PA
ILUMI_15068-PA
ILUMI_15069-PA
ILUMI_15071-PA
ILUMI_15072-PA
ILUMI_15073-PA
ILUMI_15079-PA
ILUMI_15081-PA
ILUMI_15082-PA
ILUMI_15083-PA
ILUMI_15084-PA
ILUMI_15088-PA
ILUMI_15090-PA
ILUMI_15093-PA
ILUMI_15096-PA
ILUMI_15098-PA
ILUMI_15108-PA
ILUMI_15109-PA
ILUMI_15110-PA
ILUMI_15114-PA
ILUMI_15117-PA
ILUMI_15119-PA
ILUMI_15120-PA
ILUMI_15123-PA
ILUMI_15125-PA
ILUMI_15132-PA
ILUMI_15133-PA
ILUMI_15137-PA
ILUMI_15142-PA
ILUMI_15143-PA
ILUMI_15144-PA
ILUMI_15146-PA
ILUMI_15149-PA
ILUMI_15152-PA
ILUMI_15153-PA
ILUMI_15156-PA
ILUMI_15157-PA
ILUMI_15158-PA
ILUMI_15160-PA
ILUMI_15164-PA
ILUMI_15165-PA
ILUMI_15167-PA
ILUMI_15169-PA
ILUMI_15174-PA
ILUMI_15176-PA
ILUMI_15177-PA
ILUMI_15178-PA
ILUMI_15179-PA
ILUMI_15183-PA
ILUMI_15184-PA
ILUMI_15187-PA
ILUMI_15204-PA
ILUMI_15207-PA
ILUMI_15208-PA
ILUMI_15209-PA
ILUMI_15210-PA
ILUMI_15213-PA
ILUMI_15222-PA
ILUMI_15225-PA
ILUMI_15226-PA
ILUMI_15229-PA
ILUMI_15236-PA
ILUMI_15238-PA
ILUMI_15239-PA
ILUMI_15240-PA
ILUMI_15241-PA
ILUMI_15244-PA
ILUMI_15248-PA
ILUMI_15252-PA
ILUMI_15253-PA
ILUMI_15258-PA
ILUMI_15259-PA
ILUMI_15262-PA
ILUMI_15264-PA
ILUMI_15266-PA
ILUMI_15267-PA
ILUMI_15269-PA
ILUMI_15271-PA
ILUMI_15276-PA
ILUMI_15278-PA
ILUMI_15283-PA
ILUMI_15285-PA
ILUMI_15287-PA
ILUMI_15289-PA
ILUMI_15290-PA
ILUMI_15293-PA
ILUMI_15296-PA
ILUMI_15299-PA
ILUMI_15302-PA
ILUMI_15304-PA
ILUMI_15309-PA
ILUMI_15310-PA
ILUMI_15313-PA
ILUMI_15315-PA
ILUMI_15317-PA
ILUMI_15318-PA
ILUMI_15319-PA
ILUMI_15320-PA
ILUMI_15321-PA
ILUMI_15326-PA
ILUMI_15327-PA
ILUMI_15328-PA
ILUMI_15331-PA
ILUMI_15334-PA
ILUMI_15337-PA
ILUMI_15340-PA
ILUMI_15344-PA
ILUMI_15345-PA
ILUMI_15346-PA
ILUMI_15347-PA
ILUMI_15351-PA
ILUMI_15355-PA
ILUMI_15361-PA
ILUMI_15362-PA
ILUMI_15366-PA
ILUMI_15367-PA
ILUMI_15369-PA
ILUMI_15370-PA
ILUMI_15371-PA
ILUMI_15374-PA
ILUMI_15375-PA
ILUMI_15376-PA
ILUMI_15378-PA
ILUMI_15384-PA
ILUMI_15385-PA
ILUMI_15389-PA
ILUMI_15390-PA
ILUMI_15391-PA
ILUMI_15393-PA
ILUMI_15394-PA
ILUMI_15396-PA
ILUMI_15397-PA
ILUMI_15398-PA
ILUMI_15399-PA
ILUMI_15401-PA
ILUMI_15403-PA
ILUMI_15405-PA
ILUMI_15407-PA
ILUMI_15409-PA
ILUMI_15412-PA
ILUMI_15413-PA
ILUMI_15415-PA
ILUMI_15416-PA
ILUMI_15418-PA
ILUMI_15421-PA
ILUMI_15422-PA
ILUMI_15423-PA
ILUMI_15425-PA
ILUMI_15426-PA
ILUMI_15428-PA
ILUMI_15440-PA
ILUMI_15443-PA
ILUMI_15445-PA
ILUMI_15448-PA
ILUMI_15450-PA
ILUMI_15452-PA
ILUMI_15454-PA
ILUMI_15455-PA
ILUMI_15457-PA
ILUMI_15460-PA
ILUMI_15463-PA
ILUMI_15468-PA
ILUMI_15470-PA
ILUMI_15473-PA
ILUMI_15475-PA
ILUMI_15478-PA
ILUMI_15482-PA
ILUMI_15486-PA
ILUMI_15498-PA
ILUMI_15506-PA
ILUMI_15509-PA
ILUMI_15513-PA
ILUMI_15514-PA
ILUMI_15516-PA
ILUMI_15519-PA
ILUMI_15520-PA
ILUMI_15531-PA
ILUMI_15533-PA
ILUMI_15534-PA
ILUMI_15538-PA
ILUMI_15539-PA
ILUMI_15542-PA
ILUMI_15543-PA
ILUMI_15545-PA
ILUMI_15548-PA
ILUMI_15549-PA
ILUMI_15554-PA
ILUMI_15556-PA
ILUMI_15557-PA
ILUMI_15561-PA
ILUMI_15563-PA
ILUMI_15564-PA
ILUMI_15568-PA
ILUMI_15569-PA
ILUMI_15573-PA
ILUMI_15574-PA
ILUMI_15575-PA
ILUMI_15576-PA
ILUMI_15579-PA
ILUMI_15580-PA
ILUMI_15583-PA
ILUMI_15590-PA
ILUMI_15591-PA
ILUMI_15592-PA
ILUMI_15594-PA
ILUMI_15595-PA
ILUMI_15597-PA
ILUMI_15598-PA
ILUMI_15599-PA
ILUMI_15600-PA
ILUMI_15601-PA
ILUMI_15602-PA
ILUMI_15604-PA
ILUMI_15609-PA
ILUMI_15610-PA
ILUMI_15611-PA
ILUMI_15612-PA
ILUMI_15615-PA
ILUMI_15616-PA
ILUMI_15617-PA
ILUMI_15624-PA
ILUMI_15625-PA
ILUMI_15626-PA
ILUMI_15630-PA
ILUMI_15631-PA
ILUMI_15633-PA
ILUMI_15636-PA
ILUMI_15637-PA
ILUMI_15638-PA
ILUMI_15640-PA
ILUMI_15641-PA
ILUMI_15643-PA
ILUMI_15645-PA
ILUMI_15646-PA
ILUMI_15647-PA
ILUMI_15648-PA
ILUMI_15649-PA
ILUMI_15650-PA
ILUMI_15655-PA
ILUMI_15656-PA
ILUMI_15659-PA
ILUMI_15660-PA
ILUMI_15662-PA
ILUMI_15663-PA
ILUMI_15664-PA
ILUMI_15666-PA
ILUMI_15668-PA
ILUMI_15669-PA
ILUMI_15672-PA
ILUMI_15675-PA
ILUMI_15680-PA
ILUMI_15681-PA
ILUMI_15682-PA
ILUMI_15684-PA
ILUMI_15685-PA
ILUMI_15687-PA
ILUMI_15688-PA
ILUMI_15693-PA
ILUMI_15694-PA
ILUMI_15696-PA
ILUMI_15697-PA
ILUMI_15698-PA
ILUMI_15699-PA
ILUMI_15700-PA
ILUMI_15701-PA
ILUMI_15703-PA
ILUMI_15704-PA
ILUMI_15706-PA
ILUMI_15709-PA
ILUMI_15711-PA
ILUMI_15712-PA
ILUMI_15713-PA
ILUMI_15716-PA
ILUMI_15719-PA
ILUMI_15720-PA
ILUMI_15727-PA
ILUMI_15728-PA
ILUMI_15729-PA
ILUMI_15730-PA
ILUMI_15731-PA
ILUMI_15732-PA
ILUMI_15733-PA
ILUMI_15734-PA
ILUMI_15735-PA
ILUMI_15737-PA
ILUMI_15739-PA
ILUMI_15740-PA
ILUMI_15742-PA
ILUMI_15743-PA
ILUMI_15744-PA
ILUMI_15745-PA
ILUMI_15751-PA
ILUMI_15756-PA
ILUMI_15757-PA
ILUMI_15759-PA
ILUMI_15760-PA
ILUMI_15761-PA
ILUMI_15762-PA
ILUMI_15763-PA
ILUMI_15767-PA
ILUMI_15769-PA
ILUMI_15770-PA
ILUMI_15771-PA
ILUMI_15774-PA
ILUMI_15786-PA
ILUMI_15787-PA
ILUMI_15788-PA
ILUMI_15789-PA
ILUMI_15792-PA
ILUMI_15793-PA
ILUMI_15795-PA
ILUMI_15797-PA
ILUMI_15798-PA
ILUMI_15799-PA
ILUMI_15803-PA
ILUMI_15805-PA
ILUMI_15806-PA
ILUMI_15808-PA
ILUMI_15809-PA
ILUMI_15819-PA
ILUMI_15820-PA
ILUMI_15821-PA
ILUMI_15834-PA
ILUMI_15836-PA
ILUMI_15844-PA
ILUMI_15845-PA
ILUMI_15848-PA
ILUMI_15850-PA
ILUMI_15851-PA
ILUMI_15854-PA
ILUMI_15858-PA
ILUMI_15861-PA
ILUMI_15862-PA
ILUMI_15863-PA
ILUMI_15864-PA
ILUMI_15867-PA
ILUMI_15868-PA
ILUMI_15869-PA
ILUMI_15873-PA
ILUMI_15876-PA
ILUMI_15878-PA
ILUMI_15879-PA
ILUMI_15881-PA
ILUMI_15883-PA
ILUMI_15885-PA
ILUMI_15886-PA
ILUMI_15887-PA
ILUMI_15891-PA
ILUMI_15892-PA
ILUMI_15893-PA
ILUMI_15895-PA
ILUMI_15897-PA
ILUMI_15899-PA
ILUMI_15901-PA
ILUMI_15902-PA
ILUMI_15903-PA
ILUMI_15904-PA
ILUMI_15905-PA
ILUMI_15906-PA
ILUMI_15907-PA
ILUMI_15909-PA
ILUMI_15913-PA
ILUMI_15916-PA
ILUMI_15919-PA
ILUMI_15921-PA
ILUMI_15931-PA
ILUMI_15932-PA
ILUMI_15936-PA
ILUMI_15938-PA
ILUMI_15940-PA
ILUMI_15943-PA
ILUMI_15947-PA
ILUMI_15948-PA
ILUMI_15951-PA
ILUMI_15952-PA
ILUMI_15953-PA
ILUMI_15958-PA
ILUMI_15959-PA
ILUMI_15961-PA
ILUMI_15963-PA
ILUMI_15964-PA
ILUMI_15965-PA
ILUMI_15970-PA
ILUMI_15974-PA
ILUMI_15980-PA
ILUMI_15983-PA
ILUMI_15984-PA
ILUMI_15987-PA
ILUMI_15989-PA
ILUMI_15990-PA
ILUMI_15991-PA
ILUMI_15992-PA
ILUMI_15994-PA
ILUMI_15995-PA
ILUMI_15997-PA
ILUMI_15999-PA
ILUMI_16000-PA
ILUMI_16001-PA
ILUMI_16002-PA
ILUMI_16005-PA
ILUMI_16006-PA
ILUMI_16007-PA
ILUMI_16010-PA
ILUMI_16012-PA
ILUMI_16013-PA
ILUMI_16017-PA
ILUMI_16024-PA
ILUMI_16028-PA
ILUMI_16029-PA
ILUMI_16030-PA
ILUMI_16032-PA
ILUMI_16033-PA
ILUMI_16034-PA
ILUMI_16035-PA
ILUMI_16038-PA
ILUMI_16040-PA
ILUMI_16041-PA
ILUMI_16042-PA
ILUMI_16047-PA
ILUMI_16054-PA
ILUMI_16056-PA
ILUMI_16060-PA
ILUMI_16061-PA
ILUMI_16063-PA
ILUMI_16073-PA
ILUMI_16076-PA
ILUMI_16077-PA
ILUMI_16078-PA
ILUMI_16079-PA
ILUMI_16080-PA
ILUMI_16083-PA
ILUMI_16088-PA
ILUMI_16089-PA
ILUMI_16091-PA
ILUMI_16092-PA
ILUMI_16093-PA
ILUMI_16094-PA
ILUMI_16095-PA
ILUMI_16097-PA
ILUMI_16098-PA
ILUMI_16099-PA
ILUMI_16100-PA
ILUMI_16102-PA
ILUMI_16104-PA
ILUMI_16106-PA
ILUMI_16110-PA
ILUMI_16112-PA
ILUMI_16113-PA
ILUMI_16115-PA
ILUMI_16118-PA
ILUMI_16120-PA
ILUMI_16122-PA
ILUMI_16127-PA
ILUMI_16128-PA
ILUMI_16129-PA
ILUMI_16133-PA
ILUMI_16136-PA
ILUMI_16138-PA
ILUMI_16148-PA
ILUMI_16150-PA
ILUMI_16152-PA
ILUMI_16157-PA
ILUMI_16158-PA
ILUMI_16159-PA
ILUMI_16164-PA
ILUMI_16169-PA
ILUMI_16176-PA
ILUMI_16178-PA
ILUMI_16180-PA
ILUMI_16187-PA
ILUMI_16188-PA
ILUMI_16189-PA
ILUMI_16192-PA
ILUMI_16193-PA
ILUMI_16195-PA
ILUMI_16197-PA
ILUMI_16199-PA
ILUMI_16200-PA
ILUMI_16202-PA
ILUMI_16203-PA
ILUMI_16205-PA
ILUMI_16207-PA
ILUMI_16213-PA
ILUMI_16215-PA
ILUMI_16216-PA
ILUMI_16221-PA
ILUMI_16222-PA
ILUMI_16223-PA
ILUMI_16224-PA
ILUMI_16228-PA
ILUMI_16230-PA
ILUMI_16231-PA
ILUMI_16232-PA
ILUMI_16235-PA
ILUMI_16238-PA
ILUMI_16240-PA
ILUMI_16241-PA
ILUMI_16243-PA
ILUMI_16244-PA
ILUMI_16246-PA
ILUMI_16248-PA
ILUMI_16250-PA
ILUMI_16251-PA
ILUMI_16252-PA
ILUMI_16254-PA
ILUMI_16255-PA
ILUMI_16257-PA
ILUMI_16263-PA
ILUMI_16264-PA
ILUMI_16265-PA
ILUMI_16267-PA
ILUMI_16272-PA
ILUMI_16274-PA
ILUMI_16279-PA
ILUMI_16280-PA
ILUMI_16282-PA
ILUMI_16283-PA
ILUMI_16284-PA
ILUMI_16289-PA
ILUMI_16291-PA
ILUMI_16293-PA
ILUMI_16309-PA
ILUMI_16311-PA
ILUMI_16312-PA
ILUMI_16314-PA
ILUMI_16318-PA
ILUMI_16319-PA
ILUMI_16323-PA
ILUMI_16330-PA
ILUMI_16339-PA
ILUMI_16340-PA
ILUMI_16344-PA
ILUMI_16346-PA
ILUMI_16348-PA
ILUMI_16350-PA
ILUMI_16352-PA
ILUMI_16353-PA
ILUMI_16359-PA
ILUMI_16360-PA
ILUMI_16368-PA
ILUMI_16369-PA
ILUMI_16370-PA
ILUMI_16371-PA
ILUMI_16373-PA
ILUMI_16377-PA
ILUMI_16378-PA
ILUMI_16379-PA
ILUMI_16380-PA
ILUMI_16382-PA
ILUMI_16383-PA
ILUMI_16388-PA
ILUMI_16390-PA
ILUMI_16392-PA
ILUMI_16393-PA
ILUMI_16397-PA
ILUMI_16399-PA
ILUMI_16405-PA
ILUMI_16406-PA
ILUMI_16407-PA
ILUMI_16412-PA
ILUMI_16414-PA
ILUMI_16418-PA
ILUMI_16420-PA
ILUMI_16423-PA
ILUMI_16424-PA
ILUMI_16427-PA
ILUMI_16429-PA
ILUMI_16432-PA
ILUMI_16433-PA
ILUMI_16435-PA
ILUMI_16438-PA
ILUMI_16439-PA
ILUMI_16442-PA
ILUMI_16444-PA
ILUMI_16449-PA
ILUMI_16452-PA
ILUMI_16453-PA
ILUMI_16454-PA
ILUMI_16455-PA
ILUMI_16456-PA
ILUMI_16459-PA
ILUMI_16461-PA
ILUMI_16463-PA
ILUMI_16464-PA
ILUMI_16465-PA
ILUMI_16466-PA
ILUMI_16469-PA
ILUMI_16470-PA
ILUMI_16471-PA
ILUMI_16472-PA
ILUMI_16473-PA
ILUMI_16476-PA
ILUMI_16478-PA
ILUMI_16479-PA
ILUMI_16480-PA
ILUMI_16482-PA
ILUMI_16483-PA
ILUMI_16486-PA
ILUMI_16487-PA
ILUMI_16488-PA
ILUMI_16489-PA
ILUMI_16494-PA
ILUMI_16501-PA
ILUMI_16504-PA
ILUMI_16511-PA
ILUMI_16512-PA
ILUMI_16513-PA
ILUMI_16517-PA
ILUMI_16522-PA
ILUMI_16524-PA
ILUMI_16525-PA
ILUMI_16527-PA
ILUMI_16530-PA
ILUMI_16534-PA
ILUMI_16535-PA
ILUMI_16536-PA
ILUMI_16543-PA
ILUMI_16544-PA
ILUMI_16545-PA
ILUMI_16547-PA
ILUMI_16550-PA
ILUMI_16554-PA
ILUMI_16557-PA
ILUMI_16559-PA
ILUMI_16563-PA
ILUMI_16564-PA
ILUMI_16567-PA
ILUMI_16568-PA
ILUMI_16569-PA
ILUMI_16571-PA
ILUMI_16573-PA
ILUMI_16576-PA
ILUMI_16577-PA
ILUMI_16578-PA
ILUMI_16579-PA
ILUMI_16582-PA
ILUMI_16583-PA
ILUMI_16586-PA
ILUMI_16587-PA
ILUMI_16591-PA
ILUMI_16594-PA
ILUMI_16595-PA
ILUMI_16599-PA
ILUMI_16600-PA
ILUMI_16604-PA
ILUMI_16606-PA
ILUMI_16607-PA
ILUMI_16608-PA
ILUMI_16609-PA
ILUMI_16614-PA
ILUMI_16615-PA
ILUMI_16616-PA
ILUMI_16617-PA
ILUMI_16618-PA
ILUMI_16619-PA
ILUMI_16622-PA
ILUMI_16623-PA
ILUMI_16624-PA
ILUMI_16626-PA
ILUMI_16627-PA
ILUMI_16631-PA
ILUMI_16633-PA
ILUMI_16635-PA
ILUMI_16636-PA
ILUMI_16639-PA
ILUMI_16641-PA
ILUMI_16642-PA
ILUMI_16645-PA
ILUMI_16646-PA
ILUMI_16647-PA
ILUMI_16648-PA
ILUMI_16649-PA
ILUMI_16652-PA
ILUMI_16653-PA
ILUMI_16654-PA
ILUMI_16655-PA
ILUMI_16657-PA
ILUMI_16659-PA
ILUMI_16660-PA
ILUMI_16662-PA
ILUMI_16664-PA
ILUMI_16667-PA
ILUMI_16668-PA
ILUMI_16671-PA
ILUMI_16672-PA
ILUMI_16673-PA
ILUMI_16676-PA
ILUMI_16677-PA
ILUMI_16678-PA
ILUMI_16681-PA
ILUMI_16683-PA
ILUMI_16687-PA
ILUMI_16688-PA
ILUMI_16689-PA
ILUMI_16690-PA
ILUMI_16694-PA
ILUMI_16698-PA
ILUMI_16700-PA
ILUMI_16702-PA
ILUMI_16704-PA
ILUMI_16709-PA
ILUMI_16711-PA
ILUMI_16712-PA
ILUMI_16713-PA
ILUMI_16715-PA
ILUMI_16716-PA
ILUMI_16718-PA
ILUMI_16719-PA
ILUMI_16722-PA
ILUMI_16724-PA
ILUMI_16727-PA
ILUMI_16728-PA
ILUMI_16729-PA
ILUMI_16730-PA
ILUMI_16733-PA
ILUMI_16734-PA
ILUMI_16735-PA
ILUMI_16738-PA
ILUMI_16741-PA
ILUMI_16742-PA
ILUMI_16744-PA
ILUMI_16752-PA
ILUMI_16753-PA
ILUMI_16754-PA
ILUMI_16758-PA
ILUMI_16759-PA
ILUMI_16762-PA
ILUMI_16764-PA
ILUMI_16765-PA
ILUMI_16767-PA
ILUMI_16769-PA
ILUMI_16770-PA
ILUMI_16771-PA
ILUMI_16774-PA
ILUMI_16775-PA
ILUMI_16777-PA
ILUMI_16779-PA
ILUMI_16781-PA
ILUMI_16783-PA
ILUMI_16784-PA
ILUMI_16785-PA
ILUMI_16787-PA
ILUMI_16789-PA
ILUMI_16790-PA
ILUMI_16794-PA
ILUMI_16795-PA
ILUMI_16796-PA
ILUMI_16797-PA
ILUMI_16801-PA
ILUMI_16806-PA
ILUMI_16811-PA
ILUMI_16812-PA
ILUMI_16814-PA
ILUMI_16818-PA
ILUMI_16819-PA
ILUMI_16821-PA
ILUMI_16822-PA
ILUMI_16824-PA
ILUMI_16825-PA
ILUMI_16830-PA
ILUMI_16831-PA
ILUMI_16833-PA
ILUMI_16836-PA
ILUMI_16841-PA
ILUMI_16842-PA
ILUMI_16843-PA
ILUMI_16847-PA
ILUMI_16849-PA
ILUMI_16850-PA
ILUMI_16851-PA
ILUMI_16853-PA
ILUMI_16854-PA
ILUMI_16856-PA
ILUMI_16857-PA
ILUMI_16858-PA
ILUMI_16860-PA
ILUMI_16861-PA
ILUMI_16862-PA
ILUMI_16863-PA
ILUMI_16868-PA
ILUMI_16869-PA
ILUMI_16870-PA
ILUMI_16871-PA
ILUMI_16872-PA
ILUMI_16875-PA
ILUMI_16876-PA
ILUMI_16882-PA
ILUMI_16883-PA
ILUMI_16884-PA
ILUMI_16890-PA
ILUMI_16894-PA
ILUMI_16896-PA
ILUMI_16897-PA
ILUMI_16898-PA
ILUMI_16899-PA
ILUMI_16900-PA
ILUMI_16901-PA
ILUMI_16902-PA
ILUMI_16905-PA
ILUMI_16906-PA
ILUMI_16908-PA
ILUMI_16909-PA
ILUMI_16913-PA
ILUMI_16916-PA
ILUMI_16917-PA
ILUMI_16919-PA
ILUMI_16922-PA
ILUMI_16926-PA
ILUMI_16927-PA
ILUMI_16928-PA
ILUMI_16930-PA
ILUMI_16934-PA
ILUMI_16935-PA
ILUMI_16936-PA
ILUMI_16938-PA
ILUMI_16942-PA
ILUMI_16945-PA
ILUMI_16947-PA
ILUMI_16948-PA
ILUMI_16952-PA
ILUMI_16955-PA
ILUMI_16958-PA
ILUMI_16959-PA
ILUMI_16960-PA
ILUMI_16964-PA
ILUMI_16965-PA
ILUMI_16967-PA
ILUMI_16968-PA
ILUMI_16969-PA
ILUMI_16973-PA
ILUMI_16974-PA
ILUMI_16975-PA
ILUMI_16976-PA
ILUMI_16978-PA
ILUMI_16980-PA
ILUMI_16981-PA
ILUMI_16987-PA
ILUMI_16988-PA
ILUMI_16991-PA
ILUMI_16994-PA
ILUMI_16995-PA
ILUMI_16997-PA
ILUMI_17000-PA
ILUMI_17003-PA
ILUMI_17004-PA
ILUMI_17006-PA
ILUMI_17007-PA
ILUMI_17009-PA
ILUMI_17012-PA
ILUMI_17013-PA
ILUMI_17014-PA
ILUMI_17015-PA
ILUMI_17018-PA
ILUMI_17019-PA
ILUMI_17022-PA
ILUMI_17023-PA
ILUMI_17024-PA
ILUMI_17025-PA
ILUMI_17027-PA
ILUMI_17028-PA
ILUMI_17030-PA
ILUMI_17032-PA
ILUMI_17033-PA
ILUMI_17034-PA
ILUMI_17035-PA
ILUMI_17037-PA
ILUMI_17039-PA
ILUMI_17040-PA
ILUMI_17041-PA
ILUMI_17042-PA
ILUMI_17043-PA
ILUMI_17044-PA
ILUMI_17047-PA
ILUMI_17050-PA
ILUMI_17051-PA
ILUMI_17053-PA
ILUMI_17054-PA
ILUMI_17057-PA
ILUMI_17058-PA
ILUMI_17061-PA
ILUMI_17063-PA
ILUMI_17065-PA
ILUMI_17066-PA
ILUMI_17071-PA
ILUMI_17073-PA
ILUMI_17077-PA
ILUMI_17078-PA
ILUMI_17079-PA
ILUMI_17082-PA
ILUMI_17083-PA
ILUMI_17087-PA
ILUMI_17091-PA
ILUMI_17092-PA
ILUMI_17093-PA
ILUMI_17094-PA
ILUMI_17096-PA
ILUMI_17097-PA
ILUMI_17103-PA
ILUMI_17105-PA
ILUMI_17108-PA
ILUMI_17110-PA
ILUMI_17111-PA
ILUMI_17115-PA
ILUMI_17117-PA
ILUMI_17118-PA
ILUMI_17123-PA
ILUMI_17125-PA
ILUMI_17127-PA
ILUMI_17129-PA
ILUMI_17130-PA
ILUMI_17131-PA
ILUMI_17132-PA
ILUMI_17133-PA
ILUMI_17134-PA
ILUMI_17138-PA
ILUMI_17139-PA
ILUMI_17141-PA
ILUMI_17144-PA
ILUMI_17150-PA
ILUMI_17152-PA
ILUMI_17153-PA
ILUMI_17155-PA
ILUMI_17156-PA
ILUMI_17158-PA
ILUMI_17160-PA
ILUMI_17162-PA
ILUMI_17163-PA
ILUMI_17169-PA
ILUMI_17170-PA
ILUMI_17171-PA
ILUMI_17173-PA
ILUMI_17174-PA
ILUMI_17175-PA
ILUMI_17179-PA
ILUMI_17182-PA
ILUMI_17183-PA
ILUMI_17184-PA
ILUMI_17185-PA
ILUMI_17187-PA
ILUMI_17189-PA
ILUMI_17191-PA
ILUMI_17194-PA
ILUMI_17196-PA
ILUMI_17199-PA
ILUMI_17200-PA
ILUMI_17203-PA
ILUMI_17209-PA
ILUMI_17211-PA
ILUMI_17214-PA
ILUMI_17217-PA
ILUMI_17221-PA
ILUMI_17222-PA
ILUMI_17223-PA
ILUMI_17225-PA
ILUMI_17227-PA
ILUMI_17230-PA
ILUMI_17232-PA
ILUMI_17233-PA
ILUMI_17234-PA
ILUMI_17235-PA
ILUMI_17236-PA
ILUMI_17237-PA
ILUMI_17238-PA
ILUMI_17239-PA
ILUMI_17240-PA
ILUMI_17241-PA
ILUMI_17245-PA
ILUMI_17247-PA
ILUMI_17248-PA
ILUMI_17249-PA
ILUMI_17251-PA
ILUMI_17253-PA
ILUMI_17256-PA
ILUMI_17257-PA
ILUMI_17262-PA
ILUMI_17264-PA
ILUMI_17267-PA
ILUMI_17268-PA
ILUMI_17270-PA
ILUMI_17271-PA
ILUMI_17276-PA
ILUMI_17284-PA
ILUMI_17286-PA
ILUMI_17288-PA
ILUMI_17293-PA
ILUMI_17295-PA
ILUMI_17296-PA
ILUMI_17297-PA
ILUMI_17300-PA
ILUMI_17304-PA
ILUMI_17305-PA
ILUMI_17307-PA
ILUMI_17308-PA
ILUMI_17311-PA
ILUMI_17313-PA
ILUMI_17316-PA
ILUMI_17317-PA
ILUMI_17318-PA
ILUMI_17319-PA
ILUMI_17321-PA
ILUMI_17322-PA
ILUMI_17325-PA
ILUMI_17326-PA
ILUMI_17327-PA
ILUMI_17331-PA
ILUMI_17332-PA
ILUMI_17334-PA
ILUMI_17338-PA
ILUMI_17340-PA
ILUMI_17341-PA
ILUMI_17343-PA
ILUMI_17344-PA
ILUMI_17345-PA
ILUMI_17347-PA
ILUMI_17348-PA
ILUMI_17360-PA
ILUMI_17361-PA
ILUMI_17362-PA
ILUMI_17363-PA
ILUMI_17364-PA
ILUMI_17365-PA
ILUMI_17366-PA
ILUMI_17367-PA
ILUMI_17371-PA
ILUMI_17376-PA
ILUMI_17377-PA
ILUMI_17378-PA
ILUMI_17381-PA
ILUMI_17383-PA
ILUMI_17385-PA
ILUMI_17388-PA
ILUMI_17389-PA
ILUMI_17394-PA
ILUMI_17395-PA
ILUMI_17396-PA
ILUMI_17409-PA
ILUMI_17410-PA
ILUMI_17412-PA
ILUMI_17414-PA
ILUMI_17415-PA
ILUMI_17416-PA
ILUMI_17419-PA
ILUMI_17421-PA
ILUMI_17422-PA
ILUMI_17424-PA
ILUMI_17429-PA
ILUMI_17430-PA
ILUMI_17431-PA
ILUMI_17432-PA
ILUMI_17437-PA
ILUMI_17438-PA
ILUMI_17439-PA
ILUMI_17440-PA
ILUMI_17441-PA
ILUMI_17442-PA
ILUMI_17443-PA
ILUMI_17445-PA
ILUMI_17448-PA
ILUMI_17449-PA
ILUMI_17452-PA
ILUMI_17453-PA
ILUMI_17455-PA
ILUMI_17456-PA
ILUMI_17457-PA
ILUMI_17460-PA
ILUMI_17461-PA
ILUMI_17462-PA
ILUMI_17463-PA
ILUMI_17464-PA
ILUMI_17467-PA
ILUMI_17469-PA
ILUMI_17471-PA
ILUMI_17474-PA
ILUMI_17476-PA
ILUMI_17478-PA
ILUMI_17490-PA
ILUMI_17492-PA
ILUMI_17496-PA
ILUMI_17497-PA
ILUMI_17498-PA
ILUMI_17502-PA
ILUMI_17503-PA
ILUMI_17504-PA
ILUMI_17506-PA
ILUMI_17507-PA
ILUMI_17508-PA
ILUMI_17509-PA
ILUMI_17511-PA
ILUMI_17512-PA
ILUMI_17513-PA
ILUMI_17515-PA
ILUMI_17516-PA
ILUMI_17519-PA
ILUMI_17522-PA
ILUMI_17523-PA
ILUMI_17524-PA
ILUMI_17525-PA
ILUMI_17529-PA
ILUMI_17530-PA
ILUMI_17531-PA
ILUMI_17532-PA
ILUMI_17534-PA
ILUMI_17537-PA
ILUMI_17542-PA
ILUMI_17543-PA
ILUMI_17547-PA
ILUMI_17549-PA
ILUMI_17557-PA
ILUMI_17558-PA
ILUMI_17559-PA
ILUMI_17565-PA
ILUMI_17568-PA
ILUMI_17570-PA
ILUMI_17571-PA
ILUMI_17572-PA
ILUMI_17575-PA
ILUMI_17576-PA
ILUMI_17578-PA
ILUMI_17582-PA
ILUMI_17583-PA
ILUMI_17586-PA
ILUMI_17587-PA
ILUMI_17589-PA
ILUMI_17593-PA
ILUMI_17594-PA
ILUMI_17597-PA
ILUMI_17600-PA
ILUMI_17604-PA
ILUMI_17607-PA
ILUMI_17609-PA
ILUMI_17612-PA
ILUMI_17613-PA
ILUMI_17614-PA
ILUMI_17616-PA
ILUMI_17617-PA
ILUMI_17618-PA
ILUMI_17620-PA
ILUMI_17621-PA
ILUMI_17623-PA
ILUMI_17625-PA
ILUMI_17626-PA
ILUMI_17628-PA
ILUMI_17629-PA
ILUMI_17630-PA
ILUMI_17631-PA
ILUMI_17632-PA
ILUMI_17634-PA
ILUMI_17636-PA
ILUMI_17637-PA
ILUMI_17638-PA
ILUMI_17640-PA
ILUMI_17643-PA
ILUMI_17647-PA
ILUMI_17649-PA
ILUMI_17655-PA
ILUMI_17656-PA
ILUMI_17659-PA
ILUMI_17663-PA
ILUMI_17668-PA
ILUMI_17672-PA
ILUMI_17675-PA
ILUMI_17676-PA
ILUMI_17681-PA
ILUMI_17682-PA
ILUMI_17685-PA
ILUMI_17689-PA
ILUMI_17690-PA
ILUMI_17692-PA
ILUMI_17693-PA
ILUMI_17695-PA
ILUMI_17698-PA
ILUMI_17699-PA
ILUMI_17701-PA
ILUMI_17702-PA
ILUMI_17703-PA
ILUMI_17704-PA
ILUMI_17705-PA
ILUMI_17707-PA
ILUMI_17708-PA
ILUMI_17711-PA
ILUMI_17715-PA
ILUMI_17717-PA
ILUMI_17719-PA
ILUMI_17721-PA
ILUMI_17722-PA
ILUMI_17725-PA
ILUMI_17728-PA
ILUMI_17730-PA
ILUMI_17732-PA
ILUMI_17733-PA
ILUMI_17736-PA
ILUMI_17739-PA
ILUMI_17743-PA
ILUMI_17744-PA
ILUMI_17746-PA
ILUMI_17748-PA
ILUMI_17752-PA
ILUMI_17762-PA
ILUMI_17763-PA
ILUMI_17765-PA
ILUMI_17770-PA
ILUMI_17771-PA
ILUMI_17772-PA
ILUMI_17773-PA
ILUMI_17776-PA
ILUMI_17778-PA
ILUMI_17781-PA
ILUMI_17783-PA
ILUMI_17785-PA
ILUMI_17788-PA
ILUMI_17790-PA
ILUMI_17794-PA
ILUMI_17795-PA
ILUMI_17797-PA
ILUMI_17798-PA
ILUMI_17800-PA
ILUMI_17801-PA
ILUMI_17806-PA
ILUMI_17810-PA
ILUMI_17812-PA
ILUMI_17814-PA
ILUMI_17819-PA
ILUMI_17820-PA
ILUMI_17823-PA
ILUMI_17826-PA
ILUMI_17831-PA
ILUMI_17833-PA
ILUMI_17834-PA
ILUMI_17835-PA
ILUMI_17837-PA
ILUMI_17838-PA
ILUMI_17841-PA
ILUMI_17845-PA
ILUMI_17849-PA
ILUMI_17850-PA
ILUMI_17851-PA
ILUMI_17852-PA
ILUMI_17853-PA
ILUMI_17854-PA
ILUMI_17855-PA
ILUMI_17856-PA
ILUMI_17857-PA
ILUMI_17859-PA
ILUMI_17862-PA
ILUMI_17866-PA
ILUMI_17867-PA
ILUMI_17868-PA
ILUMI_17874-PA
ILUMI_17875-PA
ILUMI_17876-PA
ILUMI_17878-PA
ILUMI_17881-PA
ILUMI_17882-PA
ILUMI_17884-PA
ILUMI_17885-PA
ILUMI_17892-PA
ILUMI_17893-PA
ILUMI_17894-PA
ILUMI_17898-PA
ILUMI_17899-PA
ILUMI_17900-PA
ILUMI_17903-PA
ILUMI_17909-PA
ILUMI_17919-PA
ILUMI_17922-PA
ILUMI_17933-PA
ILUMI_17934-PA
ILUMI_17940-PA
ILUMI_17950-PA
ILUMI_17952-PA
ILUMI_17955-PA
ILUMI_17959-PA
ILUMI_17962-PA
ILUMI_17963-PA
ILUMI_17965-PA
ILUMI_17966-PA
ILUMI_17968-PA
ILUMI_17969-PA
ILUMI_17970-PA
ILUMI_17971-PA
ILUMI_17973-PA
ILUMI_17976-PA
ILUMI_17977-PA
ILUMI_17981-PA
ILUMI_17982-PA
ILUMI_17983-PA
ILUMI_17989-PA
ILUMI_17991-PA
ILUMI_17992-PA
ILUMI_17993-PA
ILUMI_18000-PA
ILUMI_18003-PA
ILUMI_18004-PA
ILUMI_18006-PA
ILUMI_18008-PA
ILUMI_18010-PA
ILUMI_18011-PA
ILUMI_18012-PA
ILUMI_18014-PA
ILUMI_18016-PA
ILUMI_18020-PA
ILUMI_18024-PA
ILUMI_18025-PA
ILUMI_18027-PA
ILUMI_18029-PA
ILUMI_18030-PA
ILUMI_18032-PA
ILUMI_18033-PA
ILUMI_18034-PA
ILUMI_18035-PA
ILUMI_18040-PA
ILUMI_18041-PA
ILUMI_18042-PA
ILUMI_18043-PA
ILUMI_18044-PA
ILUMI_18045-PA
ILUMI_18049-PA
ILUMI_18053-PA
ILUMI_18056-PA
ILUMI_18057-PA
ILUMI_18058-PA
ILUMI_18060-PA
ILUMI_18061-PA
ILUMI_18065-PA
ILUMI_18067-PA
ILUMI_18070-PA
ILUMI_18071-PA
ILUMI_18077-PA
ILUMI_18079-PA
ILUMI_18083-PA
ILUMI_18086-PA
ILUMI_18087-PA
ILUMI_18093-PA
ILUMI_18095-PA
ILUMI_18098-PA
ILUMI_18101-PA
ILUMI_18104-PA
ILUMI_18108-PA
ILUMI_18109-PA
ILUMI_18110-PA
ILUMI_18111-PA
ILUMI_18112-PA
ILUMI_18115-PA
ILUMI_18116-PA
ILUMI_18117-PA
ILUMI_18118-PA
ILUMI_18121-PA
ILUMI_18126-PA
ILUMI_18127-PA
ILUMI_18129-PA
ILUMI_18132-PA
ILUMI_18134-PA
ILUMI_18135-PA
ILUMI_18140-PA
ILUMI_18142-PA
ILUMI_18144-PA
ILUMI_18145-PA
ILUMI_18147-PA
ILUMI_18149-PA
ILUMI_18150-PA
ILUMI_18151-PA
ILUMI_18156-PA
ILUMI_18158-PA
ILUMI_18162-PA
ILUMI_18164-PA
ILUMI_18165-PA
ILUMI_18166-PA
ILUMI_18171-PA
ILUMI_18181-PA
ILUMI_18182-PA
ILUMI_18183-PA
ILUMI_18185-PA
ILUMI_18186-PA
ILUMI_18187-PA
ILUMI_18188-PA
ILUMI_18190-PA
ILUMI_18194-PA
ILUMI_18199-PA
ILUMI_18202-PA
ILUMI_18205-PA
ILUMI_18207-PA
ILUMI_18214-PA
ILUMI_18215-PA
ILUMI_18222-PA
ILUMI_18226-PA
ILUMI_18227-PA
ILUMI_18228-PA
ILUMI_18230-PA
ILUMI_18235-PA
ILUMI_18236-PA
ILUMI_18238-PA
ILUMI_18240-PA
ILUMI_18242-PA
ILUMI_18244-PA
ILUMI_18245-PA
ILUMI_18246-PA
ILUMI_18247-PA
ILUMI_18249-PA
ILUMI_18251-PA
ILUMI_18254-PA
ILUMI_18257-PA
ILUMI_18258-PA
ILUMI_18262-PA
ILUMI_18265-PA
ILUMI_18267-PA
ILUMI_18268-PA
ILUMI_18269-PA
ILUMI_18270-PA
ILUMI_18273-PA
ILUMI_18274-PA
ILUMI_18276-PA
ILUMI_18277-PA
ILUMI_18280-PA
ILUMI_18283-PA
ILUMI_18287-PA
ILUMI_18288-PA
ILUMI_18290-PA
ILUMI_18291-PA
ILUMI_18294-PA
ILUMI_18295-PA
ILUMI_18297-PA
ILUMI_18301-PA
ILUMI_18303-PA
ILUMI_18311-PA
ILUMI_18312-PA
ILUMI_18313-PA
ILUMI_18315-PA
ILUMI_18319-PA
ILUMI_18321-PA
ILUMI_18325-PA
ILUMI_18326-PA
ILUMI_18327-PA
ILUMI_18328-PA
ILUMI_18336-PA
ILUMI_18341-PA
ILUMI_18342-PA
ILUMI_18345-PA
ILUMI_18349-PA
ILUMI_18357-PA
ILUMI_18359-PA
ILUMI_18361-PA
ILUMI_18363-PA
ILUMI_18365-PA
ILUMI_18366-PA
ILUMI_18367-PA
ILUMI_18372-PA
ILUMI_18373-PA
ILUMI_18375-PA
ILUMI_18376-PA
ILUMI_18379-PA
ILUMI_18380-PA
ILUMI_18383-PA
ILUMI_18391-PA
ILUMI_18396-PA
ILUMI_18398-PA
ILUMI_18399-PA
ILUMI_18407-PA
ILUMI_18412-PA
ILUMI_18416-PA
ILUMI_18417-PA
ILUMI_18418-PA
ILUMI_18420-PA
ILUMI_18422-PA
ILUMI_18425-PA
ILUMI_18426-PA
ILUMI_18427-PA
ILUMI_18428-PA
ILUMI_18431-PA
ILUMI_18433-PA
ILUMI_18434-PA
ILUMI_18435-PA
ILUMI_18436-PA
ILUMI_18441-PA
ILUMI_18443-PA
ILUMI_18445-PA
ILUMI_18447-PA
ILUMI_18448-PA
ILUMI_18450-PA
ILUMI_18452-PA
ILUMI_18453-PA
ILUMI_18454-PA
ILUMI_18459-PA
ILUMI_18461-PA
ILUMI_18462-PA
ILUMI_18465-PA
ILUMI_18466-PA
ILUMI_18468-PA
ILUMI_18474-PA
ILUMI_18478-PA
ILUMI_18479-PA
ILUMI_18481-PA
ILUMI_18482-PA
ILUMI_18484-PA
ILUMI_18486-PA
ILUMI_18487-PA
ILUMI_18490-PA
ILUMI_18493-PA
ILUMI_18494-PA
ILUMI_18498-PA
ILUMI_18501-PA
ILUMI_18503-PA
ILUMI_18509-PA
ILUMI_18511-PA
ILUMI_18512-PA
ILUMI_18515-PA
ILUMI_18518-PA
ILUMI_18519-PA
ILUMI_18527-PA
ILUMI_18529-PA
ILUMI_18531-PA
ILUMI_18533-PA
ILUMI_18534-PA
ILUMI_18538-PA
ILUMI_18539-PA
ILUMI_18542-PA
ILUMI_18545-PA
ILUMI_18547-PA
ILUMI_18549-PA
ILUMI_18550-PA
ILUMI_18551-PA
ILUMI_18553-PA
ILUMI_18555-PA
ILUMI_18556-PA
ILUMI_18560-PA
ILUMI_18561-PA
ILUMI_18564-PA
ILUMI_18567-PA
ILUMI_18570-PA
ILUMI_18574-PA
ILUMI_18576-PA
ILUMI_18581-PA
ILUMI_18582-PA
ILUMI_18583-PA
ILUMI_18587-PA
ILUMI_18589-PA
ILUMI_18590-PA
ILUMI_18596-PA
ILUMI_18597-PA
ILUMI_18602-PA
ILUMI_18604-PA
ILUMI_18605-PA
ILUMI_18608-PA
ILUMI_18610-PA
ILUMI_18614-PA
ILUMI_18615-PA
ILUMI_18616-PA
ILUMI_18617-PA
ILUMI_18618-PA
ILUMI_18619-PA
ILUMI_18620-PA
ILUMI_18621-PA
ILUMI_18625-PA
ILUMI_18626-PA
ILUMI_18627-PA
ILUMI_18628-PA
ILUMI_18632-PA
ILUMI_18633-PA
ILUMI_18634-PA
ILUMI_18638-PA
ILUMI_18640-PA
ILUMI_18643-PA
ILUMI_18649-PA
ILUMI_18650-PA
ILUMI_18655-PA
ILUMI_18656-PA
ILUMI_18657-PA
ILUMI_18658-PA
ILUMI_18659-PA
ILUMI_18660-PA
ILUMI_18668-PA
ILUMI_18669-PA
ILUMI_18672-PA
ILUMI_18673-PA
ILUMI_18675-PA
ILUMI_18679-PA
ILUMI_18687-PA
ILUMI_18690-PA
ILUMI_18692-PA
ILUMI_18693-PA
ILUMI_18696-PA
ILUMI_18698-PA
ILUMI_18703-PA
ILUMI_18704-PA
ILUMI_18708-PA
ILUMI_18709-PA
ILUMI_18718-PA
ILUMI_18721-PA
ILUMI_18725-PA
ILUMI_18728-PA
ILUMI_18730-PA
ILUMI_18732-PA
ILUMI_18735-PA
ILUMI_18736-PA
ILUMI_18738-PA
ILUMI_18739-PA
ILUMI_18741-PA
ILUMI_18742-PA
ILUMI_18743-PA
ILUMI_18744-PA
ILUMI_18745-PA
ILUMI_18746-PA
ILUMI_18747-PA
ILUMI_18748-PA
ILUMI_18751-PA
ILUMI_18752-PA
ILUMI_18762-PA
ILUMI_18766-PA
ILUMI_18769-PA
ILUMI_18770-PA
ILUMI_18772-PA
ILUMI_18775-PA
ILUMI_18778-PA
ILUMI_18779-PA
ILUMI_18781-PA
ILUMI_18782-PA
ILUMI_18783-PA
ILUMI_18787-PA
ILUMI_18789-PA
ILUMI_18792-PA
ILUMI_18795-PA
ILUMI_18797-PA
ILUMI_18798-PA
ILUMI_18800-PA
ILUMI_18802-PA
ILUMI_18805-PA
ILUMI_18807-PA
ILUMI_18810-PA
ILUMI_18812-PA
ILUMI_18814-PA
ILUMI_18815-PA
ILUMI_18816-PA
ILUMI_18817-PA
ILUMI_18822-PA
ILUMI_18831-PA
ILUMI_18832-PA
ILUMI_18833-PA
ILUMI_18836-PA
ILUMI_18838-PA
ILUMI_18840-PA
ILUMI_18842-PA
ILUMI_18843-PA
ILUMI_18844-PA
ILUMI_18846-PA
ILUMI_18853-PA
ILUMI_18855-PA
ILUMI_18861-PA
ILUMI_18864-PA
ILUMI_18869-PA
ILUMI_18871-PA
ILUMI_18875-PA
ILUMI_18876-PA
ILUMI_18880-PA
ILUMI_18881-PA
ILUMI_18882-PA
ILUMI_18883-PA
ILUMI_18884-PA
ILUMI_18889-PA
ILUMI_18891-PA
ILUMI_18893-PA
ILUMI_18894-PA
ILUMI_18897-PA
ILUMI_18898-PA
ILUMI_18900-PA
ILUMI_18908-PA
ILUMI_18910-PA
ILUMI_18914-PA
ILUMI_18915-PA
ILUMI_18917-PA
ILUMI_18918-PA
ILUMI_18931-PA
ILUMI_18932-PA
ILUMI_18935-PA
ILUMI_18936-PA
ILUMI_18937-PA
ILUMI_18938-PA
ILUMI_18939-PA
ILUMI_18942-PA
ILUMI_18943-PA
ILUMI_18944-PA
ILUMI_18949-PA
ILUMI_18952-PA
ILUMI_18956-PA
ILUMI_18960-PA
ILUMI_18961-PA
ILUMI_18963-PA
ILUMI_18964-PA
ILUMI_18965-PA
ILUMI_18968-PA
ILUMI_18979-PA
ILUMI_18980-PA
ILUMI_18981-PA
ILUMI_18982-PA
ILUMI_18985-PA
ILUMI_18988-PA
ILUMI_18995-PA
ILUMI_18996-PA
ILUMI_18997-PA
ILUMI_19000-PA
ILUMI_19001-PA
ILUMI_19005-PA
ILUMI_19006-PA
ILUMI_19007-PA
ILUMI_19008-PA
ILUMI_19009-PA
ILUMI_19010-PA
ILUMI_19015-PA
ILUMI_19016-PA
ILUMI_19021-PA
ILUMI_19023-PA
ILUMI_19026-PA
ILUMI_19027-PA
ILUMI_19029-PA
ILUMI_19031-PA
ILUMI_19032-PA
ILUMI_19034-PA
ILUMI_19036-PA
ILUMI_19037-PA
ILUMI_19040-PA
ILUMI_19051-PA
ILUMI_19057-PA
ILUMI_19058-PA
ILUMI_19061-PA
ILUMI_19062-PA
ILUMI_19063-PA
ILUMI_19064-PA
ILUMI_19068-PA
ILUMI_19069-PA
ILUMI_19074-PA
ILUMI_19075-PA
ILUMI_19076-PA
ILUMI_19084-PA
ILUMI_19085-PA
ILUMI_19086-PA
ILUMI_19087-PA
ILUMI_19089-PA
ILUMI_19090-PA
ILUMI_19092-PA
ILUMI_19098-PA
ILUMI_19101-PA
ILUMI_19109-PA
ILUMI_19110-PA
ILUMI_19111-PA
ILUMI_19112-PA
ILUMI_19114-PA
ILUMI_19116-PA
ILUMI_19119-PA
ILUMI_19121-PA
ILUMI_19122-PA
ILUMI_19123-PA
ILUMI_19128-PA
ILUMI_19130-PA
ILUMI_19133-PA
ILUMI_19137-PA
ILUMI_19140-PA
ILUMI_19142-PA
ILUMI_19143-PA
ILUMI_19144-PA
ILUMI_19145-PA
ILUMI_19146-PA
ILUMI_19151-PA
ILUMI_19154-PA
ILUMI_19156-PA
ILUMI_19163-PA
ILUMI_19166-PA
ILUMI_19169-PA
ILUMI_19171-PA
ILUMI_19177-PA
ILUMI_19178-PA
ILUMI_19179-PA
ILUMI_19180-PA
ILUMI_19183-PA
ILUMI_19189-PA
ILUMI_19191-PA
ILUMI_19192-PA
ILUMI_19196-PA
ILUMI_19197-PA
ILUMI_19199-PA
ILUMI_19200-PA
ILUMI_19205-PA
ILUMI_19207-PA
ILUMI_19212-PA
ILUMI_19215-PA
ILUMI_19219-PA
ILUMI_19221-PA
ILUMI_19224-PA
ILUMI_19225-PA
ILUMI_19226-PA
ILUMI_19227-PA
ILUMI_19229-PA
ILUMI_19231-PA
ILUMI_19233-PA
ILUMI_19234-PA
ILUMI_19243-PA
ILUMI_19244-PA
ILUMI_19245-PA
ILUMI_19249-PA
ILUMI_19254-PA
ILUMI_19257-PA
ILUMI_19258-PA
ILUMI_19259-PA
ILUMI_19260-PA
ILUMI_19265-PA
ILUMI_19267-PA
ILUMI_19273-PA
ILUMI_19274-PA
ILUMI_19276-PA
ILUMI_19277-PA
ILUMI_19279-PA
ILUMI_19284-PA
ILUMI_19285-PA
ILUMI_19286-PA
ILUMI_19290-PA
ILUMI_19295-PA
ILUMI_19297-PA
ILUMI_19300-PA
ILUMI_19301-PA
ILUMI_19302-PA
ILUMI_19309-PA
ILUMI_19310-PA
ILUMI_19312-PA
ILUMI_19313-PA
ILUMI_19315-PA
ILUMI_19317-PA
ILUMI_19318-PA
ILUMI_19319-PA
ILUMI_19321-PA
ILUMI_19323-PA
ILUMI_19326-PA
ILUMI_19331-PA
ILUMI_19336-PA
ILUMI_19345-PA
ILUMI_19348-PA
ILUMI_19353-PA
ILUMI_19354-PA
ILUMI_19362-PA
ILUMI_19363-PA
ILUMI_19365-PA
ILUMI_19368-PA
ILUMI_19369-PA
ILUMI_19370-PA
ILUMI_19371-PA
ILUMI_19377-PA
ILUMI_19378-PA
ILUMI_19379-PA
ILUMI_19381-PA
ILUMI_19386-PA
ILUMI_19389-PA
ILUMI_19390-PA
ILUMI_19393-PA
ILUMI_19397-PA
ILUMI_19398-PA
ILUMI_19399-PA
ILUMI_19405-PA
ILUMI_19409-PA
ILUMI_19410-PA
ILUMI_19411-PA
ILUMI_19414-PA
ILUMI_19417-PA
ILUMI_19419-PA
ILUMI_19424-PA
ILUMI_19427-PA
ILUMI_19428-PA
ILUMI_19429-PA
ILUMI_19432-PA
ILUMI_19433-PA
ILUMI_19436-PA
ILUMI_19439-PA
ILUMI_19440-PA
ILUMI_19442-PA
ILUMI_19448-PA
ILUMI_19449-PA
ILUMI_19450-PA
ILUMI_19451-PA
ILUMI_19460-PA
ILUMI_19462-PA
ILUMI_19463-PA
ILUMI_19464-PA
ILUMI_19467-PA
ILUMI_19470-PA
ILUMI_19471-PA
ILUMI_19480-PA
ILUMI_19485-PA
ILUMI_19487-PA
ILUMI_19488-PA
ILUMI_19489-PA
ILUMI_19491-PA
ILUMI_19493-PA
ILUMI_19498-PA
ILUMI_19502-PA
ILUMI_19506-PA
ILUMI_19507-PA
ILUMI_19508-PA
ILUMI_19509-PA
ILUMI_19510-PA
ILUMI_19514-PA
ILUMI_19515-PA
ILUMI_19516-PA
ILUMI_19517-PA
ILUMI_19518-PA
ILUMI_19519-PA
ILUMI_19520-PA
ILUMI_19522-PA
ILUMI_19524-PA
ILUMI_19526-PA
ILUMI_19530-PA
ILUMI_19536-PA
ILUMI_19537-PA
ILUMI_19538-PA
ILUMI_19544-PA
ILUMI_19546-PA
ILUMI_19547-PA
ILUMI_19548-PA
ILUMI_19549-PA
ILUMI_19550-PA
ILUMI_19552-PA
ILUMI_19554-PA
ILUMI_19560-PA
ILUMI_19561-PA
ILUMI_19562-PA
ILUMI_19563-PA
ILUMI_19564-PA
ILUMI_19565-PA
ILUMI_19566-PA
ILUMI_19567-PA
ILUMI_19570-PA
ILUMI_19572-PA
ILUMI_19573-PA
ILUMI_19576-PA
ILUMI_19577-PA
ILUMI_19579-PA
ILUMI_19584-PA
ILUMI_19587-PA
ILUMI_19592-PA
ILUMI_19593-PA
ILUMI_19594-PA
ILUMI_19597-PA
ILUMI_19599-PA
ILUMI_19602-PA
ILUMI_19605-PA
ILUMI_19607-PA
ILUMI_19609-PA
ILUMI_19615-PA
ILUMI_19618-PA
ILUMI_19621-PA
ILUMI_19623-PA
ILUMI_19626-PA
ILUMI_19629-PA
ILUMI_19630-PA
ILUMI_19631-PA
ILUMI_19632-PA
ILUMI_19634-PA
ILUMI_19639-PA
ILUMI_19641-PA
ILUMI_19642-PA
ILUMI_19645-PA
ILUMI_19646-PA
ILUMI_19649-PA
ILUMI_19650-PA
ILUMI_19651-PA
ILUMI_19654-PA
ILUMI_19655-PA
ILUMI_19656-PA
ILUMI_19657-PA
ILUMI_19659-PA
ILUMI_19660-PA
ILUMI_19668-PA
ILUMI_19669-PA
ILUMI_19672-PA
ILUMI_19673-PA
ILUMI_19674-PA
ILUMI_19679-PA
ILUMI_19684-PA
ILUMI_19686-PA
ILUMI_19692-PA
ILUMI_19695-PA
ILUMI_19698-PA
ILUMI_19699-PA
ILUMI_19700-PA
ILUMI_19707-PA
ILUMI_19710-PA
ILUMI_19717-PA
ILUMI_19718-PA
ILUMI_19719-PA
ILUMI_19720-PA
ILUMI_19721-PA
ILUMI_19727-PA
ILUMI_19731-PA
ILUMI_19735-PA
ILUMI_19737-PA
ILUMI_19739-PA
ILUMI_19748-PA
ILUMI_19749-PA
ILUMI_19750-PA
ILUMI_19753-PA
ILUMI_19759-PA
ILUMI_19762-PA
ILUMI_19765-PA
ILUMI_19767-PA
ILUMI_19769-PA
ILUMI_19770-PA
ILUMI_19772-PA
ILUMI_19774-PA
ILUMI_19776-PA
ILUMI_19779-PA
ILUMI_19782-PA
ILUMI_19783-PA
ILUMI_19787-PA
ILUMI_19791-PA
ILUMI_19795-PA
ILUMI_19801-PA
ILUMI_19802-PA
ILUMI_19803-PA
ILUMI_19806-PA
ILUMI_19807-PA
ILUMI_19808-PA
ILUMI_19809-PA
ILUMI_19810-PA
ILUMI_19811-PA
ILUMI_19812-PA
ILUMI_19815-PA
ILUMI_19816-PA
ILUMI_19817-PA
ILUMI_19818-PA
ILUMI_19821-PA
ILUMI_19827-PA
ILUMI_19828-PA
ILUMI_19830-PA
ILUMI_19834-PA
ILUMI_19835-PA
ILUMI_19836-PA
ILUMI_19840-PA
ILUMI_19844-PA
ILUMI_19845-PA
ILUMI_19850-PA
ILUMI_19851-PA
ILUMI_19857-PA
ILUMI_19858-PA
ILUMI_19860-PA
ILUMI_19864-PA
ILUMI_19871-PA
ILUMI_19872-PA
ILUMI_19875-PA
ILUMI_19881-PA
ILUMI_19882-PA
ILUMI_19883-PA
ILUMI_19884-PA
ILUMI_19886-PA
ILUMI_19891-PA
ILUMI_19893-PA
ILUMI_19896-PA
ILUMI_19902-PA
ILUMI_19903-PA
ILUMI_19905-PA
ILUMI_19906-PA
ILUMI_19920-PA
ILUMI_19922-PA
ILUMI_19923-PA
ILUMI_19925-PA
ILUMI_19927-PA
ILUMI_19928-PA
ILUMI_19929-PA
ILUMI_19932-PA
ILUMI_19933-PA
ILUMI_19934-PA
ILUMI_19938-PA
ILUMI_19939-PA
ILUMI_19941-PA
ILUMI_19943-PA
ILUMI_19946-PA
ILUMI_19948-PA
ILUMI_19949-PA
ILUMI_19950-PA
ILUMI_19951-PA
ILUMI_19952-PA
ILUMI_19953-PA
ILUMI_19956-PA
ILUMI_19957-PA
ILUMI_19964-PA
ILUMI_19965-PA
ILUMI_19968-PA
ILUMI_19986-PA
ILUMI_19988-PA
ILUMI_19994-PA
ILUMI_19996-PA
ILUMI_19998-PA
ILUMI_20000-PA
ILUMI_20004-PA
ILUMI_20006-PA
ILUMI_20008-PA
ILUMI_20009-PA
ILUMI_20010-PA
ILUMI_20012-PA
ILUMI_20022-PA
ILUMI_20023-PA
ILUMI_20024-PA
ILUMI_20025-PA
ILUMI_20027-PA
ILUMI_20030-PA
ILUMI_20031-PA
ILUMI_20035-PA
ILUMI_20037-PA
ILUMI_20041-PA
ILUMI_20042-PA
ILUMI_20044-PA
ILUMI_20047-PA
ILUMI_20048-PA
ILUMI_20049-PA
ILUMI_20054-PA
ILUMI_20056-PA
ILUMI_20057-PA
ILUMI_20060-PA
ILUMI_20065-PA
ILUMI_20066-PA
ILUMI_20068-PA
ILUMI_20071-PA
ILUMI_20072-PA
ILUMI_20078-PA
ILUMI_20079-PA
ILUMI_20082-PA
ILUMI_20084-PA
ILUMI_20085-PA
ILUMI_20089-PA
ILUMI_20090-PA
ILUMI_20093-PA
ILUMI_20094-PA
ILUMI_20095-PA
ILUMI_20098-PA
ILUMI_20100-PA
ILUMI_20101-PA
ILUMI_20104-PA
ILUMI_20111-PA
ILUMI_20114-PA
ILUMI_20115-PA
ILUMI_20118-PA
ILUMI_20120-PA
ILUMI_20122-PA
ILUMI_20125-PA
ILUMI_20126-PA
ILUMI_20131-PA
ILUMI_20134-PA
ILUMI_20136-PA
ILUMI_20137-PA
ILUMI_20139-PA
ILUMI_20141-PA
ILUMI_20142-PA
ILUMI_20145-PA
ILUMI_20148-PA
ILUMI_20151-PA
ILUMI_20153-PA
ILUMI_20156-PA
ILUMI_20158-PA
ILUMI_20159-PA
ILUMI_20165-PA
ILUMI_20166-PA
ILUMI_20168-PA
ILUMI_20171-PA
ILUMI_20175-PA
ILUMI_20176-PA
ILUMI_20177-PA
ILUMI_20181-PA
ILUMI_20183-PA
ILUMI_20184-PA
ILUMI_20186-PA
ILUMI_20190-PA
ILUMI_20191-PA
ILUMI_20192-PA
ILUMI_20201-PA
ILUMI_20206-PA
ILUMI_20207-PA
ILUMI_20211-PA
ILUMI_20212-PA
ILUMI_20213-PA
ILUMI_20217-PA
ILUMI_20219-PA
ILUMI_20220-PA
ILUMI_20226-PA
ILUMI_20228-PA
ILUMI_20229-PA
ILUMI_20230-PA
ILUMI_20231-PA
ILUMI_20232-PA
ILUMI_20236-PA
ILUMI_20238-PA
ILUMI_20239-PA
ILUMI_20240-PA
ILUMI_20241-PA
ILUMI_20242-PA
ILUMI_20243-PA
ILUMI_20244-PA
ILUMI_20246-PA
ILUMI_20249-PA
ILUMI_20253-PA
ILUMI_20254-PA
ILUMI_20258-PA
ILUMI_20263-PA
ILUMI_20264-PA
ILUMI_20268-PA
ILUMI_20269-PA
ILUMI_20270-PA
ILUMI_20271-PA
ILUMI_20272-PA
ILUMI_20274-PA
ILUMI_20282-PA
ILUMI_20283-PA
ILUMI_20292-PA
ILUMI_20294-PA
ILUMI_20296-PA
ILUMI_20298-PA
ILUMI_20300-PA
ILUMI_20302-PA
ILUMI_20306-PA
ILUMI_20309-PA
ILUMI_20316-PA
ILUMI_20319-PA
ILUMI_20321-PA
ILUMI_20327-PA
ILUMI_20332-PA
ILUMI_20334-PA
ILUMI_20336-PA
ILUMI_20337-PA
ILUMI_20338-PA
ILUMI_20340-PA
ILUMI_20342-PA
ILUMI_20347-PA
ILUMI_20360-PA
ILUMI_20364-PA
ILUMI_20365-PA
ILUMI_20366-PA
ILUMI_20387-PA
ILUMI_20388-PA
ILUMI_20391-PA
ILUMI_20393-PA
ILUMI_20399-PA
ILUMI_20400-PA
ILUMI_20403-PA
ILUMI_20404-PA
ILUMI_20417-PA
ILUMI_20418-PA
ILUMI_20425-PA
ILUMI_20426-PA
ILUMI_20427-PA
ILUMI_20428-PA
ILUMI_20429-PA
ILUMI_20431-PA
ILUMI_20434-PA
ILUMI_20438-PA
ILUMI_20442-PA
ILUMI_20445-PA
ILUMI_20470-PA
ILUMI_20471-PA
ILUMI_20476-PA
ILUMI_20477-PA
ILUMI_20478-PA
ILUMI_20480-PA
ILUMI_20491-PA
ILUMI_20497-PA
ILUMI_20500-PA
ILUMI_20501-PA
ILUMI_20504-PA
ILUMI_20524-PA
ILUMI_20525-PA
ILUMI_20527-PA
ILUMI_20533-PA
ILUMI_20534-PA
ILUMI_20536-PA
ILUMI_20537-PA
ILUMI_20540-PA
ILUMI_20542-PA
ILUMI_20543-PA
ILUMI_20544-PA
ILUMI_20547-PA
ILUMI_20567-PA
ILUMI_20573-PA
ILUMI_20575-PA
ILUMI_20576-PA
ILUMI_20577-PA
ILUMI_20578-PA
ILUMI_20579-PA
ILUMI_20584-PA
ILUMI_20587-PA
ILUMI_20589-PA
ILUMI_20590-PA
ILUMI_20591-PA
ILUMI_20592-PA
ILUMI_20593-PA
ILUMI_20599-PA
ILUMI_20600-PA
ILUMI_20613-PA
ILUMI_20619-PA
ILUMI_20624-PA
ILUMI_20647-PA
ILUMI_20652-PA
ILUMI_20658-PA
ILUMI_20664-PA
ILUMI_20676-PA
ILUMI_20682-PA
ILUMI_20685-PA
ILUMI_20686-PA
ILUMI_20688-PA
ILUMI_20694-PA
ILUMI_20697-PA
ILUMI_20699-PA
ILUMI_20700-PA
ILUMI_20703-PA
ILUMI_20704-PA
ILUMI_20712-PA
ILUMI_20714-PA
ILUMI_20724-PA
ILUMI_20747-PA
ILUMI_20750-PA
ILUMI_20753-PA
ILUMI_20754-PA
ILUMI_20758-PA
ILUMI_20759-PA
ILUMI_20762-PA
ILUMI_20764-PA
ILUMI_20765-PA
ILUMI_20766-PA
ILUMI_20767-PA
ILUMI_20768-PA
ILUMI_20769-PA
ILUMI_20789-PA
ILUMI_20805-PA
ILUMI_20811-PA
ILUMI_20820-PA
ILUMI_20821-PA
ILUMI_20822-PA
ILUMI_20823-PA
ILUMI_20824-PA
ILUMI_20825-PA
ILUMI_20826-PA
ILUMI_20830-PA
ILUMI_20831-PA
ILUMI_20837-PA
ILUMI_20839-PA
ILUMI_20840-PA
ILUMI_20842-PA
ILUMI_20849-PA
ILUMI_20856-PA
ILUMI_20859-PA
ILUMI_20861-PA
ILUMI_20863-PA
ILUMI_20865-PA
ILUMI_20869-PA
ILUMI_20873-PA
ILUMI_20874-PA
ILUMI_20875-PA
ILUMI_20876-PA
ILUMI_20878-PA
ILUMI_20879-PA
ILUMI_20880-PA
ILUMI_20882-PA
ILUMI_20886-PA
ILUMI_20888-PA
ILUMI_20889-PA
ILUMI_20890-PA
ILUMI_20891-PA
ILUMI_20894-PA
ILUMI_20898-PA
ILUMI_20903-PA
ILUMI_20905-PA
ILUMI_20909-PA
ILUMI_20910-PA
ILUMI_20914-PA
ILUMI_20919-PA
ILUMI_20928-PA
ILUMI_20937-PA
ILUMI_20941-PA
ILUMI_20945-PA
ILUMI_20957-PA
ILUMI_20960-PA
ILUMI_20961-PA
ILUMI_20962-PA
ILUMI_20971-PA
ILUMI_20973-PA
ILUMI_20976-PA
ILUMI_20979-PA
ILUMI_20981-PA
ILUMI_20990-PA
ILUMI_20993-PA
ILUMI_20994-PA
ILUMI_20997-PA
ILUMI_21000-PA
ILUMI_21002-PA
ILUMI_21004-PA
ILUMI_21005-PA
ILUMI_21008-PA
ILUMI_21009-PA
ILUMI_21011-PA
ILUMI_21013-PA
ILUMI_21014-PA
ILUMI_21015-PA
ILUMI_21017-PA
ILUMI_21019-PA
ILUMI_21020-PA
ILUMI_21021-PA
ILUMI_21023-PA
ILUMI_21030-PA
ILUMI_21034-PA
ILUMI_21036-PA
ILUMI_21037-PA
ILUMI_21039-PA
ILUMI_21040-PA
ILUMI_21055-PA
ILUMI_21060-PA
ILUMI_21068-PA
ILUMI_21072-PA
ILUMI_21075-PA
ILUMI_21077-PA
ILUMI_21096-PA
ILUMI_21111-PA
ILUMI_21112-PA
ILUMI_21123-PA
ILUMI_21124-PA
ILUMI_21126-PA
ILUMI_21127-PA
ILUMI_21129-PA
ILUMI_21132-PA
ILUMI_21138-PA
ILUMI_21143-PA
ILUMI_21144-PA
ILUMI_21147-PA
ILUMI_21149-PA
ILUMI_21151-PA
ILUMI_21153-PA
ILUMI_21160-PA
ILUMI_21165-PA
ILUMI_21178-PA
ILUMI_21186-PA
ILUMI_21187-PA
ILUMI_21188-PA
ILUMI_21189-PA
ILUMI_21190-PA
ILUMI_21210-PA
ILUMI_21214-PA
ILUMI_21217-PA
ILUMI_21220-PA
ILUMI_21221-PA
ILUMI_21230-PA
ILUMI_21232-PA
ILUMI_21234-PA
ILUMI_21237-PA
ILUMI_21238-PA
ILUMI_21243-PA
ILUMI_21244-PA
ILUMI_21245-PA
ILUMI_21254-PA
ILUMI_21256-PA
ILUMI_21257-PA
ILUMI_21264-PA
ILUMI_21273-PA
ILUMI_21286-PA
ILUMI_21295-PA
ILUMI_21296-PA
ILUMI_21297-PA
ILUMI_21318-PA
ILUMI_21319-PA
ILUMI_21320-PA
ILUMI_21335-PA
ILUMI_21356-PA
ILUMI_21359-PA
ILUMI_21360-PA
ILUMI_21363-PA
ILUMI_21366-PA
ILUMI_21367-PA
ILUMI_21368-PA
ILUMI_21373-PA
ILUMI_21375-PA
ILUMI_21376-PA
ILUMI_21378-PA
ILUMI_21388-PA
ILUMI_21389-PA
ILUMI_21391-PA
ILUMI_21392-PA
ILUMI_21398-PA
ILUMI_21399-PA
ILUMI_21406-PA
ILUMI_21408-PA
ILUMI_21412-PA
ILUMI_21417-PA
ILUMI_21419-PA
ILUMI_21421-PA
ILUMI_21426-PA
ILUMI_21427-PA
ILUMI_21428-PA
ILUMI_21429-PA
ILUMI_21431-PA
ILUMI_21432-PA
ILUMI_21433-PA
ILUMI_21435-PA
ILUMI_21437-PA
ILUMI_21439-PA
ILUMI_21440-PA
ILUMI_21442-PA
ILUMI_21445-PA
ILUMI_21447-PA
ILUMI_21448-PA
ILUMI_21449-PA
ILUMI_21451-PA
ILUMI_21452-PA
ILUMI_21456-PA
ILUMI_21457-PA
ILUMI_21463-PA
ILUMI_21466-PA
ILUMI_21467-PA
ILUMI_21469-PA
ILUMI_21471-PA
ILUMI_21474-PA
ILUMI_21477-PA
ILUMI_21481-PA
ILUMI_21482-PA
ILUMI_21484-PA
ILUMI_21493-PA
ILUMI_21495-PA
ILUMI_21496-PA
ILUMI_21497-PA
ILUMI_21501-PA
ILUMI_21502-PA
ILUMI_21506-PA
ILUMI_21510-PA
ILUMI_21511-PA
ILUMI_21512-PA
ILUMI_21513-PA
ILUMI_21516-PA
ILUMI_21517-PA
ILUMI_21518-PA
ILUMI_21519-PA
ILUMI_21520-PA
ILUMI_21524-PA
ILUMI_21525-PA
ILUMI_21532-PA
ILUMI_21533-PA
ILUMI_21535-PA
ILUMI_21538-PA
ILUMI_21543-PA
ILUMI_21544-PA
ILUMI_21548-PA
ILUMI_21549-PA
ILUMI_21558-PA
ILUMI_21561-PA
ILUMI_21572-PA
ILUMI_21579-PA
ILUMI_21582-PA
ILUMI_21583-PA
ILUMI_21585-PA
ILUMI_21586-PA
ILUMI_21597-PA
ILUMI_21599-PA
ILUMI_21601-PA
ILUMI_21602-PA
ILUMI_21605-PA
ILUMI_21607-PA
ILUMI_21609-PA
ILUMI_21615-PA
ILUMI_21623-PA
ILUMI_21624-PA
ILUMI_21625-PA
ILUMI_21626-PA
ILUMI_21628-PA
ILUMI_21633-PA
ILUMI_21639-PA
ILUMI_21640-PA
ILUMI_21641-PA
ILUMI_21655-PA
ILUMI_21670-PA
ILUMI_21671-PA
ILUMI_21672-PA
ILUMI_21678-PA
ILUMI_21680-PA
ILUMI_21682-PA
ILUMI_21684-PA
ILUMI_21685-PA
ILUMI_21686-PA
ILUMI_21689-PA
ILUMI_21690-PA
ILUMI_21694-PA
ILUMI_21710-PA
ILUMI_21711-PA
ILUMI_21712-PA
ILUMI_21713-PA
ILUMI_21722-PA
ILUMI_21727-PA
ILUMI_21729-PA
ILUMI_21735-PA
ILUMI_21745-PA
ILUMI_21746-PA
ILUMI_21749-PA
ILUMI_21750-PA
ILUMI_21755-PA
ILUMI_21758-PA
ILUMI_21759-PA
ILUMI_21760-PA
ILUMI_21762-PA
ILUMI_21765-PA
ILUMI_21767-PA
ILUMI_21776-PA
ILUMI_21777-PA
ILUMI_21778-PA
ILUMI_21789-PA
ILUMI_21790-PA
ILUMI_21793-PA
ILUMI_21794-PA
ILUMI_21796-PA
ILUMI_21797-PA
ILUMI_21810-PA
ILUMI_21816-PA
ILUMI_21826-PA
ILUMI_21827-PA
ILUMI_21828-PA
ILUMI_21830-PA
ILUMI_21833-PA
ILUMI_21835-PA
ILUMI_21836-PA
ILUMI_21842-PA
ILUMI_21843-PA
ILUMI_21854-PA
ILUMI_21857-PA
ILUMI_21860-PA
ILUMI_21877-PA
ILUMI_21878-PA
ILUMI_21891-PA
ILUMI_21895-PA
ILUMI_21903-PA
ILUMI_21904-PA
ILUMI_21905-PA
ILUMI_21906-PA
ILUMI_21910-PA
ILUMI_21912-PA
ILUMI_21916-PA
ILUMI_21918-PA
ILUMI_21919-PA
ILUMI_21938-PA
ILUMI_21945-PA
ILUMI_21954-PA
ILUMI_21956-PA
ILUMI_21964-PA
ILUMI_21966-PA
ILUMI_21979-PA
ILUMI_21987-PA
ILUMI_21990-PA
ILUMI_21997-PA
ILUMI_22010-PA
ILUMI_22013-PA
ILUMI_22016-PA
ILUMI_22018-PA
ILUMI_22020-PA
ILUMI_22021-PA
ILUMI_22026-PA
ILUMI_22029-PA
ILUMI_22030-PA
ILUMI_22031-PA
ILUMI_22034-PA
ILUMI_22037-PA
ILUMI_22040-PA
ILUMI_22044-PA
ILUMI_22046-PA
ILUMI_22047-PA
ILUMI_22048-PA
ILUMI_22049-PA
ILUMI_22050-PA
ILUMI_22052-PA
ILUMI_22055-PA
ILUMI_22076-PA
ILUMI_22089-PA
ILUMI_22090-PA
ILUMI_22093-PA
ILUMI_22095-PA
ILUMI_22100-PA
ILUMI_22101-PA
ILUMI_22103-PA
ILUMI_22107-PA
ILUMI_22115-PA
ILUMI_22117-PA
ILUMI_22124-PA
ILUMI_22125-PA
ILUMI_22131-PA
ILUMI_22140-PA
ILUMI_22151-PA
ILUMI_22155-PA
ILUMI_22156-PA
ILUMI_22158-PA
ILUMI_22164-PA
ILUMI_22165-PA
ILUMI_22170-PA
ILUMI_22171-PA
ILUMI_22172-PA
ILUMI_22176-PA
ILUMI_22177-PA
ILUMI_22178-PA
ILUMI_22182-PA
ILUMI_22194-PA
ILUMI_22195-PA
ILUMI_22205-PA
ILUMI_22207-PA
ILUMI_22209-PA
ILUMI_22221-PA
ILUMI_22222-PA
ILUMI_22225-PA
ILUMI_22231-PA
ILUMI_22238-PA
ILUMI_22240-PA
ILUMI_22244-PA
ILUMI_22251-PA
ILUMI_22264-PA
ILUMI_22265-PA
ILUMI_22270-PA
ILUMI_22276-PA
ILUMI_22301-PA
ILUMI_22302-PA
ILUMI_22303-PA
ILUMI_22304-PA
ILUMI_22309-PA
ILUMI_22332-PA
ILUMI_22333-PA
ILUMI_22334-PA
ILUMI_22335-PA
ILUMI_22340-PA
ILUMI_22341-PA
ILUMI_22347-PA
ILUMI_22348-PA
ILUMI_22349-PA
ILUMI_22362-PA
ILUMI_22364-PA
ILUMI_22365-PA
ILUMI_22367-PA
ILUMI_22368-PA
ILUMI_22369-PA
ILUMI_22370-PA
ILUMI_22371-PA
ILUMI_22373-PA
ILUMI_22379-PA
ILUMI_22381-PA
ILUMI_22384-PA
ILUMI_22385-PA
ILUMI_22389-PA
ILUMI_22392-PA
ILUMI_22393-PA
ILUMI_22395-PA
ILUMI_22398-PA
ILUMI_22399-PA
ILUMI_22415-PA
ILUMI_22416-PA
ILUMI_22417-PA
ILUMI_22421-PA
ILUMI_22423-PA
ILUMI_22436-PA
ILUMI_22442-PA
ILUMI_22445-PA
ILUMI_22458-PA
ILUMI_22466-PA
ILUMI_22469-PA
ILUMI_22475-PA
ILUMI_22476-PA
ILUMI_22479-PA
ILUMI_22480-PA
ILUMI_22481-PA
ILUMI_22482-PA
ILUMI_22483-PA
ILUMI_22493-PA
ILUMI_22500-PA
ILUMI_22503-PA
ILUMI_22505-PA
ILUMI_22506-PA
ILUMI_22507-PA
ILUMI_22509-PA
ILUMI_22511-PA
ILUMI_22517-PA
ILUMI_22519-PA
ILUMI_22522-PA
ILUMI_22523-PA
ILUMI_22524-PA
ILUMI_22525-PA
ILUMI_22526-PA
ILUMI_22528-PA
ILUMI_22530-PA
ILUMI_22537-PA
ILUMI_22539-PA
ILUMI_22540-PA
ILUMI_22552-PA
ILUMI_22553-PA
ILUMI_22554-PA
ILUMI_22555-PA
ILUMI_22557-PA
ILUMI_22559-PA
ILUMI_22560-PA
ILUMI_22566-PA
ILUMI_22570-PA
ILUMI_22575-PA
ILUMI_22577-PA
ILUMI_22581-PA
ILUMI_22592-PA
ILUMI_22593-PA
ILUMI_22594-PA
ILUMI_22599-PA
ILUMI_22601-PA
ILUMI_22612-PA
ILUMI_22621-PA
ILUMI_22622-PA
ILUMI_22634-PA
ILUMI_22637-PA
ILUMI_22646-PA
ILUMI_22649-PA
ILUMI_22656-PA
ILUMI_22673-PA
ILUMI_22675-PA
ILUMI_22684-PA
ILUMI_22692-PA
ILUMI_22695-PA
ILUMI_22696-PA
ILUMI_22697-PA
ILUMI_22706-PA
ILUMI_22711-PA
ILUMI_22713-PA
ILUMI_22722-PA
ILUMI_22726-PA
ILUMI_22728-PA
ILUMI_22731-PA
ILUMI_22733-PA
ILUMI_22736-PA
ILUMI_22738-PA
ILUMI_22739-PA
ILUMI_22743-PA
ILUMI_22748-PA
ILUMI_22749-PA
ILUMI_22758-PA
ILUMI_22759-PA
ILUMI_22760-PA
ILUMI_22761-PA
ILUMI_22762-PA
ILUMI_22763-PA
ILUMI_22764-PA
ILUMI_22765-PA
ILUMI_22769-PA
ILUMI_22770-PA
ILUMI_22779-PA
ILUMI_22780-PA
ILUMI_22782-PA
ILUMI_22784-PA
ILUMI_22787-PA
ILUMI_22792-PA
ILUMI_22796-PA
ILUMI_22802-PA
ILUMI_22810-PA
ILUMI_22849-PA
ILUMI_22866-PA
ILUMI_22871-PA
ILUMI_22873-PA
ILUMI_22874-PA
ILUMI_22882-PA
ILUMI_22883-PA
ILUMI_22888-PA
ILUMI_22890-PA
ILUMI_22891-PA
ILUMI_22892-PA
ILUMI_22893-PA
ILUMI_22894-PA
ILUMI_22901-PA
ILUMI_22902-PA
ILUMI_22906-PA
ILUMI_22907-PA
ILUMI_22908-PA
ILUMI_22919-PA
ILUMI_22920-PA
ILUMI_22927-PA
ILUMI_22928-PA
ILUMI_22931-PA
ILUMI_22932-PA
ILUMI_22934-PA
ILUMI_22936-PA
ILUMI_22942-PA
ILUMI_22945-PA
ILUMI_22946-PA
ILUMI_22947-PA
ILUMI_22948-PA
ILUMI_22950-PA
ILUMI_22953-PA
ILUMI_22954-PA
ILUMI_22955-PA
ILUMI_22956-PA
ILUMI_22957-PA
ILUMI_22958-PA
ILUMI_22960-PA
ILUMI_22962-PA
ILUMI_22968-PA
ILUMI_22980-PA
ILUMI_22983-PA
ILUMI_22985-PA
ILUMI_22991-PA
ILUMI_22995-PA
ILUMI_22997-PA
ILUMI_22998-PA
ILUMI_22999-PA
ILUMI_23000-PA
ILUMI_23009-PA
ILUMI_23017-PA
ILUMI_23020-PA
ILUMI_23021-PA
ILUMI_23024-PA
ILUMI_23029-PA
ILUMI_23032-PA
ILUMI_23033-PA
ILUMI_23036-PA
ILUMI_23063-PA
ILUMI_23065-PA
ILUMI_23067-PA
ILUMI_23068-PA
ILUMI_23076-PA
ILUMI_23078-PA
ILUMI_23093-PA
ILUMI_23095-PA
ILUMI_23098-PA
ILUMI_23099-PA
ILUMI_23100-PA
ILUMI_23105-PA
ILUMI_23111-PA
ILUMI_23116-PA
ILUMI_23117-PA
ILUMI_23121-PA
ILUMI_23122-PA
ILUMI_23125-PA
ILUMI_23126-PA
ILUMI_23130-PA
ILUMI_23131-PA
ILUMI_23132-PA
ILUMI_23133-PA
ILUMI_23134-PA
ILUMI_23135-PA
ILUMI_23136-PA
ILUMI_23138-PA
ILUMI_23139-PA
ILUMI_23140-PA
ILUMI_23147-PA
ILUMI_23160-PA
ILUMI_23169-PA
ILUMI_23189-PA
ILUMI_23190-PA
ILUMI_23213-PA
ILUMI_23214-PA
ILUMI_23215-PA
ILUMI_23216-PA
ILUMI_23217-PA
ILUMI_23219-PA
ILUMI_23220-PA
ILUMI_23221-PA
ILUMI_23223-PA
ILUMI_23228-PA
ILUMI_23230-PA
ILUMI_23233-PA
ILUMI_23234-PA
ILUMI_23244-PA
ILUMI_23247-PA
ILUMI_23249-PA
ILUMI_23250-PA
ILUMI_23251-PA
ILUMI_23253-PA
ILUMI_23254-PA
ILUMI_23255-PA
ILUMI_23256-PA
ILUMI_23258-PA
ILUMI_23261-PA
ILUMI_23262-PA
ILUMI_23263-PA
ILUMI_23265-PA
ILUMI_23269-PA
ILUMI_23270-PA
ILUMI_23274-PA
ILUMI_23278-PA
ILUMI_23281-PA
ILUMI_23284-PA
ILUMI_23288-PA
ILUMI_23289-PA
ILUMI_23300-PA
ILUMI_23309-PA
ILUMI_23333-PA
ILUMI_23336-PA
ILUMI_23351-PA
ILUMI_23354-PA
ILUMI_23355-PA
ILUMI_23356-PA
ILUMI_23385-PA
ILUMI_23392-PA
ILUMI_23399-PA
ILUMI_23404-PA
ILUMI_23409-PA
ILUMI_23414-PA
ILUMI_23428-PA
ILUMI_23429-PA
ILUMI_23430-PA
ILUMI_23438-PA
ILUMI_23442-PA
ILUMI_23454-PA
ILUMI_23455-PA
ILUMI_23474-PA
ILUMI_23475-PA
ILUMI_23484-PA
ILUMI_23486-PA
ILUMI_23488-PA
ILUMI_23490-PA
ILUMI_23495-PA
ILUMI_23496-PA
ILUMI_23503-PA
ILUMI_23508-PA
ILUMI_23518-PA
ILUMI_23520-PA
ILUMI_23523-PA
ILUMI_23524-PA
ILUMI_23527-PA
ILUMI_23528-PA
ILUMI_23540-PA
ILUMI_23541-PA
ILUMI_23544-PA
ILUMI_23545-PA
ILUMI_23546-PA
ILUMI_23547-PA
ILUMI_23548-PA
ILUMI_23552-PA
ILUMI_23557-PA
ILUMI_23558-PA
ILUMI_23561-PA
ILUMI_23564-PA
ILUMI_23570-PA
ILUMI_23571-PA
ILUMI_23578-PA
ILUMI_23593-PA
ILUMI_23608-PA
ILUMI_23612-PA
ILUMI_23613-PA
ILUMI_23616-PA
ILUMI_23622-PA
ILUMI_23630-PA
ILUMI_23634-PA
ILUMI_23635-PA
ILUMI_23637-PA
ILUMI_23638-PA
ILUMI_23639-PA
ILUMI_23641-PA
ILUMI_23652-PA
ILUMI_23654-PA
ILUMI_23673-PA
ILUMI_23674-PA
ILUMI_23675-PA
ILUMI_23680-PA
ILUMI_23681-PA
ILUMI_23688-PA
ILUMI_23694-PA
ILUMI_23696-PA
ILUMI_23700-PA
ILUMI_23701-PA
ILUMI_23702-PA
ILUMI_23717-PA
ILUMI_23718-PA
ILUMI_23719-PA
ILUMI_23723-PA
ILUMI_23730-PA
ILUMI_23731-PA
ILUMI_23736-PA
ILUMI_23737-PA
ILUMI_23742-PA
ILUMI_23744-PA
ILUMI_23745-PA
ILUMI_23753-PA
ILUMI_23759-PA
ILUMI_23760-PA
ILUMI_23761-PA
ILUMI_23773-PA
ILUMI_23787-PA
ILUMI_23789-PA
ILUMI_23799-PA
ILUMI_23802-PA
ILUMI_23803-PA
ILUMI_23804-PA
ILUMI_23806-PA
ILUMI_23808-PA
ILUMI_23812-PA
ILUMI_23814-PA
ILUMI_23815-PA
ILUMI_23821-PA
ILUMI_23822-PA
ILUMI_23841-PA
ILUMI_23845-PA
ILUMI_23852-PA
ILUMI_23853-PA
ILUMI_23854-PA
ILUMI_23856-PA
ILUMI_23862-PA
ILUMI_23865-PA
ILUMI_23884-PA
ILUMI_23886-PA
ILUMI_23889-PA
ILUMI_23890-PA
ILUMI_23892-PA
ILUMI_23893-PA
ILUMI_23913-PA
ILUMI_23917-PA
ILUMI_23920-PA
ILUMI_23924-PA
ILUMI_23927-PA
ILUMI_23928-PA
ILUMI_23929-PA
ILUMI_23931-PA
ILUMI_23938-PA
ILUMI_23943-PA
ILUMI_23955-PA
ILUMI_23957-PA
ILUMI_23960-PA
ILUMI_23961-PA
ILUMI_23963-PA
ILUMI_23964-PA
ILUMI_23965-PA
ILUMI_23966-PA
ILUMI_23969-PA
ILUMI_23971-PA
ILUMI_23974-PA
ILUMI_23975-PA
ILUMI_23976-PA
ILUMI_23978-PA
ILUMI_23980-PA
ILUMI_23985-PA
ILUMI_23987-PA
ILUMI_23989-PA
ILUMI_23991-PA
ILUMI_23992-PA
ILUMI_23993-PA
ILUMI_23994-PA
ILUMI_23995-PA
ILUMI_23997-PA
ILUMI_23998-PA
ILUMI_23999-PA
ILUMI_24000-PA
ILUMI_24001-PA
ILUMI_24002-PA
ILUMI_24003-PA
ILUMI_24004-PA
ILUMI_24006-PA
ILUMI_24008-PA
ILUMI_24009-PA
ILUMI_24010-PA
ILUMI_24011-PA
ILUMI_24014-PA
ILUMI_24015-PA
ILUMI_24016-PA
ILUMI_24017-PA
ILUMI_24018-PA
ILUMI_24019-PA
ILUMI_24020-PA
ILUMI_24024-PA
ILUMI_24027-PA
ILUMI_24028-PA
ILUMI_24030-PA
ILUMI_24031-PA
ILUMI_24033-PA
ILUMI_24037-PA
ILUMI_24039-PA
ILUMI_24041-PA
ILUMI_24045-PA
ILUMI_24046-PA
ILUMI_24062-PA
ILUMI_24063-PA
ILUMI_24067-PA
ILUMI_24068-PA
ILUMI_24069-PA
ILUMI_24070-PA
ILUMI_24071-PA
ILUMI_24074-PA
ILUMI_24075-PA
ILUMI_24083-PA
ILUMI_24087-PA
ILUMI_24102-PA
ILUMI_24103-PA
ILUMI_24105-PA
ILUMI_24118-PA
ILUMI_24120-PA
ILUMI_24123-PA
ILUMI_24124-PA
ILUMI_24126-PA
ILUMI_24128-PA
ILUMI_24129-PA
ILUMI_24130-PA
ILUMI_24131-PA
ILUMI_24132-PA
ILUMI_24133-PA
ILUMI_24134-PA
ILUMI_24135-PA
ILUMI_24136-PA
ILUMI_24137-PA
ILUMI_24146-PA
ILUMI_24148-PA
ILUMI_24154-PA
ILUMI_24155-PA
ILUMI_24156-PA
ILUMI_24158-PA
ILUMI_24160-PA
ILUMI_24163-PA
ILUMI_24165-PA
ILUMI_24168-PA
ILUMI_24173-PA
ILUMI_24176-PA
ILUMI_24177-PA
ILUMI_24178-PA
ILUMI_24180-PA
ILUMI_24184-PA
ILUMI_24185-PA
ILUMI_24187-PA
ILUMI_24191-PA
ILUMI_24192-PA
ILUMI_24193-PA
ILUMI_24194-PA
ILUMI_24196-PA
ILUMI_24197-PA
ILUMI_24204-PA
ILUMI_24205-PA
ILUMI_24212-PA
ILUMI_24214-PA
ILUMI_24218-PA
ILUMI_24219-PA
ILUMI_24224-PA
ILUMI_24227-PA
ILUMI_24230-PA
ILUMI_24236-PA
ILUMI_24240-PA
ILUMI_24245-PA
ILUMI_24247-PA
ILUMI_24251-PA
ILUMI_24252-PA
ILUMI_24254-PA
ILUMI_24257-PA
ILUMI_24259-PA
ILUMI_24281-PA
ILUMI_24282-PA
ILUMI_24292-PA
ILUMI_24294-PA
ILUMI_24295-PA
ILUMI_24301-PA
ILUMI_24310-PA
ILUMI_24314-PA
ILUMI_24320-PA
ILUMI_24321-PA
ILUMI_24325-PA
ILUMI_24326-PA
ILUMI_24327-PA
ILUMI_24328-PA
ILUMI_24344-PA
ILUMI_24352-PA
ILUMI_24355-PA
ILUMI_24356-PA
ILUMI_24357-PA
ILUMI_24360-PA
ILUMI_24365-PA
ILUMI_24370-PA
ILUMI_24371-PA
ILUMI_24373-PA
ILUMI_24375-PA
ILUMI_24376-PA
ILUMI_24384-PA
ILUMI_24389-PA
ILUMI_24390-PA
ILUMI_24391-PA
ILUMI_24392-PA
ILUMI_24393-PA
ILUMI_24394-PA
ILUMI_24395-PA
ILUMI_24397-PA
ILUMI_24410-PA
ILUMI_24413-PA
ILUMI_24416-PA
ILUMI_24417-PA
ILUMI_24418-PA
ILUMI_24419-PA
ILUMI_24420-PA
ILUMI_24421-PA
ILUMI_24427-PA
ILUMI_24430-PA
ILUMI_24432-PA
ILUMI_24435-PA
ILUMI_24437-PA
ILUMI_24442-PA
ILUMI_24446-PA
ILUMI_24447-PA
ILUMI_24448-PA
ILUMI_24459-PA
ILUMI_24461-PA
ILUMI_24463-PA
ILUMI_24466-PA
ILUMI_24471-PA
ILUMI_24472-PA
ILUMI_24479-PA
ILUMI_24485-PA
ILUMI_24486-PA
ILUMI_24487-PA
ILUMI_24488-PA
ILUMI_24491-PA
ILUMI_24501-PA
ILUMI_24502-PA
ILUMI_24503-PA
ILUMI_24504-PA
ILUMI_24519-PA
ILUMI_24521-PA
ILUMI_24525-PA
ILUMI_24528-PA
ILUMI_24535-PA
ILUMI_24537-PA
ILUMI_24541-PA
ILUMI_24542-PA
ILUMI_24543-PA
ILUMI_24545-PA
ILUMI_24546-PA
ILUMI_24577-PA
ILUMI_24578-PA
ILUMI_24580-PA
ILUMI_24585-PA
ILUMI_24586-PA
ILUMI_24593-PA
ILUMI_24594-PA
ILUMI_24595-PA
ILUMI_24609-PA
ILUMI_24619-PA
ILUMI_24620-PA
ILUMI_24623-PA
ILUMI_24629-PA
ILUMI_24630-PA
ILUMI_24631-PA
ILUMI_24633-PA
ILUMI_24634-PA
ILUMI_24642-PA
ILUMI_24643-PA
ILUMI_24644-PA
ILUMI_24646-PA
ILUMI_24647-PA
ILUMI_24648-PA
ILUMI_24652-PA
ILUMI_24657-PA
ILUMI_24661-PA
ILUMI_24662-PA
ILUMI_24665-PA
ILUMI_24669-PA
ILUMI_24670-PA
ILUMI_24671-PA
ILUMI_24679-PA
ILUMI_24680-PA
ILUMI_24683-PA
ILUMI_24689-PA
ILUMI_24691-PA
ILUMI_24695-PA
ILUMI_24703-PA
ILUMI_24709-PA
ILUMI_24710-PA
ILUMI_24711-PA
ILUMI_24718-PA
ILUMI_24719-PA
ILUMI_24729-PA
ILUMI_24731-PA
ILUMI_24732-PA
ILUMI_24733-PA
ILUMI_24735-PA
ILUMI_24736-PA
ILUMI_24737-PA
ILUMI_24739-PA
ILUMI_24741-PA
ILUMI_24742-PA
ILUMI_24743-PA
ILUMI_24745-PA
ILUMI_24748-PA
ILUMI_24749-PA
ILUMI_24750-PA
ILUMI_24751-PA
ILUMI_24755-PA
ILUMI_24756-PA
ILUMI_24761-PA
ILUMI_24767-PA
ILUMI_24771-PA
ILUMI_24774-PA
ILUMI_24779-PA
ILUMI_24780-PA
ILUMI_24791-PA
ILUMI_24792-PA
ILUMI_24804-PA
ILUMI_24813-PA
ILUMI_24816-PA
ILUMI_24820-PA
ILUMI_24821-PA
ILUMI_24822-PA
ILUMI_24823-PA
ILUMI_24824-PA
ILUMI_24830-PA
ILUMI_24831-PA
ILUMI_24832-PA
ILUMI_24837-PA
ILUMI_24839-PA
ILUMI_24840-PA
ILUMI_24843-PA
ILUMI_24850-PA
ILUMI_24852-PA
ILUMI_24853-PA
ILUMI_24854-PA
ILUMI_24857-PA
ILUMI_24859-PA
ILUMI_24861-PA
ILUMI_24869-PA
ILUMI_24870-PA
ILUMI_24873-PA
ILUMI_24875-PA
ILUMI_24876-PA
ILUMI_24878-PA
ILUMI_24879-PA
ILUMI_24881-PA
ILUMI_24884-PA
ILUMI_24891-PA
ILUMI_24896-PA
ILUMI_24902-PA
ILUMI_24904-PA
ILUMI_24916-PA
ILUMI_24918-PA
ILUMI_24919-PA
ILUMI_24920-PA
ILUMI_24921-PA
ILUMI_24924-PA
ILUMI_24936-PA
ILUMI_24942-PA
ILUMI_24943-PA
ILUMI_24947-PA
ILUMI_24954-PA
ILUMI_24956-PA
ILUMI_24962-PA
ILUMI_24963-PA
ILUMI_24974-PA
ILUMI_24975-PA
ILUMI_24984-PA
ILUMI_24996-PA
ILUMI_25007-PA
ILUMI_25008-PA
ILUMI_25010-PA
ILUMI_25014-PA
ILUMI_25017-PA
ILUMI_25023-PA
ILUMI_25030-PA
ILUMI_25054-PA
ILUMI_25057-PA
ILUMI_25061-PA
ILUMI_25062-PA
ILUMI_25063-PA
ILUMI_25065-PA
ILUMI_25069-PA
ILUMI_25074-PA
ILUMI_25075-PA
ILUMI_25078-PA
ILUMI_25081-PA
ILUMI_25090-PA
ILUMI_25092-PA
ILUMI_25096-PA
ILUMI_25098-PA
ILUMI_25101-PA
ILUMI_25102-PA
ILUMI_25105-PA
ILUMI_25107-PA
ILUMI_25108-PA
ILUMI_25109-PA
ILUMI_25110-PA
ILUMI_25111-PA
ILUMI_25112-PA
ILUMI_25114-PA
ILUMI_25115-PA
ILUMI_25119-PA
ILUMI_25124-PA
ILUMI_25126-PA
ILUMI_25128-PA
ILUMI_25129-PA
ILUMI_25130-PA
ILUMI_25131-PA
ILUMI_25133-PA
ILUMI_25135-PA
ILUMI_25136-PA
ILUMI_25139-PA
ILUMI_25140-PA
ILUMI_25142-PA
ILUMI_25145-PA
ILUMI_25146-PA
ILUMI_25147-PA
ILUMI_25149-PA
ILUMI_25155-PA
ILUMI_25165-PA
ILUMI_25166-PA
ILUMI_25171-PA
ILUMI_25172-PA
ILUMI_25173-PA
ILUMI_25174-PA
ILUMI_25175-PA
ILUMI_25176-PA
ILUMI_25178-PA
ILUMI_25179-PA
ILUMI_25191-PA
ILUMI_25205-PA
ILUMI_25210-PA
ILUMI_25214-PA
ILUMI_25215-PA
ILUMI_25216-PA
ILUMI_25217-PA
ILUMI_25225-PA
ILUMI_25235-PA
ILUMI_25240-PA
ILUMI_25244-PA
ILUMI_25249-PA
ILUMI_25259-PA
ILUMI_25263-PA
ILUMI_25266-PA
ILUMI_25269-PA
ILUMI_25277-PA
ILUMI_25282-PA
ILUMI_25289-PA
ILUMI_25298-PA
ILUMI_25303-PA
ILUMI_25308-PA
ILUMI_25310-PA
ILUMI_25313-PA
ILUMI_25314-PA
ILUMI_25319-PA
ILUMI_25323-PA
ILUMI_25329-PA
ILUMI_25337-PA
ILUMI_25338-PA
ILUMI_25339-PA
ILUMI_25340-PA
ILUMI_25346-PA
ILUMI_25348-PA
ILUMI_25358-PA
ILUMI_25360-PA
ILUMI_25362-PA
ILUMI_25363-PA
ILUMI_25364-PA
ILUMI_25365-PA
ILUMI_25366-PA
ILUMI_25369-PA
ILUMI_25371-PA
ILUMI_25380-PA
ILUMI_25388-PA
ILUMI_25389-PA
ILUMI_25391-PA
ILUMI_25408-PA
ILUMI_25432-PA
ILUMI_25433-PA
ILUMI_25434-PA
ILUMI_25436-PA
ILUMI_25439-PA
ILUMI_25442-PA
ILUMI_25445-PA
ILUMI_25446-PA
ILUMI_25447-PA
ILUMI_25448-PA
ILUMI_25449-PA
ILUMI_25450-PA
ILUMI_25451-PA
ILUMI_25452-PA
ILUMI_25461-PA
ILUMI_25475-PA
ILUMI_25488-PA
ILUMI_25491-PA
ILUMI_25492-PA
ILUMI_25493-PA
ILUMI_25495-PA
ILUMI_25498-PA
ILUMI_25511-PA
ILUMI_25512-PA
ILUMI_25514-PA
ILUMI_25521-PA
ILUMI_25526-PA
ILUMI_25540-PA
ILUMI_25544-PA
ILUMI_25550-PA
ILUMI_25551-PA
ILUMI_25561-PA
ILUMI_25564-PA
ILUMI_25571-PA
ILUMI_25575-PA
ILUMI_25576-PA
ILUMI_25581-PA
ILUMI_25582-PA
ILUMI_25583-PA
ILUMI_25584-PA
ILUMI_25585-PA
ILUMI_25586-PA
ILUMI_25598-PA
ILUMI_25614-PA
ILUMI_25615-PA
ILUMI_25616-PA
ILUMI_25622-PA
ILUMI_25631-PA
ILUMI_25636-PA
ILUMI_25637-PA
ILUMI_25638-PA
ILUMI_25640-PA
ILUMI_25646-PA
ILUMI_25647-PA
ILUMI_25648-PA
ILUMI_25652-PA
ILUMI_25656-PA
ILUMI_25660-PA
ILUMI_25662-PA
ILUMI_25667-PA
ILUMI_25674-PA
ILUMI_25675-PA
ILUMI_25678-PA
ILUMI_25679-PA
ILUMI_25680-PA
ILUMI_25681-PA
ILUMI_25682-PA
ILUMI_25689-PA
ILUMI_25698-PA
ILUMI_25699-PA
ILUMI_25709-PA
ILUMI_25715-PA
ILUMI_25716-PA
ILUMI_25726-PA
ILUMI_25728-PA
ILUMI_25731-PA
ILUMI_25738-PA
ILUMI_25740-PA
ILUMI_25747-PA
ILUMI_25748-PA
ILUMI_25749-PA
ILUMI_25750-PA
ILUMI_25759-PA
ILUMI_25760-PA
ILUMI_25761-PA
ILUMI_25772-PA
ILUMI_25775-PA
ILUMI_25777-PA
ILUMI_25779-PA
ILUMI_25782-PA
ILUMI_25783-PA
ILUMI_25790-PA
ILUMI_25792-PA
ILUMI_25798-PA
ILUMI_25799-PA
ILUMI_25800-PA
ILUMI_25801-PA
ILUMI_25802-PA
ILUMI_25805-PA
ILUMI_25806-PA
ILUMI_25807-PA
ILUMI_25808-PA
ILUMI_25809-PA
ILUMI_25810-PA
ILUMI_25815-PA
ILUMI_25818-PA
ILUMI_25822-PA
ILUMI_25826-PA
ILUMI_25827-PA
ILUMI_25828-PA
ILUMI_25830-PA
ILUMI_25838-PA
ILUMI_25850-PA
ILUMI_25853-PA
ILUMI_25856-PA
ILUMI_25858-PA
ILUMI_25884-PA
ILUMI_25894-PA
ILUMI_25896-PA
ILUMI_25897-PA
ILUMI_25898-PA
ILUMI_25899-PA
ILUMI_25900-PA
ILUMI_25901-PA
ILUMI_25902-PA
ILUMI_25905-PA
ILUMI_25907-PA
ILUMI_25908-PA
ILUMI_25909-PA
ILUMI_25910-PA
ILUMI_25913-PA
ILUMI_25916-PA
ILUMI_25917-PA
ILUMI_25918-PA
ILUMI_25919-PA
ILUMI_25920-PA
ILUMI_25921-PA
ILUMI_25922-PA
ILUMI_25923-PA
ILUMI_25929-PA
ILUMI_25931-PA
ILUMI_25932-PA
ILUMI_25935-PA
ILUMI_25940-PA
ILUMI_25941-PA
ILUMI_25944-PA
ILUMI_25945-PA
ILUMI_25946-PA
ILUMI_25949-PA
ILUMI_25950-PA
ILUMI_25959-PA
ILUMI_25961-PA
ILUMI_25962-PA
ILUMI_25963-PA
ILUMI_25964-PA
ILUMI_25969-PA
ILUMI_25970-PA
ILUMI_25998-PA
ILUMI_26007-PA
ILUMI_26008-PA
ILUMI_26017-PA
ILUMI_26018-PA
ILUMI_26025-PA
ILUMI_26026-PA
ILUMI_26028-PA
ILUMI_26029-PA
ILUMI_26031-PA
ILUMI_26032-PA
ILUMI_26035-PA
ILUMI_26036-PA
ILUMI_26037-PA
ILUMI_26038-PA
ILUMI_26039-PA
ILUMI_26040-PA
ILUMI_26042-PA
ILUMI_26048-PA
ILUMI_26050-PA
ILUMI_26051-PA
ILUMI_26052-PA
ILUMI_26059-PA
ILUMI_26062-PA
ILUMI_26066-PA
ILUMI_26068-PA
ILUMI_26070-PA
ILUMI_26071-PA
ILUMI_26073-PA
ILUMI_26077-PA
ILUMI_26078-PA
ILUMI_26079-PA
ILUMI_26080-PA
ILUMI_26083-PA
ILUMI_26085-PA
ILUMI_26086-PA
ILUMI_26087-PA
ILUMI_26094-PA
ILUMI_26095-PA
ILUMI_26096-PA
ILUMI_26104-PA
ILUMI_26105-PA
ILUMI_26106-PA
ILUMI_26107-PA
ILUMI_26108-PA
ILUMI_26109-PA
ILUMI_26110-PA
ILUMI_26111-PA
ILUMI_26130-PA
ILUMI_26132-PA
ILUMI_26134-PA
ILUMI_26141-PA
ILUMI_26144-PA
ILUMI_26146-PA
ILUMI_26153-PA
ILUMI_26157-PA
ILUMI_26171-PA
ILUMI_26175-PA
ILUMI_26178-PA
ILUMI_26183-PA
ILUMI_26184-PA
ILUMI_26185-PA
ILUMI_26188-PA
ILUMI_26189-PA
ILUMI_26191-PA
ILUMI_26196-PA
ILUMI_26202-PA
ILUMI_26203-PA
ILUMI_26206-PA
ILUMI_26209-PA
ILUMI_26218-PA
ILUMI_26224-PA
ILUMI_26225-PA
ILUMI_26226-PA
ILUMI_26227-PA
ILUMI_26236-PA
ILUMI_26257-PA
ILUMI_26271-PA
ILUMI_26273-PA
ILUMI_26277-PA
ILUMI_26278-PA
ILUMI_26280-PA
ILUMI_26281-PA
ILUMI_26288-PA
ILUMI_26289-PA
ILUMI_26290-PA
ILUMI_26291-PA
ILUMI_26297-PA
ILUMI_26312-PA
ILUMI_26313-PA
ILUMI_26315-PA
ILUMI_26316-PA
ILUMI_26319-PA
ILUMI_26323-PA
ILUMI_26324-PA
ILUMI_26325-PA
ILUMI_26327-PA
ILUMI_26329-PA
ILUMI_26330-PA
ILUMI_26331-PA
ILUMI_26343-PA
ILUMI_26346-PA
ILUMI_26352-PA
ILUMI_26369-PA
ILUMI_26372-PA
ILUMI_26374-PA
ILUMI_26376-PA
ILUMI_26378-PA
ILUMI_26381-PA
ILUMI_26385-PA
ILUMI_26387-PA
ILUMI_26389-PA
ILUMI_26392-PA
ILUMI_26393-PA
ILUMI_26394-PA
ILUMI_26395-PA
ILUMI_26399-PA
ILUMI_26401-PA
ILUMI_26403-PA
ILUMI_26414-PA
ILUMI_26415-PA
ILUMI_26416-PA
ILUMI_26419-PA
ILUMI_26420-PA
ILUMI_26421-PA
ILUMI_26422-PA
ILUMI_26423-PA
ILUMI_26424-PA
ILUMI_26425-PA
ILUMI_26427-PA
ILUMI_26431-PA
ILUMI_26432-PA
ILUMI_26440-PA
ILUMI_26446-PA
ILUMI_26453-PA
ILUMI_26454-PA
ILUMI_26458-PA
ILUMI_26460-PA
ILUMI_26461-PA
ILUMI_26462-PA
ILUMI_26463-PA
ILUMI_26464-PA
ILUMI_26465-PA
ILUMI_26466-PA
ILUMI_26471-PA
ILUMI_26479-PA
ILUMI_26490-PA
ILUMI_26491-PA
ILUMI_26501-PA
ILUMI_26503-PA
ILUMI_26504-PA
ILUMI_26508-PA
ILUMI_26510-PA
ILUMI_26511-PA
ILUMI_26513-PA
ILUMI_26515-PA
ILUMI_26518-PA
ILUMI_26519-PA
ILUMI_26521-PA
ILUMI_26523-PA
ILUMI_26524-PA
ILUMI_26525-PA
ILUMI_26530-PA
ILUMI_26538-PA
ILUMI_26540-PA
ILUMI_26541-PA
ILUMI_26542-PA
ILUMI_26547-PA
ILUMI_26551-PA
ILUMI_26554-PA
ILUMI_26557-PA
ILUMI_26561-PA
ILUMI_26562-PA
ILUMI_26564-PA
ILUMI_26566-PA
ILUMI_26567-PA
ILUMI_26573-PA
ILUMI_26576-PA
ILUMI_26580-PA
ILUMI_26588-PA
ILUMI_26589-PA
ILUMI_26593-PA
ILUMI_26603-PA
ILUMI_26604-PA
ILUMI_26605-PA
ILUMI_26613-PA
ILUMI_26625-PA
ILUMI_26626-PA
ILUMI_26627-PA
ILUMI_26630-PA
ILUMI_26632-PA
ILUMI_26635-PA
ILUMI_26638-PA
ILUMI_26642-PA
ILUMI_26644-PA
ILUMI_26648-PA
ILUMI_26649-PA
ILUMI_26651-PA
ILUMI_26657-PA
ILUMI_26658-PA
ILUMI_26668-PA
ILUMI_26672-PA
ILUMI_26673-PA
ILUMI_26674-PA
ILUMI_26676-PA
ILUMI_26679-PA
ILUMI_26681-PA
ILUMI_26690-PA
ILUMI_26710-PA
ILUMI_26712-PA
ILUMI_26713-PA
ILUMI_26715-PA
ILUMI_26716-PA
ILUMI_26717-PA
ILUMI_26718-PA
ILUMI_26721-PA
ILUMI_26724-PA
ILUMI_26735-PA
ILUMI_26749-PA
ILUMI_26751-PA
ILUMI_26754-PA
ILUMI_26756-PA
ILUMI_26757-PA
ILUMI_26761-PA
ILUMI_26764-PA
ILUMI_26765-PA
ILUMI_26766-PA
ILUMI_26767-PA
ILUMI_26768-PA
ILUMI_26769-PA
ILUMI_26772-PA
ILUMI_26773-PA
ILUMI_26774-PA
ILUMI_26780-PA
ILUMI_26781-PA
ILUMI_26782-PA
ILUMI_26784-PA
ILUMI_26785-PA
ILUMI_26789-PA
ILUMI_26790-PA
ILUMI_26791-PA
ILUMI_26795-PA
ILUMI_26799-PA
ILUMI_26800-PA
ILUMI_26801-PA
ILUMI_26802-PA
ILUMI_26804-PA
ILUMI_26806-PA
ILUMI_26807-PA
ILUMI_26809-PA
ILUMI_26811-PA
ILUMI_26813-PA
ILUMI_26814-PA
ILUMI_26819-PA
ILUMI_26820-PA
ILUMI_26828-PA
ILUMI_26830-PA
ILUMI_26831-PA
ILUMI_26834-PA
ILUMI_26845-PA
ILUMI_26865-PA
ILUMI_26867-PA
ILUMI_26869-PA
ILUMI_26872-PA
ILUMI_26873-PA
ILUMI_26874-PA
ILUMI_26878-PA
ILUMI_26879-PA
ILUMI_26886-PA
ILUMI_26887-PA
ILUMI_26888-PA
ILUMI_26889-PA
ILUMI_26890-PA
ILUMI_26899-PA
ILUMI_26900-PA
ILUMI_26901-PA
ILUMI_26907-PA
ILUMI_26909-PA
ILUMI_26911-PA
ILUMI_26912-PA
ILUMI_26914-PA
ILUMI_26915-PA
ILUMI_26918-PA
ILUMI_26920-PA
ILUMI_26921-PA
ILUMI_26929-PA
ILUMI_26932-PA
ILUMI_26939-PA
ILUMI_26940-PA
ILUMI_26941-PA
ILUMI_26942-PA
ILUMI_26945-PA
ILUMI_26946-PA
ILUMI_26947-PA
ILUMI_26948-PA
ILUMI_26952-PA
ILUMI_26968-PA
ILUMI_26973-PA
ILUMI_26974-PA
ILUMI_26976-PA
ILUMI_26977-PA
ILUMI_26978-PA
ILUMI_26990-PA
ILUMI_26998-PA
ILUMI_26999-PA
ILUMI_27000-PA
ILUMI_27002-PA
ILUMI_27003-PA
ILUMI_27027-PA
ILUMI_27028-PA
ILUMI_27030-PA
ILUMI_27031-PA
ILUMI_27041-PA
ILUMI_27044-PA
ILUMI_27047-PA
ILUMI_27051-PA
ILUMI_27052-PA
ILUMI_27053-PA
ILUMI_27054-PA
ILUMI_27061-PA
ILUMI_27066-PA
ILUMI_27068-PA
ILUMI_27069-PA
ILUMI_27070-PA
ILUMI_27071-PA
ILUMI_27073-PA
ILUMI_27074-PA
ILUMI_27080-PA
ILUMI_27081-PA
ILUMI_27093-PA
ILUMI_27101-PA
ILUMI_27107-PA
ILUMI_27108-PA
ILUMI_27111-PA
ILUMI_27117-PA
ILUMI_27120-PA
ILUMI_27121-PA
ILUMI_27122-PA
ILUMI_27123-PA
ILUMI_27127-PA
ILUMI_27128-PA
ILUMI_27134-PA
ILUMI_27135-PA
ILUMI_27136-PA
ILUMI_27137-PA
ILUMI_27141-PA
ILUMI_27143-PA
ILUMI_27145-PA
ILUMI_27146-PA
ILUMI_27158-PA
ILUMI_27161-PA
ILUMI_27162-PA
ILUMI_27165-PA
ILUMI_27166-PA
ILUMI_27167-PA
ILUMI_27172-PA
ILUMI_27179-PA
ILUMI_27188-PA
ILUMI_27199-PA
ILUMI_27200-PA
ILUMI_27202-PA
ILUMI_27203-PA
ILUMI_27211-PA
ILUMI_27214-PA
ILUMI_27222-PA
ILUMI_27225-PA
ILUMI_27227-PA
ILUMI_27228-PA
ILUMI_27231-PA
ILUMI_27233-PA
ILUMI_27234-PA
ILUMI_27245-PA
ILUMI_27249-PA
ILUMI_27250-PA
ILUMI_27252-PA
ILUMI_27253-PA
ILUMI_27254-PA
ILUMI_27255-PA
ILUMI_27259-PA
ILUMI_27260-PA
ILUMI_27261-PA
ILUMI_27263-PA
ILUMI_27266-PA
ILUMI_27267-PA
ILUMI_27272-PA
ILUMI_27274-PA
ILUMI_27275-PA
ILUMI_27280-PA
ILUMI_27282-PA
ILUMI_27283-PA
ILUMI_27286-PA
ILUMI_27287-PA
ILUMI_27288-PA
ILUMI_27290-PA
ILUMI_27295-PA
ILUMI_27301-PA
ILUMI_27306-PA
ILUMI_27311-PA
ILUMI_27313-PA
ILUMI_27316-PA
ILUMI_27323-PA
ILUMI_27333-PA
ILUMI_27337-PA
ILUMI_27338-PA
ILUMI_27339-PA
ILUMI_27340-PA
ILUMI_27347-PA
ILUMI_27349-PA
ILUMI_27350-PA
ILUMI_27352-PA
ILUMI_27357-PA
ILUMI_27366-PA
ILUMI_27368-PA
ILUMI_27379-PA
ILUMI_27383-PA
ILUMI_27384-PA
ILUMI_27387-PA
ILUMI_27388-PA
ILUMI_27391-PA
ILUMI_27393-PA
ILUMI_27402-PA
ILUMI_27405-PA
ILUMI_27408-PA
ILUMI_27411-PA
ILUMI_27412-PA
ILUMI_27413-PA
ILUMI_27415-PA
ILUMI_27417-PA
ILUMI_27424-PA
ILUMI_27438-PA
ILUMI_27439-PA
ILUMI_27441-PA
ILUMI_27443-PA
ILUMI_27445-PA
ILUMI_27451-PA
ILUMI_27452-PA
ILUMI_27453-PA
ILUMI_27456-PA
ILUMI_27459-PA
ILUMI_27465-PA
ILUMI_27466-PA
ILUMI_27468-PA
ILUMI_27471-PA
ILUMI_27478-PA
ILUMI_27487-PA
ILUMI_27489-PA
ILUMI_27490-PA
ILUMI_27492-PA
ILUMI_27493-PA
ILUMI_27497-PA
ILUMI_27501-PA
ILUMI_27504-PA
ILUMI_27505-PA
ILUMI_27508-PA
ILUMI_27516-PA
ILUMI_27520-PA
ILUMI_27525-PA
ILUMI_27526-PA
ILUMI_27528-PA
ILUMI_27532-PA
ILUMI_27550-PA
ILUMI_27551-PA
