# Supplementary material for: Firefly genomes illuminate parallel origins of bioluminescence in beetles
Source: eLife. 2018 Oct 16;7:e36495. doi: 10.7554/eLife.36495 (PMC6191289; doi:10.7554/eLife.36495)
Supplement: Figure 2—source data 1. [file elife-36495-fig2-data1.zip › 4_way/categories.txt]

[A. lateralis]
[I. luminosus]
[T. castaneum]
[P. pyralis]
[P. pyralis] and [A. lateralis]
[P. pyralis] and [A. lateralis] and [I. luminosus]
[P. pyralis] and [A. lateralis] and [I. luminosus] and [T. castaneum]
[A. lateralis] and [I. luminosus]
[A. lateralis] and [I. luminosus] and [T. castaneum]
[A. lateralis] and [T. castaneum]
[P. pyralis] and [A. lateralis] and [T. castaneum]
[P. pyralis] and [T. castaneum]
[P. pyralis] and [I. luminosus] and [T. castaneum]
[P. pyralis] and [I. luminosus]
[I. luminosus] and [T. castaneum]
