# Supplementary material for: Firefly genomes illuminate parallel origins of bioluminescence in beetles
Source: eLife. 2018 Oct 16;7:e36495. doi: 10.7554/eLife.36495 (PMC6191289; doi:10.7554/eLife.36495)
Supplement: Figure 2—source data 1. [file elife-36495-fig2-data1.zip › 4_way/[P._pyralis]_genes.txt]

PPYR_00004-PA
PPYR_00006-PA
PPYR_00008-PA
PPYR_00011-PA
PPYR_00013-PA
PPYR_00015-PA
PPYR_00017-PA
PPYR_00023-PA
PPYR_00026-PA
PPYR_00033-PA
PPYR_00051-PA
PPYR_00053-PA
PPYR_00054-PA
PPYR_00059-PA
PPYR_00062-PA
PPYR_00064-PA
PPYR_00065-PA
PPYR_00070-PA
PPYR_00072-PA
PPYR_00088-PA
PPYR_00122-PA
PPYR_00139-PA
PPYR_00144-PA
PPYR_00159-PA
PPYR_00160-PA
PPYR_00166-PA
PPYR_00174-PA
PPYR_00189-PA
PPYR_00191-PA
PPYR_00203-PA
PPYR_00207-PA
PPYR_00221-PA
PPYR_00223-PA
PPYR_00229-PA
PPYR_00248-PA
PPYR_00270-PA
PPYR_00280-PA
PPYR_00310-PA
PPYR_00339-PA
PPYR_00341-PA
PPYR_00345-PA
PPYR_00347-PA
PPYR_00355-PA
PPYR_00356-PA
PPYR_00364-PA
PPYR_00390-PA
PPYR_00392-PA
PPYR_00400-PA
PPYR_00408-PA
PPYR_00411-PA
PPYR_00416-PA
PPYR_00432-PA
PPYR_00435-PA
PPYR_00436-PA
PPYR_00479-PA
PPYR_00482-PA
PPYR_00495-PA
PPYR_00501-PA
PPYR_00505-PA
PPYR_00512-PA
PPYR_00517-PA
PPYR_00523-PA
PPYR_00526-PA
PPYR_00535-PA
PPYR_00538-PA
PPYR_00539-PA
PPYR_00551-PA
PPYR_00554-PA
PPYR_00564-PA
PPYR_00565-PA
PPYR_00567-PA
PPYR_00570-PA
PPYR_00576-PA
PPYR_00588-PA
PPYR_00592-PA
PPYR_00593-PA
PPYR_00595-PA
PPYR_00596-PA
PPYR_00609-PA
PPYR_00622-PA
PPYR_00637-PA
PPYR_00644-PA
PPYR_00653-PA
PPYR_00679-PA
PPYR_00681-PA
PPYR_00682-PA
PPYR_00698-PA
PPYR_00700-PA
PPYR_00703-PA
PPYR_00719-PA
PPYR_00726-PA
PPYR_00740-PA
PPYR_00742-PA
PPYR_00752-PA
PPYR_00758-PA
PPYR_00764-PA
PPYR_00771-PA
PPYR_00780-PA
PPYR_00791-PA
PPYR_00792-PA
PPYR_00793-PA
PPYR_00794-PA
PPYR_00797-PA
PPYR_00807-PA
PPYR_00812-PA
PPYR_00819-PA
PPYR_00839-PA
PPYR_00858-PA
PPYR_00871-PA
PPYR_00895-PA
PPYR_00896-PA
PPYR_00902-PA
PPYR_00917-PA
PPYR_00926-PA
PPYR_00934-PA
PPYR_00960-PA
PPYR_00975-PA
PPYR_00980-PA
PPYR_01015-PA
PPYR_01017-PA
PPYR_01019-PA
PPYR_01029-PA
PPYR_01031-PA
PPYR_01043-PA
PPYR_01044-PA
PPYR_01047-PA
PPYR_01049-PA
PPYR_01062-PA
PPYR_01066-PA
PPYR_01067-PA
PPYR_01115-PA
PPYR_01116-PA
PPYR_01126-PA
PPYR_01142-PA
PPYR_01143-PA
PPYR_01150-PA
PPYR_01154-PA
PPYR_01156-PA
PPYR_01161-PA
PPYR_01172-PA
PPYR_01213-PA
PPYR_01218-PA
PPYR_01220-PA
PPYR_01228-PA
PPYR_01238-PA
PPYR_01240-PA
PPYR_01248-PA
PPYR_01261-PA
PPYR_01274-PA
PPYR_01279-PA
PPYR_01329-PA
PPYR_01331-PA
PPYR_01337-PA
PPYR_01353-PA
PPYR_01374-PA
PPYR_01388-PA
PPYR_01391-PA
PPYR_01393-PA
PPYR_01401-PA
PPYR_01403-PA
PPYR_01404-PA
PPYR_01406-PA
PPYR_01413-PA
PPYR_01417-PA
PPYR_01423-PA
PPYR_01426-PA
PPYR_01429-PA
PPYR_01443-PA
PPYR_01445-PA
PPYR_01446-PA
PPYR_01450-PA
PPYR_01452-PA
PPYR_01459-PA
PPYR_01461-PA
PPYR_01473-PA
PPYR_01476-PA
PPYR_01479-PA
PPYR_01495-PA
PPYR_01513-PA
PPYR_01521-PA
PPYR_01522-PA
PPYR_01523-PA
PPYR_01525-PA
PPYR_01536-PA
PPYR_01548-PA
PPYR_01549-PA
PPYR_01550-PA
PPYR_01554-PA
PPYR_01562-PA
PPYR_01568-PA
PPYR_01573-PA
PPYR_01574-PA
PPYR_01575-PA
PPYR_01576-PA
PPYR_01577-PA
PPYR_01593-PA
PPYR_01594-PA
PPYR_01595-PA
PPYR_01598-PA
PPYR_01599-PA
PPYR_01600-PA
PPYR_01627-PA
PPYR_01638-PA
PPYR_01646-PA
PPYR_01650-PA
PPYR_01679-PA
PPYR_01684-PA
PPYR_01686-PA
PPYR_01726-PA
PPYR_01727-PA
PPYR_01728-PA
PPYR_01737-PA
PPYR_01778-PA
PPYR_01801-PA
PPYR_01804-PA
PPYR_01805-PA
PPYR_01830-PA
PPYR_01844-PA
PPYR_01866-PA
PPYR_01873-PA
PPYR_01876-PA
PPYR_01882-PA
PPYR_01888-PA
PPYR_01890-PA
PPYR_01891-PA
PPYR_01898-PA
PPYR_01902-PA
PPYR_01903-PA
PPYR_01913-PA
PPYR_01916-PA
PPYR_01935-PA
PPYR_01941-PA
PPYR_01942-PA
PPYR_01954-PA
PPYR_01957-PA
PPYR_01972-PA
PPYR_01975-PA
PPYR_01988-PA
PPYR_02026-PA
PPYR_02027-PA
PPYR_02029-PA
PPYR_02033-PA
PPYR_02034-PA
PPYR_02039-PA
PPYR_02040-PA
PPYR_02041-PA
PPYR_02049-PA
PPYR_02053-PA
PPYR_02076-PA
PPYR_02103-PA
PPYR_02110-PA
PPYR_02112-PA
PPYR_02118-PA
PPYR_02119-PA
PPYR_02124-PA
PPYR_02126-PA
PPYR_02132-PA
PPYR_02142-PA
PPYR_02144-PA
PPYR_02147-PA
PPYR_02150-PA
PPYR_02167-PA
PPYR_02174-PA
PPYR_02183-PA
PPYR_02186-PA
PPYR_02205-PA
PPYR_02210-PA
PPYR_02211-PA
PPYR_02257-PA
PPYR_02259-PA
PPYR_02268-PA
PPYR_02272-PA
PPYR_02287-PA
PPYR_02296-PA
PPYR_02313-PA
PPYR_02317-PA
PPYR_02318-PA
PPYR_02319-PA
PPYR_02320-PA
PPYR_02323-PA
PPYR_02324-PA
PPYR_02327-PA
PPYR_02331-PA
PPYR_02334-PA
PPYR_02339-PA
PPYR_02341-PA
PPYR_02342-PA
PPYR_02344-PA
PPYR_02347-PA
PPYR_02361-PA
PPYR_02365-PA
PPYR_02368-PA
PPYR_02375-PA
PPYR_02377-PA
PPYR_02380-PA
PPYR_02382-PA
PPYR_02383-PA
PPYR_02385-PA
PPYR_02392-PA
PPYR_02393-PA
PPYR_02394-PA
PPYR_02398-PA
PPYR_02408-PA
PPYR_02409-PA
PPYR_02415-PA
PPYR_02437-PA
PPYR_02444-PA
PPYR_02453-PA
PPYR_02461-PA
PPYR_02478-PA
PPYR_02479-PA
PPYR_02503-PA
PPYR_02509-PA
PPYR_02517-PA
PPYR_02519-PA
PPYR_02528-PA
PPYR_02546-PA
PPYR_02547-PA
PPYR_02548-PA
PPYR_02551-PA
PPYR_02555-PA
PPYR_02569-PA
PPYR_02573-PA
PPYR_02577-PA
PPYR_02592-PA
PPYR_02611-PA
PPYR_02612-PA
PPYR_02614-PA
PPYR_02622-PA
PPYR_02624-PA
PPYR_02644-PA
PPYR_02645-PA
PPYR_02646-PA
PPYR_02654-PA
PPYR_02671-PA
PPYR_02690-PA
PPYR_02700-PA
PPYR_02702-PA
PPYR_02705-PA
PPYR_02708-PA
PPYR_02711-PA
PPYR_02712-PA
PPYR_02722-PA
PPYR_02724-PA
PPYR_02729-PA
PPYR_02730-PA
PPYR_02761-PA
PPYR_02789-PA
PPYR_02790-PA
PPYR_02812-PA
PPYR_02813-PA
PPYR_02815-PA
PPYR_02816-PA
PPYR_02817-PA
PPYR_02818-PA
PPYR_02829-PA
PPYR_02837-PA
PPYR_02845-PA
PPYR_02846-PA
PPYR_02852-PA
PPYR_02867-PA
PPYR_02880-PA
PPYR_02927-PA
PPYR_02928-PA
PPYR_02929-PA
PPYR_02937-PA
PPYR_02938-PA
PPYR_02950-PA
PPYR_02964-PA
PPYR_02968-PA
PPYR_02979-PA
PPYR_02985-PA
PPYR_03009-PA
PPYR_03030-PA
PPYR_03050-PA
PPYR_03070-PA
PPYR_03071-PA
PPYR_03072-PA
PPYR_03075-PA
PPYR_03076-PA
PPYR_03104-PA
PPYR_03106-PA
PPYR_03112-PA
PPYR_03118-PA
PPYR_03119-PA
PPYR_03120-PA
PPYR_03128-PA
PPYR_03140-PA
PPYR_03141-PA
PPYR_03143-PA
PPYR_03150-PA
PPYR_03151-PA
PPYR_03152-PA
PPYR_03153-PA
PPYR_03155-PA
PPYR_03162-PA
PPYR_03165-PA
PPYR_03166-PA
PPYR_03167-PA
PPYR_03177-PA
PPYR_03178-PA
PPYR_03180-PA
PPYR_03184-PA
PPYR_03185-PA
PPYR_03188-PA
PPYR_03193-PA
PPYR_03210-PA
PPYR_03243-PA
PPYR_03247-PA
PPYR_03255-PA
PPYR_03271-PA
PPYR_03272-PA
PPYR_03310-PA
PPYR_03322-PA
PPYR_03326-PA
PPYR_03331-PA
PPYR_03368-PA
PPYR_03393-PA
PPYR_03399-PA
PPYR_03413-PA
PPYR_03433-PA
PPYR_03455-PA
PPYR_03458-PA
PPYR_03463-PA
PPYR_03476-PA
PPYR_03483-PA
PPYR_03491-PA
PPYR_03494-PA
PPYR_03498-PA
PPYR_03502-PA
PPYR_03524-PA
PPYR_03529-PA
PPYR_03539-PA
PPYR_03541-PA
PPYR_03547-PA
PPYR_03548-PA
PPYR_03557-PA
PPYR_03559-PA
PPYR_03561-PA
PPYR_03576-PA
PPYR_03583-PA
PPYR_03590-PA
PPYR_03602-PA
PPYR_03611-PA
PPYR_03614-PA
PPYR_03616-PA
PPYR_03617-PA
PPYR_03618-PA
PPYR_03619-PA
PPYR_03620-PA
PPYR_03646-PA
PPYR_03651-PA
PPYR_03657-PA
PPYR_03660-PA
PPYR_03668-PA
PPYR_03673-PA
PPYR_03679-PA
PPYR_03696-PA
PPYR_03697-PA
PPYR_03703-PA
PPYR_03704-PA
PPYR_03706-PA
PPYR_03709-PA
PPYR_03711-PA
PPYR_03717-PA
PPYR_03718-PA
PPYR_03728-PA
PPYR_03729-PA
PPYR_03738-PA
PPYR_03763-PA
PPYR_03793-PA
PPYR_03809-PA
PPYR_03810-PA
PPYR_03837-PA
PPYR_03843-PA
PPYR_03846-PA
PPYR_03847-PA
PPYR_03859-PA
PPYR_03908-PA
PPYR_03918-PA
PPYR_03923-PA
PPYR_03924-PA
PPYR_03933-PA
PPYR_03952-PA
PPYR_03961-PA
PPYR_03963-PA
PPYR_03964-PA
PPYR_03966-PA
PPYR_03970-PA
PPYR_03971-PA
PPYR_03981-PA
PPYR_03982-PA
PPYR_03991-PA
PPYR_04021-PA
PPYR_04024-PA
PPYR_04025-PA
PPYR_04026-PA
PPYR_04033-PA
PPYR_04054-PA
PPYR_04074-PA
PPYR_04087-PA
PPYR_04088-PA
PPYR_04093-PA
PPYR_04108-PA
PPYR_04112-PA
PPYR_04133-PA
PPYR_04145-PA
PPYR_04147-PA
PPYR_04176-PA
PPYR_04185-PA
PPYR_04190-PA
PPYR_04195-PA
PPYR_04209-PA
PPYR_04219-PA
PPYR_04252-PA
PPYR_04253-PA
PPYR_04254-PA
PPYR_04255-PA
PPYR_04258-PA
PPYR_04263-PA
PPYR_04271-PA
PPYR_04272-PA
PPYR_04275-PA
PPYR_04299-PA
PPYR_04302-PA
PPYR_04304-PA
PPYR_04306-PA
PPYR_04312-PA
PPYR_04324-PA
PPYR_04334-PA
PPYR_04335-PA
PPYR_04340-PA
PPYR_04379-PA
PPYR_04413-PA
PPYR_04414-PA
PPYR_04419-PA
PPYR_04428-PA
PPYR_04437-PA
PPYR_04463-PA
PPYR_04467-PA
PPYR_04493-PA
PPYR_04495-PA
PPYR_04510-PA
PPYR_04516-PA
PPYR_04526-PA
PPYR_04527-PA
PPYR_04532-PA
PPYR_04539-PA
PPYR_04540-PA
PPYR_04555-PA
PPYR_04562-PA
PPYR_04607-PA
PPYR_04612-PA
PPYR_04613-PA
PPYR_04659-PA
PPYR_04660-PA
PPYR_04712-PA
PPYR_04720-PA
PPYR_04729-PA
PPYR_04745-PA
PPYR_04749-PA
PPYR_04764-PA
PPYR_04765-PA
PPYR_04781-PA
PPYR_04782-PA
PPYR_04797-PA
PPYR_04808-PA
PPYR_04810-PA
PPYR_04875-PA
PPYR_04884-PA
PPYR_04887-PA
PPYR_04901-PA
PPYR_04921-PA
PPYR_04937-PA
PPYR_04951-PA
PPYR_04954-PA
PPYR_04978-PA
PPYR_04998-PA
PPYR_05017-PA
PPYR_05021-PA
PPYR_05055-PA
PPYR_05065-PA
PPYR_05071-PA
PPYR_05072-PA
PPYR_05083-PA
PPYR_05087-PA
PPYR_05093-PA
PPYR_05111-PA
PPYR_05175-PA
PPYR_05176-PA
PPYR_05191-PA
PPYR_05198-PA
PPYR_05228-PA
PPYR_05245-PA
PPYR_05281-PA
PPYR_05291-PA
PPYR_05296-PA
PPYR_05298-PA
PPYR_05306-PA
PPYR_05356-PA
PPYR_05365-PA
PPYR_05374-PA
PPYR_05403-PA
PPYR_05405-PA
PPYR_05443-PA
PPYR_05457-PA
PPYR_05458-PA
PPYR_05461-PA
PPYR_05510-PA
PPYR_05524-PA
PPYR_05533-PA
PPYR_05539-PA
PPYR_05551-PA
PPYR_05553-PA
PPYR_05577-PA
PPYR_05584-PA
PPYR_05603-PA
PPYR_05606-PA
PPYR_05609-PA
PPYR_05613-PA
PPYR_05623-PA
PPYR_05633-PA
PPYR_05646-PA
PPYR_05647-PA
PPYR_05659-PA
PPYR_05664-PA
PPYR_05674-PA
PPYR_05681-PA
PPYR_05682-PA
PPYR_05685-PA
PPYR_05708-PA
PPYR_05709-PA
PPYR_05711-PA
PPYR_05731-PA
PPYR_05737-PA
PPYR_05757-PA
PPYR_05761-PA
PPYR_05791-PA
PPYR_05811-PA
PPYR_05815-PA
PPYR_05832-PA
PPYR_05835-PA
PPYR_05842-PA
PPYR_05843-PA
PPYR_05848-PA
PPYR_05869-PA
PPYR_05888-PA
PPYR_05895-PA
PPYR_05922-PA
PPYR_05928-PA
PPYR_05929-PA
PPYR_05932-PA
PPYR_05972-PA
PPYR_05978-PA
PPYR_05983-PA
PPYR_05998-PA
PPYR_05999-PA
PPYR_06001-PA
PPYR_06002-PA
PPYR_06026-PA
PPYR_06041-PA
PPYR_06045-PA
PPYR_06046-PA
PPYR_06068-PA
PPYR_06078-PA
PPYR_06088-PA
PPYR_06093-PA
PPYR_06096-PA
PPYR_06104-PA
PPYR_06113-PA
PPYR_06120-PA
PPYR_06126-PA
PPYR_06139-PA
PPYR_06147-PA
PPYR_06151-PA
PPYR_06181-PA
PPYR_06186-PA
PPYR_06197-PA
PPYR_06252-PA
PPYR_06271-PA
PPYR_06272-PA
PPYR_06289-PA
PPYR_06295-PA
PPYR_06340-PA
PPYR_06341-PA
PPYR_06343-PA
PPYR_06344-PA
PPYR_06359-PA
PPYR_06378-PA
PPYR_06383-PA
PPYR_06393-PA
PPYR_06416-PA
PPYR_06420-PA
PPYR_06425-PA
PPYR_06426-PA
PPYR_06430-PA
PPYR_06444-PA
PPYR_06445-PA
PPYR_06448-PA
PPYR_06449-PA
PPYR_06450-PA
PPYR_06451-PA
PPYR_06459-PA
PPYR_06465-PA
PPYR_06480-PA
PPYR_06487-PA
PPYR_06490-PA
PPYR_06504-PA
PPYR_06510-PA
PPYR_06511-PA
PPYR_06532-PA
PPYR_06547-PA
PPYR_06551-PA
PPYR_06570-PA
PPYR_06572-PA
PPYR_06574-PA
PPYR_06592-PA
PPYR_06595-PA
PPYR_06596-PA
PPYR_06612-PA
PPYR_06624-PA
PPYR_06635-PA
PPYR_06636-PA
PPYR_06662-PA
PPYR_06672-PA
PPYR_06696-PA
PPYR_06713-PA
PPYR_06719-PA
PPYR_06723-PA
PPYR_06726-PA
PPYR_06727-PA
PPYR_06728-PA
PPYR_06729-PA
PPYR_06741-PA
PPYR_06786-PA
PPYR_06797-PA
PPYR_06819-PA
PPYR_06821-PA
PPYR_06828-PA
PPYR_06837-PA
PPYR_06839-PA
PPYR_06841-PA
PPYR_06855-PA
PPYR_06866-PA
PPYR_06891-PA
PPYR_06899-PA
PPYR_06932-PA
PPYR_06946-PA
PPYR_06950-PA
PPYR_06967-PA
PPYR_06970-PA
PPYR_06972-PA
PPYR_06977-PA
PPYR_06978-PA
PPYR_06979-PA
PPYR_06984-PA
PPYR_07012-PA
PPYR_07020-PA
PPYR_07027-PA
PPYR_07045-PA
PPYR_07051-PA
PPYR_07058-PA
PPYR_07059-PA
PPYR_07060-PA
PPYR_07071-PA
PPYR_07082-PA
PPYR_07100-PA
PPYR_07106-PA
PPYR_07107-PA
PPYR_07117-PA
PPYR_07124-PA
PPYR_07126-PA
PPYR_07130-PA
PPYR_07149-PA
PPYR_07155-PA
PPYR_07163-PA
PPYR_07168-PA
PPYR_07181-PA
PPYR_07186-PA
PPYR_07190-PA
PPYR_07196-PA
PPYR_07204-PA
PPYR_07213-PA
PPYR_07214-PA
PPYR_07215-PA
PPYR_07220-PA
PPYR_07234-PA
PPYR_07259-PA
PPYR_07277-PA
PPYR_07278-PA
PPYR_07282-PA
PPYR_07304-PA
PPYR_07329-PA
PPYR_07331-PA
PPYR_07334-PA
PPYR_07358-PA
PPYR_07362-PA
PPYR_07381-PA
PPYR_07398-PA
PPYR_07437-PA
PPYR_07438-PA
PPYR_07440-PA
PPYR_07441-PA
PPYR_07446-PA
PPYR_07456-PA
PPYR_07457-PA
PPYR_07458-PA
PPYR_07460-PA
PPYR_07461-PA
PPYR_07484-PA
PPYR_07488-PA
PPYR_07491-PA
PPYR_07502-PA
PPYR_07542-PA
PPYR_07544-PA
PPYR_07558-PA
PPYR_07585-PA
PPYR_07600-PA
PPYR_07612-PA
PPYR_07631-PA
PPYR_07647-PA
PPYR_07649-PA
PPYR_07655-PA
PPYR_07664-PA
PPYR_07666-PA
PPYR_07679-PA
PPYR_07680-PA
PPYR_07687-PA
PPYR_07688-PA
PPYR_07697-PA
PPYR_07724-PA
PPYR_07736-PA
PPYR_07738-PA
PPYR_07746-PA
PPYR_07762-PA
PPYR_07765-PA
PPYR_07790-PA
PPYR_07791-PA
PPYR_07792-PA
PPYR_07793-PA
PPYR_07794-PA
PPYR_07795-PA
PPYR_07801-PA
PPYR_07802-PA
PPYR_07860-PA
PPYR_07872-PA
PPYR_07899-PA
PPYR_07900-PA
PPYR_07918-PA
PPYR_07920-PA
PPYR_07921-PA
PPYR_07933-PA
PPYR_07937-PA
PPYR_07950-PA
PPYR_07970-PA
PPYR_07973-PA
PPYR_07993-PA
PPYR_08001-PA
PPYR_08018-PA
PPYR_08043-PA
PPYR_08065-PA
PPYR_08068-PA
PPYR_08074-PA
PPYR_08082-PA
PPYR_08111-PA
PPYR_08128-PA
PPYR_08162-PA
PPYR_08177-PA
PPYR_08179-PA
PPYR_08195-PA
PPYR_08222-PA
PPYR_08248-PA
PPYR_08255-PA
PPYR_08263-PA
PPYR_08268-PA
PPYR_08270-PA
PPYR_08292-PA
PPYR_08312-PA
PPYR_08316-PA
PPYR_08318-PA
PPYR_08319-PA
PPYR_08324-PA
PPYR_08334-PA
PPYR_08388-PA
PPYR_08403-PA
PPYR_08418-PA
PPYR_08431-PA
PPYR_08447-PA
PPYR_08449-PA
PPYR_08487-PA
PPYR_08488-PA
PPYR_08496-PA
PPYR_08499-PA
PPYR_08510-PA
PPYR_08525-PA
PPYR_08533-PA
PPYR_08535-PA
PPYR_08548-PA
PPYR_08590-PA
PPYR_08629-PA
PPYR_08630-PA
PPYR_08631-PA
PPYR_08642-PA
PPYR_08651-PA
PPYR_08652-PA
PPYR_08653-PA
PPYR_08660-PA
PPYR_08665-PA
PPYR_08672-PA
PPYR_08673-PA
PPYR_08677-PA
PPYR_08683-PA
PPYR_08718-PA
PPYR_08719-PA
PPYR_08720-PA
PPYR_08721-PA
PPYR_08723-PA
PPYR_08727-PA
PPYR_08730-PA
PPYR_08745-PA
PPYR_08746-PA
PPYR_08747-PA
PPYR_08750-PA
PPYR_08751-PA
PPYR_08753-PA
PPYR_08767-PA
PPYR_08780-PA
PPYR_08781-PA
PPYR_08785-PA
PPYR_08791-PA
PPYR_08794-PA
PPYR_08803-PA
PPYR_08811-PA
PPYR_08823-PA
PPYR_08828-PA
PPYR_08829-PA
PPYR_08830-PA
PPYR_08833-PA
PPYR_08882-PA
PPYR_08884-PA
PPYR_08885-PA
PPYR_08886-PA
PPYR_08918-PA
PPYR_09003-PA
PPYR_09004-PA
PPYR_09037-PA
PPYR_09038-PA
PPYR_09041-PA
PPYR_09047-PA
PPYR_09048-PA
PPYR_09049-PA
PPYR_09059-PA
PPYR_09061-PA
PPYR_09106-PA
PPYR_09128-PA
PPYR_09142-PA
PPYR_09155-PA
PPYR_09165-PA
PPYR_09199-PA
PPYR_09224-PA
PPYR_09226-PA
PPYR_09232-PA
PPYR_09309-PA
PPYR_09337-PA
PPYR_09344-PA
PPYR_09351-PA
PPYR_09358-PA
PPYR_09364-PA
PPYR_09365-PA
PPYR_09366-PA
PPYR_09367-PA
PPYR_09371-PA
PPYR_09373-PA
PPYR_09399-PA
PPYR_09407-PA
PPYR_09408-PA
PPYR_09409-PA
PPYR_09419-PA
PPYR_09442-PA
PPYR_09459-PA
PPYR_09477-PA
PPYR_09493-PA
PPYR_09494-PA
PPYR_09495-PA
PPYR_09503-PA
PPYR_09504-PA
PPYR_09543-PA
PPYR_09596-PA
PPYR_09643-PA
PPYR_09650-PA
PPYR_09679-PA
PPYR_09681-PA
PPYR_09689-PA
PPYR_09691-PA
PPYR_09693-PA
PPYR_09699-PA
PPYR_09715-PA
PPYR_09746-PA
PPYR_09747-PA
PPYR_09748-PA
PPYR_09750-PA
PPYR_09751-PA
PPYR_09754-PA
PPYR_09768-PA
PPYR_09769-PA
PPYR_09786-PA
PPYR_09787-PA
PPYR_09790-PA
PPYR_09805-PA
PPYR_09826-PA
PPYR_09830-PA
PPYR_09831-PA
PPYR_09854-PA
PPYR_09875-PA
PPYR_09914-PA
PPYR_09915-PA
PPYR_09920-PA
PPYR_09926-PA
PPYR_09927-PA
PPYR_09929-PA
PPYR_09933-PA
PPYR_09939-PA
PPYR_09940-PA
PPYR_09949-PA
PPYR_09952-PA
PPYR_09955-PA
PPYR_09960-PA
PPYR_09961-PA
PPYR_09963-PA
PPYR_09966-PA
PPYR_09985-PA
PPYR_09986-PA
PPYR_10013-PA
PPYR_10022-PA
PPYR_10028-PA
PPYR_10071-PA
PPYR_10072-PA
PPYR_10073-PA
PPYR_10100-PA
PPYR_10119-PA
PPYR_10121-PA
PPYR_10123-PA
PPYR_10125-PA
PPYR_10127-PA
PPYR_10128-PA
PPYR_10129-PA
PPYR_10130-PA
PPYR_10132-PA
PPYR_10135-PA
PPYR_10147-PA
PPYR_10164-PA
PPYR_10185-PA
PPYR_10186-PA
PPYR_10187-PA
PPYR_10190-PA
PPYR_10191-PA
PPYR_10192-PA
PPYR_10206-PA
PPYR_10208-PA
PPYR_10217-PA
PPYR_10225-PA
PPYR_10238-PA
PPYR_10239-PA
PPYR_10242-PA
PPYR_10243-PA
PPYR_10244-PA
PPYR_10254-PA
PPYR_10276-PA
PPYR_10280-PA
PPYR_10289-PA
PPYR_10299-PA
PPYR_10307-PA
PPYR_10313-PA
PPYR_10318-PA
PPYR_10319-PA
PPYR_10320-PA
PPYR_10321-PA
PPYR_10322-PA
PPYR_10323-PA
PPYR_10331-PA
PPYR_10336-PA
PPYR_10339-PA
PPYR_10341-PA
PPYR_10358-PA
PPYR_10366-PA
PPYR_10369-PA
PPYR_10385-PA
PPYR_10389-PA
PPYR_10390-PA
PPYR_10391-PA
PPYR_10392-PA
PPYR_10393-PA
PPYR_10394-PA
PPYR_10395-PA
PPYR_10403-PA
PPYR_10419-PA
PPYR_10420-PA
PPYR_10423-PA
PPYR_10425-PA
PPYR_10426-PA
PPYR_10455-PA
PPYR_10456-PA
PPYR_10457-PA
PPYR_10458-PA
PPYR_10465-PA
PPYR_10470-PA
PPYR_10496-PA
PPYR_10506-PA
PPYR_10510-PA
PPYR_10514-PA
PPYR_10517-PA
PPYR_10518-PA
PPYR_10519-PA
PPYR_10527-PA
PPYR_10528-PA
PPYR_10544-PA
PPYR_10586-PA
PPYR_10596-PA
PPYR_10626-PA
PPYR_10627-PA
PPYR_10641-PA
PPYR_10646-PA
PPYR_10661-PA
PPYR_10664-PA
PPYR_10676-PA
PPYR_10692-PA
PPYR_10696-PA
PPYR_10697-PA
PPYR_10751-PA
PPYR_10752-PA
PPYR_10762-PA
PPYR_10797-PA
PPYR_10820-PA
PPYR_10821-PA
PPYR_10822-PA
PPYR_10823-PA
PPYR_10853-PA
PPYR_10865-PA
PPYR_10874-PA
PPYR_10880-PA
PPYR_10893-PA
PPYR_10911-PA
PPYR_10913-PA
PPYR_10925-PA
PPYR_10926-PA
PPYR_10942-PA
PPYR_10965-PA
PPYR_10973-PA
PPYR_11003-PA
PPYR_11004-PA
PPYR_11018-PA
PPYR_11086-PA
PPYR_11098-PA
PPYR_11107-PA
PPYR_11129-PA
PPYR_11161-PA
PPYR_11185-PA
PPYR_11195-PA
PPYR_11208-PA
PPYR_11209-PA
PPYR_11211-PA
PPYR_11212-PA
PPYR_11220-PA
PPYR_11237-PA
PPYR_11241-PA
PPYR_11244-PA
PPYR_11245-PA
PPYR_11246-PA
PPYR_11247-PA
PPYR_11248-PA
PPYR_11249-PA
PPYR_11259-PA
PPYR_11275-PA
PPYR_11296-PA
PPYR_11331-PA
PPYR_11333-PA
PPYR_11352-PA
PPYR_11360-PA
PPYR_11373-PA
PPYR_11399-PA
PPYR_11402-PA
PPYR_11406-PA
PPYR_11408-PA
PPYR_11421-PA
PPYR_11432-PA
PPYR_11435-PA
PPYR_11444-PA
PPYR_11446-PA
PPYR_11448-PA
PPYR_11449-PA
PPYR_11453-PA
PPYR_11461-PA
PPYR_11465-PA
PPYR_11467-PA
PPYR_11468-PA
PPYR_11473-PA
PPYR_11548-PA
PPYR_11574-PA
PPYR_11575-PA
PPYR_11594-PA
PPYR_11600-PA
PPYR_11601-PA
PPYR_11610-PA
PPYR_11612-PA
PPYR_11625-PA
PPYR_11626-PA
PPYR_11643-PA
PPYR_11644-PA
PPYR_11651-PA
PPYR_11680-PA
PPYR_11722-PA
PPYR_11723-PA
PPYR_11724-PA
PPYR_11750-PA
PPYR_11759-PA
PPYR_11764-PA
PPYR_11768-PA
PPYR_11817-PA
PPYR_11819-PA
PPYR_11820-PA
PPYR_11829-PA
PPYR_11836-PA
PPYR_11845-PA
PPYR_11862-PA
PPYR_11867-PA
PPYR_11871-PA
PPYR_11876-PA
PPYR_11878-PA
PPYR_11892-PA
PPYR_11899-PA
PPYR_11900-PA
PPYR_11905-PA
PPYR_11910-PA
PPYR_11911-PA
PPYR_11933-PA
PPYR_11943-PA
PPYR_11954-PA
PPYR_11983-PA
PPYR_11996-PA
PPYR_11998-PA
PPYR_12030-PA
PPYR_12040-PA
PPYR_12048-PA
PPYR_12049-PA
PPYR_12050-PA
PPYR_12054-PA
PPYR_12064-PA
PPYR_12065-PA
PPYR_12082-PA
PPYR_12087-PA
PPYR_12101-PA
PPYR_12116-PA
PPYR_12142-PA
PPYR_12154-PA
PPYR_12155-PA
PPYR_12168-PA
PPYR_12174-PA
PPYR_12181-PA
PPYR_12186-PA
PPYR_12231-PA
PPYR_12232-PA
PPYR_12233-PA
PPYR_12234-PA
PPYR_12235-PA
PPYR_12236-PA
PPYR_12237-PA
PPYR_12253-PA
PPYR_12254-PA
PPYR_12259-PA
PPYR_12264-PA
PPYR_12269-PA
PPYR_12273-PA
PPYR_12276-PA
PPYR_12285-PA
PPYR_12286-PA
PPYR_12287-PA
PPYR_12288-PA
PPYR_12295-PA
PPYR_12298-PA
PPYR_12302-PA
PPYR_12322-PA
PPYR_12376-PA
PPYR_12384-PA
PPYR_12385-PA
PPYR_12456-PA
PPYR_12477-PA
PPYR_12506-PA
PPYR_12510-PA
PPYR_12514-PA
PPYR_12520-PA
PPYR_12524-PA
PPYR_12570-PA
PPYR_12578-PA
PPYR_12588-PA
PPYR_12599-PA
PPYR_12604-PA
PPYR_12614-PA
PPYR_12624-PA
PPYR_12626-PA
PPYR_12629-PA
PPYR_12651-PA
PPYR_12653-PA
PPYR_12672-PA
PPYR_12673-PA
PPYR_12686-PA
PPYR_12721-PA
PPYR_12743-PA
PPYR_12776-PA
PPYR_12792-PA
PPYR_12796-PA
PPYR_12810-PA
PPYR_12816-PA
PPYR_12825-PA
PPYR_12837-PA
PPYR_12838-PA
PPYR_12858-PA
PPYR_12861-PA
PPYR_12862-PA
PPYR_12863-PA
PPYR_12883-PA
PPYR_12891-PA
PPYR_12892-PA
PPYR_12894-PA
PPYR_12898-PA
PPYR_12903-PA
PPYR_12905-PA
PPYR_12906-PA
PPYR_12909-PA
PPYR_12916-PA
PPYR_12919-PA
PPYR_12930-PA
PPYR_12934-PA
PPYR_12954-PA
PPYR_12970-PA
PPYR_12971-PA
PPYR_12999-PA
PPYR_13000-PA
PPYR_13005-PA
PPYR_13006-PA
PPYR_13010-PA
PPYR_13019-PA
PPYR_13047-PA
PPYR_13049-PA
PPYR_13052-PA
PPYR_13067-PA
PPYR_13074-PA
PPYR_13076-PA
PPYR_13079-PA
PPYR_13089-PA
PPYR_13090-PA
PPYR_13106-PA
PPYR_13122-PA
PPYR_13132-PA
PPYR_13135-PA
PPYR_13138-PA
PPYR_13153-PA
PPYR_13179-PA
PPYR_13188-PA
PPYR_13203-PA
PPYR_13212-PA
PPYR_13213-PA
PPYR_13214-PA
PPYR_13215-PA
PPYR_13216-PA
PPYR_13219-PA
PPYR_13228-PA
PPYR_13238-PA
PPYR_13259-PA
PPYR_13265-PA
PPYR_13278-PA
PPYR_13298-PA
PPYR_13313-PA
PPYR_13322-PA
PPYR_13341-PA
PPYR_13380-PA
PPYR_13389-PA
PPYR_13398-PA
PPYR_13423-PA
PPYR_13429-PA
PPYR_13430-PA
PPYR_13431-PA
PPYR_13432-PA
PPYR_13433-PA
PPYR_13434-PA
PPYR_13435-PA
PPYR_13436-PA
PPYR_13437-PA
PPYR_13450-PA
PPYR_13451-PA
PPYR_13452-PA
PPYR_13453-PA
PPYR_13454-PA
PPYR_13463-PA
PPYR_13467-PA
PPYR_13469-PA
PPYR_13513-PA
PPYR_13520-PA
PPYR_13565-PA
PPYR_13572-PA
PPYR_13574-PA
PPYR_13580-PA
PPYR_13581-PA
PPYR_13582-PA
PPYR_13586-PA
PPYR_13593-PA
PPYR_13596-PA
PPYR_13597-PA
PPYR_13610-PA
PPYR_13618-PA
PPYR_13622-PA
PPYR_13628-PA
PPYR_13634-PA
PPYR_13657-PA
PPYR_13667-PA
PPYR_13668-PA
PPYR_13677-PA
PPYR_13679-PA
PPYR_13693-PA
PPYR_13713-PA
PPYR_13725-PA
PPYR_13734-PA
PPYR_13739-PA
PPYR_13752-PA
PPYR_13777-PA
PPYR_13805-PA
PPYR_13813-PA
PPYR_13820-PA
PPYR_13822-PA
PPYR_13824-PA
PPYR_13825-PA
PPYR_13833-PA
PPYR_13836-PA
PPYR_13844-PA
PPYR_13887-PA
PPYR_13895-PA
PPYR_13913-PA
PPYR_13914-PA
PPYR_13919-PA
PPYR_13924-PA
PPYR_13929-PA
PPYR_13938-PA
PPYR_13939-PA
PPYR_13940-PA
PPYR_13954-PA
PPYR_13962-PA
PPYR_13963-PA
PPYR_13982-PA
PPYR_13983-PA
PPYR_13984-PA
PPYR_13986-PA
PPYR_13990-PA
PPYR_13992-PA
PPYR_13998-PA
PPYR_14012-PA
PPYR_14040-PA
PPYR_14054-PA
PPYR_14077-PA
PPYR_14079-PA
PPYR_14081-PA
PPYR_14085-PA
PPYR_14101-PA
PPYR_14107-PA
PPYR_14108-PA
PPYR_14109-PA
PPYR_14110-PA
PPYR_14162-PA
PPYR_14173-PA
PPYR_14177-PA
PPYR_14186-PA
PPYR_14191-PA
PPYR_14201-PA
PPYR_14211-PA
PPYR_14238-PA
PPYR_14286-PA
PPYR_14305-PA
PPYR_14326-PA
PPYR_14339-PA
PPYR_14349-PA
PPYR_14350-PA
PPYR_14351-PA
PPYR_14352-PA
PPYR_14353-PA
PPYR_14354-PA
PPYR_14355-PA
PPYR_14356-PA
PPYR_14363-PA
PPYR_14424-PA
PPYR_14425-PA
PPYR_14436-PA
PPYR_14449-PA
PPYR_14499-PA
PPYR_14504-PA
PPYR_14505-PA
PPYR_14506-PA
PPYR_14508-PA
PPYR_14533-PA
PPYR_14535-PA
PPYR_14537-PA
PPYR_14544-PA
PPYR_14550-PA
PPYR_14566-PA
PPYR_14587-PA
PPYR_14597-PA
PPYR_14623-PA
PPYR_14625-PA
PPYR_14629-PA
PPYR_14654-PA
PPYR_14655-PA
PPYR_14656-PA
PPYR_14660-PA
PPYR_14685-PA
PPYR_14693-PA
PPYR_14698-PA
PPYR_14704-PA
PPYR_14734-PA
PPYR_14738-PA
PPYR_14741-PA
PPYR_14743-PA
PPYR_14751-PA
PPYR_14753-PA
PPYR_14756-PA
PPYR_14759-PA
PPYR_14763-PA
PPYR_14768-PA
PPYR_14770-PA
PPYR_14778-PA
PPYR_14786-PA
PPYR_14794-PA
PPYR_14805-PA
PPYR_14810-PA
PPYR_14813-PA
PPYR_14814-PA
PPYR_14821-PA
PPYR_14830-PA
PPYR_14831-PA
PPYR_14832-PA
PPYR_14838-PA
PPYR_14860-PA
PPYR_14866-PA
PPYR_14868-PA
PPYR_14875-PA
PPYR_14879-PA
PPYR_14885-PA
PPYR_14893-PA
PPYR_14894-PA
PPYR_14895-PA
PPYR_14913-PA
PPYR_14948-PA
PPYR_14949-PA
PPYR_14981-PA
PPYR_14982-PA
PPYR_14997-PA
PPYR_14999-PA
PPYR_15007-PA
PPYR_15008-PA
PPYR_15023-PA
PPYR_15036-PA
PPYR_15037-PA
PPYR_15048-PA
PPYR_15051-PA
PPYR_15053-PA
PPYR_15059-PA
PPYR_15062-PA
PPYR_15074-PA
PPYR_15081-PA
PPYR_15086-PA
PPYR_15088-PA
PPYR_15099-PA
PPYR_15104-PA
PPYR_15105-PA
PPYR_15107-PA
PPYR_15111-PA
PPYR_15123-PA
PPYR_15125-PA
PPYR_15130-PA
PPYR_15131-PA
PPYR_15161-PA
PPYR_15164-PA
PPYR_15190-PA
PPYR_15194-PA
PPYR_15209-PA
PPYR_15228-PA
PPYR_15243-PA
PPYR_15252-PA
PPYR_15262-PA
PPYR_15266-PA
PPYR_15272-PA
PPYR_15273-PA
PPYR_15275-PA
PPYR_15301-PA
PPYR_15303-PA
PPYR_15320-PA
PPYR_15345-PA
PPYR_15347-PA
PPYR_15348-PA
PPYR_15361-PA
PPYR_15368-PA
PPYR_15379-PA
PPYR_15380-PA
PPYR_15381-PA
PPYR_15382-PA
PPYR_15383-PA
PPYR_15385-PA
PPYR_15392-PA
PPYR_15396-PA
PPYR_15399-PA
PPYR_15404-PA
PPYR_15406-PA
PPYR_15408-PA
PPYR_15410-PA
PPYR_15411-PA
PPYR_15430-PA
PPYR_15433-PA
PPYR_15439-PA
PPYR_15461-PA
PPYR_15485-PA
PPYR_15497-PA
PPYR_15499-PA
PPYR_15511-PA
PPYR_15515-PA
PPYR_15523-PA
PPYR_15530-PA
PPYR_15538-PA
PPYR_15548-PA
PPYR_15558-PA
PPYR_15572-PA
PPYR_15576-PA
PPYR_15578-PA
PPYR_15579-PA
PPYR_15586-PA
PPYR_15589-PA
PPYR_15590-PA
PPYR_15603-PA
PPYR_15627-PA
PPYR_15637-PA
PPYR_15658-PA
PPYR_15660-PA
PPYR_15667-PA
PPYR_15683-PA
PPYR_15686-PA
PPYR_15687-PA
PPYR_15688-PA
PPYR_15689-PA
PPYR_15691-PA
PPYR_15697-PA
PPYR_15701-PA
PPYR_15717-PA
PPYR_15718-PA
PPYR_15726-PA
PPYR_15741-PA
PPYR_15760-PA
PPYR_15764-PA
PPYR_15772-PA
