# Supplementary material for: Firefly genomes illuminate parallel origins of bioluminescence in beetles
Source: eLife. 2018 Oct 16;7:e36495. doi: 10.7554/eLife.36495 (PMC6191289; doi:10.7554/eLife.36495)
Supplement: Figure 2—source data 1. [file elife-36495-fig2-data1.zip › 4_way/[A._lateralis]_genes.txt]

AQULA_000014-PA
AQULA_000023-PA
AQULA_000026-PA
AQULA_000043-PA
AQULA_000047-PA
AQULA_000054-PA
AQULA_000057-PA
AQULA_000075-PA
AQULA_000093-PA
AQULA_000097-PA
AQULA_000113-PA
AQULA_000127-PA
AQULA_000133-PA
AQULA_000173-PA
AQULA_000191-PA
AQULA_000199-PA
AQULA_000217-PA
AQULA_000222-PA
AQULA_000246-PA
AQULA_000247-PA
AQULA_000253-PA
AQULA_000260-PA
AQULA_000294-PA
AQULA_000329-PA
AQULA_000336-PA
AQULA_000354-PA
AQULA_000368-PA
AQULA_000382-PA
AQULA_000408-PA
AQULA_000410-PA
AQULA_000435-PA
AQULA_000436-PA
AQULA_000474-PA
AQULA_000484-PA
AQULA_000489-PA
AQULA_000494-PA
AQULA_000495-PA
AQULA_000519-PA
AQULA_000521-PA
AQULA_000557-PA
AQULA_000569-PA
AQULA_000616-PA
AQULA_000631-PA
AQULA_000645-PA
AQULA_000657-PA
AQULA_000661-PA
AQULA_000662-PA
AQULA_000663-PA
AQULA_000691-PA
AQULA_000712-PA
AQULA_000739-PA
AQULA_000740-PA
AQULA_000741-PA
AQULA_000743-PA
AQULA_000744-PA
AQULA_000745-PA
AQULA_000751-PA
AQULA_000752-PA
AQULA_000763-PA
AQULA_000781-PA
AQULA_000786-PA
AQULA_000787-PA
AQULA_000789-PA
AQULA_000815-PA
AQULA_000816-PA
AQULA_000817-PA
AQULA_000832-PA
AQULA_000836-PA
AQULA_000842-PA
AQULA_000848-PA
AQULA_000850-PA
AQULA_000853-PA
AQULA_000869-PA
AQULA_000886-PA
AQULA_000891-PA
AQULA_000893-PA
AQULA_000911-PA
AQULA_000924-PA
AQULA_000935-PA
AQULA_000953-PA
AQULA_000958-PA
AQULA_000962-PA
AQULA_000968-PA
AQULA_000972-PA
AQULA_000996-PA
AQULA_000998-PA
AQULA_001007-PA
AQULA_001014-PA
AQULA_001020-PA
AQULA_001022-PA
AQULA_001033-PA
AQULA_001037-PA
AQULA_001051-PA
AQULA_001058-PA
AQULA_001062-PA
AQULA_001063-PA
AQULA_001065-PA
AQULA_001091-PA
AQULA_001098-PA
AQULA_001102-PA
AQULA_001103-PA
AQULA_001117-PA
AQULA_001128-PA
AQULA_001139-PA
AQULA_001155-PA
AQULA_001161-PA
AQULA_001168-PA
AQULA_001177-PA
AQULA_001193-PA
AQULA_001195-PA
AQULA_001201-PA
AQULA_001231-PA
AQULA_001233-PA
AQULA_001235-PA
AQULA_001239-PA
AQULA_001251-PA
AQULA_001252-PA
AQULA_001263-PA
AQULA_001275-PA
AQULA_001276-PA
AQULA_001278-PA
AQULA_001281-PA
AQULA_001296-PA
AQULA_001298-PA
AQULA_001299-PA
AQULA_001300-PA
AQULA_001308-PA
AQULA_001317-PA
AQULA_001325-PA
AQULA_001327-PA
AQULA_001351-PA
AQULA_001369-PA
AQULA_001380-PA
AQULA_001387-PA
AQULA_001394-PA
AQULA_001398-PA
AQULA_001473-PA
AQULA_001478-PA
AQULA_001484-PA
AQULA_001492-PA
AQULA_001502-PA
AQULA_001525-PA
AQULA_001540-PA
AQULA_001542-PA
AQULA_001545-PA
AQULA_001546-PA
AQULA_001547-PA
AQULA_001548-PA
AQULA_001550-PA
AQULA_001598-PA
AQULA_001603-PA
AQULA_001604-PA
AQULA_001606-PA
AQULA_001619-PA
AQULA_001620-PA
AQULA_001630-PA
AQULA_001637-PA
AQULA_001648-PA
AQULA_001649-PA
AQULA_001652-PA
AQULA_001664-PA
AQULA_001672-PA
AQULA_001675-PA
AQULA_001681-PA
AQULA_001682-PA
AQULA_001688-PA
AQULA_001700-PA
AQULA_001702-PA
AQULA_001704-PA
AQULA_001710-PA
AQULA_001713-PA
AQULA_001717-PA
AQULA_001749-PA
AQULA_001791-PA
AQULA_001792-PA
AQULA_001795-PA
AQULA_001810-PA
AQULA_001818-PA
AQULA_001819-PA
AQULA_001822-PA
AQULA_001831-PA
AQULA_001842-PA
AQULA_001844-PA
AQULA_001845-PA
AQULA_001861-PA
AQULA_001866-PA
AQULA_001880-PA
AQULA_001886-PA
AQULA_001887-PA
AQULA_001888-PA
AQULA_001908-PA
AQULA_001919-PA
AQULA_001946-PA
AQULA_001949-PA
AQULA_001952-PA
AQULA_001983-PA
AQULA_001984-PA
AQULA_001988-PA
AQULA_001989-PA
AQULA_001997-PA
AQULA_001999-PA
AQULA_002002-PA
AQULA_002003-PA
AQULA_002005-PA
AQULA_002014-PA
AQULA_002016-PA
AQULA_002020-PA
AQULA_002041-PA
AQULA_002046-PA
AQULA_002047-PA
AQULA_002049-PA
AQULA_002058-PA
AQULA_002059-PA
AQULA_002067-PA
AQULA_002103-PA
AQULA_002123-PA
AQULA_002130-PA
AQULA_002141-PA
AQULA_002149-PA
AQULA_002154-PA
AQULA_002169-PA
AQULA_002182-PA
AQULA_002194-PA
AQULA_002195-PA
AQULA_002208-PA
AQULA_002209-PA
AQULA_002219-PA
AQULA_002234-PA
AQULA_002235-PA
AQULA_002236-PA
AQULA_002274-PA
AQULA_002280-PA
AQULA_002302-PA
AQULA_002321-PA
AQULA_002364-PA
AQULA_002385-PA
AQULA_002428-PA
AQULA_002439-PA
AQULA_002451-PA
AQULA_002458-PA
AQULA_002461-PA
AQULA_002463-PA
AQULA_002487-PA
AQULA_002491-PA
AQULA_002505-PA
AQULA_002508-PA
AQULA_002563-PA
AQULA_002564-PA
AQULA_002569-PA
AQULA_002576-PA
AQULA_002588-PA
AQULA_002594-PA
AQULA_002596-PA
AQULA_002598-PA
AQULA_002601-PA
AQULA_002620-PA
AQULA_002621-PA
AQULA_002626-PA
AQULA_002627-PA
AQULA_002629-PA
AQULA_002630-PA
AQULA_002634-PA
AQULA_002639-PA
AQULA_002640-PA
AQULA_002644-PA
AQULA_002649-PA
AQULA_002666-PA
AQULA_002670-PA
AQULA_002697-PA
AQULA_002699-PA
AQULA_002707-PA
AQULA_002709-PA
AQULA_002711-PA
AQULA_002718-PA
AQULA_002722-PA
AQULA_002724-PA
AQULA_002727-PA
AQULA_002734-PA
AQULA_002736-PA
AQULA_002743-PA
AQULA_002759-PA
AQULA_002779-PA
AQULA_002800-PA
AQULA_002804-PA
AQULA_002806-PA
AQULA_002807-PA
AQULA_002810-PA
AQULA_002823-PA
AQULA_002825-PA
AQULA_002840-PA
AQULA_002843-PA
AQULA_002848-PA
AQULA_002853-PA
AQULA_002864-PA
AQULA_002876-PA
AQULA_002878-PA
AQULA_002886-PA
AQULA_002890-PA
AQULA_002900-PA
AQULA_002904-PA
AQULA_002906-PA
AQULA_002907-PA
AQULA_002915-PA
AQULA_002916-PA
AQULA_002934-PA
AQULA_002942-PA
AQULA_002948-PA
AQULA_002950-PA
AQULA_002966-PA
AQULA_002975-PA
AQULA_002977-PA
AQULA_003017-PA
AQULA_003022-PA
AQULA_003023-PA
AQULA_003051-PA
AQULA_003054-PA
AQULA_003055-PA
AQULA_003065-PA
AQULA_003068-PA
AQULA_003088-PA
AQULA_003089-PA
AQULA_003100-PA
AQULA_003103-PA
AQULA_003110-PA
AQULA_003121-PA
AQULA_003134-PA
AQULA_003136-PA
AQULA_003142-PA
AQULA_003150-PA
AQULA_003154-PA
AQULA_003157-PA
AQULA_003158-PA
AQULA_003162-PA
AQULA_003163-PA
AQULA_003168-PA
AQULA_003179-PA
AQULA_003182-PA
AQULA_003205-PA
AQULA_003212-PA
AQULA_003214-PA
AQULA_003216-PA
AQULA_003217-PA
AQULA_003225-PA
AQULA_003227-PA
AQULA_003238-PA
AQULA_003256-PA
AQULA_003258-PA
AQULA_003261-PA
AQULA_003262-PA
AQULA_003264-PA
AQULA_003267-PA
AQULA_003272-PA
AQULA_003275-PA
AQULA_003277-PA
AQULA_003289-PA
AQULA_003295-PA
AQULA_003297-PA
AQULA_003300-PA
AQULA_003306-PA
AQULA_003307-PA
AQULA_003322-PA
AQULA_003323-PA
AQULA_003329-PA
AQULA_003330-PA
AQULA_003342-PA
AQULA_003345-PA
AQULA_003355-PA
AQULA_003360-PA
AQULA_003367-PA
AQULA_003378-PA
AQULA_003379-PA
AQULA_003382-PA
AQULA_003383-PA
AQULA_003384-PA
AQULA_003385-PA
AQULA_003387-PA
AQULA_003390-PA
AQULA_003393-PA
AQULA_003405-PA
AQULA_003418-PA
AQULA_003419-PA
AQULA_003422-PA
AQULA_003424-PA
AQULA_003425-PA
AQULA_003426-PA
AQULA_003429-PA
AQULA_003430-PA
AQULA_003431-PA
AQULA_003432-PA
AQULA_003435-PA
AQULA_003453-PA
AQULA_003454-PA
AQULA_003473-PA
AQULA_003488-PA
AQULA_003497-PA
AQULA_003516-PA
AQULA_003527-PA
AQULA_003529-PA
AQULA_003531-PA
AQULA_003532-PA
AQULA_003537-PA
AQULA_003539-PA
AQULA_003547-PA
AQULA_003556-PA
AQULA_003560-PA
AQULA_003574-PA
AQULA_003599-PA
AQULA_003614-PA
AQULA_003616-PA
AQULA_003619-PA
AQULA_003624-PA
AQULA_003626-PA
AQULA_003630-PA
AQULA_003661-PA
AQULA_003663-PA
AQULA_003676-PA
AQULA_003693-PA
AQULA_003694-PA
AQULA_003709-PA
AQULA_003718-PA
AQULA_003721-PA
AQULA_003727-PA
AQULA_003742-PA
AQULA_003744-PA
AQULA_003747-PA
AQULA_003753-PA
AQULA_003763-PA
AQULA_003781-PA
AQULA_003794-PA
AQULA_003795-PA
AQULA_003807-PA
AQULA_003817-PA
AQULA_003821-PA
AQULA_003829-PA
AQULA_003835-PA
AQULA_003868-PA
AQULA_003874-PA
AQULA_003877-PA
AQULA_003886-PA
AQULA_003894-PA
AQULA_003896-PA
AQULA_003903-PA
AQULA_003910-PA
AQULA_003917-PA
AQULA_003929-PA
AQULA_003930-PA
AQULA_003944-PA
AQULA_003952-PA
AQULA_003964-PA
AQULA_003965-PA
AQULA_003969-PA
AQULA_003977-PA
AQULA_003982-PA
AQULA_004066-PA
AQULA_004072-PA
AQULA_004086-PA
AQULA_004099-PA
AQULA_004100-PA
AQULA_004107-PA
AQULA_004108-PA
AQULA_004109-PA
AQULA_004118-PA
AQULA_004128-PA
AQULA_004136-PA
AQULA_004144-PA
AQULA_004150-PA
AQULA_004158-PA
AQULA_004183-PA
AQULA_004185-PA
AQULA_004186-PA
AQULA_004205-PA
AQULA_004215-PA
AQULA_004220-PA
AQULA_004232-PA
AQULA_004238-PA
AQULA_004240-PA
AQULA_004241-PA
AQULA_004243-PA
AQULA_004252-PA
AQULA_004259-PA
AQULA_004260-PA
AQULA_004268-PA
AQULA_004306-PA
AQULA_004310-PA
AQULA_004314-PA
AQULA_004315-PA
AQULA_004317-PA
AQULA_004318-PA
AQULA_004320-PA
AQULA_004341-PA
AQULA_004357-PA
AQULA_004364-PA
AQULA_004365-PA
AQULA_004377-PA
AQULA_004387-PA
AQULA_004391-PA
AQULA_004392-PA
AQULA_004394-PA
AQULA_004395-PA
AQULA_004407-PA
AQULA_004409-PA
AQULA_004411-PA
AQULA_004421-PA
AQULA_004422-PA
AQULA_004425-PA
AQULA_004430-PA
AQULA_004432-PA
AQULA_004436-PA
AQULA_004445-PA
AQULA_004454-PA
AQULA_004456-PA
AQULA_004459-PA
AQULA_004461-PA
AQULA_004468-PA
AQULA_004482-PA
AQULA_004485-PA
AQULA_004498-PA
AQULA_004499-PA
AQULA_004500-PA
AQULA_004503-PA
AQULA_004504-PA
AQULA_004511-PA
AQULA_004540-PA
AQULA_004542-PA
AQULA_004557-PA
AQULA_004564-PA
AQULA_004576-PA
AQULA_004598-PA
AQULA_004611-PA
AQULA_004627-PA
AQULA_004631-PA
AQULA_004645-PA
AQULA_004659-PA
AQULA_004660-PA
AQULA_004663-PA
AQULA_004683-PA
AQULA_004686-PA
AQULA_004693-PA
AQULA_004700-PA
AQULA_004712-PA
AQULA_004754-PA
AQULA_004765-PA
AQULA_004767-PA
AQULA_004768-PA
AQULA_004781-PA
AQULA_004787-PA
AQULA_004796-PA
AQULA_004798-PA
AQULA_004799-PA
AQULA_004810-PA
AQULA_004845-PA
AQULA_004846-PA
AQULA_004873-PA
AQULA_004877-PA
AQULA_004881-PA
AQULA_004887-PA
AQULA_004897-PA
AQULA_004921-PA
AQULA_004926-PA
AQULA_004930-PA
AQULA_004934-PA
AQULA_004941-PA
AQULA_004942-PA
AQULA_004954-PA
AQULA_004967-PA
AQULA_004971-PA
AQULA_004972-PA
AQULA_004988-PA
AQULA_004993-PA
AQULA_004996-PA
AQULA_004997-PA
AQULA_005005-PA
AQULA_005006-PA
AQULA_005008-PA
AQULA_005019-PA
AQULA_005020-PA
AQULA_005045-PA
AQULA_005051-PA
AQULA_005060-PA
AQULA_005074-PA
AQULA_005101-PA
AQULA_005108-PA
AQULA_005112-PA
AQULA_005119-PA
AQULA_005133-PA
AQULA_005147-PA
AQULA_005156-PA
AQULA_005199-PA
AQULA_005213-PA
AQULA_005215-PA
AQULA_005224-PA
AQULA_005229-PA
AQULA_005230-PA
AQULA_005234-PA
AQULA_005252-PA
AQULA_005287-PA
AQULA_005309-PA
AQULA_005322-PA
AQULA_005324-PA
AQULA_005346-PA
AQULA_005351-PA
AQULA_005354-PA
AQULA_005380-PA
AQULA_005383-PA
AQULA_005385-PA
AQULA_005391-PA
AQULA_005398-PA
AQULA_005404-PA
AQULA_005405-PA
AQULA_005406-PA
AQULA_005407-PA
AQULA_005409-PA
AQULA_005414-PA
AQULA_005418-PA
AQULA_005420-PA
AQULA_005422-PA
AQULA_005423-PA
AQULA_005460-PA
AQULA_005463-PA
AQULA_005491-PA
AQULA_005499-PA
AQULA_005501-PA
AQULA_005510-PA
AQULA_005519-PA
AQULA_005548-PA
AQULA_005559-PA
AQULA_005570-PA
AQULA_005575-PA
AQULA_005576-PA
AQULA_005591-PA
AQULA_005599-PA
AQULA_005600-PA
AQULA_005618-PA
AQULA_005621-PA
AQULA_005622-PA
AQULA_005655-PA
AQULA_005662-PA
AQULA_005665-PA
AQULA_005675-PA
AQULA_005696-PA
AQULA_005716-PA
AQULA_005722-PA
AQULA_005744-PA
AQULA_005750-PA
AQULA_005758-PA
AQULA_005776-PA
AQULA_005778-PA
AQULA_005779-PA
AQULA_005792-PA
AQULA_005798-PA
AQULA_005803-PA
AQULA_005815-PA
AQULA_005832-PA
AQULA_005852-PA
AQULA_005859-PA
AQULA_005860-PA
AQULA_005866-PA
AQULA_005867-PA
AQULA_005869-PA
AQULA_005881-PA
AQULA_005889-PA
AQULA_005893-PA
AQULA_005898-PA
AQULA_005918-PA
AQULA_005927-PA
AQULA_005928-PA
AQULA_005966-PA
AQULA_005973-PA
AQULA_005980-PA
AQULA_005998-PA
AQULA_006011-PA
AQULA_006023-PA
AQULA_006030-PA
AQULA_006039-PA
AQULA_006045-PA
AQULA_006067-PA
AQULA_006068-PA
AQULA_006070-PA
AQULA_006083-PA
AQULA_006091-PA
AQULA_006095-PA
AQULA_006096-PA
AQULA_006102-PA
AQULA_006107-PA
AQULA_006108-PA
AQULA_006110-PA
AQULA_006112-PA
AQULA_006114-PA
AQULA_006118-PA
AQULA_006123-PA
AQULA_006124-PA
AQULA_006127-PA
AQULA_006134-PA
AQULA_006154-PA
AQULA_006175-PA
AQULA_006192-PA
AQULA_006196-PA
AQULA_006201-PA
AQULA_006235-PA
AQULA_006254-PA
AQULA_006260-PA
AQULA_006268-PA
AQULA_006290-PA
AQULA_006322-PA
AQULA_006338-PA
AQULA_006342-PA
AQULA_006344-PA
AQULA_006346-PA
AQULA_006348-PA
AQULA_006359-PA
AQULA_006360-PA
AQULA_006365-PA
AQULA_006370-PA
AQULA_006373-PA
AQULA_006378-PA
AQULA_006388-PA
AQULA_006392-PA
AQULA_006397-PA
AQULA_006414-PA
AQULA_006427-PA
AQULA_006431-PA
AQULA_006443-PA
AQULA_006453-PA
AQULA_006456-PA
AQULA_006457-PA
AQULA_006470-PA
AQULA_006473-PA
AQULA_006474-PA
AQULA_006475-PA
AQULA_006483-PA
AQULA_006486-PA
AQULA_006492-PA
AQULA_006493-PA
AQULA_006494-PA
AQULA_006503-PA
AQULA_006504-PA
AQULA_006546-PA
AQULA_006559-PA
AQULA_006571-PA
AQULA_006579-PA
AQULA_006580-PA
AQULA_006597-PA
AQULA_006602-PA
AQULA_006603-PA
AQULA_006605-PA
AQULA_006638-PA
AQULA_006641-PA
AQULA_006642-PA
AQULA_006643-PA
AQULA_006669-PA
AQULA_006709-PA
AQULA_006725-PA
AQULA_006740-PA
AQULA_006743-PA
AQULA_006758-PA
AQULA_006760-PA
AQULA_006761-PA
AQULA_006763-PA
AQULA_006783-PA
AQULA_006788-PA
AQULA_006795-PA
AQULA_006797-PA
AQULA_006842-PA
AQULA_006861-PA
AQULA_006863-PA
AQULA_006866-PA
AQULA_006891-PA
AQULA_006917-PA
AQULA_006938-PA
AQULA_006950-PA
AQULA_006955-PA
AQULA_006974-PA
AQULA_006988-PA
AQULA_006996-PA
AQULA_007002-PA
AQULA_007008-PA
AQULA_007042-PA
AQULA_007062-PA
AQULA_007066-PA
AQULA_007069-PA
AQULA_007073-PA
AQULA_007082-PA
AQULA_007087-PA
AQULA_007098-PA
AQULA_007100-PA
AQULA_007107-PA
AQULA_007109-PA
AQULA_007120-PA
AQULA_007121-PA
AQULA_007133-PA
AQULA_007142-PA
AQULA_007145-PA
AQULA_007158-PA
AQULA_007162-PA
AQULA_007167-PA
AQULA_007175-PA
AQULA_007185-PA
AQULA_007192-PA
AQULA_007197-PA
AQULA_007205-PA
AQULA_007234-PA
AQULA_007243-PA
AQULA_007245-PA
AQULA_007246-PA
AQULA_007251-PA
AQULA_007252-PA
AQULA_007253-PA
AQULA_007254-PA
AQULA_007258-PA
AQULA_007259-PA
AQULA_007262-PA
AQULA_007267-PA
AQULA_007269-PA
AQULA_007271-PA
AQULA_007273-PA
AQULA_007274-PA
AQULA_007279-PA
AQULA_007281-PA
AQULA_007288-PA
AQULA_007304-PA
AQULA_007325-PA
AQULA_007336-PA
AQULA_007343-PA
AQULA_007354-PA
AQULA_007361-PA
AQULA_007412-PA
AQULA_007449-PA
AQULA_007455-PA
AQULA_007458-PA
AQULA_007463-PA
AQULA_007473-PA
AQULA_007476-PA
AQULA_007488-PA
AQULA_007504-PA
AQULA_007519-PA
AQULA_007524-PA
AQULA_007539-PA
AQULA_007547-PA
AQULA_007551-PA
AQULA_007557-PA
AQULA_007580-PA
AQULA_007581-PA
AQULA_007591-PA
AQULA_007593-PA
AQULA_007601-PA
AQULA_007603-PA
AQULA_007616-PA
AQULA_007628-PA
AQULA_007641-PA
AQULA_007652-PA
AQULA_007656-PA
AQULA_007679-PA
AQULA_007713-PA
AQULA_007716-PA
AQULA_007723-PA
AQULA_007730-PA
AQULA_007733-PA
AQULA_007734-PA
AQULA_007737-PA
AQULA_007743-PA
AQULA_007756-PA
AQULA_007759-PA
AQULA_007761-PA
AQULA_007768-PA
AQULA_007777-PA
AQULA_007788-PA
AQULA_007789-PA
AQULA_007799-PA
AQULA_007802-PA
AQULA_007809-PA
AQULA_007835-PA
AQULA_007858-PA
AQULA_007867-PA
AQULA_007874-PA
AQULA_007880-PA
AQULA_007883-PA
AQULA_007884-PA
AQULA_007886-PA
AQULA_007888-PA
AQULA_007891-PA
AQULA_007894-PA
AQULA_007900-PA
AQULA_007948-PA
AQULA_007955-PA
AQULA_007980-PA
AQULA_007981-PA
AQULA_007986-PA
AQULA_007990-PA
AQULA_007997-PA
AQULA_008000-PA
AQULA_008003-PA
AQULA_008007-PA
AQULA_008052-PA
AQULA_008062-PA
AQULA_008075-PA
AQULA_008086-PA
AQULA_008096-PA
AQULA_008114-PA
AQULA_008133-PA
AQULA_008165-PA
AQULA_008182-PA
AQULA_008186-PA
AQULA_008222-PA
AQULA_008228-PA
AQULA_008234-PA
AQULA_008246-PA
AQULA_008249-PA
AQULA_008252-PA
AQULA_008254-PA
AQULA_008260-PA
AQULA_008264-PA
AQULA_008279-PA
AQULA_008300-PA
AQULA_008307-PA
AQULA_008359-PA
AQULA_008360-PA
AQULA_008366-PA
AQULA_008367-PA
AQULA_008368-PA
AQULA_008369-PA
AQULA_008370-PA
AQULA_008372-PA
AQULA_008373-PA
AQULA_008374-PA
AQULA_008403-PA
AQULA_008429-PA
AQULA_008430-PA
AQULA_008432-PA
AQULA_008435-PA
AQULA_008448-PA
AQULA_008461-PA
AQULA_008466-PA
AQULA_008478-PA
AQULA_008503-PA
AQULA_008511-PA
AQULA_008518-PA
AQULA_008530-PA
AQULA_008536-PA
AQULA_008539-PA
AQULA_008543-PA
AQULA_008562-PA
AQULA_008575-PA
AQULA_008579-PA
AQULA_008587-PA
AQULA_008589-PA
AQULA_008591-PA
AQULA_008592-PA
AQULA_008600-PA
AQULA_008602-PA
AQULA_008609-PA
AQULA_008632-PA
AQULA_008633-PA
AQULA_008639-PA
AQULA_008640-PA
AQULA_008645-PA
AQULA_008649-PA
AQULA_008651-PA
AQULA_008660-PA
AQULA_008688-PA
AQULA_008693-PA
AQULA_008702-PA
AQULA_008711-PA
AQULA_008719-PA
AQULA_008743-PA
AQULA_008744-PA
AQULA_008753-PA
AQULA_008754-PA
AQULA_008760-PA
AQULA_008772-PA
AQULA_008775-PA
AQULA_008784-PA
AQULA_008786-PA
AQULA_008790-PA
AQULA_008794-PA
AQULA_008800-PA
AQULA_008801-PA
AQULA_008820-PA
AQULA_008831-PA
AQULA_008844-PA
AQULA_008861-PA
AQULA_008864-PA
AQULA_008908-PA
AQULA_008913-PA
AQULA_008926-PA
AQULA_008938-PA
AQULA_008950-PA
AQULA_008965-PA
AQULA_008967-PA
AQULA_008976-PA
AQULA_008979-PA
AQULA_008987-PA
AQULA_008991-PA
AQULA_009003-PA
AQULA_009040-PA
AQULA_009041-PA
AQULA_009044-PA
AQULA_009045-PA
AQULA_009049-PA
AQULA_009052-PA
AQULA_009057-PA
AQULA_009071-PA
AQULA_009084-PA
AQULA_009085-PA
AQULA_009096-PA
AQULA_009098-PA
AQULA_009105-PA
AQULA_009123-PA
AQULA_009148-PA
AQULA_009158-PA
AQULA_009163-PA
AQULA_009180-PA
AQULA_009181-PA
AQULA_009187-PA
AQULA_009210-PA
AQULA_009211-PA
AQULA_009219-PA
AQULA_009225-PA
AQULA_009228-PA
AQULA_009229-PA
AQULA_009268-PA
AQULA_009269-PA
AQULA_009278-PA
AQULA_009279-PA
AQULA_009288-PA
AQULA_009302-PA
AQULA_009318-PA
AQULA_009328-PA
AQULA_009331-PA
AQULA_009332-PA
AQULA_009334-PA
AQULA_009352-PA
AQULA_009357-PA
AQULA_009358-PA
AQULA_009367-PA
AQULA_009376-PA
AQULA_009382-PA
AQULA_009383-PA
AQULA_009388-PA
AQULA_009397-PA
AQULA_009400-PA
AQULA_009401-PA
AQULA_009403-PA
AQULA_009407-PA
AQULA_009419-PA
AQULA_009446-PA
AQULA_009448-PA
AQULA_009451-PA
AQULA_009452-PA
AQULA_009463-PA
AQULA_009465-PA
AQULA_009477-PA
AQULA_009478-PA
AQULA_009480-PA
AQULA_009482-PA
AQULA_009484-PA
AQULA_009501-PA
AQULA_009563-PA
AQULA_009578-PA
AQULA_009579-PA
AQULA_009581-PA
AQULA_009585-PA
AQULA_009624-PA
AQULA_009627-PA
AQULA_009635-PA
AQULA_009637-PA
AQULA_009638-PA
AQULA_009640-PA
AQULA_009642-PA
AQULA_009646-PA
AQULA_009651-PA
AQULA_009653-PA
AQULA_009656-PA
AQULA_009659-PA
AQULA_009670-PA
AQULA_009681-PA
AQULA_009684-PA
AQULA_009692-PA
AQULA_009702-PA
AQULA_009706-PA
AQULA_009707-PA
AQULA_009709-PA
AQULA_009710-PA
AQULA_009717-PA
AQULA_009718-PA
AQULA_009721-PA
AQULA_009722-PA
AQULA_009734-PA
AQULA_009741-PA
AQULA_009744-PA
AQULA_009747-PA
AQULA_009755-PA
AQULA_009759-PA
AQULA_009764-PA
AQULA_009771-PA
AQULA_009786-PA
AQULA_009795-PA
AQULA_009821-PA
AQULA_009824-PA
AQULA_009825-PA
AQULA_009826-PA
AQULA_009830-PA
AQULA_009831-PA
AQULA_009832-PA
AQULA_009836-PA
AQULA_009841-PA
AQULA_009843-PA
AQULA_009845-PA
AQULA_009851-PA
AQULA_009852-PA
AQULA_009853-PA
AQULA_009856-PA
AQULA_009866-PA
AQULA_009890-PA
AQULA_009908-PA
AQULA_009909-PA
AQULA_009910-PA
AQULA_009911-PA
AQULA_009920-PA
AQULA_009924-PA
AQULA_009957-PA
AQULA_009961-PA
AQULA_009965-PA
AQULA_009966-PA
AQULA_009970-PA
AQULA_009981-PA
AQULA_009993-PA
AQULA_010002-PA
AQULA_010006-PA
AQULA_010013-PA
AQULA_010022-PA
AQULA_010034-PA
AQULA_010041-PA
AQULA_010050-PA
AQULA_010061-PA
AQULA_010084-PA
AQULA_010088-PA
AQULA_010094-PA
AQULA_010099-PA
AQULA_010111-PA
AQULA_010120-PA
AQULA_010133-PA
AQULA_010134-PA
AQULA_010157-PA
AQULA_010189-PA
AQULA_010200-PA
AQULA_010218-PA
AQULA_010224-PA
AQULA_010236-PA
AQULA_010261-PA
AQULA_010266-PA
AQULA_010276-PA
AQULA_010283-PA
AQULA_010290-PA
AQULA_010315-PA
AQULA_010330-PA
AQULA_010336-PA
AQULA_010337-PA
AQULA_010341-PA
AQULA_010347-PA
AQULA_010349-PA
AQULA_010369-PA
AQULA_010394-PA
AQULA_010425-PA
AQULA_010432-PA
AQULA_010433-PA
AQULA_010440-PA
AQULA_010443-PA
AQULA_010475-PA
AQULA_010480-PA
AQULA_010482-PA
AQULA_010483-PA
AQULA_010484-PA
AQULA_010490-PA
AQULA_010493-PA
AQULA_010504-PA
AQULA_010523-PA
AQULA_010535-PA
AQULA_010539-PA
AQULA_010545-PA
AQULA_010558-PA
AQULA_010566-PA
AQULA_010587-PA
AQULA_010590-PA
AQULA_010592-PA
AQULA_010593-PA
AQULA_010594-PA
AQULA_010598-PA
AQULA_010626-PA
AQULA_010633-PA
AQULA_010637-PA
AQULA_010640-PA
AQULA_010643-PA
AQULA_010646-PA
AQULA_010654-PA
AQULA_010666-PA
AQULA_010678-PA
AQULA_010694-PA
AQULA_010696-PA
AQULA_010701-PA
AQULA_010704-PA
AQULA_010706-PA
AQULA_010709-PA
AQULA_010711-PA
AQULA_010766-PA
AQULA_010779-PA
AQULA_010785-PA
AQULA_010795-PA
AQULA_010798-PA
AQULA_010802-PA
AQULA_010832-PA
AQULA_010834-PA
AQULA_010835-PA
AQULA_010856-PA
AQULA_010870-PA
AQULA_010875-PA
AQULA_010890-PA
AQULA_010893-PA
AQULA_010895-PA
AQULA_010904-PA
AQULA_010962-PA
AQULA_010969-PA
AQULA_010976-PA
AQULA_010978-PA
AQULA_010979-PA
AQULA_011001-PA
AQULA_011013-PA
AQULA_011021-PA
AQULA_011035-PA
AQULA_011055-PA
AQULA_011069-PA
AQULA_011081-PA
AQULA_011097-PA
AQULA_011098-PA
AQULA_011099-PA
AQULA_011100-PA
AQULA_011107-PA
AQULA_011111-PA
AQULA_011137-PA
AQULA_011157-PA
AQULA_011168-PA
AQULA_011177-PA
AQULA_011183-PA
AQULA_011185-PA
AQULA_011193-PA
AQULA_011200-PA
AQULA_011204-PA
AQULA_011207-PA
AQULA_011209-PA
AQULA_011221-PA
AQULA_011230-PA
AQULA_011239-PA
AQULA_011256-PA
AQULA_011258-PA
AQULA_011267-PA
AQULA_011270-PA
AQULA_011273-PA
AQULA_011294-PA
AQULA_011308-PA
AQULA_011320-PA
AQULA_011321-PA
AQULA_011351-PA
AQULA_011352-PA
AQULA_011354-PA
AQULA_011356-PA
AQULA_011361-PA
AQULA_011363-PA
AQULA_011387-PA
AQULA_011412-PA
AQULA_011440-PA
AQULA_011460-PA
AQULA_011481-PA
AQULA_011507-PA
AQULA_011511-PA
AQULA_011521-PA
AQULA_011528-PA
AQULA_011530-PA
AQULA_011532-PA
AQULA_011534-PA
AQULA_011537-PA
AQULA_011547-PA
AQULA_011550-PA
AQULA_011551-PA
AQULA_011559-PA
AQULA_011574-PA
AQULA_011578-PA
AQULA_011585-PA
AQULA_011603-PA
AQULA_011604-PA
AQULA_011605-PA
AQULA_011606-PA
AQULA_011619-PA
AQULA_011621-PA
AQULA_011630-PA
AQULA_011632-PA
AQULA_011633-PA
AQULA_011635-PA
AQULA_011647-PA
AQULA_011676-PA
AQULA_011683-PA
AQULA_011692-PA
AQULA_011693-PA
AQULA_011720-PA
AQULA_011722-PA
AQULA_011724-PA
AQULA_011725-PA
AQULA_011729-PA
AQULA_011730-PA
AQULA_011731-PA
AQULA_011736-PA
AQULA_011745-PA
AQULA_011749-PA
AQULA_011753-PA
AQULA_011754-PA
AQULA_011755-PA
AQULA_011758-PA
AQULA_011762-PA
AQULA_011764-PA
AQULA_011770-PA
AQULA_011771-PA
AQULA_011773-PA
AQULA_011775-PA
AQULA_011778-PA
AQULA_011797-PA
AQULA_011800-PA
AQULA_011813-PA
AQULA_011822-PA
AQULA_011823-PA
AQULA_011826-PA
AQULA_011838-PA
AQULA_011842-PA
AQULA_011848-PA
AQULA_011849-PA
AQULA_011899-PA
AQULA_011900-PA
AQULA_011912-PA
AQULA_011922-PA
AQULA_011930-PA
AQULA_011931-PA
AQULA_011933-PA
AQULA_011934-PA
AQULA_011950-PA
AQULA_011955-PA
AQULA_011960-PA
AQULA_011964-PA
AQULA_011965-PA
AQULA_011966-PA
AQULA_011968-PA
AQULA_011975-PA
AQULA_011979-PA
AQULA_011992-PA
AQULA_012013-PA
AQULA_012020-PA
AQULA_012029-PA
AQULA_012037-PA
AQULA_012052-PA
AQULA_012057-PA
AQULA_012059-PA
AQULA_012070-PA
AQULA_012072-PA
AQULA_012074-PA
AQULA_012075-PA
AQULA_012090-PA
AQULA_012091-PA
AQULA_012103-PA
AQULA_012112-PA
AQULA_012148-PA
AQULA_012170-PA
AQULA_012178-PA
AQULA_012179-PA
AQULA_012187-PA
AQULA_012190-PA
AQULA_012198-PA
AQULA_012211-PA
AQULA_012219-PA
AQULA_012220-PA
AQULA_012223-PA
AQULA_012224-PA
AQULA_012234-PA
AQULA_012239-PA
AQULA_012256-PA
AQULA_012262-PA
AQULA_012268-PA
AQULA_012269-PA
AQULA_012278-PA
AQULA_012285-PA
AQULA_012293-PA
AQULA_012322-PA
AQULA_012331-PA
AQULA_012343-PA
AQULA_012344-PA
AQULA_012345-PA
AQULA_012387-PA
AQULA_012415-PA
AQULA_012433-PA
AQULA_012438-PA
AQULA_012439-PA
AQULA_012456-PA
AQULA_012461-PA
AQULA_012462-PA
AQULA_012467-PA
AQULA_012489-PA
AQULA_012490-PA
AQULA_012506-PA
AQULA_012543-PA
AQULA_012550-PA
AQULA_012552-PA
AQULA_012555-PA
AQULA_012560-PA
AQULA_012564-PA
AQULA_012575-PA
AQULA_012584-PA
AQULA_012589-PA
AQULA_012599-PA
AQULA_012600-PA
AQULA_012643-PA
AQULA_012676-PA
AQULA_012690-PA
AQULA_012707-PA
AQULA_012714-PA
AQULA_012729-PA
AQULA_012737-PA
AQULA_012768-PA
AQULA_012777-PA
AQULA_012792-PA
AQULA_012824-PA
AQULA_012834-PA
AQULA_012841-PA
AQULA_012843-PA
AQULA_012863-PA
AQULA_012871-PA
AQULA_012880-PA
AQULA_012884-PA
AQULA_012885-PA
AQULA_012890-PA
AQULA_012902-PA
AQULA_012909-PA
AQULA_012913-PA
AQULA_012928-PA
AQULA_012931-PA
AQULA_012934-PA
AQULA_012944-PA
AQULA_012960-PA
AQULA_012971-PA
AQULA_012975-PA
AQULA_012997-PA
AQULA_013001-PA
AQULA_013003-PA
AQULA_013004-PA
AQULA_013005-PA
AQULA_013006-PA
AQULA_013023-PA
AQULA_013024-PA
AQULA_013040-PA
AQULA_013041-PA
AQULA_013042-PA
AQULA_013052-PA
AQULA_013053-PA
AQULA_013062-PA
AQULA_013068-PA
AQULA_013075-PA
AQULA_013077-PA
AQULA_013088-PA
AQULA_013090-PA
AQULA_013117-PA
AQULA_013120-PA
AQULA_013124-PA
AQULA_013129-PA
AQULA_013131-PA
AQULA_013133-PA
AQULA_013154-PA
AQULA_013165-PA
AQULA_013196-PA
AQULA_013201-PA
AQULA_013212-PA
AQULA_013225-PA
AQULA_013229-PA
AQULA_013280-PA
AQULA_013287-PA
AQULA_013303-PA
AQULA_013307-PA
AQULA_013314-PA
AQULA_013325-PA
AQULA_013361-PA
AQULA_013365-PA
AQULA_013369-PA
AQULA_013388-PA
AQULA_013428-PA
AQULA_013450-PA
AQULA_013462-PA
AQULA_013478-PA
AQULA_013485-PA
AQULA_013496-PA
AQULA_013502-PA
AQULA_013503-PA
AQULA_013513-PA
AQULA_013514-PA
AQULA_013520-PA
AQULA_013521-PA
AQULA_013522-PA
AQULA_013523-PA
AQULA_013550-PA
AQULA_013560-PA
AQULA_013576-PA
AQULA_013595-PA
AQULA_013596-PA
AQULA_013597-PA
AQULA_013598-PA
AQULA_013599-PA
AQULA_013600-PA
AQULA_013618-PA
AQULA_013639-PA
AQULA_013652-PA
AQULA_013658-PA
AQULA_013707-PA
AQULA_013720-PA
AQULA_013738-PA
AQULA_013754-PA
AQULA_013768-PA
AQULA_013778-PA
AQULA_013814-PA
AQULA_013816-PA
AQULA_013817-PA
AQULA_013821-PA
AQULA_013834-PA
AQULA_013839-PA
AQULA_013842-PA
AQULA_013845-PA
AQULA_013854-PA
AQULA_013861-PA
AQULA_013889-PA
AQULA_013917-PA
AQULA_013926-PA
AQULA_013930-PA
AQULA_013934-PA
AQULA_013941-PA
AQULA_013950-PA
AQULA_013967-PA
AQULA_013992-PA
AQULA_013993-PA
AQULA_013996-PA
AQULA_014001-PA
AQULA_014035-PA
AQULA_014052-PA
AQULA_014083-PA
AQULA_014109-PA
AQULA_014111-PA
AQULA_014130-PA
AQULA_014131-PA
AQULA_014139-PA
AQULA_014142-PA
AQULA_014154-PA
AQULA_014158-PA
AQULA_014159-PA
AQULA_014164-PA
AQULA_014165-PA
AQULA_014170-PA
AQULA_014171-PA
AQULA_014173-PA
AQULA_014185-PA
AQULA_014195-PA
AQULA_014197-PA
AQULA_014200-PA
AQULA_014204-PA
AQULA_014207-PA
AQULA_014209-PA
AQULA_014221-PA
AQULA_014229-PA
AQULA_014253-PA
AQULA_014264-PA
AQULA_014281-PA
AQULA_014282-PA
AQULA_014283-PA
AQULA_014284-PA
