# Supplementary material for: Firefly genomes illuminate parallel origins of bioluminescence in beetles
Source: eLife. 2018 Oct 16;7:e36495. doi: 10.7554/eLife.36495 (PMC6191289; doi:10.7554/eLife.36495)
Supplement: Figure 2—source data 1. [file elife-36495-fig2-data1.zip › 4_way/total-DROME_OGs.txt]

OG0000001
OG0000002
OG0000003
OG0000004
OG0000005
OG0000007
OG0000009
OG0000010
OG0000011
OG0000012
OG0000013
OG0000014
OG0000017
OG0000018
OG0000021
OG0000022
OG0000024
OG0000025
OG0000027
OG0000028
OG0000029
OG0000030
OG0000035
OG0000036
OG0000038
OG0000039
OG0000040
OG0000041
OG0000043
OG0000047
OG0000048
OG0000050
OG0000051
OG0000053
OG0000054
OG0000055
OG0000057
OG0000059
OG0000062
OG0000065
OG0000066
OG0000071
OG0000073
OG0000074
OG0000075
OG0000076
OG0000078
OG0000081
OG0000084
OG0000085
OG0000087
OG0000093
OG0000097
OG0000099
OG0000100
OG0000104
OG0000107
OG0000108
OG0000109
OG0000113
OG0000116
OG0000118
OG0000119
OG0000120
OG0000123
OG0000124
OG0000125
OG0000128
OG0000133
OG0000134
OG0000136
OG0000143
OG0000144
OG0000148
OG0000149
OG0000150
OG0000153
OG0000154
OG0000156
OG0000158
OG0000161
OG0000163
OG0000165
OG0000167
OG0000168
OG0000169
OG0000174
OG0000175
OG0000177
OG0000178
OG0000179
OG0000180
OG0000185
OG0000190
OG0000192
OG0000195
OG0000197
OG0000198
OG0000200
OG0000201
OG0000202
OG0000204
OG0000207
OG0000208
OG0000212
OG0000213
OG0000215
OG0000216
OG0000221
OG0000222
OG0000224
OG0000227
OG0000230
OG0000232
OG0000233
OG0000234
OG0000237
OG0000241
OG0000242
OG0000244
OG0000248
OG0000249
OG0000254
OG0000256
OG0000259
OG0000263
OG0000264
OG0000267
OG0000268
OG0000270
OG0000272
OG0000274
OG0000277
OG0000279
OG0000280
OG0000283
OG0000284
OG0000285
OG0000286
OG0000299
OG0000300
OG0000301
OG0000304
OG0000307
OG0000308
OG0000309
OG0000310
OG0000312
OG0000318
OG0000319
OG0000320
OG0000322
OG0000323
OG0000324
OG0000328
OG0000331
OG0000332
OG0000335
OG0000337
OG0000339
OG0000341
OG0000342
OG0000343
OG0000345
OG0000346
OG0000347
OG0000348
OG0000350
OG0000351
OG0000352
OG0000353
OG0000354
OG0000356
OG0000359
OG0000360
OG0000361
OG0000366
OG0000367
OG0000368
OG0000369
OG0000371
OG0000373
OG0000377
OG0000379
OG0000380
OG0000381
OG0000382
OG0000384
OG0000385
OG0000387
OG0000388
OG0000392
OG0000394
OG0000399
OG0000400
OG0000402
OG0000403
OG0000404
OG0000407
OG0000408
OG0000412
OG0000413
OG0000414
OG0000415
OG0000417
OG0000418
OG0000419
OG0000420
OG0000423
OG0000424
OG0000426
OG0000427
OG0000433
OG0000435
OG0000436
OG0000443
OG0000444
OG0000445
OG0000448
OG0000449
OG0000451
OG0000452
OG0000454
OG0000455
OG0000456
OG0000457
OG0000458
OG0000459
OG0000461
OG0000462
OG0000464
OG0000465
OG0000466
OG0000467
OG0000468
OG0000471
OG0000473
OG0000474
OG0000475
OG0000476
OG0000477
OG0000479
OG0000482
OG0000483
OG0000490
OG0000494
OG0000495
OG0000496
OG0000501
OG0000502
OG0000504
OG0000505
OG0000506
OG0000507
OG0000508
OG0000510
OG0000511
OG0000514
OG0000515
OG0000516
OG0000517
OG0000519
OG0000520
OG0000521
OG0000523
OG0000531
OG0000532
OG0000533
OG0000534
OG0000536
OG0000537
OG0000538
OG0000539
OG0000541
OG0000542
OG0000543
OG0000544
OG0000545
OG0000546
OG0000548
OG0000549
OG0000551
OG0000552
OG0000553
OG0000555
OG0000556
OG0000558
OG0000559
OG0000561
OG0000566
OG0000568
OG0000569
OG0000570
OG0000573
OG0000574
OG0000575
OG0000576
OG0000580
OG0000582
OG0000583
OG0000586
OG0000587
OG0000590
OG0000591
OG0000593
OG0000594
OG0000596
OG0000597
OG0000598
OG0000599
OG0000602
OG0000605
OG0000606
OG0000609
OG0000610
OG0000611
OG0000612
OG0000613
OG0000614
OG0000615
OG0000616
OG0000617
OG0000618
OG0000619
OG0000621
OG0000622
OG0000624
OG0000625
OG0000626
OG0000627
OG0000628
OG0000630
OG0000631
OG0000633
OG0000634
OG0000636
OG0000637
OG0000638
OG0000639
OG0000640
OG0000641
OG0000642
OG0000643
OG0000644
OG0000645
OG0000646
OG0000647
OG0000648
OG0000649
OG0000650
OG0000651
OG0000652
OG0000653
OG0000654
OG0000656
OG0000657
OG0000658
OG0000660
OG0000661
OG0000665
OG0000668
OG0000669
OG0000672
OG0000675
OG0000677
OG0000678
OG0000680
OG0000681
OG0000682
OG0000683
OG0000684
OG0000687
OG0000688
OG0000689
OG0000690
OG0000692
OG0000695
OG0000698
OG0000699
OG0000701
OG0000702
OG0000703
OG0000704
OG0000705
OG0000706
OG0000708
OG0000709
OG0000710
OG0000713
OG0000714
OG0000715
OG0000717
OG0000718
OG0000719
OG0000720
OG0000721
OG0000722
OG0000725
OG0000727
OG0000728
OG0000729
OG0000730
OG0000732
OG0000737
OG0000738
OG0000740
OG0000741
OG0000742
OG0000743
OG0000744
OG0000745
OG0000746
OG0000747
OG0000748
OG0000749
OG0000750
OG0000751
OG0000752
OG0000753
OG0000754
OG0000755
OG0000756
OG0000758
OG0000759
OG0000760
OG0000761
OG0000762
OG0000763
OG0000765
OG0000766
OG0000767
OG0000768
OG0000769
OG0000770
OG0000771
OG0000772
OG0000773
OG0000774
OG0000775
OG0000776
OG0000777
OG0000779
OG0000780
OG0000781
OG0000782
OG0000783
OG0000784
OG0000785
OG0000787
OG0000788
OG0000789
OG0000790
OG0000791
OG0000792
OG0000793
OG0000794
OG0000795
OG0000796
OG0000797
OG0000798
OG0000799
OG0000801
OG0000802
OG0000803
OG0000804
OG0000805
OG0000813
OG0000814
OG0000816
OG0000817
OG0000819
OG0000820
OG0000821
OG0000822
OG0000825
OG0000826
OG0000829
OG0000833
OG0000834
OG0000835
OG0000837
OG0000839
OG0000840
OG0000841
OG0000843
OG0000844
OG0000847
OG0000848
OG0000849
OG0000852
OG0000853
OG0000854
OG0000855
OG0000857
OG0000858
OG0000859
OG0000860
OG0000861
OG0000862
OG0000863
OG0000864
OG0000866
OG0000867
OG0000868
OG0000869
OG0000870
OG0000871
OG0000872
OG0000873
OG0000874
OG0000876
OG0000878
OG0000879
OG0000880
OG0000881
OG0000882
OG0000885
OG0000886
OG0000887
OG0000888
OG0000889
OG0000890
OG0000892
OG0000893
OG0000894
OG0000896
OG0000897
OG0000898
OG0000900
OG0000901
OG0000902
OG0000903
OG0000905
OG0000906
OG0000907
OG0000908
OG0000909
OG0000910
OG0000911
OG0000912
OG0000914
OG0000915
OG0000916
OG0000917
OG0000918
OG0000919
OG0000920
OG0000921
OG0000922
OG0000923
OG0000924
OG0000925
OG0000926
OG0000927
OG0000928
OG0000929
OG0000930
OG0000931
OG0000932
OG0000933
OG0000934
OG0000936
OG0000937
OG0000938
OG0000939
OG0000940
OG0000941
OG0000942
OG0000945
OG0000946
OG0000949
OG0000952
OG0000953
OG0000954
OG0000957
OG0000958
OG0000961
OG0000962
OG0000964
OG0000965
OG0000966
OG0000967
OG0000968
OG0000970
OG0000972
OG0000973
OG0000974
OG0000977
OG0000978
OG0000980
OG0000982
OG0000983
OG0000984
OG0000985
OG0000986
OG0000987
OG0000988
OG0000989
OG0000990
OG0000992
OG0000993
OG0000994
OG0000995
OG0000997
OG0000998
OG0000999
OG0001000
OG0001004
OG0001006
OG0001009
OG0001010
OG0001011
OG0001013
OG0001015
OG0001016
OG0001017
OG0001018
OG0001019
OG0001020
OG0001021
OG0001022
OG0001023
OG0001025
OG0001026
OG0001028
OG0001029
OG0001030
OG0001031
OG0001032
OG0001033
OG0001034
OG0001035
OG0001036
OG0001038
OG0001039
OG0001040
OG0001041
OG0001042
OG0001043
OG0001044
OG0001045
OG0001046
OG0001047
OG0001048
OG0001049
OG0001050
OG0001051
OG0001054
OG0001056
OG0001057
OG0001058
OG0001059
OG0001061
OG0001064
OG0001065
OG0001066
OG0001067
OG0001068
OG0001069
OG0001070
OG0001072
OG0001073
OG0001074
OG0001075
OG0001076
OG0001077
OG0001078
OG0001079
OG0001080
OG0001081
OG0001082
OG0001083
OG0001084
OG0001085
OG0001088
OG0001090
OG0001091
OG0001092
OG0001093
OG0001094
OG0001095
OG0001097
OG0001098
OG0001099
OG0001100
OG0001101
OG0001103
OG0001105
OG0001107
OG0001108
OG0001109
OG0001110
OG0001111
OG0001112
OG0001113
OG0001114
OG0001115
OG0001116
OG0001117
OG0001119
OG0001120
OG0001121
OG0001123
OG0001124
OG0001125
OG0001126
OG0001127
OG0001128
OG0001129
OG0001130
OG0001131
OG0001132
OG0001133
OG0001134
OG0001135
OG0001136
OG0001138
OG0001139
OG0001141
OG0001142
OG0001143
OG0001144
OG0001145
OG0001146
OG0001147
OG0001148
OG0001150
OG0001151
OG0001152
OG0001154
OG0001155
OG0001156
OG0001157
OG0001158
OG0001159
OG0001160
OG0001161
OG0001162
OG0001163
OG0001165
OG0001166
OG0001167
OG0001169
OG0001170
OG0001171
OG0001173
OG0001174
OG0001175
OG0001176
OG0001177
OG0001178
OG0001179
OG0001180
OG0001181
OG0001182
OG0001183
OG0001184
OG0001185
OG0001186
OG0001187
OG0001188
OG0001189
OG0001190
OG0001191
OG0001192
OG0001193
OG0001194
OG0001195
OG0001196
OG0001197
OG0001198
OG0001199
OG0001200
OG0001201
OG0001202
OG0001203
OG0001204
OG0001205
OG0001207
OG0001209
OG0001210
OG0001211
OG0001212
OG0001213
OG0001214
OG0001215
OG0001216
OG0001217
OG0001218
OG0001219
OG0001220
OG0001221
OG0001222
OG0001223
OG0001224
OG0001225
OG0001226
OG0001227
OG0001228
OG0001230
OG0001231
OG0001232
OG0001233
OG0001234
OG0001235
OG0001236
OG0001237
OG0001238
OG0001240
OG0001241
OG0001242
OG0001243
OG0001246
OG0001247
OG0001248
OG0001249
OG0001250
OG0001251
OG0001252
OG0001261
OG0001264
OG0001271
OG0001273
OG0001274
OG0001275
OG0001276
OG0001277
OG0001278
OG0001279
OG0001282
OG0001284
OG0001285
OG0001286
OG0001287
OG0001290
OG0001291
OG0001294
OG0001295
OG0001296
OG0001297
OG0001298
OG0001299
OG0001300
OG0001301
OG0001302
OG0001305
OG0001306
OG0001307
OG0001308
OG0001310
OG0001311
OG0001313
OG0001314
OG0001315
OG0001316
OG0001317
OG0001318
OG0001319
OG0001320
OG0001322
OG0001323
OG0001324
OG0001325
OG0001326
OG0001327
OG0001328
OG0001329
OG0001330
OG0001331
OG0001332
OG0001333
OG0001334
OG0001335
OG0001336
OG0001337
OG0001338
OG0001339
OG0001340
OG0001341
OG0001342
OG0001343
OG0001344
OG0001345
OG0001346
OG0001347
OG0001348
OG0001349
OG0001351
OG0001352
OG0001354
OG0001356
OG0001358
OG0001359
OG0001360
OG0001361
OG0001362
OG0001363
OG0001365
OG0001366
OG0001367
OG0001368
OG0001369
OG0001370
OG0001371
OG0001372
OG0001373
OG0001374
OG0001376
OG0001377
OG0001379
OG0001380
OG0001382
OG0001383
OG0001384
OG0001385
OG0001387
OG0001389
OG0001390
OG0001391
OG0001392
OG0001393
OG0001394
OG0001396
OG0001397
OG0001398
OG0001400
OG0001401
OG0001403
OG0001404
OG0001406
OG0001407
OG0001408
OG0001409
OG0001410
OG0001411
OG0001412
OG0001413
OG0001414
OG0001416
OG0001417
OG0001419
OG0001420
OG0001422
OG0001424
OG0001425
OG0001426
OG0001427
OG0001428
OG0001429
OG0001430
OG0001431
OG0001432
OG0001433
OG0001434
OG0001435
OG0001437
OG0001438
OG0001440
OG0001441
OG0001442
OG0001443
OG0001444
OG0001445
OG0001447
OG0001448
OG0001449
OG0001450
OG0001452
OG0001453
OG0001454
OG0001455
OG0001456
OG0001458
OG0001459
OG0001460
OG0001464
OG0001465
OG0001466
OG0001467
OG0001468
OG0001469
OG0001470
OG0001471
OG0001472
OG0001473
OG0001474
OG0001475
OG0001476
OG0001477
OG0001479
OG0001481
OG0001482
OG0001483
OG0001484
OG0001485
OG0001486
OG0001487
OG0001488
OG0001489
OG0001490
OG0001491
OG0001492
OG0001493
OG0001494
OG0001495
OG0001496
OG0001497
OG0001498
OG0001499
OG0001500
OG0001501
OG0001502
OG0001503
OG0001504
OG0001505
OG0001506
OG0001507
OG0001508
OG0001509
OG0001511
OG0001512
OG0001513
OG0001514
OG0001515
OG0001516
OG0001517
OG0001518
OG0001519
OG0001520
OG0001521
OG0001522
OG0001523
OG0001524
OG0001525
OG0001526
OG0001527
OG0001529
OG0001530
OG0001532
OG0001533
OG0001534
OG0001535
OG0001536
OG0001537
OG0001538
OG0001539
OG0001540
OG0001541
OG0001542
OG0001543
OG0001544
OG0001545
OG0001547
OG0001548
OG0001549
OG0001550
OG0001552
OG0001553
OG0001554
OG0001555
OG0001556
OG0001557
OG0001558
OG0001559
OG0001560
OG0001561
OG0001562
OG0001563
OG0001564
OG0001565
OG0001566
OG0001567
OG0001568
OG0001569
OG0001570
OG0001571
OG0001572
OG0001573
OG0001574
OG0001575
OG0001576
OG0001577
OG0001578
OG0001579
OG0001580
OG0001581
OG0001583
OG0001584
OG0001585
OG0001586
OG0001587
OG0001588
OG0001589
OG0001590
OG0001592
OG0001593
OG0001594
OG0001595
OG0001596
OG0001597
OG0001598
OG0001599
OG0001600
OG0001601
OG0001602
OG0001604
OG0001605
OG0001607
OG0001608
OG0001609
OG0001610
OG0001611
OG0001612
OG0001613
OG0001614
OG0001615
OG0001616
OG0001617
OG0001618
OG0001619
OG0001621
OG0001622
OG0001623
OG0001624
OG0001625
OG0001626
OG0001627
OG0001628
OG0001629
OG0001630
OG0001631
OG0001632
OG0001634
OG0001635
OG0001636
OG0001637
OG0001638
OG0001639
OG0001640
OG0001641
OG0001642
OG0001643
OG0001644
OG0001645
OG0001646
OG0001647
OG0001648
OG0001649
OG0001650
OG0001651
OG0001653
OG0001654
OG0001655
OG0001656
OG0001657
OG0001658
OG0001659
OG0001660
OG0001661
OG0001662
OG0001663
OG0001664
OG0001665
OG0001666
OG0001667
OG0001668
OG0001670
OG0001671
OG0001672
OG0001673
OG0001674
OG0001675
OG0001676
OG0001677
OG0001678
OG0001679
OG0001680
OG0001682
OG0001683
OG0001684
OG0001685
OG0001686
OG0001687
OG0001688
OG0001689
OG0001690
OG0001691
OG0001692
OG0001693
OG0001694
OG0001695
OG0001696
OG0001697
OG0001698
OG0001699
OG0001700
OG0001701
OG0001702
OG0001703
OG0001704
OG0001705
OG0001706
OG0001707
OG0001708
OG0001709
OG0001710
OG0001711
OG0001712
OG0001713
OG0001714
OG0001715
OG0001716
OG0001717
OG0001718
OG0001720
OG0001722
OG0001723
OG0001724
OG0001725
OG0001726
OG0001727
OG0001728
OG0001729
OG0001731
OG0001732
OG0001733
OG0001734
OG0001735
OG0001736
OG0001737
OG0001738
OG0001739
OG0001740
OG0001741
OG0001742
OG0001743
OG0001745
OG0001746
OG0001747
OG0001748
OG0001750
OG0001752
OG0001753
OG0001755
OG0001757
OG0001758
OG0001759
OG0001760
OG0001761
OG0001762
OG0001763
OG0001764
OG0001765
OG0001766
OG0001768
OG0001769
OG0001770
OG0001772
OG0001773
OG0001774
OG0001775
OG0001776
OG0001777
OG0001778
OG0001779
OG0001780
OG0001781
OG0001782
OG0001783
OG0001784
OG0001789
OG0001792
OG0001798
OG0001799
OG0001800
OG0001802
OG0001803
OG0001804
OG0001805
OG0001808
OG0001809
OG0001810
OG0001812
OG0001813
OG0001814
OG0001816
OG0001817
OG0001818
OG0001819
OG0001820
OG0001821
OG0001822
OG0001823
OG0001824
OG0001825
OG0001826
OG0001827
OG0001828
OG0001829
OG0001830
OG0001832
OG0001833
OG0001834
OG0001835
OG0001837
OG0001838
OG0001839
OG0001840
OG0001841
OG0001842
OG0001843
OG0001844
OG0001845
OG0001846
OG0001847
OG0001848
OG0001849
OG0001850
OG0001851
OG0001853
OG0001855
OG0001856
OG0001857
OG0001858
OG0001860
OG0001861
OG0001862
OG0001863
OG0001864
OG0001865
OG0001866
OG0001867
OG0001868
OG0001869
OG0001870
OG0001871
OG0001872
OG0001873
OG0001874
OG0001875
OG0001876
OG0001878
OG0001879
OG0001880
OG0001881
OG0001883
OG0001884
OG0001885
OG0001886
OG0001888
OG0001889
OG0001890
OG0001891
OG0001892
OG0001893
OG0001894
OG0001895
OG0001896
OG0001897
OG0001898
OG0001899
OG0001900
OG0001901
OG0001902
OG0001903
OG0001904
OG0001905
OG0001906
OG0001907
OG0001908
OG0001909
OG0001910
OG0001911
OG0001912
OG0001913
OG0001914
OG0001915
OG0001916
OG0001917
OG0001919
OG0001920
OG0001921
OG0001922
OG0001923
OG0001924
OG0001927
OG0001928
OG0001929
OG0001930
OG0001932
OG0001933
OG0001934
OG0001935
OG0001936
OG0001937
OG0001939
OG0001940
OG0001941
OG0001942
OG0001943
OG0001944
OG0001945
OG0001946
OG0001947
OG0001948
OG0001949
OG0001950
OG0001951
OG0001952
OG0001954
OG0001955
OG0001956
OG0001957
OG0001958
OG0001959
OG0001960
OG0001961
OG0001962
OG0001963
OG0001964
OG0001965
OG0001966
OG0001967
OG0001968
OG0001969
OG0001970
OG0001972
OG0001973
OG0001974
OG0001975
OG0001976
OG0001977
OG0001978
OG0001980
OG0001981
OG0001983
OG0001985
OG0001986
OG0001987
OG0001989
OG0001990
OG0001991
OG0001993
OG0001994
OG0001996
OG0001997
OG0001998
OG0001999
OG0002000
OG0002001
OG0002002
OG0002004
OG0002005
OG0002006
OG0002007
OG0002008
OG0002009
OG0002010
OG0002011
OG0002012
OG0002013
OG0002014
OG0002015
OG0002016
OG0002017
OG0002020
OG0002021
OG0002022
OG0002023
OG0002024
OG0002025
OG0002026
OG0002027
OG0002028
OG0002029
OG0002030
OG0002031
OG0002032
OG0002033
OG0002034
OG0002035
OG0002036
OG0002037
OG0002038
OG0002040
OG0002041
OG0002044
OG0002045
OG0002046
OG0002047
OG0002049
OG0002050
OG0002051
OG0002052
OG0002054
OG0002055
OG0002056
OG0002057
OG0002058
OG0002059
OG0002060
OG0002061
OG0002062
OG0002063
OG0002065
OG0002066
OG0002067
OG0002068
OG0002069
OG0002070
OG0002071
OG0002072
OG0002073
OG0002074
OG0002075
OG0002077
OG0002078
OG0002080
OG0002081
OG0002083
OG0002084
OG0002085
OG0002086
OG0002087
OG0002088
OG0002089
OG0002090
OG0002091
OG0002092
OG0002093
OG0002094
OG0002095
OG0002097
OG0002098
OG0002099
OG0002100
OG0002101
OG0002102
OG0002103
OG0002105
OG0002106
OG0002107
OG0002108
OG0002109
OG0002110
OG0002111
OG0002112
OG0002113
OG0002114
OG0002115
OG0002116
OG0002117
OG0002118
OG0002119
OG0002120
OG0002121
OG0002122
OG0002123
OG0002124
OG0002125
OG0002126
OG0002127
OG0002128
OG0002131
OG0002132
OG0002133
OG0002134
OG0002135
OG0002136
OG0002137
OG0002138
OG0002139
OG0002140
OG0002141
OG0002143
OG0002144
OG0002145
OG0002146
OG0002147
OG0002148
OG0002149
OG0002150
OG0002151
OG0002153
OG0002154
OG0002155
OG0002157
OG0002158
OG0002160
OG0002163
OG0002164
OG0002165
OG0002166
OG0002167
OG0002168
OG0002169
OG0002170
OG0002171
OG0002172
OG0002174
OG0002175
OG0002176
OG0002177
OG0002179
OG0002180
OG0002181
OG0002182
OG0002183
OG0002184
OG0002185
OG0002186
OG0002187
OG0002188
OG0002189
OG0002190
OG0002191
OG0002192
OG0002193
OG0002194
OG0002195
OG0002196
OG0002197
OG0002198
OG0002199
OG0002200
OG0002201
OG0002202
OG0002203
OG0002204
OG0002206
OG0002208
OG0002210
OG0002211
OG0002212
OG0002213
OG0002214
OG0002215
OG0002217
OG0002218
OG0002220
OG0002221
OG0002223
OG0002224
OG0002225
OG0002226
OG0002227
OG0002228
OG0002229
OG0002230
OG0002231
OG0002232
OG0002233
OG0002234
OG0002235
OG0002236
OG0002237
OG0002238
OG0002239
OG0002240
OG0002241
OG0002242
OG0002243
OG0002244
OG0002245
OG0002246
OG0002247
OG0002248
OG0002249
OG0002250
OG0002251
OG0002252
OG0002253
OG0002254
OG0002255
OG0002256
OG0002257
OG0002258
OG0002259
OG0002260
OG0002261
OG0002262
OG0002263
OG0002264
OG0002265
OG0002266
OG0002267
OG0002268
OG0002270
OG0002271
OG0002272
OG0002273
OG0002274
OG0002275
OG0002276
OG0002277
OG0002278
OG0002279
OG0002280
OG0002281
OG0002282
OG0002283
OG0002284
OG0002285
OG0002286
OG0002288
OG0002289
OG0002291
OG0002292
OG0002293
OG0002294
OG0002295
OG0002296
OG0002297
OG0002298
OG0002299
OG0002300
OG0002301
OG0002302
OG0002303
OG0002305
OG0002307
OG0002308
OG0002310
OG0002312
OG0002313
OG0002314
OG0002315
OG0002316
OG0002317
OG0002318
OG0002320
OG0002322
OG0002324
OG0002325
OG0002326
OG0002327
OG0002328
OG0002329
OG0002330
OG0002331
OG0002332
OG0002333
OG0002334
OG0002335
OG0002336
OG0002337
OG0002338
OG0002339
OG0002341
OG0002342
OG0002343
OG0002344
OG0002345
OG0002346
OG0002347
OG0002348
OG0002349
OG0002350
OG0002351
OG0002352
OG0002353
OG0002354
OG0002355
OG0002356
OG0002357
OG0002358
OG0002359
OG0002360
OG0002361
OG0002362
OG0002364
OG0002365
OG0002366
OG0002367
OG0002368
OG0002369
OG0002370
OG0002371
OG0002372
OG0002373
OG0002374
OG0002375
OG0002376
OG0002377
OG0002378
OG0002379
OG0002380
OG0002382
OG0002383
OG0002384
OG0002385
OG0002386
OG0002387
OG0002388
OG0002389
OG0002390
OG0002391
OG0002392
OG0002393
OG0002395
OG0002396
OG0002398
OG0002399
OG0002400
OG0002401
OG0002402
OG0002403
OG0002404
OG0002405
OG0002406
OG0002407
OG0002408
OG0002409
OG0002410
OG0002411
OG0002412
OG0002413
OG0002414
OG0002416
OG0002417
OG0002418
OG0002419
OG0002420
OG0002421
OG0002422
OG0002424
OG0002425
OG0002426
OG0002427
OG0002428
OG0002429
OG0002430
OG0002431
OG0002432
OG0002433
OG0002434
OG0002435
OG0002436
OG0002437
OG0002438
OG0002439
OG0002440
OG0002441
OG0002443
OG0002444
OG0002445
OG0002447
OG0002448
OG0002449
OG0002450
OG0002451
OG0002452
OG0002453
OG0002454
OG0002455
OG0002456
OG0002457
OG0002458
OG0002459
OG0002460
OG0002461
OG0002462
OG0002463
OG0002464
OG0002465
OG0002466
OG0002467
OG0002468
OG0002469
OG0002470
OG0002471
OG0002473
OG0002474
OG0002475
OG0002477
OG0002478
OG0002479
OG0002480
OG0002481
OG0002482
OG0002483
OG0002484
OG0002485
OG0002486
OG0002488
OG0002489
OG0002490
OG0002491
OG0002492
OG0002493
OG0002494
OG0002495
OG0002496
OG0002497
OG0002498
OG0002499
OG0002500
OG0002501
OG0002502
OG0002505
OG0002506
OG0002507
OG0002508
OG0002509
OG0002510
OG0002511
OG0002512
OG0002513
OG0002514
OG0002515
OG0002516
OG0002517
OG0002518
OG0002519
OG0002522
OG0002523
OG0002524
OG0002525
OG0002526
OG0002527
OG0002528
OG0002529
OG0002530
OG0002531
OG0002532
OG0002533
OG0002534
OG0002535
OG0002536
OG0002537
OG0002538
OG0002539
OG0002540
OG0002541
OG0002542
OG0002543
OG0002545
OG0002546
OG0002547
OG0002548
OG0002549
OG0002550
OG0002551
OG0002552
OG0002553
OG0002555
OG0002556
OG0002557
OG0002558
OG0002559
OG0002560
OG0002561
OG0002562
OG0002563
OG0002565
OG0002566
OG0002567
OG0002568
OG0002569
OG0002570
OG0002571
OG0002572
OG0002573
OG0002574
OG0002575
OG0002576
OG0002577
OG0002578
OG0002579
OG0002580
OG0002581
OG0002582
OG0002583
OG0002584
OG0002585
OG0002586
OG0002587
OG0002588
OG0002589
OG0002590
OG0002591
OG0002592
OG0002593
OG0002594
OG0002595
OG0002596
OG0002597
OG0002598
OG0002599
OG0002600
OG0002601
OG0002602
OG0002603
OG0002606
OG0002607
OG0002608
OG0002609
OG0002611
OG0002612
OG0002613
OG0002614
OG0002616
OG0002617
OG0002618
OG0002619
OG0002621
OG0002622
OG0002623
OG0002624
OG0002625
OG0002626
OG0002627
OG0002629
OG0002630
OG0002631
OG0002632
OG0002633
OG0002634
OG0002636
OG0002637
OG0002639
OG0002640
OG0002641
OG0002642
OG0002643
OG0002644
OG0002645
OG0002646
OG0002647
OG0002648
OG0002650
OG0002651
OG0002652
OG0002654
OG0002655
OG0002656
OG0002657
OG0002658
OG0002659
OG0002660
OG0002661
OG0002662
OG0002663
OG0002664
OG0002665
OG0002666
OG0002667
OG0002668
OG0002669
OG0002670
OG0002671
OG0002672
OG0002673
OG0002674
OG0002675
OG0002676
OG0002677
OG0002678
OG0002679
OG0002680
OG0002681
OG0002682
OG0002683
OG0002684
OG0002685
OG0002686
OG0002687
OG0002688
OG0002689
OG0002690
OG0002691
OG0002692
OG0002693
OG0002694
OG0002695
OG0002696
OG0002698
OG0002699
OG0002700
OG0002701
OG0002702
OG0002703
OG0002704
OG0002705
OG0002706
OG0002707
OG0002708
OG0002709
OG0002710
OG0002711
OG0002712
OG0002713
OG0002714
OG0002715
OG0002716
OG0002717
OG0002718
OG0002719
OG0002720
OG0002721
OG0002722
OG0002723
OG0002724
OG0002726
OG0002727
OG0002728
OG0002729
OG0002730
OG0002731
OG0002732
OG0002735
OG0002736
OG0002737
OG0002738
OG0002739
OG0002740
OG0002741
OG0002742
OG0002743
OG0002744
OG0002745
OG0002746
OG0002747
OG0002748
OG0002749
OG0002750
OG0002751
OG0002752
OG0002753
OG0002754
OG0002755
OG0002756
OG0002757
OG0002758
OG0002759
OG0002760
OG0002761
OG0002762
OG0002763
OG0002765
OG0002767
OG0002768
OG0002769
OG0002770
OG0002771
OG0002772
OG0002773
OG0002774
OG0002775
OG0002776
OG0002777
OG0002778
OG0002779
OG0002780
OG0002781
OG0002782
OG0002783
OG0002784
OG0002785
OG0002786
OG0002787
OG0002788
OG0002789
OG0002790
OG0002791
OG0002792
OG0002793
OG0002794
OG0002795
OG0002796
OG0002797
OG0002798
OG0002799
OG0002800
OG0002801
OG0002802
OG0002803
OG0002804
OG0002807
OG0002808
OG0002809
OG0002810
OG0002811
OG0002812
OG0002814
OG0002815
OG0002816
OG0002817
OG0002818
OG0002819
OG0002820
OG0002821
OG0002822
OG0002823
OG0002824
OG0002825
OG0002826
OG0002827
OG0002828
OG0002829
OG0002830
OG0002831
OG0002833
OG0002834
OG0002835
OG0002836
OG0002837
OG0002838
OG0002839
OG0002840
OG0002841
OG0002842
OG0002843
OG0002844
OG0002845
OG0002846
OG0002847
OG0002848
OG0002849
OG0002850
OG0002851
OG0002852
OG0002853
OG0002854
OG0002855
OG0002856
OG0002857
OG0002858
OG0002859
OG0002860
OG0002861
OG0002862
OG0002863
OG0002864
OG0002865
OG0002866
OG0002869
OG0002871
OG0002872
OG0002873
OG0002874
OG0002875
OG0002878
OG0002879
OG0002880
OG0002881
OG0002882
OG0002883
OG0002884
OG0002885
OG0002886
OG0002887
OG0002888
OG0002889
OG0002890
OG0002891
OG0002892
OG0002894
OG0002895
OG0002896
OG0002897
OG0002898
OG0002899
OG0002901
OG0002902
OG0002903
OG0002904
OG0002905
OG0002906
OG0002907
OG0002908
OG0002909
OG0002910
OG0002912
OG0002913
OG0002914
OG0002915
OG0002916
OG0002917
OG0002919
OG0002920
OG0002921
OG0002922
OG0002923
OG0002924
OG0002926
OG0002927
OG0002928
OG0002929
OG0002930
OG0002931
OG0002932
OG0002933
OG0002934
OG0002935
OG0002936
OG0002937
OG0002938
OG0002939
OG0002940
OG0002942
OG0002943
OG0002944
OG0002945
OG0002946
OG0002947
OG0002948
OG0002949
OG0002950
OG0002951
OG0002952
OG0002953
OG0002954
OG0002955
OG0002956
OG0002957
OG0002958
OG0002959
OG0002960
OG0002961
OG0002962
OG0002963
OG0002965
OG0002966
OG0002967
OG0002968
OG0002969
OG0002970
OG0002971
OG0002972
OG0002974
OG0002975
OG0002976
OG0002977
OG0002978
OG0002979
OG0002980
OG0002981
OG0002982
OG0002983
OG0002984
OG0002985
OG0002986
OG0002987
OG0002988
OG0002990
OG0002991
OG0002992
OG0002994
OG0002995
OG0002996
OG0002997
OG0002998
OG0002999
OG0003000
OG0003001
OG0003002
OG0003003
OG0003004
OG0003005
OG0003006
OG0003007
OG0003008
OG0003009
OG0003010
OG0003011
OG0003012
OG0003013
OG0003014
OG0003015
OG0003016
OG0003017
OG0003018
OG0003019
OG0003020
OG0003021
OG0003022
OG0003024
OG0003025
OG0003026
OG0003027
OG0003028
OG0003029
OG0003030
OG0003031
OG0003032
OG0003033
OG0003034
OG0003035
OG0003036
OG0003037
OG0003038
OG0003039
OG0003040
OG0003041
OG0003042
OG0003043
OG0003044
OG0003045
OG0003046
OG0003047
OG0003048
OG0003049
OG0003050
OG0003051
OG0003052
OG0003053
OG0003054
OG0003056
OG0003057
OG0003058
OG0003059
OG0003060
OG0003061
OG0003062
OG0003063
OG0003064
OG0003065
OG0003066
OG0003068
OG0003069
OG0003070
OG0003072
OG0003073
OG0003074
OG0003075
OG0003076
OG0003077
OG0003079
OG0003080
OG0003081
OG0003082
OG0003083
OG0003084
OG0003085
OG0003086
OG0003087
OG0003088
OG0003089
OG0003091
OG0003092
OG0003093
OG0003094
OG0003096
OG0003097
OG0003098
OG0003099
OG0003100
OG0003101
OG0003102
OG0003103
OG0003104
OG0003105
OG0003106
OG0003107
OG0003108
OG0003109
OG0003110
OG0003111
OG0003112
OG0003113
OG0003114
OG0003115
OG0003116
OG0003117
OG0003119
OG0003120
OG0003121
OG0003122
OG0003124
OG0003125
OG0003126
OG0003127
OG0003128
OG0003129
OG0003130
OG0003131
OG0003132
OG0003133
OG0003134
OG0003135
OG0003136
OG0003137
OG0003138
OG0003139
OG0003140
OG0003141
OG0003142
OG0003146
OG0003147
OG0003149
OG0003150
OG0003151
OG0003152
OG0003153
OG0003154
OG0003155
OG0003156
OG0003157
OG0003158
OG0003159
OG0003160
OG0003161
OG0003162
OG0003163
OG0003164
OG0003165
OG0003166
OG0003167
OG0003168
OG0003169
OG0003170
OG0003171
OG0003172
OG0003173
OG0003174
OG0003175
OG0003176
OG0003177
OG0003178
OG0003179
OG0003180
OG0003181
OG0003182
OG0003183
OG0003184
OG0003185
OG0003187
OG0003188
OG0003189
OG0003190
OG0003191
OG0003192
OG0003193
OG0003194
OG0003195
OG0003196
OG0003197
OG0003198
OG0003200
OG0003201
OG0003202
OG0003203
OG0003204
OG0003205
OG0003206
OG0003207
OG0003208
OG0003210
OG0003211
OG0003212
OG0003213
OG0003214
OG0003216
OG0003217
OG0003218
OG0003219
OG0003220
OG0003221
OG0003223
OG0003224
OG0003225
OG0003226
OG0003227
OG0003228
OG0003229
OG0003230
OG0003231
OG0003232
OG0003233
OG0003234
OG0003235
OG0003236
OG0003237
OG0003238
OG0003240
OG0003241
OG0003242
OG0003243
OG0003244
OG0003245
OG0003246
OG0003247
OG0003248
OG0003249
OG0003250
OG0003252
OG0003254
OG0003255
OG0003256
OG0003257
OG0003263
OG0003268
OG0003269
OG0003271
OG0003273
OG0003274
OG0003275
OG0003277
OG0003278
OG0003280
OG0003282
OG0003283
OG0003286
OG0003288
OG0003290
OG0003291
OG0003296
OG0003297
OG0003298
OG0003299
OG0003300
OG0003301
OG0003302
OG0003303
OG0003304
OG0003305
OG0003310
OG0003311
OG0003313
OG0003314
OG0003315
OG0003316
OG0003317
OG0003318
OG0003319
OG0003320
OG0003321
OG0003322
OG0003323
OG0003324
OG0003326
OG0003327
OG0003328
OG0003329
OG0003330
OG0003331
OG0003333
OG0003334
OG0003335
OG0003336
OG0003338
OG0003339
OG0003340
OG0003341
OG0003342
OG0003343
OG0003344
OG0003345
OG0003346
OG0003347
OG0003348
OG0003349
OG0003350
OG0003351
OG0003352
OG0003353
OG0003354
OG0003355
OG0003356
OG0003357
OG0003358
OG0003359
OG0003360
OG0003361
OG0003362
OG0003363
OG0003364
OG0003366
OG0003367
OG0003368
OG0003369
OG0003370
OG0003371
OG0003372
OG0003373
OG0003375
OG0003376
OG0003377
OG0003378
OG0003379
OG0003380
OG0003381
OG0003382
OG0003383
OG0003384
OG0003385
OG0003386
OG0003387
OG0003388
OG0003389
OG0003390
OG0003391
OG0003392
OG0003393
OG0003394
OG0003395
OG0003396
OG0003397
OG0003398
OG0003399
OG0003400
OG0003401
OG0003402
OG0003405
OG0003406
OG0003407
OG0003409
OG0003410
OG0003411
OG0003412
OG0003413
OG0003414
OG0003415
OG0003417
OG0003418
OG0003419
OG0003420
OG0003421
OG0003422
OG0003423
OG0003424
OG0003425
OG0003426
OG0003427
OG0003428
OG0003429
OG0003430
OG0003432
OG0003433
OG0003434
OG0003435
OG0003436
OG0003437
OG0003438
OG0003439
OG0003440
OG0003441
OG0003442
OG0003443
OG0003445
OG0003446
OG0003447
OG0003448
OG0003449
OG0003450
OG0003451
OG0003452
OG0003453
OG0003454
OG0003455
OG0003456
OG0003458
OG0003460
OG0003461
OG0003462
OG0003463
OG0003464
OG0003465
OG0003466
OG0003467
OG0003468
OG0003469
OG0003470
OG0003471
OG0003473
OG0003474
OG0003475
OG0003476
OG0003477
OG0003478
OG0003480
OG0003481
OG0003482
OG0003483
OG0003484
OG0003485
OG0003486
OG0003487
OG0003488
OG0003489
OG0003490
OG0003491
OG0003492
OG0003493
OG0003494
OG0003495
OG0003496
OG0003497
OG0003498
OG0003499
OG0003500
OG0003501
OG0003502
OG0003503
OG0003504
OG0003505
OG0003506
OG0003507
OG0003508
OG0003509
OG0003511
OG0003512
OG0003513
OG0003514
OG0003515
OG0003516
OG0003518
OG0003519
OG0003520
OG0003521
OG0003522
OG0003523
OG0003524
OG0003525
OG0003529
OG0003530
OG0003531
OG0003532
OG0003533
OG0003534
OG0003535
OG0003536
OG0003539
OG0003540
OG0003541
OG0003542
OG0003543
OG0003544
OG0003545
OG0003546
OG0003547
OG0003548
OG0003549
OG0003550
OG0003551
OG0003552
OG0003553
OG0003554
OG0003555
OG0003556
OG0003557
OG0003558
OG0003559
OG0003560
OG0003561
OG0003562
OG0003563
OG0003564
OG0003565
OG0003567
OG0003568
OG0003569
OG0003570
OG0003571
OG0003572
OG0003573
OG0003574
OG0003575
OG0003576
OG0003577
OG0003578
OG0003579
OG0003580
OG0003581
OG0003582
OG0003583
OG0003585
OG0003586
OG0003587
OG0003588
OG0003589
OG0003590
OG0003591
OG0003592
OG0003593
OG0003594
OG0003595
OG0003596
OG0003597
OG0003599
OG0003600
OG0003601
OG0003602
OG0003603
OG0003604
OG0003605
OG0003606
OG0003607
OG0003608
OG0003609
OG0003610
OG0003611
OG0003612
OG0003613
OG0003615
OG0003616
OG0003617
OG0003618
OG0003619
OG0003620
OG0003621
OG0003622
OG0003624
OG0003625
OG0003626
OG0003627
OG0003628
OG0003629
OG0003630
OG0003631
OG0003632
OG0003633
OG0003634
OG0003635
OG0003636
OG0003637
OG0003638
OG0003639
OG0003640
OG0003641
OG0003642
OG0003643
OG0003644
OG0003645
OG0003646
OG0003647
OG0003648
OG0003649
OG0003650
OG0003651
OG0003652
OG0003653
OG0003654
OG0003656
OG0003657
OG0003658
OG0003659
OG0003660
OG0003661
OG0003662
OG0003663
OG0003664
OG0003665
OG0003666
OG0003667
OG0003668
OG0003669
OG0003670
OG0003671
OG0003672
OG0003673
OG0003675
OG0003676
OG0003677
OG0003678
OG0003679
OG0003680
OG0003682
OG0003683
OG0003684
OG0003685
OG0003686
OG0003687
OG0003688
OG0003689
OG0003690
OG0003691
OG0003692
OG0003694
OG0003695
OG0003696
OG0003697
OG0003698
OG0003699
OG0003700
OG0003701
OG0003702
OG0003703
OG0003705
OG0003706
OG0003707
OG0003708
OG0003709
OG0003711
OG0003712
OG0003713
OG0003714
OG0003715
OG0003716
OG0003717
OG0003718
OG0003719
OG0003720
OG0003721
OG0003722
OG0003723
OG0003724
OG0003725
OG0003726
OG0003727
OG0003728
OG0003729
OG0003730
OG0003732
OG0003733
OG0003734
OG0003736
OG0003737
OG0003738
OG0003739
OG0003740
OG0003741
OG0003742
OG0003743
OG0003744
OG0003745
OG0003746
OG0003747
OG0003748
OG0003749
OG0003750
OG0003751
OG0003752
OG0003753
OG0003754
OG0003755
OG0003756
OG0003757
OG0003758
OG0003759
OG0003760
OG0003761
OG0003762
OG0003763
OG0003764
OG0003765
OG0003766
OG0003767
OG0003768
OG0003769
OG0003770
OG0003771
OG0003772
OG0003773
OG0003774
OG0003775
OG0003778
OG0003779
OG0003780
OG0003781
OG0003782
OG0003783
OG0003784
OG0003785
OG0003786
OG0003787
OG0003788
OG0003789
OG0003790
OG0003791
OG0003792
OG0003793
OG0003794
OG0003795
OG0003796
OG0003797
OG0003798
OG0003800
OG0003801
OG0003802
OG0003803
OG0003804
OG0003805
OG0003806
OG0003807
OG0003808
OG0003809
OG0003810
OG0003811
OG0003812
OG0003813
OG0003814
OG0003815
OG0003816
OG0003817
OG0003818
OG0003819
OG0003820
OG0003821
OG0003822
OG0003823
OG0003824
OG0003825
OG0003826
OG0003828
OG0003829
OG0003831
OG0003832
OG0003833
OG0003834
OG0003835
OG0003836
OG0003837
OG0003838
OG0003839
OG0003840
OG0003841
OG0003842
OG0003843
OG0003845
OG0003846
OG0003847
OG0003848
OG0003849
OG0003850
OG0003851
OG0003852
OG0003853
OG0003854
OG0003855
OG0003856
OG0003857
OG0003858
OG0003859
OG0003860
OG0003861
OG0003862
OG0003863
OG0003864
OG0003865
OG0003866
OG0003867
OG0003868
OG0003869
OG0003870
OG0003871
OG0003872
OG0003873
OG0003874
OG0003875
OG0003876
OG0003877
OG0003878
OG0003879
OG0003880
OG0003881
OG0003882
OG0003883
OG0003884
OG0003885
OG0003886
OG0003887
OG0003888
OG0003889
OG0003890
OG0003892
OG0003893
OG0003895
OG0003896
OG0003897
OG0003898
OG0003899
OG0003900
OG0003901
OG0003903
OG0003904
OG0003905
OG0003906
OG0003907
OG0003908
OG0003909
OG0003910
OG0003911
OG0003912
OG0003913
OG0003914
OG0003915
OG0003916
OG0003917
OG0003919
OG0003920
OG0003921
OG0003922
OG0003923
OG0003924
OG0003925
OG0003926
OG0003927
OG0003928
OG0003929
OG0003930
OG0003931
OG0003933
OG0003934
OG0003935
OG0003936
OG0003937
OG0003938
OG0003939
OG0003941
OG0003943
OG0003944
OG0003945
OG0003946
OG0003947
OG0003948
OG0003949
OG0003950
OG0003951
OG0003952
OG0003953
OG0003954
OG0003955
OG0003956
OG0003958
OG0003959
OG0003960
OG0003961
OG0003962
OG0003963
OG0003964
OG0003965
OG0003966
OG0003967
OG0003968
OG0003969
OG0003971
OG0003972
OG0003974
OG0003975
OG0003976
OG0003977
OG0003978
OG0003979
OG0003980
OG0003981
OG0003982
OG0003983
OG0003984
OG0003985
OG0003986
OG0003987
OG0003988
OG0003989
OG0003990
OG0003991
OG0003992
OG0003993
OG0003994
OG0003995
OG0003996
OG0003997
OG0003998
OG0003999
OG0004000
OG0004001
OG0004002
OG0004003
OG0004004
OG0004005
OG0004006
OG0004007
OG0004008
OG0004009
OG0004011
OG0004012
OG0004013
OG0004014
OG0004015
OG0004016
OG0004017
OG0004018
OG0004019
OG0004020
OG0004021
OG0004022
OG0004023
OG0004024
OG0004025
OG0004026
OG0004027
OG0004028
OG0004029
OG0004030
OG0004032
OG0004033
OG0004034
OG0004036
OG0004037
OG0004038
OG0004040
OG0004041
OG0004042
OG0004043
OG0004044
OG0004045
OG0004046
OG0004047
OG0004050
OG0004051
OG0004052
OG0004053
OG0004054
OG0004055
OG0004056
OG0004057
OG0004058
OG0004059
OG0004060
OG0004061
OG0004062
OG0004063
OG0004064
OG0004066
OG0004067
OG0004068
OG0004070
OG0004071
OG0004072
OG0004073
OG0004074
OG0004075
OG0004076
OG0004077
OG0004078
OG0004079
OG0004080
OG0004081
OG0004082
OG0004083
OG0004084
OG0004085
OG0004086
OG0004087
OG0004088
OG0004089
OG0004090
OG0004091
OG0004092
OG0004094
OG0004095
OG0004096
OG0004097
OG0004098
OG0004099
OG0004100
OG0004101
OG0004102
OG0004103
OG0004104
OG0004105
OG0004106
OG0004107
OG0004108
OG0004109
OG0004110
OG0004111
OG0004112
OG0004113
OG0004114
OG0004115
OG0004116
OG0004117
OG0004118
OG0004119
OG0004120
OG0004121
OG0004122
OG0004123
OG0004124
OG0004125
OG0004126
OG0004127
OG0004128
OG0004129
OG0004130
OG0004131
OG0004132
OG0004133
OG0004134
OG0004135
OG0004136
OG0004137
OG0004138
OG0004139
OG0004141
OG0004142
OG0004143
OG0004144
OG0004145
OG0004146
OG0004147
OG0004148
OG0004149
OG0004151
OG0004152
OG0004153
OG0004154
OG0004155
OG0004156
OG0004157
OG0004158
OG0004159
OG0004160
OG0004161
OG0004162
OG0004163
OG0004164
OG0004165
OG0004166
OG0004167
OG0004168
OG0004169
OG0004170
OG0004171
OG0004172
OG0004173
OG0004174
OG0004175
OG0004176
OG0004177
OG0004178
OG0004179
OG0004180
OG0004181
OG0004182
OG0004183
OG0004185
OG0004186
OG0004187
OG0004188
OG0004189
OG0004190
OG0004191
OG0004192
OG0004193
OG0004194
OG0004195
OG0004196
OG0004197
OG0004198
OG0004199
OG0004200
OG0004201
OG0004202
OG0004203
OG0004204
OG0004205
OG0004206
OG0004207
OG0004208
OG0004209
OG0004210
OG0004211
OG0004212
OG0004213
OG0004214
OG0004215
OG0004216
OG0004217
OG0004218
OG0004219
OG0004220
OG0004222
OG0004223
OG0004224
OG0004225
OG0004226
OG0004227
OG0004228
OG0004229
OG0004230
OG0004231
OG0004232
OG0004233
OG0004234
OG0004235
OG0004236
OG0004237
OG0004238
OG0004239
OG0004240
OG0004241
OG0004242
OG0004243
OG0004244
OG0004245
OG0004246
OG0004247
OG0004248
OG0004249
OG0004250
OG0004251
OG0004252
OG0004253
OG0004254
OG0004255
OG0004256
OG0004257
OG0004258
OG0004260
OG0004261
OG0004262
OG0004263
OG0004264
OG0004265
OG0004267
OG0004268
OG0004269
OG0004270
OG0004271
OG0004272
OG0004273
OG0004274
OG0004275
OG0004276
OG0004277
OG0004278
OG0004279
OG0004280
OG0004281
OG0004282
OG0004283
OG0004284
OG0004285
OG0004286
OG0004287
OG0004288
OG0004289
OG0004290
OG0004291
OG0004292
OG0004293
OG0004294
OG0004295
OG0004296
OG0004297
OG0004298
OG0004299
OG0004301
OG0004302
OG0004304
OG0004305
OG0004306
OG0004307
OG0004308
OG0004309
OG0004310
OG0004311
OG0004312
OG0004313
OG0004314
OG0004315
OG0004316
OG0004317
OG0004318
OG0004319
OG0004321
OG0004322
OG0004323
OG0004324
OG0004325
OG0004326
OG0004327
OG0004328
OG0004329
OG0004330
OG0004331
OG0004332
OG0004333
OG0004334
OG0004335
OG0004337
OG0004338
OG0004339
OG0004340
OG0004341
OG0004342
OG0004343
OG0004344
OG0004345
OG0004346
OG0004347
OG0004348
OG0004349
OG0004350
OG0004351
OG0004352
OG0004353
OG0004354
OG0004356
OG0004357
OG0004358
OG0004359
OG0004360
OG0004361
OG0004362
OG0004363
OG0004364
OG0004365
OG0004366
OG0004367
OG0004368
OG0004369
OG0004370
OG0004371
OG0004372
OG0004373
OG0004374
OG0004375
OG0004376
OG0004378
OG0004379
OG0004380
OG0004381
OG0004382
OG0004383
OG0004384
OG0004385
OG0004388
OG0004389
OG0004390
OG0004391
OG0004392
OG0004393
OG0004394
OG0004395
OG0004396
OG0004397
OG0004398
OG0004399
OG0004400
OG0004401
OG0004402
OG0004403
OG0004404
OG0004405
OG0004406
OG0004407
OG0004408
OG0004409
OG0004410
OG0004411
OG0004412
OG0004413
OG0004415
OG0004416
OG0004417
OG0004418
OG0004419
OG0004420
OG0004421
OG0004422
OG0004423
OG0004424
OG0004425
OG0004426
OG0004427
OG0004428
OG0004429
OG0004430
OG0004431
OG0004432
OG0004433
OG0004434
OG0004435
OG0004437
OG0004438
OG0004439
OG0004440
OG0004441
OG0004442
OG0004443
OG0004444
OG0004445
OG0004447
OG0004448
OG0004449
OG0004450
OG0004451
OG0004452
OG0004453
OG0004454
OG0004455
OG0004456
OG0004457
OG0004458
OG0004459
OG0004460
OG0004461
OG0004462
OG0004463
OG0004464
OG0004465
OG0004466
OG0004467
OG0004468
OG0004469
OG0004470
OG0004471
OG0004472
OG0004473
OG0004474
OG0004475
OG0004477
OG0004478
OG0004479
OG0004480
OG0004481
OG0004482
OG0004483
OG0004484
OG0004485
OG0004486
OG0004487
OG0004488
OG0004489
OG0004490
OG0004491
OG0004492
OG0004493
OG0004494
OG0004495
OG0004496
OG0004497
OG0004498
OG0004499
OG0004501
OG0004502
OG0004503
OG0004504
OG0004505
OG0004506
OG0004507
OG0004508
OG0004510
OG0004512
OG0004513
OG0004514
OG0004515
OG0004516
OG0004517
OG0004518
OG0004519
OG0004520
OG0004521
OG0004522
OG0004523
OG0004524
OG0004525
OG0004526
OG0004527
OG0004528
OG0004529
OG0004530
OG0004531
OG0004532
OG0004533
OG0004534
OG0004535
OG0004536
OG0004537
OG0004538
OG0004539
OG0004540
OG0004541
OG0004542
OG0004543
OG0004544
OG0004545
OG0004546
OG0004547
OG0004548
OG0004549
OG0004550
OG0004551
OG0004552
OG0004553
OG0004554
OG0004555
OG0004556
OG0004557
OG0004558
OG0004559
OG0004560
OG0004561
OG0004562
OG0004563
OG0004564
OG0004565
OG0004566
OG0004567
OG0004568
OG0004569
OG0004570
OG0004571
OG0004572
OG0004573
OG0004574
OG0004575
OG0004576
OG0004577
OG0004579
OG0004580
OG0004582
OG0004584
OG0004585
OG0004586
OG0004587
OG0004588
OG0004589
OG0004590
OG0004591
OG0004592
OG0004593
OG0004594
OG0004595
OG0004597
OG0004598
OG0004599
OG0004601
OG0004602
OG0004603
OG0004604
OG0004605
OG0004606
OG0004607
OG0004608
OG0004609
OG0004610
OG0004611
OG0004612
OG0004614
OG0004615
OG0004616
OG0004617
OG0004618
OG0004619
OG0004622
OG0004623
OG0004624
OG0004625
OG0004626
OG0004627
OG0004628
OG0004629
OG0004630
OG0004631
OG0004632
OG0004633
OG0004634
OG0004635
OG0004636
OG0004637
OG0004638
OG0004639
OG0004640
OG0004642
OG0004643
OG0004644
OG0004645
OG0004646
OG0004647
OG0004648
OG0004649
OG0004650
OG0004651
OG0004652
OG0004654
OG0004655
OG0004656
OG0004657
OG0004658
OG0004659
OG0004660
OG0004661
OG0004662
OG0004663
OG0004664
OG0004665
OG0004666
OG0004667
OG0004668
OG0004669
OG0004670
OG0004671
OG0004672
OG0004673
OG0004674
OG0004675
OG0004676
OG0004677
OG0004679
OG0004680
OG0004681
OG0004683
OG0004686
OG0004687
OG0004688
OG0004689
OG0004690
OG0004691
OG0004692
OG0004693
OG0004694
OG0004695
OG0004696
OG0004697
OG0004698
OG0004699
OG0004700
OG0004701
OG0004702
OG0004703
OG0004704
OG0004705
OG0004706
OG0004707
OG0004708
OG0004710
OG0004711
OG0004712
OG0004713
OG0004714
OG0004715
OG0004716
OG0004717
OG0004718
OG0004719
OG0004720
OG0004721
OG0004722
OG0004723
OG0004725
OG0004726
OG0004727
OG0004728
OG0004729
OG0004730
OG0004731
OG0004733
OG0004734
OG0004736
OG0004737
OG0004738
OG0004739
OG0004741
OG0004743
OG0004744
OG0004745
OG0004746
OG0004747
OG0004748
OG0004749
OG0004750
OG0004751
OG0004752
OG0004753
OG0004754
OG0004755
OG0004756
OG0004757
OG0004758
OG0004759
OG0004760
OG0004761
OG0004762
OG0004763
OG0004764
OG0004765
OG0004766
OG0004767
OG0004768
OG0004769
OG0004770
OG0004771
OG0004772
OG0004773
OG0004774
OG0004775
OG0004777
OG0004778
OG0004779
OG0004780
OG0004781
OG0004782
OG0004783
OG0004784
OG0004785
OG0004786
OG0004787
OG0004788
OG0004789
OG0004790
OG0004791
OG0004792
OG0004793
OG0004794
OG0004795
OG0004796
OG0004797
OG0004798
OG0004799
OG0004800
OG0004803
OG0004804
OG0004805
OG0004806
OG0004807
OG0004808
OG0004809
OG0004810
OG0004811
OG0004812
OG0004813
OG0004814
OG0004815
OG0004816
OG0004817
OG0004818
OG0004819
OG0004820
OG0004821
OG0004822
OG0004823
OG0004824
OG0004825
OG0004826
OG0004827
OG0004828
OG0004829
OG0004830
OG0004831
OG0004832
OG0004833
OG0004834
OG0004836
OG0004837
OG0004838
OG0004839
OG0004841
OG0004842
OG0004843
OG0004844
OG0004845
OG0004846
OG0004847
OG0004848
OG0004849
OG0004851
OG0004852
OG0004853
OG0004855
OG0004856
OG0004857
OG0004858
OG0004859
OG0004860
OG0004861
OG0004862
OG0004863
OG0004864
OG0004865
OG0004866
OG0004867
OG0004868
OG0004869
OG0004870
OG0004871
OG0004872
OG0004873
OG0004874
OG0004875
OG0004876
OG0004877
OG0004878
OG0004879
OG0004880
OG0004881
OG0004882
OG0004883
OG0004884
OG0004885
OG0004886
OG0004887
OG0004888
OG0004890
OG0004891
OG0004892
OG0004893
OG0004894
OG0004895
OG0004897
OG0004898
OG0004899
OG0004901
OG0004902
OG0004904
OG0004905
OG0004906
OG0004907
OG0004908
OG0004909
OG0004910
OG0004911
OG0004912
OG0004913
OG0004914
OG0004915
OG0004916
OG0004917
OG0004918
OG0004919
OG0004920
OG0004921
OG0004922
OG0004923
OG0004924
OG0004925
OG0004926
OG0004927
OG0004928
OG0004929
OG0004930
OG0004931
OG0004932
OG0004933
OG0004934
OG0004935
OG0004936
OG0004937
OG0004938
OG0004939
OG0004940
OG0004941
OG0004942
OG0004943
OG0004944
OG0004945
OG0004946
OG0004947
OG0004948
OG0004949
OG0004950
OG0004951
OG0004952
OG0004953
OG0004954
OG0004955
OG0004956
OG0004957
OG0004958
OG0004959
OG0004960
OG0004961
OG0004962
OG0004963
OG0004964
OG0004965
OG0004966
OG0004967
OG0004968
OG0004969
OG0004970
OG0004971
OG0004972
OG0004973
OG0004974
OG0004975
OG0004976
OG0004977
OG0004978
OG0004979
OG0004980
OG0004982
OG0004985
OG0004986
OG0004987
OG0004988
OG0004989
OG0004990
OG0004991
OG0004992
OG0004993
OG0004994
OG0004995
OG0004996
OG0004997
OG0004998
OG0004999
OG0005000
OG0005001
OG0005002
OG0005003
OG0005004
OG0005005
OG0005006
OG0005007
OG0005008
OG0005009
OG0005010
OG0005011
OG0005012
OG0005013
OG0005014
OG0005015
OG0005016
OG0005017
OG0005018
OG0005019
OG0005020
OG0005021
OG0005022
OG0005023
OG0005025
OG0005026
OG0005027
OG0005028
OG0005029
OG0005030
OG0005031
OG0005032
OG0005033
OG0005034
OG0005035
OG0005036
OG0005037
OG0005038
OG0005039
OG0005040
OG0005041
OG0005043
OG0005044
OG0005045
OG0005046
OG0005047
OG0005048
OG0005049
OG0005050
OG0005051
OG0005052
OG0005053
OG0005054
OG0005055
OG0005056
OG0005057
OG0005058
OG0005059
OG0005060
OG0005061
OG0005062
OG0005063
OG0005064
OG0005065
OG0005066
OG0005067
OG0005068
OG0005069
OG0005070
OG0005071
OG0005072
OG0005073
OG0005074
OG0005075
OG0005076
OG0005077
OG0005079
OG0005080
OG0005081
OG0005082
OG0005083
OG0005084
OG0005085
OG0005086
OG0005087
OG0005088
OG0005089
OG0005091
OG0005092
OG0005093
OG0005094
OG0005095
OG0005097
OG0005098
OG0005099
OG0005100
OG0005101
OG0005102
OG0005103
OG0005104
OG0005105
OG0005106
OG0005107
OG0005108
OG0005109
OG0005110
OG0005111
OG0005112
OG0005113
OG0005114
OG0005116
OG0005117
OG0005118
OG0005119
OG0005120
OG0005121
OG0005122
OG0005123
OG0005124
OG0005125
OG0005126
OG0005127
OG0005128
OG0005129
OG0005130
OG0005131
OG0005132
OG0005133
OG0005134
OG0005135
OG0005136
OG0005137
OG0005138
OG0005139
OG0005140
OG0005141
OG0005142
OG0005143
OG0005144
OG0005145
OG0005146
OG0005148
OG0005149
OG0005150
OG0005151
OG0005152
OG0005153
OG0005154
OG0005155
OG0005156
OG0005157
OG0005158
OG0005159
OG0005160
OG0005161
OG0005163
OG0005164
OG0005165
OG0005166
OG0005167
OG0005168
OG0005169
OG0005170
OG0005171
OG0005172
OG0005173
OG0005174
OG0005175
OG0005176
OG0005177
OG0005178
OG0005179
OG0005180
OG0005181
OG0005182
OG0005183
OG0005185
OG0005186
OG0005187
OG0005188
OG0005189
OG0005190
OG0005191
OG0005192
OG0005193
OG0005194
OG0005195
OG0005196
OG0005197
OG0005198
OG0005199
OG0005200
OG0005201
OG0005202
OG0005203
OG0005204
OG0005205
OG0005206
OG0005207
OG0005208
OG0005209
OG0005210
OG0005211
OG0005212
OG0005213
OG0005214
OG0005215
OG0005216
OG0005218
OG0005219
OG0005222
OG0005223
OG0005224
OG0005225
OG0005226
OG0005227
OG0005228
OG0005229
OG0005230
OG0005231
OG0005232
OG0005233
OG0005234
OG0005235
OG0005236
OG0005237
OG0005238
OG0005239
OG0005240
OG0005241
OG0005242
OG0005243
OG0005244
OG0005247
OG0005248
OG0005249
OG0005250
OG0005251
OG0005252
OG0005253
OG0005255
OG0005256
OG0005257
OG0005258
OG0005259
OG0005260
OG0005262
OG0005263
OG0005264
OG0005266
OG0005267
OG0005268
OG0005269
OG0005270
OG0005271
OG0005272
OG0005273
OG0005274
OG0005275
OG0005276
OG0005277
OG0005278
OG0005279
OG0005280
OG0005281
OG0005282
OG0005283
OG0005284
OG0005285
OG0005286
OG0005287
OG0005288
OG0005290
OG0005291
OG0005292
OG0005294
OG0005295
OG0005296
OG0005297
OG0005298
OG0005299
OG0005300
OG0005301
OG0005302
OG0005303
OG0005304
OG0005305
OG0005306
OG0005307
OG0005308
OG0005309
OG0005310
OG0005311
OG0005312
OG0005313
OG0005314
OG0005315
OG0005316
OG0005317
OG0005318
OG0005319
OG0005320
OG0005321
OG0005322
OG0005323
OG0005324
OG0005325
OG0005326
OG0005327
OG0005328
OG0005330
OG0005331
OG0005332
OG0005333
OG0005334
OG0005335
OG0005336
OG0005337
OG0005338
OG0005339
OG0005340
OG0005342
OG0005343
OG0005344
OG0005345
OG0005346
OG0005347
OG0005348
OG0005349
OG0005350
OG0005351
OG0005352
OG0005353
OG0005354
OG0005355
OG0005356
OG0005357
OG0005358
OG0005359
OG0005360
OG0005362
OG0005363
OG0005364
OG0005365
OG0005366
OG0005367
OG0005368
OG0005369
OG0005370
OG0005371
OG0005372
OG0005374
OG0005376
OG0005378
OG0005379
OG0005380
OG0005381
OG0005382
OG0005383
OG0005384
OG0005385
OG0005386
OG0005387
OG0005388
OG0005389
OG0005390
OG0005391
OG0005392
OG0005393
OG0005394
OG0005395
OG0005396
OG0005397
OG0005398
OG0005399
OG0005401
OG0005402
OG0005403
OG0005404
OG0005405
OG0005406
OG0005407
OG0005408
OG0005409
OG0005410
OG0005411
OG0005412
OG0005414
OG0005415
OG0005416
OG0005417
OG0005418
OG0005420
OG0005421
OG0005423
OG0005424
OG0005425
OG0005426
OG0005427
OG0005428
OG0005429
OG0005430
OG0005431
OG0005432
OG0005433
OG0005434
OG0005435
OG0005436
OG0005437
OG0005438
OG0005439
OG0005440
OG0005441
OG0005442
OG0005443
OG0005444
OG0005445
OG0005446
OG0005447
OG0005448
OG0005450
OG0005451
OG0005452
OG0005453
OG0005454
OG0005455
OG0005456
OG0005457
OG0005458
OG0005459
OG0005460
OG0005461
OG0005462
OG0005463
OG0005464
OG0005465
OG0005466
OG0005467
OG0005468
OG0005470
OG0005472
OG0005473
OG0005474
OG0005475
OG0005476
OG0005477
OG0005478
OG0005479
OG0005480
OG0005482
OG0005483
OG0005484
OG0005486
OG0005487
OG0005488
OG0005489
OG0005490
OG0005491
OG0005492
OG0005493
OG0005494
OG0005495
OG0005496
OG0005497
OG0005498
OG0005499
OG0005500
OG0005501
OG0005502
OG0005503
OG0005504
OG0005505
OG0005506
OG0005507
OG0005508
OG0005509
OG0005510
OG0005511
OG0005512
OG0005513
OG0005514
OG0005515
OG0005516
OG0005517
OG0005518
OG0005519
OG0005520
OG0005521
OG0005522
OG0005523
OG0005524
OG0005525
OG0005526
OG0005527
OG0005528
OG0005529
OG0005530
OG0005531
OG0005532
OG0005533
OG0005534
OG0005535
OG0005536
OG0005537
OG0005538
OG0005539
OG0005540
OG0005541
OG0005542
OG0005543
OG0005544
OG0005545
OG0005546
OG0005547
OG0005548
OG0005549
OG0005550
OG0005551
OG0005552
OG0005553
OG0005554
OG0005555
OG0005556
OG0005557
OG0005558
OG0005559
OG0005560
OG0005561
OG0005562
OG0005563
OG0005564
OG0005565
OG0005566
OG0005567
OG0005568
OG0005569
OG0005570
OG0005572
OG0005573
OG0005574
OG0005575
OG0005576
OG0005577
OG0005578
OG0005579
OG0005580
OG0005581
OG0005582
OG0005583
OG0005584
OG0005585
OG0005586
OG0005587
OG0005588
OG0005589
OG0005590
OG0005591
OG0005592
OG0005593
OG0005594
OG0005595
OG0005596
OG0005597
OG0005598
OG0005599
OG0005600
OG0005601
OG0005602
OG0005603
OG0005604
OG0005605
OG0005606
OG0005607
OG0005608
OG0005609
OG0005610
OG0005611
OG0005612
OG0005613
OG0005614
OG0005615
OG0005617
OG0005618
OG0005619
OG0005620
OG0005621
OG0005622
OG0005624
OG0005625
OG0005627
OG0005628
OG0005629
OG0005631
OG0005632
OG0005633
OG0005634
OG0005635
OG0005636
OG0005637
OG0005638
OG0005639
OG0005640
OG0005641
OG0005642
OG0005643
OG0005644
OG0005645
OG0005646
OG0005647
OG0005648
OG0005649
OG0005650
OG0005651
OG0005652
OG0005653
OG0005654
OG0005655
OG0005656
OG0005657
OG0005658
OG0005659
OG0005660
OG0005661
OG0005662
OG0005663
OG0005664
OG0005665
OG0005666
OG0005667
OG0005668
OG0005669
OG0005670
OG0005671
OG0005672
OG0005674
OG0005675
OG0005676
OG0005677
OG0005678
OG0005679
OG0005680
OG0005681
OG0005682
OG0005683
OG0005684
OG0005685
OG0005686
OG0005687
OG0005688
OG0005689
OG0005691
OG0005692
OG0005693
OG0005694
OG0005695
OG0005696
OG0005697
OG0005698
OG0005699
OG0005700
OG0005701
OG0005702
OG0005703
OG0005704
OG0005705
OG0005706
OG0005707
OG0005708
OG0005709
OG0005710
OG0005711
OG0005712
OG0005713
OG0005714
OG0005715
OG0005716
OG0005717
OG0005718
OG0005719
OG0005720
OG0005721
OG0005722
OG0005723
OG0005724
OG0005725
OG0005726
OG0005727
OG0005728
OG0005730
OG0005731
OG0005732
OG0005733
OG0005734
OG0005735
OG0005736
OG0005737
OG0005739
OG0005740
OG0005741
OG0005742
OG0005743
OG0005744
OG0005745
OG0005746
OG0005747
OG0005748
OG0005749
OG0005750
OG0005751
OG0005752
OG0005753
OG0005754
OG0005755
OG0005756
OG0005757
OG0005758
OG0005760
OG0005761
OG0005762
OG0005763
OG0005765
OG0005766
OG0005767
OG0005768
OG0005769
OG0005770
OG0005771
OG0005772
OG0005773
OG0005774
OG0005775
OG0005776
OG0005778
OG0005779
OG0005780
OG0005781
OG0005782
OG0005783
OG0005784
OG0005785
OG0005786
OG0005787
OG0005788
OG0005789
OG0005790
OG0005791
OG0005792
OG0005793
OG0005795
OG0005796
OG0005797
OG0005798
OG0005799
OG0005800
OG0005801
OG0005802
OG0005803
OG0005804
OG0005805
OG0005806
OG0005807
OG0005808
OG0005809
OG0005810
OG0005811
OG0005812
OG0005814
OG0005815
OG0005817
OG0005818
OG0005819
OG0005820
OG0005821
OG0005822
OG0005823
OG0005824
OG0005825
OG0005827
OG0005828
OG0005830
OG0005832
OG0005833
OG0005834
OG0005835
OG0005836
OG0005837
OG0005838
OG0005840
OG0005841
OG0005842
OG0005843
OG0005844
OG0005845
OG0005846
OG0005847
OG0005848
OG0005849
OG0005850
OG0005851
OG0005852
OG0005853
OG0005854
OG0005855
OG0005856
OG0005858
OG0005859
OG0005860
OG0005861
OG0005862
OG0005863
OG0005864
OG0005865
OG0005866
OG0005867
OG0005868
OG0005869
OG0005870
OG0005871
OG0005872
OG0005873
OG0005875
OG0005876
OG0005877
OG0005878
OG0005879
OG0005880
OG0005881
OG0005882
OG0005883
OG0005884
OG0005885
OG0005886
OG0005887
OG0005888
OG0005889
OG0005890
OG0005891
OG0005892
OG0005893
OG0005894
OG0005895
OG0005896
OG0005897
OG0005898
OG0005899
OG0005900
OG0005901
OG0005902
OG0005903
OG0005904
OG0005905
OG0005906
OG0005907
OG0005908
OG0005909
OG0005910
OG0005911
OG0005912
OG0005913
OG0005914
OG0005915
OG0005916
OG0005917
OG0005918
OG0005919
OG0005920
OG0005921
OG0005922
OG0005923
OG0005924
OG0005925
OG0005926
OG0005927
OG0005928
OG0005929
OG0005930
OG0005931
OG0005932
OG0005933
OG0005934
OG0005935
OG0005936
OG0005937
OG0005938
OG0005939
OG0005940
OG0005941
OG0005942
OG0005943
OG0005944
OG0005945
OG0005946
OG0005947
OG0005948
OG0005949
OG0005950
OG0005951
OG0005952
OG0005953
OG0005954
OG0005955
OG0005956
OG0005957
OG0005958
OG0005959
OG0005960
OG0005961
OG0005964
OG0005965
OG0005966
OG0005967
OG0005968
OG0005969
OG0005970
OG0005971
OG0005972
OG0005973
OG0005974
OG0005975
OG0005976
OG0005977
OG0005978
OG0005979
OG0005980
OG0005981
OG0005982
OG0005983
OG0005984
OG0005985
OG0005986
OG0005987
OG0005988
OG0005989
OG0005990
OG0005991
OG0005992
OG0005994
OG0005995
OG0005996
OG0005997
OG0005998
OG0006000
OG0006001
OG0006002
OG0006003
OG0006004
OG0006005
OG0006006
OG0006007
OG0006008
OG0006010
OG0006011
OG0006012
OG0006013
OG0006014
OG0006015
OG0006018
OG0006019
OG0006020
OG0006022
OG0006023
OG0006024
OG0006025
OG0006026
OG0006027
OG0006028
OG0006029
OG0006030
OG0006031
OG0006032
OG0006033
OG0006034
OG0006035
OG0006036
OG0006038
OG0006039
OG0006040
OG0006041
OG0006042
OG0006043
OG0006044
OG0006045
OG0006046
OG0006047
OG0006048
OG0006049
OG0006050
OG0006051
OG0006052
OG0006053
OG0006054
OG0006055
OG0006056
OG0006057
OG0006058
OG0006059
OG0006060
OG0006061
OG0006062
OG0006063
OG0006064
OG0006065
OG0006066
OG0006067
OG0006068
OG0006069
OG0006070
OG0006071
OG0006072
OG0006073
OG0006074
OG0006075
OG0006076
OG0006077
OG0006079
OG0006080
OG0006081
OG0006082
OG0006083
OG0006084
OG0006085
OG0006086
OG0006087
OG0006088
OG0006089
OG0006090
OG0006091
OG0006092
OG0006093
OG0006094
OG0006095
OG0006096
OG0006097
OG0006098
OG0006099
OG0006100
OG0006101
OG0006102
OG0006103
OG0006104
OG0006105
OG0006106
OG0006107
OG0006108
OG0006109
OG0006110
OG0006111
OG0006112
OG0006113
OG0006114
OG0006115
OG0006116
OG0006117
OG0006118
OG0006119
OG0006120
OG0006121
OG0006122
OG0006123
OG0006124
OG0006125
OG0006126
OG0006127
OG0006129
OG0006130
OG0006132
OG0006133
OG0006134
OG0006135
OG0006136
OG0006140
OG0006141
OG0006142
OG0006144
OG0006145
OG0006146
OG0006147
OG0006148
OG0006149
OG0006150
OG0006151
OG0006152
OG0006153
OG0006154
OG0006155
OG0006156
OG0006157
OG0006158
OG0006159
OG0006160
OG0006161
OG0006162
OG0006163
OG0006164
OG0006165
OG0006166
OG0006167
OG0006168
OG0006170
OG0006171
OG0006172
OG0006173
OG0006174
OG0006175
OG0006177
OG0006178
OG0006179
OG0006180
OG0006181
OG0006182
OG0006183
OG0006184
OG0006185
OG0006186
OG0006187
OG0006188
OG0006189
OG0006192
OG0006193
OG0006195
OG0006196
OG0006197
OG0006198
OG0006199
OG0006200
OG0006201
OG0006202
OG0006203
OG0006204
OG0006205
OG0006206
OG0006207
OG0006208
OG0006209
OG0006210
OG0006211
OG0006212
OG0006213
OG0006214
OG0006215
OG0006216
OG0006217
OG0006218
OG0006219
OG0006220
OG0006221
OG0006222
OG0006223
OG0006224
OG0006225
OG0006226
OG0006227
OG0006228
OG0006231
OG0006232
OG0006233
OG0006234
OG0006235
OG0006236
OG0006237
OG0006238
OG0006239
OG0006240
OG0006241
OG0006242
OG0006243
OG0006244
OG0006245
OG0006246
OG0006247
OG0006248
OG0006249
OG0006250
OG0006251
OG0006252
OG0006253
OG0006254
OG0006255
OG0006256
OG0006257
OG0006258
OG0006259
OG0006260
OG0006261
OG0006262
OG0006264
OG0006265
OG0006266
OG0006267
OG0006268
OG0006269
OG0006270
OG0006272
OG0006273
OG0006274
OG0006275
OG0006276
OG0006277
OG0006278
OG0006279
OG0006280
OG0006281
OG0006283
OG0006284
OG0006285
OG0006286
OG0006287
OG0006289
OG0006290
OG0006293
OG0006294
OG0006295
OG0006296
OG0006297
OG0006298
OG0006299
OG0006300
OG0006301
OG0006302
OG0006303
OG0006304
OG0006305
OG0006306
OG0006307
OG0006308
OG0006309
OG0006310
OG0006311
OG0006312
OG0006313
OG0006314
OG0006315
OG0006316
OG0006317
OG0006318
OG0006319
OG0006320
OG0006321
OG0006322
OG0006323
OG0006324
OG0006325
OG0006326
OG0006327
OG0006328
OG0006329
OG0006330
OG0006331
OG0006332
OG0006333
OG0006334
OG0006335
OG0006336
OG0006337
OG0006338
OG0006340
OG0006341
OG0006342
OG0006343
OG0006344
OG0006345
OG0006346
OG0006347
OG0006349
OG0006350
OG0006351
OG0006352
OG0006353
OG0006354
OG0006356
OG0006357
OG0006358
OG0006359
OG0006360
OG0006361
OG0006362
OG0006363
OG0006364
OG0006365
OG0006366
OG0006367
OG0006368
OG0006369
OG0006370
OG0006371
OG0006372
OG0006373
OG0006374
OG0006375
OG0006376
OG0006377
OG0006378
OG0006379
OG0006380
OG0006381
OG0006382
OG0006383
OG0006384
OG0006385
OG0006386
OG0006387
OG0006388
OG0006389
OG0006390
OG0006391
OG0006392
OG0006393
OG0006394
OG0006395
OG0006396
OG0006397
OG0006398
OG0006399
OG0006400
OG0006401
OG0006402
OG0006403
OG0006404
OG0006405
OG0006406
OG0006407
OG0006408
OG0006409
OG0006411
OG0006412
OG0006413
OG0006414
OG0006415
OG0006416
OG0006417
OG0006418
OG0006419
OG0006420
OG0006421
OG0006422
OG0006423
OG0006424
OG0006425
OG0006426
OG0006427
OG0006428
OG0006429
OG0006430
OG0006431
OG0006432
OG0006433
OG0006434
OG0006435
OG0006436
OG0006437
OG0006438
OG0006439
OG0006440
OG0006441
OG0006442
OG0006443
OG0006444
OG0006445
OG0006446
OG0006447
OG0006448
OG0006449
OG0006450
OG0006451
OG0006452
OG0006453
OG0006454
OG0006455
OG0006456
OG0006457
OG0006458
OG0006459
OG0006460
OG0006461
OG0006462
OG0006463
OG0006464
OG0006465
OG0006466
OG0006468
OG0006470
OG0006471
OG0006472
OG0006473
OG0006475
OG0006476
OG0006477
OG0006478
OG0006479
OG0006480
OG0006481
OG0006482
OG0006483
OG0006485
OG0006486
OG0006487
OG0006488
OG0006489
OG0006490
OG0006491
OG0006492
OG0006494
OG0006495
OG0006496
OG0006497
OG0006498
OG0006499
OG0006500
OG0006501
OG0006502
OG0006503
OG0006504
OG0006505
OG0006507
OG0006508
OG0006509
OG0006510
OG0006511
OG0006512
OG0006513
OG0006514
OG0006515
OG0006517
OG0006518
OG0006519
OG0006520
OG0006521
OG0006522
OG0006523
OG0006524
OG0006525
OG0006526
OG0006527
OG0006528
OG0006529
OG0006530
OG0006531
OG0006532
OG0006533
OG0006534
OG0006535
OG0006536
OG0006537
OG0006538
OG0006539
OG0006540
OG0006541
OG0006542
OG0006543
OG0006544
OG0006545
OG0006546
OG0006547
OG0006548
OG0006549
OG0006550
OG0006551
OG0006552
OG0006553
OG0006555
OG0006556
OG0006557
OG0006558
OG0006559
OG0006560
OG0006561
OG0006562
OG0006563
OG0006564
OG0006565
OG0006566
OG0006567
OG0006568
OG0006569
OG0006570
OG0006571
OG0006572
OG0006573
OG0006574
OG0006575
OG0006576
OG0006577
OG0006578
OG0006579
OG0006580
OG0006581
OG0006582
OG0006583
OG0006585
OG0006586
OG0006587
OG0006588
OG0006589
OG0006590
OG0006591
OG0006592
OG0006593
OG0006594
OG0006595
OG0006596
OG0006597
OG0006598
OG0006599
OG0006600
OG0006601
OG0006602
OG0006603
OG0006604
OG0006605
OG0006606
OG0006607
OG0006608
OG0006609
OG0006610
OG0006611
OG0006612
OG0006613
OG0006614
OG0006615
OG0006616
OG0006617
OG0006618
OG0006619
OG0006620
OG0006621
OG0006622
OG0006623
OG0006624
OG0006625
OG0006626
OG0006627
OG0006628
OG0006629
OG0006630
OG0006631
OG0006632
OG0006633
OG0006634
OG0006635
OG0006636
OG0006638
OG0006639
OG0006640
OG0006641
OG0006642
OG0006643
OG0006644
OG0006645
OG0006646
OG0006647
OG0006648
OG0006650
OG0006651
OG0006652
OG0006653
OG0006654
OG0006655
OG0006656
OG0006657
OG0006658
OG0006659
OG0006660
OG0006661
OG0006662
OG0006663
OG0006664
OG0006665
OG0006666
OG0006667
OG0006668
OG0006669
OG0006670
OG0006671
OG0006672
OG0006673
OG0006674
OG0006675
OG0006676
OG0006677
OG0006678
OG0006679
OG0006681
OG0006682
OG0006683
OG0006684
OG0006685
OG0006686
OG0006687
OG0006688
OG0006689
OG0006690
OG0006691
OG0006692
OG0006693
OG0006694
OG0006695
OG0006696
OG0006697
OG0006698
OG0006699
OG0006700
OG0006701
OG0006702
OG0006703
OG0006704
OG0006705
OG0006706
OG0006708
OG0006709
OG0006710
OG0006711
OG0006712
OG0006713
OG0006714
OG0006715
OG0006716
OG0006717
OG0006718
OG0006719
OG0006720
OG0006722
OG0006723
OG0006724
OG0006725
OG0006726
OG0006727
OG0006728
OG0006729
OG0006730
OG0006731
OG0006732
OG0006733
OG0006734
OG0006735
OG0006736
OG0006737
OG0006738
OG0006739
OG0006740
OG0006741
OG0006742
OG0006743
OG0006744
OG0006745
OG0006746
OG0006747
OG0006748
OG0006749
OG0006750
OG0006751
OG0006752
OG0006753
OG0006754
OG0006755
OG0006756
OG0006757
OG0006758
OG0006759
OG0006760
OG0006761
OG0006762
OG0006763
OG0006764
OG0006765
OG0006766
OG0006767
OG0006768
OG0006769
OG0006771
OG0006772
OG0006773
OG0006774
OG0006775
OG0006776
OG0006777
OG0006778
OG0006779
OG0006781
OG0006782
OG0006783
OG0006784
OG0006785
OG0006786
OG0006787
OG0006788
OG0006789
OG0006790
OG0006791
OG0006792
OG0006793
OG0006794
OG0006795
OG0006796
OG0006797
OG0006798
OG0006799
OG0006800
OG0006801
OG0006802
OG0006803
OG0006805
OG0006806
OG0006807
OG0006808
OG0006809
OG0006810
OG0006811
OG0006813
OG0006814
OG0006815
OG0006816
OG0006817
OG0006818
OG0006819
OG0006820
OG0006821
OG0006822
OG0006823
OG0006824
OG0006825
OG0006826
OG0006828
OG0006829
OG0006831
OG0006832
OG0006833
OG0006834
OG0006835
OG0006836
OG0006837
OG0006838
OG0006839
OG0006841
OG0006842
OG0006843
OG0006844
OG0006845
OG0006846
OG0006847
OG0006848
OG0006849
OG0006850
OG0006851
OG0006852
OG0006853
OG0006854
OG0006856
OG0006857
OG0006858
OG0006859
OG0006860
OG0006861
OG0006862
OG0006863
OG0006864
OG0006865
OG0006866
OG0006867
OG0006868
OG0006869
OG0006870
OG0006872
OG0006873
OG0006874
OG0006875
OG0006876
OG0006877
OG0006878
OG0006879
OG0006882
OG0006883
OG0006884
OG0006885
OG0006886
OG0006888
OG0006889
OG0006890
OG0006891
OG0006892
OG0006893
OG0006894
OG0006895
OG0006896
OG0006897
OG0006898
OG0006900
OG0006901
OG0006902
OG0006903
OG0006904
OG0006905
OG0006906
OG0006907
OG0006908
OG0006909
OG0006910
OG0006911
OG0006913
OG0006914
OG0006915
OG0006916
OG0006918
OG0006919
OG0006920
OG0006921
OG0006922
OG0006923
OG0006924
OG0006925
OG0006926
OG0006927
OG0006928
OG0006930
OG0006932
OG0006933
OG0006934
OG0006935
OG0006936
OG0006937
OG0006938
OG0006939
OG0006940
OG0006941
OG0006942
OG0006943
OG0006944
OG0006945
OG0006946
OG0006947
OG0006948
OG0006949
OG0006950
OG0006951
OG0006952
OG0006953
OG0006954
OG0006955
OG0006956
OG0006957
OG0006958
OG0006959
OG0006960
OG0006961
OG0006962
OG0006963
OG0006964
OG0006965
OG0006966
OG0006967
OG0006968
OG0006970
OG0006971
OG0006972
OG0006973
OG0006974
OG0006975
OG0006977
OG0006978
OG0006979
OG0006981
OG0006982
OG0006983
OG0006984
OG0006985
OG0006986
OG0006987
OG0006988
OG0006989
OG0006990
OG0006991
OG0006992
OG0006993
OG0006994
OG0006995
OG0006996
OG0006997
OG0006998
OG0006999
OG0007001
OG0007002
OG0007003
OG0007004
OG0007005
OG0007006
OG0007007
OG0007008
OG0007009
OG0007010
OG0007011
OG0007012
OG0007013
OG0007014
OG0007015
OG0007016
OG0007017
OG0007018
OG0007019
OG0007020
OG0007021
OG0007022
OG0007023
OG0007024
OG0007025
OG0007026
OG0007027
OG0007028
OG0007029
OG0007030
OG0007031
OG0007032
OG0007033
OG0007034
OG0007035
OG0007036
OG0007037
OG0007038
OG0007039
OG0007040
OG0007041
OG0007042
OG0007043
OG0007044
OG0007045
OG0007046
OG0007047
OG0007048
OG0007049
OG0007050
OG0007051
OG0007052
OG0007053
OG0007054
OG0007055
OG0007056
OG0007057
OG0007058
OG0007059
OG0007060
OG0007061
OG0007062
OG0007063
OG0007064
OG0007065
OG0007066
OG0007067
OG0007068
OG0007069
OG0007070
OG0007071
OG0007072
OG0007073
OG0007074
OG0007075
OG0007076
OG0007077
OG0007078
OG0007080
OG0007081
OG0007082
OG0007083
OG0007084
OG0007085
OG0007086
OG0007087
OG0007088
OG0007089
OG0007090
OG0007091
OG0007092
OG0007093
OG0007094
OG0007095
OG0007096
OG0007097
OG0007098
OG0007100
OG0007101
OG0007102
OG0007103
OG0007104
OG0007105
OG0007106
OG0007107
OG0007108
OG0007109
OG0007110
OG0007111
OG0007112
OG0007113
OG0007114
OG0007115
OG0007116
OG0007117
OG0007118
OG0007119
OG0007120
OG0007121
OG0007122
OG0007123
OG0007124
OG0007125
OG0007126
OG0007127
OG0007128
OG0007129
OG0007130
OG0007131
OG0007132
OG0007133
OG0007134
OG0007135
OG0007136
OG0007137
OG0007138
OG0007139
OG0007140
OG0007141
OG0007142
OG0007143
OG0007144
OG0007145
OG0007146
OG0007147
OG0007148
OG0007149
OG0007150
OG0007151
OG0007152
OG0007153
OG0007154
OG0007155
OG0007157
OG0007158
OG0007159
OG0007160
OG0007161
OG0007162
OG0007163
OG0007164
OG0007165
OG0007166
OG0007167
OG0007168
OG0007169
OG0007170
OG0007171
OG0007172
OG0007173
OG0007174
OG0007175
OG0007176
OG0007177
OG0007178
OG0007179
OG0007180
OG0007182
OG0007183
OG0007184
OG0007185
OG0007186
OG0007187
OG0007188
OG0007189
OG0007190
OG0007191
OG0007192
OG0007193
OG0007194
OG0007195
OG0007196
OG0007197
OG0007198
OG0007199
OG0007200
OG0007201
OG0007202
OG0007203
OG0007204
OG0007205
OG0007206
OG0007207
OG0007208
OG0007209
OG0007210
OG0007211
OG0007212
OG0007213
OG0007214
OG0007215
OG0007216
OG0007217
OG0007218
OG0007219
OG0007220
OG0007221
OG0007222
OG0007223
OG0007224
OG0007225
OG0007226
OG0007227
OG0007228
OG0007229
OG0007230
OG0007231
OG0007232
OG0007234
OG0007235
OG0007236
OG0007237
OG0007238
OG0007239
OG0007240
OG0007242
OG0007243
OG0007244
OG0007245
OG0007246
OG0007247
OG0007248
OG0007249
OG0007250
OG0007251
OG0007252
OG0007254
OG0007255
OG0007256
OG0007257
OG0007258
OG0007259
OG0007260
OG0007261
OG0007262
OG0007263
OG0007264
OG0007265
OG0007266
OG0007267
OG0007268
OG0007269
OG0007271
OG0007273
OG0007274
OG0007275
OG0007276
OG0007277
OG0007278
OG0007279
OG0007280
OG0007281
OG0007282
OG0007283
OG0007284
OG0007285
OG0007286
OG0007287
OG0007288
OG0007289
OG0007290
OG0007291
OG0007292
OG0007293
OG0007294
OG0007295
OG0007296
OG0007297
OG0007298
OG0007299
OG0007300
OG0007301
OG0007302
OG0007303
OG0007304
OG0007305
OG0007306
OG0007307
OG0007308
OG0007311
OG0007312
OG0007313
OG0007314
OG0007315
OG0007316
OG0007317
OG0007318
OG0007319
OG0007320
OG0007321
OG0007322
OG0007323
OG0007324
OG0007325
OG0007327
OG0007328
OG0007329
OG0007330
OG0007331
OG0007332
OG0007333
OG0007334
OG0007335
OG0007336
OG0007337
OG0007338
OG0007339
OG0007340
OG0007341
OG0007343
OG0007344
OG0007345
OG0007346
OG0007347
OG0007348
OG0007349
OG0007350
OG0007351
OG0007352
OG0007353
OG0007354
OG0007355
OG0007356
OG0007357
OG0007358
OG0007359
OG0007360
OG0007361
OG0007362
OG0007363
OG0007364
OG0007365
OG0007366
OG0007367
OG0007368
OG0007369
OG0007370
OG0007371
OG0007372
OG0007373
OG0007374
OG0007377
OG0007378
OG0007379
OG0007380
OG0007381
OG0007382
OG0007383
OG0007384
OG0007385
OG0007386
OG0007387
OG0007388
OG0007389
OG0007390
OG0007391
OG0007392
OG0007393
OG0007394
OG0007395
OG0007396
OG0007397
OG0007398
OG0007399
OG0007400
OG0007401
OG0007402
OG0007403
OG0007404
OG0007405
OG0007406
OG0007407
OG0007410
OG0007411
OG0007412
OG0007413
OG0007414
OG0007415
OG0007416
OG0007417
OG0007418
OG0007419
OG0007420
OG0007421
OG0007422
OG0007423
OG0007424
OG0007425
OG0007426
OG0007427
OG0007428
OG0007429
OG0007430
OG0007431
OG0007432
OG0007433
OG0007434
OG0007435
OG0007437
OG0007438
OG0007439
OG0007440
OG0007441
OG0007442
OG0007443
OG0007444
OG0007445
OG0007446
OG0007447
OG0007449
OG0007450
OG0007451
OG0007452
OG0007453
OG0007455
OG0007456
OG0007457
OG0007458
OG0007459
OG0007460
OG0007461
OG0007463
OG0007464
OG0007465
OG0007466
OG0007467
OG0007468
OG0007469
OG0007470
OG0007471
OG0007472
OG0007473
OG0007474
OG0007475
OG0007476
OG0007477
OG0007478
OG0007479
OG0007480
OG0007481
OG0007483
OG0007484
OG0007485
OG0007486
OG0007487
OG0007488
OG0007489
OG0007490
OG0007491
OG0007492
OG0007493
OG0007494
OG0007495
OG0007496
OG0007497
OG0007498
OG0007499
OG0007500
OG0007501
OG0007502
OG0007503
OG0007504
OG0007505
OG0007507
OG0007508
OG0007509
OG0007510
OG0007511
OG0007512
OG0007513
OG0007514
OG0007515
OG0007516
OG0007517
OG0007519
OG0007520
OG0007521
OG0007522
OG0007523
OG0007524
OG0007525
OG0007526
OG0007527
OG0007529
OG0007530
OG0007532
OG0007533
OG0007534
OG0007535
OG0007536
OG0007537
OG0007538
OG0007539
OG0007540
OG0007541
OG0007542
OG0007543
OG0007544
OG0007545
OG0007547
OG0007548
OG0007549
OG0007550
OG0007551
OG0007552
OG0007553
OG0007554
OG0007555
OG0007556
OG0007557
OG0007558
OG0007559
OG0007560
OG0007564
OG0007565
OG0007570
OG0007571
OG0007572
OG0007573
OG0007574
OG0007575
OG0007576
OG0007577
OG0007578
OG0007581
OG0007582
OG0007585
OG0007587
OG0007590
OG0007591
OG0007593
OG0007594
OG0007597
OG0007599
OG0007601
OG0007602
OG0007603
OG0007604
OG0007605
OG0007606
OG0007608
OG0007609
OG0007610
OG0007611
OG0007614
OG0007616
OG0007618
OG0007619
OG0007620
OG0007625
OG0007627
OG0007628
OG0007630
OG0007632
OG0007633
OG0007634
OG0007635
OG0007636
OG0007637
OG0007638
OG0007639
OG0007640
OG0007641
OG0007643
OG0007645
OG0007646
OG0007647
OG0007648
OG0007649
OG0007650
OG0007651
OG0007652
OG0007653
OG0007654
OG0007655
OG0007657
OG0007658
OG0007659
OG0007661
OG0007662
OG0007664
OG0007669
OG0007671
OG0007672
OG0007673
OG0007674
OG0007675
OG0007676
OG0007677
OG0007678
OG0007679
OG0007684
OG0007694
OG0007701
OG0007706
OG0007711
OG0007714
OG0007717
OG0007718
OG0007730
OG0007731
OG0007735
OG0007738
OG0007746
OG0007751
OG0007754
OG0007756
OG0007758
OG0007768
OG0007776
OG0007779
OG0007781
OG0007787
OG0007788
OG0007793
OG0007795
OG0007796
OG0007797
OG0007799
OG0007806
OG0007807
OG0007809
OG0007810
OG0007812
OG0007814
OG0007816
OG0007818
OG0007823
OG0007824
OG0007828
OG0007829
OG0007833
OG0007836
OG0007837
OG0007839
OG0007840
OG0007842
OG0007844
OG0007847
OG0007848
OG0007849
OG0007853
OG0007854
OG0007857
OG0007858
OG0007860
OG0007861
OG0007864
OG0007866
OG0007875
OG0007877
OG0007878
OG0007882
OG0007883
OG0007887
OG0007888
OG0007892
OG0007902
OG0007907
OG0007908
OG0007910
OG0007911
OG0007912
OG0007914
OG0007919
OG0007925
OG0007926
OG0007930
OG0007931
OG0007932
OG0007934
OG0007935
OG0007939
OG0007941
OG0007943
OG0007946
OG0007951
OG0007954
OG0007956
OG0007957
OG0007958
OG0007959
OG0007960
OG0007965
OG0007968
OG0007969
OG0007971
OG0007972
OG0007973
OG0007976
OG0007982
OG0007983
OG0007984
OG0007987
OG0007990
OG0007991
OG0007994
OG0007999
OG0008001
OG0008005
OG0008006
OG0008008
OG0008009
OG0008013
OG0008014
OG0008016
OG0008019
OG0008022
OG0008032
OG0008034
OG0008035
OG0008037
OG0008038
OG0008039
OG0008041
OG0008057
OG0008058
OG0008067
OG0008069
OG0008070
OG0008075
OG0008080
OG0008081
OG0008084
OG0008089
OG0008090
OG0008092
OG0008095
OG0008099
OG0008103
OG0008105
OG0008109
OG0008110
OG0008111
OG0008113
OG0008116
OG0008117
OG0008119
OG0008121
OG0008123
OG0008127
OG0008129
OG0008130
OG0008132
OG0008133
OG0008134
OG0008137
OG0008140
OG0008142
OG0008145
OG0008152
OG0008157
OG0008158
OG0008162
OG0008163
OG0008171
OG0008175
OG0008176
OG0008177
OG0008181
OG0008183
OG0008184
OG0008186
OG0008187
OG0008188
OG0008189
OG0008194
OG0008197
OG0008200
OG0008205
OG0008206
OG0008207
OG0008211
OG0008219
OG0008220
OG0008222
OG0008226
OG0008227
OG0008234
OG0008237
OG0008240
OG0008242
OG0008246
OG0008260
OG0008263
OG0008265
OG0008266
OG0008268
OG0008275
OG0008277
OG0008280
OG0008282
OG0008287
OG0008288
OG0008297
OG0008298
OG0008299
OG0008300
OG0008305
OG0008307
OG0008308
OG0008309
OG0008310
OG0008314
OG0008316
OG0008317
OG0008321
OG0008322
OG0008324
OG0008325
OG0008329
OG0008334
OG0008335
OG0008339
OG0008340
OG0008343
OG0008346
OG0008347
OG0008351
OG0008352
OG0008353
OG0008354
OG0008360
OG0008368
OG0008370
OG0008372
OG0008373
OG0008377
OG0008380
OG0008381
OG0008382
OG0008385
OG0008397
OG0008399
OG0008402
OG0008406
OG0008410
OG0008411
OG0008412
OG0008416
OG0008418
OG0008421
OG0008424
OG0008427
OG0008428
OG0008436
OG0008438
OG0008441
OG0008442
OG0008444
OG0008447
OG0008448
OG0008451
OG0008454
OG0008455
OG0008456
OG0008462
OG0008463
OG0008467
OG0008469
OG0008470
OG0008471
OG0008472
OG0008473
OG0008475
OG0008478
OG0008479
OG0008482
OG0008485
OG0008487
OG0008491
OG0008492
OG0008497
OG0008498
OG0008499
OG0008502
OG0008504
OG0008506
OG0008507
OG0008508
OG0008511
OG0008514
OG0008516
OG0008519
OG0008520
OG0008523
OG0008524
OG0008527
OG0008532
OG0008533
OG0008535
OG0008538
OG0008539
OG0008540
OG0008541
OG0008544
OG0008548
OG0008550
OG0008551
OG0008554
OG0008555
OG0008560
OG0008566
OG0008569
OG0008570
OG0008579
OG0008580
OG0008582
OG0008584
OG0008585
OG0008586
OG0008588
OG0008589
OG0008594
OG0008595
OG0008596
OG0008602
OG0008608
OG0008609
OG0008616
OG0008619
OG0008621
OG0008626
OG0008627
OG0008633
OG0008635
OG0008636
OG0008644
OG0008645
OG0008648
OG0008652
OG0008660
OG0008661
OG0008665
OG0008667
OG0008672
OG0008674
OG0008678
OG0008679
OG0008682
OG0008685
OG0008687
OG0008692
OG0008693
OG0008699
OG0008700
OG0008706
OG0008710
OG0008713
OG0008714
OG0008715
OG0008716
OG0008717
OG0008722
OG0008723
OG0008725
OG0008728
OG0008729
OG0008733
OG0008735
OG0008737
OG0008738
OG0008739
OG0008740
OG0008742
OG0008745
OG0008747
OG0008749
OG0008753
OG0008754
OG0008757
OG0008759
OG0008763
OG0008765
OG0008766
OG0008773
OG0008774
OG0008777
OG0008779
OG0008789
OG0008797
OG0008800
OG0008801
OG0008808
OG0008810
OG0008811
OG0008812
OG0008813
OG0008814
OG0008815
OG0008816
OG0008825
OG0008826
OG0008828
OG0008830
OG0008831
OG0008834
OG0008835
OG0008836
OG0008840
OG0008842
OG0008843
OG0008847
OG0008848
OG0008849
OG0008852
OG0008854
OG0008855
OG0008857
OG0008858
OG0008864
OG0008874
OG0008878
OG0008880
OG0008887
OG0008889
OG0008890
OG0008893
OG0008895
OG0008897
OG0008898
OG0008901
OG0008904
OG0008907
OG0008909
OG0008913
OG0008914
OG0008915
OG0008917
OG0008919
OG0008924
OG0008925
OG0008927
OG0008930
OG0008933
OG0008938
OG0008939
OG0008941
OG0008943
OG0008944
OG0008948
OG0008950
OG0008952
OG0008959
OG0008961
OG0008964
OG0008965
OG0008969
OG0008981
OG0008983
OG0008988
OG0008989
OG0008995
OG0008997
OG0009003
OG0009006
OG0009008
OG0009019
OG0009023
OG0009027
OG0009029
OG0009030
OG0009034
OG0009036
OG0009037
OG0009038
OG0009039
OG0009041
OG0009043
OG0009045
OG0009047
OG0009051
OG0009054
OG0009058
OG0009059
OG0009060
OG0009062
OG0009068
OG0009069
OG0009072
OG0009074
OG0009075
OG0009076
OG0009079
OG0009080
OG0009081
OG0009084
OG0009086
OG0009088
OG0009089
OG0009090
OG0009091
OG0009093
OG0009095
OG0009096
OG0009097
OG0009098
OG0009099
OG0009100
OG0009101
OG0009105
OG0009106
OG0009107
OG0009109
OG0009110
OG0009111
OG0009112
OG0009113
OG0009114
OG0009115
OG0009117
OG0009118
OG0009120
OG0009122
OG0009124
OG0009125
OG0009126
OG0009127
OG0009128
OG0009129
OG0009130
OG0009131
OG0009132
OG0009133
OG0009134
OG0009136
OG0009137
OG0009138
OG0009139
OG0009140
OG0009141
OG0009142
OG0009143
OG0009144
OG0009145
OG0009146
OG0009148
OG0009150
OG0009152
OG0009153
OG0009154
OG0009156
OG0009157
OG0009158
OG0009159
OG0009160
OG0009162
OG0009164
OG0009165
OG0009166
OG0009167
OG0009168
OG0009169
OG0009170
OG0009171
OG0009173
OG0009174
OG0009175
OG0009176
OG0009177
OG0009178
OG0009179
OG0009180
OG0009181
OG0009182
OG0009184
OG0009185
OG0009186
OG0009187
OG0009189
OG0009190
OG0009191
OG0009192
OG0009193
OG0009194
OG0009195
OG0009197
OG0009198
OG0009199
OG0009200
OG0009201
OG0009205
OG0009206
OG0009207
OG0009208
OG0009210
OG0009212
OG0009213
OG0009214
OG0009215
OG0009217
OG0009218
OG0009219
OG0009220
OG0009221
OG0009222
OG0009223
OG0009224
OG0009225
OG0009226
OG0009227
OG0009229
OG0009230
OG0009231
OG0009232
OG0009233
OG0009234
OG0009235
OG0009236
OG0009237
OG0009238
OG0009239
OG0009240
OG0009241
OG0009244
OG0009245
OG0009246
OG0009247
OG0009248
OG0009249
OG0009250
OG0009251
OG0009252
OG0009253
OG0009256
OG0009257
OG0009262
OG0009263
OG0009264
OG0009265
OG0009266
OG0009267
OG0009268
OG0009269
OG0009270
OG0009271
OG0009272
OG0009273
OG0009274
OG0009275
OG0009276
OG0009277
OG0009278
OG0009279
OG0009280
OG0009281
OG0009282
OG0009284
OG0009285
OG0009286
OG0009287
OG0009288
OG0009289
OG0009290
OG0009291
OG0009292
OG0009293
OG0009294
OG0009295
OG0009296
OG0009297
OG0009298
OG0009299
OG0009301
OG0009302
OG0009303
OG0009304
OG0009305
OG0009306
OG0009307
OG0009308
OG0009309
OG0009310
OG0009311
OG0009312
OG0009313
OG0009314
OG0009315
OG0009316
OG0009317
OG0009318
OG0009319
OG0009320
OG0009321
OG0009322
OG0009323
OG0009324
OG0009325
OG0009326
OG0009327
OG0009328
OG0009329
OG0009330
OG0009331
OG0009332
OG0009333
OG0009334
OG0009335
OG0009336
OG0009337
OG0009338
OG0009339
OG0009341
OG0009342
OG0009343
OG0009344
OG0009345
OG0009347
OG0009349
OG0009350
OG0009351
OG0009353
OG0009354
OG0009355
OG0009356
OG0009357
OG0009358
OG0009359
OG0009360
OG0009361
OG0009362
OG0009364
OG0009365
OG0009366
OG0009367
OG0009368
OG0009369
OG0009370
OG0009371
OG0009374
OG0009378
OG0009379
OG0009382
OG0009383
OG0009384
OG0009385
OG0009387
OG0009389
OG0009390
OG0009391
OG0009392
OG0009393
OG0009394
OG0009395
OG0009396
OG0009397
OG0009398
OG0009399
OG0009400
OG0009401
OG0009402
OG0009403
OG0009404
OG0009405
OG0009423
OG0009424
OG0009435
OG0009445
OG0009446
OG0009449
OG0009464
OG0009466
OG0009495
OG0009508
OG0009509
OG0009513
OG0009551
OG0009561
OG0009579
OG0009599
OG0009604
OG0009610
OG0009630
OG0009649
OG0009667
OG0009672
OG0009698
OG0009705
OG0009707
OG0009717
OG0009724
OG0009732
OG0009738
OG0009755
OG0009756
OG0009764
OG0009797
OG0009800
OG0009810
OG0009836
OG0009837
OG0009867
OG0009871
OG0009879
OG0009902
OG0009910
OG0009924
OG0009937
OG0009941
OG0009944
OG0009946
OG0009947
OG0009954
OG0009955
OG0009959
OG0009962
OG0009964
OG0009968
OG0009969
OG0009970
OG0009971
OG0009975
OG0009977
OG0009979
OG0009981
OG0009982
OG0009984
OG0009985
OG0009986
OG0009988
OG0009991
OG0009992
OG0009994
OG0009996
OG0009997
OG0009998
OG0009999
OG0010001
OG0010002
OG0010003
OG0010004
OG0010005
OG0010006
OG0010009
OG0010013
OG0010017
OG0010018
OG0010019
OG0010020
OG0010021
OG0010022
OG0010023
OG0010026
OG0010028
OG0010029
OG0010032
OG0010033
OG0010035
OG0010036
OG0010039
OG0010042
OG0010044
OG0010046
OG0010049
OG0010050
OG0010055
OG0010058
OG0010059
OG0010062
OG0010064
OG0010067
OG0010068
OG0010070
OG0010072
OG0010073
OG0010074
OG0010078
OG0010084
OG0010085
OG0010095
OG0010096
OG0010098
OG0010102
OG0010103
OG0010107
OG0010108
OG0010109
OG0010112
OG0010113
OG0010114
OG0010116
OG0010117
OG0010118
OG0010119
OG0010120
OG0010123
OG0010124
OG0010126
OG0010127
OG0010128
OG0010129
OG0010130
OG0010132
OG0010133
OG0010135
OG0010139
OG0010142
OG0010143
OG0010144
OG0010145
OG0010147
OG0010150
OG0010151
OG0010152
OG0010153
OG0010155
OG0010156
OG0010157
OG0010160
OG0010161
OG0010162
OG0010163
OG0010164
OG0010166
OG0010168
OG0010169
OG0010170
OG0010172
OG0010173
OG0010176
OG0010177
OG0010178
OG0010182
OG0010184
OG0010185
OG0010186
OG0010187
OG0010188
OG0010189
OG0010190
OG0010191
OG0010192
OG0010193
OG0010194
OG0010195
OG0010196
OG0010197
OG0010199
OG0010200
OG0010201
OG0010203
OG0010204
OG0010205
OG0010206
OG0010208
OG0010209
OG0010210
OG0010211
OG0010214
OG0010216
OG0010218
OG0010219
OG0010220
OG0010221
OG0010223
OG0010224
OG0010225
OG0010226
OG0010227
OG0010228
OG0010229
OG0010230
OG0010231
OG0010232
OG0010233
OG0010234
OG0010235
OG0010236
OG0010237
OG0010238
OG0010239
OG0010240
OG0010241
OG0010242
OG0010243
OG0010244
OG0010245
OG0010246
OG0010247
OG0010248
OG0010249
OG0010250
OG0010251
OG0010252
OG0010253
OG0010254
OG0010255
OG0010256
OG0010257
OG0010258
OG0010259
OG0010260
OG0010261
OG0010262
OG0010263
OG0010264
OG0010461
OG0010528
OG0010582
OG0010590
OG0010639
OG0010706
OG0010711
OG0010745
OG0010780
OG0010803
OG0010832
OG0010833
OG0010843
OG0010871
OG0010901
OG0010910
OG0010927
OG0010944
OG0010948
OG0010949
OG0010950
OG0010951
OG0010952
OG0010953
OG0010954
OG0010955
OG0010956
OG0010957
OG0010958
OG0010959
OG0010960
OG0010961
OG0010962
OG0010963
OG0010964
OG0010965
OG0010966
OG0010967
OG0010968
OG0010969
OG0010970
OG0010971
OG0010972
OG0010973
OG0010974
OG0010975
OG0010976
OG0010977
OG0010978
OG0010979
OG0010980
OG0010981
OG0010982
OG0010983
OG0010984
OG0010985
OG0010986
OG0010987
OG0010988
OG0010989
OG0010990
OG0010991
OG0010992
OG0010993
OG0010994
OG0010995
OG0010996
OG0010997
OG0010998
OG0010999
OG0011000
OG0011001
OG0011002
OG0011003
OG0011004
OG0011005
OG0011006
OG0011007
OG0011008
OG0011009
OG0011010
OG0011011
OG0011012
OG0011013
OG0011014
OG0011015
OG0011016
OG0011017
OG0011018
OG0011019
OG0011020
OG0011021
OG0011022
OG0011023
OG0011024
OG0011025
OG0011026
OG0011027
OG0011028
OG0011029
OG0011030
OG0011031
OG0011032
OG0011033
OG0011034
OG0011035
OG0011036
OG0011037
OG0011038
OG0011039
OG0011040
OG0011041
OG0011042
OG0011043
OG0011044
OG0011045
OG0011046
OG0011047
OG0011048
OG0011049
OG0011050
OG0011051
OG0011052
OG0011053
OG0011054
OG0011055
OG0022614
OG0022615
OG0022616
OG0022617
OG0022618
OG0022619
OG0022620
OG0022621
OG0022622
OG0022623
OG0022624
OG0022625
OG0022626
OG0022627
OG0022628
OG0022629
OG0022630
OG0022631
OG0022632
OG0022633
OG0022634
OG0022635
OG0022636
OG0022637
OG0022638
OG0022639
OG0022640
OG0022641
OG0022642
OG0022643
OG0022644
OG0022645
OG0022646
OG0022647
OG0022648
OG0022649
OG0022650
OG0022651
OG0022652
OG0022653
OG0022654
OG0022655
OG0022656
OG0022657
OG0022658
OG0022659
OG0022660
OG0022661
OG0022662
OG0022663
OG0022664
OG0022665
OG0022666
OG0022667
OG0022668
OG0022669
OG0022670
OG0022671
OG0022672
OG0022673
OG0022674
OG0022675
OG0022676
OG0022677
OG0022678
OG0022679
OG0022680
OG0022681
OG0022682
OG0022683
OG0022684
OG0022685
OG0022686
OG0022687
OG0022688
OG0022689
OG0022690
OG0022691
OG0022692
OG0022693
OG0022694
OG0022695
OG0022696
OG0022697
OG0022698
OG0022699
OG0022700
OG0022701
OG0022702
OG0022703
OG0022704
OG0022705
OG0022706
OG0022707
OG0022708
OG0022709
OG0022710
OG0022711
OG0022712
OG0022713
OG0022714
OG0022715
OG0022716
OG0022717
OG0022718
OG0022719
OG0022720
OG0022721
OG0022722
OG0022723
OG0022724
OG0022725
OG0022726
OG0022727
OG0022728
OG0022729
OG0022730
OG0022731
OG0022732
OG0022733
OG0022734
OG0022735
OG0022736
OG0022737
OG0022738
OG0022739
OG0022740
OG0022741
OG0022742
OG0022743
OG0022744
OG0022745
OG0022746
OG0022747
OG0022748
OG0022749
OG0022750
OG0022751
OG0022752
OG0022753
OG0022754
OG0022755
OG0022756
OG0022757
OG0022758
OG0022759
OG0022760
OG0022761
OG0022762
OG0022763
OG0022764
OG0022765
OG0022766
OG0022767
OG0022768
OG0022769
OG0022770
OG0022771
OG0022772
OG0022773
OG0022774
OG0022775
OG0022776
OG0022777
OG0022778
OG0022779
OG0022780
OG0022781
OG0022782
OG0022783
OG0022784
OG0022785
OG0022786
OG0022787
OG0022788
OG0022789
OG0022790
OG0022791
OG0022792
OG0022793
OG0022794
OG0022795
OG0022796
OG0022797
OG0022798
OG0022799
OG0022800
OG0022801
OG0022802
OG0022803
OG0022804
OG0022805
OG0022806
OG0022807
OG0022808
OG0022809
OG0022810
OG0022811
OG0022812
OG0022813
OG0022814
OG0022815
OG0022816
OG0022817
OG0022818
OG0022819
OG0022820
OG0022821
OG0022822
OG0022823
OG0022824
OG0022825
OG0022826
OG0022827
OG0022828
OG0022829
OG0022830
OG0022831
OG0022832
OG0022833
OG0022834
OG0022835
OG0022836
OG0022837
OG0022838
OG0022839
OG0022840
OG0022841
OG0022842
OG0022843
OG0022844
OG0022845
OG0022846
OG0022847
OG0022848
OG0022849
OG0022850
OG0022851
OG0022852
OG0022853
OG0022854
OG0022855
OG0022856
OG0022857
OG0022858
OG0022859
OG0022860
OG0022861
OG0022862
OG0022863
OG0022864
OG0022865
OG0022866
OG0022867
OG0022868
OG0022869
OG0022870
OG0022871
OG0022872
OG0022873
OG0022874
OG0022875
OG0022876
OG0022877
OG0022878
OG0022879
OG0022880
OG0022881
OG0022882
OG0022883
OG0022884
OG0022885
OG0022886
OG0022887
OG0022888
OG0022889
OG0022890
OG0022891
OG0022892
OG0022893
OG0022894
OG0022895
OG0022896
OG0022897
OG0022898
OG0022899
OG0022900
OG0022901
OG0022902
OG0022903
OG0022904
OG0022905
OG0022906
OG0022907
OG0022908
OG0022909
OG0022910
OG0022911
OG0022912
OG0022913
OG0022914
OG0022915
OG0022916
OG0022917
OG0022918
OG0022919
OG0022920
OG0022921
OG0022922
OG0022923
OG0022924
OG0022925
OG0022926
OG0022927
OG0022928
OG0022929
OG0022930
OG0022931
OG0022932
OG0022933
OG0022934
OG0022935
OG0022936
OG0022937
OG0022938
OG0022939
OG0022940
OG0022941
OG0022942
OG0022943
OG0022944
OG0022945
OG0022946
OG0022947
OG0022948
OG0022949
OG0022950
OG0022951
OG0022952
OG0022953
OG0022954
OG0022955
OG0022956
OG0022957
OG0022958
OG0022959
OG0022960
OG0022961
OG0022962
OG0022963
OG0022964
OG0022965
OG0022966
OG0022967
OG0022968
OG0022969
OG0022970
OG0022971
OG0022972
OG0022973
OG0022974
OG0022975
OG0022976
OG0022977
OG0022978
OG0022979
OG0022980
OG0022981
OG0022982
OG0022983
OG0022984
OG0022985
OG0022986
OG0022987
OG0022988
OG0022989
OG0022990
OG0022991
OG0022992
OG0022993
OG0022994
OG0022995
OG0022996
OG0022997
OG0022998
OG0022999
OG0023000
OG0023001
OG0023002
OG0023003
OG0023004
OG0023005
OG0023006
OG0023007
OG0023008
OG0023009
OG0023010
OG0023011
OG0023012
OG0023013
OG0023014
OG0023015
OG0023016
OG0023017
OG0023018
OG0023019
OG0023020
OG0023021
OG0023022
OG0023023
OG0023024
OG0023025
OG0023026
OG0023027
OG0023028
OG0023029
OG0023030
OG0023031
OG0023032
OG0023033
OG0023034
OG0023035
OG0023036
OG0023037
OG0023038
OG0023039
OG0023040
OG0023041
OG0023042
OG0023043
OG0023044
OG0023045
OG0023046
OG0023047
OG0023048
OG0023049
OG0023050
OG0023051
OG0023052
OG0023053
OG0023054
OG0023055
OG0023056
OG0023057
OG0023058
OG0023059
OG0023060
OG0023061
OG0023062
OG0023063
OG0023064
OG0023065
OG0023066
OG0023067
OG0023068
OG0023069
OG0023070
OG0023071
OG0023072
OG0023073
OG0023074
OG0023075
OG0023076
OG0023077
OG0023078
OG0023079
OG0023080
OG0023081
OG0023082
OG0023083
OG0023084
OG0023085
OG0023086
OG0023087
OG0023088
OG0023089
OG0023090
OG0023091
OG0023092
OG0023093
OG0023094
OG0023095
OG0023096
OG0023097
OG0023098
OG0023099
OG0023100
OG0023101
OG0023102
OG0023103
OG0023104
OG0023105
OG0023106
OG0023107
OG0023108
OG0023109
OG0023110
OG0023111
OG0023112
OG0023113
OG0023114
OG0023115
OG0023116
OG0023117
OG0023118
OG0023119
OG0023120
OG0023121
OG0023122
OG0023123
OG0023124
OG0023125
OG0023126
OG0023127
OG0023128
OG0023129
OG0023130
OG0023131
OG0023132
OG0023133
OG0023134
OG0023135
OG0023136
OG0023137
OG0023138
OG0023139
OG0023140
OG0023141
OG0023142
OG0023143
OG0023144
OG0023145
OG0023146
OG0023147
OG0023148
OG0023149
OG0023150
OG0023151
OG0023152
OG0023153
OG0023154
OG0023155
OG0023156
OG0023157
OG0023158
OG0023159
OG0023160
OG0023161
OG0023162
OG0023163
OG0023164
OG0023165
OG0023166
OG0023167
OG0023168
OG0023169
OG0023170
OG0023171
OG0023172
OG0023173
OG0023174
OG0023175
OG0023176
OG0023177
OG0023178
OG0023179
OG0023180
OG0023181
OG0023182
OG0023183
OG0023184
OG0023185
OG0023186
OG0023187
OG0023188
OG0023189
OG0023190
OG0023191
OG0023192
OG0023193
OG0023194
OG0023195
OG0023196
OG0023197
OG0023198
OG0023199
OG0023200
OG0023201
OG0023202
OG0023203
OG0023204
OG0023205
OG0023206
OG0023207
OG0023208
OG0023209
OG0023210
OG0023211
OG0023212
OG0023213
OG0023214
OG0023215
OG0023216
OG0023217
OG0023218
OG0023219
OG0023220
OG0023221
OG0023222
OG0023223
OG0023224
OG0023225
OG0023226
OG0023227
OG0023228
OG0023229
OG0023230
OG0023231
OG0023232
OG0023233
OG0023234
OG0023235
OG0023236
OG0023237
OG0023238
OG0023239
OG0023240
OG0023241
OG0023242
OG0023243
OG0023244
OG0023245
OG0023246
OG0023247
OG0023248
OG0023249
OG0023250
OG0023251
OG0023252
OG0023253
OG0023254
OG0023255
OG0023256
OG0023257
OG0023258
OG0023259
OG0023260
OG0023261
OG0023262
OG0023263
OG0023264
OG0023265
OG0023266
OG0023267
OG0023268
OG0023269
OG0023270
OG0023271
OG0023272
OG0023273
OG0023274
OG0023275
OG0023276
OG0023277
OG0023278
OG0023279
OG0023280
OG0023281
OG0023282
OG0023283
OG0023284
OG0023285
OG0023286
OG0023287
OG0023288
OG0023289
OG0023290
OG0023291
OG0023292
OG0023293
OG0023294
OG0023295
OG0023296
OG0023297
OG0023298
OG0023299
OG0023300
OG0023301
OG0023302
OG0023303
OG0023304
OG0023305
OG0023306
OG0023307
OG0023308
OG0023309
OG0023310
OG0023311
OG0023312
OG0023313
OG0023314
OG0023315
OG0023316
OG0023317
OG0023318
OG0023319
OG0023320
OG0023321
OG0023322
OG0023323
OG0023324
OG0023325
OG0023326
OG0023327
OG0023328
OG0023329
OG0023330
OG0023331
OG0023332
OG0023333
OG0023334
OG0023335
OG0023336
OG0023337
OG0023338
OG0023339
OG0023340
OG0023341
OG0023342
OG0023343
OG0023344
OG0023345
OG0023346
OG0023347
OG0023348
OG0023349
OG0023350
OG0023351
OG0023352
OG0023353
OG0023354
OG0023355
OG0023356
OG0023357
OG0023358
OG0023359
OG0023360
OG0023361
OG0023362
OG0023363
OG0023364
OG0023365
OG0023366
OG0023367
OG0023368
OG0023369
OG0023370
OG0023371
OG0023372
OG0023373
OG0023374
OG0023375
OG0023376
OG0023377
OG0023378
OG0023379
OG0023380
OG0023381
OG0023382
OG0023383
OG0023384
OG0023385
OG0023386
OG0023387
OG0023388
OG0023389
OG0023390
OG0023391
OG0023392
OG0023393
OG0023394
OG0023395
OG0023396
OG0023397
OG0023398
OG0023399
OG0023400
OG0023401
OG0023402
OG0023403
OG0023404
OG0023405
OG0023406
OG0023407
OG0023408
OG0023409
OG0023410
OG0023411
OG0023412
OG0023413
OG0023414
OG0023415
OG0023416
OG0023417
OG0023418
OG0023419
OG0023420
OG0023421
OG0023422
OG0023423
OG0023424
OG0023425
OG0023426
OG0023427
OG0023428
OG0023429
OG0023430
OG0023431
OG0023432
OG0023433
OG0023434
OG0023435
OG0023436
OG0023437
OG0023438
OG0023439
OG0023440
OG0023441
OG0023442
OG0023443
OG0023444
OG0023445
OG0023446
OG0023447
OG0023448
OG0023449
OG0023450
OG0023451
OG0023452
OG0023453
OG0023454
OG0023455
OG0023456
OG0023457
OG0023458
OG0023459
OG0023460
OG0023461
OG0023462
OG0023463
OG0023464
OG0023465
OG0023466
OG0023467
OG0023468
OG0023469
OG0023470
OG0023471
OG0023472
OG0023473
OG0023474
OG0023475
OG0023476
OG0023477
OG0023478
OG0023479
OG0023480
OG0023481
OG0023482
OG0023483
OG0023484
OG0023485
OG0023486
OG0023487
OG0023488
OG0023489
OG0023490
OG0023491
OG0023492
OG0023493
OG0023494
OG0023495
OG0023496
OG0023497
OG0023498
OG0023499
OG0023500
OG0023501
OG0023502
OG0023503
OG0023504
OG0023505
OG0023506
OG0023507
OG0023508
OG0023509
OG0023510
OG0023511
OG0023512
OG0023513
OG0023514
OG0023515
OG0023516
OG0023517
OG0023518
OG0023519
OG0023520
OG0023521
OG0023522
OG0023523
OG0023524
OG0023525
OG0023526
OG0023527
OG0023528
OG0023529
OG0023530
OG0023531
OG0023532
OG0023533
OG0023534
OG0023535
OG0023536
OG0023537
OG0023538
OG0023539
OG0023540
OG0023541
OG0023542
OG0023543
OG0023544
OG0023545
OG0023546
OG0023547
OG0023548
OG0023549
OG0023550
OG0023551
OG0023552
OG0023553
OG0023554
OG0023555
OG0023556
OG0023557
OG0023558
OG0023559
OG0023560
OG0023561
OG0023562
OG0023563
OG0023564
OG0023565
OG0023566
OG0023567
OG0023568
OG0023569
OG0023570
OG0023571
OG0023572
OG0023573
OG0023574
OG0023575
OG0023576
OG0023577
OG0023578
OG0023579
OG0023580
OG0023581
OG0023582
OG0023583
OG0023584
OG0023585
OG0023586
OG0023587
OG0023588
OG0023589
OG0023590
OG0023591
OG0023592
OG0023593
OG0023594
OG0023595
OG0023596
OG0023597
OG0023598
OG0023599
OG0023600
OG0023601
OG0023602
OG0023603
OG0023604
OG0023605
OG0023606
OG0023607
OG0023608
OG0023609
OG0023610
OG0023611
OG0023612
OG0023613
OG0023614
OG0023615
OG0023616
OG0023617
OG0023618
OG0023619
OG0023620
OG0023621
OG0023622
OG0023623
OG0023624
OG0023625
OG0023626
OG0023627
OG0023628
OG0023629
OG0023630
OG0023631
OG0023632
OG0023633
OG0023634
OG0023635
OG0023636
OG0023637
OG0023638
OG0023639
OG0023640
OG0023641
OG0023642
OG0023643
OG0023644
OG0023645
OG0023646
OG0023647
OG0023648
OG0023649
OG0023650
OG0023651
OG0023652
OG0023653
OG0023654
OG0023655
OG0023656
OG0023657
OG0023658
OG0023659
OG0023660
OG0023661
OG0023662
OG0023663
OG0023664
OG0023665
OG0023666
OG0023667
OG0023668
OG0023669
OG0023670
OG0023671
OG0023672
OG0023673
OG0023674
OG0023675
OG0023676
OG0023677
OG0023678
OG0023679
OG0023680
OG0023681
OG0023682
OG0023683
OG0023684
OG0023685
OG0023686
OG0023687
OG0023688
OG0023689
OG0023690
OG0023691
OG0023692
OG0023693
OG0023694
OG0023695
OG0023696
OG0023697
OG0023698
OG0023699
OG0023700
OG0023701
OG0023702
OG0023703
OG0023704
OG0023705
OG0023706
OG0023707
OG0023708
OG0023709
OG0023710
OG0023711
OG0023712
OG0023713
OG0023714
OG0023715
OG0023716
OG0023717
OG0023718
OG0023719
OG0023720
OG0023721
OG0023722
OG0023723
OG0023724
OG0023725
OG0023726
OG0023727
OG0023728
OG0023729
OG0023730
OG0023731
OG0023732
OG0023733
OG0023734
OG0023735
OG0023736
OG0023737
OG0023738
OG0023739
OG0023740
OG0023741
OG0023742
OG0023743
OG0023744
OG0023745
OG0023746
OG0023747
OG0023748
OG0023749
OG0023750
OG0023751
OG0023752
OG0023753
OG0023754
OG0023755
OG0023756
OG0023757
OG0023758
OG0023759
OG0023760
OG0023761
OG0023762
OG0023763
OG0023764
OG0023765
OG0023766
OG0023767
OG0023768
OG0023769
OG0023770
OG0023771
OG0023772
OG0023773
OG0023774
OG0023775
OG0023776
OG0023777
OG0023778
OG0023779
OG0023780
OG0023781
OG0023782
OG0023783
OG0023784
OG0023785
OG0023786
OG0023787
OG0023788
OG0023789
OG0023790
OG0023791
OG0023792
OG0023793
OG0023794
OG0023795
OG0023796
OG0023797
OG0023798
OG0023799
OG0023800
OG0023801
OG0023802
OG0023803
OG0023804
OG0023805
OG0023806
OG0023807
OG0023808
OG0023809
OG0023810
OG0023811
OG0023812
OG0023813
OG0023814
OG0023815
OG0023816
OG0023817
OG0023818
OG0023819
OG0023820
OG0023821
OG0023822
OG0023823
OG0023824
OG0023825
OG0023826
OG0023827
OG0023828
OG0023829
OG0023830
OG0023831
OG0023832
OG0023833
OG0023834
OG0023835
OG0023836
OG0023837
OG0023838
OG0023839
OG0023840
OG0023841
OG0023842
OG0023843
OG0023844
OG0023845
OG0023846
OG0023847
OG0023848
OG0023849
OG0023850
OG0023851
OG0023852
OG0023853
OG0023854
OG0023855
OG0023856
OG0023857
OG0023858
OG0023859
OG0023860
OG0023861
OG0023862
OG0023863
OG0023864
OG0023865
OG0023866
OG0023867
OG0023868
OG0023869
OG0023870
OG0023871
OG0023872
OG0023873
OG0023874
OG0023875
OG0023876
OG0023877
OG0023878
OG0023879
OG0023880
OG0023881
OG0023882
OG0023883
OG0023884
OG0023885
OG0023886
OG0023887
OG0023888
OG0023889
OG0023890
OG0023891
OG0023892
OG0023893
OG0023894
OG0023895
OG0023896
OG0023897
OG0023898
OG0023899
OG0023900
OG0023901
OG0023902
OG0023903
OG0023904
OG0023905
OG0023906
OG0023907
OG0023908
OG0023909
OG0023910
OG0023911
OG0023912
OG0023913
OG0023914
OG0023915
OG0023916
OG0023917
OG0023918
OG0023919
OG0023920
OG0023921
OG0023922
OG0023923
OG0023924
OG0023925
OG0023926
OG0023927
OG0023928
OG0023929
OG0023930
OG0023931
OG0023932
OG0023933
OG0023934
OG0023935
OG0023936
OG0023937
OG0023938
OG0023939
OG0023940
OG0023941
OG0023942
OG0023943
OG0023944
OG0023945
OG0023946
OG0023947
OG0023948
OG0023949
OG0023950
OG0023951
OG0023952
OG0023953
OG0023954
OG0023955
OG0023956
OG0023957
OG0023958
OG0023959
OG0023960
OG0023961
OG0023962
OG0023963
OG0023964
OG0023965
OG0023966
OG0023967
OG0023968
OG0023969
OG0023970
OG0023971
OG0023972
OG0023973
OG0023974
OG0023975
OG0023976
OG0023977
OG0023978
OG0023979
OG0023980
OG0023981
OG0023982
OG0023983
OG0023984
OG0023985
OG0023986
OG0023987
OG0023988
OG0023989
OG0023990
OG0023991
OG0023992
OG0023993
OG0023994
OG0023995
OG0023996
OG0023997
OG0023998
OG0023999
OG0024000
OG0024001
OG0024002
OG0024003
OG0024004
OG0024005
OG0024006
OG0024007
OG0024008
OG0024009
OG0024010
OG0024011
OG0024012
OG0024013
OG0024014
OG0024015
OG0024016
OG0024017
OG0024018
OG0024019
OG0024020
OG0024021
OG0024022
OG0024023
OG0024024
OG0024025
OG0024026
OG0024027
OG0024028
OG0024029
OG0024030
OG0024031
OG0024032
OG0024033
OG0024034
OG0024035
OG0024036
OG0024037
OG0024038
OG0024039
OG0024040
OG0024041
OG0024042
OG0024043
OG0024044
OG0024045
OG0024046
OG0024047
OG0024048
OG0024049
OG0024050
OG0024051
OG0024052
OG0024053
OG0024054
OG0024055
OG0024056
OG0024057
OG0024058
OG0024059
OG0024060
OG0024061
OG0024062
OG0024063
OG0024064
OG0024065
OG0024066
OG0024067
OG0024068
OG0024069
OG0024070
OG0024071
OG0024072
OG0024073
OG0024074
OG0024075
OG0024076
OG0024077
OG0024078
OG0024079
OG0024080
OG0024081
OG0024082
OG0024083
OG0024084
OG0024085
OG0024086
OG0024087
OG0024088
OG0024089
OG0024090
OG0024091
OG0024092
OG0024093
OG0024094
OG0024095
OG0024096
OG0024097
OG0024098
OG0024099
OG0024100
OG0024101
OG0024102
OG0024103
OG0024104
OG0024105
OG0024106
OG0024107
OG0024108
OG0024109
OG0024110
OG0024111
OG0024112
OG0024113
OG0024114
OG0024115
OG0024116
OG0024117
OG0024118
OG0024119
OG0024120
OG0024121
OG0024122
OG0024123
OG0024124
OG0024125
OG0024126
OG0024127
OG0024128
OG0024129
OG0024130
OG0024131
OG0024132
OG0024133
OG0024134
OG0024135
OG0024136
OG0024137
OG0024138
OG0024139
OG0024140
OG0024141
OG0024142
OG0024143
OG0024144
OG0024145
OG0024146
OG0024147
OG0024148
OG0024149
OG0024150
OG0024151
OG0024152
OG0024153
OG0024154
OG0024155
OG0024156
OG0024157
OG0024158
OG0024159
OG0024160
OG0024161
OG0024162
OG0024163
OG0024164
OG0024165
OG0024166
OG0024167
OG0024168
OG0024169
OG0024170
OG0024171
OG0024172
OG0024173
OG0024174
OG0024175
OG0024176
OG0024177
OG0024178
OG0024179
OG0024180
OG0024181
OG0024182
OG0024183
OG0024184
OG0024185
OG0024186
OG0024187
OG0024188
OG0024189
OG0024190
OG0024191
OG0024192
OG0024193
OG0024194
OG0024195
OG0024196
OG0024197
OG0024198
OG0024199
OG0024200
OG0024201
OG0024202
OG0024203
OG0024204
OG0024205
OG0024206
OG0024207
OG0024208
OG0024209
OG0024210
OG0024211
OG0024212
OG0024213
OG0024214
OG0024215
OG0024216
OG0024217
OG0024218
OG0024219
OG0024220
OG0024221
OG0024222
OG0024223
OG0024224
OG0024225
OG0024226
OG0024227
OG0024228
OG0024229
OG0024230
OG0024231
OG0024232
OG0024233
OG0024234
OG0024235
OG0024236
OG0024237
OG0024238
OG0024239
OG0024240
OG0024241
OG0024242
OG0024243
OG0024244
OG0024245
OG0024246
OG0024247
OG0024248
OG0024249
OG0024250
OG0024251
OG0024252
OG0024253
OG0024254
OG0024255
OG0024256
OG0024257
OG0024258
OG0024259
OG0024260
OG0024261
OG0024262
OG0024263
OG0024264
OG0024265
OG0024266
OG0024267
OG0024268
OG0024269
OG0024270
OG0024271
OG0024272
OG0024273
OG0024274
OG0024275
OG0024276
OG0024277
OG0024278
OG0024279
OG0024280
OG0024281
OG0024282
OG0024283
OG0024284
OG0024285
OG0024286
OG0024287
OG0024288
OG0024289
OG0024290
OG0024291
OG0024292
OG0024293
OG0024294
OG0024295
OG0024296
OG0024297
OG0024298
OG0024299
OG0024300
OG0024301
OG0024302
OG0024303
OG0024304
OG0024305
OG0024306
OG0024307
OG0024308
OG0024309
OG0024310
OG0024311
OG0024312
OG0024313
OG0024314
OG0024315
OG0024316
OG0024317
OG0024318
OG0024319
OG0024320
OG0024321
OG0024322
OG0024323
OG0024324
OG0024325
OG0024326
OG0024327
OG0024328
OG0024329
OG0024330
OG0024331
OG0024332
OG0024333
OG0024334
OG0024335
OG0024336
OG0024337
OG0024338
OG0024339
OG0024340
OG0024341
OG0024342
OG0024343
OG0024344
OG0024345
OG0024346
OG0024347
OG0024348
OG0024349
OG0024350
OG0024351
OG0024352
OG0024353
OG0024354
OG0024355
OG0024356
OG0024357
OG0024358
OG0024359
OG0024360
OG0024361
OG0024362
OG0024363
OG0024364
OG0024365
OG0024366
OG0024367
OG0024368
OG0024369
OG0024370
OG0024371
OG0024372
OG0024373
OG0024374
OG0024375
OG0024376
OG0024377
OG0024378
OG0024379
OG0024380
OG0024381
OG0024382
OG0024383
OG0024384
OG0024385
OG0024386
OG0024387
OG0024388
OG0024389
OG0024390
OG0024391
OG0024392
OG0024393
OG0024394
OG0024395
OG0024396
OG0024397
OG0024398
OG0024399
OG0024400
OG0024401
OG0024402
OG0024403
OG0024404
OG0024405
OG0024406
OG0024407
OG0024408
OG0024409
OG0024410
OG0024411
OG0024412
OG0024413
OG0024414
OG0024415
OG0024416
OG0024417
OG0024418
OG0024419
OG0024420
OG0024421
OG0024422
OG0024423
OG0024424
OG0024425
OG0024426
OG0024427
OG0024428
OG0024429
OG0024430
OG0024431
OG0024432
OG0024433
OG0024434
OG0024435
OG0024436
OG0024437
OG0024438
OG0024439
OG0024440
OG0024441
OG0024442
OG0024443
OG0024444
OG0024445
OG0024446
OG0024447
OG0024448
OG0024449
OG0024450
OG0024451
OG0024452
OG0024453
OG0024454
OG0024455
OG0024456
OG0024457
OG0024458
OG0024459
OG0024460
OG0024461
OG0024462
OG0024463
OG0024464
OG0024465
OG0024466
OG0024467
OG0024468
OG0024469
OG0024470
OG0024471
OG0024472
OG0024473
OG0024474
OG0024475
OG0024476
OG0024477
OG0024478
OG0024479
OG0024480
OG0024481
OG0024482
OG0024483
OG0024484
OG0024485
OG0024486
OG0024487
OG0024488
OG0024489
OG0024490
OG0024491
OG0024492
OG0024493
OG0024494
OG0024495
OG0024496
OG0024497
OG0024498
OG0024499
OG0024500
OG0024501
OG0024502
OG0024503
OG0024504
OG0024505
OG0024506
OG0024507
OG0024508
OG0024509
OG0024510
OG0024511
OG0024512
OG0024513
OG0024514
OG0024515
OG0024516
OG0024517
OG0024518
OG0024519
OG0024520
OG0024521
OG0024522
OG0024523
OG0024524
OG0024525
OG0024526
OG0024527
OG0024528
OG0024529
OG0024530
OG0024531
OG0024532
OG0024533
OG0024534
OG0024535
OG0024536
OG0024537
OG0024538
OG0024539
OG0024540
OG0024541
OG0024542
OG0024543
OG0024544
OG0024545
OG0024546
OG0024547
OG0024548
OG0024549
OG0024550
OG0024551
OG0024552
OG0024553
OG0024554
OG0024555
OG0024556
OG0024557
OG0024558
OG0024559
OG0024560
OG0024561
OG0024562
OG0024563
OG0024564
OG0024565
OG0024566
OG0024567
OG0024568
OG0024569
OG0024570
OG0024571
OG0024572
OG0024573
OG0024574
OG0024575
OG0024576
OG0024577
OG0024578
OG0024579
OG0024580
OG0024581
OG0024582
OG0024583
OG0024584
OG0024585
OG0024586
OG0024587
OG0024588
OG0024589
OG0024590
OG0024591
OG0024592
OG0024593
OG0024594
OG0024595
OG0024596
OG0024597
OG0024598
OG0024599
OG0024600
OG0024601
OG0024602
OG0024603
OG0024604
OG0024605
OG0024606
OG0024607
OG0024608
OG0024609
OG0024610
OG0024611
OG0024612
OG0024613
OG0024614
OG0024615
OG0024616
OG0024617
OG0024618
OG0024619
OG0024620
OG0024621
OG0024622
OG0024623
OG0024624
OG0024625
OG0024626
OG0024627
OG0024628
OG0024629
OG0024630
OG0024631
OG0024632
OG0024633
OG0024634
OG0024635
OG0024636
OG0024637
OG0024638
OG0024639
OG0024640
OG0024641
OG0024642
OG0024643
OG0024644
OG0024645
OG0024646
OG0024647
OG0024648
OG0024649
OG0024650
OG0024651
OG0024652
OG0024653
OG0024654
OG0024655
OG0024656
OG0024657
OG0024658
OG0024659
OG0024660
OG0024661
OG0024662
OG0024663
OG0024664
OG0024665
OG0024666
OG0024667
OG0024668
OG0024669
OG0024670
OG0024671
OG0024672
OG0024673
OG0024674
OG0024675
OG0024676
OG0024677
OG0024678
OG0024679
OG0024680
OG0024681
OG0024682
OG0024683
OG0024684
OG0024685
OG0024686
OG0024687
OG0024688
OG0024689
OG0024690
OG0024691
OG0024692
OG0024693
OG0024694
OG0024695
OG0024696
OG0024697
OG0024698
OG0024699
OG0024700
OG0024701
OG0024702
OG0024703
OG0024704
OG0024705
OG0024706
OG0024707
OG0024708
OG0024709
OG0024710
OG0024711
OG0024712
OG0024713
OG0024714
OG0024715
OG0024716
OG0024717
OG0024718
OG0024719
OG0024720
OG0024721
OG0024722
OG0024723
OG0024724
OG0024725
OG0024726
OG0024727
OG0024728
OG0024729
OG0024730
OG0024731
OG0024732
OG0024733
OG0024734
OG0024735
OG0024736
OG0024737
OG0024738
OG0024739
OG0024740
OG0024741
OG0024742
OG0024743
OG0024744
OG0024745
OG0024746
OG0024747
OG0024748
OG0024749
OG0024750
OG0024751
OG0024752
OG0024753
OG0024754
OG0024755
OG0024756
OG0024757
OG0024758
OG0024759
OG0024760
OG0024761
OG0024762
OG0024763
OG0024764
OG0024765
OG0024766
OG0024767
OG0024768
OG0024769
OG0024770
OG0024771
OG0024772
OG0024773
OG0024774
OG0024775
OG0024776
OG0024777
OG0024778
OG0024779
OG0024780
OG0024781
OG0024782
OG0024783
OG0024784
OG0024785
OG0024786
OG0024787
OG0024788
OG0024789
OG0024790
OG0024791
OG0024792
OG0024793
OG0024794
OG0024795
OG0024796
OG0024797
OG0024798
OG0024799
OG0024800
OG0024801
OG0024802
OG0024803
OG0024804
OG0024805
OG0024806
OG0024807
OG0024808
OG0024809
OG0024810
OG0024811
OG0024812
OG0024813
OG0024814
OG0024815
OG0024816
OG0024817
OG0024818
OG0024819
OG0024820
OG0024821
OG0024822
OG0024823
OG0024824
OG0024825
OG0024826
OG0024827
OG0024828
OG0024829
OG0024830
OG0024831
OG0024832
OG0024833
OG0024834
OG0024835
OG0024836
OG0024837
OG0024838
OG0024839
OG0024840
OG0024841
OG0024842
OG0024843
OG0024844
OG0024845
OG0024846
OG0024847
OG0024848
OG0024849
OG0024850
OG0024851
OG0024852
OG0024853
OG0024854
OG0024855
OG0024856
OG0024857
OG0024858
OG0024859
OG0024860
OG0024861
OG0024862
OG0024863
OG0024864
OG0024865
OG0024866
OG0024867
OG0024868
OG0024869
OG0024870
OG0024871
OG0024872
OG0024873
OG0024874
OG0024875
OG0024876
OG0024877
OG0024878
OG0024879
OG0024880
OG0024881
OG0024882
OG0024883
OG0024884
OG0024885
OG0024886
OG0024887
OG0024888
OG0024889
OG0024890
OG0024891
OG0024892
OG0024893
OG0024894
OG0024895
OG0024896
OG0024897
OG0024898
OG0024899
OG0024900
OG0024901
OG0024902
OG0024903
OG0024904
OG0024905
OG0024906
OG0024907
OG0024908
OG0024909
OG0024910
OG0024911
OG0024912
OG0024913
OG0024914
OG0024915
OG0024916
OG0024917
OG0024918
OG0024919
OG0024920
OG0024921
OG0024922
OG0024923
OG0024924
OG0024925
OG0024926
OG0024927
OG0024928
OG0024929
OG0024930
OG0024931
OG0024932
OG0024933
OG0024934
OG0024935
OG0024936
OG0024937
OG0024938
OG0024939
OG0024940
OG0024941
OG0024942
OG0024943
OG0024944
OG0024945
OG0024946
OG0024947
OG0024948
OG0024949
OG0024950
OG0024951
OG0024952
OG0024953
OG0024954
OG0024955
OG0024956
OG0024957
OG0024958
OG0024959
OG0024960
OG0024961
OG0024962
OG0024963
OG0024964
OG0024965
OG0024966
OG0024967
OG0024968
OG0024969
OG0024970
OG0024971
OG0024972
OG0024973
OG0024974
OG0024975
OG0024976
OG0024977
OG0024978
OG0024979
OG0024980
OG0024981
OG0024982
OG0024983
OG0024984
OG0024985
OG0024986
OG0024987
OG0024988
OG0024989
OG0024990
OG0024991
OG0024992
OG0024993
OG0024994
OG0024995
OG0024996
OG0024997
OG0024998
OG0024999
OG0025000
OG0025001
OG0025002
OG0025003
OG0025004
OG0025005
OG0025006
OG0025007
OG0025008
OG0025009
OG0025010
OG0025011
OG0025012
OG0025013
OG0025014
OG0025015
OG0025016
OG0025017
OG0025018
OG0025019
OG0025020
OG0025021
OG0025022
OG0025023
OG0025024
OG0025025
OG0025026
OG0025027
OG0025028
OG0025029
OG0025030
OG0025031
OG0025032
OG0025033
OG0025034
OG0025035
OG0025036
OG0025037
OG0025038
OG0025039
OG0025040
OG0025041
OG0025042
OG0025043
OG0025044
OG0025045
OG0025046
OG0025047
OG0025048
OG0025049
OG0025050
OG0025051
OG0025052
OG0025053
OG0025054
OG0025055
OG0025056
OG0025057
OG0025058
OG0025059
OG0025060
OG0025061
OG0025062
OG0025063
OG0025064
OG0025065
OG0025066
OG0025067
OG0025068
OG0025069
OG0025070
OG0025071
OG0025072
OG0025073
OG0025074
OG0025075
OG0025076
OG0025077
OG0025078
OG0025079
OG0025080
OG0025081
OG0025082
OG0025083
OG0025084
OG0025085
OG0025086
OG0025087
OG0025088
OG0025089
OG0025090
OG0025091
OG0025092
OG0025093
OG0025094
OG0025095
OG0025096
OG0025097
OG0025098
OG0025099
OG0025100
OG0025101
OG0025102
OG0025103
OG0025104
OG0025105
OG0025106
OG0025107
OG0025108
OG0025109
OG0025110
OG0025111
OG0025112
OG0025113
OG0025114
OG0025115
OG0025116
OG0025117
OG0025118
OG0025119
OG0025120
OG0025121
OG0025122
OG0025123
OG0025124
OG0025125
OG0025126
OG0025127
OG0025128
OG0025129
OG0025130
OG0025131
OG0025132
OG0025133
OG0025134
OG0025135
OG0025136
OG0025137
OG0025138
OG0025139
OG0025140
OG0025141
OG0025142
OG0025143
OG0025144
OG0025145
OG0025146
OG0025147
OG0025148
OG0025149
OG0025150
OG0025151
OG0025152
OG0025153
OG0025154
OG0025155
OG0025156
OG0025157
OG0025158
OG0025159
OG0025160
OG0025161
OG0025162
OG0025163
OG0025164
OG0025165
OG0025166
OG0025167
OG0025168
OG0025169
OG0025170
OG0025171
OG0025172
OG0025173
OG0025174
OG0025175
OG0025176
OG0025177
OG0025178
OG0025179
OG0025180
OG0025181
OG0025182
OG0025183
OG0025184
OG0025185
OG0025186
OG0025187
OG0025188
OG0025189
OG0025190
OG0025191
OG0025192
OG0025193
OG0025194
OG0025195
OG0025196
OG0025197
OG0025198
OG0025199
OG0025200
OG0025201
OG0025202
OG0025203
OG0025204
OG0025205
OG0025206
OG0025207
OG0025208
OG0025209
OG0025210
OG0025211
OG0025212
OG0025213
OG0025214
OG0025215
OG0025216
OG0025217
OG0025218
OG0025219
OG0025220
OG0025221
OG0025222
OG0025223
OG0025224
OG0025225
OG0025226
OG0025227
OG0025228
OG0025229
OG0025230
OG0025231
OG0025232
OG0025233
OG0025234
OG0025235
OG0025236
OG0025237
OG0025238
OG0025239
OG0025240
OG0025241
OG0025242
OG0025243
OG0025244
OG0025245
OG0025246
OG0025247
OG0025248
OG0025249
OG0025250
OG0025251
OG0025252
OG0025253
OG0025254
OG0025255
OG0025256
OG0025257
OG0025258
OG0025259
OG0025260
OG0025261
OG0025262
OG0025263
OG0025264
OG0025265
OG0025266
OG0025267
OG0025268
OG0025269
OG0025270
OG0025271
OG0025272
OG0025273
OG0025274
OG0025275
OG0025276
OG0025277
OG0025278
OG0025279
OG0025280
OG0025281
OG0025282
OG0025283
OG0025284
OG0025285
OG0025286
OG0025287
OG0025288
OG0025289
OG0025290
OG0025291
OG0025292
OG0025293
OG0025294
OG0025295
OG0025296
OG0025297
OG0025298
OG0025299
OG0025300
OG0025301
OG0025302
OG0025303
OG0025304
OG0025305
OG0025306
OG0025307
OG0025308
OG0025309
OG0025310
OG0025311
OG0025312
OG0025313
OG0025314
OG0025315
OG0025316
OG0025317
OG0025318
OG0025319
OG0025320
OG0025321
OG0025322
OG0025323
OG0025324
OG0025325
OG0025326
OG0025327
OG0025328
OG0025329
OG0025330
OG0025331
OG0025332
OG0025333
OG0025334
OG0025335
OG0025336
OG0025337
OG0025338
OG0025339
OG0025340
OG0025341
OG0025342
OG0025343
OG0025344
OG0025345
OG0025346
OG0025347
OG0025348
OG0025349
OG0025350
OG0025351
OG0025352
OG0025353
OG0025354
OG0025355
OG0025356
OG0025357
OG0025358
OG0025359
OG0025360
OG0025361
OG0025362
OG0025363
OG0025364
OG0025365
OG0025366
OG0025367
OG0025368
OG0025369
OG0025370
OG0025371
OG0025372
OG0025373
OG0025374
OG0025375
OG0025376
OG0025377
OG0025378
OG0025379
OG0025380
OG0025381
OG0025382
OG0025383
OG0025384
OG0025385
OG0025386
OG0025387
OG0025388
OG0025389
OG0025390
OG0025391
OG0025392
OG0025393
OG0025394
OG0025395
OG0025396
OG0025397
OG0025398
OG0025399
OG0025400
OG0025401
OG0025402
OG0025403
OG0025404
OG0025405
OG0025406
OG0025407
OG0025408
OG0025409
OG0025410
OG0025411
OG0025412
OG0025413
OG0025414
OG0025415
OG0025416
OG0025417
OG0025418
OG0025419
OG0025420
OG0025421
OG0025422
OG0025423
OG0025424
OG0025425
OG0025426
OG0025427
OG0025428
OG0025429
OG0025430
OG0025431
OG0025432
OG0025433
OG0025434
OG0025435
OG0025436
OG0025437
OG0025438
OG0025439
OG0025440
OG0025441
OG0025442
OG0025443
OG0025444
OG0025445
OG0025446
OG0025447
OG0025448
OG0025449
OG0025450
OG0025451
OG0025452
OG0025453
OG0025454
OG0025455
OG0025456
OG0025457
OG0025458
OG0025459
OG0025460
OG0025461
OG0025462
OG0025463
OG0025464
OG0025465
OG0025466
OG0025467
OG0025468
OG0025469
OG0025470
OG0025471
OG0025472
OG0025473
OG0025474
OG0025475
OG0025476
OG0025477
OG0025478
OG0025479
OG0025480
OG0025481
OG0025482
OG0025483
OG0025484
OG0025485
OG0025486
OG0025487
OG0025488
OG0025489
OG0025490
OG0025491
OG0025492
OG0025493
OG0025494
OG0025495
OG0025496
OG0025497
OG0025498
OG0025499
OG0025500
OG0025501
OG0025502
OG0025503
OG0025504
OG0025505
OG0025506
OG0025507
OG0025508
OG0025509
OG0025510
OG0025511
OG0025512
OG0025513
OG0025514
OG0025515
OG0025516
OG0025517
OG0025518
OG0025519
OG0025520
OG0025521
OG0025522
OG0025523
OG0025524
OG0025525
OG0025526
OG0025527
OG0025528
OG0025529
OG0025530
OG0025531
OG0025532
OG0025533
OG0025534
OG0025535
OG0025536
OG0025537
OG0025538
OG0025539
OG0025540
OG0025541
OG0025542
OG0025543
OG0025544
OG0025545
OG0025546
OG0025547
OG0025548
OG0025549
OG0025550
OG0025551
OG0025552
OG0025553
OG0025554
OG0025555
OG0025556
OG0025557
OG0025558
OG0025559
OG0025560
OG0025561
OG0025562
OG0025563
OG0025564
OG0025565
OG0025566
OG0025567
OG0025568
OG0025569
OG0025570
OG0025571
OG0025572
OG0025573
OG0025574
OG0025575
OG0025576
OG0025577
OG0025578
OG0025579
OG0025580
OG0025581
OG0025582
OG0025583
OG0025584
OG0025585
OG0025586
OG0025587
OG0025588
OG0025589
OG0025590
OG0025591
OG0025592
OG0025593
OG0025594
OG0025595
OG0025596
OG0025597
OG0025598
OG0025599
OG0025600
OG0025601
OG0025602
OG0025603
OG0025604
OG0025605
OG0025606
OG0025607
OG0025608
OG0025609
OG0025610
OG0025611
OG0025612
OG0025613
OG0025614
OG0025615
OG0025616
OG0025617
OG0025618
OG0025619
OG0025620
OG0025621
OG0025622
OG0025623
OG0025624
OG0025625
OG0025626
OG0025627
OG0025628
OG0025629
OG0025630
OG0025631
OG0025632
OG0025633
OG0025634
OG0025635
OG0025636
OG0025637
OG0025638
OG0025639
OG0025640
OG0025641
OG0025642
OG0025643
OG0025644
OG0025645
OG0025646
OG0025647
OG0025648
OG0025649
OG0025650
OG0025651
OG0025652
OG0025653
OG0025654
OG0025655
OG0025656
OG0025657
OG0025658
OG0025659
OG0025660
OG0025661
OG0025662
OG0025663
OG0025664
OG0025665
OG0025666
OG0025667
OG0025668
OG0025669
OG0025670
OG0025671
OG0025672
OG0025673
OG0025674
OG0025675
OG0025676
OG0025677
OG0025678
OG0025679
OG0025680
OG0025681
OG0025682
OG0025683
OG0025684
OG0025685
OG0025686
OG0025687
OG0025688
OG0025689
OG0025690
OG0025691
OG0025692
OG0025693
OG0025694
OG0025695
OG0025696
OG0025697
OG0025698
OG0025699
OG0025700
OG0025701
OG0025702
OG0025703
OG0025704
OG0025705
OG0025706
OG0025707
OG0025708
OG0025709
OG0025710
OG0025711
OG0025712
OG0025713
OG0025714
OG0025715
OG0025716
OG0025717
OG0025718
OG0025719
OG0025720
OG0025721
OG0025722
OG0025723
OG0025724
OG0025725
OG0025726
OG0025727
OG0025728
OG0025729
OG0025730
OG0025731
OG0025732
OG0025733
OG0025734
OG0025735
OG0025736
OG0025737
OG0025738
OG0025739
OG0025740
OG0025741
OG0025742
OG0025743
OG0025744
OG0025745
OG0025746
OG0025747
OG0025748
OG0025749
OG0025750
OG0025751
OG0025752
OG0025753
OG0025754
OG0025755
OG0025756
OG0025757
OG0025758
OG0025759
OG0025760
OG0025761
OG0025762
OG0025763
OG0025764
OG0025765
OG0025766
OG0025767
OG0025768
OG0025769
OG0025770
OG0025771
OG0025772
OG0025773
OG0025774
OG0025775
OG0025776
OG0025777
OG0025778
OG0025779
OG0025780
OG0025781
OG0025782
OG0025783
OG0025784
OG0025785
OG0025786
OG0025787
OG0025788
OG0025789
OG0025790
OG0025791
OG0025792
OG0025793
OG0025794
OG0025795
OG0025796
OG0025797
OG0025798
OG0025799
OG0025800
OG0025801
OG0025802
OG0025803
OG0025804
OG0025805
OG0025806
OG0025807
OG0025808
OG0025809
OG0025810
OG0025811
OG0025812
OG0025813
OG0025814
OG0025815
OG0025816
OG0025817
OG0025818
OG0025819
OG0025820
OG0025821
OG0025822
OG0025823
OG0025824
OG0025825
OG0025826
OG0025827
OG0025828
OG0025829
OG0025830
OG0025831
OG0025832
OG0025833
OG0025834
OG0025835
OG0025836
OG0025837
OG0025838
OG0025839
OG0025840
OG0025841
OG0025842
OG0025843
OG0025844
OG0025845
OG0025846
OG0025847
OG0025848
OG0025849
OG0025850
OG0025851
OG0025852
OG0025853
OG0025854
OG0025855
OG0025856
OG0025857
OG0025858
OG0025859
OG0025860
OG0025861
OG0025862
OG0025863
OG0025864
OG0025865
OG0025866
OG0025867
OG0025868
OG0025869
OG0025870
OG0025871
OG0025872
OG0025873
OG0025874
OG0025875
OG0025876
OG0025877
OG0025878
OG0025879
OG0025880
OG0025881
OG0025882
OG0025883
OG0025884
OG0025885
OG0025886
OG0025887
OG0025888
OG0025889
OG0025890
OG0025891
OG0025892
OG0025893
OG0025894
OG0025895
OG0025896
OG0025897
OG0025898
OG0025899
OG0025900
OG0025901
OG0025902
OG0025903
OG0025904
OG0025905
OG0025906
OG0025907
OG0025908
OG0025909
OG0025910
OG0025911
OG0025912
OG0025913
OG0025914
OG0025915
OG0025916
OG0025917
OG0025918
OG0025919
OG0025920
OG0025921
OG0025922
OG0025923
OG0025924
OG0025925
OG0025926
OG0025927
OG0025928
OG0025929
OG0025930
OG0025931
OG0025932
OG0025933
OG0025934
OG0025935
OG0025936
OG0025937
OG0025938
OG0025939
OG0025940
OG0025941
OG0025942
OG0025943
OG0025944
OG0025945
OG0025946
OG0025947
OG0025948
OG0025949
OG0025950
OG0025951
OG0025952
OG0025953
OG0025954
OG0025955
OG0025956
OG0025957
OG0025958
OG0025959
OG0025960
OG0025961
OG0025962
OG0025963
OG0025964
OG0025965
OG0025966
OG0025967
OG0025968
OG0025969
OG0025970
OG0025971
OG0025972
OG0025973
OG0025974
OG0025975
OG0025976
OG0025977
OG0025978
OG0025979
OG0025980
OG0025981
OG0025982
OG0025983
OG0025984
OG0025985
OG0025986
OG0025987
OG0025988
OG0025989
OG0025990
OG0025991
OG0025992
OG0025993
OG0025994
OG0025995
OG0025996
OG0025997
OG0025998
OG0025999
OG0026000
OG0026001
OG0026002
OG0026003
OG0026004
OG0026005
OG0026006
OG0026007
OG0026008
OG0026009
OG0026010
OG0026011
OG0026012
OG0026013
OG0026014
OG0026015
OG0026016
OG0026017
OG0026018
OG0026019
OG0026020
OG0026021
OG0026022
OG0026023
OG0026024
OG0026025
OG0026026
OG0026027
OG0026028
OG0026029
OG0026030
OG0026031
OG0026032
OG0026033
OG0026034
OG0026035
OG0026036
OG0026037
OG0026038
OG0026039
OG0026040
OG0026041
OG0026042
OG0026043
OG0026044
OG0026045
OG0026046
OG0026047
OG0026048
OG0026049
OG0026050
OG0026051
OG0026052
OG0026053
OG0026054
OG0026055
OG0026056
OG0026057
OG0026058
OG0026059
OG0026060
OG0026061
OG0026062
OG0026063
OG0026064
OG0026065
OG0026066
OG0026067
OG0026068
OG0026069
OG0026070
OG0026071
OG0026072
OG0026073
OG0026074
OG0026075
OG0026076
OG0026077
OG0026078
OG0026079
OG0026080
OG0026081
OG0026082
OG0026083
OG0026084
OG0026085
OG0026086
OG0026087
OG0026088
OG0026089
OG0026090
OG0026091
OG0026092
OG0026093
OG0026094
OG0026095
OG0026096
OG0026097
OG0026098
OG0026099
OG0026100
OG0026101
OG0026102
OG0026103
OG0026104
OG0026105
OG0026106
OG0026107
OG0026108
OG0026109
OG0026110
OG0026111
OG0026112
OG0026113
OG0026114
OG0026115
OG0026116
OG0026117
OG0026118
OG0026119
OG0026120
OG0026121
OG0026122
OG0026123
OG0026124
OG0026125
OG0026126
OG0026127
OG0026128
OG0026129
OG0026130
OG0026131
OG0026132
OG0026133
OG0026134
OG0026135
OG0026136
OG0026137
OG0026138
OG0026139
OG0026140
OG0026141
OG0026142
OG0026143
OG0026144
OG0026145
OG0026146
OG0026147
OG0026148
OG0026149
OG0026150
OG0026151
OG0026152
OG0026153
OG0026154
OG0026155
OG0026156
OG0026157
OG0026158
OG0026159
OG0026160
OG0026161
OG0026162
OG0026163
OG0026164
OG0026165
OG0026166
OG0026167
OG0026168
OG0026169
OG0026170
OG0026171
OG0026172
OG0026173
OG0026174
OG0026175
OG0026176
OG0026177
OG0026178
OG0026179
OG0026180
OG0026181
OG0026182
OG0026183
OG0026184
OG0026185
OG0026186
OG0026187
OG0026188
OG0026189
OG0026190
OG0026191
OG0026192
OG0026193
OG0026194
OG0026195
OG0026196
OG0026197
OG0026198
OG0026199
OG0026200
OG0026201
OG0026202
OG0026203
OG0026204
OG0026205
OG0026206
OG0026207
OG0026208
OG0026209
OG0026210
OG0026211
OG0026212
OG0026213
OG0026214
OG0026215
OG0026216
OG0026217
OG0026218
OG0026219
OG0026220
OG0026221
OG0026222
OG0026223
OG0026224
OG0026225
OG0026226
OG0026227
OG0026228
OG0026229
OG0026230
OG0026231
OG0026232
OG0026233
OG0026234
OG0026235
OG0026236
OG0026237
OG0026238
OG0026239
OG0026240
OG0026241
OG0026242
OG0026243
OG0026244
OG0026245
OG0026246
OG0026247
OG0026248
OG0026249
OG0026250
OG0026251
OG0026252
OG0026253
OG0026254
OG0026255
OG0026256
OG0026257
OG0026258
OG0026259
OG0026260
OG0026261
OG0026262
OG0026263
OG0026264
OG0026265
OG0026266
OG0026267
OG0026268
OG0026269
OG0026270
OG0026271
OG0026272
OG0026273
OG0026274
OG0026275
OG0026276
OG0026277
OG0026278
OG0026279
OG0026280
OG0026281
OG0026282
OG0026283
OG0026284
OG0026285
OG0026286
OG0026287
OG0026288
OG0026289
OG0026290
OG0026291
OG0026292
OG0026293
OG0026294
OG0026295
OG0026296
OG0026297
OG0026298
OG0026299
OG0026300
OG0026301
OG0026302
OG0026303
OG0026304
OG0026305
OG0026306
OG0026307
OG0026308
OG0026309
OG0026310
OG0026311
OG0026312
OG0026313
OG0026314
OG0026315
OG0026316
OG0026317
OG0026318
OG0026319
OG0026320
OG0026321
OG0026322
OG0026323
OG0026324
OG0026325
OG0026326
OG0026327
OG0026328
OG0026329
OG0026330
OG0026331
OG0026332
OG0026333
OG0026334
OG0026335
OG0026336
OG0026337
OG0026338
OG0026339
OG0026340
OG0026341
OG0026342
OG0026343
OG0026344
OG0026345
OG0026346
OG0026347
OG0026348
OG0026349
OG0026350
OG0026351
OG0026352
OG0026353
OG0026354
OG0026355
OG0026356
OG0026357
OG0026358
OG0026359
OG0026360
OG0026361
OG0026362
OG0026363
OG0026364
OG0026365
OG0026366
OG0026367
OG0026368
OG0026369
OG0026370
OG0026371
OG0026372
OG0026373
OG0026374
OG0026375
OG0026376
OG0026377
OG0026378
OG0026379
OG0026380
OG0026381
OG0026382
OG0026383
OG0026384
OG0026385
OG0026386
OG0026387
OG0026388
OG0026389
OG0026390
OG0026391
OG0026392
OG0026393
OG0026394
OG0026395
OG0026396
OG0026397
OG0026398
OG0026399
OG0026400
OG0026401
OG0026402
OG0026403
OG0026404
OG0026405
OG0026406
OG0026407
OG0026408
OG0026409
OG0026410
OG0026411
OG0026412
OG0026413
OG0026414
OG0026415
OG0026416
OG0026417
OG0026418
OG0026419
OG0026420
OG0026421
OG0026422
OG0026423
OG0026424
OG0026425
OG0026426
OG0026427
OG0026428
OG0026429
OG0026430
OG0026431
OG0026432
OG0026433
OG0026434
OG0026435
OG0026436
OG0026437
OG0026438
OG0026439
OG0026440
OG0026441
OG0026442
OG0026443
OG0026444
OG0026445
OG0026446
OG0026447
OG0026448
OG0026449
OG0026450
OG0026451
OG0026452
OG0026453
OG0026454
OG0026455
OG0026456
OG0026457
OG0026458
OG0026459
OG0026460
OG0026461
OG0026462
OG0026463
OG0026464
OG0026465
OG0026466
OG0026467
OG0026468
OG0026469
OG0026470
OG0026471
OG0026472
OG0026473
OG0026474
OG0026475
OG0026476
OG0026477
OG0026478
OG0026479
OG0026480
OG0026481
OG0026482
OG0026483
OG0026484
OG0026485
OG0026486
OG0026487
OG0026488
OG0026489
OG0026490
OG0026491
OG0026492
OG0026493
OG0026494
OG0026495
OG0026496
OG0026497
OG0026498
OG0026499
OG0026500
OG0026501
OG0026502
OG0026503
OG0026504
OG0026505
OG0026506
OG0026507
OG0026508
OG0026509
OG0026510
OG0026511
OG0026512
OG0026513
OG0026514
OG0026515
OG0026516
OG0026517
OG0026518
OG0026519
OG0026520
OG0026521
OG0026522
OG0026523
OG0026524
OG0026525
OG0026526
OG0026527
OG0026528
OG0026529
OG0026530
OG0026531
OG0026532
OG0026533
OG0026534
OG0026535
OG0026536
OG0026537
OG0026538
OG0026539
OG0026540
OG0026541
OG0026542
OG0026543
OG0026544
OG0026545
OG0026546
OG0026547
OG0026548
OG0026549
OG0026550
OG0026551
OG0026552
OG0026553
OG0026554
OG0026555
OG0026556
OG0026557
OG0026558
OG0026559
OG0026560
OG0026561
OG0026562
OG0026563
OG0026564
OG0026565
OG0026566
OG0026567
OG0026568
OG0026569
OG0026570
OG0026571
OG0026572
OG0026573
OG0026574
OG0026575
OG0026576
OG0026577
OG0026578
OG0026579
OG0026580
OG0026581
OG0026582
OG0026583
OG0026584
OG0026585
OG0026586
OG0026587
OG0026588
OG0026589
OG0026590
OG0026591
OG0026592
OG0026593
OG0026594
OG0026595
OG0026596
OG0026597
OG0026598
OG0026599
OG0026600
OG0026601
OG0026602
OG0026603
OG0026604
OG0026605
OG0026606
OG0026607
OG0026608
OG0026609
OG0026610
OG0026611
OG0026612
OG0026613
OG0026614
OG0026615
OG0026616
OG0026617
OG0026618
OG0026619
OG0026620
OG0026621
OG0026622
OG0026623
OG0026624
OG0026625
OG0026626
OG0026627
OG0026628
OG0026629
OG0026630
OG0026631
OG0026632
OG0026633
OG0026634
OG0026635
OG0026636
OG0026637
OG0026638
OG0026639
OG0026640
OG0026641
OG0026642
OG0026643
OG0026644
OG0026645
OG0026646
OG0026647
OG0026648
OG0026649
OG0026650
OG0026651
OG0026652
OG0026653
OG0026654
OG0026655
OG0026656
OG0026657
OG0026658
OG0026659
OG0026660
OG0026661
OG0026662
OG0026663
OG0026664
OG0026665
OG0026666
OG0026667
OG0026668
OG0026669
OG0026670
OG0026671
OG0026672
OG0026673
OG0026674
OG0026675
OG0026676
OG0026677
OG0026678
OG0026679
OG0026680
OG0026681
OG0026682
OG0026683
OG0026684
OG0026685
OG0026686
OG0026687
OG0026688
OG0026689
OG0026690
OG0026691
OG0026692
OG0026693
OG0026694
OG0026695
OG0026696
OG0026697
OG0026698
OG0026699
OG0026700
OG0026701
OG0026702
OG0026703
OG0026704
OG0026705
OG0026706
OG0026707
OG0026708
OG0026709
OG0026710
OG0026711
OG0026712
OG0026713
OG0026714
OG0026715
OG0026716
OG0026717
OG0026718
OG0026719
OG0026720
OG0026721
OG0026722
OG0026723
OG0026724
OG0026725
OG0026726
OG0026727
OG0026728
OG0026729
OG0026730
OG0026731
OG0026732
OG0026733
OG0026734
OG0026735
OG0026736
OG0026737
OG0026738
OG0026739
OG0026740
OG0026741
OG0026742
OG0026743
OG0026744
OG0026745
OG0026746
OG0026747
OG0026748
OG0026749
OG0026750
OG0026751
OG0026752
OG0026753
OG0026754
OG0026755
OG0026756
OG0026757
OG0026758
OG0026759
OG0026760
OG0026761
OG0026762
OG0026763
OG0026764
OG0026765
OG0026766
OG0026767
OG0026768
OG0026769
OG0026770
OG0026771
OG0026772
OG0026773
OG0026774
OG0026775
OG0026776
OG0026777
OG0026778
OG0026779
OG0026780
OG0026781
OG0026782
OG0026783
OG0026784
OG0026785
OG0026786
OG0026787
OG0026788
OG0026789
OG0026790
OG0026791
OG0026792
OG0026793
OG0026794
OG0026795
OG0026796
OG0026797
OG0026798
OG0026799
OG0026800
OG0026801
OG0026802
OG0026803
OG0026804
OG0026805
OG0026806
OG0026807
OG0026808
OG0026809
OG0026810
OG0026811
OG0026812
OG0026813
OG0026814
OG0026815
OG0026816
OG0026817
OG0026818
OG0026819
OG0026820
OG0026821
OG0026822
OG0026823
OG0026824
OG0026825
OG0026826
OG0026827
OG0026828
OG0026829
OG0026830
OG0026831
OG0026832
OG0026833
OG0026834
OG0026835
OG0026836
OG0026837
OG0026838
OG0026839
OG0026840
OG0026841
OG0026842
OG0026843
OG0026844
OG0026845
OG0026846
OG0026847
OG0026848
OG0026849
OG0026850
OG0026851
OG0026852
OG0026853
OG0026854
OG0026855
OG0026856
OG0026857
OG0026858
OG0026859
OG0026860
OG0026861
OG0026862
OG0026863
OG0026864
OG0026865
OG0026866
OG0026867
OG0026868
OG0026869
OG0026870
OG0026871
OG0026872
OG0026873
OG0026874
OG0026875
OG0026876
OG0026877
OG0026878
OG0026879
OG0026880
OG0026881
OG0026882
OG0026883
OG0026884
OG0026885
OG0026886
OG0026887
OG0026888
OG0026889
OG0026890
OG0026891
OG0026892
OG0026893
OG0026894
OG0026895
OG0026896
OG0026897
OG0026898
OG0026899
OG0026900
OG0026901
OG0026902
OG0026903
OG0026904
OG0026905
OG0026906
OG0026907
OG0026908
OG0026909
OG0026910
OG0026911
OG0026912
OG0026913
OG0026914
OG0026915
OG0026916
OG0026917
OG0026918
OG0026919
OG0026920
OG0026921
OG0026922
OG0026923
OG0026924
OG0026925
OG0026926
OG0026927
OG0026928
OG0026929
OG0026930
OG0026931
OG0026932
OG0026933
OG0026934
OG0026935
OG0026936
OG0026937
OG0026938
OG0026939
OG0026940
OG0026941
OG0026942
OG0026943
OG0026944
OG0026945
OG0026946
OG0026947
OG0026948
OG0026949
OG0026950
OG0026951
OG0026952
OG0026953
OG0026954
OG0026955
OG0026956
OG0026957
OG0026958
OG0026959
OG0026960
OG0026961
OG0026962
OG0026963
OG0026964
OG0026965
OG0026966
OG0026967
OG0026968
OG0026969
OG0026970
OG0026971
OG0026972
OG0026973
OG0026974
OG0026975
OG0026976
OG0026977
OG0026978
OG0026979
OG0026980
OG0026981
OG0026982
OG0026983
OG0026984
OG0026985
OG0026986
OG0026987
OG0026988
OG0026989
OG0026990
OG0026991
OG0026992
OG0026993
OG0026994
OG0026995
OG0026996
OG0026997
OG0026998
OG0026999
OG0027000
OG0027001
OG0027002
OG0027003
OG0027004
OG0027005
OG0027006
OG0027007
OG0027008
OG0027009
OG0027010
OG0027011
OG0027012
OG0027013
OG0027014
OG0027015
OG0027016
OG0027017
OG0027018
OG0027019
OG0027020
OG0027021
OG0027022
OG0027023
OG0027024
OG0027025
OG0027026
OG0027027
OG0027028
OG0027029
OG0027030
OG0027031
OG0027032
OG0027033
OG0027034
OG0027035
OG0027036
OG0027037
OG0027038
OG0027039
OG0027040
OG0027041
OG0027042
OG0027043
OG0027044
OG0027045
OG0027046
OG0027047
OG0027048
OG0027049
OG0027050
OG0027051
OG0027052
OG0027053
OG0027054
OG0027055
OG0027056
OG0027057
OG0027058
OG0027059
OG0027060
OG0027061
OG0027062
OG0027063
OG0027064
OG0027065
OG0027066
OG0027067
OG0027068
OG0027069
OG0027070
OG0027071
OG0027072
OG0027073
OG0027074
OG0027075
OG0027076
OG0027077
OG0027078
OG0027079
OG0027080
OG0027081
OG0027082
OG0027083
OG0027084
OG0027085
OG0027086
OG0027087
OG0027088
OG0027089
OG0027090
OG0027091
OG0027092
OG0027093
OG0027094
OG0027095
OG0027096
OG0027097
OG0027098
OG0027099
OG0027100
OG0027101
OG0027102
OG0027103
OG0027104
OG0027105
OG0027106
OG0027107
OG0027108
OG0027109
OG0027110
OG0027111
OG0027112
OG0027113
OG0027114
OG0027115
OG0027116
OG0027117
OG0027118
OG0027119
OG0027120
OG0027121
OG0027122
OG0027123
OG0027124
OG0027125
OG0027126
OG0027127
OG0027128
OG0027129
OG0027130
OG0027131
OG0027132
OG0027133
OG0027134
OG0027135
OG0027136
OG0027137
OG0027138
OG0027139
OG0027140
OG0027141
OG0027142
OG0027143
OG0027144
OG0027145
OG0027146
OG0027147
OG0027148
OG0027149
OG0027150
OG0027151
OG0027152
OG0027153
OG0027154
OG0027155
OG0027156
OG0027157
OG0027158
OG0027159
OG0027160
OG0027161
OG0027162
OG0027163
OG0027164
OG0027165
OG0027166
OG0027167
OG0027168
OG0027169
OG0027170
OG0027171
OG0027172
OG0027173
OG0027174
OG0027175
OG0027176
OG0027177
OG0027178
OG0027179
OG0027180
OG0027181
OG0027182
OG0027183
OG0027184
OG0027185
OG0027186
OG0027187
OG0027188
OG0027189
OG0027190
OG0027191
OG0027192
OG0027193
OG0027194
OG0027195
OG0027196
OG0027197
OG0027198
OG0027199
OG0027200
OG0027201
OG0027202
OG0027203
OG0027204
OG0027205
OG0027206
OG0027207
OG0027208
OG0027209
OG0027210
OG0027211
OG0027212
OG0027213
OG0027214
OG0027215
OG0027216
OG0027217
OG0027218
OG0027219
OG0027220
OG0027221
OG0027222
OG0027223
OG0027224
OG0027225
OG0027226
OG0027227
OG0027228
OG0027229
OG0027230
OG0027231
OG0027232
OG0027233
OG0027234
OG0027235
OG0027236
OG0027237
OG0027238
OG0027239
OG0027240
OG0027241
OG0027242
OG0027243
OG0027244
OG0027245
OG0027246
OG0027247
OG0027248
OG0027249
OG0027250
OG0027251
OG0027252
OG0027253
OG0027254
OG0027255
OG0027256
OG0027257
OG0027258
OG0027259
OG0027260
OG0027261
OG0027262
OG0027263
OG0027264
OG0027265
OG0027266
OG0027267
OG0027268
OG0027269
OG0027270
OG0027271
OG0027272
OG0027273
OG0027274
OG0027275
OG0027276
OG0027277
OG0027278
OG0027279
OG0027280
OG0027281
OG0027282
OG0027283
OG0027284
OG0027285
OG0027286
OG0027287
OG0027288
OG0027289
OG0027290
OG0027291
OG0027292
OG0027293
OG0027294
OG0027295
OG0027296
OG0027297
OG0027298
OG0027299
OG0027300
OG0027301
OG0027302
OG0027303
OG0027304
OG0027305
OG0027306
OG0027307
OG0027308
OG0027309
OG0027310
OG0027311
OG0027312
OG0027313
OG0027314
OG0027315
OG0027316
OG0027317
OG0027318
OG0027319
OG0027320
OG0027321
OG0027322
OG0027323
OG0027324
OG0027325
OG0027326
OG0027327
OG0027328
OG0027329
OG0027330
OG0027331
OG0027332
OG0027333
OG0027334
OG0027335
OG0027336
OG0027337
OG0027338
OG0027339
OG0027340
OG0027341
OG0027342
OG0027343
OG0027344
OG0027345
OG0027346
OG0027347
OG0027348
OG0027349
OG0027350
OG0027351
OG0027352
OG0027353
OG0027354
OG0027355
OG0027356
OG0027357
OG0027358
OG0027359
OG0027360
OG0027361
OG0027362
OG0027363
OG0027364
OG0027365
OG0027366
OG0027367
OG0027368
OG0027369
OG0027370
OG0027371
OG0027372
OG0027373
OG0027374
OG0027375
OG0027376
OG0027377
OG0027378
OG0027379
OG0027380
OG0027381
OG0027382
OG0027383
OG0027384
OG0027385
OG0027386
OG0027387
OG0027388
OG0027389
OG0027390
OG0027391
OG0027392
OG0027393
OG0027394
OG0027395
OG0027396
OG0027397
OG0027398
OG0027399
OG0027400
OG0027401
OG0027402
OG0027403
OG0027404
OG0027405
OG0027406
OG0027407
OG0027408
OG0027409
OG0027410
OG0027411
OG0027412
OG0027413
OG0027414
OG0027415
OG0027416
OG0027417
OG0027418
OG0027419
OG0027420
OG0027421
OG0027422
OG0027423
OG0027424
