# Supplementary material for: Firefly genomes illuminate parallel origins of bioluminescence in beetles
Source: eLife. 2018 Oct 16;7:e36495. doi: 10.7554/eLife.36495 (PMC6191289; doi:10.7554/eLife.36495)
Supplement: Figure 2—source data 1. [file elife-36495-fig2-data1.zip › 5_way/[P._pyralis]_and_[A._lateralis]_and_[I._luminosus]_and_[T._castaneum]_OGs.txt]

OG0000000
OG0000006
OG0000008
OG0000016
OG0000019
OG0000020
OG0000023
OG0000026
OG0000031
OG0000032
OG0000037
OG0000042
OG0000045
OG0000046
OG0000049
OG0000052
OG0000056
OG0000058
OG0000060
OG0000061
OG0000068
OG0000069
OG0000077
OG0000079
OG0000080
OG0000083
OG0000086
OG0000088
OG0000090
OG0000091
OG0000094
OG0000095
OG0000096
OG0000098
OG0000102
OG0000105
OG0000112
OG0000114
OG0000115
OG0000121
OG0000122
OG0000127
OG0000129
OG0000131
OG0000132
OG0000135
OG0000138
OG0000139
OG0000140
OG0000142
OG0000146
OG0000147
OG0000155
OG0000157
OG0000160
OG0000164
OG0000170
OG0000171
OG0000172
OG0000173
OG0000176
OG0000181
OG0000182
OG0000188
OG0000189
OG0000191
OG0000194
OG0000203
OG0000205
OG0000206
OG0000209
OG0000218
OG0000219
OG0000220
OG0000223
OG0000225
OG0000236
OG0000238
OG0000239
OG0000240
OG0000245
OG0000246
OG0000253
OG0000255
OG0000260
OG0000269
OG0000271
OG0000273
OG0000275
OG0000278
OG0000282
OG0000293
OG0000297
OG0000302
OG0000305
OG0000306
OG0000321
OG0000326
OG0000330
OG0000349
OG0000357
OG0000358
OG0000362
OG0000363
OG0000364
OG0000375
OG0000386
OG0000391
OG0000393
OG0000395
OG0000398
OG0000405
OG0000411
OG0000421
OG0000425
OG0000437
OG0000438
OG0000440
OG0000446
OG0000453
OG0000460
OG0000463
OG0000469
OG0000470
OG0000481
OG0000484
OG0000498
OG0000503
OG0000509
OG0000513
OG0000518
OG0000524
OG0000525
OG0000528
OG0000529
OG0000530
OG0000547
OG0000557
OG0000567
OG0000572
OG0000577
OG0000578
OG0000579
OG0000584
OG0000588
OG0000589
OG0000603
OG0000604
OG0000623
OG0000655
OG0000676
OG0000679
OG0000691
OG0000693
OG0000697
OG0000707
OG0000711
OG0000716
OG0000726
OG0000735
OG0000736
OG0000778
OG0000832
OG0000851
OG0000877
OG0000899
OG0000935
OG0000943
OG0000944
OG0000951
OG0000979
OG0000991
OG0000996
OG0001024
OG0001037
OG0001053
OG0001089
OG0001104
OG0001137
OG0001140
OG0001149
OG0001164
OG0001172
OG0001229
OG0001239
OG0001245
OG0001288
OG0001312
OG0001321
OG0001375
OG0001378
OG0001381
OG0001388
OG0001399
OG0001436
OG0001439
OG0001446
OG0001461
OG0001463
OG0001480
OG0001528
OG0001531
OG0001551
OG0001591
OG0001606
OG0001633
OG0001652
OG0001669
OG0001681
OG0001721
OG0001730
OG0001749
OG0001751
OG0001754
OG0001756
OG0001767
OG0001771
OG0001815
OG0001831
OG0001859
OG0001877
OG0001887
OG0001918
OG0001925
OG0001926
OG0001979
OG0001995
OG0002019
OG0002048
OG0002053
OG0002064
OG0002082
OG0002129
OG0002142
OG0002152
OG0002156
OG0002159
OG0002161
OG0002173
OG0002178
OG0002207
OG0002216
OG0002219
OG0002269
OG0002287
OG0002290
OG0002306
OG0002309
OG0002311
OG0002319
OG0002323
OG0002340
OG0002363
OG0002381
OG0002397
OG0002415
OG0002521
OG0002544
OG0002564
OG0002604
OG0002610
OG0002615
OG0002628
OG0002635
OG0002653
OG0002733
OG0002734
OG0002805
OG0002806
OG0002813
OG0002832
OG0002870
OG0002876
OG0002877
OG0002911
OG0002941
OG0002964
OG0002989
OG0002993
OG0003055
OG0003071
OG0003095
OG0003118
OG0003186
OG0003199
OG0003209
OG0003215
OG0003222
OG0003239
OG0003312
OG0003374
OG0003403
OG0003404
OG0003416
OG0003431
OG0003444
OG0003459
OG0003472
OG0003479
OG0003510
OG0003526
OG0003527
OG0003528
OG0003537
OG0003538
OG0003566
OG0003584
OG0003598
OG0003614
OG0003623
OG0003655
OG0003674
OG0003704
OG0003710
OG0003731
OG0003776
OG0003799
OG0003827
OG0003830
OG0003891
OG0003894
OG0003902
OG0003918
OG0003932
OG0003940
OG0003942
OG0003957
OG0003970
OG0004010
OG0004035
OG0004039
OG0004069
OG0004150
OG0004221
OG0004259
OG0004266
OG0004300
OG0004303
OG0004336
OG0004387
OG0004446
OG0004476
OG0004509
OG0004581
OG0004596
OG0004600
OG0004613
OG0004620
OG0004621
OG0004641
OG0004682
OG0004685
OG0004735
OG0004742
OG0004802
OG0004835
OG0004840
OG0004850
OG0004889
OG0004900
OG0004981
OG0004983
OG0004984
OG0005024
OG0005042
OG0005090
OG0005096
OG0005115
OG0005147
OG0005162
OG0005184
OG0005217
OG0005220
OG0005221
OG0005245
OG0005246
OG0005254
OG0005261
OG0005265
OG0005289
OG0005293
OG0005329
OG0005361
OG0005375
OG0005377
OG0005422
OG0005449
OG0005469
OG0005471
OG0005481
OG0005485
OG0005571
OG0005623
OG0005626
OG0005630
OG0005738
OG0005759
OG0005764
OG0005777
OG0005794
OG0005813
OG0005816
OG0005826
OG0005831
OG0005839
OG0005857
OG0005874
OG0005993
OG0005999
OG0006009
OG0006016
OG0006017
OG0006021
OG0006078
OG0006128
OG0006138
OG0006139
OG0006143
OG0006190
OG0006191
OG0006194
OG0006229
OG0006263
OG0006271
OG0006282
OG0006288
OG0006291
OG0006292
OG0006348
OG0006355
OG0006410
OG0006467
OG0006469
OG0006474
OG0006484
OG0006506
OG0006516
OG0006584
OG0006637
OG0006649
OG0006680
OG0006721
OG0006770
OG0006780
OG0006804
OG0006812
OG0006830
OG0006855
OG0006871
OG0006880
OG0006881
OG0006887
OG0006912
OG0006929
OG0006969
OG0006976
OG0006980
OG0007000
OG0007079
OG0007099
OG0007156
OG0007181
OG0007233
OG0007253
OG0007270
OG0007272
OG0007310
OG0007342
OG0007408
OG0007409
OG0007436
OG0007448
OG0007462
OG0007506
OG0007531
OG0007546
OG0007686
OG0007687
OG0007688
OG0007689
OG0007690
OG0007693
OG0007695
OG0007696
OG0007697
OG0007698
OG0007699
OG0007700
OG0007702
OG0007703
OG0007704
OG0007705
OG0007707
OG0007708
OG0007709
OG0007710
OG0007712
OG0007715
OG0007716
OG0007720
OG0007721
OG0007722
OG0007724
OG0007725
OG0007726
OG0007727
OG0007729
OG0007732
OG0007733
OG0007734
OG0007736
OG0007737
OG0007739
OG0007740
OG0007742
OG0007743
OG0007745
OG0007747
OG0007748
OG0007749
OG0007750
OG0007752
OG0007753
OG0007755
OG0007759
OG0007760
OG0007762
OG0007764
OG0007765
OG0007766
OG0007767
OG0007769
OG0007770
OG0007772
OG0007773
OG0007774
OG0007775
OG0007777
OG0007778
OG0007780
OG0007782
OG0007783
OG0007784
OG0007785
OG0007786
OG0007791
OG0007792
OG0007794
OG0007798
OG0007800
OG0007801
OG0007802
OG0007803
OG0007804
OG0007808
OG0007811
OG0007815
OG0007817
OG0007819
OG0007820
OG0007821
OG0007822
OG0007825
OG0007826
OG0007827
OG0007830
OG0007831
OG0007832
OG0007834
OG0007835
OG0007838
OG0007841
OG0007843
OG0007846
OG0007850
OG0007856
OG0007862
OG0007863
OG0007865
OG0007867
OG0007869
OG0007870
OG0007871
OG0007872
OG0007873
OG0007874
OG0007876
OG0007879
OG0007880
OG0007881
OG0007884
OG0007885
OG0007886
OG0007889
OG0007890
OG0007893
OG0007894
OG0007895
OG0007900
OG0007901
OG0007903
OG0007904
OG0007905
OG0007906
OG0007909
OG0007913
OG0007916
OG0007917
OG0007918
OG0007920
OG0007921
OG0007922
OG0007923
OG0007927
OG0007928
OG0007929
OG0007933
OG0007936
OG0007937
OG0007938
OG0007940
OG0007945
OG0007948
OG0007949
OG0007952
OG0007953
OG0007961
OG0007962
OG0007963
OG0007966
OG0007967
OG0007974
OG0007975
OG0007978
OG0007979
OG0007980
OG0007981
OG0007986
OG0007988
OG0007989
OG0007993
OG0007995
OG0007998
OG0008000
OG0008002
OG0008003
OG0008004
OG0008007
OG0008010
OG0008011
OG0008012
OG0008015
OG0008017
OG0008018
OG0008020
OG0008021
OG0008023
OG0008024
OG0008025
OG0008026
OG0008027
OG0008028
OG0008029
OG0008033
OG0008036
OG0008040
OG0008042
OG0008044
OG0008045
OG0008046
OG0008047
OG0008050
OG0008051
OG0008053
OG0008054
OG0008055
OG0008056
OG0008059
OG0008061
OG0008062
OG0008063
OG0008064
OG0008065
OG0008068
OG0008073
OG0008074
OG0008076
OG0008077
OG0008078
OG0008079
OG0008083
OG0008086
OG0008091
OG0008093
OG0008094
OG0008096
OG0008097
OG0008098
OG0008101
OG0008102
OG0008104
OG0008112
OG0008114
OG0008115
OG0008120
OG0008124
OG0008125
OG0008126
OG0008128
OG0008131
OG0008136
OG0008138
OG0008139
OG0008141
OG0008143
OG0008144
OG0008146
OG0008147
OG0008148
OG0008149
OG0008150
OG0008151
OG0008153
OG0008156
OG0008161
OG0008165
OG0008166
OG0008167
OG0008168
OG0008169
OG0008170
OG0008172
OG0008173
OG0008174
OG0008179
OG0008180
OG0008182
OG0008185
OG0008190
OG0008191
OG0008192
OG0008193
OG0008195
OG0008196
OG0008198
OG0008201
OG0008203
OG0008204
OG0008208
OG0008209
OG0008210
OG0008212
OG0008213
OG0008214
OG0008215
OG0008216
OG0008217
OG0008218
OG0008223
OG0008224
OG0008225
OG0008228
OG0008229
OG0008230
OG0008231
OG0008232
OG0008233
OG0008235
OG0008236
OG0008238
OG0008239
OG0008241
OG0008243
OG0008244
OG0008245
OG0008247
OG0008248
OG0008249
OG0008250
OG0008251
OG0008252
OG0008253
OG0008254
OG0008255
OG0008256
OG0008259
OG0008261
OG0008262
OG0008264
OG0008269
OG0008270
OG0008271
OG0008273
OG0008274
OG0008276
OG0008281
OG0008284
OG0008285
OG0008286
OG0008289
OG0008290
OG0008291
OG0008292
OG0008293
OG0008294
OG0008296
OG0008301
OG0008302
OG0008303
OG0008306
OG0008311
OG0008312
OG0008313
OG0008315
OG0008318
OG0008319
OG0008320
OG0008323
OG0008326
OG0008327
OG0008328
OG0008331
OG0008333
OG0008336
OG0008337
OG0008338
OG0008341
OG0008342
OG0008345
OG0008350
OG0008355
OG0008356
OG0008357
OG0008358
OG0008359
OG0008361
OG0008362
OG0008363
OG0008364
OG0008365
OG0008366
OG0008367
OG0008369
OG0008371
OG0008374
OG0008375
OG0008378
OG0008379
OG0008383
OG0008384
OG0008386
OG0008387
OG0008389
OG0008390
OG0008391
OG0008392
OG0008393
OG0008394
OG0008395
OG0008396
OG0008398
OG0008400
OG0008403
OG0008404
OG0008405
OG0008407
OG0008408
OG0008409
OG0008413
OG0008414
OG0008415
OG0008419
OG0008420
OG0008422
OG0008423
OG0008426
OG0008429
OG0008430
OG0008431
OG0008432
OG0008433
OG0008434
OG0008435
OG0008437
OG0008439
OG0008440
OG0008445
OG0008446
OG0008449
OG0008450
OG0008452
OG0008453
OG0008459
OG0008460
OG0008461
OG0008464
OG0008465
OG0008466
OG0008468
OG0008474
OG0008476
OG0008480
OG0008481
OG0008483
OG0008486
OG0008488
OG0008489
OG0008490
OG0008493
OG0008494
OG0008495
OG0008496
OG0008500
OG0008505
OG0008509
OG0008510
OG0008512
OG0008513
OG0008515
OG0008517
OG0008518
OG0008521
OG0008522
OG0008525
OG0008526
OG0008529
OG0008530
OG0008531
OG0008534
OG0008542
OG0008543
OG0008547
OG0008549
OG0008552
OG0008553
OG0008556
OG0008557
OG0008561
OG0008562
OG0008563
OG0008564
OG0008565
OG0008567
OG0008571
OG0008572
OG0008573
OG0008574
OG0008576
OG0008577
OG0008578
OG0008581
OG0008583
OG0008587
OG0008590
OG0008591
OG0008592
OG0008593
OG0008597
OG0008598
OG0008599
OG0008600
OG0008601
OG0008603
OG0008604
OG0008605
OG0008607
OG0008610
OG0008611
OG0008612
OG0008613
OG0008614
OG0008615
OG0008617
OG0008618
OG0008622
OG0008623
OG0008624
OG0008625
OG0008628
OG0008629
OG0008631
OG0008632
OG0008634
OG0008640
OG0008642
OG0008643
OG0008646
OG0008647
OG0008649
OG0008650
OG0008651
OG0008653
OG0008654
OG0008655
OG0008656
OG0008657
OG0008658
OG0008659
OG0008662
OG0008663
OG0008664
OG0008666
OG0008668
OG0008669
OG0008670
OG0008671
OG0008676
OG0008677
OG0008680
OG0008681
OG0008683
OG0008684
OG0008686
OG0008688
OG0008689
OG0008690
OG0008691
OG0008694
OG0008695
OG0008696
OG0008697
OG0008698
OG0008702
OG0008703
OG0008705
OG0008707
OG0008708
OG0008709
OG0008711
OG0008712
OG0008718
OG0008719
OG0008720
OG0008721
OG0008724
OG0008726
OG0008727
OG0008730
OG0008731
OG0008732
OG0008734
OG0008736
OG0008741
OG0008743
OG0008744
OG0008746
OG0008750
OG0008751
OG0008752
OG0008755
OG0008756
OG0008758
OG0008761
OG0008762
OG0008764
OG0008767
OG0008768
OG0008769
OG0008770
OG0008771
OG0008772
OG0008775
OG0008776
OG0008778
OG0008780
OG0008781
OG0008782
OG0008783
OG0008784
OG0008785
OG0008788
OG0008790
OG0008791
OG0008793
OG0008794
OG0008795
OG0008796
OG0008798
OG0008799
OG0008802
OG0008803
OG0008804
OG0008805
OG0008807
OG0008809
OG0008819
OG0008820
OG0008822
OG0008824
OG0008829
OG0008832
OG0008833
OG0008839
OG0008844
OG0008845
OG0008846
OG0008851
OG0008853
OG0008856
OG0008859
OG0008860
OG0008862
OG0008863
OG0008865
OG0008866
OG0008867
OG0008868
OG0008869
OG0008870
OG0008872
OG0008875
OG0008876
OG0008877
OG0008879
OG0008882
OG0008883
OG0008884
OG0008886
OG0008888
OG0008891
OG0008892
OG0008894
OG0008899
OG0008900
OG0008905
OG0008906
OG0008908
OG0008911
OG0008912
OG0008916
OG0008918
OG0008920
OG0008921
OG0008922
OG0008923
OG0008928
OG0008929
OG0008931
OG0008932
OG0008934
OG0008935
OG0008936
OG0008937
OG0008940
OG0008942
OG0008945
OG0008947
OG0008953
OG0008954
OG0008956
OG0008957
OG0008958
OG0008960
OG0008962
OG0008963
OG0008966
OG0008968
OG0008970
OG0008971
OG0008972
OG0008974
OG0008976
OG0008977
OG0008978
OG0008979
OG0008980
OG0008984
OG0008985
OG0008986
OG0008987
OG0008990
OG0008991
OG0008993
OG0008998
OG0008999
OG0009000
OG0009001
OG0009002
OG0009004
OG0009007
OG0009009
OG0009010
OG0009013
OG0009014
OG0009016
OG0009017
OG0009018
OG0009020
OG0009021
OG0009022
OG0009025
OG0009028
OG0009031
OG0009032
OG0009033
OG0009040
OG0009042
OG0009046
OG0009048
OG0009049
OG0009050
OG0009053
OG0009055
OG0009057
OG0009061
OG0009065
OG0009067
OG0009070
OG0009071
OG0009073
