# Supplementary material for: Firefly genomes illuminate parallel origins of bioluminescence in beetles
Source: eLife. 2018 Oct 16;7:e36495. doi: 10.7554/eLife.36495 (PMC6191289; doi:10.7554/eLife.36495)
Supplement: Figure 2—source data 1. [file elife-36495-fig2-data1.zip › 5_way/[P._pyralis]_and_[A._lateralis]_and_[T._castaneum]_genes.txt]

AQULA_000021-PA
AQULA_000115-PA
AQULA_000251-PA
AQULA_000308-PA
AQULA_000322-PA
AQULA_000708-PA
AQULA_000749-PA
AQULA_000774-PA
AQULA_000849-PA
AQULA_000990-PA
AQULA_001212-PA
AQULA_001375-PA
AQULA_001529-PA
AQULA_001570-PA
AQULA_001771-PA
AQULA_001784-PA
AQULA_001847-PA
AQULA_002571-PA
AQULA_002669-PA
AQULA_002801-PA
AQULA_002815-PA
AQULA_003064-PA
AQULA_003140-PA
AQULA_003369-PA
AQULA_003377-PA
AQULA_003415-PA
AQULA_003528-PA
AQULA_003673-PA
AQULA_003685-PA
AQULA_003751-PA
AQULA_003899-PA
AQULA_004034-PA
AQULA_004189-PA
AQULA_004286-PA
AQULA_004371-PA
AQULA_004424-PA
AQULA_004518-PA
AQULA_004521-PA
AQULA_004569-PA
AQULA_005029-PA
AQULA_005121-PA
AQULA_005210-PA
AQULA_005311-PA
AQULA_005321-PA
AQULA_005452-PA
AQULA_005462-PA
AQULA_005669-PA
AQULA_005752-PA
AQULA_005950-PA
AQULA_005963-PA
AQULA_006250-PA
AQULA_006514-PA
AQULA_006635-PA
AQULA_006640-PA
AQULA_006658-PA
AQULA_006875-PA
AQULA_007084-PA
AQULA_007268-PA
AQULA_007511-PA
AQULA_007619-PA
AQULA_007671-PA
AQULA_007825-PA
AQULA_007918-PA
AQULA_007920-PA
AQULA_008295-PA
AQULA_008304-PA
AQULA_008447-PA
AQULA_008497-PA
AQULA_008703-PA
AQULA_008856-PA
AQULA_008923-PA
AQULA_009021-PA
AQULA_009036-PA
AQULA_009115-PA
AQULA_009276-PA
AQULA_009306-PA
AQULA_009499-PA
AQULA_009589-PA
AQULA_009593-PA
AQULA_009618-PA
AQULA_009749-PA
AQULA_009840-PA
AQULA_009969-PA
AQULA_010257-PA
AQULA_010729-PA
AQULA_010747-PA
AQULA_010769-PA
AQULA_010817-PA
AQULA_011010-PA
AQULA_011103-PA
AQULA_011156-PA
AQULA_011219-PA
AQULA_011225-PA
AQULA_011386-PA
AQULA_011434-PA
AQULA_011718-PA
AQULA_011752-PA
AQULA_011786-PA
AQULA_011937-PA
AQULA_012265-PA
AQULA_012405-PA
AQULA_012545-PA
AQULA_012595-PA
AQULA_012640-PA
AQULA_012645-PA
AQULA_012895-PA
AQULA_013168-PA
AQULA_013173-PA
AQULA_013223-PA
AQULA_013353-PA
AQULA_013405-PA
AQULA_013667-PA
AQULA_013748-PA
AQULA_013762-PA
AQULA_013804-PA
AQULA_013855-PA
AQULA_014214-PA
PPYR_00085-PA
PPYR_00086-PA
PPYR_00095-PA
PPYR_00228-PA
PPYR_00296-PA
PPYR_00555-PA
PPYR_00830-PA
PPYR_01020-PA
PPYR_01166-PA
PPYR_01553-PA
PPYR_01651-PA
PPYR_01784-PA
PPYR_02063-PA
PPYR_02066-PA
PPYR_02130-PA
PPYR_02422-PA
PPYR_02459-PA
PPYR_02743-PA
PPYR_02744-PA
PPYR_02775-PA
PPYR_02776-PA
PPYR_02953-PA
PPYR_02978-PA
PPYR_03018-PA
PPYR_03116-PA
PPYR_03173-PA
PPYR_03234-PA
PPYR_03268-PA
PPYR_03564-PA
PPYR_03594-PA
PPYR_03688-PA
PPYR_03767-PA
PPYR_03796-PA
PPYR_04098-PA
PPYR_04208-PA
PPYR_04465-PA
PPYR_04538-PA
PPYR_04549-PA
PPYR_04569-PA
PPYR_05227-PA
PPYR_05273-PA
PPYR_05293-PA
PPYR_05409-PA
PPYR_05469-PA
PPYR_05580-PA
PPYR_05680-PA
PPYR_05923-PA
PPYR_05944-PA
PPYR_06037-PA
PPYR_06074-PA
PPYR_06080-PA
PPYR_06108-PA
PPYR_06471-PA
PPYR_06629-PA
PPYR_06808-PA
PPYR_06868-PA
PPYR_06998-PA
PPYR_07038-PA
PPYR_07043-PA
PPYR_07507-PA
PPYR_07594-PA
PPYR_07595-PA
PPYR_07608-PA
PPYR_07798-PA
PPYR_07947-PA
PPYR_08012-PA
PPYR_08066-PA
PPYR_08262-PA
PPYR_08419-PA
PPYR_08521-PA
PPYR_08711-PA
PPYR_09361-PA
PPYR_09436-PA
PPYR_09443-PA
PPYR_09618-PA
PPYR_09692-PA
PPYR_09772-PA
PPYR_09825-PA
PPYR_10003-PA
PPYR_10113-PA
PPYR_10163-PA
PPYR_10255-PA
PPYR_10453-PA
PPYR_10645-PA
PPYR_10651-PA
PPYR_10840-PA
PPYR_11092-PA
PPYR_11438-PA
PPYR_11511-PA
PPYR_11544-PA
PPYR_11616-PA
PPYR_11813-PA
PPYR_11880-PA
PPYR_11893-PA
PPYR_12020-PA
PPYR_12041-PA
PPYR_12153-PA
PPYR_12258-PA
PPYR_12283-PA
PPYR_12571-PA
PPYR_12702-PA
PPYR_12745-PA
PPYR_12746-PA
PPYR_13075-PA
PPYR_13290-PA
PPYR_13295-PA
PPYR_13314-PA
PPYR_13401-PA
PPYR_13500-PA
PPYR_13527-PA
PPYR_13638-PA
PPYR_13702-PA
PPYR_13859-PA
PPYR_14070-PA
PPYR_14347-PA
PPYR_14839-PA
PPYR_14840-PA
PPYR_14931-PA
PPYR_14955-PA
PPYR_15014-PA
PPYR_15060-PA
PPYR_15090-PA
PPYR_15198-PA
PPYR_15210-PA
PPYR_15554-PA
PPYR_15559-PA
PPYR_15570-PA
PPYR_15601-PA
PPYR_15609-PA
PPYR_15674-PA
PPYR_15675-PA
PPYR_15745-PA
tr|A0A139W8H3|A0A139W8H3_TRICA
tr|A0A139W943|A0A139W943_TRICA
tr|A0A139W947|A0A139W947_TRICA
tr|A0A139W9R0|A0A139W9R0_TRICA
tr|A0A139W9R4|A0A139W9R4_TRICA
tr|A0A139W9W8|A0A139W9W8_TRICA
tr|A0A139WA72|A0A139WA72_TRICA
tr|A0A139WA77|A0A139WA77_TRICA
tr|A0A139WAV3|A0A139WAV3_TRICA
tr|A0A139WB03|A0A139WB03_TRICA
tr|A0A139WB35|A0A139WB35_TRICA
tr|A0A139WBN4|A0A139WBN4_TRICA
tr|A0A139WBP8|A0A139WBP8_TRICA
tr|A0A139WBT9|A0A139WBT9_TRICA
tr|A0A139WC55|A0A139WC55_TRICA
tr|A0A139WCS1|A0A139WCS1_TRICA
tr|A0A139WDZ2|A0A139WDZ2_TRICA
tr|A0A139WE37|A0A139WE37_TRICA
tr|A0A139WF54|A0A139WF54_TRICA
tr|A0A139WFW6|A0A139WFW6_TRICA
tr|A0A139WG58|A0A139WG58_TRICA
tr|A0A139WGI9|A0A139WGI9_TRICA
tr|A0A139WHE9|A0A139WHE9_TRICA
tr|A0A139WHL0|A0A139WHL0_TRICA
tr|A0A139WI44|A0A139WI44_TRICA
tr|A0A139WIN6|A0A139WIN6_TRICA
tr|A0A139WK96|A0A139WK96_TRICA
tr|A0A139WM72|A0A139WM72_TRICA
tr|A0A139WNP3|A0A139WNP3_TRICA
tr|A0A139WNR0|A0A139WNR0_TRICA
tr|A0A139WNY5|A0A139WNY5_TRICA
tr|A0A139WP05|A0A139WP05_TRICA
tr|A0A139WPI3|A0A139WPI3_TRICA
tr|A0A139WPR9|A0A139WPR9_TRICA
tr|A2AX80|A2AX80_TRICA
tr|A3RE83|A3RE83_TRICA
tr|A8DMU2|A8DMU2_TRICA
tr|A8HTE9|A8HTE9_TRICA
tr|D1ZZ97|D1ZZ97_TRICA
tr|D1ZZC0|D1ZZC0_TRICA
tr|D1ZZL9|D1ZZL9_TRICA
tr|D1ZZU7|D1ZZU7_TRICA
tr|D2A143|D2A143_TRICA
tr|D2A296|D2A296_TRICA
tr|D2A2M4|D2A2M4_TRICA
tr|D2A3M0|D2A3M0_TRICA
tr|D2A4D3|D2A4D3_TRICA
tr|D2A4K6|D2A4K6_TRICA
tr|D2A4M4|D2A4M4_TRICA
tr|D2A4M5|D2A4M5_TRICA
tr|D2A4M7|D2A4M7_TRICA
tr|D2A4P4|D2A4P4_TRICA
tr|D2A4P5|D2A4P5_TRICA
tr|D2A580|D2A580_TRICA
tr|D2A5R5|D2A5R5_TRICA
tr|D2A5Y3|D2A5Y3_TRICA
tr|D2A689|D2A689_TRICA
tr|D2CG27|D2CG27_TRICA
tr|D6W7K1|D6W7K1_TRICA
tr|D6W8M6|D6W8M6_TRICA
tr|D6W9U2|D6W9U2_TRICA
tr|D6W9V7|D6W9V7_TRICA
tr|D6W9V8|D6W9V8_TRICA
tr|D6W9V9|D6W9V9_TRICA
tr|D6WA26|D6WA26_TRICA
tr|D6WA76|D6WA76_TRICA
tr|D6WAB2|D6WAB2_TRICA
tr|D6WAI5|D6WAI5_TRICA
tr|D6WBG6|D6WBG6_TRICA
tr|D6WCI4|D6WCI4_TRICA
tr|D6WCX8|D6WCX8_TRICA
tr|D6WCX9|D6WCX9_TRICA
tr|D6WDI1|D6WDI1_TRICA
tr|D6WE86|D6WE86_TRICA
tr|D6WEY6|D6WEY6_TRICA
tr|D6WFI9|D6WFI9_TRICA
tr|D6WFZ7|D6WFZ7_TRICA
tr|D6WG74|D6WG74_TRICA
tr|D6WGQ6|D6WGQ6_TRICA
tr|D6WH00|D6WH00_TRICA
tr|D6WH60|D6WH60_TRICA
tr|D6WHT6|D6WHT6_TRICA
tr|D6WIA2|D6WIA2_TRICA
tr|D6WLP2|D6WLP2_TRICA
tr|D6WMD8|D6WMD8_TRICA
tr|D6WMM2|D6WMM2_TRICA
tr|D6WMU2|D6WMU2_TRICA
tr|D6WN02|D6WN02_TRICA
tr|D6WN40|D6WN40_TRICA
tr|D6WPA3|D6WPA3_TRICA
tr|D6WPB2|D6WPB2_TRICA
tr|D6WR84|D6WR84_TRICA
tr|D6WRL2|D6WRL2_TRICA
tr|D6WRU0|D6WRU0_TRICA
tr|D6WS91|D6WS91_TRICA
tr|D6WTB3|D6WTB3_TRICA
tr|D6WTL9|D6WTL9_TRICA
tr|D6WU08|D6WU08_TRICA
tr|D6WV10|D6WV10_TRICA
tr|D6WW82|D6WW82_TRICA
tr|D6WWD2|D6WWD2_TRICA
tr|D6WWJ1|D6WWJ1_TRICA
tr|D6WXN7|D6WXN7_TRICA
tr|D6WXZ8|D6WXZ8_TRICA
tr|D6WYF8|D6WYF8_TRICA
tr|D6WYX5|D6WYX5_TRICA
tr|D6WZH0|D6WZH0_TRICA
tr|D6X0B5|D6X0B5_TRICA
tr|D6X1J6|D6X1J6_TRICA
tr|D6X1X1|D6X1X1_TRICA
tr|D6X3R1|D6X3R1_TRICA
tr|D6X413|D6X413_TRICA
tr|D6X4A2|D6X4A2_TRICA
tr|D6X4A3|D6X4A3_TRICA
tr|D6X4A4|D6X4A4_TRICA
tr|D6X4A5|D6X4A5_TRICA
tr|D6X4A6|D6X4A6_TRICA
tr|D6X4A7|D6X4A7_TRICA
tr|D7EHV6|D7EHV6_TRICA
tr|D7EI19|D7EI19_TRICA
tr|D7EIC3|D7EIC3_TRICA
tr|D7EID3|D7EID3_TRICA
tr|D7EIN1|D7EIN1_TRICA
tr|D7EIT5|D7EIT5_TRICA
tr|D7EJ14|D7EJ14_TRICA
tr|D7EJ68|D7EJ68_TRICA
tr|D7EJ92|D7EJ92_TRICA
tr|D7EJB3|D7EJB3_TRICA
tr|D7EJS7|D7EJS7_TRICA
tr|D7EK99|D7EK99_TRICA
tr|D7EKH9|D7EKH9_TRICA
tr|D7EKY7|D7EKY7_TRICA
tr|D7EL54|D7EL54_TRICA
tr|D7ELB4|D7ELB4_TRICA
tr|D7ELF7|D7ELF7_TRICA
tr|D7GY82|D7GY82_TRICA
tr|D7GYG0|D7GYG0_TRICA
