# Supplementary material for: Firefly genomes illuminate parallel origins of bioluminescence in beetles
Source: eLife. 2018 Oct 16;7:e36495. doi: 10.7554/eLife.36495 (PMC6191289; doi:10.7554/eLife.36495)
Supplement: Figure 2—source data 1. [file elife-36495-fig2-data1.zip › 5_way/[P._pyralis]_and_[T._castaneum]_genes.txt]

PPYR_00012-PA
PPYR_00032-PA
PPYR_00044-PA
PPYR_00332-PA
PPYR_00374-PA
PPYR_00509-PA
PPYR_00743-PA
PPYR_00746-PA
PPYR_00747-PA
PPYR_01039-PA
PPYR_01285-PA
PPYR_01339-PA
PPYR_01345-PA
PPYR_01470-PA
PPYR_01633-PA
PPYR_01791-PA
PPYR_02042-PA
PPYR_02069-PA
PPYR_02265-PA
PPYR_02403-PA
PPYR_02405-PA
PPYR_02567-PA
PPYR_02570-PA
PPYR_02652-PA
PPYR_02993-PA
PPYR_03456-PA
PPYR_03681-PA
PPYR_03691-PA
PPYR_03693-PA
PPYR_03694-PA
PPYR_03712-PA
PPYR_03791-PA
PPYR_03919-PA
PPYR_03986-PA
PPYR_04367-PA
PPYR_04543-PA
PPYR_04767-PA
PPYR_05683-PA
PPYR_05756-PA
PPYR_06312-PA
PPYR_06457-PA
PPYR_06505-PA
PPYR_06892-PA
PPYR_07263-PA
PPYR_07417-PA
PPYR_07418-PA
PPYR_07433-PA
PPYR_07534-PA
PPYR_08203-PA
PPYR_08273-PA
PPYR_08549-PA
PPYR_08899-PA
PPYR_09167-PA
PPYR_09840-PA
PPYR_10314-PA
PPYR_10467-PA
PPYR_10765-PA
PPYR_10798-PA
PPYR_10999-PA
PPYR_11104-PA
PPYR_11386-PA
PPYR_11895-PA
PPYR_11931-PA
PPYR_12027-PA
PPYR_12312-PA
PPYR_12552-PA
PPYR_12605-PA
PPYR_13439-PA
PPYR_13455-PA
PPYR_13821-PA
PPYR_13969-PA
PPYR_14074-PA
PPYR_14940-PA
PPYR_15199-PA
PPYR_15202-PA
PPYR_15532-PA
PPYR_15690-PA
PPYR_15749-PA
tr|A0A139W8V8|A0A139W8V8_TRICA
tr|A0A139W9C9|A0A139W9C9_TRICA
tr|A0A139W9D2|A0A139W9D2_TRICA
tr|A0A139W9K6|A0A139W9K6_TRICA
tr|A0A139W9Q6|A0A139W9Q6_TRICA
tr|A0A139WA02|A0A139WA02_TRICA
tr|A0A139WA17|A0A139WA17_TRICA
tr|A0A139WA91|A0A139WA91_TRICA
tr|A0A139WAH7|A0A139WAH7_TRICA
tr|A0A139WBG5|A0A139WBG5_TRICA
tr|A0A139WBS5|A0A139WBS5_TRICA
tr|A0A139WCC5|A0A139WCC5_TRICA
tr|A0A139WCG2|A0A139WCG2_TRICA
tr|A0A139WD18|A0A139WD18_TRICA
tr|A0A139WD60|A0A139WD60_TRICA
tr|A0A139WES0|A0A139WES0_TRICA
tr|A0A139WF17|A0A139WF17_TRICA
tr|A0A139WF73|A0A139WF73_TRICA
tr|A0A139WF78|A0A139WF78_TRICA
tr|A0A139WFG1|A0A139WFG1_TRICA
tr|A0A139WFJ4|A0A139WFJ4_TRICA
tr|A0A139WFN4|A0A139WFN4_TRICA
tr|A0A139WHK8|A0A139WHK8_TRICA
tr|A0A139WHK9|A0A139WHK9_TRICA
tr|A0A139WII4|A0A139WII4_TRICA
tr|A0A139WJF2|A0A139WJF2_TRICA
tr|A0A139WJK0|A0A139WJK0_TRICA
tr|A0A139WKL4|A0A139WKL4_TRICA
tr|D2A2U7|D2A2U7_TRICA
tr|D2A5M1|D2A5M1_TRICA
tr|D2CFZ5|D2CFZ5_TRICA
tr|D6W6T9|D6W6T9_TRICA
tr|D6W7W4|D6W7W4_TRICA
tr|D6W830|D6W830_TRICA
tr|D6W889|D6W889_TRICA
tr|D6WBH6|D6WBH6_TRICA
tr|D6WBY5|D6WBY5_TRICA
tr|D6WC42|D6WC42_TRICA
tr|D6WC43|D6WC43_TRICA
tr|D6WKI0|D6WKI0_TRICA
tr|D6WPQ8|D6WPQ8_TRICA
tr|D6WPX0|D6WPX0_TRICA
tr|D6WQY0|D6WQY0_TRICA
tr|D6WRV0|D6WRV0_TRICA
tr|D6WUM2|D6WUM2_TRICA
tr|D6WV85|D6WV85_TRICA
tr|D6WVV1|D6WVV1_TRICA
tr|D6WWK9|D6WWK9_TRICA
tr|D6WX15|D6WX15_TRICA
tr|D6WY23|D6WY23_TRICA
tr|D6WY66|D6WY66_TRICA
tr|D6WYG6|D6WYG6_TRICA
tr|D6WYM1|D6WYM1_TRICA
tr|D6WYM2|D6WYM2_TRICA
tr|D6WYM3|D6WYM3_TRICA
tr|D6WZL4|D6WZL4_TRICA
tr|D6X1F5|D6X1F5_TRICA
tr|D6X1L4|D6X1L4_TRICA
tr|D6X1M9|D6X1M9_TRICA
tr|D6X2C3|D6X2C3_TRICA
tr|D6X303|D6X303_TRICA
tr|D6X3E7|D6X3E7_TRICA
tr|D6X3N0|D6X3N0_TRICA
tr|D6X3P9|D6X3P9_TRICA
tr|D7EHU1|D7EHU1_TRICA
tr|D7EI99|D7EI99_TRICA
tr|D7EIH5|D7EIH5_TRICA
tr|D7EIX7|D7EIX7_TRICA
tr|D7EJI5|D7EJI5_TRICA
tr|D7EJX4|D7EJX4_TRICA
tr|D7EK41|D7EK41_TRICA
tr|D7EKK9|D7EKK9_TRICA
tr|D7EKR9|D7EKR9_TRICA
tr|D7ELH4|D7ELH4_TRICA
tr|D7ELN1|D7ELN1_TRICA
tr|D7ELU3|D7ELU3_TRICA
tr|D7ELW9|D7ELW9_TRICA
tr|D7ELX0|D7ELX0_TRICA
tr|D7EM24|D7EM24_TRICA
tr|D7GXK3|D7GXK3_TRICA
tr|D7GXT9|D7GXT9_TRICA
tr|D7GY59|D7GY59_TRICA
tr|D7GYB0|D7GYB0_TRICA
tr|D7GYL7|D7GYL7_TRICA
tr|D7GYL8|D7GYL8_TRICA
tr|D7GYL9|D7GYL9_TRICA
tr|D7GYM0|D7GYM0_TRICA
tr|Q0QHL8|Q0QHL8_TRICA
