# Supplementary material for: Firefly genomes illuminate parallel origins of bioluminescence in beetles
Source: eLife. 2018 Oct 16;7:e36495. doi: 10.7554/eLife.36495 (PMC6191289; doi:10.7554/eLife.36495)
Supplement: Figure 2—source data 1. [file elife-36495-fig2-data1.zip › 5_way/[I._luminosus]_and_[D._melanogaster]_genes.txt]

ILUMI_01076-PA
ILUMI_01480-PA
ILUMI_04424-PA
ILUMI_05116-PA
ILUMI_06278-PA
ILUMI_06347-PA
ILUMI_06736-PA
ILUMI_08896-PA
ILUMI_09429-PA
ILUMI_10530-PA
ILUMI_13314-PA
ILUMI_13356-PA
ILUMI_13446-PA
ILUMI_15407-PA
ILUMI_17543-PA
ILUMI_18703-PA
ILUMI_20219-PA
ILUMI_20387-PA
ILUMI_21680-PA
ILUMI_23274-PA
ILUMI_24193-PA
ILUMI_24733-PA
ILUMI_26809-PA
