# Supplementary material for: Firefly genomes illuminate parallel origins of bioluminescence in beetles
Source: eLife. 2018 Oct 16;7:e36495. doi: 10.7554/eLife.36495 (PMC6191289; doi:10.7554/eLife.36495)
Supplement: Figure 2—source data 1. [file elife-36495-fig2-data1.zip › 5_way/[P._pyralis]_and_[I._luminosus]_and_[T._castaneum]_and_[D._melanogaster]_genes.txt]

ILUMI_00045-PA
ILUMI_00102-PA
ILUMI_00224-PA
ILUMI_00429-PA
ILUMI_00509-PA
ILUMI_00612-PA
ILUMI_00685-PA
ILUMI_00686-PA
ILUMI_00744-PA
ILUMI_00816-PA
ILUMI_00960-PA
ILUMI_00976-PA
ILUMI_01070-PA
ILUMI_01097-PA
ILUMI_01324-PA
ILUMI_01385-PA
ILUMI_01600-PA
ILUMI_01605-PA
ILUMI_01630-PA
ILUMI_01799-PA
ILUMI_01872-PA
ILUMI_01953-PA
ILUMI_01967-PA
ILUMI_02027-PA
ILUMI_02029-PA
ILUMI_02164-PA
ILUMI_02259-PA
ILUMI_02358-PA
ILUMI_02485-PA
ILUMI_02782-PA
ILUMI_02832-PA
ILUMI_02936-PA
ILUMI_02996-PA
ILUMI_03079-PA
ILUMI_03100-PA
ILUMI_03102-PA
ILUMI_03120-PA
ILUMI_03137-PA
ILUMI_03299-PA
ILUMI_03326-PA
ILUMI_03346-PA
ILUMI_03389-PA
ILUMI_03428-PA
ILUMI_03484-PA
ILUMI_03597-PA
ILUMI_03733-PA
ILUMI_04090-PA
ILUMI_04108-PA
ILUMI_04152-PA
ILUMI_04264-PA
ILUMI_04319-PA
ILUMI_04325-PA
ILUMI_04421-PA
ILUMI_04447-PA
ILUMI_04753-PA
ILUMI_04807-PA
ILUMI_04808-PA
ILUMI_04814-PA
ILUMI_04833-PA
ILUMI_04888-PA
ILUMI_04962-PA
ILUMI_05001-PA
ILUMI_05108-PA
ILUMI_05139-PA
ILUMI_05177-PA
ILUMI_05183-PA
ILUMI_05220-PA
ILUMI_05260-PA
ILUMI_05278-PA
ILUMI_05342-PA
ILUMI_05379-PA
ILUMI_05495-PA
ILUMI_05516-PA
ILUMI_05535-PA
ILUMI_05623-PA
ILUMI_05624-PA
ILUMI_05800-PA
ILUMI_05819-PA
ILUMI_05833-PA
ILUMI_05948-PA
ILUMI_05953-PA
ILUMI_06000-PA
ILUMI_06237-PA
ILUMI_06263-PA
ILUMI_06277-PA
ILUMI_06312-PA
ILUMI_06410-PA
ILUMI_06497-PA
ILUMI_06545-PA
ILUMI_06556-PA
ILUMI_06651-PA
ILUMI_06672-PA
ILUMI_06696-PA
ILUMI_06933-PA
ILUMI_06947-PA
ILUMI_07048-PA
ILUMI_07211-PA
ILUMI_07224-PA
ILUMI_07323-PA
ILUMI_07348-PA
ILUMI_07370-PA
ILUMI_07409-PA
ILUMI_07535-PA
ILUMI_07617-PA
ILUMI_07618-PA
ILUMI_07626-PA
ILUMI_07673-PA
ILUMI_07712-PA
ILUMI_07725-PA
ILUMI_07879-PA
ILUMI_07911-PA
ILUMI_07920-PA
ILUMI_07926-PA
ILUMI_07982-PA
ILUMI_08016-PA
ILUMI_08106-PA
ILUMI_08136-PA
ILUMI_08195-PA
ILUMI_08260-PA
ILUMI_08329-PA
ILUMI_08347-PA
ILUMI_08393-PA
ILUMI_08397-PA
ILUMI_08403-PA
ILUMI_08410-PA
ILUMI_08498-PA
ILUMI_08549-PA
ILUMI_08782-PA
ILUMI_08823-PA
ILUMI_08866-PA
ILUMI_08867-PA
ILUMI_08874-PA
ILUMI_08905-PA
ILUMI_09002-PA
ILUMI_09097-PA
ILUMI_09099-PA
ILUMI_09236-PA
ILUMI_09357-PA
ILUMI_09376-PA
ILUMI_09448-PA
ILUMI_09603-PA
ILUMI_09604-PA
ILUMI_09607-PA
ILUMI_09899-PA
ILUMI_10021-PA
ILUMI_10069-PA
ILUMI_10086-PA
ILUMI_10099-PA
ILUMI_10116-PA
ILUMI_10132-PA
ILUMI_10180-PA
ILUMI_10181-PA
ILUMI_10367-PA
ILUMI_10369-PA
ILUMI_10439-PA
ILUMI_10470-PA
ILUMI_10538-PA
ILUMI_10553-PA
ILUMI_10664-PA
ILUMI_10706-PA
ILUMI_10783-PA
ILUMI_10860-PA
ILUMI_10984-PA
ILUMI_11081-PA
ILUMI_11206-PA
ILUMI_11222-PA
ILUMI_11276-PA
ILUMI_11346-PA
ILUMI_11373-PA
ILUMI_11461-PA
ILUMI_11481-PA
ILUMI_11534-PA
ILUMI_11538-PA
ILUMI_11652-PA
ILUMI_11731-PA
ILUMI_11880-PA
ILUMI_11881-PA
ILUMI_11935-PA
ILUMI_12137-PA
ILUMI_12161-PA
ILUMI_12169-PA
ILUMI_12176-PA
ILUMI_12184-PA
ILUMI_12289-PA
ILUMI_12318-PA
ILUMI_12319-PA
ILUMI_12333-PA
ILUMI_12334-PA
ILUMI_12336-PA
ILUMI_12337-PA
ILUMI_12338-PA
ILUMI_12342-PA
ILUMI_12343-PA
ILUMI_12355-PA
ILUMI_12518-PA
ILUMI_12598-PA
ILUMI_12607-PA
ILUMI_12609-PA
ILUMI_12712-PA
ILUMI_12727-PA
ILUMI_12775-PA
ILUMI_12860-PA
ILUMI_13112-PA
ILUMI_13131-PA
ILUMI_13133-PA
ILUMI_13173-PA
ILUMI_13255-PA
ILUMI_13315-PA
ILUMI_13455-PA
ILUMI_13558-PA
ILUMI_13706-PA
ILUMI_13825-PA
ILUMI_13874-PA
ILUMI_13953-PA
ILUMI_13963-PA
ILUMI_13966-PA
ILUMI_14205-PA
ILUMI_14279-PA
ILUMI_14295-PA
ILUMI_14308-PA
ILUMI_14622-PA
ILUMI_14795-PA
ILUMI_15127-PA
ILUMI_15442-PA
ILUMI_15705-PA
ILUMI_15900-PA
ILUMI_16305-PA
ILUMI_16477-PA
ILUMI_17142-PA
ILUMI_17491-PA
ILUMI_17755-PA
ILUMI_17768-PA
ILUMI_17817-PA
ILUMI_17926-PA
ILUMI_18001-PA
ILUMI_18076-PA
ILUMI_18253-PA
ILUMI_18344-PA
ILUMI_18368-PA
ILUMI_18856-PA
ILUMI_19018-PA
ILUMI_19237-PA
ILUMI_19340-PA
ILUMI_19459-PA
ILUMI_19575-PA
ILUMI_19635-PA
ILUMI_19874-PA
ILUMI_20214-PA
ILUMI_20464-PA
ILUMI_20605-PA
ILUMI_20629-PA
ILUMI_20681-PA
ILUMI_20794-PA
ILUMI_20922-PA
ILUMI_20946-PA
ILUMI_21024-PA
ILUMI_21025-PA
ILUMI_21032-PA
ILUMI_21116-PA
ILUMI_21271-PA
ILUMI_21278-PA
ILUMI_21492-PA
ILUMI_21546-PA
ILUMI_21554-PA
ILUMI_21557-PA
ILUMI_21567-PA
ILUMI_21663-PA
ILUMI_21704-PA
ILUMI_21807-PA
ILUMI_21813-PA
ILUMI_21819-PA
ILUMI_21846-PA
ILUMI_21941-PA
ILUMI_21942-PA
ILUMI_21960-PA
ILUMI_21967-PA
ILUMI_21974-PA
ILUMI_22045-PA
ILUMI_22066-PA
ILUMI_22075-PA
ILUMI_22099-PA
ILUMI_22144-PA
ILUMI_22216-PA
ILUMI_22287-PA
ILUMI_22489-PA
ILUMI_22494-PA
ILUMI_22657-PA
ILUMI_22702-PA
ILUMI_22729-PA
ILUMI_22730-PA
ILUMI_22828-PA
ILUMI_22841-PA
ILUMI_22855-PA
ILUMI_22923-PA
ILUMI_23023-PA
ILUMI_23069-PA
ILUMI_23070-PA
ILUMI_23186-PA
ILUMI_23295-PA
ILUMI_23327-PA
ILUMI_23361-PA
ILUMI_23376-PA
ILUMI_23382-PA
ILUMI_23423-PA
ILUMI_23501-PA
ILUMI_23601-PA
ILUMI_23605-PA
ILUMI_23606-PA
ILUMI_23686-PA
ILUMI_23764-PA
ILUMI_23765-PA
ILUMI_23796-PA
ILUMI_23879-PA
ILUMI_23896-PA
ILUMI_23936-PA
ILUMI_24097-PA
ILUMI_24231-PA
ILUMI_24232-PA
ILUMI_24233-PA
ILUMI_24340-PA
ILUMI_24469-PA
ILUMI_24522-PA
ILUMI_24551-PA
ILUMI_24612-PA
ILUMI_24621-PA
ILUMI_24626-PA
ILUMI_24686-PA
ILUMI_24793-PA
ILUMI_24810-PA
ILUMI_24818-PA
ILUMI_24890-PA
ILUMI_24953-PA
ILUMI_24957-PA
ILUMI_24994-PA
ILUMI_25012-PA
ILUMI_25051-PA
ILUMI_25122-PA
ILUMI_25195-PA
ILUMI_25230-PA
ILUMI_25294-PA
ILUMI_25354-PA
ILUMI_25374-PA
ILUMI_25479-PA
ILUMI_25490-PA
ILUMI_25591-PA
ILUMI_25628-PA
ILUMI_25630-PA
ILUMI_25672-PA
ILUMI_25710-PA
ILUMI_25721-PA
ILUMI_25734-PA
ILUMI_25813-PA
ILUMI_25889-PA
ILUMI_25977-PA
ILUMI_25978-PA
ILUMI_26098-PA
ILUMI_26143-PA
ILUMI_26264-PA
ILUMI_26295-PA
ILUMI_26296-PA
ILUMI_26303-PA
ILUMI_26380-PA
ILUMI_26437-PA
ILUMI_26535-PA
ILUMI_26667-PA
ILUMI_26821-PA
ILUMI_26988-PA
ILUMI_27065-PA
ILUMI_27076-PA
ILUMI_27097-PA
ILUMI_27217-PA
ILUMI_27218-PA
ILUMI_27279-PA
ILUMI_27299-PA
ILUMI_27546-PA
PPYR_00196-PA
PPYR_00304-PA
PPYR_00397-PA
PPYR_00401-PA
PPYR_00472-PA
PPYR_00532-PA
PPYR_00542-PA
PPYR_00579-PA
PPYR_00671-PA
PPYR_00694-PA
PPYR_00696-PA
PPYR_00713-PA
PPYR_00732-PA
PPYR_00893-PA
PPYR_00894-PA
PPYR_01000-PA
PPYR_01021-PA
PPYR_01048-PA
PPYR_01088-PA
PPYR_01148-PA
PPYR_01272-PA
PPYR_01280-PA
PPYR_01294-PA
PPYR_01308-PA
PPYR_01322-PA
PPYR_01531-PA
PPYR_01541-PA
PPYR_01705-PA
PPYR_01759-PA
PPYR_01806-PA
PPYR_01818-PA
PPYR_01823-PA
PPYR_01921-PA
PPYR_01924-PA
PPYR_01931-PA
PPYR_01955-PA
PPYR_02158-PA
PPYR_02188-PA
PPYR_02190-PA
PPYR_02193-PA
PPYR_02229-PA
PPYR_02354-PA
PPYR_02471-PA
PPYR_02476-PA
PPYR_02487-PA
PPYR_02529-PA
PPYR_02613-PA
PPYR_02727-PA
PPYR_02792-PA
PPYR_02822-PA
PPYR_02839-PA
PPYR_02917-PA
PPYR_02942-PA
PPYR_02991-PA
PPYR_03007-PA
PPYR_03136-PA
PPYR_03212-PA
PPYR_03236-PA
PPYR_03277-PA
PPYR_03289-PA
PPYR_03300-PA
PPYR_03301-PA
PPYR_03302-PA
PPYR_03309-PA
PPYR_03329-PA
PPYR_03349-PA
PPYR_03351-PA
PPYR_03355-PA
PPYR_03406-PA
PPYR_03407-PA
PPYR_03462-PA
PPYR_03552-PA
PPYR_03577-PA
PPYR_03578-PA
PPYR_03579-PA
PPYR_03585-PA
PPYR_03607-PA
PPYR_03684-PA
PPYR_03699-PA
PPYR_03741-PA
PPYR_03774-PA
PPYR_03808-PA
PPYR_03819-PA
PPYR_03836-PA
PPYR_03899-PA
PPYR_03906-PA
PPYR_03910-PA
PPYR_03958-PA
PPYR_03960-PA
PPYR_03965-PA
PPYR_03968-PA
PPYR_03977-PA
PPYR_04028-PA
PPYR_04095-PA
PPYR_04230-PA
PPYR_04241-PA
PPYR_04352-PA
PPYR_04364-PA
PPYR_04372-PA
PPYR_04444-PA
PPYR_04475-PA
PPYR_04606-PA
PPYR_04666-PA
PPYR_04679-PA
PPYR_04686-PA
PPYR_04708-PA
PPYR_04834-PA
PPYR_04912-PA
PPYR_04915-PA
PPYR_05003-PA
PPYR_05054-PA
PPYR_05133-PA
PPYR_05161-PA
PPYR_05166-PA
PPYR_05168-PA
PPYR_05285-PA
PPYR_05323-PA
PPYR_05417-PA
PPYR_05438-PA
PPYR_05513-PA
PPYR_05571-PA
PPYR_05625-PA
PPYR_05776-PA
PPYR_05806-PA
PPYR_05808-PA
PPYR_05900-PA
PPYR_05988-PA
PPYR_06016-PA
PPYR_06034-PA
PPYR_06087-PA
PPYR_06102-PA
PPYR_06198-PA
PPYR_06220-PA
PPYR_06338-PA
PPYR_06376-PA
PPYR_06526-PA
PPYR_06601-PA
PPYR_06754-PA
PPYR_06791-PA
PPYR_06859-PA
PPYR_06883-PA
PPYR_06924-PA
PPYR_06933-PA
PPYR_06985-PA
PPYR_07123-PA
PPYR_07150-PA
PPYR_07164-PA
PPYR_07166-PA
PPYR_07167-PA
PPYR_07254-PA
PPYR_07270-PA
PPYR_07373-PA
PPYR_07406-PA
PPYR_07425-PA
PPYR_07529-PA
PPYR_07539-PA
PPYR_07556-PA
PPYR_07720-PA
PPYR_07781-PA
PPYR_07782-PA
PPYR_07783-PA
PPYR_07788-PA
PPYR_07818-PA
PPYR_07832-PA
PPYR_07862-PA
PPYR_07865-PA
PPYR_07968-PA
PPYR_08080-PA
PPYR_08123-PA
PPYR_08209-PA
PPYR_08252-PA
PPYR_08261-PA
PPYR_08320-PA
PPYR_08331-PA
PPYR_08492-PA
PPYR_08493-PA
PPYR_08505-PA
PPYR_08563-PA
PPYR_08648-PA
PPYR_08680-PA
PPYR_08844-PA
PPYR_08877-PA
PPYR_08911-PA
PPYR_08913-PA
PPYR_08924-PA
PPYR_08935-PA
PPYR_08970-PA
PPYR_08976-PA
PPYR_08988-PA
PPYR_09044-PA
PPYR_09281-PA
PPYR_09376-PA
PPYR_09530-PA
PPYR_09539-PA
PPYR_09554-PA
PPYR_09566-PA
PPYR_09587-PA
PPYR_09588-PA
PPYR_09605-PA
PPYR_09642-PA
PPYR_09645-PA
PPYR_09653-PA
PPYR_09654-PA
PPYR_09656-PA
PPYR_09659-PA
PPYR_09660-PA
PPYR_09697-PA
PPYR_09729-PA
PPYR_09739-PA
PPYR_09807-PA
PPYR_09820-PA
PPYR_09899-PA
PPYR_09959-PA
PPYR_09991-PA
PPYR_10002-PA
PPYR_10018-PA
PPYR_10044-PA
PPYR_10045-PA
PPYR_10087-PA
PPYR_10109-PA
PPYR_10214-PA
PPYR_10413-PA
PPYR_10429-PA
PPYR_10430-PA
PPYR_10440-PA
PPYR_10448-PA
PPYR_10482-PA
PPYR_10486-PA
PPYR_10571-PA
PPYR_10574-PA
PPYR_10668-PA
PPYR_10725-PA
PPYR_10733-PA
PPYR_10745-PA
PPYR_10773-PA
PPYR_10778-PA
PPYR_10810-PA
PPYR_10812-PA
PPYR_10834-PA
PPYR_10848-PA
PPYR_10894-PA
PPYR_10899-PA
PPYR_10955-PA
PPYR_10981-PA
PPYR_11088-PA
PPYR_11118-PA
PPYR_11136-PA
PPYR_11153-PA
PPYR_11166-PA
PPYR_11172-PA
PPYR_11188-PA
PPYR_11198-PA
PPYR_11266-PA
PPYR_11283-PA
PPYR_11309-PA
PPYR_11379-PA
PPYR_11393-PA
PPYR_11414-PA
PPYR_11524-PA
PPYR_11529-PA
PPYR_11545-PA
PPYR_11568-PA
PPYR_11639-PA
PPYR_11746-PA
PPYR_11748-PA
PPYR_12019-PA
PPYR_12031-PA
PPYR_12045-PA
PPYR_12110-PA
PPYR_12122-PA
PPYR_12190-PA
PPYR_12205-PA
PPYR_12229-PA
PPYR_12246-PA
PPYR_12293-PA
PPYR_12294-PA
PPYR_12375-PA
PPYR_12448-PA
PPYR_12576-PA
PPYR_12608-PA
PPYR_12609-PA
PPYR_12657-PA
PPYR_12669-PA
PPYR_12691-PA
PPYR_12696-PA
PPYR_12716-PA
PPYR_12771-PA
PPYR_12984-PA
PPYR_13083-PA
PPYR_13150-PA
PPYR_13170-PA
PPYR_13206-PA
PPYR_13266-PA
PPYR_13291-PA
PPYR_13356-PA
PPYR_13396-PA
PPYR_13498-PA
PPYR_13515-PA
PPYR_13532-PA
PPYR_13548-PA
PPYR_13653-PA
PPYR_13714-PA
PPYR_13759-PA
PPYR_13801-PA
PPYR_13839-PA
PPYR_13848-PA
PPYR_13899-PA
PPYR_13945-PA
PPYR_14011-PA
PPYR_14020-PA
PPYR_14021-PA
PPYR_14083-PA
PPYR_14206-PA
PPYR_14208-PA
PPYR_14252-PA
PPYR_14258-PA
PPYR_14280-PA
PPYR_14291-PA
PPYR_14299-PA
PPYR_14301-PA
PPYR_14343-PA
PPYR_14358-PA
PPYR_14371-PA
PPYR_14432-PA
PPYR_14441-PA
PPYR_14452-PA
PPYR_14520-PA
PPYR_14523-PA
PPYR_14570-PA
PPYR_14641-PA
PPYR_14683-PA
PPYR_14749-PA
PPYR_14818-PA
PPYR_14951-PA
PPYR_14967-PA
PPYR_14978-PA
PPYR_15146-PA
PPYR_15152-PA
PPYR_15158-PA
PPYR_15233-PA
PPYR_15235-PA
PPYR_15339-PA
PPYR_15390-PA
PPYR_15431-PA
PPYR_15506-PA
PPYR_15598-PA
PPYR_15599-PA
PPYR_15617-PA
PPYR_15670-PA
tr|A0A139W8G5|A0A139W8G5_TRICA
tr|A0A139W8K0|A0A139W8K0_TRICA
tr|A0A139W8S1|A0A139W8S1_TRICA
tr|A0A139W8Y9|A0A139W8Y9_TRICA
tr|A0A139W933|A0A139W933_TRICA
tr|A0A139W968|A0A139W968_TRICA
tr|A0A139W983|A0A139W983_TRICA
tr|A0A139W9Y1|A0A139W9Y1_TRICA
tr|A0A139W9Z5|A0A139W9Z5_TRICA
tr|A0A139W9Z8|A0A139W9Z8_TRICA
tr|A0A139WA49|A0A139WA49_TRICA
tr|A0A139WA53|A0A139WA53_TRICA
tr|A0A139WAJ0|A0A139WAJ0_TRICA
tr|A0A139WAR6|A0A139WAR6_TRICA
tr|A0A139WAU7|A0A139WAU7_TRICA
tr|A0A139WBI9|A0A139WBI9_TRICA
tr|A0A139WBM6|A0A139WBM6_TRICA
tr|A0A139WBW5|A0A139WBW5_TRICA
tr|A0A139WCI5|A0A139WCI5_TRICA
tr|A0A139WCJ4|A0A139WCJ4_TRICA
tr|A0A139WCM3|A0A139WCM3_TRICA
tr|A0A139WCW6|A0A139WCW6_TRICA
tr|A0A139WCZ6|A0A139WCZ6_TRICA
tr|A0A139WD94|A0A139WD94_TRICA
tr|A0A139WDG5|A0A139WDG5_TRICA
tr|A0A139WDH9|A0A139WDH9_TRICA
tr|A0A139WDK7|A0A139WDK7_TRICA
tr|A0A139WDL6|A0A139WDL6_TRICA
tr|A0A139WEF6|A0A139WEF6_TRICA
tr|A0A139WEL6|A0A139WEL6_TRICA
tr|A0A139WER6|A0A139WER6_TRICA
tr|A0A139WG02|A0A139WG02_TRICA
tr|A0A139WG19|A0A139WG19_TRICA
tr|A0A139WG80|A0A139WG80_TRICA
tr|A0A139WGB6|A0A139WGB6_TRICA
tr|A0A139WGF1|A0A139WGF1_TRICA
tr|A0A139WGQ1|A0A139WGQ1_TRICA
tr|A0A139WGW5|A0A139WGW5_TRICA
tr|A0A139WHU4|A0A139WHU4_TRICA
tr|A0A139WI12|A0A139WI12_TRICA
tr|A0A139WII8|A0A139WII8_TRICA
tr|A0A139WIL5|A0A139WIL5_TRICA
tr|A0A139WIL9|A0A139WIL9_TRICA
tr|A0A139WIS6|A0A139WIS6_TRICA
tr|A0A139WJ95|A0A139WJ95_TRICA
tr|A0A139WJD5|A0A139WJD5_TRICA
tr|A0A139WJJ3|A0A139WJJ3_TRICA
tr|A0A139WJL2|A0A139WJL2_TRICA
tr|A0A139WK13|A0A139WK13_TRICA
tr|A0A139WK35|A0A139WK35_TRICA
tr|A0A139WK70|A0A139WK70_TRICA
tr|A0A139WK99|A0A139WK99_TRICA
tr|A0A139WKF4|A0A139WKF4_TRICA
tr|A0A139WKL8|A0A139WKL8_TRICA
tr|A0A139WKY6|A0A139WKY6_TRICA
tr|A0A139WL34|A0A139WL34_TRICA
tr|A0A139WLF3|A0A139WLF3_TRICA
tr|A0A139WLH9|A0A139WLH9_TRICA
tr|A0A139WLK1|A0A139WLK1_TRICA
tr|A0A139WLM1|A0A139WLM1_TRICA
tr|A0A139WLM3|A0A139WLM3_TRICA
tr|A0A139WLP1|A0A139WLP1_TRICA
tr|A0A139WLV2|A0A139WLV2_TRICA
tr|A0A139WLV7|A0A139WLV7_TRICA
tr|A0A139WM35|A0A139WM35_TRICA
tr|A0A139WMU7|A0A139WMU7_TRICA
tr|A0A139WMX5|A0A139WMX5_TRICA
tr|A0A139WN12|A0A139WN12_TRICA
tr|A0A139WN37|A0A139WN37_TRICA
tr|A0A139WNL1|A0A139WNL1_TRICA
tr|A0A139WNR5|A0A139WNR5_TRICA
tr|A0RZD3|A0RZD3_TRICA
tr|A0RZD4|A0RZD4_TRICA
tr|D1ZZA7|D1ZZA7_TRICA
tr|D1ZZE9|D1ZZE9_TRICA
tr|D1ZZL7|D1ZZL7_TRICA
tr|D1ZZV1|D1ZZV1_TRICA
tr|D2A041|D2A041_TRICA
tr|D2A076|D2A076_TRICA
tr|D2A0S3|D2A0S3_TRICA
tr|D2A0W3|D2A0W3_TRICA
tr|D2A119|D2A119_TRICA
tr|D2A136|D2A136_TRICA
tr|D2A151|D2A151_TRICA
tr|D2A166|D2A166_TRICA
tr|D2A1C2|D2A1C2_TRICA
tr|D2A1F2|D2A1F2_TRICA
tr|D2A1P5|D2A1P5_TRICA
tr|D2A1S3|D2A1S3_TRICA
tr|D2A228|D2A228_TRICA
tr|D2A267|D2A267_TRICA
tr|D2A2D1|D2A2D1_TRICA
tr|D2A2W5|D2A2W5_TRICA
tr|D2A324|D2A324_TRICA
tr|D2A365|D2A365_TRICA
tr|D2A386|D2A386_TRICA
tr|D2A3F4|D2A3F4_TRICA
tr|D2A3J7|D2A3J7_TRICA
tr|D2A3N1|D2A3N1_TRICA
tr|D2A3N2|D2A3N2_TRICA
tr|D2A3N3|D2A3N3_TRICA
tr|D2A3P5|D2A3P5_TRICA
tr|D2A3S3|D2A3S3_TRICA
tr|D2A3Y8|D2A3Y8_TRICA
tr|D2A427|D2A427_TRICA
tr|D2A428|D2A428_TRICA
tr|D2A452|D2A452_TRICA
tr|D2A475|D2A475_TRICA
tr|D2A4R5|D2A4R5_TRICA
tr|D2A4V8|D2A4V8_TRICA
tr|D2A539|D2A539_TRICA
tr|D2A560|D2A560_TRICA
tr|D2A592|D2A592_TRICA
tr|D2A594|D2A594_TRICA
tr|D2A5P8|D2A5P8_TRICA
tr|D2A5T2|D2A5T2_TRICA
tr|D2A621|D2A621_TRICA
tr|D2A628|D2A628_TRICA
tr|D2A682|D2A682_TRICA
tr|D2A690|D2A690_TRICA
tr|D2A6F1|D2A6F1_TRICA
tr|D2A6F4|D2A6F4_TRICA
tr|D2A6H9|D2A6H9_TRICA
tr|D6W6F6|D6W6F6_TRICA
tr|D6W6G8|D6W6G8_TRICA
tr|D6W6G9|D6W6G9_TRICA
tr|D6W7G9|D6W7G9_TRICA
tr|D6W7T5|D6W7T5_TRICA
tr|D6W7X6|D6W7X6_TRICA
tr|D6W865|D6W865_TRICA
tr|D6W8A5|D6W8A5_TRICA
tr|D6W8C1|D6W8C1_TRICA
tr|D6W9A8|D6W9A8_TRICA
tr|D6W9E2|D6W9E2_TRICA
tr|D6W9F3|D6W9F3_TRICA
tr|D6W9I7|D6W9I7_TRICA
tr|D6W9J8|D6W9J8_TRICA
tr|D6W9M3|D6W9M3_TRICA
tr|D6W9Q6|D6W9Q6_TRICA
tr|D6W9V1|D6W9V1_TRICA
tr|D6W9X5|D6W9X5_TRICA
tr|D6W9Z1|D6W9Z1_TRICA
tr|D6W9Z2|D6W9Z2_TRICA
tr|D6WA34|D6WA34_TRICA
tr|D6WA47|D6WA47_TRICA
tr|D6WA63|D6WA63_TRICA
tr|D6WAC6|D6WAC6_TRICA
tr|D6WAH0|D6WAH0_TRICA
tr|D6WAK5|D6WAK5_TRICA
tr|D6WAK7|D6WAK7_TRICA
tr|D6WB40|D6WB40_TRICA
tr|D6WBB3|D6WBB3_TRICA
tr|D6WBE5|D6WBE5_TRICA
tr|D6WBE7|D6WBE7_TRICA
tr|D6WBV7|D6WBV7_TRICA
tr|D6WBZ4|D6WBZ4_TRICA
tr|D6WC71|D6WC71_TRICA
tr|D6WCB3|D6WCB3_TRICA
tr|D6WCL3|D6WCL3_TRICA
tr|D6WCY7|D6WCY7_TRICA
tr|D6WD92|D6WD92_TRICA
tr|D6WDD5|D6WDD5_TRICA
tr|D6WDE2|D6WDE2_TRICA
tr|D6WDF2|D6WDF2_TRICA
tr|D6WDJ7|D6WDJ7_TRICA
tr|D6WDU5|D6WDU5_TRICA
tr|D6WDY3|D6WDY3_TRICA
tr|D6WE17|D6WE17_TRICA
tr|D6WE84|D6WE84_TRICA
tr|D6WEB1|D6WEB1_TRICA
tr|D6WED8|D6WED8_TRICA
tr|D6WEI1|D6WEI1_TRICA
tr|D6WEX1|D6WEX1_TRICA
tr|D6WF04|D6WF04_TRICA
tr|D6WF14|D6WF14_TRICA
tr|D6WFA1|D6WFA1_TRICA
tr|D6WFE2|D6WFE2_TRICA
tr|D6WFH0|D6WFH0_TRICA
tr|D6WFK9|D6WFK9_TRICA
tr|D6WFL0|D6WFL0_TRICA
tr|D6WFL1|D6WFL1_TRICA
tr|D6WFL3|D6WFL3_TRICA
tr|D6WFL4|D6WFL4_TRICA
tr|D6WFM6|D6WFM6_TRICA
tr|D6WFM9|D6WFM9_TRICA
tr|D6WFQ0|D6WFQ0_TRICA
tr|D6WG68|D6WG68_TRICA
tr|D6WGD3|D6WGD3_TRICA
tr|D6WGD9|D6WGD9_TRICA
tr|D6WGF7|D6WGF7_TRICA
tr|D6WGK9|D6WGK9_TRICA
tr|D6WGL1|D6WGL1_TRICA
tr|D6WGV4|D6WGV4_TRICA
tr|D6WGZ7|D6WGZ7_TRICA
tr|D6WH01|D6WH01_TRICA
tr|D6WH31|D6WH31_TRICA
tr|D6WH44|D6WH44_TRICA
tr|D6WH45|D6WH45_TRICA
tr|D6WHC4|D6WHC4_TRICA
tr|D6WHE9|D6WHE9_TRICA
tr|D6WHI2|D6WHI2_TRICA
tr|D6WHT4|D6WHT4_TRICA
tr|D6WHU4|D6WHU4_TRICA
tr|D6WHX1|D6WHX1_TRICA
tr|D6WIG9|D6WIG9_TRICA
tr|D6WII8|D6WII8_TRICA
tr|D6WIK3|D6WIK3_TRICA
tr|D6WIN4|D6WIN4_TRICA
tr|D6WIQ2|D6WIQ2_TRICA
tr|D6WIS5|D6WIS5_TRICA
tr|D6WIX1|D6WIX1_TRICA
tr|D6WJ31|D6WJ31_TRICA
tr|D6WJ77|D6WJ77_TRICA
tr|D6WJ90|D6WJ90_TRICA
tr|D6WJB9|D6WJB9_TRICA
tr|D6WJE2|D6WJE2_TRICA
tr|D6WJU6|D6WJU6_TRICA
tr|D6WJW5|D6WJW5_TRICA
tr|D6WJW8|D6WJW8_TRICA
tr|D6WJY0|D6WJY0_TRICA
tr|D6WK83|D6WK83_TRICA
tr|D6WK92|D6WK92_TRICA
tr|D6WKB8|D6WKB8_TRICA
tr|D6WKJ8|D6WKJ8_TRICA
tr|D6WKN4|D6WKN4_TRICA
tr|D6WKQ5|D6WKQ5_TRICA
tr|D6WL02|D6WL02_TRICA
tr|D6WL25|D6WL25_TRICA
tr|D6WL39|D6WL39_TRICA
tr|D6WL53|D6WL53_TRICA
tr|D6WL77|D6WL77_TRICA
tr|D6WLF1|D6WLF1_TRICA
tr|D6WLL5|D6WLL5_TRICA
tr|D6WLP0|D6WLP0_TRICA
tr|D6WLQ8|D6WLQ8_TRICA
tr|D6WLW4|D6WLW4_TRICA
tr|D6WM14|D6WM14_TRICA
tr|D6WM26|D6WM26_TRICA
tr|D6WM27|D6WM27_TRICA
tr|D6WM62|D6WM62_TRICA
tr|D6WM63|D6WM63_TRICA
tr|D6WM96|D6WM96_TRICA
tr|D6WM98|D6WM98_TRICA
tr|D6WMD3|D6WMD3_TRICA
tr|D6WMG3|D6WMG3_TRICA
tr|D6WMI2|D6WMI2_TRICA
tr|D6WMW2|D6WMW2_TRICA
tr|D6WN13|D6WN13_TRICA
tr|D6WN98|D6WN98_TRICA
tr|D6WNB0|D6WNB0_TRICA
tr|D6WNL0|D6WNL0_TRICA
tr|D6WNP8|D6WNP8_TRICA
tr|D6WP55|D6WP55_TRICA
tr|D6WP97|D6WP97_TRICA
tr|D6WPR6|D6WPR6_TRICA
tr|D6WPW8|D6WPW8_TRICA
tr|D6WPY3|D6WPY3_TRICA
tr|D6WQ45|D6WQ45_TRICA
tr|D6WQE8|D6WQE8_TRICA
tr|D6WQG0|D6WQG0_TRICA
tr|D6WQQ4|D6WQQ4_TRICA
tr|D6WQQ5|D6WQQ5_TRICA
tr|D6WQX1|D6WQX1_TRICA
tr|D6WQX4|D6WQX4_TRICA
tr|D6WQZ9|D6WQZ9_TRICA
tr|D6WRE4|D6WRE4_TRICA
tr|D6WRI1|D6WRI1_TRICA
tr|D6WRI6|D6WRI6_TRICA
tr|D6WRM1|D6WRM1_TRICA
tr|D6WRW4|D6WRW4_TRICA
tr|D6WS98|D6WS98_TRICA
tr|D6WSA2|D6WSA2_TRICA
tr|D6WSM8|D6WSM8_TRICA
tr|D6WSM9|D6WSM9_TRICA
tr|D6WSR4|D6WSR4_TRICA
tr|D6WSW6|D6WSW6_TRICA
tr|D6WSX9|D6WSX9_TRICA
tr|D6WT01|D6WT01_TRICA
tr|D6WT60|D6WT60_TRICA
tr|D6WT77|D6WT77_TRICA
tr|D6WT88|D6WT88_TRICA
tr|D6WTS2|D6WTS2_TRICA
tr|D6WTS9|D6WTS9_TRICA
tr|D6WTU6|D6WTU6_TRICA
tr|D6WU18|D6WU18_TRICA
tr|D6WUB4|D6WUB4_TRICA
tr|D6WUK8|D6WUK8_TRICA
tr|D6WUS7|D6WUS7_TRICA
tr|D6WUT3|D6WUT3_TRICA
tr|D6WUY3|D6WUY3_TRICA
tr|D6WV01|D6WV01_TRICA
tr|D6WV04|D6WV04_TRICA
tr|D6WV65|D6WV65_TRICA
tr|D6WV97|D6WV97_TRICA
tr|D6WV99|D6WV99_TRICA
tr|D6WVB4|D6WVB4_TRICA
tr|D6WVI3|D6WVI3_TRICA
tr|D6WVJ7|D6WVJ7_TRICA
tr|D6WVK2|D6WVK2_TRICA
tr|D6WVP9|D6WVP9_TRICA
tr|D6WVS1|D6WVS1_TRICA
tr|D6WW11|D6WW11_TRICA
tr|D6WWD1|D6WWD1_TRICA
tr|D6WWW5|D6WWW5_TRICA
tr|D6WWY4|D6WWY4_TRICA
tr|D6WX24|D6WX24_TRICA
tr|D6WX26|D6WX26_TRICA
tr|D6WX79|D6WX79_TRICA
tr|D6WXC4|D6WXC4_TRICA
tr|D6WXC6|D6WXC6_TRICA
tr|D6WXD1|D6WXD1_TRICA
tr|D6WXE2|D6WXE2_TRICA
tr|D6WXQ1|D6WXQ1_TRICA
tr|D6WXR9|D6WXR9_TRICA
tr|D6WYC0|D6WYC0_TRICA
tr|D6WYS1|D6WYS1_TRICA
tr|D6WYV8|D6WYV8_TRICA
tr|D6WZ78|D6WZ78_TRICA
tr|D6WZE5|D6WZE5_TRICA
tr|D6WZJ2|D6WZJ2_TRICA
tr|D6WZJ3|D6WZJ3_TRICA
tr|D6WZL8|D6WZL8_TRICA
tr|D6WZN6|D6WZN6_TRICA
tr|D6WZT8|D6WZT8_TRICA
tr|D6WZU1|D6WZU1_TRICA
tr|D6WZW8|D6WZW8_TRICA
tr|D6X0B8|D6X0B8_TRICA
tr|D6X0H6|D6X0H6_TRICA
tr|D6X0Q4|D6X0Q4_TRICA
tr|D6X0R4|D6X0R4_TRICA
tr|D6X0X0|D6X0X0_TRICA
tr|D6X111|D6X111_TRICA
tr|D6X125|D6X125_TRICA
tr|D6X1D2|D6X1D2_TRICA
tr|D6X1L6|D6X1L6_TRICA
tr|D6X1L7|D6X1L7_TRICA
tr|D6X223|D6X223_TRICA
tr|D6X240|D6X240_TRICA
tr|D6X2C7|D6X2C7_TRICA
tr|D6X2Z1|D6X2Z1_TRICA
tr|D6X363|D6X363_TRICA
tr|D6X3U4|D6X3U4_TRICA
tr|D6X3U6|D6X3U6_TRICA
tr|D6X4B6|D6X4B6_TRICA
tr|D6X4C4|D6X4C4_TRICA
tr|D6X4R1|D6X4R1_TRICA
tr|D6X4V9|D6X4V9_TRICA
tr|D6X4Z0|D6X4Z0_TRICA
tr|D6X508|D6X508_TRICA
tr|D6X527|D6X527_TRICA
tr|D7EHQ8|D7EHQ8_TRICA
tr|D7EI01|D7EI01_TRICA
tr|D7EI26|D7EI26_TRICA
tr|D7EI39|D7EI39_TRICA
tr|D7EI90|D7EI90_TRICA
tr|D7EIF1|D7EIF1_TRICA
tr|D7EIF7|D7EIF7_TRICA
tr|D7EIG1|D7EIG1_TRICA
tr|D7EII7|D7EII7_TRICA
tr|D7EIN2|D7EIN2_TRICA
tr|D7EIS3|D7EIS3_TRICA
tr|D7EIY2|D7EIY2_TRICA
tr|D7EJF7|D7EJF7_TRICA
tr|D7EJQ3|D7EJQ3_TRICA
tr|D7EJV2|D7EJV2_TRICA
tr|D7EK82|D7EK82_TRICA
tr|D7EKG1|D7EKG1_TRICA
tr|D7EKM2|D7EKM2_TRICA
tr|D7EL46|D7EL46_TRICA
tr|D7ELN3|D7ELN3_TRICA
tr|D7ELX5|D7ELX5_TRICA
tr|D7ELY3|D7ELY3_TRICA
tr|D7GYF1|D7GYF1_TRICA
tr|D7GYL5|D7GYL5_TRICA
tr|Q94R73|Q94R73_TRICA
