# Supplementary material for: Firefly genomes illuminate parallel origins of bioluminescence in beetles
Source: eLife. 2018 Oct 16;7:e36495. doi: 10.7554/eLife.36495 (PMC6191289; doi:10.7554/eLife.36495)
Supplement: Figure 2—source data 1. [file elife-36495-fig2-data1.zip › 5_way/[T._castaneum]_genes.txt]

tr|A0A0K0LT29|A0A0K0LT29_TRICA
tr|A0A139W8B0|A0A139W8B0_TRICA
tr|A0A139W8B1|A0A139W8B1_TRICA
tr|A0A139W8C4|A0A139W8C4_TRICA
tr|A0A139W8C9|A0A139W8C9_TRICA
tr|A0A139W8D2|A0A139W8D2_TRICA
tr|A0A139W8D3|A0A139W8D3_TRICA
tr|A0A139W8D4|A0A139W8D4_TRICA
tr|A0A139W8D6|A0A139W8D6_TRICA
tr|A0A139W8D7|A0A139W8D7_TRICA
tr|A0A139W8D8|A0A139W8D8_TRICA
tr|A0A139W8E2|A0A139W8E2_TRICA
tr|A0A139W8E4|A0A139W8E4_TRICA
tr|A0A139W8E5|A0A139W8E5_TRICA
tr|A0A139W8E6|A0A139W8E6_TRICA
tr|A0A139W8E9|A0A139W8E9_TRICA
tr|A0A139W8F1|A0A139W8F1_TRICA
tr|A0A139W8G6|A0A139W8G6_TRICA
tr|A0A139W8G8|A0A139W8G8_TRICA
tr|A0A139W8H0|A0A139W8H0_TRICA
tr|A0A139W8H1|A0A139W8H1_TRICA
tr|A0A139W8H2|A0A139W8H2_TRICA
tr|A0A139W8H6|A0A139W8H6_TRICA
tr|A0A139W8H9|A0A139W8H9_TRICA
tr|A0A139W8I2|A0A139W8I2_TRICA
tr|A0A139W8I3|A0A139W8I3_TRICA
tr|A0A139W8I4|A0A139W8I4_TRICA
tr|A0A139W8I5|A0A139W8I5_TRICA
tr|A0A139W8I7|A0A139W8I7_TRICA
tr|A0A139W8I9|A0A139W8I9_TRICA
tr|A0A139W8J3|A0A139W8J3_TRICA
tr|A0A139W8J8|A0A139W8J8_TRICA
tr|A0A139W8J9|A0A139W8J9_TRICA
tr|A0A139W8K5|A0A139W8K5_TRICA
tr|A0A139W8K7|A0A139W8K7_TRICA
tr|A0A139W8L0|A0A139W8L0_TRICA
tr|A0A139W8L1|A0A139W8L1_TRICA
tr|A0A139W8L2|A0A139W8L2_TRICA
tr|A0A139W8L3|A0A139W8L3_TRICA
tr|A0A139W8L4|A0A139W8L4_TRICA
tr|A0A139W8M0|A0A139W8M0_TRICA
tr|A0A139W8M3|A0A139W8M3_TRICA
tr|A0A139W8M4|A0A139W8M4_TRICA
tr|A0A139W8M9|A0A139W8M9_TRICA
tr|A0A139W8N1|A0A139W8N1_TRICA
tr|A0A139W8N4|A0A139W8N4_TRICA
tr|A0A139W8N5|A0A139W8N5_TRICA
tr|A0A139W8P1|A0A139W8P1_TRICA
tr|A0A139W8P2|A0A139W8P2_TRICA
tr|A0A139W8P3|A0A139W8P3_TRICA
tr|A0A139W8P7|A0A139W8P7_TRICA
tr|A0A139W8P9|A0A139W8P9_TRICA
tr|A0A139W8Q0|A0A139W8Q0_TRICA
tr|A0A139W8Q1|A0A139W8Q1_TRICA
tr|A0A139W8Q3|A0A139W8Q3_TRICA
tr|A0A139W8Q4|A0A139W8Q4_TRICA
tr|A0A139W8Q5|A0A139W8Q5_TRICA
tr|A0A139W8Q8|A0A139W8Q8_TRICA
tr|A0A139W8R2|A0A139W8R2_TRICA
tr|A0A139W8R3|A0A139W8R3_TRICA
tr|A0A139W8R4|A0A139W8R4_TRICA
tr|A0A139W8R5|A0A139W8R5_TRICA
tr|A0A139W8R8|A0A139W8R8_TRICA
tr|A0A139W8R9|A0A139W8R9_TRICA
tr|A0A139W8S0|A0A139W8S0_TRICA
tr|A0A139W8S2|A0A139W8S2_TRICA
tr|A0A139W8S3|A0A139W8S3_TRICA
tr|A0A139W8S5|A0A139W8S5_TRICA
tr|A0A139W8S7|A0A139W8S7_TRICA
tr|A0A139W8S8|A0A139W8S8_TRICA
tr|A0A139W8T1|A0A139W8T1_TRICA
tr|A0A139W8T2|A0A139W8T2_TRICA
tr|A0A139W8T4|A0A139W8T4_TRICA
tr|A0A139W8T6|A0A139W8T6_TRICA
tr|A0A139W8T8|A0A139W8T8_TRICA
tr|A0A139W8T9|A0A139W8T9_TRICA
tr|A0A139W8U0|A0A139W8U0_TRICA
tr|A0A139W8U2|A0A139W8U2_TRICA
tr|A0A139W8U3|A0A139W8U3_TRICA
tr|A0A139W8U4|A0A139W8U4_TRICA
tr|A0A139W8V1|A0A139W8V1_TRICA
tr|A0A139W8V2|A0A139W8V2_TRICA
tr|A0A139W8V6|A0A139W8V6_TRICA
tr|A0A139W8V7|A0A139W8V7_TRICA
tr|A0A139W8V9|A0A139W8V9_TRICA
tr|A0A139W8W1|A0A139W8W1_TRICA
tr|A0A139W8W3|A0A139W8W3_TRICA
tr|A0A139W8W8|A0A139W8W8_TRICA
tr|A0A139W8W9|A0A139W8W9_TRICA
tr|A0A139W8X0|A0A139W8X0_TRICA
tr|A0A139W8X1|A0A139W8X1_TRICA
tr|A0A139W8X2|A0A139W8X2_TRICA
tr|A0A139W8Y6|A0A139W8Y6_TRICA
tr|A0A139W8Y7|A0A139W8Y7_TRICA
tr|A0A139W8Z0|A0A139W8Z0_TRICA
tr|A0A139W8Z1|A0A139W8Z1_TRICA
tr|A0A139W8Z4|A0A139W8Z4_TRICA
tr|A0A139W8Z6|A0A139W8Z6_TRICA
tr|A0A139W8Z7|A0A139W8Z7_TRICA
tr|A0A139W8Z8|A0A139W8Z8_TRICA
tr|A0A139W8Z9|A0A139W8Z9_TRICA
tr|A0A139W902|A0A139W902_TRICA
tr|A0A139W903|A0A139W903_TRICA
tr|A0A139W904|A0A139W904_TRICA
tr|A0A139W906|A0A139W906_TRICA
tr|A0A139W909|A0A139W909_TRICA
tr|A0A139W910|A0A139W910_TRICA
tr|A0A139W913|A0A139W913_TRICA
tr|A0A139W916|A0A139W916_TRICA
tr|A0A139W917|A0A139W917_TRICA
tr|A0A139W919|A0A139W919_TRICA
tr|A0A139W921|A0A139W921_TRICA
tr|A0A139W922|A0A139W922_TRICA
tr|A0A139W923|A0A139W923_TRICA
tr|A0A139W924|A0A139W924_TRICA
tr|A0A139W926|A0A139W926_TRICA
tr|A0A139W928|A0A139W928_TRICA
tr|A0A139W932|A0A139W932_TRICA
tr|A0A139W936|A0A139W936_TRICA
tr|A0A139W938|A0A139W938_TRICA
tr|A0A139W944|A0A139W944_TRICA
tr|A0A139W949|A0A139W949_TRICA
tr|A0A139W950|A0A139W950_TRICA
tr|A0A139W952|A0A139W952_TRICA
tr|A0A139W956|A0A139W956_TRICA
tr|A0A139W957|A0A139W957_TRICA
tr|A0A139W958|A0A139W958_TRICA
tr|A0A139W959|A0A139W959_TRICA
tr|A0A139W960|A0A139W960_TRICA
tr|A0A139W962|A0A139W962_TRICA
tr|A0A139W963|A0A139W963_TRICA
tr|A0A139W965|A0A139W965_TRICA
tr|A0A139W967|A0A139W967_TRICA
tr|A0A139W972|A0A139W972_TRICA
tr|A0A139W975|A0A139W975_TRICA
tr|A0A139W980|A0A139W980_TRICA
tr|A0A139W981|A0A139W981_TRICA
tr|A0A139W982|A0A139W982_TRICA
tr|A0A139W989|A0A139W989_TRICA
tr|A0A139W992|A0A139W992_TRICA
tr|A0A139W993|A0A139W993_TRICA
tr|A0A139W995|A0A139W995_TRICA
tr|A0A139W996|A0A139W996_TRICA
tr|A0A139W998|A0A139W998_TRICA
tr|A0A139W999|A0A139W999_TRICA
tr|A0A139W9A0|A0A139W9A0_TRICA
tr|A0A139W9A1|A0A139W9A1_TRICA
tr|A0A139W9A2|A0A139W9A2_TRICA
tr|A0A139W9A3|A0A139W9A3_TRICA
tr|A0A139W9A8|A0A139W9A8_TRICA
tr|A0A139W9B1|A0A139W9B1_TRICA
tr|A0A139W9B2|A0A139W9B2_TRICA
tr|A0A139W9B6|A0A139W9B6_TRICA
tr|A0A139W9C1|A0A139W9C1_TRICA
tr|A0A139W9C4|A0A139W9C4_TRICA
tr|A0A139W9C5|A0A139W9C5_TRICA
tr|A0A139W9C6|A0A139W9C6_TRICA
tr|A0A139W9C8|A0A139W9C8_TRICA
tr|A0A139W9D0|A0A139W9D0_TRICA
tr|A0A139W9D1|A0A139W9D1_TRICA
tr|A0A139W9D4|A0A139W9D4_TRICA
tr|A0A139W9E3|A0A139W9E3_TRICA
tr|A0A139W9E4|A0A139W9E4_TRICA
tr|A0A139W9E5|A0A139W9E5_TRICA
tr|A0A139W9E7|A0A139W9E7_TRICA
tr|A0A139W9E9|A0A139W9E9_TRICA
tr|A0A139W9F1|A0A139W9F1_TRICA
tr|A0A139W9F4|A0A139W9F4_TRICA
tr|A0A139W9G0|A0A139W9G0_TRICA
tr|A0A139W9G1|A0A139W9G1_TRICA
tr|A0A139W9G2|A0A139W9G2_TRICA
tr|A0A139W9G6|A0A139W9G6_TRICA
tr|A0A139W9G7|A0A139W9G7_TRICA
tr|A0A139W9G8|A0A139W9G8_TRICA
tr|A0A139W9H0|A0A139W9H0_TRICA
tr|A0A139W9H1|A0A139W9H1_TRICA
tr|A0A139W9H3|A0A139W9H3_TRICA
tr|A0A139W9H4|A0A139W9H4_TRICA
tr|A0A139W9H9|A0A139W9H9_TRICA
tr|A0A139W9I3|A0A139W9I3_TRICA
tr|A0A139W9I5|A0A139W9I5_TRICA
tr|A0A139W9I6|A0A139W9I6_TRICA
tr|A0A139W9I8|A0A139W9I8_TRICA
tr|A0A139W9J3|A0A139W9J3_TRICA
tr|A0A139W9J6|A0A139W9J6_TRICA
tr|A0A139W9J7|A0A139W9J7_TRICA
tr|A0A139W9J8|A0A139W9J8_TRICA
tr|A0A139W9J9|A0A139W9J9_TRICA
tr|A0A139W9K1|A0A139W9K1_TRICA
tr|A0A139W9K5|A0A139W9K5_TRICA
tr|A0A139W9K7|A0A139W9K7_TRICA
tr|A0A139W9K9|A0A139W9K9_TRICA
tr|A0A139W9L0|A0A139W9L0_TRICA
tr|A0A139W9L1|A0A139W9L1_TRICA
tr|A0A139W9L2|A0A139W9L2_TRICA
tr|A0A139W9M1|A0A139W9M1_TRICA
tr|A0A139W9M2|A0A139W9M2_TRICA
tr|A0A139W9M3|A0A139W9M3_TRICA
tr|A0A139W9M4|A0A139W9M4_TRICA
tr|A0A139W9M5|A0A139W9M5_TRICA
tr|A0A139W9M7|A0A139W9M7_TRICA
tr|A0A139W9N1|A0A139W9N1_TRICA
tr|A0A139W9N2|A0A139W9N2_TRICA
tr|A0A139W9N6|A0A139W9N6_TRICA
tr|A0A139W9N8|A0A139W9N8_TRICA
tr|A0A139W9N9|A0A139W9N9_TRICA
tr|A0A139W9P0|A0A139W9P0_TRICA
tr|A0A139W9P3|A0A139W9P3_TRICA
tr|A0A139W9P8|A0A139W9P8_TRICA
tr|A0A139W9Q1|A0A139W9Q1_TRICA
tr|A0A139W9Q5|A0A139W9Q5_TRICA
tr|A0A139W9Q7|A0A139W9Q7_TRICA
tr|A0A139W9R2|A0A139W9R2_TRICA
tr|A0A139W9R6|A0A139W9R6_TRICA
tr|A0A139W9R7|A0A139W9R7_TRICA
tr|A0A139W9R8|A0A139W9R8_TRICA
tr|A0A139W9R9|A0A139W9R9_TRICA
tr|A0A139W9S1|A0A139W9S1_TRICA
tr|A0A139W9S3|A0A139W9S3_TRICA
tr|A0A139W9S4|A0A139W9S4_TRICA
tr|A0A139W9S5|A0A139W9S5_TRICA
tr|A0A139W9S6|A0A139W9S6_TRICA
tr|A0A139W9S7|A0A139W9S7_TRICA
tr|A0A139W9T4|A0A139W9T4_TRICA
tr|A0A139W9T6|A0A139W9T6_TRICA
tr|A0A139W9T8|A0A139W9T8_TRICA
tr|A0A139W9T9|A0A139W9T9_TRICA
tr|A0A139W9U0|A0A139W9U0_TRICA
tr|A0A139W9U1|A0A139W9U1_TRICA
tr|A0A139W9U2|A0A139W9U2_TRICA
tr|A0A139W9U3|A0A139W9U3_TRICA
tr|A0A139W9U4|A0A139W9U4_TRICA
tr|A0A139W9U6|A0A139W9U6_TRICA
tr|A0A139W9U7|A0A139W9U7_TRICA
tr|A0A139W9U8|A0A139W9U8_TRICA
tr|A0A139W9U9|A0A139W9U9_TRICA
tr|A0A139W9V0|A0A139W9V0_TRICA
tr|A0A139W9V1|A0A139W9V1_TRICA
tr|A0A139W9V2|A0A139W9V2_TRICA
tr|A0A139W9V4|A0A139W9V4_TRICA
tr|A0A139W9V7|A0A139W9V7_TRICA
tr|A0A139W9W0|A0A139W9W0_TRICA
tr|A0A139W9W2|A0A139W9W2_TRICA
tr|A0A139W9W4|A0A139W9W4_TRICA
tr|A0A139W9W6|A0A139W9W6_TRICA
tr|A0A139W9X3|A0A139W9X3_TRICA
tr|A0A139W9X8|A0A139W9X8_TRICA
tr|A0A139W9X9|A0A139W9X9_TRICA
tr|A0A139W9Y0|A0A139W9Y0_TRICA
tr|A0A139W9Y4|A0A139W9Y4_TRICA
tr|A0A139W9Y5|A0A139W9Y5_TRICA
tr|A0A139W9Y6|A0A139W9Y6_TRICA
tr|A0A139W9Z1|A0A139W9Z1_TRICA
tr|A0A139WA00|A0A139WA00_TRICA
tr|A0A139WA01|A0A139WA01_TRICA
tr|A0A139WA05|A0A139WA05_TRICA
tr|A0A139WA06|A0A139WA06_TRICA
tr|A0A139WA07|A0A139WA07_TRICA
tr|A0A139WA08|A0A139WA08_TRICA
tr|A0A139WA10|A0A139WA10_TRICA
tr|A0A139WA18|A0A139WA18_TRICA
tr|A0A139WA20|A0A139WA20_TRICA
tr|A0A139WA22|A0A139WA22_TRICA
tr|A0A139WA24|A0A139WA24_TRICA
tr|A0A139WA26|A0A139WA26_TRICA
tr|A0A139WA27|A0A139WA27_TRICA
tr|A0A139WA30|A0A139WA30_TRICA
tr|A0A139WA32|A0A139WA32_TRICA
tr|A0A139WA33|A0A139WA33_TRICA
tr|A0A139WA34|A0A139WA34_TRICA
tr|A0A139WA40|A0A139WA40_TRICA
tr|A0A139WA41|A0A139WA41_TRICA
tr|A0A139WA42|A0A139WA42_TRICA
tr|A0A139WA50|A0A139WA50_TRICA
tr|A0A139WA54|A0A139WA54_TRICA
tr|A0A139WA55|A0A139WA55_TRICA
tr|A0A139WA56|A0A139WA56_TRICA
tr|A0A139WA59|A0A139WA59_TRICA
tr|A0A139WA60|A0A139WA60_TRICA
tr|A0A139WA62|A0A139WA62_TRICA
tr|A0A139WA64|A0A139WA64_TRICA
tr|A0A139WA65|A0A139WA65_TRICA
tr|A0A139WA66|A0A139WA66_TRICA
tr|A0A139WA67|A0A139WA67_TRICA
tr|A0A139WA69|A0A139WA69_TRICA
tr|A0A139WA75|A0A139WA75_TRICA
tr|A0A139WA76|A0A139WA76_TRICA
tr|A0A139WA78|A0A139WA78_TRICA
tr|A0A139WA79|A0A139WA79_TRICA
tr|A0A139WA80|A0A139WA80_TRICA
tr|A0A139WA81|A0A139WA81_TRICA
tr|A0A139WA82|A0A139WA82_TRICA
tr|A0A139WA90|A0A139WA90_TRICA
tr|A0A139WA92|A0A139WA92_TRICA
tr|A0A139WA93|A0A139WA93_TRICA
tr|A0A139WA95|A0A139WA95_TRICA
tr|A0A139WA96|A0A139WA96_TRICA
tr|A0A139WA98|A0A139WA98_TRICA
tr|A0A139WAA1|A0A139WAA1_TRICA
tr|A0A139WAA6|A0A139WAA6_TRICA
tr|A0A139WAA7|A0A139WAA7_TRICA
tr|A0A139WAA9|A0A139WAA9_TRICA
tr|A0A139WAB0|A0A139WAB0_TRICA
tr|A0A139WAB3|A0A139WAB3_TRICA
tr|A0A139WAC2|A0A139WAC2_TRICA
tr|A0A139WAC7|A0A139WAC7_TRICA
tr|A0A139WAC9|A0A139WAC9_TRICA
tr|A0A139WAD0|A0A139WAD0_TRICA
tr|A0A139WAD2|A0A139WAD2_TRICA
tr|A0A139WAD6|A0A139WAD6_TRICA
tr|A0A139WAD8|A0A139WAD8_TRICA
tr|A0A139WAD9|A0A139WAD9_TRICA
tr|A0A139WAE0|A0A139WAE0_TRICA
tr|A0A139WAE2|A0A139WAE2_TRICA
tr|A0A139WAE9|A0A139WAE9_TRICA
tr|A0A139WAF1|A0A139WAF1_TRICA
tr|A0A139WAF2|A0A139WAF2_TRICA
tr|A0A139WAF3|A0A139WAF3_TRICA
tr|A0A139WAF5|A0A139WAF5_TRICA
tr|A0A139WAF6|A0A139WAF6_TRICA
tr|A0A139WAG2|A0A139WAG2_TRICA
tr|A0A139WAG3|A0A139WAG3_TRICA
tr|A0A139WAG6|A0A139WAG6_TRICA
tr|A0A139WAG8|A0A139WAG8_TRICA
tr|A0A139WAG9|A0A139WAG9_TRICA
tr|A0A139WAH1|A0A139WAH1_TRICA
tr|A0A139WAH2|A0A139WAH2_TRICA
tr|A0A139WAH3|A0A139WAH3_TRICA
tr|A0A139WAH5|A0A139WAH5_TRICA
tr|A0A139WAH6|A0A139WAH6_TRICA
tr|A0A139WAH8|A0A139WAH8_TRICA
tr|A0A139WAH9|A0A139WAH9_TRICA
tr|A0A139WAI0|A0A139WAI0_TRICA
tr|A0A139WAI3|A0A139WAI3_TRICA
tr|A0A139WAI4|A0A139WAI4_TRICA
tr|A0A139WAI6|A0A139WAI6_TRICA
tr|A0A139WAI7|A0A139WAI7_TRICA
tr|A0A139WAJ7|A0A139WAJ7_TRICA
tr|A0A139WAJ8|A0A139WAJ8_TRICA
tr|A0A139WAJ9|A0A139WAJ9_TRICA
tr|A0A139WAK5|A0A139WAK5_TRICA
tr|A0A139WAK7|A0A139WAK7_TRICA
tr|A0A139WAK9|A0A139WAK9_TRICA
tr|A0A139WAL0|A0A139WAL0_TRICA
tr|A0A139WAL1|A0A139WAL1_TRICA
tr|A0A139WAL4|A0A139WAL4_TRICA
tr|A0A139WAM8|A0A139WAM8_TRICA
tr|A0A139WAN4|A0A139WAN4_TRICA
tr|A0A139WAP0|A0A139WAP0_TRICA
tr|A0A139WAP2|A0A139WAP2_TRICA
tr|A0A139WAQ0|A0A139WAQ0_TRICA
tr|A0A139WAQ1|A0A139WAQ1_TRICA
tr|A0A139WAQ2|A0A139WAQ2_TRICA
tr|A0A139WAQ3|A0A139WAQ3_TRICA
tr|A0A139WAQ4|A0A139WAQ4_TRICA
tr|A0A139WAQ5|A0A139WAQ5_TRICA
tr|A0A139WAQ6|A0A139WAQ6_TRICA
tr|A0A139WAQ7|A0A139WAQ7_TRICA
tr|A0A139WAS1|A0A139WAS1_TRICA
tr|A0A139WAS4|A0A139WAS4_TRICA
tr|A0A139WAS7|A0A139WAS7_TRICA
tr|A0A139WAT0|A0A139WAT0_TRICA
tr|A0A139WAT3|A0A139WAT3_TRICA
tr|A0A139WAT4|A0A139WAT4_TRICA
tr|A0A139WAT5|A0A139WAT5_TRICA
tr|A0A139WAU0|A0A139WAU0_TRICA
tr|A0A139WAU4|A0A139WAU4_TRICA
tr|A0A139WAU6|A0A139WAU6_TRICA
tr|A0A139WAV0|A0A139WAV0_TRICA
tr|A0A139WAV1|A0A139WAV1_TRICA
tr|A0A139WAW1|A0A139WAW1_TRICA
tr|A0A139WAX2|A0A139WAX2_TRICA
tr|A0A139WAY1|A0A139WAY1_TRICA
tr|A0A139WAY3|A0A139WAY3_TRICA
tr|A0A139WAY4|A0A139WAY4_TRICA
tr|A0A139WAZ0|A0A139WAZ0_TRICA
tr|A0A139WAZ2|A0A139WAZ2_TRICA
tr|A0A139WAZ9|A0A139WAZ9_TRICA
tr|A0A139WB04|A0A139WB04_TRICA
tr|A0A139WB10|A0A139WB10_TRICA
tr|A0A139WB18|A0A139WB18_TRICA
tr|A0A139WB20|A0A139WB20_TRICA
tr|A0A139WB24|A0A139WB24_TRICA
tr|A0A139WB33|A0A139WB33_TRICA
tr|A0A139WB41|A0A139WB41_TRICA
tr|A0A139WB45|A0A139WB45_TRICA
tr|A0A139WB47|A0A139WB47_TRICA
tr|A0A139WB48|A0A139WB48_TRICA
tr|A0A139WB51|A0A139WB51_TRICA
tr|A0A139WB55|A0A139WB55_TRICA
tr|A0A139WB59|A0A139WB59_TRICA
tr|A0A139WB63|A0A139WB63_TRICA
tr|A0A139WB66|A0A139WB66_TRICA
tr|A0A139WB69|A0A139WB69_TRICA
tr|A0A139WB71|A0A139WB71_TRICA
tr|A0A139WB74|A0A139WB74_TRICA
tr|A0A139WB78|A0A139WB78_TRICA
tr|A0A139WB88|A0A139WB88_TRICA
tr|A0A139WB89|A0A139WB89_TRICA
tr|A0A139WB91|A0A139WB91_TRICA
tr|A0A139WB98|A0A139WB98_TRICA
tr|A0A139WB99|A0A139WB99_TRICA
tr|A0A139WBA1|A0A139WBA1_TRICA
tr|A0A139WBB1|A0A139WBB1_TRICA
tr|A0A139WBB6|A0A139WBB6_TRICA
tr|A0A139WBB8|A0A139WBB8_TRICA
tr|A0A139WBC0|A0A139WBC0_TRICA
tr|A0A139WBC3|A0A139WBC3_TRICA
tr|A0A139WBD1|A0A139WBD1_TRICA
tr|A0A139WBD4|A0A139WBD4_TRICA
tr|A0A139WBD8|A0A139WBD8_TRICA
tr|A0A139WBD9|A0A139WBD9_TRICA
tr|A0A139WBE2|A0A139WBE2_TRICA
tr|A0A139WBE7|A0A139WBE7_TRICA
tr|A0A139WBF1|A0A139WBF1_TRICA
tr|A0A139WBH8|A0A139WBH8_TRICA
tr|A0A139WBI0|A0A139WBI0_TRICA
tr|A0A139WBI4|A0A139WBI4_TRICA
tr|A0A139WBI6|A0A139WBI6_TRICA
tr|A0A139WBI7|A0A139WBI7_TRICA
tr|A0A139WBK4|A0A139WBK4_TRICA
tr|A0A139WBK5|A0A139WBK5_TRICA
tr|A0A139WBK8|A0A139WBK8_TRICA
tr|A0A139WBL4|A0A139WBL4_TRICA
tr|A0A139WBL7|A0A139WBL7_TRICA
tr|A0A139WBM3|A0A139WBM3_TRICA
tr|A0A139WBM4|A0A139WBM4_TRICA
tr|A0A139WBM5|A0A139WBM5_TRICA
tr|A0A139WBN1|A0A139WBN1_TRICA
tr|A0A139WBP0|A0A139WBP0_TRICA
tr|A0A139WBP2|A0A139WBP2_TRICA
tr|A0A139WBP7|A0A139WBP7_TRICA
tr|A0A139WBQ1|A0A139WBQ1_TRICA
tr|A0A139WBQ4|A0A139WBQ4_TRICA
tr|A0A139WBQ8|A0A139WBQ8_TRICA
tr|A0A139WBR4|A0A139WBR4_TRICA
tr|A0A139WBS6|A0A139WBS6_TRICA
tr|A0A139WBS9|A0A139WBS9_TRICA
tr|A0A139WBT5|A0A139WBT5_TRICA
tr|A0A139WBT8|A0A139WBT8_TRICA
tr|A0A139WBU1|A0A139WBU1_TRICA
tr|A0A139WBU5|A0A139WBU5_TRICA
tr|A0A139WBV0|A0A139WBV0_TRICA
tr|A0A139WBV3|A0A139WBV3_TRICA
tr|A0A139WBV4|A0A139WBV4_TRICA
tr|A0A139WBW2|A0A139WBW2_TRICA
tr|A0A139WBW3|A0A139WBW3_TRICA
tr|A0A139WBW8|A0A139WBW8_TRICA
tr|A0A139WBX0|A0A139WBX0_TRICA
tr|A0A139WBX3|A0A139WBX3_TRICA
tr|A0A139WBX9|A0A139WBX9_TRICA
tr|A0A139WBY0|A0A139WBY0_TRICA
tr|A0A139WBY1|A0A139WBY1_TRICA
tr|A0A139WBY2|A0A139WBY2_TRICA
tr|A0A139WBY3|A0A139WBY3_TRICA
tr|A0A139WBY6|A0A139WBY6_TRICA
tr|A0A139WBZ6|A0A139WBZ6_TRICA
tr|A0A139WBZ7|A0A139WBZ7_TRICA
tr|A0A139WBZ8|A0A139WBZ8_TRICA
tr|A0A139WBZ9|A0A139WBZ9_TRICA
tr|A0A139WC00|A0A139WC00_TRICA
tr|A0A139WC02|A0A139WC02_TRICA
tr|A0A139WC04|A0A139WC04_TRICA
tr|A0A139WC10|A0A139WC10_TRICA
tr|A0A139WC14|A0A139WC14_TRICA
tr|A0A139WC15|A0A139WC15_TRICA
tr|A0A139WC16|A0A139WC16_TRICA
tr|A0A139WC17|A0A139WC17_TRICA
tr|A0A139WC22|A0A139WC22_TRICA
tr|A0A139WC31|A0A139WC31_TRICA
tr|A0A139WC32|A0A139WC32_TRICA
tr|A0A139WC33|A0A139WC33_TRICA
tr|A0A139WC38|A0A139WC38_TRICA
tr|A0A139WC41|A0A139WC41_TRICA
tr|A0A139WC44|A0A139WC44_TRICA
tr|A0A139WC51|A0A139WC51_TRICA
tr|A0A139WC53|A0A139WC53_TRICA
tr|A0A139WC54|A0A139WC54_TRICA
tr|A0A139WC57|A0A139WC57_TRICA
tr|A0A139WC60|A0A139WC60_TRICA
tr|A0A139WC61|A0A139WC61_TRICA
tr|A0A139WC63|A0A139WC63_TRICA
tr|A0A139WC75|A0A139WC75_TRICA
tr|A0A139WC79|A0A139WC79_TRICA
tr|A0A139WC80|A0A139WC80_TRICA
tr|A0A139WC81|A0A139WC81_TRICA
tr|A0A139WC85|A0A139WC85_TRICA
tr|A0A139WC89|A0A139WC89_TRICA
tr|A0A139WC99|A0A139WC99_TRICA
tr|A0A139WCA4|A0A139WCA4_TRICA
tr|A0A139WCB3|A0A139WCB3_TRICA
tr|A0A139WCB6|A0A139WCB6_TRICA
tr|A0A139WCB8|A0A139WCB8_TRICA
tr|A0A139WCC0|A0A139WCC0_TRICA
tr|A0A139WCC7|A0A139WCC7_TRICA
tr|A0A139WCC8|A0A139WCC8_TRICA
tr|A0A139WCD1|A0A139WCD1_TRICA
tr|A0A139WCD6|A0A139WCD6_TRICA
tr|A0A139WCD8|A0A139WCD8_TRICA
tr|A0A139WCD9|A0A139WCD9_TRICA
tr|A0A139WCE0|A0A139WCE0_TRICA
tr|A0A139WCE3|A0A139WCE3_TRICA
tr|A0A139WCE6|A0A139WCE6_TRICA
tr|A0A139WCE7|A0A139WCE7_TRICA
tr|A0A139WCF4|A0A139WCF4_TRICA
tr|A0A139WCG0|A0A139WCG0_TRICA
tr|A0A139WCG1|A0A139WCG1_TRICA
tr|A0A139WCG5|A0A139WCG5_TRICA
tr|A0A139WCG7|A0A139WCG7_TRICA
tr|A0A139WCH0|A0A139WCH0_TRICA
tr|A0A139WCH1|A0A139WCH1_TRICA
tr|A0A139WCH9|A0A139WCH9_TRICA
tr|A0A139WCI1|A0A139WCI1_TRICA
tr|A0A139WCI7|A0A139WCI7_TRICA
tr|A0A139WCI9|A0A139WCI9_TRICA
tr|A0A139WCJ0|A0A139WCJ0_TRICA
tr|A0A139WCJ1|A0A139WCJ1_TRICA
tr|A0A139WCJ2|A0A139WCJ2_TRICA
tr|A0A139WCK0|A0A139WCK0_TRICA
tr|A0A139WCK4|A0A139WCK4_TRICA
tr|A0A139WCK6|A0A139WCK6_TRICA
tr|A0A139WCK8|A0A139WCK8_TRICA
tr|A0A139WCL1|A0A139WCL1_TRICA
tr|A0A139WCL3|A0A139WCL3_TRICA
tr|A0A139WCL7|A0A139WCL7_TRICA
tr|A0A139WCM1|A0A139WCM1_TRICA
tr|A0A139WCM4|A0A139WCM4_TRICA
tr|A0A139WCM6|A0A139WCM6_TRICA
tr|A0A139WCM9|A0A139WCM9_TRICA
tr|A0A139WCN2|A0A139WCN2_TRICA
tr|A0A139WCN6|A0A139WCN6_TRICA
tr|A0A139WCN7|A0A139WCN7_TRICA
tr|A0A139WCP6|A0A139WCP6_TRICA
tr|A0A139WCP8|A0A139WCP8_TRICA
tr|A0A139WCQ0|A0A139WCQ0_TRICA
tr|A0A139WCQ4|A0A139WCQ4_TRICA
tr|A0A139WCQ6|A0A139WCQ6_TRICA
tr|A0A139WCR1|A0A139WCR1_TRICA
tr|A0A139WCR3|A0A139WCR3_TRICA
tr|A0A139WCR4|A0A139WCR4_TRICA
tr|A0A139WCR6|A0A139WCR6_TRICA
tr|A0A139WCR9|A0A139WCR9_TRICA
tr|A0A139WCS0|A0A139WCS0_TRICA
tr|A0A139WCS4|A0A139WCS4_TRICA
tr|A0A139WCS8|A0A139WCS8_TRICA
tr|A0A139WCT1|A0A139WCT1_TRICA
tr|A0A139WCT2|A0A139WCT2_TRICA
tr|A0A139WCT4|A0A139WCT4_TRICA
tr|A0A139WCT8|A0A139WCT8_TRICA
tr|A0A139WCU7|A0A139WCU7_TRICA
tr|A0A139WCU9|A0A139WCU9_TRICA
tr|A0A139WCV5|A0A139WCV5_TRICA
tr|A0A139WCV6|A0A139WCV6_TRICA
tr|A0A139WCV8|A0A139WCV8_TRICA
tr|A0A139WCW1|A0A139WCW1_TRICA
tr|A0A139WCW2|A0A139WCW2_TRICA
tr|A0A139WCW3|A0A139WCW3_TRICA
tr|A0A139WCW5|A0A139WCW5_TRICA
tr|A0A139WCW7|A0A139WCW7_TRICA
tr|A0A139WCW8|A0A139WCW8_TRICA
tr|A0A139WCW9|A0A139WCW9_TRICA
tr|A0A139WCX2|A0A139WCX2_TRICA
tr|A0A139WCX4|A0A139WCX4_TRICA
tr|A0A139WCX7|A0A139WCX7_TRICA
tr|A0A139WCX8|A0A139WCX8_TRICA
tr|A0A139WCY2|A0A139WCY2_TRICA
tr|A0A139WCY4|A0A139WCY4_TRICA
tr|A0A139WCY5|A0A139WCY5_TRICA
tr|A0A139WCZ0|A0A139WCZ0_TRICA
tr|A0A139WCZ2|A0A139WCZ2_TRICA
tr|A0A139WCZ3|A0A139WCZ3_TRICA
tr|A0A139WCZ5|A0A139WCZ5_TRICA
tr|A0A139WD00|A0A139WD00_TRICA
tr|A0A139WD01|A0A139WD01_TRICA
tr|A0A139WD03|A0A139WD03_TRICA
tr|A0A139WD07|A0A139WD07_TRICA
tr|A0A139WD14|A0A139WD14_TRICA
tr|A0A139WD22|A0A139WD22_TRICA
tr|A0A139WD24|A0A139WD24_TRICA
tr|A0A139WD25|A0A139WD25_TRICA
tr|A0A139WD32|A0A139WD32_TRICA
tr|A0A139WD33|A0A139WD33_TRICA
tr|A0A139WD34|A0A139WD34_TRICA
tr|A0A139WD38|A0A139WD38_TRICA
tr|A0A139WD39|A0A139WD39_TRICA
tr|A0A139WD44|A0A139WD44_TRICA
tr|A0A139WD47|A0A139WD47_TRICA
tr|A0A139WD51|A0A139WD51_TRICA
tr|A0A139WD53|A0A139WD53_TRICA
tr|A0A139WD55|A0A139WD55_TRICA
tr|A0A139WD59|A0A139WD59_TRICA
tr|A0A139WD65|A0A139WD65_TRICA
tr|A0A139WD69|A0A139WD69_TRICA
tr|A0A139WD70|A0A139WD70_TRICA
tr|A0A139WD71|A0A139WD71_TRICA
tr|A0A139WD81|A0A139WD81_TRICA
tr|A0A139WD83|A0A139WD83_TRICA
tr|A0A139WD86|A0A139WD86_TRICA
tr|A0A139WD88|A0A139WD88_TRICA
tr|A0A139WD93|A0A139WD93_TRICA
tr|A0A139WD95|A0A139WD95_TRICA
tr|A0A139WDA3|A0A139WDA3_TRICA
tr|A0A139WDA6|A0A139WDA6_TRICA
tr|A0A139WDA9|A0A139WDA9_TRICA
tr|A0A139WDB7|A0A139WDB7_TRICA
tr|A0A139WDC1|A0A139WDC1_TRICA
tr|A0A139WDC5|A0A139WDC5_TRICA
tr|A0A139WDD2|A0A139WDD2_TRICA
tr|A0A139WDD4|A0A139WDD4_TRICA
tr|A0A139WDD5|A0A139WDD5_TRICA
tr|A0A139WDD6|A0A139WDD6_TRICA
tr|A0A139WDD9|A0A139WDD9_TRICA
tr|A0A139WDE3|A0A139WDE3_TRICA
tr|A0A139WDE6|A0A139WDE6_TRICA
tr|A0A139WDE7|A0A139WDE7_TRICA
tr|A0A139WDE9|A0A139WDE9_TRICA
tr|A0A139WDF4|A0A139WDF4_TRICA
tr|A0A139WDF5|A0A139WDF5_TRICA
tr|A0A139WDF9|A0A139WDF9_TRICA
tr|A0A139WDG3|A0A139WDG3_TRICA
tr|A0A139WDH1|A0A139WDH1_TRICA
tr|A0A139WDH6|A0A139WDH6_TRICA
tr|A0A139WDI0|A0A139WDI0_TRICA
tr|A0A139WDI6|A0A139WDI6_TRICA
tr|A0A139WDI7|A0A139WDI7_TRICA
tr|A0A139WDJ2|A0A139WDJ2_TRICA
tr|A0A139WDJ6|A0A139WDJ6_TRICA
tr|A0A139WDK1|A0A139WDK1_TRICA
tr|A0A139WDL0|A0A139WDL0_TRICA
tr|A0A139WDL4|A0A139WDL4_TRICA
tr|A0A139WDL8|A0A139WDL8_TRICA
tr|A0A139WDL9|A0A139WDL9_TRICA
tr|A0A139WDM0|A0A139WDM0_TRICA
tr|A0A139WDM3|A0A139WDM3_TRICA
tr|A0A139WDM5|A0A139WDM5_TRICA
tr|A0A139WDM7|A0A139WDM7_TRICA
tr|A0A139WDN7|A0A139WDN7_TRICA
tr|A0A139WDN9|A0A139WDN9_TRICA
tr|A0A139WDP2|A0A139WDP2_TRICA
tr|A0A139WDP9|A0A139WDP9_TRICA
tr|A0A139WDQ1|A0A139WDQ1_TRICA
tr|A0A139WDQ4|A0A139WDQ4_TRICA
tr|A0A139WDQ6|A0A139WDQ6_TRICA
tr|A0A139WDR0|A0A139WDR0_TRICA
tr|A0A139WDR1|A0A139WDR1_TRICA
tr|A0A139WDR2|A0A139WDR2_TRICA
tr|A0A139WDR5|A0A139WDR5_TRICA
tr|A0A139WDR8|A0A139WDR8_TRICA
tr|A0A139WDS0|A0A139WDS0_TRICA
tr|A0A139WDS3|A0A139WDS3_TRICA
tr|A0A139WDS6|A0A139WDS6_TRICA
tr|A0A139WDS7|A0A139WDS7_TRICA
tr|A0A139WDT0|A0A139WDT0_TRICA
tr|A0A139WDT5|A0A139WDT5_TRICA
tr|A0A139WDT6|A0A139WDT6_TRICA
tr|A0A139WDT8|A0A139WDT8_TRICA
tr|A0A139WDT9|A0A139WDT9_TRICA
tr|A0A139WDU3|A0A139WDU3_TRICA
tr|A0A139WDU4|A0A139WDU4_TRICA
tr|A0A139WDU5|A0A139WDU5_TRICA
tr|A0A139WDU6|A0A139WDU6_TRICA
tr|A0A139WDU7|A0A139WDU7_TRICA
tr|A0A139WDV0|A0A139WDV0_TRICA
tr|A0A139WDV9|A0A139WDV9_TRICA
tr|A0A139WDW2|A0A139WDW2_TRICA
tr|A0A139WDW3|A0A139WDW3_TRICA
tr|A0A139WDW6|A0A139WDW6_TRICA
tr|A0A139WDW8|A0A139WDW8_TRICA
tr|A0A139WDX3|A0A139WDX3_TRICA
tr|A0A139WDX6|A0A139WDX6_TRICA
tr|A0A139WDY0|A0A139WDY0_TRICA
tr|A0A139WDY3|A0A139WDY3_TRICA
tr|A0A139WDY7|A0A139WDY7_TRICA
tr|A0A139WDZ0|A0A139WDZ0_TRICA
tr|A0A139WDZ4|A0A139WDZ4_TRICA
tr|A0A139WDZ5|A0A139WDZ5_TRICA
tr|A0A139WDZ7|A0A139WDZ7_TRICA
tr|A0A139WE00|A0A139WE00_TRICA
tr|A0A139WE02|A0A139WE02_TRICA
tr|A0A139WE06|A0A139WE06_TRICA
tr|A0A139WE09|A0A139WE09_TRICA
tr|A0A139WE11|A0A139WE11_TRICA
tr|A0A139WE16|A0A139WE16_TRICA
tr|A0A139WE17|A0A139WE17_TRICA
tr|A0A139WE24|A0A139WE24_TRICA
tr|A0A139WE25|A0A139WE25_TRICA
tr|A0A139WE39|A0A139WE39_TRICA
tr|A0A139WE41|A0A139WE41_TRICA
tr|A0A139WE44|A0A139WE44_TRICA
tr|A0A139WE46|A0A139WE46_TRICA
tr|A0A139WE47|A0A139WE47_TRICA
tr|A0A139WE52|A0A139WE52_TRICA
tr|A0A139WE58|A0A139WE58_TRICA
tr|A0A139WE66|A0A139WE66_TRICA
tr|A0A139WE68|A0A139WE68_TRICA
tr|A0A139WE69|A0A139WE69_TRICA
tr|A0A139WE81|A0A139WE81_TRICA
tr|A0A139WE82|A0A139WE82_TRICA
tr|A0A139WE84|A0A139WE84_TRICA
tr|A0A139WE86|A0A139WE86_TRICA
tr|A0A139WE90|A0A139WE90_TRICA
tr|A0A139WE91|A0A139WE91_TRICA
tr|A0A139WE93|A0A139WE93_TRICA
tr|A0A139WEA6|A0A139WEA6_TRICA
tr|A0A139WEA9|A0A139WEA9_TRICA
tr|A0A139WEB2|A0A139WEB2_TRICA
tr|A0A139WEB9|A0A139WEB9_TRICA
tr|A0A139WEC0|A0A139WEC0_TRICA
tr|A0A139WEC2|A0A139WEC2_TRICA
tr|A0A139WEC3|A0A139WEC3_TRICA
tr|A0A139WEC6|A0A139WEC6_TRICA
tr|A0A139WEC9|A0A139WEC9_TRICA
tr|A0A139WEE3|A0A139WEE3_TRICA
tr|A0A139WEE6|A0A139WEE6_TRICA
tr|A0A139WEF2|A0A139WEF2_TRICA
tr|A0A139WEF4|A0A139WEF4_TRICA
tr|A0A139WEF5|A0A139WEF5_TRICA
tr|A0A139WEG1|A0A139WEG1_TRICA
tr|A0A139WEG2|A0A139WEG2_TRICA
tr|A0A139WEG5|A0A139WEG5_TRICA
tr|A0A139WEH6|A0A139WEH6_TRICA
tr|A0A139WEH7|A0A139WEH7_TRICA
tr|A0A139WEH9|A0A139WEH9_TRICA
tr|A0A139WEI0|A0A139WEI0_TRICA
tr|A0A139WEI6|A0A139WEI6_TRICA
tr|A0A139WEJ6|A0A139WEJ6_TRICA
tr|A0A139WEJ7|A0A139WEJ7_TRICA
tr|A0A139WEJ9|A0A139WEJ9_TRICA
tr|A0A139WEK2|A0A139WEK2_TRICA
tr|A0A139WEL2|A0A139WEL2_TRICA
tr|A0A139WEM7|A0A139WEM7_TRICA
tr|A0A139WEP3|A0A139WEP3_TRICA
tr|A0A139WEP7|A0A139WEP7_TRICA
tr|A0A139WEP8|A0A139WEP8_TRICA
tr|A0A139WEQ6|A0A139WEQ6_TRICA
tr|A0A139WEQ7|A0A139WEQ7_TRICA
tr|A0A139WEQ9|A0A139WEQ9_TRICA
tr|A0A139WER3|A0A139WER3_TRICA
tr|A0A139WER7|A0A139WER7_TRICA
tr|A0A139WES3|A0A139WES3_TRICA
tr|A0A139WET0|A0A139WET0_TRICA
tr|A0A139WET2|A0A139WET2_TRICA
tr|A0A139WET3|A0A139WET3_TRICA
tr|A0A139WEU0|A0A139WEU0_TRICA
tr|A0A139WEU3|A0A139WEU3_TRICA
tr|A0A139WEU5|A0A139WEU5_TRICA
tr|A0A139WEV3|A0A139WEV3_TRICA
tr|A0A139WEV5|A0A139WEV5_TRICA
tr|A0A139WEV7|A0A139WEV7_TRICA
tr|A0A139WEW1|A0A139WEW1_TRICA
tr|A0A139WEW4|A0A139WEW4_TRICA
tr|A0A139WEX2|A0A139WEX2_TRICA
tr|A0A139WEX5|A0A139WEX5_TRICA
tr|A0A139WEX7|A0A139WEX7_TRICA
tr|A0A139WEX8|A0A139WEX8_TRICA
tr|A0A139WEY4|A0A139WEY4_TRICA
tr|A0A139WEY8|A0A139WEY8_TRICA
tr|A0A139WEY9|A0A139WEY9_TRICA
tr|A0A139WEZ0|A0A139WEZ0_TRICA
tr|A0A139WEZ2|A0A139WEZ2_TRICA
tr|A0A139WEZ6|A0A139WEZ6_TRICA
tr|A0A139WF02|A0A139WF02_TRICA
tr|A0A139WF03|A0A139WF03_TRICA
tr|A0A139WF07|A0A139WF07_TRICA
tr|A0A139WF09|A0A139WF09_TRICA
tr|A0A139WF10|A0A139WF10_TRICA
tr|A0A139WF11|A0A139WF11_TRICA
tr|A0A139WF16|A0A139WF16_TRICA
tr|A0A139WF20|A0A139WF20_TRICA
tr|A0A139WF27|A0A139WF27_TRICA
tr|A0A139WF28|A0A139WF28_TRICA
tr|A0A139WF29|A0A139WF29_TRICA
tr|A0A139WF32|A0A139WF32_TRICA
tr|A0A139WF35|A0A139WF35_TRICA
tr|A0A139WF44|A0A139WF44_TRICA
tr|A0A139WF48|A0A139WF48_TRICA
tr|A0A139WF49|A0A139WF49_TRICA
tr|A0A139WF50|A0A139WF50_TRICA
tr|A0A139WF57|A0A139WF57_TRICA
tr|A0A139WF58|A0A139WF58_TRICA
tr|A0A139WF61|A0A139WF61_TRICA
tr|A0A139WF74|A0A139WF74_TRICA
tr|A0A139WF80|A0A139WF80_TRICA
tr|A0A139WF84|A0A139WF84_TRICA
tr|A0A139WF85|A0A139WF85_TRICA
tr|A0A139WF87|A0A139WF87_TRICA
tr|A0A139WF89|A0A139WF89_TRICA
tr|A0A139WF93|A0A139WF93_TRICA
tr|A0A139WFA2|A0A139WFA2_TRICA
tr|A0A139WFA8|A0A139WFA8_TRICA
tr|A0A139WFB0|A0A139WFB0_TRICA
tr|A0A139WFB2|A0A139WFB2_TRICA
tr|A0A139WFB7|A0A139WFB7_TRICA
tr|A0A139WFC2|A0A139WFC2_TRICA
tr|A0A139WFC3|A0A139WFC3_TRICA
tr|A0A139WFC4|A0A139WFC4_TRICA
tr|A0A139WFC5|A0A139WFC5_TRICA
tr|A0A139WFD0|A0A139WFD0_TRICA
tr|A0A139WFD1|A0A139WFD1_TRICA
tr|A0A139WFD3|A0A139WFD3_TRICA
tr|A0A139WFD5|A0A139WFD5_TRICA
tr|A0A139WFD7|A0A139WFD7_TRICA
tr|A0A139WFD9|A0A139WFD9_TRICA
tr|A0A139WFE6|A0A139WFE6_TRICA
tr|A0A139WFF1|A0A139WFF1_TRICA
tr|A0A139WFF4|A0A139WFF4_TRICA
tr|A0A139WFG3|A0A139WFG3_TRICA
tr|A0A139WFG8|A0A139WFG8_TRICA
tr|A0A139WFG9|A0A139WFG9_TRICA
tr|A0A139WFH5|A0A139WFH5_TRICA
tr|A0A139WFI8|A0A139WFI8_TRICA
tr|A0A139WFJ3|A0A139WFJ3_TRICA
tr|A0A139WFK4|A0A139WFK4_TRICA
tr|A0A139WFL2|A0A139WFL2_TRICA
tr|A0A139WFL9|A0A139WFL9_TRICA
tr|A0A139WFM0|A0A139WFM0_TRICA
tr|A0A139WFM1|A0A139WFM1_TRICA
tr|A0A139WFM2|A0A139WFM2_TRICA
tr|A0A139WFM4|A0A139WFM4_TRICA
tr|A0A139WFN0|A0A139WFN0_TRICA
tr|A0A139WFN3|A0A139WFN3_TRICA
tr|A0A139WFN5|A0A139WFN5_TRICA
tr|A0A139WFN6|A0A139WFN6_TRICA
tr|A0A139WFN9|A0A139WFN9_TRICA
tr|A0A139WFP3|A0A139WFP3_TRICA
tr|A0A139WFQ1|A0A139WFQ1_TRICA
tr|A0A139WFQ3|A0A139WFQ3_TRICA
tr|A0A139WFR3|A0A139WFR3_TRICA
tr|A0A139WFS1|A0A139WFS1_TRICA
tr|A0A139WFS8|A0A139WFS8_TRICA
tr|A0A139WFT5|A0A139WFT5_TRICA
tr|A0A139WFT7|A0A139WFT7_TRICA
tr|A0A139WFU1|A0A139WFU1_TRICA
tr|A0A139WFU3|A0A139WFU3_TRICA
tr|A0A139WFU6|A0A139WFU6_TRICA
tr|A0A139WFU7|A0A139WFU7_TRICA
tr|A0A139WFU9|A0A139WFU9_TRICA
tr|A0A139WFV0|A0A139WFV0_TRICA
tr|A0A139WFV2|A0A139WFV2_TRICA
tr|A0A139WFV3|A0A139WFV3_TRICA
tr|A0A139WFV8|A0A139WFV8_TRICA
tr|A0A139WFV9|A0A139WFV9_TRICA
tr|A0A139WFW2|A0A139WFW2_TRICA
tr|A0A139WFW3|A0A139WFW3_TRICA
tr|A0A139WFW5|A0A139WFW5_TRICA
tr|A0A139WFW9|A0A139WFW9_TRICA
tr|A0A139WFX7|A0A139WFX7_TRICA
tr|A0A139WFX8|A0A139WFX8_TRICA
tr|A0A139WFY0|A0A139WFY0_TRICA
tr|A0A139WFY2|A0A139WFY2_TRICA
tr|A0A139WFY7|A0A139WFY7_TRICA
tr|A0A139WFZ1|A0A139WFZ1_TRICA
tr|A0A139WFZ4|A0A139WFZ4_TRICA
tr|A0A139WG00|A0A139WG00_TRICA
tr|A0A139WG01|A0A139WG01_TRICA
tr|A0A139WG03|A0A139WG03_TRICA
tr|A0A139WG15|A0A139WG15_TRICA
tr|A0A139WG20|A0A139WG20_TRICA
tr|A0A139WG23|A0A139WG23_TRICA
tr|A0A139WG27|A0A139WG27_TRICA
tr|A0A139WG30|A0A139WG30_TRICA
tr|A0A139WG34|A0A139WG34_TRICA
tr|A0A139WG36|A0A139WG36_TRICA
tr|A0A139WG39|A0A139WG39_TRICA
tr|A0A139WG41|A0A139WG41_TRICA
tr|A0A139WG47|A0A139WG47_TRICA
tr|A0A139WG55|A0A139WG55_TRICA
tr|A0A139WG57|A0A139WG57_TRICA
tr|A0A139WG64|A0A139WG64_TRICA
tr|A0A139WG65|A0A139WG65_TRICA
tr|A0A139WG69|A0A139WG69_TRICA
tr|A0A139WG72|A0A139WG72_TRICA
tr|A0A139WG75|A0A139WG75_TRICA
tr|A0A139WG76|A0A139WG76_TRICA
tr|A0A139WG79|A0A139WG79_TRICA
tr|A0A139WG83|A0A139WG83_TRICA
tr|A0A139WG88|A0A139WG88_TRICA
tr|A0A139WG89|A0A139WG89_TRICA
tr|A0A139WG90|A0A139WG90_TRICA
tr|A0A139WG91|A0A139WG91_TRICA
tr|A0A139WGA1|A0A139WGA1_TRICA
tr|A0A139WGA4|A0A139WGA4_TRICA
tr|A0A139WGA6|A0A139WGA6_TRICA
tr|A0A139WGB0|A0A139WGB0_TRICA
tr|A0A139WGB2|A0A139WGB2_TRICA
tr|A0A139WGB8|A0A139WGB8_TRICA
tr|A0A139WGB9|A0A139WGB9_TRICA
tr|A0A139WGC1|A0A139WGC1_TRICA
tr|A0A139WGC2|A0A139WGC2_TRICA
tr|A0A139WGC3|A0A139WGC3_TRICA
tr|A0A139WGC6|A0A139WGC6_TRICA
tr|A0A139WGC7|A0A139WGC7_TRICA
tr|A0A139WGD0|A0A139WGD0_TRICA
tr|A0A139WGD5|A0A139WGD5_TRICA
tr|A0A139WGE0|A0A139WGE0_TRICA
tr|A0A139WGE2|A0A139WGE2_TRICA
tr|A0A139WGE4|A0A139WGE4_TRICA
tr|A0A139WGE6|A0A139WGE6_TRICA
tr|A0A139WGE9|A0A139WGE9_TRICA
tr|A0A139WGF0|A0A139WGF0_TRICA
tr|A0A139WGF6|A0A139WGF6_TRICA
tr|A0A139WGG3|A0A139WGG3_TRICA
tr|A0A139WGG7|A0A139WGG7_TRICA
tr|A0A139WGH0|A0A139WGH0_TRICA
tr|A0A139WGH1|A0A139WGH1_TRICA
tr|A0A139WGH3|A0A139WGH3_TRICA
tr|A0A139WGH7|A0A139WGH7_TRICA
tr|A0A139WGH9|A0A139WGH9_TRICA
tr|A0A139WGI0|A0A139WGI0_TRICA
tr|A0A139WGI1|A0A139WGI1_TRICA
tr|A0A139WGI2|A0A139WGI2_TRICA
tr|A0A139WGI3|A0A139WGI3_TRICA
tr|A0A139WGI5|A0A139WGI5_TRICA
tr|A0A139WGJ1|A0A139WGJ1_TRICA
tr|A0A139WGJ5|A0A139WGJ5_TRICA
tr|A0A139WGJ6|A0A139WGJ6_TRICA
tr|A0A139WGL0|A0A139WGL0_TRICA
tr|A0A139WGL2|A0A139WGL2_TRICA
tr|A0A139WGL4|A0A139WGL4_TRICA
tr|A0A139WGL9|A0A139WGL9_TRICA
tr|A0A139WGM1|A0A139WGM1_TRICA
tr|A0A139WGM4|A0A139WGM4_TRICA
tr|A0A139WGM5|A0A139WGM5_TRICA
tr|A0A139WGM6|A0A139WGM6_TRICA
tr|A0A139WGM7|A0A139WGM7_TRICA
tr|A0A139WGM8|A0A139WGM8_TRICA
tr|A0A139WGN4|A0A139WGN4_TRICA
tr|A0A139WGN5|A0A139WGN5_TRICA
tr|A0A139WGN9|A0A139WGN9_TRICA
tr|A0A139WGP8|A0A139WGP8_TRICA
tr|A0A139WGQ0|A0A139WGQ0_TRICA
tr|A0A139WGQ5|A0A139WGQ5_TRICA
tr|A0A139WGQ9|A0A139WGQ9_TRICA
tr|A0A139WGR2|A0A139WGR2_TRICA
tr|A0A139WGR4|A0A139WGR4_TRICA
tr|A0A139WGS0|A0A139WGS0_TRICA
tr|A0A139WGS3|A0A139WGS3_TRICA
tr|A0A139WGS4|A0A139WGS4_TRICA
tr|A0A139WGS9|A0A139WGS9_TRICA
tr|A0A139WGT0|A0A139WGT0_TRICA
tr|A0A139WGT1|A0A139WGT1_TRICA
tr|A0A139WGT2|A0A139WGT2_TRICA
tr|A0A139WGT6|A0A139WGT6_TRICA
tr|A0A139WGT7|A0A139WGT7_TRICA
tr|A0A139WGU0|A0A139WGU0_TRICA
tr|A0A139WGU4|A0A139WGU4_TRICA
tr|A0A139WGU5|A0A139WGU5_TRICA
tr|A0A139WGU6|A0A139WGU6_TRICA
tr|A0A139WGU8|A0A139WGU8_TRICA
tr|A0A139WGU9|A0A139WGU9_TRICA
tr|A0A139WGV2|A0A139WGV2_TRICA
tr|A0A139WGW4|A0A139WGW4_TRICA
tr|A0A139WGW8|A0A139WGW8_TRICA
tr|A0A139WGX3|A0A139WGX3_TRICA
tr|A0A139WGX4|A0A139WGX4_TRICA
tr|A0A139WGX7|A0A139WGX7_TRICA
tr|A0A139WGX9|A0A139WGX9_TRICA
tr|A0A139WGY4|A0A139WGY4_TRICA
tr|A0A139WGY9|A0A139WGY9_TRICA
tr|A0A139WGZ8|A0A139WGZ8_TRICA
tr|A0A139WGZ9|A0A139WGZ9_TRICA
tr|A0A139WH01|A0A139WH01_TRICA
tr|A0A139WH06|A0A139WH06_TRICA
tr|A0A139WH10|A0A139WH10_TRICA
tr|A0A139WH14|A0A139WH14_TRICA
tr|A0A139WH20|A0A139WH20_TRICA
tr|A0A139WH26|A0A139WH26_TRICA
tr|A0A139WH27|A0A139WH27_TRICA
tr|A0A139WH28|A0A139WH28_TRICA
tr|A0A139WH29|A0A139WH29_TRICA
tr|A0A139WH30|A0A139WH30_TRICA
tr|A0A139WH35|A0A139WH35_TRICA
tr|A0A139WH43|A0A139WH43_TRICA
tr|A0A139WH46|A0A139WH46_TRICA
tr|A0A139WH54|A0A139WH54_TRICA
tr|A0A139WH57|A0A139WH57_TRICA
tr|A0A139WH60|A0A139WH60_TRICA
tr|A0A139WH65|A0A139WH65_TRICA
tr|A0A139WH68|A0A139WH68_TRICA
tr|A0A139WH70|A0A139WH70_TRICA
tr|A0A139WH74|A0A139WH74_TRICA
tr|A0A139WH77|A0A139WH77_TRICA
tr|A0A139WH85|A0A139WH85_TRICA
tr|A0A139WH86|A0A139WH86_TRICA
tr|A0A139WH87|A0A139WH87_TRICA
tr|A0A139WH89|A0A139WH89_TRICA
tr|A0A139WH99|A0A139WH99_TRICA
tr|A0A139WHA1|A0A139WHA1_TRICA
tr|A0A139WHA5|A0A139WHA5_TRICA
tr|A0A139WHA9|A0A139WHA9_TRICA
tr|A0A139WHB2|A0A139WHB2_TRICA
tr|A0A139WHC4|A0A139WHC4_TRICA
tr|A0A139WHC6|A0A139WHC6_TRICA
tr|A0A139WHC8|A0A139WHC8_TRICA
tr|A0A139WHD0|A0A139WHD0_TRICA
tr|A0A139WHD3|A0A139WHD3_TRICA
tr|A0A139WHD5|A0A139WHD5_TRICA
tr|A0A139WHD6|A0A139WHD6_TRICA
tr|A0A139WHD8|A0A139WHD8_TRICA
tr|A0A139WHD9|A0A139WHD9_TRICA
tr|A0A139WHE1|A0A139WHE1_TRICA
tr|A0A139WHE6|A0A139WHE6_TRICA
tr|A0A139WHF0|A0A139WHF0_TRICA
tr|A0A139WHF4|A0A139WHF4_TRICA
tr|A0A139WHF5|A0A139WHF5_TRICA
tr|A0A139WHF9|A0A139WHF9_TRICA
tr|A0A139WHG6|A0A139WHG6_TRICA
tr|A0A139WHG8|A0A139WHG8_TRICA
tr|A0A139WHH1|A0A139WHH1_TRICA
tr|A0A139WHH2|A0A139WHH2_TRICA
tr|A0A139WHH3|A0A139WHH3_TRICA
tr|A0A139WHH5|A0A139WHH5_TRICA
tr|A0A139WHH8|A0A139WHH8_TRICA
tr|A0A139WHI8|A0A139WHI8_TRICA
tr|A0A139WHJ7|A0A139WHJ7_TRICA
tr|A0A139WHK2|A0A139WHK2_TRICA
tr|A0A139WHK7|A0A139WHK7_TRICA
tr|A0A139WHL2|A0A139WHL2_TRICA
tr|A0A139WHL8|A0A139WHL8_TRICA
tr|A0A139WHM3|A0A139WHM3_TRICA
tr|A0A139WHM4|A0A139WHM4_TRICA
tr|A0A139WHM6|A0A139WHM6_TRICA
tr|A0A139WHM7|A0A139WHM7_TRICA
tr|A0A139WHM8|A0A139WHM8_TRICA
tr|A0A139WHM9|A0A139WHM9_TRICA
tr|A0A139WHN3|A0A139WHN3_TRICA
tr|A0A139WHN5|A0A139WHN5_TRICA
tr|A0A139WHN7|A0A139WHN7_TRICA
tr|A0A139WHP4|A0A139WHP4_TRICA
tr|A0A139WHP8|A0A139WHP8_TRICA
tr|A0A139WHQ4|A0A139WHQ4_TRICA
tr|A0A139WHQ5|A0A139WHQ5_TRICA
tr|A0A139WHQ6|A0A139WHQ6_TRICA
tr|A0A139WHQ8|A0A139WHQ8_TRICA
tr|A0A139WHR1|A0A139WHR1_TRICA
tr|A0A139WHR4|A0A139WHR4_TRICA
tr|A0A139WHR6|A0A139WHR6_TRICA
tr|A0A139WHS2|A0A139WHS2_TRICA
tr|A0A139WHS9|A0A139WHS9_TRICA
tr|A0A139WHT4|A0A139WHT4_TRICA
tr|A0A139WHT6|A0A139WHT6_TRICA
tr|A0A139WHU0|A0A139WHU0_TRICA
tr|A0A139WHU2|A0A139WHU2_TRICA
tr|A0A139WHU6|A0A139WHU6_TRICA
tr|A0A139WHU8|A0A139WHU8_TRICA
tr|A0A139WHU9|A0A139WHU9_TRICA
tr|A0A139WHV1|A0A139WHV1_TRICA
tr|A0A139WHV2|A0A139WHV2_TRICA
tr|A0A139WHV6|A0A139WHV6_TRICA
tr|A0A139WHV7|A0A139WHV7_TRICA
tr|A0A139WHV8|A0A139WHV8_TRICA
tr|A0A139WHW2|A0A139WHW2_TRICA
tr|A0A139WHW6|A0A139WHW6_TRICA
tr|A0A139WHX0|A0A139WHX0_TRICA
tr|A0A139WHX3|A0A139WHX3_TRICA
tr|A0A139WHX4|A0A139WHX4_TRICA
tr|A0A139WHY3|A0A139WHY3_TRICA
tr|A0A139WHZ1|A0A139WHZ1_TRICA
tr|A0A139WHZ2|A0A139WHZ2_TRICA
tr|A0A139WHZ8|A0A139WHZ8_TRICA
tr|A0A139WHZ9|A0A139WHZ9_TRICA
tr|A0A139WI02|A0A139WI02_TRICA
tr|A0A139WI04|A0A139WI04_TRICA
tr|A0A139WI08|A0A139WI08_TRICA
tr|A0A139WI09|A0A139WI09_TRICA
tr|A0A139WI13|A0A139WI13_TRICA
tr|A0A139WI14|A0A139WI14_TRICA
tr|A0A139WI22|A0A139WI22_TRICA
tr|A0A139WI24|A0A139WI24_TRICA
tr|A0A139WI27|A0A139WI27_TRICA
tr|A0A139WI29|A0A139WI29_TRICA
tr|A0A139WI40|A0A139WI40_TRICA
tr|A0A139WI41|A0A139WI41_TRICA
tr|A0A139WI45|A0A139WI45_TRICA
tr|A0A139WI50|A0A139WI50_TRICA
tr|A0A139WI54|A0A139WI54_TRICA
tr|A0A139WI55|A0A139WI55_TRICA
tr|A0A139WI56|A0A139WI56_TRICA
tr|A0A139WI58|A0A139WI58_TRICA
tr|A0A139WI62|A0A139WI62_TRICA
tr|A0A139WI63|A0A139WI63_TRICA
tr|A0A139WI64|A0A139WI64_TRICA
tr|A0A139WI70|A0A139WI70_TRICA
tr|A0A139WI76|A0A139WI76_TRICA
tr|A0A139WI85|A0A139WI85_TRICA
tr|A0A139WI87|A0A139WI87_TRICA
tr|A0A139WI88|A0A139WI88_TRICA
tr|A0A139WI90|A0A139WI90_TRICA
tr|A0A139WI92|A0A139WI92_TRICA
tr|A0A139WI94|A0A139WI94_TRICA
tr|A0A139WI95|A0A139WI95_TRICA
tr|A0A139WI98|A0A139WI98_TRICA
tr|A0A139WI99|A0A139WI99_TRICA
tr|A0A139WIA5|A0A139WIA5_TRICA
tr|A0A139WIB5|A0A139WIB5_TRICA
tr|A0A139WIB8|A0A139WIB8_TRICA
tr|A0A139WIC0|A0A139WIC0_TRICA
tr|A0A139WIC5|A0A139WIC5_TRICA
tr|A0A139WIC7|A0A139WIC7_TRICA
tr|A0A139WIC8|A0A139WIC8_TRICA
tr|A0A139WID0|A0A139WID0_TRICA
tr|A0A139WID3|A0A139WID3_TRICA
tr|A0A139WID4|A0A139WID4_TRICA
tr|A0A139WID6|A0A139WID6_TRICA
tr|A0A139WID8|A0A139WID8_TRICA
tr|A0A139WIE3|A0A139WIE3_TRICA
tr|A0A139WIE5|A0A139WIE5_TRICA
tr|A0A139WIE7|A0A139WIE7_TRICA
tr|A0A139WIE8|A0A139WIE8_TRICA
tr|A0A139WIF1|A0A139WIF1_TRICA
tr|A0A139WIF3|A0A139WIF3_TRICA
tr|A0A139WIG6|A0A139WIG6_TRICA
tr|A0A139WIG9|A0A139WIG9_TRICA
tr|A0A139WIH5|A0A139WIH5_TRICA
tr|A0A139WII5|A0A139WII5_TRICA
tr|A0A139WIJ0|A0A139WIJ0_TRICA
tr|A0A139WIJ5|A0A139WIJ5_TRICA
tr|A0A139WIJ9|A0A139WIJ9_TRICA
tr|A0A139WIK0|A0A139WIK0_TRICA
tr|A0A139WIK3|A0A139WIK3_TRICA
tr|A0A139WIK6|A0A139WIK6_TRICA
tr|A0A139WIK7|A0A139WIK7_TRICA
tr|A0A139WIL0|A0A139WIL0_TRICA
tr|A0A139WIL7|A0A139WIL7_TRICA
tr|A0A139WIM9|A0A139WIM9_TRICA
tr|A0A139WIP2|A0A139WIP2_TRICA
tr|A0A139WIP7|A0A139WIP7_TRICA
tr|A0A139WIQ5|A0A139WIQ5_TRICA
tr|A0A139WIQ7|A0A139WIQ7_TRICA
tr|A0A139WIQ8|A0A139WIQ8_TRICA
tr|A0A139WIR2|A0A139WIR2_TRICA
tr|A0A139WIR9|A0A139WIR9_TRICA
tr|A0A139WIS3|A0A139WIS3_TRICA
tr|A0A139WIS8|A0A139WIS8_TRICA
tr|A0A139WIT0|A0A139WIT0_TRICA
tr|A0A139WIT1|A0A139WIT1_TRICA
tr|A0A139WIT4|A0A139WIT4_TRICA
tr|A0A139WIU0|A0A139WIU0_TRICA
tr|A0A139WIU2|A0A139WIU2_TRICA
tr|A0A139WIU4|A0A139WIU4_TRICA
tr|A0A139WIV6|A0A139WIV6_TRICA
tr|A0A139WIV9|A0A139WIV9_TRICA
tr|A0A139WIW5|A0A139WIW5_TRICA
tr|A0A139WIW8|A0A139WIW8_TRICA
tr|A0A139WIX2|A0A139WIX2_TRICA
tr|A0A139WIX7|A0A139WIX7_TRICA
tr|A0A139WIY0|A0A139WIY0_TRICA
tr|A0A139WIZ3|A0A139WIZ3_TRICA
tr|A0A139WIZ6|A0A139WIZ6_TRICA
tr|A0A139WIZ8|A0A139WIZ8_TRICA
tr|A0A139WJ00|A0A139WJ00_TRICA
tr|A0A139WJ02|A0A139WJ02_TRICA
tr|A0A139WJ17|A0A139WJ17_TRICA
tr|A0A139WJ19|A0A139WJ19_TRICA
tr|A0A139WJ20|A0A139WJ20_TRICA
tr|A0A139WJ23|A0A139WJ23_TRICA
tr|A0A139WJ29|A0A139WJ29_TRICA
tr|A0A139WJ31|A0A139WJ31_TRICA
tr|A0A139WJ34|A0A139WJ34_TRICA
tr|A0A139WJ41|A0A139WJ41_TRICA
tr|A0A139WJ46|A0A139WJ46_TRICA
tr|A0A139WJ56|A0A139WJ56_TRICA
tr|A0A139WJ60|A0A139WJ60_TRICA
tr|A0A139WJ65|A0A139WJ65_TRICA
tr|A0A139WJ68|A0A139WJ68_TRICA
tr|A0A139WJ73|A0A139WJ73_TRICA
tr|A0A139WJ74|A0A139WJ74_TRICA
tr|A0A139WJ77|A0A139WJ77_TRICA
tr|A0A139WJ87|A0A139WJ87_TRICA
tr|A0A139WJ90|A0A139WJ90_TRICA
tr|A0A139WJ98|A0A139WJ98_TRICA
tr|A0A139WJA3|A0A139WJA3_TRICA
tr|A0A139WJA5|A0A139WJA5_TRICA
tr|A0A139WJA8|A0A139WJA8_TRICA
tr|A0A139WJC4|A0A139WJC4_TRICA
tr|A0A139WJC9|A0A139WJC9_TRICA
tr|A0A139WJD0|A0A139WJD0_TRICA
tr|A0A139WJD3|A0A139WJD3_TRICA
tr|A0A139WJD7|A0A139WJD7_TRICA
tr|A0A139WJD8|A0A139WJD8_TRICA
tr|A0A139WJE4|A0A139WJE4_TRICA
tr|A0A139WJE6|A0A139WJE6_TRICA
tr|A0A139WJE7|A0A139WJE7_TRICA
tr|A0A139WJE8|A0A139WJE8_TRICA
tr|A0A139WJF1|A0A139WJF1_TRICA
tr|A0A139WJF3|A0A139WJF3_TRICA
tr|A0A139WJF7|A0A139WJF7_TRICA
tr|A0A139WJF9|A0A139WJF9_TRICA
tr|A0A139WJG0|A0A139WJG0_TRICA
tr|A0A139WJG6|A0A139WJG6_TRICA
tr|A0A139WJG8|A0A139WJG8_TRICA
tr|A0A139WJH1|A0A139WJH1_TRICA
tr|A0A139WJH3|A0A139WJH3_TRICA
tr|A0A139WJH9|A0A139WJH9_TRICA
tr|A0A139WJI1|A0A139WJI1_TRICA
tr|A0A139WJI5|A0A139WJI5_TRICA
tr|A0A139WJI6|A0A139WJI6_TRICA
tr|A0A139WJJ0|A0A139WJJ0_TRICA
tr|A0A139WJJ4|A0A139WJJ4_TRICA
tr|A0A139WJJ5|A0A139WJJ5_TRICA
tr|A0A139WJJ7|A0A139WJJ7_TRICA
tr|A0A139WJK1|A0A139WJK1_TRICA
tr|A0A139WJL1|A0A139WJL1_TRICA
tr|A0A139WJL4|A0A139WJL4_TRICA
tr|A0A139WJL5|A0A139WJL5_TRICA
tr|A0A139WJL9|A0A139WJL9_TRICA
tr|A0A139WJM4|A0A139WJM4_TRICA
tr|A0A139WJM5|A0A139WJM5_TRICA
tr|A0A139WJM8|A0A139WJM8_TRICA
tr|A0A139WJM9|A0A139WJM9_TRICA
tr|A0A139WJN0|A0A139WJN0_TRICA
tr|A0A139WJN4|A0A139WJN4_TRICA
tr|A0A139WJN5|A0A139WJN5_TRICA
tr|A0A139WJN6|A0A139WJN6_TRICA
tr|A0A139WJN8|A0A139WJN8_TRICA
tr|A0A139WJN9|A0A139WJN9_TRICA
tr|A0A139WJP5|A0A139WJP5_TRICA
tr|A0A139WJP8|A0A139WJP8_TRICA
tr|A0A139WJQ0|A0A139WJQ0_TRICA
tr|A0A139WJQ9|A0A139WJQ9_TRICA
tr|A0A139WJR0|A0A139WJR0_TRICA
tr|A0A139WJR5|A0A139WJR5_TRICA
tr|A0A139WJS2|A0A139WJS2_TRICA
tr|A0A139WJS8|A0A139WJS8_TRICA
tr|A0A139WJT1|A0A139WJT1_TRICA
tr|A0A139WJT3|A0A139WJT3_TRICA
tr|A0A139WJT4|A0A139WJT4_TRICA
tr|A0A139WJT5|A0A139WJT5_TRICA
tr|A0A139WJT7|A0A139WJT7_TRICA
tr|A0A139WJU5|A0A139WJU5_TRICA
tr|A0A139WJU7|A0A139WJU7_TRICA
tr|A0A139WJV2|A0A139WJV2_TRICA
tr|A0A139WJV3|A0A139WJV3_TRICA
tr|A0A139WJV5|A0A139WJV5_TRICA
tr|A0A139WJV8|A0A139WJV8_TRICA
tr|A0A139WJV9|A0A139WJV9_TRICA
tr|A0A139WJW0|A0A139WJW0_TRICA
tr|A0A139WJW1|A0A139WJW1_TRICA
tr|A0A139WJW4|A0A139WJW4_TRICA
tr|A0A139WJW9|A0A139WJW9_TRICA
tr|A0A139WJX0|A0A139WJX0_TRICA
tr|A0A139WJX1|A0A139WJX1_TRICA
tr|A0A139WJX2|A0A139WJX2_TRICA
tr|A0A139WJX5|A0A139WJX5_TRICA
tr|A0A139WJX7|A0A139WJX7_TRICA
tr|A0A139WJX8|A0A139WJX8_TRICA
tr|A0A139WJX9|A0A139WJX9_TRICA
tr|A0A139WJZ3|A0A139WJZ3_TRICA
tr|A0A139WJZ7|A0A139WJZ7_TRICA
tr|A0A139WJZ8|A0A139WJZ8_TRICA
tr|A0A139WK01|A0A139WK01_TRICA
tr|A0A139WK17|A0A139WK17_TRICA
tr|A0A139WK18|A0A139WK18_TRICA
tr|A0A139WK21|A0A139WK21_TRICA
tr|A0A139WK22|A0A139WK22_TRICA
tr|A0A139WK24|A0A139WK24_TRICA
tr|A0A139WK26|A0A139WK26_TRICA
tr|A0A139WK28|A0A139WK28_TRICA
tr|A0A139WK38|A0A139WK38_TRICA
tr|A0A139WK40|A0A139WK40_TRICA
tr|A0A139WK41|A0A139WK41_TRICA
tr|A0A139WK42|A0A139WK42_TRICA
tr|A0A139WK44|A0A139WK44_TRICA
tr|A0A139WK46|A0A139WK46_TRICA
tr|A0A139WK50|A0A139WK50_TRICA
tr|A0A139WK55|A0A139WK55_TRICA
tr|A0A139WK56|A0A139WK56_TRICA
tr|A0A139WK64|A0A139WK64_TRICA
tr|A0A139WK65|A0A139WK65_TRICA
tr|A0A139WK68|A0A139WK68_TRICA
tr|A0A139WK73|A0A139WK73_TRICA
tr|A0A139WK78|A0A139WK78_TRICA
tr|A0A139WK79|A0A139WK79_TRICA
tr|A0A139WK82|A0A139WK82_TRICA
tr|A0A139WK84|A0A139WK84_TRICA
tr|A0A139WK87|A0A139WK87_TRICA
tr|A0A139WKA1|A0A139WKA1_TRICA
tr|A0A139WKA3|A0A139WKA3_TRICA
tr|A0A139WKB6|A0A139WKB6_TRICA
tr|A0A139WKC2|A0A139WKC2_TRICA
tr|A0A139WKC5|A0A139WKC5_TRICA
tr|A0A139WKC7|A0A139WKC7_TRICA
tr|A0A139WKD0|A0A139WKD0_TRICA
tr|A0A139WKD6|A0A139WKD6_TRICA
tr|A0A139WKE2|A0A139WKE2_TRICA
tr|A0A139WKE4|A0A139WKE4_TRICA
tr|A0A139WKE5|A0A139WKE5_TRICA
tr|A0A139WKE8|A0A139WKE8_TRICA
tr|A0A139WKE9|A0A139WKE9_TRICA
tr|A0A139WKF2|A0A139WKF2_TRICA
tr|A0A139WKF3|A0A139WKF3_TRICA
tr|A0A139WKF6|A0A139WKF6_TRICA
tr|A0A139WKG1|A0A139WKG1_TRICA
tr|A0A139WKG2|A0A139WKG2_TRICA
tr|A0A139WKG3|A0A139WKG3_TRICA
tr|A0A139WKG5|A0A139WKG5_TRICA
tr|A0A139WKG8|A0A139WKG8_TRICA
tr|A0A139WKH1|A0A139WKH1_TRICA
tr|A0A139WKH7|A0A139WKH7_TRICA
tr|A0A139WKI0|A0A139WKI0_TRICA
tr|A0A139WKI1|A0A139WKI1_TRICA
tr|A0A139WKI2|A0A139WKI2_TRICA
tr|A0A139WKI6|A0A139WKI6_TRICA
tr|A0A139WKJ2|A0A139WKJ2_TRICA
tr|A0A139WKJ3|A0A139WKJ3_TRICA
tr|A0A139WKJ5|A0A139WKJ5_TRICA
tr|A0A139WKK0|A0A139WKK0_TRICA
tr|A0A139WKK1|A0A139WKK1_TRICA
tr|A0A139WKK5|A0A139WKK5_TRICA
tr|A0A139WKK7|A0A139WKK7_TRICA
tr|A0A139WKL5|A0A139WKL5_TRICA
tr|A0A139WKM1|A0A139WKM1_TRICA
tr|A0A139WKM3|A0A139WKM3_TRICA
tr|A0A139WKM5|A0A139WKM5_TRICA
tr|A0A139WKM6|A0A139WKM6_TRICA
tr|A0A139WKN4|A0A139WKN4_TRICA
tr|A0A139WKP2|A0A139WKP2_TRICA
tr|A0A139WKP4|A0A139WKP4_TRICA
tr|A0A139WKP8|A0A139WKP8_TRICA
tr|A0A139WKP9|A0A139WKP9_TRICA
tr|A0A139WKQ5|A0A139WKQ5_TRICA
tr|A0A139WKR0|A0A139WKR0_TRICA
tr|A0A139WKR6|A0A139WKR6_TRICA
tr|A0A139WKR7|A0A139WKR7_TRICA
tr|A0A139WKR8|A0A139WKR8_TRICA
tr|A0A139WKS2|A0A139WKS2_TRICA
tr|A0A139WKS3|A0A139WKS3_TRICA
tr|A0A139WKS4|A0A139WKS4_TRICA
tr|A0A139WKT5|A0A139WKT5_TRICA
tr|A0A139WKT6|A0A139WKT6_TRICA
tr|A0A139WKU1|A0A139WKU1_TRICA
tr|A0A139WKU4|A0A139WKU4_TRICA
tr|A0A139WKU5|A0A139WKU5_TRICA
tr|A0A139WKU7|A0A139WKU7_TRICA
tr|A0A139WKU8|A0A139WKU8_TRICA
tr|A0A139WKV2|A0A139WKV2_TRICA
tr|A0A139WKW1|A0A139WKW1_TRICA
tr|A0A139WKW2|A0A139WKW2_TRICA
tr|A0A139WKW3|A0A139WKW3_TRICA
tr|A0A139WKW4|A0A139WKW4_TRICA
tr|A0A139WKW6|A0A139WKW6_TRICA
tr|A0A139WKW7|A0A139WKW7_TRICA
tr|A0A139WKX2|A0A139WKX2_TRICA
tr|A0A139WKX5|A0A139WKX5_TRICA
tr|A0A139WKX8|A0A139WKX8_TRICA
tr|A0A139WKY9|A0A139WKY9_TRICA
tr|A0A139WKZ0|A0A139WKZ0_TRICA
tr|A0A139WKZ4|A0A139WKZ4_TRICA
tr|A0A139WL02|A0A139WL02_TRICA
tr|A0A139WL04|A0A139WL04_TRICA
tr|A0A139WL14|A0A139WL14_TRICA
tr|A0A139WL19|A0A139WL19_TRICA
tr|A0A139WL20|A0A139WL20_TRICA
tr|A0A139WL21|A0A139WL21_TRICA
tr|A0A139WL31|A0A139WL31_TRICA
tr|A0A139WL32|A0A139WL32_TRICA
tr|A0A139WL33|A0A139WL33_TRICA
tr|A0A139WL36|A0A139WL36_TRICA
tr|A0A139WL37|A0A139WL37_TRICA
tr|A0A139WL39|A0A139WL39_TRICA
tr|A0A139WL47|A0A139WL47_TRICA
tr|A0A139WL49|A0A139WL49_TRICA
tr|A0A139WL51|A0A139WL51_TRICA
tr|A0A139WL54|A0A139WL54_TRICA
tr|A0A139WL57|A0A139WL57_TRICA
tr|A0A139WL59|A0A139WL59_TRICA
tr|A0A139WL61|A0A139WL61_TRICA
tr|A0A139WL66|A0A139WL66_TRICA
tr|A0A139WL67|A0A139WL67_TRICA
tr|A0A139WL69|A0A139WL69_TRICA
tr|A0A139WL70|A0A139WL70_TRICA
tr|A0A139WL75|A0A139WL75_TRICA
tr|A0A139WL76|A0A139WL76_TRICA
tr|A0A139WL80|A0A139WL80_TRICA
tr|A0A139WL87|A0A139WL87_TRICA
tr|A0A139WL89|A0A139WL89_TRICA
tr|A0A139WL91|A0A139WL91_TRICA
tr|A0A139WLA1|A0A139WLA1_TRICA
tr|A0A139WLA2|A0A139WLA2_TRICA
tr|A0A139WLB0|A0A139WLB0_TRICA
tr|A0A139WLB2|A0A139WLB2_TRICA
tr|A0A139WLB3|A0A139WLB3_TRICA
tr|A0A139WLB8|A0A139WLB8_TRICA
tr|A0A139WLB9|A0A139WLB9_TRICA
tr|A0A139WLC0|A0A139WLC0_TRICA
tr|A0A139WLC3|A0A139WLC3_TRICA
tr|A0A139WLC4|A0A139WLC4_TRICA
tr|A0A139WLC5|A0A139WLC5_TRICA
tr|A0A139WLC9|A0A139WLC9_TRICA
tr|A0A139WLD0|A0A139WLD0_TRICA
tr|A0A139WLD2|A0A139WLD2_TRICA
tr|A0A139WLD3|A0A139WLD3_TRICA
tr|A0A139WLD4|A0A139WLD4_TRICA
tr|A0A139WLD6|A0A139WLD6_TRICA
tr|A0A139WLD7|A0A139WLD7_TRICA
tr|A0A139WLE0|A0A139WLE0_TRICA
tr|A0A139WLE2|A0A139WLE2_TRICA
tr|A0A139WLE3|A0A139WLE3_TRICA
tr|A0A139WLE5|A0A139WLE5_TRICA
tr|A0A139WLE6|A0A139WLE6_TRICA
tr|A0A139WLF1|A0A139WLF1_TRICA
tr|A0A139WLF5|A0A139WLF5_TRICA
tr|A0A139WLG1|A0A139WLG1_TRICA
tr|A0A139WLG2|A0A139WLG2_TRICA
tr|A0A139WLG5|A0A139WLG5_TRICA
tr|A0A139WLG8|A0A139WLG8_TRICA
tr|A0A139WLH1|A0A139WLH1_TRICA
tr|A0A139WLH2|A0A139WLH2_TRICA
tr|A0A139WLH7|A0A139WLH7_TRICA
tr|A0A139WLI3|A0A139WLI3_TRICA
tr|A0A139WLI5|A0A139WLI5_TRICA
tr|A0A139WLI7|A0A139WLI7_TRICA
tr|A0A139WLI9|A0A139WLI9_TRICA
tr|A0A139WLJ6|A0A139WLJ6_TRICA
tr|A0A139WLJ9|A0A139WLJ9_TRICA
tr|A0A139WLK2|A0A139WLK2_TRICA
tr|A0A139WLK4|A0A139WLK4_TRICA
tr|A0A139WLK7|A0A139WLK7_TRICA
tr|A0A139WLK9|A0A139WLK9_TRICA
tr|A0A139WLM2|A0A139WLM2_TRICA
tr|A0A139WLM7|A0A139WLM7_TRICA
tr|A0A139WLM8|A0A139WLM8_TRICA
tr|A0A139WLN0|A0A139WLN0_TRICA
tr|A0A139WLN3|A0A139WLN3_TRICA
tr|A0A139WLN7|A0A139WLN7_TRICA
tr|A0A139WLN8|A0A139WLN8_TRICA
tr|A0A139WLN9|A0A139WLN9_TRICA
tr|A0A139WLP0|A0A139WLP0_TRICA
tr|A0A139WLP7|A0A139WLP7_TRICA
tr|A0A139WLQ3|A0A139WLQ3_TRICA
tr|A0A139WLQ6|A0A139WLQ6_TRICA
tr|A0A139WLR2|A0A139WLR2_TRICA
tr|A0A139WLR5|A0A139WLR5_TRICA
tr|A0A139WLR7|A0A139WLR7_TRICA
tr|A0A139WLR8|A0A139WLR8_TRICA
tr|A0A139WLS0|A0A139WLS0_TRICA
tr|A0A139WLS1|A0A139WLS1_TRICA
tr|A0A139WLS2|A0A139WLS2_TRICA
tr|A0A139WLS3|A0A139WLS3_TRICA
tr|A0A139WLS6|A0A139WLS6_TRICA
tr|A0A139WLT1|A0A139WLT1_TRICA
tr|A0A139WLT2|A0A139WLT2_TRICA
tr|A0A139WLT6|A0A139WLT6_TRICA
tr|A0A139WLT7|A0A139WLT7_TRICA
tr|A0A139WLT9|A0A139WLT9_TRICA
tr|A0A139WLU0|A0A139WLU0_TRICA
tr|A0A139WLU1|A0A139WLU1_TRICA
tr|A0A139WLV1|A0A139WLV1_TRICA
tr|A0A139WLV4|A0A139WLV4_TRICA
tr|A0A139WLV8|A0A139WLV8_TRICA
tr|A0A139WLW1|A0A139WLW1_TRICA
tr|A0A139WLX2|A0A139WLX2_TRICA
tr|A0A139WLX4|A0A139WLX4_TRICA
tr|A0A139WLX6|A0A139WLX6_TRICA
tr|A0A139WLY0|A0A139WLY0_TRICA
tr|A0A139WLY3|A0A139WLY3_TRICA
tr|A0A139WLY6|A0A139WLY6_TRICA
tr|A0A139WLY8|A0A139WLY8_TRICA
tr|A0A139WLZ2|A0A139WLZ2_TRICA
tr|A0A139WLZ3|A0A139WLZ3_TRICA
tr|A0A139WLZ6|A0A139WLZ6_TRICA
tr|A0A139WLZ7|A0A139WLZ7_TRICA
tr|A0A139WLZ9|A0A139WLZ9_TRICA
tr|A0A139WM02|A0A139WM02_TRICA
tr|A0A139WM10|A0A139WM10_TRICA
tr|A0A139WM12|A0A139WM12_TRICA
tr|A0A139WM13|A0A139WM13_TRICA
tr|A0A139WM19|A0A139WM19_TRICA
tr|A0A139WM21|A0A139WM21_TRICA
tr|A0A139WM24|A0A139WM24_TRICA
tr|A0A139WM26|A0A139WM26_TRICA
tr|A0A139WM36|A0A139WM36_TRICA
tr|A0A139WM38|A0A139WM38_TRICA
tr|A0A139WM39|A0A139WM39_TRICA
tr|A0A139WM42|A0A139WM42_TRICA
tr|A0A139WM56|A0A139WM56_TRICA
tr|A0A139WM60|A0A139WM60_TRICA
tr|A0A139WM61|A0A139WM61_TRICA
tr|A0A139WM64|A0A139WM64_TRICA
tr|A0A139WM65|A0A139WM65_TRICA
tr|A0A139WM73|A0A139WM73_TRICA
tr|A0A139WM84|A0A139WM84_TRICA
tr|A0A139WM86|A0A139WM86_TRICA
tr|A0A139WM88|A0A139WM88_TRICA
tr|A0A139WM91|A0A139WM91_TRICA
tr|A0A139WM93|A0A139WM93_TRICA
tr|A0A139WM96|A0A139WM96_TRICA
tr|A0A139WM99|A0A139WM99_TRICA
tr|A0A139WMA1|A0A139WMA1_TRICA
tr|A0A139WMA3|A0A139WMA3_TRICA
tr|A0A139WMB4|A0A139WMB4_TRICA
tr|A0A139WMB5|A0A139WMB5_TRICA
tr|A0A139WMB7|A0A139WMB7_TRICA
tr|A0A139WMB8|A0A139WMB8_TRICA
tr|A0A139WMB9|A0A139WMB9_TRICA
tr|A0A139WMC4|A0A139WMC4_TRICA
tr|A0A139WMC5|A0A139WMC5_TRICA
tr|A0A139WMC9|A0A139WMC9_TRICA
tr|A0A139WMD6|A0A139WMD6_TRICA
tr|A0A139WMD7|A0A139WMD7_TRICA
tr|A0A139WMD8|A0A139WMD8_TRICA
tr|A0A139WME3|A0A139WME3_TRICA
tr|A0A139WME5|A0A139WME5_TRICA
tr|A0A139WME6|A0A139WME6_TRICA
tr|A0A139WMF6|A0A139WMF6_TRICA
tr|A0A139WMG1|A0A139WMG1_TRICA
tr|A0A139WMG2|A0A139WMG2_TRICA
tr|A0A139WMG3|A0A139WMG3_TRICA
tr|A0A139WMG6|A0A139WMG6_TRICA
tr|A0A139WMG7|A0A139WMG7_TRICA
tr|A0A139WMH3|A0A139WMH3_TRICA
tr|A0A139WMH9|A0A139WMH9_TRICA
tr|A0A139WMI3|A0A139WMI3_TRICA
tr|A0A139WMI7|A0A139WMI7_TRICA
tr|A0A139WMJ3|A0A139WMJ3_TRICA
tr|A0A139WMK5|A0A139WMK5_TRICA
tr|A0A139WMK7|A0A139WMK7_TRICA
tr|A0A139WMK8|A0A139WMK8_TRICA
tr|A0A139WML1|A0A139WML1_TRICA
tr|A0A139WML2|A0A139WML2_TRICA
tr|A0A139WML3|A0A139WML3_TRICA
tr|A0A139WML8|A0A139WML8_TRICA
tr|A0A139WML9|A0A139WML9_TRICA
tr|A0A139WMM4|A0A139WMM4_TRICA
tr|A0A139WMM7|A0A139WMM7_TRICA
tr|A0A139WMN5|A0A139WMN5_TRICA
tr|A0A139WMN9|A0A139WMN9_TRICA
tr|A0A139WMP1|A0A139WMP1_TRICA
tr|A0A139WMP3|A0A139WMP3_TRICA
tr|A0A139WMP4|A0A139WMP4_TRICA
tr|A0A139WMP6|A0A139WMP6_TRICA
tr|A0A139WMQ3|A0A139WMQ3_TRICA
tr|A0A139WMQ4|A0A139WMQ4_TRICA
tr|A0A139WMQ9|A0A139WMQ9_TRICA
tr|A0A139WMR6|A0A139WMR6_TRICA
tr|A0A139WMS2|A0A139WMS2_TRICA
tr|A0A139WMS6|A0A139WMS6_TRICA
tr|A0A139WMS7|A0A139WMS7_TRICA
tr|A0A139WMT0|A0A139WMT0_TRICA
tr|A0A139WMT1|A0A139WMT1_TRICA
tr|A0A139WMT3|A0A139WMT3_TRICA
tr|A0A139WMT6|A0A139WMT6_TRICA
tr|A0A139WMU0|A0A139WMU0_TRICA
tr|A0A139WMV2|A0A139WMV2_TRICA
tr|A0A139WMV3|A0A139WMV3_TRICA
tr|A0A139WMV5|A0A139WMV5_TRICA
tr|A0A139WMV6|A0A139WMV6_TRICA
tr|A0A139WMV8|A0A139WMV8_TRICA
tr|A0A139WMV9|A0A139WMV9_TRICA
tr|A0A139WMW4|A0A139WMW4_TRICA
tr|A0A139WMW7|A0A139WMW7_TRICA
tr|A0A139WMY3|A0A139WMY3_TRICA
tr|A0A139WMY8|A0A139WMY8_TRICA
tr|A0A139WMY9|A0A139WMY9_TRICA
tr|A0A139WMZ0|A0A139WMZ0_TRICA
tr|A0A139WMZ2|A0A139WMZ2_TRICA
tr|A0A139WMZ5|A0A139WMZ5_TRICA
tr|A0A139WN07|A0A139WN07_TRICA
tr|A0A139WN14|A0A139WN14_TRICA
tr|A0A139WN20|A0A139WN20_TRICA
tr|A0A139WN22|A0A139WN22_TRICA
tr|A0A139WN25|A0A139WN25_TRICA
tr|A0A139WN30|A0A139WN30_TRICA
tr|A0A139WN42|A0A139WN42_TRICA
tr|A0A139WN44|A0A139WN44_TRICA
tr|A0A139WN45|A0A139WN45_TRICA
tr|A0A139WN49|A0A139WN49_TRICA
tr|A0A139WN50|A0A139WN50_TRICA
tr|A0A139WN53|A0A139WN53_TRICA
tr|A0A139WN54|A0A139WN54_TRICA
tr|A0A139WN55|A0A139WN55_TRICA
tr|A0A139WN62|A0A139WN62_TRICA
tr|A0A139WN64|A0A139WN64_TRICA
tr|A0A139WN67|A0A139WN67_TRICA
tr|A0A139WN76|A0A139WN76_TRICA
tr|A0A139WN78|A0A139WN78_TRICA
tr|A0A139WN79|A0A139WN79_TRICA
tr|A0A139WN81|A0A139WN81_TRICA
tr|A0A139WN82|A0A139WN82_TRICA
tr|A0A139WN85|A0A139WN85_TRICA
tr|A0A139WN86|A0A139WN86_TRICA
tr|A0A139WN95|A0A139WN95_TRICA
tr|A0A139WN97|A0A139WN97_TRICA
tr|A0A139WNA8|A0A139WNA8_TRICA
tr|A0A139WNB0|A0A139WNB0_TRICA
tr|A0A139WNB4|A0A139WNB4_TRICA
tr|A0A139WNC1|A0A139WNC1_TRICA
tr|A0A139WND2|A0A139WND2_TRICA
tr|A0A139WND4|A0A139WND4_TRICA
tr|A0A139WND6|A0A139WND6_TRICA
tr|A0A139WNE0|A0A139WNE0_TRICA
tr|A0A139WNE1|A0A139WNE1_TRICA
tr|A0A139WNE3|A0A139WNE3_TRICA
tr|A0A139WNE4|A0A139WNE4_TRICA
tr|A0A139WNE6|A0A139WNE6_TRICA
tr|A0A139WNG0|A0A139WNG0_TRICA
tr|A0A139WNG1|A0A139WNG1_TRICA
tr|A0A139WNG5|A0A139WNG5_TRICA
tr|A0A139WNG6|A0A139WNG6_TRICA
tr|A0A139WNG9|A0A139WNG9_TRICA
tr|A0A139WNH0|A0A139WNH0_TRICA
tr|A0A139WNH1|A0A139WNH1_TRICA
tr|A0A139WNH3|A0A139WNH3_TRICA
tr|A0A139WNH9|A0A139WNH9_TRICA
tr|A0A139WNI2|A0A139WNI2_TRICA
tr|A0A139WNI4|A0A139WNI4_TRICA
tr|A0A139WNI8|A0A139WNI8_TRICA
tr|A0A139WNJ0|A0A139WNJ0_TRICA
tr|A0A139WNJ3|A0A139WNJ3_TRICA
tr|A0A139WNJ4|A0A139WNJ4_TRICA
tr|A0A139WNJ9|A0A139WNJ9_TRICA
tr|A0A139WNK5|A0A139WNK5_TRICA
tr|A0A139WNK8|A0A139WNK8_TRICA
tr|A0A139WNL5|A0A139WNL5_TRICA
tr|A0A139WNL7|A0A139WNL7_TRICA
tr|A0A139WNL9|A0A139WNL9_TRICA
tr|A0A139WNM1|A0A139WNM1_TRICA
tr|A0A139WNM6|A0A139WNM6_TRICA
tr|A0A139WNN2|A0A139WNN2_TRICA
tr|A0A139WNN4|A0A139WNN4_TRICA
tr|A0A139WNN8|A0A139WNN8_TRICA
tr|A0A139WNP0|A0A139WNP0_TRICA
tr|A0A139WNQ6|A0A139WNQ6_TRICA
tr|A0A139WNR2|A0A139WNR2_TRICA
tr|A0A139WNR3|A0A139WNR3_TRICA
tr|A0A139WNR4|A0A139WNR4_TRICA
tr|A0A139WNR6|A0A139WNR6_TRICA
tr|A0A139WNR9|A0A139WNR9_TRICA
tr|A0A139WNS0|A0A139WNS0_TRICA
tr|A0A139WNS5|A0A139WNS5_TRICA
tr|A0A139WNT3|A0A139WNT3_TRICA
tr|A0A139WNT8|A0A139WNT8_TRICA
tr|A0A139WNT9|A0A139WNT9_TRICA
tr|A0A139WNU7|A0A139WNU7_TRICA
tr|A0A139WNV5|A0A139WNV5_TRICA
tr|A0A139WNW3|A0A139WNW3_TRICA
tr|A0A139WNW7|A0A139WNW7_TRICA
tr|A0A139WNX2|A0A139WNX2_TRICA
tr|A0A139WNX5|A0A139WNX5_TRICA
tr|A0A139WNZ0|A0A139WNZ0_TRICA
tr|A0A139WNZ7|A0A139WNZ7_TRICA
tr|A0A139WP15|A0A139WP15_TRICA
tr|A0A139WP16|A0A139WP16_TRICA
tr|A0A139WP33|A0A139WP33_TRICA
tr|A0A139WP34|A0A139WP34_TRICA
tr|A0A139WP39|A0A139WP39_TRICA
tr|A0A139WP42|A0A139WP42_TRICA
tr|A0A139WP43|A0A139WP43_TRICA
tr|A0A139WP48|A0A139WP48_TRICA
tr|A0A139WP50|A0A139WP50_TRICA
tr|A0A139WP51|A0A139WP51_TRICA
tr|A0A139WP53|A0A139WP53_TRICA
tr|A0A139WP54|A0A139WP54_TRICA
tr|A0A139WP63|A0A139WP63_TRICA
tr|A0A139WP65|A0A139WP65_TRICA
tr|A0A139WP73|A0A139WP73_TRICA
tr|A0A139WP81|A0A139WP81_TRICA
tr|A0A139WP84|A0A139WP84_TRICA
tr|A0A139WP87|A0A139WP87_TRICA
tr|A0A139WP88|A0A139WP88_TRICA
tr|A0A139WP89|A0A139WP89_TRICA
tr|A0A139WP95|A0A139WP95_TRICA
tr|A0A139WPA5|A0A139WPA5_TRICA
tr|A0A139WPB1|A0A139WPB1_TRICA
tr|A0A139WPC0|A0A139WPC0_TRICA
tr|A0A139WPC5|A0A139WPC5_TRICA
tr|A0A139WPD4|A0A139WPD4_TRICA
tr|A0A139WPD5|A0A139WPD5_TRICA
tr|A0A139WPE1|A0A139WPE1_TRICA
tr|A0A139WPE7|A0A139WPE7_TRICA
tr|A0A139WPF0|A0A139WPF0_TRICA
tr|A0A139WPG2|A0A139WPG2_TRICA
tr|A0A139WPH6|A0A139WPH6_TRICA
tr|A0A139WPH7|A0A139WPH7_TRICA
tr|A0A139WPH9|A0A139WPH9_TRICA
tr|A0A139WPI0|A0A139WPI0_TRICA
tr|A0A139WPI2|A0A139WPI2_TRICA
tr|A0A139WPJ2|A0A139WPJ2_TRICA
tr|A0A139WPJ3|A0A139WPJ3_TRICA
tr|A0A139WPJ8|A0A139WPJ8_TRICA
tr|A0A139WPK7|A0A139WPK7_TRICA
tr|A0A139WPL0|A0A139WPL0_TRICA
tr|A0A139WPL3|A0A139WPL3_TRICA
tr|A0A139WPM4|A0A139WPM4_TRICA
tr|A0A139WPM6|A0A139WPM6_TRICA
tr|A0A139WPN7|A0A139WPN7_TRICA
tr|A0A139WPP6|A0A139WPP6_TRICA
tr|A0A139WPP9|A0A139WPP9_TRICA
tr|A0A139WPQ1|A0A139WPQ1_TRICA
tr|A0A139WPQ2|A0A139WPQ2_TRICA
tr|A0A139WPQ4|A0A139WPQ4_TRICA
tr|A0A139WPQ9|A0A139WPQ9_TRICA
tr|A0A139WPR0|A0A139WPR0_TRICA
tr|A0A139WPR8|A0A139WPR8_TRICA
tr|A0A139WPS0|A0A139WPS0_TRICA
tr|A0A139WPS1|A0A139WPS1_TRICA
tr|A0A139WPS5|A0A139WPS5_TRICA
tr|A0A139WPS6|A0A139WPS6_TRICA
tr|A0A139WPS7|A0A139WPS7_TRICA
tr|A0A139WPT4|A0A139WPT4_TRICA
tr|A0A139WPU2|A0A139WPU2_TRICA
tr|A0A139WPU3|A0A139WPU3_TRICA
tr|A0A139WPU6|A0A139WPU6_TRICA
tr|A2AX70|A2AX70_TRICA
tr|A2AX85|A2AX85_TRICA
tr|A2AX95|A2AX95_TRICA
tr|A2AX96|A2AX96_TRICA
tr|A2AX97|A2AX97_TRICA
tr|A2AX98|A2AX98_TRICA
tr|A2AXA4|A2AXA4_TRICA
tr|A2AXA5|A2AXA5_TRICA
tr|A2AXC3|A2AXC3_TRICA
tr|A8DIS4|A8DIS4_TRICA
tr|B7SB92|B7SB92_TRICA
tr|B8PUL8|B8PUL8_TRICA
tr|B8PUM1|B8PUM1_TRICA
tr|B8PUM2|B8PUM2_TRICA
tr|B8PUM4|B8PUM4_TRICA
tr|B8PUM5|B8PUM5_TRICA
tr|B8PUM8|B8PUM8_TRICA
tr|B8PUN1|B8PUN1_TRICA
tr|B8PUN6|B8PUN6_TRICA
tr|B8PUP0|B8PUP0_TRICA
tr|B8PUP3|B8PUP3_TRICA
tr|B8PUP4|B8PUP4_TRICA
tr|C0Z3R1|C0Z3R1_TRICA
tr|C0Z3S0|C0Z3S0_TRICA
tr|D0R8R2|D0R8R2_TRICA
tr|D1MAJ3|D1MAJ3_TRICA
tr|D1MAJ4|D1MAJ4_TRICA
tr|D1ZZ92|D1ZZ92_TRICA
tr|D1ZZ93|D1ZZ93_TRICA
tr|D1ZZ98|D1ZZ98_TRICA
tr|D1ZZA2|D1ZZA2_TRICA
tr|D1ZZA8|D1ZZA8_TRICA
tr|D1ZZB3|D1ZZB3_TRICA
tr|D1ZZD9|D1ZZD9_TRICA
tr|D1ZZE0|D1ZZE0_TRICA
tr|D1ZZE7|D1ZZE7_TRICA
tr|D1ZZF3|D1ZZF3_TRICA
tr|D1ZZF7|D1ZZF7_TRICA
tr|D1ZZG1|D1ZZG1_TRICA
tr|D1ZZG4|D1ZZG4_TRICA
tr|D1ZZG5|D1ZZG5_TRICA
tr|D1ZZH0|D1ZZH0_TRICA
tr|D1ZZH7|D1ZZH7_TRICA
tr|D1ZZH8|D1ZZH8_TRICA
tr|D1ZZI1|D1ZZI1_TRICA
tr|D1ZZI3|D1ZZI3_TRICA
tr|D1ZZI4|D1ZZI4_TRICA
tr|D1ZZI8|D1ZZI8_TRICA
tr|D1ZZJ0|D1ZZJ0_TRICA
tr|D1ZZJ1|D1ZZJ1_TRICA
tr|D1ZZJ2|D1ZZJ2_TRICA
tr|D1ZZJ3|D1ZZJ3_TRICA
tr|D1ZZK4|D1ZZK4_TRICA
tr|D1ZZK5|D1ZZK5_TRICA
tr|D1ZZK6|D1ZZK6_TRICA
tr|D1ZZK7|D1ZZK7_TRICA
tr|D1ZZK8|D1ZZK8_TRICA
tr|D1ZZL0|D1ZZL0_TRICA
tr|D1ZZL2|D1ZZL2_TRICA
tr|D1ZZN1|D1ZZN1_TRICA
tr|D1ZZN2|D1ZZN2_TRICA
tr|D1ZZN6|D1ZZN6_TRICA
tr|D1ZZN7|D1ZZN7_TRICA
tr|D1ZZN8|D1ZZN8_TRICA
tr|D1ZZP9|D1ZZP9_TRICA
tr|D1ZZQ0|D1ZZQ0_TRICA
tr|D1ZZQ1|D1ZZQ1_TRICA
tr|D1ZZQ3|D1ZZQ3_TRICA
tr|D1ZZQ4|D1ZZQ4_TRICA
tr|D1ZZQ5|D1ZZQ5_TRICA
tr|D1ZZR1|D1ZZR1_TRICA
tr|D1ZZR5|D1ZZR5_TRICA
tr|D1ZZR6|D1ZZR6_TRICA
tr|D1ZZS5|D1ZZS5_TRICA
tr|D1ZZS6|D1ZZS6_TRICA
tr|D1ZZS7|D1ZZS7_TRICA
tr|D1ZZS8|D1ZZS8_TRICA
tr|D1ZZS9|D1ZZS9_TRICA
tr|D1ZZT6|D1ZZT6_TRICA
tr|D1ZZT7|D1ZZT7_TRICA
tr|D1ZZT8|D1ZZT8_TRICA
tr|D1ZZT9|D1ZZT9_TRICA
tr|D1ZZU0|D1ZZU0_TRICA
tr|D1ZZU1|D1ZZU1_TRICA
tr|D1ZZU3|D1ZZU3_TRICA
tr|D1ZZV5|D1ZZV5_TRICA
tr|D1ZZV7|D1ZZV7_TRICA
tr|D1ZZV8|D1ZZV8_TRICA
tr|D1ZZV9|D1ZZV9_TRICA
tr|D1ZZW0|D1ZZW0_TRICA
tr|D1ZZW2|D1ZZW2_TRICA
tr|D1ZZW3|D1ZZW3_TRICA
tr|D1ZZW4|D1ZZW4_TRICA
tr|D1ZZY1|D1ZZY1_TRICA
tr|D1ZZY3|D1ZZY3_TRICA
tr|D1ZZZ1|D1ZZZ1_TRICA
tr|D1ZZZ5|D1ZZZ5_TRICA
tr|D1ZZZ6|D1ZZZ6_TRICA
tr|D2A003|D2A003_TRICA
tr|D2A007|D2A007_TRICA
tr|D2A018|D2A018_TRICA
tr|D2A019|D2A019_TRICA
tr|D2A020|D2A020_TRICA
tr|D2A023|D2A023_TRICA
tr|D2A026|D2A026_TRICA
tr|D2A040|D2A040_TRICA
tr|D2A045|D2A045_TRICA
tr|D2A048|D2A048_TRICA
tr|D2A050|D2A050_TRICA
tr|D2A061|D2A061_TRICA
tr|D2A068|D2A068_TRICA
tr|D2A069|D2A069_TRICA
tr|D2A080|D2A080_TRICA
tr|D2A087|D2A087_TRICA
tr|D2A092|D2A092_TRICA
tr|D2A093|D2A093_TRICA
tr|D2A0A5|D2A0A5_TRICA
tr|D2A0C5|D2A0C5_TRICA
tr|D2A0C7|D2A0C7_TRICA
tr|D2A0C8|D2A0C8_TRICA
tr|D2A0C9|D2A0C9_TRICA
tr|D2A0D0|D2A0D0_TRICA
tr|D2A0D1|D2A0D1_TRICA
tr|D2A0D7|D2A0D7_TRICA
tr|D2A0E5|D2A0E5_TRICA
tr|D2A0F1|D2A0F1_TRICA
tr|D2A0F4|D2A0F4_TRICA
tr|D2A0F5|D2A0F5_TRICA
tr|D2A0F6|D2A0F6_TRICA
tr|D2A0G3|D2A0G3_TRICA
tr|D2A0G4|D2A0G4_TRICA
tr|D2A0G5|D2A0G5_TRICA
tr|D2A0G6|D2A0G6_TRICA
tr|D2A0G7|D2A0G7_TRICA
tr|D2A0H1|D2A0H1_TRICA
tr|D2A0H2|D2A0H2_TRICA
tr|D2A0H3|D2A0H3_TRICA
tr|D2A0I6|D2A0I6_TRICA
tr|D2A0J5|D2A0J5_TRICA
tr|D2A0K1|D2A0K1_TRICA
tr|D2A0K8|D2A0K8_TRICA
tr|D2A0L1|D2A0L1_TRICA
tr|D2A0L2|D2A0L2_TRICA
tr|D2A0L3|D2A0L3_TRICA
tr|D2A0L4|D2A0L4_TRICA
tr|D2A0L5|D2A0L5_TRICA
tr|D2A0L6|D2A0L6_TRICA
tr|D2A0L9|D2A0L9_TRICA
tr|D2A0M1|D2A0M1_TRICA
tr|D2A0M2|D2A0M2_TRICA
tr|D2A0M6|D2A0M6_TRICA
tr|D2A0N8|D2A0N8_TRICA
tr|D2A0P3|D2A0P3_TRICA
tr|D2A0P7|D2A0P7_TRICA
tr|D2A0P8|D2A0P8_TRICA
tr|D2A0Q0|D2A0Q0_TRICA
tr|D2A0Q2|D2A0Q2_TRICA
tr|D2A0Q3|D2A0Q3_TRICA
tr|D2A0R4|D2A0R4_TRICA
tr|D2A0R5|D2A0R5_TRICA
tr|D2A0R6|D2A0R6_TRICA
tr|D2A0R7|D2A0R7_TRICA
tr|D2A0R8|D2A0R8_TRICA
tr|D2A0R9|D2A0R9_TRICA
tr|D2A0S1|D2A0S1_TRICA
tr|D2A0T8|D2A0T8_TRICA
tr|D2A0T9|D2A0T9_TRICA
tr|D2A0U3|D2A0U3_TRICA
tr|D2A0V5|D2A0V5_TRICA
tr|D2A0V6|D2A0V6_TRICA
tr|D2A0V9|D2A0V9_TRICA
tr|D2A0Y6|D2A0Y6_TRICA
tr|D2A0Z6|D2A0Z6_TRICA
tr|D2A0Z7|D2A0Z7_TRICA
tr|D2A0Z8|D2A0Z8_TRICA
tr|D2A106|D2A106_TRICA
tr|D2A107|D2A107_TRICA
tr|D2A108|D2A108_TRICA
tr|D2A115|D2A115_TRICA
tr|D2A116|D2A116_TRICA
tr|D2A117|D2A117_TRICA
tr|D2A118|D2A118_TRICA
tr|D2A122|D2A122_TRICA
tr|D2A137|D2A137_TRICA
tr|D2A145|D2A145_TRICA
tr|D2A146|D2A146_TRICA
tr|D2A149|D2A149_TRICA
tr|D2A160|D2A160_TRICA
tr|D2A170|D2A170_TRICA
tr|D2A172|D2A172_TRICA
tr|D2A174|D2A174_TRICA
tr|D2A175|D2A175_TRICA
tr|D2A176|D2A176_TRICA
tr|D2A177|D2A177_TRICA
tr|D2A178|D2A178_TRICA
tr|D2A191|D2A191_TRICA
tr|D2A193|D2A193_TRICA
tr|D2A194|D2A194_TRICA
tr|D2A1A5|D2A1A5_TRICA
tr|D2A1A6|D2A1A6_TRICA
tr|D2A1B0|D2A1B0_TRICA
tr|D2A1B2|D2A1B2_TRICA
tr|D2A1B4|D2A1B4_TRICA
tr|D2A1B5|D2A1B5_TRICA
tr|D2A1B7|D2A1B7_TRICA
tr|D2A1C6|D2A1C6_TRICA
tr|D2A1D1|D2A1D1_TRICA
tr|D2A1D2|D2A1D2_TRICA
tr|D2A1D3|D2A1D3_TRICA
tr|D2A1D4|D2A1D4_TRICA
tr|D2A1D5|D2A1D5_TRICA
tr|D2A1D6|D2A1D6_TRICA
tr|D2A1D8|D2A1D8_TRICA
tr|D2A1D9|D2A1D9_TRICA
tr|D2A1E0|D2A1E0_TRICA
tr|D2A1E3|D2A1E3_TRICA
tr|D2A1E9|D2A1E9_TRICA
tr|D2A1G7|D2A1G7_TRICA
tr|D2A1G8|D2A1G8_TRICA
tr|D2A1G9|D2A1G9_TRICA
tr|D2A1H1|D2A1H1_TRICA
tr|D2A1I3|D2A1I3_TRICA
tr|D2A1J1|D2A1J1_TRICA
tr|D2A1K1|D2A1K1_TRICA
tr|D2A1K2|D2A1K2_TRICA
tr|D2A1K3|D2A1K3_TRICA
tr|D2A1L7|D2A1L7_TRICA
tr|D2A1L8|D2A1L8_TRICA
tr|D2A1L9|D2A1L9_TRICA
tr|D2A1M2|D2A1M2_TRICA
tr|D2A1M3|D2A1M3_TRICA
tr|D2A1M4|D2A1M4_TRICA
tr|D2A1N5|D2A1N5_TRICA
tr|D2A1Q8|D2A1Q8_TRICA
tr|D2A1R0|D2A1R0_TRICA
tr|D2A1R1|D2A1R1_TRICA
tr|D2A1S9|D2A1S9_TRICA
tr|D2A1U4|D2A1U4_TRICA
tr|D2A1U5|D2A1U5_TRICA
tr|D2A1U6|D2A1U6_TRICA
tr|D2A1U8|D2A1U8_TRICA
tr|D2A1V0|D2A1V0_TRICA
tr|D2A1W4|D2A1W4_TRICA
tr|D2A1Z0|D2A1Z0_TRICA
tr|D2A1Z7|D2A1Z7_TRICA
tr|D2A1Z9|D2A1Z9_TRICA
tr|D2A200|D2A200_TRICA
tr|D2A203|D2A203_TRICA
tr|D2A220|D2A220_TRICA
tr|D2A223|D2A223_TRICA
tr|D2A226|D2A226_TRICA
tr|D2A227|D2A227_TRICA
tr|D2A229|D2A229_TRICA
tr|D2A230|D2A230_TRICA
tr|D2A231|D2A231_TRICA
tr|D2A240|D2A240_TRICA
tr|D2A247|D2A247_TRICA
tr|D2A250|D2A250_TRICA
tr|D2A251|D2A251_TRICA
tr|D2A274|D2A274_TRICA
tr|D2A279|D2A279_TRICA
tr|D2A280|D2A280_TRICA
tr|D2A281|D2A281_TRICA
tr|D2A2B1|D2A2B1_TRICA
tr|D2A2B5|D2A2B5_TRICA
tr|D2A2B6|D2A2B6_TRICA
tr|D2A2C3|D2A2C3_TRICA
tr|D2A2C7|D2A2C7_TRICA
tr|D2A2C8|D2A2C8_TRICA
tr|D2A2C9|D2A2C9_TRICA
tr|D2A2D0|D2A2D0_TRICA
tr|D2A2D8|D2A2D8_TRICA
tr|D2A2G9|D2A2G9_TRICA
tr|D2A2J1|D2A2J1_TRICA
tr|D2A2J2|D2A2J2_TRICA
tr|D2A2J4|D2A2J4_TRICA
tr|D2A2J5|D2A2J5_TRICA
tr|D2A2L5|D2A2L5_TRICA
tr|D2A2M3|D2A2M3_TRICA
tr|D2A2P1|D2A2P1_TRICA
tr|D2A2P9|D2A2P9_TRICA
tr|D2A2Q0|D2A2Q0_TRICA
tr|D2A2R6|D2A2R6_TRICA
tr|D2A2R9|D2A2R9_TRICA
tr|D2A2S5|D2A2S5_TRICA
tr|D2A2S7|D2A2S7_TRICA
tr|D2A2U9|D2A2U9_TRICA
tr|D2A2V2|D2A2V2_TRICA
tr|D2A2V3|D2A2V3_TRICA
tr|D2A2V7|D2A2V7_TRICA
tr|D2A2W0|D2A2W0_TRICA
tr|D2A2W2|D2A2W2_TRICA
tr|D2A2X2|D2A2X2_TRICA
tr|D2A2X3|D2A2X3_TRICA
tr|D2A2X4|D2A2X4_TRICA
tr|D2A2X6|D2A2X6_TRICA
tr|D2A2X8|D2A2X8_TRICA
tr|D2A2Y0|D2A2Y0_TRICA
tr|D2A2Y1|D2A2Y1_TRICA
tr|D2A2Y3|D2A2Y3_TRICA
tr|D2A2Y4|D2A2Y4_TRICA
tr|D2A2Y6|D2A2Y6_TRICA
tr|D2A2Y7|D2A2Y7_TRICA
tr|D2A2Z1|D2A2Z1_TRICA
tr|D2A2Z4|D2A2Z4_TRICA
tr|D2A2Z7|D2A2Z7_TRICA
tr|D2A2Z9|D2A2Z9_TRICA
tr|D2A300|D2A300_TRICA
tr|D2A302|D2A302_TRICA
tr|D2A312|D2A312_TRICA
tr|D2A315|D2A315_TRICA
tr|D2A316|D2A316_TRICA
tr|D2A317|D2A317_TRICA
tr|D2A320|D2A320_TRICA
tr|D2A330|D2A330_TRICA
tr|D2A349|D2A349_TRICA
tr|D2A352|D2A352_TRICA
tr|D2A385|D2A385_TRICA
tr|D2A392|D2A392_TRICA
tr|D2A398|D2A398_TRICA
tr|D2A399|D2A399_TRICA
tr|D2A3A0|D2A3A0_TRICA
tr|D2A3A1|D2A3A1_TRICA
tr|D2A3A4|D2A3A4_TRICA
tr|D2A3C7|D2A3C7_TRICA
tr|D2A3C8|D2A3C8_TRICA
tr|D2A3C9|D2A3C9_TRICA
tr|D2A3D0|D2A3D0_TRICA
tr|D2A3D4|D2A3D4_TRICA
tr|D2A3D6|D2A3D6_TRICA
tr|D2A3D9|D2A3D9_TRICA
tr|D2A3G0|D2A3G0_TRICA
tr|D2A3G1|D2A3G1_TRICA
tr|D2A3G2|D2A3G2_TRICA
tr|D2A3G3|D2A3G3_TRICA
tr|D2A3G6|D2A3G6_TRICA
tr|D2A3G7|D2A3G7_TRICA
tr|D2A3H0|D2A3H0_TRICA
tr|D2A3H8|D2A3H8_TRICA
tr|D2A3I7|D2A3I7_TRICA
tr|D2A3J3|D2A3J3_TRICA
tr|D2A3J8|D2A3J8_TRICA
tr|D2A3K3|D2A3K3_TRICA
tr|D2A3M6|D2A3M6_TRICA
tr|D2A3M8|D2A3M8_TRICA
tr|D2A3M9|D2A3M9_TRICA
tr|D2A3P3|D2A3P3_TRICA
tr|D2A3Q2|D2A3Q2_TRICA
tr|D2A3Q7|D2A3Q7_TRICA
tr|D2A3R0|D2A3R0_TRICA
tr|D2A3R1|D2A3R1_TRICA
tr|D2A3R2|D2A3R2_TRICA
tr|D2A3R3|D2A3R3_TRICA
tr|D2A3R5|D2A3R5_TRICA
tr|D2A3R6|D2A3R6_TRICA
tr|D2A3R7|D2A3R7_TRICA
tr|D2A3R8|D2A3R8_TRICA
tr|D2A3R9|D2A3R9_TRICA
tr|D2A3S0|D2A3S0_TRICA
tr|D2A3T1|D2A3T1_TRICA
tr|D2A3T8|D2A3T8_TRICA
tr|D2A3U9|D2A3U9_TRICA
tr|D2A3V1|D2A3V1_TRICA
tr|D2A3V4|D2A3V4_TRICA
tr|D2A3W0|D2A3W0_TRICA
tr|D2A3X1|D2A3X1_TRICA
tr|D2A3Z3|D2A3Z3_TRICA
tr|D2A3Z4|D2A3Z4_TRICA
tr|D2A3Z6|D2A3Z6_TRICA
tr|D2A3Z7|D2A3Z7_TRICA
tr|D2A3Z8|D2A3Z8_TRICA
tr|D2A400|D2A400_TRICA
tr|D2A406|D2A406_TRICA
tr|D2A408|D2A408_TRICA
tr|D2A409|D2A409_TRICA
tr|D2A415|D2A415_TRICA
tr|D2A419|D2A419_TRICA
tr|D2A426|D2A426_TRICA
tr|D2A434|D2A434_TRICA
tr|D2A435|D2A435_TRICA
tr|D2A458|D2A458_TRICA
tr|D2A463|D2A463_TRICA
tr|D2A465|D2A465_TRICA
tr|D2A473|D2A473_TRICA
tr|D2A476|D2A476_TRICA
tr|D2A478|D2A478_TRICA
tr|D2A484|D2A484_TRICA
tr|D2A485|D2A485_TRICA
tr|D2A486|D2A486_TRICA
tr|D2A487|D2A487_TRICA
tr|D2A488|D2A488_TRICA
tr|D2A489|D2A489_TRICA
tr|D2A491|D2A491_TRICA
tr|D2A497|D2A497_TRICA
tr|D2A4A1|D2A4A1_TRICA
tr|D2A4A6|D2A4A6_TRICA
tr|D2A4A8|D2A4A8_TRICA
tr|D2A4B1|D2A4B1_TRICA
tr|D2A4C8|D2A4C8_TRICA
tr|D2A4D1|D2A4D1_TRICA
tr|D2A4D4|D2A4D4_TRICA
tr|D2A4D8|D2A4D8_TRICA
tr|D2A4E0|D2A4E0_TRICA
tr|D2A4E6|D2A4E6_TRICA
tr|D2A4E7|D2A4E7_TRICA
tr|D2A4E8|D2A4E8_TRICA
tr|D2A4F2|D2A4F2_TRICA
tr|D2A4F3|D2A4F3_TRICA
tr|D2A4F4|D2A4F4_TRICA
tr|D2A4F6|D2A4F6_TRICA
tr|D2A4F7|D2A4F7_TRICA
tr|D2A4G8|D2A4G8_TRICA
tr|D2A4H3|D2A4H3_TRICA
tr|D2A4H9|D2A4H9_TRICA
tr|D2A4I1|D2A4I1_TRICA
tr|D2A4I2|D2A4I2_TRICA
tr|D2A4I4|D2A4I4_TRICA
tr|D2A4I5|D2A4I5_TRICA
tr|D2A4I6|D2A4I6_TRICA
tr|D2A4I7|D2A4I7_TRICA
tr|D2A4J6|D2A4J6_TRICA
tr|D2A4J8|D2A4J8_TRICA
tr|D2A4K2|D2A4K2_TRICA
tr|D2A4L2|D2A4L2_TRICA
tr|D2A4L4|D2A4L4_TRICA
tr|D2A4L5|D2A4L5_TRICA
tr|D2A4L6|D2A4L6_TRICA
tr|D2A4L8|D2A4L8_TRICA
tr|D2A4L9|D2A4L9_TRICA
tr|D2A4M2|D2A4M2_TRICA
tr|D2A4M3|D2A4M3_TRICA
tr|D2A4N0|D2A4N0_TRICA
tr|D2A4N6|D2A4N6_TRICA
tr|D2A4P2|D2A4P2_TRICA
tr|D2A4P3|D2A4P3_TRICA
tr|D2A4Q4|D2A4Q4_TRICA
tr|D2A4Q6|D2A4Q6_TRICA
tr|D2A4T7|D2A4T7_TRICA
tr|D2A4W8|D2A4W8_TRICA
tr|D2A4X0|D2A4X0_TRICA
tr|D2A4Y3|D2A4Y3_TRICA
tr|D2A4Y6|D2A4Y6_TRICA
tr|D2A4Z3|D2A4Z3_TRICA
tr|D2A4Z4|D2A4Z4_TRICA
tr|D2A4Z5|D2A4Z5_TRICA
tr|D2A4Z6|D2A4Z6_TRICA
tr|D2A4Z7|D2A4Z7_TRICA
tr|D2A500|D2A500_TRICA
tr|D2A513|D2A513_TRICA
tr|D2A538|D2A538_TRICA
tr|D2A548|D2A548_TRICA
tr|D2A562|D2A562_TRICA
tr|D2A566|D2A566_TRICA
tr|D2A567|D2A567_TRICA
tr|D2A573|D2A573_TRICA
tr|D2A582|D2A582_TRICA
tr|D2A588|D2A588_TRICA
tr|D2A598|D2A598_TRICA
tr|D2A599|D2A599_TRICA
tr|D2A5A0|D2A5A0_TRICA
tr|D2A5A9|D2A5A9_TRICA
tr|D2A5B3|D2A5B3_TRICA
tr|D2A5B7|D2A5B7_TRICA
tr|D2A5C6|D2A5C6_TRICA
tr|D2A5C7|D2A5C7_TRICA
tr|D2A5C9|D2A5C9_TRICA
tr|D2A5D0|D2A5D0_TRICA
tr|D2A5D3|D2A5D3_TRICA
tr|D2A5D7|D2A5D7_TRICA
tr|D2A5E3|D2A5E3_TRICA
tr|D2A5E4|D2A5E4_TRICA
tr|D2A5E8|D2A5E8_TRICA
tr|D2A5E9|D2A5E9_TRICA
tr|D2A5F0|D2A5F0_TRICA
tr|D2A5F7|D2A5F7_TRICA
tr|D2A5F8|D2A5F8_TRICA
tr|D2A5G1|D2A5G1_TRICA
tr|D2A5J5|D2A5J5_TRICA
tr|D2A5K1|D2A5K1_TRICA
tr|D2A5K5|D2A5K5_TRICA
tr|D2A5K6|D2A5K6_TRICA
tr|D2A5L0|D2A5L0_TRICA
tr|D2A5L1|D2A5L1_TRICA
tr|D2A5L2|D2A5L2_TRICA
tr|D2A5L4|D2A5L4_TRICA
tr|D2A5M2|D2A5M2_TRICA
tr|D2A5M3|D2A5M3_TRICA
tr|D2A5M7|D2A5M7_TRICA
tr|D2A5M9|D2A5M9_TRICA
tr|D2A5Q4|D2A5Q4_TRICA
tr|D2A5Q5|D2A5Q5_TRICA
tr|D2A5R0|D2A5R0_TRICA
tr|D2A5R6|D2A5R6_TRICA
tr|D2A5S4|D2A5S4_TRICA
tr|D2A5S7|D2A5S7_TRICA
tr|D2A5T0|D2A5T0_TRICA
tr|D2A5T1|D2A5T1_TRICA
tr|D2A5U7|D2A5U7_TRICA
tr|D2A5V6|D2A5V6_TRICA
tr|D2A5W0|D2A5W0_TRICA
tr|D2A5W4|D2A5W4_TRICA
tr|D2A5W5|D2A5W5_TRICA
tr|D2A5W9|D2A5W9_TRICA
tr|D2A5X6|D2A5X6_TRICA
tr|D2A5Y4|D2A5Y4_TRICA
tr|D2A5Y5|D2A5Y5_TRICA
tr|D2A5Y8|D2A5Y8_TRICA
tr|D2A5Y9|D2A5Y9_TRICA
tr|D2A5Z0|D2A5Z0_TRICA
tr|D2A601|D2A601_TRICA
tr|D2A602|D2A602_TRICA
tr|D2A603|D2A603_TRICA
tr|D2A612|D2A612_TRICA
tr|D2A613|D2A613_TRICA
tr|D2A614|D2A614_TRICA
tr|D2A615|D2A615_TRICA
tr|D2A617|D2A617_TRICA
tr|D2A618|D2A618_TRICA
tr|D2A638|D2A638_TRICA
tr|D2A645|D2A645_TRICA
tr|D2A647|D2A647_TRICA
tr|D2A653|D2A653_TRICA
tr|D2A655|D2A655_TRICA
tr|D2A659|D2A659_TRICA
tr|D2A670|D2A670_TRICA
tr|D2A677|D2A677_TRICA
tr|D2A678|D2A678_TRICA
tr|D2A679|D2A679_TRICA
tr|D2A680|D2A680_TRICA
tr|D2A684|D2A684_TRICA
tr|D2A696|D2A696_TRICA
tr|D2A6A3|D2A6A3_TRICA
tr|D2A6B1|D2A6B1_TRICA
tr|D2A6B6|D2A6B6_TRICA
tr|D2A6B7|D2A6B7_TRICA
tr|D2A6C4|D2A6C4_TRICA
tr|D2A6C7|D2A6C7_TRICA
tr|D2A6E9|D2A6E9_TRICA
tr|D2A6G1|D2A6G1_TRICA
tr|D2A6G2|D2A6G2_TRICA
tr|D2A6G7|D2A6G7_TRICA
tr|D2A6G8|D2A6G8_TRICA
tr|D2A6G9|D2A6G9_TRICA
tr|D2A6H2|D2A6H2_TRICA
tr|D2A6H4|D2A6H4_TRICA
tr|D2A6H7|D2A6H7_TRICA
tr|D2A6H8|D2A6H8_TRICA
tr|D2A6I6|D2A6I6_TRICA
tr|D2A6I8|D2A6I8_TRICA
tr|D2A6J0|D2A6J0_TRICA
tr|D2CFX4|D2CFX4_TRICA
tr|D2CFX5|D2CFX5_TRICA
tr|D2CFX8|D2CFX8_TRICA
tr|D2CFX9|D2CFX9_TRICA
tr|D2CFY0|D2CFY0_TRICA
tr|D2CFY1|D2CFY1_TRICA
tr|D2CFY5|D2CFY5_TRICA
tr|D2CFY8|D2CFY8_TRICA
tr|D2CFY9|D2CFY9_TRICA
tr|D2CFZ0|D2CFZ0_TRICA
tr|D2CFZ1|D2CFZ1_TRICA
tr|D2CFZ2|D2CFZ2_TRICA
tr|D2CFZ4|D2CFZ4_TRICA
tr|D2CG03|D2CG03_TRICA
tr|D2CG07|D2CG07_TRICA
tr|D2CG12|D2CG12_TRICA
tr|D2CG13|D2CG13_TRICA
tr|D2CG14|D2CG14_TRICA
tr|D2CG19|D2CG19_TRICA
tr|D2CG20|D2CG20_TRICA
tr|D2CG25|D2CG25_TRICA
tr|D2CG34|D2CG34_TRICA
tr|D2CG36|D2CG36_TRICA
tr|D2CG37|D2CG37_TRICA
tr|D2CG42|D2CG42_TRICA
tr|D2CG45|D2CG45_TRICA
tr|D2CG47|D2CG47_TRICA
tr|D2CG60|D2CG60_TRICA
tr|D2CG61|D2CG61_TRICA
tr|D2CG64|D2CG64_TRICA
tr|D2CG67|D2CG67_TRICA
tr|D2EE68|D2EE68_TRICA
tr|D6W673|D6W673_TRICA
tr|D6W677|D6W677_TRICA
tr|D6W678|D6W678_TRICA
tr|D6W691|D6W691_TRICA
tr|D6W6A0|D6W6A0_TRICA
tr|D6W6B1|D6W6B1_TRICA
tr|D6W6D5|D6W6D5_TRICA
tr|D6W6F0|D6W6F0_TRICA
tr|D6W6F3|D6W6F3_TRICA
tr|D6W6F5|D6W6F5_TRICA
tr|D6W6G3|D6W6G3_TRICA
tr|D6W6H0|D6W6H0_TRICA
tr|D6W6H1|D6W6H1_TRICA
tr|D6W6H2|D6W6H2_TRICA
tr|D6W6H3|D6W6H3_TRICA
tr|D6W6I1|D6W6I1_TRICA
tr|D6W6I4|D6W6I4_TRICA
tr|D6W6I8|D6W6I8_TRICA
tr|D6W6J5|D6W6J5_TRICA
tr|D6W6K2|D6W6K2_TRICA
tr|D6W6K3|D6W6K3_TRICA
tr|D6W6K4|D6W6K4_TRICA
tr|D6W6L0|D6W6L0_TRICA
tr|D6W6L3|D6W6L3_TRICA
tr|D6W6M8|D6W6M8_TRICA
tr|D6W6N0|D6W6N0_TRICA
tr|D6W6P1|D6W6P1_TRICA
tr|D6W6P5|D6W6P5_TRICA
tr|D6W6Q7|D6W6Q7_TRICA
tr|D6W6Q8|D6W6Q8_TRICA
tr|D6W6Q9|D6W6Q9_TRICA
tr|D6W6R0|D6W6R0_TRICA
tr|D6W6R1|D6W6R1_TRICA
tr|D6W6R2|D6W6R2_TRICA
tr|D6W6S1|D6W6S1_TRICA
tr|D6W6S2|D6W6S2_TRICA
tr|D6W6S3|D6W6S3_TRICA
tr|D6W6S4|D6W6S4_TRICA
tr|D6W6T1|D6W6T1_TRICA
tr|D6W6T2|D6W6T2_TRICA
tr|D6W6T5|D6W6T5_TRICA
tr|D6W6U1|D6W6U1_TRICA
tr|D6W6U3|D6W6U3_TRICA
tr|D6W6U6|D6W6U6_TRICA
tr|D6W6U8|D6W6U8_TRICA
tr|D6W6U9|D6W6U9_TRICA
tr|D6W6V2|D6W6V2_TRICA
tr|D6W6V7|D6W6V7_TRICA
tr|D6W6W1|D6W6W1_TRICA
tr|D6W6W9|D6W6W9_TRICA
tr|D6W6X9|D6W6X9_TRICA
tr|D6W6Y3|D6W6Y3_TRICA
tr|D6W6Y7|D6W6Y7_TRICA
tr|D6W6Y8|D6W6Y8_TRICA
tr|D6W6Z0|D6W6Z0_TRICA
tr|D6W6Z1|D6W6Z1_TRICA
tr|D6W6Z3|D6W6Z3_TRICA
tr|D6W6Z8|D6W6Z8_TRICA
tr|D6W705|D6W705_TRICA
tr|D6W706|D6W706_TRICA
tr|D6W714|D6W714_TRICA
tr|D6W725|D6W725_TRICA
tr|D6W739|D6W739_TRICA
tr|D6W742|D6W742_TRICA
tr|D6W746|D6W746_TRICA
tr|D6W753|D6W753_TRICA
tr|D6W767|D6W767_TRICA
tr|D6W769|D6W769_TRICA
tr|D6W773|D6W773_TRICA
tr|D6W7A1|D6W7A1_TRICA
tr|D6W7A2|D6W7A2_TRICA
tr|D6W7A4|D6W7A4_TRICA
tr|D6W7A7|D6W7A7_TRICA
tr|D6W7D9|D6W7D9_TRICA
tr|D6W7E4|D6W7E4_TRICA
tr|D6W7E8|D6W7E8_TRICA
tr|D6W7F2|D6W7F2_TRICA
tr|D6W7G5|D6W7G5_TRICA
tr|D6W7G6|D6W7G6_TRICA
tr|D6W7H0|D6W7H0_TRICA
tr|D6W7H4|D6W7H4_TRICA
tr|D6W7H9|D6W7H9_TRICA
tr|D6W7I1|D6W7I1_TRICA
tr|D6W7I6|D6W7I6_TRICA
tr|D6W7I7|D6W7I7_TRICA
tr|D6W7J4|D6W7J4_TRICA
tr|D6W7K5|D6W7K5_TRICA
tr|D6W7K7|D6W7K7_TRICA
tr|D6W7K8|D6W7K8_TRICA
tr|D6W7L6|D6W7L6_TRICA
tr|D6W7M0|D6W7M0_TRICA
tr|D6W7M1|D6W7M1_TRICA
tr|D6W7M2|D6W7M2_TRICA
tr|D6W7M7|D6W7M7_TRICA
tr|D6W7N3|D6W7N3_TRICA
tr|D6W7N6|D6W7N6_TRICA
tr|D6W7N7|D6W7N7_TRICA
tr|D6W7N9|D6W7N9_TRICA
tr|D6W7P2|D6W7P2_TRICA
tr|D6W7P6|D6W7P6_TRICA
tr|D6W7P9|D6W7P9_TRICA
tr|D6W7Q0|D6W7Q0_TRICA
tr|D6W7Q6|D6W7Q6_TRICA
tr|D6W7Q8|D6W7Q8_TRICA
tr|D6W7S6|D6W7S6_TRICA
tr|D6W7U1|D6W7U1_TRICA
tr|D6W7U3|D6W7U3_TRICA
tr|D6W7U9|D6W7U9_TRICA
tr|D6W7X3|D6W7X3_TRICA
tr|D6W7X4|D6W7X4_TRICA
tr|D6W7X5|D6W7X5_TRICA
tr|D6W7Y7|D6W7Y7_TRICA
tr|D6W810|D6W810_TRICA
tr|D6W818|D6W818_TRICA
tr|D6W826|D6W826_TRICA
tr|D6W831|D6W831_TRICA
tr|D6W841|D6W841_TRICA
tr|D6W842|D6W842_TRICA
tr|D6W850|D6W850_TRICA
tr|D6W856|D6W856_TRICA
tr|D6W869|D6W869_TRICA
tr|D6W870|D6W870_TRICA
tr|D6W871|D6W871_TRICA
tr|D6W892|D6W892_TRICA
tr|D6W896|D6W896_TRICA
tr|D6W898|D6W898_TRICA
tr|D6W8E1|D6W8E1_TRICA
tr|D6W8E9|D6W8E9_TRICA
tr|D6W8F1|D6W8F1_TRICA
tr|D6W8F5|D6W8F5_TRICA
tr|D6W8F6|D6W8F6_TRICA
tr|D6W8F7|D6W8F7_TRICA
tr|D6W8F8|D6W8F8_TRICA
tr|D6W8F9|D6W8F9_TRICA
tr|D6W8G4|D6W8G4_TRICA
tr|D6W8H9|D6W8H9_TRICA
tr|D6W8J9|D6W8J9_TRICA
tr|D6W8K5|D6W8K5_TRICA
tr|D6W8M3|D6W8M3_TRICA
tr|D6W8M8|D6W8M8_TRICA
tr|D6W8P7|D6W8P7_TRICA
tr|D6W8Q1|D6W8Q1_TRICA
tr|D6W8Q7|D6W8Q7_TRICA
tr|D6W8R3|D6W8R3_TRICA
tr|D6W8R4|D6W8R4_TRICA
tr|D6W8R6|D6W8R6_TRICA
tr|D6W8R8|D6W8R8_TRICA
tr|D6W8T5|D6W8T5_TRICA
tr|D6W8T7|D6W8T7_TRICA
tr|D6W8U4|D6W8U4_TRICA
tr|D6W8U5|D6W8U5_TRICA
tr|D6W8U6|D6W8U6_TRICA
tr|D6W8U8|D6W8U8_TRICA
tr|D6W8U9|D6W8U9_TRICA
tr|D6W8V1|D6W8V1_TRICA
tr|D6W8V2|D6W8V2_TRICA
tr|D6W8V4|D6W8V4_TRICA
tr|D6W8V7|D6W8V7_TRICA
tr|D6W8X2|D6W8X2_TRICA
tr|D6W8Y1|D6W8Y1_TRICA
tr|D6W8Y4|D6W8Y4_TRICA
tr|D6W8Y5|D6W8Y5_TRICA
tr|D6W8Y6|D6W8Y6_TRICA
tr|D6W8Y7|D6W8Y7_TRICA
tr|D6W902|D6W902_TRICA
tr|D6W904|D6W904_TRICA
tr|D6W907|D6W907_TRICA
tr|D6W908|D6W908_TRICA
tr|D6W909|D6W909_TRICA
tr|D6W910|D6W910_TRICA
tr|D6W911|D6W911_TRICA
tr|D6W913|D6W913_TRICA
tr|D6W914|D6W914_TRICA
tr|D6W916|D6W916_TRICA
tr|D6W917|D6W917_TRICA
tr|D6W918|D6W918_TRICA
tr|D6W919|D6W919_TRICA
tr|D6W920|D6W920_TRICA
tr|D6W924|D6W924_TRICA
tr|D6W925|D6W925_TRICA
tr|D6W926|D6W926_TRICA
tr|D6W927|D6W927_TRICA
tr|D6W929|D6W929_TRICA
tr|D6W932|D6W932_TRICA
tr|D6W934|D6W934_TRICA
tr|D6W937|D6W937_TRICA
tr|D6W941|D6W941_TRICA
tr|D6W942|D6W942_TRICA
tr|D6W943|D6W943_TRICA
tr|D6W956|D6W956_TRICA
tr|D6W963|D6W963_TRICA
tr|D6W965|D6W965_TRICA
tr|D6W966|D6W966_TRICA
tr|D6W981|D6W981_TRICA
tr|D6W982|D6W982_TRICA
tr|D6W983|D6W983_TRICA
tr|D6W988|D6W988_TRICA
tr|D6W989|D6W989_TRICA
tr|D6W991|D6W991_TRICA
tr|D6W996|D6W996_TRICA
tr|D6W9D2|D6W9D2_TRICA
tr|D6W9E1|D6W9E1_TRICA
tr|D6W9F8|D6W9F8_TRICA
tr|D6W9F9|D6W9F9_TRICA
tr|D6W9H1|D6W9H1_TRICA
tr|D6W9H5|D6W9H5_TRICA
tr|D6W9J4|D6W9J4_TRICA
tr|D6W9K0|D6W9K0_TRICA
tr|D6W9K1|D6W9K1_TRICA
tr|D6W9K2|D6W9K2_TRICA
tr|D6W9K3|D6W9K3_TRICA
tr|D6W9K5|D6W9K5_TRICA
tr|D6W9K8|D6W9K8_TRICA
tr|D6W9L6|D6W9L6_TRICA
tr|D6W9N0|D6W9N0_TRICA
tr|D6W9P8|D6W9P8_TRICA
tr|D6W9R3|D6W9R3_TRICA
tr|D6W9S0|D6W9S0_TRICA
tr|D6W9U5|D6W9U5_TRICA
tr|D6W9V5|D6W9V5_TRICA
tr|D6W9V6|D6W9V6_TRICA
tr|D6W9W4|D6W9W4_TRICA
tr|D6W9W6|D6W9W6_TRICA
tr|D6W9X0|D6W9X0_TRICA
tr|D6W9Y9|D6W9Y9_TRICA
tr|D6W9Z0|D6W9Z0_TRICA
tr|D6W9Z5|D6W9Z5_TRICA
tr|D6W9Z7|D6W9Z7_TRICA
tr|D6W9Z9|D6W9Z9_TRICA
tr|D6WA00|D6WA00_TRICA
tr|D6WA01|D6WA01_TRICA
tr|D6WA02|D6WA02_TRICA
tr|D6WA03|D6WA03_TRICA
tr|D6WA04|D6WA04_TRICA
tr|D6WA05|D6WA05_TRICA
tr|D6WA06|D6WA06_TRICA
tr|D6WA08|D6WA08_TRICA
tr|D6WA09|D6WA09_TRICA
tr|D6WA36|D6WA36_TRICA
tr|D6WA37|D6WA37_TRICA
tr|D6WA39|D6WA39_TRICA
tr|D6WA40|D6WA40_TRICA
tr|D6WA52|D6WA52_TRICA
tr|D6WA68|D6WA68_TRICA
tr|D6WA69|D6WA69_TRICA
tr|D6WA75|D6WA75_TRICA
tr|D6WA78|D6WA78_TRICA
tr|D6WA79|D6WA79_TRICA
tr|D6WA82|D6WA82_TRICA
tr|D6WA85|D6WA85_TRICA
tr|D6WA88|D6WA88_TRICA
tr|D6WA91|D6WA91_TRICA
tr|D6WAA2|D6WAA2_TRICA
tr|D6WAA3|D6WAA3_TRICA
tr|D6WAA4|D6WAA4_TRICA
tr|D6WAB5|D6WAB5_TRICA
tr|D6WAC4|D6WAC4_TRICA
tr|D6WAC5|D6WAC5_TRICA
tr|D6WAC7|D6WAC7_TRICA
tr|D6WAD6|D6WAD6_TRICA
tr|D6WAD9|D6WAD9_TRICA
tr|D6WAE0|D6WAE0_TRICA
tr|D6WAE2|D6WAE2_TRICA
tr|D6WAG6|D6WAG6_TRICA
tr|D6WAG7|D6WAG7_TRICA
tr|D6WAH2|D6WAH2_TRICA
tr|D6WAI7|D6WAI7_TRICA
tr|D6WAJ4|D6WAJ4_TRICA
tr|D6WAL2|D6WAL2_TRICA
tr|D6WAL6|D6WAL6_TRICA
tr|D6WAM2|D6WAM2_TRICA
tr|D6WAN2|D6WAN2_TRICA
tr|D6WAN8|D6WAN8_TRICA
tr|D6WAP0|D6WAP0_TRICA
tr|D6WAP1|D6WAP1_TRICA
tr|D6WAP8|D6WAP8_TRICA
tr|D6WAQ2|D6WAQ2_TRICA
tr|D6WAR2|D6WAR2_TRICA
tr|D6WAR4|D6WAR4_TRICA
tr|D6WAR5|D6WAR5_TRICA
tr|D6WAR9|D6WAR9_TRICA
tr|D6WAS1|D6WAS1_TRICA
tr|D6WAS7|D6WAS7_TRICA
tr|D6WAS9|D6WAS9_TRICA
tr|D6WAT2|D6WAT2_TRICA
tr|D6WAT5|D6WAT5_TRICA
tr|D6WAT6|D6WAT6_TRICA
tr|D6WAT8|D6WAT8_TRICA
tr|D6WAT9|D6WAT9_TRICA
tr|D6WAU0|D6WAU0_TRICA
tr|D6WAU1|D6WAU1_TRICA
tr|D6WAU2|D6WAU2_TRICA
tr|D6WAU6|D6WAU6_TRICA
tr|D6WAV0|D6WAV0_TRICA
tr|D6WAW6|D6WAW6_TRICA
tr|D6WAY4|D6WAY4_TRICA
tr|D6WAZ8|D6WAZ8_TRICA
tr|D6WAZ9|D6WAZ9_TRICA
tr|D6WB01|D6WB01_TRICA
tr|D6WB02|D6WB02_TRICA
tr|D6WB03|D6WB03_TRICA
tr|D6WB11|D6WB11_TRICA
tr|D6WB17|D6WB17_TRICA
tr|D6WB26|D6WB26_TRICA
tr|D6WB36|D6WB36_TRICA
tr|D6WB45|D6WB45_TRICA
tr|D6WB62|D6WB62_TRICA
tr|D6WB66|D6WB66_TRICA
tr|D6WB68|D6WB68_TRICA
tr|D6WB71|D6WB71_TRICA
tr|D6WB72|D6WB72_TRICA
tr|D6WB79|D6WB79_TRICA
tr|D6WB81|D6WB81_TRICA
tr|D6WB86|D6WB86_TRICA
tr|D6WB90|D6WB90_TRICA
tr|D6WBB5|D6WBB5_TRICA
tr|D6WBB7|D6WBB7_TRICA
tr|D6WBB8|D6WBB8_TRICA
tr|D6WBB9|D6WBB9_TRICA
tr|D6WBC0|D6WBC0_TRICA
tr|D6WBC1|D6WBC1_TRICA
tr|D6WBC2|D6WBC2_TRICA
tr|D6WBC4|D6WBC4_TRICA
tr|D6WBC6|D6WBC6_TRICA
tr|D6WBC9|D6WBC9_TRICA
tr|D6WBD1|D6WBD1_TRICA
tr|D6WBD3|D6WBD3_TRICA
tr|D6WBD4|D6WBD4_TRICA
tr|D6WBD5|D6WBD5_TRICA
tr|D6WBD6|D6WBD6_TRICA
tr|D6WBF7|D6WBF7_TRICA
tr|D6WBG1|D6WBG1_TRICA
tr|D6WBG2|D6WBG2_TRICA
tr|D6WBG4|D6WBG4_TRICA
tr|D6WBG5|D6WBG5_TRICA
tr|D6WBG7|D6WBG7_TRICA
tr|D6WBG9|D6WBG9_TRICA
tr|D6WBH1|D6WBH1_TRICA
tr|D6WBI2|D6WBI2_TRICA
tr|D6WBI7|D6WBI7_TRICA
tr|D6WBI9|D6WBI9_TRICA
tr|D6WBJ0|D6WBJ0_TRICA
tr|D6WBJ4|D6WBJ4_TRICA
tr|D6WBJ5|D6WBJ5_TRICA
tr|D6WBL1|D6WBL1_TRICA
tr|D6WBL8|D6WBL8_TRICA
tr|D6WBM0|D6WBM0_TRICA
tr|D6WBM1|D6WBM1_TRICA
tr|D6WBM4|D6WBM4_TRICA
tr|D6WBM9|D6WBM9_TRICA
tr|D6WBN2|D6WBN2_TRICA
tr|D6WBP2|D6WBP2_TRICA
tr|D6WBP7|D6WBP7_TRICA
tr|D6WBP9|D6WBP9_TRICA
tr|D6WBQ1|D6WBQ1_TRICA
tr|D6WBQ2|D6WBQ2_TRICA
tr|D6WBQ3|D6WBQ3_TRICA
tr|D6WBQ4|D6WBQ4_TRICA
tr|D6WBQ7|D6WBQ7_TRICA
tr|D6WBR0|D6WBR0_TRICA
tr|D6WBR1|D6WBR1_TRICA
tr|D6WBR7|D6WBR7_TRICA
tr|D6WBR9|D6WBR9_TRICA
tr|D6WBS4|D6WBS4_TRICA
tr|D6WBS5|D6WBS5_TRICA
tr|D6WBS7|D6WBS7_TRICA
tr|D6WBT1|D6WBT1_TRICA
tr|D6WBT6|D6WBT6_TRICA
tr|D6WBT7|D6WBT7_TRICA
tr|D6WBU0|D6WBU0_TRICA
tr|D6WBU1|D6WBU1_TRICA
tr|D6WBU2|D6WBU2_TRICA
tr|D6WBU3|D6WBU3_TRICA
tr|D6WBU7|D6WBU7_TRICA
tr|D6WBV3|D6WBV3_TRICA
tr|D6WBW6|D6WBW6_TRICA
tr|D6WBX2|D6WBX2_TRICA
tr|D6WBX3|D6WBX3_TRICA
tr|D6WBX4|D6WBX4_TRICA
tr|D6WBY6|D6WBY6_TRICA
tr|D6WBY8|D6WBY8_TRICA
tr|D6WC09|D6WC09_TRICA
tr|D6WC10|D6WC10_TRICA
tr|D6WC11|D6WC11_TRICA
tr|D6WC12|D6WC12_TRICA
tr|D6WC13|D6WC13_TRICA
tr|D6WC14|D6WC14_TRICA
tr|D6WC17|D6WC17_TRICA
tr|D6WC22|D6WC22_TRICA
tr|D6WC24|D6WC24_TRICA
tr|D6WC25|D6WC25_TRICA
tr|D6WC26|D6WC26_TRICA
tr|D6WC56|D6WC56_TRICA
tr|D6WC62|D6WC62_TRICA
tr|D6WC64|D6WC64_TRICA
tr|D6WC66|D6WC66_TRICA
tr|D6WC67|D6WC67_TRICA
tr|D6WC68|D6WC68_TRICA
tr|D6WC69|D6WC69_TRICA
tr|D6WC77|D6WC77_TRICA
tr|D6WC80|D6WC80_TRICA
tr|D6WC88|D6WC88_TRICA
tr|D6WC89|D6WC89_TRICA
tr|D6WC93|D6WC93_TRICA
tr|D6WC94|D6WC94_TRICA
tr|D6WC95|D6WC95_TRICA
tr|D6WCA7|D6WCA7_TRICA
tr|D6WCB6|D6WCB6_TRICA
tr|D6WCB8|D6WCB8_TRICA
tr|D6WCC8|D6WCC8_TRICA
tr|D6WCD3|D6WCD3_TRICA
tr|D6WCD7|D6WCD7_TRICA
tr|D6WCE1|D6WCE1_TRICA
tr|D6WCE4|D6WCE4_TRICA
tr|D6WCE5|D6WCE5_TRICA
tr|D6WCE7|D6WCE7_TRICA
tr|D6WCE8|D6WCE8_TRICA
tr|D6WCG3|D6WCG3_TRICA
tr|D6WCG8|D6WCG8_TRICA
tr|D6WCG9|D6WCG9_TRICA
tr|D6WCH2|D6WCH2_TRICA
tr|D6WCH4|D6WCH4_TRICA
tr|D6WCH7|D6WCH7_TRICA
tr|D6WCI0|D6WCI0_TRICA
tr|D6WCI1|D6WCI1_TRICA
tr|D6WCI6|D6WCI6_TRICA
tr|D6WCI7|D6WCI7_TRICA
tr|D6WCI9|D6WCI9_TRICA
tr|D6WCJ6|D6WCJ6_TRICA
tr|D6WCK2|D6WCK2_TRICA
tr|D6WCK3|D6WCK3_TRICA
tr|D6WCK4|D6WCK4_TRICA
tr|D6WCK8|D6WCK8_TRICA
tr|D6WCM0|D6WCM0_TRICA
tr|D6WCM5|D6WCM5_TRICA
tr|D6WCM9|D6WCM9_TRICA
tr|D6WCN9|D6WCN9_TRICA
tr|D6WCR4|D6WCR4_TRICA
tr|D6WCS8|D6WCS8_TRICA
tr|D6WCW0|D6WCW0_TRICA
tr|D6WCW2|D6WCW2_TRICA
tr|D6WCY3|D6WCY3_TRICA
tr|D6WCY5|D6WCY5_TRICA
tr|D6WCZ0|D6WCZ0_TRICA
tr|D6WD24|D6WD24_TRICA
tr|D6WD25|D6WD25_TRICA
tr|D6WD29|D6WD29_TRICA
tr|D6WD34|D6WD34_TRICA
tr|D6WD35|D6WD35_TRICA
tr|D6WD36|D6WD36_TRICA
tr|D6WD38|D6WD38_TRICA
tr|D6WD39|D6WD39_TRICA
tr|D6WD43|D6WD43_TRICA
tr|D6WD44|D6WD44_TRICA
tr|D6WD58|D6WD58_TRICA
tr|D6WD60|D6WD60_TRICA
tr|D6WD87|D6WD87_TRICA
tr|D6WDA7|D6WDA7_TRICA
tr|D6WDC4|D6WDC4_TRICA
tr|D6WDC7|D6WDC7_TRICA
tr|D6WDD6|D6WDD6_TRICA
tr|D6WDD7|D6WDD7_TRICA
tr|D6WDF0|D6WDF0_TRICA
tr|D6WDF6|D6WDF6_TRICA
tr|D6WDG4|D6WDG4_TRICA
tr|D6WDG7|D6WDG7_TRICA
tr|D6WDG8|D6WDG8_TRICA
tr|D6WDG9|D6WDG9_TRICA
tr|D6WDH0|D6WDH0_TRICA
tr|D6WDH1|D6WDH1_TRICA
tr|D6WDH3|D6WDH3_TRICA
tr|D6WDH4|D6WDH4_TRICA
tr|D6WDH5|D6WDH5_TRICA
tr|D6WDH8|D6WDH8_TRICA
tr|D6WDI3|D6WDI3_TRICA
tr|D6WDI6|D6WDI6_TRICA
tr|D6WDI8|D6WDI8_TRICA
tr|D6WDJ1|D6WDJ1_TRICA
tr|D6WDK2|D6WDK2_TRICA
tr|D6WDK5|D6WDK5_TRICA
tr|D6WDK8|D6WDK8_TRICA
tr|D6WDL0|D6WDL0_TRICA
tr|D6WDL1|D6WDL1_TRICA
tr|D6WDL2|D6WDL2_TRICA
tr|D6WDL6|D6WDL6_TRICA
tr|D6WDL7|D6WDL7_TRICA
tr|D6WDL8|D6WDL8_TRICA
tr|D6WDL9|D6WDL9_TRICA
tr|D6WDM0|D6WDM0_TRICA
tr|D6WDM3|D6WDM3_TRICA
tr|D6WDM4|D6WDM4_TRICA
tr|D6WDM5|D6WDM5_TRICA
tr|D6WDM7|D6WDM7_TRICA
tr|D6WDN9|D6WDN9_TRICA
tr|D6WDP4|D6WDP4_TRICA
tr|D6WDQ8|D6WDQ8_TRICA
tr|D6WDR1|D6WDR1_TRICA
tr|D6WDR2|D6WDR2_TRICA
tr|D6WDR7|D6WDR7_TRICA
tr|D6WDS1|D6WDS1_TRICA
tr|D6WDS5|D6WDS5_TRICA
tr|D6WDS9|D6WDS9_TRICA
tr|D6WDU8|D6WDU8_TRICA
tr|D6WDV0|D6WDV0_TRICA
tr|D6WDV1|D6WDV1_TRICA
tr|D6WDV2|D6WDV2_TRICA
tr|D6WDV3|D6WDV3_TRICA
tr|D6WDV4|D6WDV4_TRICA
tr|D6WDV5|D6WDV5_TRICA
tr|D6WDV6|D6WDV6_TRICA
tr|D6WDV7|D6WDV7_TRICA
tr|D6WDV8|D6WDV8_TRICA
tr|D6WDV9|D6WDV9_TRICA
tr|D6WDW0|D6WDW0_TRICA
tr|D6WDW4|D6WDW4_TRICA
tr|D6WDW8|D6WDW8_TRICA
tr|D6WDX5|D6WDX5_TRICA
tr|D6WDZ2|D6WDZ2_TRICA
tr|D6WE04|D6WE04_TRICA
tr|D6WE06|D6WE06_TRICA
tr|D6WE07|D6WE07_TRICA
tr|D6WE08|D6WE08_TRICA
tr|D6WE09|D6WE09_TRICA
tr|D6WE21|D6WE21_TRICA
tr|D6WE22|D6WE22_TRICA
tr|D6WE25|D6WE25_TRICA
tr|D6WE26|D6WE26_TRICA
tr|D6WE30|D6WE30_TRICA
tr|D6WE45|D6WE45_TRICA
tr|D6WE50|D6WE50_TRICA
tr|D6WE51|D6WE51_TRICA
tr|D6WE52|D6WE52_TRICA
tr|D6WE65|D6WE65_TRICA
tr|D6WE83|D6WE83_TRICA
tr|D6WE87|D6WE87_TRICA
tr|D6WE95|D6WE95_TRICA
tr|D6WE96|D6WE96_TRICA
tr|D6WE99|D6WE99_TRICA
tr|D6WEA0|D6WEA0_TRICA
tr|D6WEA1|D6WEA1_TRICA
tr|D6WEB4|D6WEB4_TRICA
tr|D6WEB8|D6WEB8_TRICA
tr|D6WEB9|D6WEB9_TRICA
tr|D6WEC0|D6WEC0_TRICA
tr|D6WEC5|D6WEC5_TRICA
tr|D6WEF2|D6WEF2_TRICA
tr|D6WEF7|D6WEF7_TRICA
tr|D6WEF8|D6WEF8_TRICA
tr|D6WEG8|D6WEG8_TRICA
tr|D6WEH0|D6WEH0_TRICA
tr|D6WEH4|D6WEH4_TRICA
tr|D6WEH5|D6WEH5_TRICA
tr|D6WEH6|D6WEH6_TRICA
tr|D6WEH7|D6WEH7_TRICA
tr|D6WEI5|D6WEI5_TRICA
tr|D6WEK2|D6WEK2_TRICA
tr|D6WEK3|D6WEK3_TRICA
tr|D6WEL4|D6WEL4_TRICA
tr|D6WEL7|D6WEL7_TRICA
tr|D6WEL8|D6WEL8_TRICA
tr|D6WEM1|D6WEM1_TRICA
tr|D6WEM2|D6WEM2_TRICA
tr|D6WEM5|D6WEM5_TRICA
tr|D6WEM8|D6WEM8_TRICA
tr|D6WEN2|D6WEN2_TRICA
tr|D6WEP4|D6WEP4_TRICA
tr|D6WEP6|D6WEP6_TRICA
tr|D6WEP7|D6WEP7_TRICA
tr|D6WEQ2|D6WEQ2_TRICA
tr|D6WER8|D6WER8_TRICA
tr|D6WER9|D6WER9_TRICA
tr|D6WES0|D6WES0_TRICA
tr|D6WEU6|D6WEU6_TRICA
tr|D6WEV9|D6WEV9_TRICA
tr|D6WEW0|D6WEW0_TRICA
tr|D6WEW2|D6WEW2_TRICA
tr|D6WEW3|D6WEW3_TRICA
tr|D6WEW7|D6WEW7_TRICA
tr|D6WEX7|D6WEX7_TRICA
tr|D6WEY8|D6WEY8_TRICA
tr|D6WEZ1|D6WEZ1_TRICA
tr|D6WF31|D6WF31_TRICA
tr|D6WF52|D6WF52_TRICA
tr|D6WF53|D6WF53_TRICA
tr|D6WF57|D6WF57_TRICA
tr|D6WF58|D6WF58_TRICA
tr|D6WF59|D6WF59_TRICA
tr|D6WF60|D6WF60_TRICA
tr|D6WF76|D6WF76_TRICA
tr|D6WF81|D6WF81_TRICA
tr|D6WF86|D6WF86_TRICA
tr|D6WF92|D6WF92_TRICA
tr|D6WFA7|D6WFA7_TRICA
tr|D6WFA9|D6WFA9_TRICA
tr|D6WFB1|D6WFB1_TRICA
tr|D6WFB2|D6WFB2_TRICA
tr|D6WFB4|D6WFB4_TRICA
tr|D6WFB5|D6WFB5_TRICA
tr|D6WFB6|D6WFB6_TRICA
tr|D6WFB7|D6WFB7_TRICA
tr|D6WFB8|D6WFB8_TRICA
tr|D6WFB9|D6WFB9_TRICA
tr|D6WFC5|D6WFC5_TRICA
tr|D6WFC7|D6WFC7_TRICA
tr|D6WFC8|D6WFC8_TRICA
tr|D6WFD0|D6WFD0_TRICA
tr|D6WFE6|D6WFE6_TRICA
tr|D6WFE7|D6WFE7_TRICA
tr|D6WFF8|D6WFF8_TRICA
tr|D6WFG3|D6WFG3_TRICA
tr|D6WFG4|D6WFG4_TRICA
tr|D6WFG6|D6WFG6_TRICA
tr|D6WFG8|D6WFG8_TRICA
tr|D6WFH2|D6WFH2_TRICA
tr|D6WFH3|D6WFH3_TRICA
tr|D6WFH8|D6WFH8_TRICA
tr|D6WFI0|D6WFI0_TRICA
tr|D6WFI1|D6WFI1_TRICA
tr|D6WFI2|D6WFI2_TRICA
tr|D6WFI6|D6WFI6_TRICA
tr|D6WFJ0|D6WFJ0_TRICA
tr|D6WFJ5|D6WFJ5_TRICA
tr|D6WFK3|D6WFK3_TRICA
tr|D6WFM1|D6WFM1_TRICA
tr|D6WFN8|D6WFN8_TRICA
tr|D6WFP7|D6WFP7_TRICA
tr|D6WFT4|D6WFT4_TRICA
tr|D6WFT5|D6WFT5_TRICA
tr|D6WFT7|D6WFT7_TRICA
tr|D6WFU4|D6WFU4_TRICA
tr|D6WFU7|D6WFU7_TRICA
tr|D6WFV9|D6WFV9_TRICA
tr|D6WFW1|D6WFW1_TRICA
tr|D6WFX0|D6WFX0_TRICA
tr|D6WFY8|D6WFY8_TRICA
tr|D6WFY9|D6WFY9_TRICA
tr|D6WFZ0|D6WFZ0_TRICA
tr|D6WG01|D6WG01_TRICA
tr|D6WG05|D6WG05_TRICA
tr|D6WG06|D6WG06_TRICA
tr|D6WG07|D6WG07_TRICA
tr|D6WG08|D6WG08_TRICA
tr|D6WG09|D6WG09_TRICA
tr|D6WG11|D6WG11_TRICA
tr|D6WG12|D6WG12_TRICA
tr|D6WG13|D6WG13_TRICA
tr|D6WG14|D6WG14_TRICA
tr|D6WG15|D6WG15_TRICA
tr|D6WG16|D6WG16_TRICA
tr|D6WG22|D6WG22_TRICA
tr|D6WG23|D6WG23_TRICA
tr|D6WG24|D6WG24_TRICA
tr|D6WG25|D6WG25_TRICA
tr|D6WG26|D6WG26_TRICA
tr|D6WG27|D6WG27_TRICA
tr|D6WG28|D6WG28_TRICA
tr|D6WG29|D6WG29_TRICA
tr|D6WG30|D6WG30_TRICA
tr|D6WG31|D6WG31_TRICA
tr|D6WG32|D6WG32_TRICA
tr|D6WG33|D6WG33_TRICA
tr|D6WG34|D6WG34_TRICA
tr|D6WG35|D6WG35_TRICA
tr|D6WG36|D6WG36_TRICA
tr|D6WG37|D6WG37_TRICA
tr|D6WG47|D6WG47_TRICA
tr|D6WG48|D6WG48_TRICA
tr|D6WG52|D6WG52_TRICA
tr|D6WG75|D6WG75_TRICA
tr|D6WG79|D6WG79_TRICA
tr|D6WG81|D6WG81_TRICA
tr|D6WG83|D6WG83_TRICA
tr|D6WG86|D6WG86_TRICA
tr|D6WGB0|D6WGB0_TRICA
tr|D6WGC6|D6WGC6_TRICA
tr|D6WGC9|D6WGC9_TRICA
tr|D6WGG9|D6WGG9_TRICA
tr|D6WGH4|D6WGH4_TRICA
tr|D6WGH9|D6WGH9_TRICA
tr|D6WGI0|D6WGI0_TRICA
tr|D6WGI2|D6WGI2_TRICA
tr|D6WGL8|D6WGL8_TRICA
tr|D6WGM1|D6WGM1_TRICA
tr|D6WGM2|D6WGM2_TRICA
tr|D6WGN3|D6WGN3_TRICA
tr|D6WGN5|D6WGN5_TRICA
tr|D6WGN6|D6WGN6_TRICA
tr|D6WGN8|D6WGN8_TRICA
tr|D6WGR2|D6WGR2_TRICA
tr|D6WGS5|D6WGS5_TRICA
tr|D6WGS6|D6WGS6_TRICA
tr|D6WGS8|D6WGS8_TRICA
tr|D6WGT6|D6WGT6_TRICA
tr|D6WGU0|D6WGU0_TRICA
tr|D6WGV9|D6WGV9_TRICA
tr|D6WGW1|D6WGW1_TRICA
tr|D6WGW4|D6WGW4_TRICA
tr|D6WGW7|D6WGW7_TRICA
tr|D6WGZ2|D6WGZ2_TRICA
tr|D6WGZ3|D6WGZ3_TRICA
tr|D6WGZ4|D6WGZ4_TRICA
tr|D6WGZ5|D6WGZ5_TRICA
tr|D6WH40|D6WH40_TRICA
tr|D6WH50|D6WH50_TRICA
tr|D6WH52|D6WH52_TRICA
tr|D6WH55|D6WH55_TRICA
tr|D6WH56|D6WH56_TRICA
tr|D6WH58|D6WH58_TRICA
tr|D6WH62|D6WH62_TRICA
tr|D6WH64|D6WH64_TRICA
tr|D6WH66|D6WH66_TRICA
tr|D6WH68|D6WH68_TRICA
tr|D6WH69|D6WH69_TRICA
tr|D6WH71|D6WH71_TRICA
tr|D6WH72|D6WH72_TRICA
tr|D6WH73|D6WH73_TRICA
tr|D6WH76|D6WH76_TRICA
tr|D6WH80|D6WH80_TRICA
tr|D6WH82|D6WH82_TRICA
tr|D6WH83|D6WH83_TRICA
tr|D6WH90|D6WH90_TRICA
tr|D6WH96|D6WH96_TRICA
tr|D6WHA2|D6WHA2_TRICA
tr|D6WHA3|D6WHA3_TRICA
tr|D6WHB3|D6WHB3_TRICA
tr|D6WHB4|D6WHB4_TRICA
tr|D6WHB5|D6WHB5_TRICA
tr|D6WHB6|D6WHB6_TRICA
tr|D6WHB7|D6WHB7_TRICA
tr|D6WHB9|D6WHB9_TRICA
tr|D6WHC0|D6WHC0_TRICA
tr|D6WHC7|D6WHC7_TRICA
tr|D6WHC8|D6WHC8_TRICA
tr|D6WHE7|D6WHE7_TRICA
tr|D6WHF5|D6WHF5_TRICA
tr|D6WHF7|D6WHF7_TRICA
tr|D6WHG1|D6WHG1_TRICA
tr|D6WHG9|D6WHG9_TRICA
tr|D6WHH2|D6WHH2_TRICA
tr|D6WHH4|D6WHH4_TRICA
tr|D6WHH5|D6WHH5_TRICA
tr|D6WHH6|D6WHH6_TRICA
tr|D6WHH8|D6WHH8_TRICA
tr|D6WHJ3|D6WHJ3_TRICA
tr|D6WHJ5|D6WHJ5_TRICA
tr|D6WHL5|D6WHL5_TRICA
tr|D6WHM4|D6WHM4_TRICA
tr|D6WHM9|D6WHM9_TRICA
tr|D6WHN5|D6WHN5_TRICA
tr|D6WHN8|D6WHN8_TRICA
tr|D6WHP2|D6WHP2_TRICA
tr|D6WHP7|D6WHP7_TRICA
tr|D6WHP9|D6WHP9_TRICA
tr|D6WHQ2|D6WHQ2_TRICA
tr|D6WHR4|D6WHR4_TRICA
tr|D6WHS7|D6WHS7_TRICA
tr|D6WHT8|D6WHT8_TRICA
tr|D6WHU7|D6WHU7_TRICA
tr|D6WHU9|D6WHU9_TRICA
tr|D6WHV0|D6WHV0_TRICA
tr|D6WHV1|D6WHV1_TRICA
tr|D6WHV3|D6WHV3_TRICA
tr|D6WHV6|D6WHV6_TRICA
tr|D6WHW7|D6WHW7_TRICA
tr|D6WHW8|D6WHW8_TRICA
tr|D6WHY2|D6WHY2_TRICA
tr|D6WHY3|D6WHY3_TRICA
tr|D6WHY4|D6WHY4_TRICA
tr|D6WHY5|D6WHY5_TRICA
tr|D6WHY6|D6WHY6_TRICA
tr|D6WHY8|D6WHY8_TRICA
tr|D6WHZ5|D6WHZ5_TRICA
tr|D6WHZ6|D6WHZ6_TRICA
tr|D6WI16|D6WI16_TRICA
tr|D6WI22|D6WI22_TRICA
tr|D6WI37|D6WI37_TRICA
tr|D6WI44|D6WI44_TRICA
tr|D6WI45|D6WI45_TRICA
tr|D6WI50|D6WI50_TRICA
tr|D6WI58|D6WI58_TRICA
tr|D6WI68|D6WI68_TRICA
tr|D6WI69|D6WI69_TRICA
tr|D6WI71|D6WI71_TRICA
tr|D6WI79|D6WI79_TRICA
tr|D6WI81|D6WI81_TRICA
tr|D6WI82|D6WI82_TRICA
tr|D6WI86|D6WI86_TRICA
tr|D6WI88|D6WI88_TRICA
tr|D6WI99|D6WI99_TRICA
tr|D6WIA0|D6WIA0_TRICA
tr|D6WIA1|D6WIA1_TRICA
tr|D6WIC4|D6WIC4_TRICA
tr|D6WIC6|D6WIC6_TRICA
tr|D6WIC9|D6WIC9_TRICA
tr|D6WIE0|D6WIE0_TRICA
tr|D6WIE3|D6WIE3_TRICA
tr|D6WIE4|D6WIE4_TRICA
tr|D6WIG1|D6WIG1_TRICA
tr|D6WIG2|D6WIG2_TRICA
tr|D6WIG3|D6WIG3_TRICA
tr|D6WIG6|D6WIG6_TRICA
tr|D6WII3|D6WII3_TRICA
tr|D6WII4|D6WII4_TRICA
tr|D6WII5|D6WII5_TRICA
tr|D6WII6|D6WII6_TRICA
tr|D6WIK2|D6WIK2_TRICA
tr|D6WIK4|D6WIK4_TRICA
tr|D6WIK6|D6WIK6_TRICA
tr|D6WIL4|D6WIL4_TRICA
tr|D6WIL7|D6WIL7_TRICA
tr|D6WIM1|D6WIM1_TRICA
tr|D6WIM3|D6WIM3_TRICA
tr|D6WIM5|D6WIM5_TRICA
tr|D6WIM6|D6WIM6_TRICA
tr|D6WIN3|D6WIN3_TRICA
tr|D6WIP7|D6WIP7_TRICA
tr|D6WIP8|D6WIP8_TRICA
tr|D6WIP9|D6WIP9_TRICA
tr|D6WIQ0|D6WIQ0_TRICA
tr|D6WIR1|D6WIR1_TRICA
tr|D6WIS0|D6WIS0_TRICA
tr|D6WIS6|D6WIS6_TRICA
tr|D6WIT2|D6WIT2_TRICA
tr|D6WIU4|D6WIU4_TRICA
tr|D6WIU5|D6WIU5_TRICA
tr|D6WIU6|D6WIU6_TRICA
tr|D6WIU7|D6WIU7_TRICA
tr|D6WIU8|D6WIU8_TRICA
tr|D6WIV3|D6WIV3_TRICA
tr|D6WIV4|D6WIV4_TRICA
tr|D6WIX7|D6WIX7_TRICA
tr|D6WIY1|D6WIY1_TRICA
tr|D6WIY3|D6WIY3_TRICA
tr|D6WIY5|D6WIY5_TRICA
tr|D6WIZ4|D6WIZ4_TRICA
tr|D6WIZ5|D6WIZ5_TRICA
tr|D6WIZ6|D6WIZ6_TRICA
tr|D6WIZ7|D6WIZ7_TRICA
tr|D6WIZ8|D6WIZ8_TRICA
tr|D6WJ03|D6WJ03_TRICA
tr|D6WJ05|D6WJ05_TRICA
tr|D6WJ07|D6WJ07_TRICA
tr|D6WJ10|D6WJ10_TRICA
tr|D6WJ11|D6WJ11_TRICA
tr|D6WJ16|D6WJ16_TRICA
tr|D6WJ18|D6WJ18_TRICA
tr|D6WJ32|D6WJ32_TRICA
tr|D6WJ42|D6WJ42_TRICA
tr|D6WJ48|D6WJ48_TRICA
tr|D6WJ49|D6WJ49_TRICA
tr|D6WJ50|D6WJ50_TRICA
tr|D6WJ51|D6WJ51_TRICA
tr|D6WJ61|D6WJ61_TRICA
tr|D6WJ79|D6WJ79_TRICA
tr|D6WJ82|D6WJ82_TRICA
tr|D6WJ83|D6WJ83_TRICA
tr|D6WJ92|D6WJ92_TRICA
tr|D6WJ93|D6WJ93_TRICA
tr|D6WJB7|D6WJB7_TRICA
tr|D6WJF0|D6WJF0_TRICA
tr|D6WJF5|D6WJF5_TRICA
tr|D6WJG7|D6WJG7_TRICA
tr|D6WJG9|D6WJG9_TRICA
tr|D6WJH1|D6WJH1_TRICA
tr|D6WJH4|D6WJH4_TRICA
tr|D6WJI4|D6WJI4_TRICA
tr|D6WJI5|D6WJI5_TRICA
tr|D6WJI9|D6WJI9_TRICA
tr|D6WJJ0|D6WJJ0_TRICA
tr|D6WJJ8|D6WJJ8_TRICA
tr|D6WJL6|D6WJL6_TRICA
tr|D6WJL8|D6WJL8_TRICA
tr|D6WJM0|D6WJM0_TRICA
tr|D6WJM2|D6WJM2_TRICA
tr|D6WJM7|D6WJM7_TRICA
tr|D6WJM8|D6WJM8_TRICA
tr|D6WJM9|D6WJM9_TRICA
tr|D6WJP2|D6WJP2_TRICA
tr|D6WJP4|D6WJP4_TRICA
tr|D6WJP5|D6WJP5_TRICA
tr|D6WJP8|D6WJP8_TRICA
tr|D6WJP9|D6WJP9_TRICA
tr|D6WJQ5|D6WJQ5_TRICA
tr|D6WJQ6|D6WJQ6_TRICA
tr|D6WJU0|D6WJU0_TRICA
tr|D6WJU7|D6WJU7_TRICA
tr|D6WJV6|D6WJV6_TRICA
tr|D6WJX2|D6WJX2_TRICA
tr|D6WJX3|D6WJX3_TRICA
tr|D6WJY7|D6WJY7_TRICA
tr|D6WJZ1|D6WJZ1_TRICA
tr|D6WJZ2|D6WJZ2_TRICA
tr|D6WJZ4|D6WJZ4_TRICA
tr|D6WJZ5|D6WJZ5_TRICA
tr|D6WJZ6|D6WJZ6_TRICA
tr|D6WJZ8|D6WJZ8_TRICA
tr|D6WJZ9|D6WJZ9_TRICA
tr|D6WK00|D6WK00_TRICA
tr|D6WK01|D6WK01_TRICA
tr|D6WK02|D6WK02_TRICA
tr|D6WK04|D6WK04_TRICA
tr|D6WK08|D6WK08_TRICA
tr|D6WK11|D6WK11_TRICA
tr|D6WK13|D6WK13_TRICA
tr|D6WK21|D6WK21_TRICA
tr|D6WK61|D6WK61_TRICA
tr|D6WK64|D6WK64_TRICA
tr|D6WK72|D6WK72_TRICA
tr|D6WK75|D6WK75_TRICA
tr|D6WK98|D6WK98_TRICA
tr|D6WKA3|D6WKA3_TRICA
tr|D6WKB0|D6WKB0_TRICA
tr|D6WKB1|D6WKB1_TRICA
tr|D6WKB3|D6WKB3_TRICA
tr|D6WKC3|D6WKC3_TRICA
tr|D6WKC4|D6WKC4_TRICA
tr|D6WKC5|D6WKC5_TRICA
tr|D6WKD7|D6WKD7_TRICA
tr|D6WKE4|D6WKE4_TRICA
tr|D6WKE5|D6WKE5_TRICA
tr|D6WKE8|D6WKE8_TRICA
tr|D6WKG4|D6WKG4_TRICA
tr|D6WKG5|D6WKG5_TRICA
tr|D6WKG8|D6WKG8_TRICA
tr|D6WKH8|D6WKH8_TRICA
tr|D6WKI7|D6WKI7_TRICA
tr|D6WKI8|D6WKI8_TRICA
tr|D6WKJ9|D6WKJ9_TRICA
tr|D6WKK1|D6WKK1_TRICA
tr|D6WKK6|D6WKK6_TRICA
tr|D6WKL3|D6WKL3_TRICA
tr|D6WKM4|D6WKM4_TRICA
tr|D6WKN6|D6WKN6_TRICA
tr|D6WKN9|D6WKN9_TRICA
tr|D6WKP7|D6WKP7_TRICA
tr|D6WKS9|D6WKS9_TRICA
tr|D6WKT3|D6WKT3_TRICA
tr|D6WKT4|D6WKT4_TRICA
tr|D6WKT6|D6WKT6_TRICA
tr|D6WKV9|D6WKV9_TRICA
tr|D6WKW0|D6WKW0_TRICA
tr|D6WKW1|D6WKW1_TRICA
tr|D6WKX0|D6WKX0_TRICA
tr|D6WKX1|D6WKX1_TRICA
tr|D6WKY1|D6WKY1_TRICA
tr|D6WKY7|D6WKY7_TRICA
tr|D6WL00|D6WL00_TRICA
tr|D6WL04|D6WL04_TRICA
tr|D6WL11|D6WL11_TRICA
tr|D6WL12|D6WL12_TRICA
tr|D6WL22|D6WL22_TRICA
tr|D6WL23|D6WL23_TRICA
tr|D6WL37|D6WL37_TRICA
tr|D6WL44|D6WL44_TRICA
tr|D6WL47|D6WL47_TRICA
tr|D6WL49|D6WL49_TRICA
tr|D6WL65|D6WL65_TRICA
tr|D6WL67|D6WL67_TRICA
tr|D6WL68|D6WL68_TRICA
tr|D6WL70|D6WL70_TRICA
tr|D6WL71|D6WL71_TRICA
tr|D6WL72|D6WL72_TRICA
tr|D6WL74|D6WL74_TRICA
tr|D6WL91|D6WL91_TRICA
tr|D6WL96|D6WL96_TRICA
tr|D6WL97|D6WL97_TRICA
tr|D6WL98|D6WL98_TRICA
tr|D6WLA4|D6WLA4_TRICA
tr|D6WLB3|D6WLB3_TRICA
tr|D6WLB8|D6WLB8_TRICA
tr|D6WLC3|D6WLC3_TRICA
tr|D6WLC9|D6WLC9_TRICA
tr|D6WLD2|D6WLD2_TRICA
tr|D6WLD4|D6WLD4_TRICA
tr|D6WLD5|D6WLD5_TRICA
tr|D6WLD6|D6WLD6_TRICA
tr|D6WLD7|D6WLD7_TRICA
tr|D6WLF0|D6WLF0_TRICA
tr|D6WLG4|D6WLG4_TRICA
tr|D6WLG8|D6WLG8_TRICA
tr|D6WLH2|D6WLH2_TRICA
tr|D6WLH4|D6WLH4_TRICA
tr|D6WLH7|D6WLH7_TRICA
tr|D6WLH8|D6WLH8_TRICA
tr|D6WLH9|D6WLH9_TRICA
tr|D6WLI0|D6WLI0_TRICA
tr|D6WLI1|D6WLI1_TRICA
tr|D6WLI3|D6WLI3_TRICA
tr|D6WLI4|D6WLI4_TRICA
tr|D6WLI6|D6WLI6_TRICA
tr|D6WLI7|D6WLI7_TRICA
tr|D6WLI8|D6WLI8_TRICA
tr|D6WLJ2|D6WLJ2_TRICA
tr|D6WLJ3|D6WLJ3_TRICA
tr|D6WLK4|D6WLK4_TRICA
tr|D6WLK5|D6WLK5_TRICA
tr|D6WLK6|D6WLK6_TRICA
tr|D6WLK7|D6WLK7_TRICA
tr|D6WLK9|D6WLK9_TRICA
tr|D6WLL8|D6WLL8_TRICA
tr|D6WLL9|D6WLL9_TRICA
tr|D6WLM0|D6WLM0_TRICA
tr|D6WLN8|D6WLN8_TRICA
tr|D6WLN9|D6WLN9_TRICA
tr|D6WLP3|D6WLP3_TRICA
tr|D6WLP6|D6WLP6_TRICA
tr|D6WLP7|D6WLP7_TRICA
tr|D6WLP9|D6WLP9_TRICA
tr|D6WLQ7|D6WLQ7_TRICA
tr|D6WLR4|D6WLR4_TRICA
tr|D6WLR9|D6WLR9_TRICA
tr|D6WLT2|D6WLT2_TRICA
tr|D6WLU1|D6WLU1_TRICA
tr|D6WLU2|D6WLU2_TRICA
tr|D6WLU3|D6WLU3_TRICA
tr|D6WLV5|D6WLV5_TRICA
tr|D6WLW7|D6WLW7_TRICA
tr|D6WLX2|D6WLX2_TRICA
tr|D6WLX4|D6WLX4_TRICA
tr|D6WLX7|D6WLX7_TRICA
tr|D6WM01|D6WM01_TRICA
tr|D6WM02|D6WM02_TRICA
tr|D6WM05|D6WM05_TRICA
tr|D6WM06|D6WM06_TRICA
tr|D6WM09|D6WM09_TRICA
tr|D6WM11|D6WM11_TRICA
tr|D6WM12|D6WM12_TRICA
tr|D6WM22|D6WM22_TRICA
tr|D6WM42|D6WM42_TRICA
tr|D6WM45|D6WM45_TRICA
tr|D6WM65|D6WM65_TRICA
tr|D6WM67|D6WM67_TRICA
tr|D6WM68|D6WM68_TRICA
tr|D6WM69|D6WM69_TRICA
tr|D6WM72|D6WM72_TRICA
tr|D6WM73|D6WM73_TRICA
tr|D6WM79|D6WM79_TRICA
tr|D6WMA3|D6WMA3_TRICA
tr|D6WMA6|D6WMA6_TRICA
tr|D6WMB5|D6WMB5_TRICA
tr|D6WMC0|D6WMC0_TRICA
tr|D6WMC1|D6WMC1_TRICA
tr|D6WMC2|D6WMC2_TRICA
tr|D6WMD2|D6WMD2_TRICA
tr|D6WME5|D6WME5_TRICA
tr|D6WMF9|D6WMF9_TRICA
tr|D6WMG0|D6WMG0_TRICA
tr|D6WMG2|D6WMG2_TRICA
tr|D6WMH0|D6WMH0_TRICA
tr|D6WMH1|D6WMH1_TRICA
tr|D6WMH2|D6WMH2_TRICA
tr|D6WMH4|D6WMH4_TRICA
tr|D6WMH5|D6WMH5_TRICA
tr|D6WMI4|D6WMI4_TRICA
tr|D6WMI5|D6WMI5_TRICA
tr|D6WMI6|D6WMI6_TRICA
tr|D6WMI8|D6WMI8_TRICA
tr|D6WMJ2|D6WMJ2_TRICA
tr|D6WMJ3|D6WMJ3_TRICA
tr|D6WMK3|D6WMK3_TRICA
tr|D6WMK4|D6WMK4_TRICA
tr|D6WMK5|D6WMK5_TRICA
tr|D6WMK6|D6WMK6_TRICA
tr|D6WMK7|D6WMK7_TRICA
tr|D6WMK9|D6WMK9_TRICA
tr|D6WML0|D6WML0_TRICA
tr|D6WMM0|D6WMM0_TRICA
tr|D6WMM1|D6WMM1_TRICA
tr|D6WMN9|D6WMN9_TRICA
tr|D6WMP0|D6WMP0_TRICA
tr|D6WMP1|D6WMP1_TRICA
tr|D6WMP2|D6WMP2_TRICA
tr|D6WMP3|D6WMP3_TRICA
tr|D6WMP4|D6WMP4_TRICA
tr|D6WMP5|D6WMP5_TRICA
tr|D6WMP6|D6WMP6_TRICA
tr|D6WMP9|D6WMP9_TRICA
tr|D6WMQ0|D6WMQ0_TRICA
tr|D6WMQ8|D6WMQ8_TRICA
tr|D6WMR4|D6WMR4_TRICA
tr|D6WMT2|D6WMT2_TRICA
tr|D6WMT5|D6WMT5_TRICA
tr|D6WMU8|D6WMU8_TRICA
tr|D6WMU9|D6WMU9_TRICA
tr|D6WMV0|D6WMV0_TRICA
tr|D6WMV1|D6WMV1_TRICA
tr|D6WMV3|D6WMV3_TRICA
tr|D6WMV4|D6WMV4_TRICA
tr|D6WMW3|D6WMW3_TRICA
tr|D6WMW5|D6WMW5_TRICA
tr|D6WMY2|D6WMY2_TRICA
tr|D6WMY3|D6WMY3_TRICA
tr|D6WMY4|D6WMY4_TRICA
tr|D6WMY5|D6WMY5_TRICA
tr|D6WMY7|D6WMY7_TRICA
tr|D6WMY8|D6WMY8_TRICA
tr|D6WMY9|D6WMY9_TRICA
tr|D6WMZ0|D6WMZ0_TRICA
tr|D6WN08|D6WN08_TRICA
tr|D6WN09|D6WN09_TRICA
tr|D6WN15|D6WN15_TRICA
tr|D6WN16|D6WN16_TRICA
tr|D6WN18|D6WN18_TRICA
tr|D6WN31|D6WN31_TRICA
tr|D6WN34|D6WN34_TRICA
tr|D6WN42|D6WN42_TRICA
tr|D6WN49|D6WN49_TRICA
tr|D6WN50|D6WN50_TRICA
tr|D6WN51|D6WN51_TRICA
tr|D6WN52|D6WN52_TRICA
tr|D6WN55|D6WN55_TRICA
tr|D6WN56|D6WN56_TRICA
tr|D6WN57|D6WN57_TRICA
tr|D6WN58|D6WN58_TRICA
tr|D6WN62|D6WN62_TRICA
tr|D6WN65|D6WN65_TRICA
tr|D6WN67|D6WN67_TRICA
tr|D6WN70|D6WN70_TRICA
tr|D6WN81|D6WN81_TRICA
tr|D6WN86|D6WN86_TRICA
tr|D6WN90|D6WN90_TRICA
tr|D6WN93|D6WN93_TRICA
tr|D6WN94|D6WN94_TRICA
tr|D6WN95|D6WN95_TRICA
tr|D6WNB4|D6WNB4_TRICA
tr|D6WNC1|D6WNC1_TRICA
tr|D6WNC4|D6WNC4_TRICA
tr|D6WND0|D6WND0_TRICA
tr|D6WND3|D6WND3_TRICA
tr|D6WND9|D6WND9_TRICA
tr|D6WNE0|D6WNE0_TRICA
tr|D6WNE4|D6WNE4_TRICA
tr|D6WNE6|D6WNE6_TRICA
tr|D6WNE8|D6WNE8_TRICA
tr|D6WNE9|D6WNE9_TRICA
tr|D6WNG0|D6WNG0_TRICA
tr|D6WNG9|D6WNG9_TRICA
tr|D6WNH8|D6WNH8_TRICA
tr|D6WNI1|D6WNI1_TRICA
tr|D6WNI2|D6WNI2_TRICA
tr|D6WNI3|D6WNI3_TRICA
tr|D6WNI4|D6WNI4_TRICA
tr|D6WNJ0|D6WNJ0_TRICA
tr|D6WNJ6|D6WNJ6_TRICA
tr|D6WNK9|D6WNK9_TRICA
tr|D6WNL6|D6WNL6_TRICA
tr|D6WNL9|D6WNL9_TRICA
tr|D6WNN8|D6WNN8_TRICA
tr|D6WNP3|D6WNP3_TRICA
tr|D6WNQ0|D6WNQ0_TRICA
tr|D6WNQ2|D6WNQ2_TRICA
tr|D6WNQ4|D6WNQ4_TRICA
tr|D6WNQ5|D6WNQ5_TRICA
tr|D6WNQ8|D6WNQ8_TRICA
tr|D6WNQ9|D6WNQ9_TRICA
tr|D6WNR6|D6WNR6_TRICA
tr|D6WNS1|D6WNS1_TRICA
tr|D6WNS2|D6WNS2_TRICA
tr|D6WNS7|D6WNS7_TRICA
tr|D6WNT0|D6WNT0_TRICA
tr|D6WNT1|D6WNT1_TRICA
tr|D6WNT8|D6WNT8_TRICA
tr|D6WNU2|D6WNU2_TRICA
tr|D6WNU3|D6WNU3_TRICA
tr|D6WNU4|D6WNU4_TRICA
tr|D6WNU9|D6WNU9_TRICA
tr|D6WNV4|D6WNV4_TRICA
tr|D6WNV6|D6WNV6_TRICA
tr|D6WNW0|D6WNW0_TRICA
tr|D6WNW4|D6WNW4_TRICA
tr|D6WNW5|D6WNW5_TRICA
tr|D6WNX8|D6WNX8_TRICA
tr|D6WNY2|D6WNY2_TRICA
tr|D6WP07|D6WP07_TRICA
tr|D6WP10|D6WP10_TRICA
tr|D6WP12|D6WP12_TRICA
tr|D6WP13|D6WP13_TRICA
tr|D6WP17|D6WP17_TRICA
tr|D6WP19|D6WP19_TRICA
tr|D6WP25|D6WP25_TRICA
tr|D6WP26|D6WP26_TRICA
tr|D6WP33|D6WP33_TRICA
tr|D6WP35|D6WP35_TRICA
tr|D6WP37|D6WP37_TRICA
tr|D6WP38|D6WP38_TRICA
tr|D6WP47|D6WP47_TRICA
tr|D6WP62|D6WP62_TRICA
tr|D6WP63|D6WP63_TRICA
tr|D6WP64|D6WP64_TRICA
tr|D6WP66|D6WP66_TRICA
tr|D6WP67|D6WP67_TRICA
tr|D6WP68|D6WP68_TRICA
tr|D6WP69|D6WP69_TRICA
tr|D6WP75|D6WP75_TRICA
tr|D6WP78|D6WP78_TRICA
tr|D6WP88|D6WP88_TRICA
tr|D6WP91|D6WP91_TRICA
tr|D6WP92|D6WP92_TRICA
tr|D6WPA4|D6WPA4_TRICA
tr|D6WPA5|D6WPA5_TRICA
tr|D6WPB0|D6WPB0_TRICA
tr|D6WPB1|D6WPB1_TRICA
tr|D6WPB5|D6WPB5_TRICA
tr|D6WPB9|D6WPB9_TRICA
tr|D6WPC1|D6WPC1_TRICA
tr|D6WPD6|D6WPD6_TRICA
tr|D6WPE0|D6WPE0_TRICA
tr|D6WPE7|D6WPE7_TRICA
tr|D6WPG6|D6WPG6_TRICA
tr|D6WPG9|D6WPG9_TRICA
tr|D6WPJ0|D6WPJ0_TRICA
tr|D6WPJ2|D6WPJ2_TRICA
tr|D6WPJ6|D6WPJ6_TRICA
tr|D6WPJ9|D6WPJ9_TRICA
tr|D6WPK3|D6WPK3_TRICA
tr|D6WPK6|D6WPK6_TRICA
tr|D6WPK8|D6WPK8_TRICA
tr|D6WPP1|D6WPP1_TRICA
tr|D6WPP5|D6WPP5_TRICA
tr|D6WPQ5|D6WPQ5_TRICA
tr|D6WPQ7|D6WPQ7_TRICA
tr|D6WPQ9|D6WPQ9_TRICA
tr|D6WPR1|D6WPR1_TRICA
tr|D6WPR8|D6WPR8_TRICA
tr|D6WPS0|D6WPS0_TRICA
tr|D6WPS2|D6WPS2_TRICA
tr|D6WPS4|D6WPS4_TRICA
tr|D6WPT0|D6WPT0_TRICA
tr|D6WPV4|D6WPV4_TRICA
tr|D6WPV5|D6WPV5_TRICA
tr|D6WPV8|D6WPV8_TRICA
tr|D6WPW1|D6WPW1_TRICA
tr|D6WPW2|D6WPW2_TRICA
tr|D6WPW3|D6WPW3_TRICA
tr|D6WPW9|D6WPW9_TRICA
tr|D6WPX1|D6WPX1_TRICA
tr|D6WPX2|D6WPX2_TRICA
tr|D6WPX3|D6WPX3_TRICA
tr|D6WPX4|D6WPX4_TRICA
tr|D6WPX5|D6WPX5_TRICA
tr|D6WPX9|D6WPX9_TRICA
tr|D6WPY2|D6WPY2_TRICA
tr|D6WPZ2|D6WPZ2_TRICA
tr|D6WQ05|D6WQ05_TRICA
tr|D6WQ12|D6WQ12_TRICA
tr|D6WQ14|D6WQ14_TRICA
tr|D6WQ17|D6WQ17_TRICA
tr|D6WQ24|D6WQ24_TRICA
tr|D6WQ27|D6WQ27_TRICA
tr|D6WQ30|D6WQ30_TRICA
tr|D6WQ33|D6WQ33_TRICA
tr|D6WQ34|D6WQ34_TRICA
tr|D6WQ36|D6WQ36_TRICA
tr|D6WQ42|D6WQ42_TRICA
tr|D6WQ49|D6WQ49_TRICA
tr|D6WQ81|D6WQ81_TRICA
tr|D6WQ95|D6WQ95_TRICA
tr|D6WQ98|D6WQ98_TRICA
tr|D6WQ99|D6WQ99_TRICA
tr|D6WQA8|D6WQA8_TRICA
tr|D6WQB0|D6WQB0_TRICA
tr|D6WQB1|D6WQB1_TRICA
tr|D6WQB2|D6WQB2_TRICA
tr|D6WQB7|D6WQB7_TRICA
tr|D6WQB8|D6WQB8_TRICA
tr|D6WQC5|D6WQC5_TRICA
tr|D6WQC6|D6WQC6_TRICA
tr|D6WQC8|D6WQC8_TRICA
tr|D6WQD0|D6WQD0_TRICA
tr|D6WQD1|D6WQD1_TRICA
tr|D6WQF0|D6WQF0_TRICA
tr|D6WQF3|D6WQF3_TRICA
tr|D6WQF4|D6WQF4_TRICA
tr|D6WQF5|D6WQF5_TRICA
tr|D6WQG4|D6WQG4_TRICA
tr|D6WQG8|D6WQG8_TRICA
tr|D6WQH5|D6WQH5_TRICA
tr|D6WQH8|D6WQH8_TRICA
tr|D6WQI0|D6WQI0_TRICA
tr|D6WQI9|D6WQI9_TRICA
tr|D6WQK3|D6WQK3_TRICA
tr|D6WQK6|D6WQK6_TRICA
tr|D6WQL7|D6WQL7_TRICA
tr|D6WQL8|D6WQL8_TRICA
tr|D6WQL9|D6WQL9_TRICA
tr|D6WQM0|D6WQM0_TRICA
tr|D6WQM2|D6WQM2_TRICA
tr|D6WQM4|D6WQM4_TRICA
tr|D6WQM5|D6WQM5_TRICA
tr|D6WQM6|D6WQM6_TRICA
tr|D6WQM8|D6WQM8_TRICA
tr|D6WQM9|D6WQM9_TRICA
tr|D6WQN0|D6WQN0_TRICA
tr|D6WQN2|D6WQN2_TRICA
tr|D6WQQ9|D6WQQ9_TRICA
tr|D6WQR1|D6WQR1_TRICA
tr|D6WQR5|D6WQR5_TRICA
tr|D6WQT9|D6WQT9_TRICA
tr|D6WQU1|D6WQU1_TRICA
tr|D6WQU4|D6WQU4_TRICA
tr|D6WQV0|D6WQV0_TRICA
tr|D6WQV1|D6WQV1_TRICA
tr|D6WQV3|D6WQV3_TRICA
tr|D6WQW6|D6WQW6_TRICA
tr|D6WQW7|D6WQW7_TRICA
tr|D6WQW8|D6WQW8_TRICA
tr|D6WQX2|D6WQX2_TRICA
tr|D6WQZ6|D6WQZ6_TRICA
tr|D6WQZ7|D6WQZ7_TRICA
tr|D6WR03|D6WR03_TRICA
tr|D6WR16|D6WR16_TRICA
tr|D6WR25|D6WR25_TRICA
tr|D6WR26|D6WR26_TRICA
tr|D6WR27|D6WR27_TRICA
tr|D6WR36|D6WR36_TRICA
tr|D6WR49|D6WR49_TRICA
tr|D6WR78|D6WR78_TRICA
tr|D6WR79|D6WR79_TRICA
tr|D6WR80|D6WR80_TRICA
tr|D6WRA2|D6WRA2_TRICA
tr|D6WRA9|D6WRA9_TRICA
tr|D6WRB2|D6WRB2_TRICA
tr|D6WRB3|D6WRB3_TRICA
tr|D6WRB5|D6WRB5_TRICA
tr|D6WRC4|D6WRC4_TRICA
tr|D6WRC7|D6WRC7_TRICA
tr|D6WRC8|D6WRC8_TRICA
tr|D6WRD5|D6WRD5_TRICA
tr|D6WRD8|D6WRD8_TRICA
tr|D6WRE1|D6WRE1_TRICA
tr|D6WRF9|D6WRF9_TRICA
tr|D6WRG4|D6WRG4_TRICA
tr|D6WRG9|D6WRG9_TRICA
tr|D6WRH0|D6WRH0_TRICA
tr|D6WRH1|D6WRH1_TRICA
tr|D6WRH2|D6WRH2_TRICA
tr|D6WRH3|D6WRH3_TRICA
tr|D6WRJ2|D6WRJ2_TRICA
tr|D6WRK0|D6WRK0_TRICA
tr|D6WRK3|D6WRK3_TRICA
tr|D6WRK4|D6WRK4_TRICA
tr|D6WRK5|D6WRK5_TRICA
tr|D6WRL8|D6WRL8_TRICA
tr|D6WRN3|D6WRN3_TRICA
tr|D6WRP2|D6WRP2_TRICA
tr|D6WRP3|D6WRP3_TRICA
tr|D6WRP4|D6WRP4_TRICA
tr|D6WRP5|D6WRP5_TRICA
tr|D6WRP6|D6WRP6_TRICA
tr|D6WRP7|D6WRP7_TRICA
tr|D6WRP8|D6WRP8_TRICA
tr|D6WRP9|D6WRP9_TRICA
tr|D6WRQ0|D6WRQ0_TRICA
tr|D6WRQ1|D6WRQ1_TRICA
tr|D6WRQ3|D6WRQ3_TRICA
tr|D6WRS9|D6WRS9_TRICA
tr|D6WRT0|D6WRT0_TRICA
tr|D6WRT1|D6WRT1_TRICA
tr|D6WRT3|D6WRT3_TRICA
tr|D6WRT4|D6WRT4_TRICA
tr|D6WRT5|D6WRT5_TRICA
tr|D6WRT6|D6WRT6_TRICA
tr|D6WRU2|D6WRU2_TRICA
tr|D6WRW6|D6WRW6_TRICA
tr|D6WRX2|D6WRX2_TRICA
tr|D6WRX5|D6WRX5_TRICA
tr|D6WRY5|D6WRY5_TRICA
tr|D6WRZ3|D6WRZ3_TRICA
tr|D6WRZ5|D6WRZ5_TRICA
tr|D6WS05|D6WS05_TRICA
tr|D6WS06|D6WS06_TRICA
tr|D6WS15|D6WS15_TRICA
tr|D6WS22|D6WS22_TRICA
tr|D6WS23|D6WS23_TRICA
tr|D6WS27|D6WS27_TRICA
tr|D6WS29|D6WS29_TRICA
tr|D6WS41|D6WS41_TRICA
tr|D6WS45|D6WS45_TRICA
tr|D6WS51|D6WS51_TRICA
tr|D6WS57|D6WS57_TRICA
tr|D6WS58|D6WS58_TRICA
tr|D6WS60|D6WS60_TRICA
tr|D6WS62|D6WS62_TRICA
tr|D6WS63|D6WS63_TRICA
tr|D6WS64|D6WS64_TRICA
tr|D6WS65|D6WS65_TRICA
tr|D6WS66|D6WS66_TRICA
tr|D6WS67|D6WS67_TRICA
tr|D6WS69|D6WS69_TRICA
tr|D6WS72|D6WS72_TRICA
tr|D6WS75|D6WS75_TRICA
tr|D6WS76|D6WS76_TRICA
tr|D6WS77|D6WS77_TRICA
tr|D6WS79|D6WS79_TRICA
tr|D6WS81|D6WS81_TRICA
tr|D6WS83|D6WS83_TRICA
tr|D6WS89|D6WS89_TRICA
tr|D6WS92|D6WS92_TRICA
tr|D6WS93|D6WS93_TRICA
tr|D6WS94|D6WS94_TRICA
tr|D6WSA6|D6WSA6_TRICA
tr|D6WSA7|D6WSA7_TRICA
tr|D6WSA8|D6WSA8_TRICA
tr|D6WSB0|D6WSB0_TRICA
tr|D6WSB2|D6WSB2_TRICA
tr|D6WSB3|D6WSB3_TRICA
tr|D6WSB7|D6WSB7_TRICA
tr|D6WSF3|D6WSF3_TRICA
tr|D6WSG3|D6WSG3_TRICA
tr|D6WSG4|D6WSG4_TRICA
tr|D6WSG5|D6WSG5_TRICA
tr|D6WSH1|D6WSH1_TRICA
tr|D6WSH2|D6WSH2_TRICA
tr|D6WSH4|D6WSH4_TRICA
tr|D6WSH6|D6WSH6_TRICA
tr|D6WSL3|D6WSL3_TRICA
tr|D6WSL5|D6WSL5_TRICA
tr|D6WSM1|D6WSM1_TRICA
tr|D6WSM4|D6WSM4_TRICA
tr|D6WSN7|D6WSN7_TRICA
tr|D6WSQ4|D6WSQ4_TRICA
tr|D6WSQ5|D6WSQ5_TRICA
tr|D6WSQ6|D6WSQ6_TRICA
tr|D6WSQ7|D6WSQ7_TRICA
tr|D6WST2|D6WST2_TRICA
tr|D6WST6|D6WST6_TRICA
tr|D6WST7|D6WST7_TRICA
tr|D6WT13|D6WT13_TRICA
tr|D6WT15|D6WT15_TRICA
tr|D6WT35|D6WT35_TRICA
tr|D6WT57|D6WT57_TRICA
tr|D6WTA1|D6WTA1_TRICA
tr|D6WTC4|D6WTC4_TRICA
tr|D6WTH9|D6WTH9_TRICA
tr|D6WTI3|D6WTI3_TRICA
tr|D6WTI4|D6WTI4_TRICA
tr|D6WTI8|D6WTI8_TRICA
tr|D6WTI9|D6WTI9_TRICA
tr|D6WTJ2|D6WTJ2_TRICA
tr|D6WTJ3|D6WTJ3_TRICA
tr|D6WTJ4|D6WTJ4_TRICA
tr|D6WTJ5|D6WTJ5_TRICA
tr|D6WTJ8|D6WTJ8_TRICA
tr|D6WTJ9|D6WTJ9_TRICA
tr|D6WTM4|D6WTM4_TRICA
tr|D6WTM5|D6WTM5_TRICA
tr|D6WTM8|D6WTM8_TRICA
tr|D6WTP0|D6WTP0_TRICA
tr|D6WTP1|D6WTP1_TRICA
tr|D6WTP8|D6WTP8_TRICA
tr|D6WTQ3|D6WTQ3_TRICA
tr|D6WTQ6|D6WTQ6_TRICA
tr|D6WTQ7|D6WTQ7_TRICA
tr|D6WTQ8|D6WTQ8_TRICA
tr|D6WTR1|D6WTR1_TRICA
tr|D6WTR3|D6WTR3_TRICA
tr|D6WTS0|D6WTS0_TRICA
tr|D6WTU0|D6WTU0_TRICA
tr|D6WTV4|D6WTV4_TRICA
tr|D6WTY8|D6WTY8_TRICA
tr|D6WTZ1|D6WTZ1_TRICA
tr|D6WU05|D6WU05_TRICA
tr|D6WU12|D6WU12_TRICA
tr|D6WU19|D6WU19_TRICA
tr|D6WU29|D6WU29_TRICA
tr|D6WU30|D6WU30_TRICA
tr|D6WU31|D6WU31_TRICA
tr|D6WU32|D6WU32_TRICA
tr|D6WU33|D6WU33_TRICA
tr|D6WU34|D6WU34_TRICA
tr|D6WU35|D6WU35_TRICA
tr|D6WU36|D6WU36_TRICA
tr|D6WU54|D6WU54_TRICA
tr|D6WUA0|D6WUA0_TRICA
tr|D6WUA3|D6WUA3_TRICA
tr|D6WUB7|D6WUB7_TRICA
tr|D6WUC1|D6WUC1_TRICA
tr|D6WUC3|D6WUC3_TRICA
tr|D6WUC5|D6WUC5_TRICA
tr|D6WUD0|D6WUD0_TRICA
tr|D6WUE2|D6WUE2_TRICA
tr|D6WUF2|D6WUF2_TRICA
tr|D6WUG1|D6WUG1_TRICA
tr|D6WUH2|D6WUH2_TRICA
tr|D6WUI3|D6WUI3_TRICA
tr|D6WUI5|D6WUI5_TRICA
tr|D6WUJ5|D6WUJ5_TRICA
tr|D6WUJ6|D6WUJ6_TRICA
tr|D6WUJ7|D6WUJ7_TRICA
tr|D6WUK3|D6WUK3_TRICA
tr|D6WUK4|D6WUK4_TRICA
tr|D6WUL0|D6WUL0_TRICA
tr|D6WUL2|D6WUL2_TRICA
tr|D6WUL3|D6WUL3_TRICA
tr|D6WUL6|D6WUL6_TRICA
tr|D6WUL8|D6WUL8_TRICA
tr|D6WUM9|D6WUM9_TRICA
tr|D6WUP3|D6WUP3_TRICA
tr|D6WUP4|D6WUP4_TRICA
tr|D6WUP5|D6WUP5_TRICA
tr|D6WUQ0|D6WUQ0_TRICA
tr|D6WUQ1|D6WUQ1_TRICA
tr|D6WUQ5|D6WUQ5_TRICA
tr|D6WUS0|D6WUS0_TRICA
tr|D6WUS3|D6WUS3_TRICA
tr|D6WUU5|D6WUU5_TRICA
tr|D6WUU6|D6WUU6_TRICA
tr|D6WUU7|D6WUU7_TRICA
tr|D6WUU8|D6WUU8_TRICA
tr|D6WUV5|D6WUV5_TRICA
tr|D6WUW6|D6WUW6_TRICA
tr|D6WUW7|D6WUW7_TRICA
tr|D6WUW8|D6WUW8_TRICA
tr|D6WUX4|D6WUX4_TRICA
tr|D6WUX5|D6WUX5_TRICA
tr|D6WUZ5|D6WUZ5_TRICA
tr|D6WV17|D6WV17_TRICA
tr|D6WV18|D6WV18_TRICA
tr|D6WV22|D6WV22_TRICA
tr|D6WV23|D6WV23_TRICA
tr|D6WV32|D6WV32_TRICA
tr|D6WV39|D6WV39_TRICA
tr|D6WV47|D6WV47_TRICA
tr|D6WV63|D6WV63_TRICA
tr|D6WV64|D6WV64_TRICA
tr|D6WV77|D6WV77_TRICA
tr|D6WV80|D6WV80_TRICA
tr|D6WV82|D6WV82_TRICA
tr|D6WV83|D6WV83_TRICA
tr|D6WV87|D6WV87_TRICA
tr|D6WV94|D6WV94_TRICA
tr|D6WVB9|D6WVB9_TRICA
tr|D6WVC5|D6WVC5_TRICA
tr|D6WVC6|D6WVC6_TRICA
tr|D6WVC7|D6WVC7_TRICA
tr|D6WVC8|D6WVC8_TRICA
tr|D6WVC9|D6WVC9_TRICA
tr|D6WVD5|D6WVD5_TRICA
tr|D6WVD8|D6WVD8_TRICA
tr|D6WVE1|D6WVE1_TRICA
tr|D6WVE2|D6WVE2_TRICA
tr|D6WVE3|D6WVE3_TRICA
tr|D6WVF1|D6WVF1_TRICA
tr|D6WVG3|D6WVG3_TRICA
tr|D6WVG8|D6WVG8_TRICA
tr|D6WVH7|D6WVH7_TRICA
tr|D6WVI9|D6WVI9_TRICA
tr|D6WVJ4|D6WVJ4_TRICA
tr|D6WVM3|D6WVM3_TRICA
tr|D6WVM5|D6WVM5_TRICA
tr|D6WVN6|D6WVN6_TRICA
tr|D6WVP5|D6WVP5_TRICA
tr|D6WVP6|D6WVP6_TRICA
tr|D6WVQ9|D6WVQ9_TRICA
tr|D6WVR0|D6WVR0_TRICA
tr|D6WVR2|D6WVR2_TRICA
tr|D6WVR4|D6WVR4_TRICA
tr|D6WVR7|D6WVR7_TRICA
tr|D6WVS9|D6WVS9_TRICA
tr|D6WVT5|D6WVT5_TRICA
tr|D6WVV6|D6WVV6_TRICA
tr|D6WVX2|D6WVX2_TRICA
tr|D6WVX5|D6WVX5_TRICA
tr|D6WVY5|D6WVY5_TRICA
tr|D6WVY9|D6WVY9_TRICA
tr|D6WVZ8|D6WVZ8_TRICA
tr|D6WVZ9|D6WVZ9_TRICA
tr|D6WW00|D6WW00_TRICA
tr|D6WW02|D6WW02_TRICA
tr|D6WW19|D6WW19_TRICA
tr|D6WW20|D6WW20_TRICA
tr|D6WW24|D6WW24_TRICA
tr|D6WW32|D6WW32_TRICA
tr|D6WW33|D6WW33_TRICA
tr|D6WW41|D6WW41_TRICA
tr|D6WW62|D6WW62_TRICA
tr|D6WW65|D6WW65_TRICA
tr|D6WW81|D6WW81_TRICA
tr|D6WW90|D6WW90_TRICA
tr|D6WW91|D6WW91_TRICA
tr|D6WW92|D6WW92_TRICA
tr|D6WWB1|D6WWB1_TRICA
tr|D6WWB6|D6WWB6_TRICA
tr|D6WWC4|D6WWC4_TRICA
tr|D6WWD4|D6WWD4_TRICA
tr|D6WWD7|D6WWD7_TRICA
tr|D6WWD9|D6WWD9_TRICA
tr|D6WWE8|D6WWE8_TRICA
tr|D6WWF1|D6WWF1_TRICA
tr|D6WWG4|D6WWG4_TRICA
tr|D6WWG5|D6WWG5_TRICA
tr|D6WWH9|D6WWH9_TRICA
tr|D6WWI1|D6WWI1_TRICA
tr|D6WWI7|D6WWI7_TRICA
tr|D6WWK2|D6WWK2_TRICA
tr|D6WWK4|D6WWK4_TRICA
tr|D6WWK5|D6WWK5_TRICA
tr|D6WWK6|D6WWK6_TRICA
tr|D6WWK7|D6WWK7_TRICA
tr|D6WWL0|D6WWL0_TRICA
tr|D6WWL2|D6WWL2_TRICA
tr|D6WWN5|D6WWN5_TRICA
tr|D6WWN9|D6WWN9_TRICA
tr|D6WWP5|D6WWP5_TRICA
tr|D6WWP8|D6WWP8_TRICA
tr|D6WWQ0|D6WWQ0_TRICA
tr|D6WWQ5|D6WWQ5_TRICA
tr|D6WWQ6|D6WWQ6_TRICA
tr|D6WWQ7|D6WWQ7_TRICA
tr|D6WWQ8|D6WWQ8_TRICA
tr|D6WWR6|D6WWR6_TRICA
tr|D6WWR7|D6WWR7_TRICA
tr|D6WWR8|D6WWR8_TRICA
tr|D6WWS0|D6WWS0_TRICA
tr|D6WWS2|D6WWS2_TRICA
tr|D6WWS4|D6WWS4_TRICA
tr|D6WWT4|D6WWT4_TRICA
tr|D6WWT5|D6WWT5_TRICA
tr|D6WWU0|D6WWU0_TRICA
tr|D6WWU8|D6WWU8_TRICA
tr|D6WWV1|D6WWV1_TRICA
tr|D6WWX3|D6WWX3_TRICA
tr|D6WWZ7|D6WWZ7_TRICA
tr|D6WX07|D6WX07_TRICA
tr|D6WX08|D6WX08_TRICA
tr|D6WX28|D6WX28_TRICA
tr|D6WX29|D6WX29_TRICA
tr|D6WX30|D6WX30_TRICA
tr|D6WX31|D6WX31_TRICA
tr|D6WX33|D6WX33_TRICA
tr|D6WX38|D6WX38_TRICA
tr|D6WX39|D6WX39_TRICA
tr|D6WX40|D6WX40_TRICA
tr|D6WX41|D6WX41_TRICA
tr|D6WX45|D6WX45_TRICA
tr|D6WX50|D6WX50_TRICA
tr|D6WX52|D6WX52_TRICA
tr|D6WX54|D6WX54_TRICA
tr|D6WX62|D6WX62_TRICA
tr|D6WX67|D6WX67_TRICA
tr|D6WX68|D6WX68_TRICA
tr|D6WX77|D6WX77_TRICA
tr|D6WX91|D6WX91_TRICA
tr|D6WX93|D6WX93_TRICA
tr|D6WX96|D6WX96_TRICA
tr|D6WX97|D6WX97_TRICA
tr|D6WXA3|D6WXA3_TRICA
tr|D6WXA4|D6WXA4_TRICA
tr|D6WXA5|D6WXA5_TRICA
tr|D6WXA7|D6WXA7_TRICA
tr|D6WXB1|D6WXB1_TRICA
tr|D6WXE0|D6WXE0_TRICA
tr|D6WXF0|D6WXF0_TRICA
tr|D6WXF1|D6WXF1_TRICA
tr|D6WXG3|D6WXG3_TRICA
tr|D6WXG5|D6WXG5_TRICA
tr|D6WXH0|D6WXH0_TRICA
tr|D6WXH3|D6WXH3_TRICA
tr|D6WXI6|D6WXI6_TRICA
tr|D6WXI9|D6WXI9_TRICA
tr|D6WXK6|D6WXK6_TRICA
tr|D6WXK7|D6WXK7_TRICA
tr|D6WXK8|D6WXK8_TRICA
tr|D6WXK9|D6WXK9_TRICA
tr|D6WXL2|D6WXL2_TRICA
tr|D6WXM8|D6WXM8_TRICA
tr|D6WXN0|D6WXN0_TRICA
tr|D6WXN4|D6WXN4_TRICA
tr|D6WXP0|D6WXP0_TRICA
tr|D6WXP4|D6WXP4_TRICA
tr|D6WXP5|D6WXP5_TRICA
tr|D6WXP8|D6WXP8_TRICA
tr|D6WXP9|D6WXP9_TRICA
tr|D6WXR4|D6WXR4_TRICA
tr|D6WXS3|D6WXS3_TRICA
tr|D6WXS5|D6WXS5_TRICA
tr|D6WXU0|D6WXU0_TRICA
tr|D6WXU1|D6WXU1_TRICA
tr|D6WXU6|D6WXU6_TRICA
tr|D6WXV4|D6WXV4_TRICA
tr|D6WXV5|D6WXV5_TRICA
tr|D6WXV7|D6WXV7_TRICA
tr|D6WXW2|D6WXW2_TRICA
tr|D6WXW3|D6WXW3_TRICA
tr|D6WXW5|D6WXW5_TRICA
tr|D6WXX6|D6WXX6_TRICA
tr|D6WXZ4|D6WXZ4_TRICA
tr|D6WY04|D6WY04_TRICA
tr|D6WY05|D6WY05_TRICA
tr|D6WY06|D6WY06_TRICA
tr|D6WY07|D6WY07_TRICA
tr|D6WY09|D6WY09_TRICA
tr|D6WY17|D6WY17_TRICA
tr|D6WY18|D6WY18_TRICA
tr|D6WY22|D6WY22_TRICA
tr|D6WY28|D6WY28_TRICA
tr|D6WY30|D6WY30_TRICA
tr|D6WY33|D6WY33_TRICA
tr|D6WY39|D6WY39_TRICA
tr|D6WY46|D6WY46_TRICA
tr|D6WY48|D6WY48_TRICA
tr|D6WY59|D6WY59_TRICA
tr|D6WY60|D6WY60_TRICA
tr|D6WY63|D6WY63_TRICA
tr|D6WY71|D6WY71_TRICA
tr|D6WY77|D6WY77_TRICA
tr|D6WY80|D6WY80_TRICA
tr|D6WY87|D6WY87_TRICA
tr|D6WY92|D6WY92_TRICA
tr|D6WY95|D6WY95_TRICA
tr|D6WYB0|D6WYB0_TRICA
tr|D6WYB1|D6WYB1_TRICA
tr|D6WYE1|D6WYE1_TRICA
tr|D6WYG0|D6WYG0_TRICA
tr|D6WYG1|D6WYG1_TRICA
tr|D6WYG2|D6WYG2_TRICA
tr|D6WYG3|D6WYG3_TRICA
tr|D6WYG4|D6WYG4_TRICA
tr|D6WYG8|D6WYG8_TRICA
tr|D6WYH9|D6WYH9_TRICA
tr|D6WYI2|D6WYI2_TRICA
tr|D6WYI4|D6WYI4_TRICA
tr|D6WYJ8|D6WYJ8_TRICA
tr|D6WYJ9|D6WYJ9_TRICA
tr|D6WYL4|D6WYL4_TRICA
tr|D6WYL5|D6WYL5_TRICA
tr|D6WYL9|D6WYL9_TRICA
tr|D6WYM0|D6WYM0_TRICA
tr|D6WYN5|D6WYN5_TRICA
tr|D6WYN7|D6WYN7_TRICA
tr|D6WYP2|D6WYP2_TRICA
tr|D6WYP3|D6WYP3_TRICA
tr|D6WYP4|D6WYP4_TRICA
tr|D6WYP6|D6WYP6_TRICA
tr|D6WYQ2|D6WYQ2_TRICA
tr|D6WYQ3|D6WYQ3_TRICA
tr|D6WYQ5|D6WYQ5_TRICA
tr|D6WYR5|D6WYR5_TRICA
tr|D6WYR7|D6WYR7_TRICA
tr|D6WYR8|D6WYR8_TRICA
tr|D6WYT6|D6WYT6_TRICA
tr|D6WYV2|D6WYV2_TRICA
tr|D6WYV6|D6WYV6_TRICA
tr|D6WYW1|D6WYW1_TRICA
tr|D6WYW2|D6WYW2_TRICA
tr|D6WYW9|D6WYW9_TRICA
tr|D6WYX7|D6WYX7_TRICA
tr|D6WYY0|D6WYY0_TRICA
tr|D6WYY4|D6WYY4_TRICA
tr|D6WYY6|D6WYY6_TRICA
tr|D6WYZ9|D6WYZ9_TRICA
tr|D6WZ01|D6WZ01_TRICA
tr|D6WZ12|D6WZ12_TRICA
tr|D6WZ17|D6WZ17_TRICA
tr|D6WZ24|D6WZ24_TRICA
tr|D6WZ34|D6WZ34_TRICA
tr|D6WZ40|D6WZ40_TRICA
tr|D6WZ44|D6WZ44_TRICA
tr|D6WZ45|D6WZ45_TRICA
tr|D6WZ47|D6WZ47_TRICA
tr|D6WZ54|D6WZ54_TRICA
tr|D6WZ59|D6WZ59_TRICA
tr|D6WZ67|D6WZ67_TRICA
tr|D6WZ68|D6WZ68_TRICA
tr|D6WZ70|D6WZ70_TRICA
tr|D6WZ81|D6WZ81_TRICA
tr|D6WZ88|D6WZ88_TRICA
tr|D6WZ91|D6WZ91_TRICA
tr|D6WZ92|D6WZ92_TRICA
tr|D6WZ93|D6WZ93_TRICA
tr|D6WZ94|D6WZ94_TRICA
tr|D6WZ95|D6WZ95_TRICA
tr|D6WZ96|D6WZ96_TRICA
tr|D6WZ97|D6WZ97_TRICA
tr|D6WZ98|D6WZ98_TRICA
tr|D6WZ99|D6WZ99_TRICA
tr|D6WZB7|D6WZB7_TRICA
tr|D6WZB9|D6WZB9_TRICA
tr|D6WZC0|D6WZC0_TRICA
tr|D6WZC1|D6WZC1_TRICA
tr|D6WZD1|D6WZD1_TRICA
tr|D6WZD2|D6WZD2_TRICA
tr|D6WZD3|D6WZD3_TRICA
tr|D6WZD6|D6WZD6_TRICA
tr|D6WZD7|D6WZD7_TRICA
tr|D6WZE1|D6WZE1_TRICA
tr|D6WZE2|D6WZE2_TRICA
tr|D6WZE6|D6WZE6_TRICA
tr|D6WZF2|D6WZF2_TRICA
tr|D6WZH6|D6WZH6_TRICA
tr|D6WZH7|D6WZH7_TRICA
tr|D6WZI0|D6WZI0_TRICA
tr|D6WZI6|D6WZI6_TRICA
tr|D6WZK1|D6WZK1_TRICA
tr|D6WZL5|D6WZL5_TRICA
tr|D6WZL7|D6WZL7_TRICA
tr|D6WZM0|D6WZM0_TRICA
tr|D6WZM1|D6WZM1_TRICA
tr|D6WZM5|D6WZM5_TRICA
tr|D6WZN7|D6WZN7_TRICA
tr|D6WZN8|D6WZN8_TRICA
tr|D6WZN9|D6WZN9_TRICA
tr|D6WZP5|D6WZP5_TRICA
tr|D6WZP7|D6WZP7_TRICA
tr|D6WZQ8|D6WZQ8_TRICA
tr|D6WZR1|D6WZR1_TRICA
tr|D6WZR4|D6WZR4_TRICA
tr|D6WZR8|D6WZR8_TRICA
tr|D6WZS2|D6WZS2_TRICA
tr|D6WZS3|D6WZS3_TRICA
tr|D6WZS8|D6WZS8_TRICA
tr|D6WZT1|D6WZT1_TRICA
tr|D6WZT2|D6WZT2_TRICA
tr|D6WZT3|D6WZT3_TRICA
tr|D6WZT4|D6WZT4_TRICA
tr|D6WZT5|D6WZT5_TRICA
tr|D6WZT6|D6WZT6_TRICA
tr|D6WZU9|D6WZU9_TRICA
tr|D6WZV0|D6WZV0_TRICA
tr|D6WZV1|D6WZV1_TRICA
tr|D6WZV2|D6WZV2_TRICA
tr|D6WZV9|D6WZV9_TRICA
tr|D6WZW2|D6WZW2_TRICA
tr|D6WZX4|D6WZX4_TRICA
tr|D6WZX9|D6WZX9_TRICA
tr|D6WZY1|D6WZY1_TRICA
tr|D6WZY5|D6WZY5_TRICA
tr|D6WZZ0|D6WZZ0_TRICA
tr|D6WZZ7|D6WZZ7_TRICA
tr|D6WZZ8|D6WZZ8_TRICA
tr|D6X002|D6X002_TRICA
tr|D6X003|D6X003_TRICA
tr|D6X004|D6X004_TRICA
tr|D6X015|D6X015_TRICA
tr|D6X026|D6X026_TRICA
tr|D6X027|D6X027_TRICA
tr|D6X028|D6X028_TRICA
tr|D6X029|D6X029_TRICA
tr|D6X030|D6X030_TRICA
tr|D6X031|D6X031_TRICA
tr|D6X032|D6X032_TRICA
tr|D6X033|D6X033_TRICA
tr|D6X038|D6X038_TRICA
tr|D6X039|D6X039_TRICA
tr|D6X040|D6X040_TRICA
tr|D6X065|D6X065_TRICA
tr|D6X066|D6X066_TRICA
tr|D6X068|D6X068_TRICA
tr|D6X072|D6X072_TRICA
tr|D6X073|D6X073_TRICA
tr|D6X074|D6X074_TRICA
tr|D6X078|D6X078_TRICA
tr|D6X080|D6X080_TRICA
tr|D6X082|D6X082_TRICA
tr|D6X083|D6X083_TRICA
tr|D6X084|D6X084_TRICA
tr|D6X085|D6X085_TRICA
tr|D6X086|D6X086_TRICA
tr|D6X089|D6X089_TRICA
tr|D6X098|D6X098_TRICA
tr|D6X099|D6X099_TRICA
tr|D6X0A0|D6X0A0_TRICA
tr|D6X0A5|D6X0A5_TRICA
tr|D6X0B2|D6X0B2_TRICA
tr|D6X0B4|D6X0B4_TRICA
tr|D6X0B6|D6X0B6_TRICA
tr|D6X0B7|D6X0B7_TRICA
tr|D6X0E9|D6X0E9_TRICA
tr|D6X0F2|D6X0F2_TRICA
tr|D6X0F4|D6X0F4_TRICA
tr|D6X0F5|D6X0F5_TRICA
tr|D6X0F9|D6X0F9_TRICA
tr|D6X0G4|D6X0G4_TRICA
tr|D6X0G9|D6X0G9_TRICA
tr|D6X0I4|D6X0I4_TRICA
tr|D6X0J8|D6X0J8_TRICA
tr|D6X0L5|D6X0L5_TRICA
tr|D6X0L7|D6X0L7_TRICA
tr|D6X0M5|D6X0M5_TRICA
tr|D6X0M8|D6X0M8_TRICA
tr|D6X0M9|D6X0M9_TRICA
tr|D6X0Q1|D6X0Q1_TRICA
tr|D6X0Q2|D6X0Q2_TRICA
tr|D6X0S2|D6X0S2_TRICA
tr|D6X0V4|D6X0V4_TRICA
tr|D6X0W8|D6X0W8_TRICA
tr|D6X0X2|D6X0X2_TRICA
tr|D6X0X3|D6X0X3_TRICA
tr|D6X0X4|D6X0X4_TRICA
tr|D6X0X8|D6X0X8_TRICA
tr|D6X0Z1|D6X0Z1_TRICA
tr|D6X0Z3|D6X0Z3_TRICA
tr|D6X0Z4|D6X0Z4_TRICA
tr|D6X0Z5|D6X0Z5_TRICA
tr|D6X0Z6|D6X0Z6_TRICA
tr|D6X100|D6X100_TRICA
tr|D6X101|D6X101_TRICA
tr|D6X102|D6X102_TRICA
tr|D6X106|D6X106_TRICA
tr|D6X110|D6X110_TRICA
tr|D6X114|D6X114_TRICA
tr|D6X116|D6X116_TRICA
tr|D6X123|D6X123_TRICA
tr|D6X127|D6X127_TRICA
tr|D6X129|D6X129_TRICA
tr|D6X130|D6X130_TRICA
tr|D6X131|D6X131_TRICA
tr|D6X133|D6X133_TRICA
tr|D6X134|D6X134_TRICA
tr|D6X135|D6X135_TRICA
tr|D6X136|D6X136_TRICA
tr|D6X139|D6X139_TRICA
tr|D6X140|D6X140_TRICA
tr|D6X141|D6X141_TRICA
tr|D6X188|D6X188_TRICA
tr|D6X190|D6X190_TRICA
tr|D6X194|D6X194_TRICA
tr|D6X196|D6X196_TRICA
tr|D6X1A6|D6X1A6_TRICA
tr|D6X1B5|D6X1B5_TRICA
tr|D6X1D6|D6X1D6_TRICA
tr|D6X1F1|D6X1F1_TRICA
tr|D6X1F3|D6X1F3_TRICA
tr|D6X1F4|D6X1F4_TRICA
tr|D6X1F9|D6X1F9_TRICA
tr|D6X1H2|D6X1H2_TRICA
tr|D6X1H5|D6X1H5_TRICA
tr|D6X1H6|D6X1H6_TRICA
tr|D6X1I1|D6X1I1_TRICA
tr|D6X1J2|D6X1J2_TRICA
tr|D6X1J4|D6X1J4_TRICA
tr|D6X1J7|D6X1J7_TRICA
tr|D6X1K9|D6X1K9_TRICA
tr|D6X1L2|D6X1L2_TRICA
tr|D6X1M8|D6X1M8_TRICA
tr|D6X1N5|D6X1N5_TRICA
tr|D6X1P0|D6X1P0_TRICA
tr|D6X1Q1|D6X1Q1_TRICA
tr|D6X1Q7|D6X1Q7_TRICA
tr|D6X1R0|D6X1R0_TRICA
tr|D6X1R8|D6X1R8_TRICA
tr|D6X1S5|D6X1S5_TRICA
tr|D6X1T0|D6X1T0_TRICA
tr|D6X1T6|D6X1T6_TRICA
tr|D6X1T9|D6X1T9_TRICA
tr|D6X1U4|D6X1U4_TRICA
tr|D6X1V3|D6X1V3_TRICA
tr|D6X1V6|D6X1V6_TRICA
tr|D6X1V7|D6X1V7_TRICA
tr|D6X1Y9|D6X1Y9_TRICA
tr|D6X1Z5|D6X1Z5_TRICA
tr|D6X1Z8|D6X1Z8_TRICA
tr|D6X1Z9|D6X1Z9_TRICA
tr|D6X203|D6X203_TRICA
tr|D6X214|D6X214_TRICA
tr|D6X216|D6X216_TRICA
tr|D6X227|D6X227_TRICA
tr|D6X228|D6X228_TRICA
tr|D6X229|D6X229_TRICA
tr|D6X232|D6X232_TRICA
tr|D6X233|D6X233_TRICA
tr|D6X234|D6X234_TRICA
tr|D6X239|D6X239_TRICA
tr|D6X247|D6X247_TRICA
tr|D6X275|D6X275_TRICA
tr|D6X277|D6X277_TRICA
tr|D6X278|D6X278_TRICA
tr|D6X287|D6X287_TRICA
tr|D6X2A4|D6X2A4_TRICA
tr|D6X2A8|D6X2A8_TRICA
tr|D6X2B6|D6X2B6_TRICA
tr|D6X2B7|D6X2B7_TRICA
tr|D6X2C0|D6X2C0_TRICA
tr|D6X2D1|D6X2D1_TRICA
tr|D6X2D7|D6X2D7_TRICA
tr|D6X2D8|D6X2D8_TRICA
tr|D6X2D9|D6X2D9_TRICA
tr|D6X2E4|D6X2E4_TRICA
tr|D6X2E9|D6X2E9_TRICA
tr|D6X2F0|D6X2F0_TRICA
tr|D6X2F1|D6X2F1_TRICA
tr|D6X2H1|D6X2H1_TRICA
tr|D6X2J6|D6X2J6_TRICA
tr|D6X2J7|D6X2J7_TRICA
tr|D6X2J8|D6X2J8_TRICA
tr|D6X2K5|D6X2K5_TRICA
tr|D6X2K7|D6X2K7_TRICA
tr|D6X2K8|D6X2K8_TRICA
tr|D6X2L6|D6X2L6_TRICA
tr|D6X2M5|D6X2M5_TRICA
tr|D6X2M7|D6X2M7_TRICA
tr|D6X2N1|D6X2N1_TRICA
tr|D6X2N4|D6X2N4_TRICA
tr|D6X2N6|D6X2N6_TRICA
tr|D6X2P1|D6X2P1_TRICA
tr|D6X2P2|D6X2P2_TRICA
tr|D6X2P3|D6X2P3_TRICA
tr|D6X2P4|D6X2P4_TRICA
tr|D6X2Q4|D6X2Q4_TRICA
tr|D6X2Q5|D6X2Q5_TRICA
tr|D6X2Q6|D6X2Q6_TRICA
tr|D6X2Q7|D6X2Q7_TRICA
tr|D6X2Q9|D6X2Q9_TRICA
tr|D6X2R0|D6X2R0_TRICA
tr|D6X2S0|D6X2S0_TRICA
tr|D6X2U8|D6X2U8_TRICA
tr|D6X2V1|D6X2V1_TRICA
tr|D6X2W7|D6X2W7_TRICA
tr|D6X2W8|D6X2W8_TRICA
tr|D6X2X0|D6X2X0_TRICA
tr|D6X2X1|D6X2X1_TRICA
tr|D6X2X2|D6X2X2_TRICA
tr|D6X2X4|D6X2X4_TRICA
tr|D6X2X5|D6X2X5_TRICA
tr|D6X2X6|D6X2X6_TRICA
tr|D6X2X7|D6X2X7_TRICA
tr|D6X2X8|D6X2X8_TRICA
tr|D6X2Y4|D6X2Y4_TRICA
tr|D6X2Y9|D6X2Y9_TRICA
tr|D6X302|D6X302_TRICA
tr|D6X307|D6X307_TRICA
tr|D6X309|D6X309_TRICA
tr|D6X310|D6X310_TRICA
tr|D6X311|D6X311_TRICA
tr|D6X313|D6X313_TRICA
tr|D6X323|D6X323_TRICA
tr|D6X331|D6X331_TRICA
tr|D6X344|D6X344_TRICA
tr|D6X350|D6X350_TRICA
tr|D6X358|D6X358_TRICA
tr|D6X370|D6X370_TRICA
tr|D6X390|D6X390_TRICA
tr|D6X395|D6X395_TRICA
tr|D6X398|D6X398_TRICA
tr|D6X3A3|D6X3A3_TRICA
tr|D6X3A4|D6X3A4_TRICA
tr|D6X3A5|D6X3A5_TRICA
tr|D6X3A9|D6X3A9_TRICA
tr|D6X3B8|D6X3B8_TRICA
tr|D6X3C1|D6X3C1_TRICA
tr|D6X3C4|D6X3C4_TRICA
tr|D6X3D0|D6X3D0_TRICA
tr|D6X3D2|D6X3D2_TRICA
tr|D6X3D3|D6X3D3_TRICA
tr|D6X3D4|D6X3D4_TRICA
tr|D6X3D6|D6X3D6_TRICA
tr|D6X3E0|D6X3E0_TRICA
tr|D6X3E1|D6X3E1_TRICA
tr|D6X3F2|D6X3F2_TRICA
tr|D6X3F3|D6X3F3_TRICA
tr|D6X3G0|D6X3G0_TRICA
tr|D6X3G4|D6X3G4_TRICA
tr|D6X3G6|D6X3G6_TRICA
tr|D6X3G9|D6X3G9_TRICA
tr|D6X3H6|D6X3H6_TRICA
tr|D6X3I3|D6X3I3_TRICA
tr|D6X3I8|D6X3I8_TRICA
tr|D6X3J1|D6X3J1_TRICA
tr|D6X3K1|D6X3K1_TRICA
tr|D6X3L0|D6X3L0_TRICA
tr|D6X3L1|D6X3L1_TRICA
tr|D6X3L8|D6X3L8_TRICA
tr|D6X3L9|D6X3L9_TRICA
tr|D6X3M0|D6X3M0_TRICA
tr|D6X3M5|D6X3M5_TRICA
tr|D6X3N5|D6X3N5_TRICA
tr|D6X3N9|D6X3N9_TRICA
tr|D6X3P3|D6X3P3_TRICA
tr|D6X3P5|D6X3P5_TRICA
tr|D6X3P6|D6X3P6_TRICA
tr|D6X3P7|D6X3P7_TRICA
tr|D6X3Q0|D6X3Q0_TRICA
tr|D6X3Q1|D6X3Q1_TRICA
tr|D6X3Q3|D6X3Q3_TRICA
tr|D6X3Q5|D6X3Q5_TRICA
tr|D6X3Q9|D6X3Q9_TRICA
tr|D6X3S4|D6X3S4_TRICA
tr|D6X3S5|D6X3S5_TRICA
tr|D6X3T9|D6X3T9_TRICA
tr|D6X3V5|D6X3V5_TRICA
tr|D6X3V6|D6X3V6_TRICA
tr|D6X3X3|D6X3X3_TRICA
tr|D6X3Y0|D6X3Y0_TRICA
tr|D6X3Y1|D6X3Y1_TRICA
tr|D6X3Y6|D6X3Y6_TRICA
tr|D6X408|D6X408_TRICA
tr|D6X410|D6X410_TRICA
tr|D6X411|D6X411_TRICA
tr|D6X417|D6X417_TRICA
tr|D6X418|D6X418_TRICA
tr|D6X420|D6X420_TRICA
tr|D6X423|D6X423_TRICA
tr|D6X424|D6X424_TRICA
tr|D6X427|D6X427_TRICA
tr|D6X432|D6X432_TRICA
tr|D6X440|D6X440_TRICA
tr|D6X442|D6X442_TRICA
tr|D6X445|D6X445_TRICA
tr|D6X456|D6X456_TRICA
tr|D6X463|D6X463_TRICA
tr|D6X468|D6X468_TRICA
tr|D6X475|D6X475_TRICA
tr|D6X480|D6X480_TRICA
tr|D6X481|D6X481_TRICA
tr|D6X483|D6X483_TRICA
tr|D6X484|D6X484_TRICA
tr|D6X487|D6X487_TRICA
tr|D6X488|D6X488_TRICA
tr|D6X493|D6X493_TRICA
tr|D6X494|D6X494_TRICA
tr|D6X499|D6X499_TRICA
tr|D6X4A0|D6X4A0_TRICA
tr|D6X4B0|D6X4B0_TRICA
tr|D6X4B5|D6X4B5_TRICA
tr|D6X4B7|D6X4B7_TRICA
tr|D6X4B8|D6X4B8_TRICA
tr|D6X4B9|D6X4B9_TRICA
tr|D6X4D5|D6X4D5_TRICA
tr|D6X4E1|D6X4E1_TRICA
tr|D6X4E2|D6X4E2_TRICA
tr|D6X4F7|D6X4F7_TRICA
tr|D6X4G6|D6X4G6_TRICA
tr|D6X4H3|D6X4H3_TRICA
tr|D6X4I0|D6X4I0_TRICA
tr|D6X4I1|D6X4I1_TRICA
tr|D6X4I3|D6X4I3_TRICA
tr|D6X4I7|D6X4I7_TRICA
tr|D6X4K4|D6X4K4_TRICA
tr|D6X4K7|D6X4K7_TRICA
tr|D6X4L5|D6X4L5_TRICA
tr|D6X4M1|D6X4M1_TRICA
tr|D6X4N2|D6X4N2_TRICA
tr|D6X4N6|D6X4N6_TRICA
tr|D6X4P2|D6X4P2_TRICA
tr|D6X4Q3|D6X4Q3_TRICA
tr|D6X4R7|D6X4R7_TRICA
tr|D6X4S4|D6X4S4_TRICA
tr|D6X4S9|D6X4S9_TRICA
tr|D6X4T0|D6X4T0_TRICA
tr|D6X4T5|D6X4T5_TRICA
tr|D6X4T9|D6X4T9_TRICA
tr|D6X4U7|D6X4U7_TRICA
tr|D6X4V2|D6X4V2_TRICA
tr|D6X4V3|D6X4V3_TRICA
tr|D6X4V4|D6X4V4_TRICA
tr|D6X4X8|D6X4X8_TRICA
tr|D6X4Z4|D6X4Z4_TRICA
tr|D6X504|D6X504_TRICA
tr|D6X515|D6X515_TRICA
tr|D6X521|D6X521_TRICA
tr|D7EHP3|D7EHP3_TRICA
tr|D7EHP4|D7EHP4_TRICA
tr|D7EHP5|D7EHP5_TRICA
tr|D7EHQ1|D7EHQ1_TRICA
tr|D7EHQ4|D7EHQ4_TRICA
tr|D7EHQ6|D7EHQ6_TRICA
tr|D7EHR3|D7EHR3_TRICA
tr|D7EHR5|D7EHR5_TRICA
tr|D7EHS5|D7EHS5_TRICA
tr|D7EHS7|D7EHS7_TRICA
tr|D7EHU6|D7EHU6_TRICA
tr|D7EHV0|D7EHV0_TRICA
tr|D7EHV1|D7EHV1_TRICA
tr|D7EHV2|D7EHV2_TRICA
tr|D7EHV4|D7EHV4_TRICA
tr|D7EHV5|D7EHV5_TRICA
tr|D7EHW0|D7EHW0_TRICA
tr|D7EHW8|D7EHW8_TRICA
tr|D7EHY4|D7EHY4_TRICA
tr|D7EHY6|D7EHY6_TRICA
tr|D7EHZ1|D7EHZ1_TRICA
tr|D7EI18|D7EI18_TRICA
tr|D7EI22|D7EI22_TRICA
tr|D7EI29|D7EI29_TRICA
tr|D7EI30|D7EI30_TRICA
tr|D7EI33|D7EI33_TRICA
tr|D7EI34|D7EI34_TRICA
tr|D7EI46|D7EI46_TRICA
tr|D7EI47|D7EI47_TRICA
tr|D7EI48|D7EI48_TRICA
tr|D7EI49|D7EI49_TRICA
tr|D7EI50|D7EI50_TRICA
tr|D7EI51|D7EI51_TRICA
tr|D7EI52|D7EI52_TRICA
tr|D7EI53|D7EI53_TRICA
tr|D7EI54|D7EI54_TRICA
tr|D7EI55|D7EI55_TRICA
tr|D7EI56|D7EI56_TRICA
tr|D7EI57|D7EI57_TRICA
tr|D7EI58|D7EI58_TRICA
tr|D7EI59|D7EI59_TRICA
tr|D7EI60|D7EI60_TRICA
tr|D7EI62|D7EI62_TRICA
tr|D7EI67|D7EI67_TRICA
tr|D7EI72|D7EI72_TRICA
tr|D7EI77|D7EI77_TRICA
tr|D7EI82|D7EI82_TRICA
tr|D7EI84|D7EI84_TRICA
tr|D7EI88|D7EI88_TRICA
tr|D7EI89|D7EI89_TRICA
tr|D7EIB7|D7EIB7_TRICA
tr|D7EIC5|D7EIC5_TRICA
tr|D7EIC8|D7EIC8_TRICA
tr|D7EID0|D7EID0_TRICA
tr|D7EID4|D7EID4_TRICA
tr|D7EID9|D7EID9_TRICA
tr|D7EIE9|D7EIE9_TRICA
tr|D7EIG3|D7EIG3_TRICA
tr|D7EIH3|D7EIH3_TRICA
tr|D7EII0|D7EII0_TRICA
tr|D7EII1|D7EII1_TRICA
tr|D7EII2|D7EII2_TRICA
tr|D7EII3|D7EII3_TRICA
tr|D7EII9|D7EII9_TRICA
tr|D7EIJ0|D7EIJ0_TRICA
tr|D7EIJ3|D7EIJ3_TRICA
tr|D7EIJ4|D7EIJ4_TRICA
tr|D7EIJ6|D7EIJ6_TRICA
tr|D7EIK3|D7EIK3_TRICA
tr|D7EIL3|D7EIL3_TRICA
tr|D7EIL6|D7EIL6_TRICA
tr|D7EIL7|D7EIL7_TRICA
tr|D7EIM5|D7EIM5_TRICA
tr|D7EIM9|D7EIM9_TRICA
tr|D7EIN4|D7EIN4_TRICA
tr|D7EIP5|D7EIP5_TRICA
tr|D7EIP8|D7EIP8_TRICA
tr|D7EIQ1|D7EIQ1_TRICA
tr|D7EIQ6|D7EIQ6_TRICA
tr|D7EIQ7|D7EIQ7_TRICA
tr|D7EIQ9|D7EIQ9_TRICA
tr|D7EIR3|D7EIR3_TRICA
tr|D7EIR5|D7EIR5_TRICA
tr|D7EIR7|D7EIR7_TRICA
tr|D7EIS0|D7EIS0_TRICA
tr|D7EIS1|D7EIS1_TRICA
tr|D7EIS7|D7EIS7_TRICA
tr|D7EIT7|D7EIT7_TRICA
tr|D7EIU8|D7EIU8_TRICA
tr|D7EIV3|D7EIV3_TRICA
tr|D7EIW9|D7EIW9_TRICA
tr|D7EIX1|D7EIX1_TRICA
tr|D7EIX4|D7EIX4_TRICA
tr|D7EIX5|D7EIX5_TRICA
tr|D7EIZ1|D7EIZ1_TRICA
tr|D7EIZ6|D7EIZ6_TRICA
tr|D7EJ01|D7EJ01_TRICA
tr|D7EJ11|D7EJ11_TRICA
tr|D7EJ15|D7EJ15_TRICA
tr|D7EJ27|D7EJ27_TRICA
tr|D7EJ28|D7EJ28_TRICA
tr|D7EJ37|D7EJ37_TRICA
tr|D7EJ39|D7EJ39_TRICA
tr|D7EJ41|D7EJ41_TRICA
tr|D7EJ42|D7EJ42_TRICA
tr|D7EJ55|D7EJ55_TRICA
tr|D7EJ69|D7EJ69_TRICA
tr|D7EJ70|D7EJ70_TRICA
tr|D7EJ77|D7EJ77_TRICA
tr|D7EJ80|D7EJ80_TRICA
tr|D7EJ82|D7EJ82_TRICA
tr|D7EJ85|D7EJ85_TRICA
tr|D7EJ86|D7EJ86_TRICA
tr|D7EJ96|D7EJ96_TRICA
tr|D7EJB0|D7EJB0_TRICA
tr|D7EJB1|D7EJB1_TRICA
tr|D7EJB9|D7EJB9_TRICA
tr|D7EJC1|D7EJC1_TRICA
tr|D7EJC5|D7EJC5_TRICA
tr|D7EJD0|D7EJD0_TRICA
tr|D7EJE4|D7EJE4_TRICA
tr|D7EJF9|D7EJF9_TRICA
tr|D7EJG0|D7EJG0_TRICA
tr|D7EJG3|D7EJG3_TRICA
tr|D7EJH0|D7EJH0_TRICA
tr|D7EJH8|D7EJH8_TRICA
tr|D7EJH9|D7EJH9_TRICA
tr|D7EJJ0|D7EJJ0_TRICA
tr|D7EJJ2|D7EJJ2_TRICA
tr|D7EJJ5|D7EJJ5_TRICA
tr|D7EJJ9|D7EJJ9_TRICA
tr|D7EJK0|D7EJK0_TRICA
tr|D7EJL0|D7EJL0_TRICA
tr|D7EJL5|D7EJL5_TRICA
tr|D7EJL7|D7EJL7_TRICA
tr|D7EJL8|D7EJL8_TRICA
tr|D7EJP2|D7EJP2_TRICA
tr|D7EJP3|D7EJP3_TRICA
tr|D7EJP4|D7EJP4_TRICA
tr|D7EJP5|D7EJP5_TRICA
tr|D7EJP6|D7EJP6_TRICA
tr|D7EJP7|D7EJP7_TRICA
tr|D7EJP8|D7EJP8_TRICA
tr|D7EJQ6|D7EJQ6_TRICA
tr|D7EJR6|D7EJR6_TRICA
tr|D7EJR8|D7EJR8_TRICA
tr|D7EJR9|D7EJR9_TRICA
tr|D7EJS0|D7EJS0_TRICA
tr|D7EJS2|D7EJS2_TRICA
tr|D7EJT2|D7EJT2_TRICA
tr|D7EJT7|D7EJT7_TRICA
tr|D7EJT8|D7EJT8_TRICA
tr|D7EJU4|D7EJU4_TRICA
tr|D7EJV4|D7EJV4_TRICA
tr|D7EJV8|D7EJV8_TRICA
tr|D7EJX3|D7EJX3_TRICA
tr|D7EJY8|D7EJY8_TRICA
tr|D7EJY9|D7EJY9_TRICA
tr|D7EJZ0|D7EJZ0_TRICA
tr|D7EK00|D7EK00_TRICA
tr|D7EK10|D7EK10_TRICA
tr|D7EK16|D7EK16_TRICA
tr|D7EK28|D7EK28_TRICA
tr|D7EK29|D7EK29_TRICA
tr|D7EK30|D7EK30_TRICA
tr|D7EK35|D7EK35_TRICA
tr|D7EK36|D7EK36_TRICA
tr|D7EK42|D7EK42_TRICA
tr|D7EK46|D7EK46_TRICA
tr|D7EK52|D7EK52_TRICA
tr|D7EK53|D7EK53_TRICA
tr|D7EK54|D7EK54_TRICA
tr|D7EK59|D7EK59_TRICA
tr|D7EK60|D7EK60_TRICA
tr|D7EK75|D7EK75_TRICA
tr|D7EK77|D7EK77_TRICA
tr|D7EK80|D7EK80_TRICA
tr|D7EK83|D7EK83_TRICA
tr|D7EK92|D7EK92_TRICA
tr|D7EKA1|D7EKA1_TRICA
tr|D7EKA2|D7EKA2_TRICA
tr|D7EKA4|D7EKA4_TRICA
tr|D7EKA5|D7EKA5_TRICA
tr|D7EKA7|D7EKA7_TRICA
tr|D7EKA8|D7EKA8_TRICA
tr|D7EKA9|D7EKA9_TRICA
tr|D7EKB5|D7EKB5_TRICA
tr|D7EKB6|D7EKB6_TRICA
tr|D7EKC3|D7EKC3_TRICA
tr|D7EKD4|D7EKD4_TRICA
tr|D7EKE6|D7EKE6_TRICA
tr|D7EKG0|D7EKG0_TRICA
tr|D7EKG6|D7EKG6_TRICA
tr|D7EKG7|D7EKG7_TRICA
tr|D7EKH5|D7EKH5_TRICA
tr|D7EKI2|D7EKI2_TRICA
tr|D7EKI6|D7EKI6_TRICA
tr|D7EKJ0|D7EKJ0_TRICA
tr|D7EKJ2|D7EKJ2_TRICA
tr|D7EKJ5|D7EKJ5_TRICA
tr|D7EKJ6|D7EKJ6_TRICA
tr|D7EKJ7|D7EKJ7_TRICA
tr|D7EKJ8|D7EKJ8_TRICA
tr|D7EKK0|D7EKK0_TRICA
tr|D7EKK8|D7EKK8_TRICA
tr|D7EKL1|D7EKL1_TRICA
tr|D7EKL3|D7EKL3_TRICA
tr|D7EKL4|D7EKL4_TRICA
tr|D7EKL5|D7EKL5_TRICA
tr|D7EKL6|D7EKL6_TRICA
tr|D7EKM1|D7EKM1_TRICA
tr|D7EKM7|D7EKM7_TRICA
tr|D7EKP1|D7EKP1_TRICA
tr|D7EKP7|D7EKP7_TRICA
tr|D7EKP8|D7EKP8_TRICA
tr|D7EKQ1|D7EKQ1_TRICA
tr|D7EKQ3|D7EKQ3_TRICA
tr|D7EKQ5|D7EKQ5_TRICA
tr|D7EKQ8|D7EKQ8_TRICA
tr|D7EKR1|D7EKR1_TRICA
tr|D7EKR2|D7EKR2_TRICA
tr|D7EKR3|D7EKR3_TRICA
tr|D7EKS0|D7EKS0_TRICA
tr|D7EKT9|D7EKT9_TRICA
tr|D7EKU8|D7EKU8_TRICA
tr|D7EKV4|D7EKV4_TRICA
tr|D7EKV8|D7EKV8_TRICA
tr|D7EKW2|D7EKW2_TRICA
tr|D7EKW4|D7EKW4_TRICA
tr|D7EKX5|D7EKX5_TRICA
tr|D7EKZ6|D7EKZ6_TRICA
tr|D7EL02|D7EL02_TRICA
tr|D7EL03|D7EL03_TRICA
tr|D7EL08|D7EL08_TRICA
tr|D7EL13|D7EL13_TRICA
tr|D7EL16|D7EL16_TRICA
tr|D7EL17|D7EL17_TRICA
tr|D7EL20|D7EL20_TRICA
tr|D7EL22|D7EL22_TRICA
tr|D7EL31|D7EL31_TRICA
tr|D7EL40|D7EL40_TRICA
tr|D7EL42|D7EL42_TRICA
tr|D7EL44|D7EL44_TRICA
tr|D7EL57|D7EL57_TRICA
tr|D7EL72|D7EL72_TRICA
tr|D7EL73|D7EL73_TRICA
tr|D7EL75|D7EL75_TRICA
tr|D7ELA5|D7ELA5_TRICA
tr|D7ELB6|D7ELB6_TRICA
tr|D7ELB8|D7ELB8_TRICA
tr|D7ELC1|D7ELC1_TRICA
tr|D7ELC3|D7ELC3_TRICA
tr|D7ELC4|D7ELC4_TRICA
tr|D7ELC7|D7ELC7_TRICA
tr|D7ELD4|D7ELD4_TRICA
tr|D7ELE1|D7ELE1_TRICA
tr|D7ELE2|D7ELE2_TRICA
tr|D7ELE6|D7ELE6_TRICA
tr|D7ELF8|D7ELF8_TRICA
tr|D7ELF9|D7ELF9_TRICA
tr|D7ELG7|D7ELG7_TRICA
tr|D7ELH6|D7ELH6_TRICA
tr|D7ELI0|D7ELI0_TRICA
tr|D7ELJ1|D7ELJ1_TRICA
tr|D7ELJ4|D7ELJ4_TRICA
tr|D7ELJ8|D7ELJ8_TRICA
tr|D7ELK8|D7ELK8_TRICA
tr|D7ELL2|D7ELL2_TRICA
tr|D7ELL6|D7ELL6_TRICA
tr|D7ELL7|D7ELL7_TRICA
tr|D7ELL8|D7ELL8_TRICA
tr|D7ELM1|D7ELM1_TRICA
tr|D7ELM5|D7ELM5_TRICA
tr|D7ELM6|D7ELM6_TRICA
tr|D7ELN0|D7ELN0_TRICA
tr|D7ELN6|D7ELN6_TRICA
tr|D7ELQ3|D7ELQ3_TRICA
tr|D7ELQ8|D7ELQ8_TRICA
tr|D7ELR0|D7ELR0_TRICA
tr|D7ELR6|D7ELR6_TRICA
tr|D7ELS1|D7ELS1_TRICA
tr|D7ELS2|D7ELS2_TRICA
tr|D7ELS4|D7ELS4_TRICA
tr|D7ELS7|D7ELS7_TRICA
tr|D7ELT7|D7ELT7_TRICA
tr|D7ELV6|D7ELV6_TRICA
tr|D7ELV9|D7ELV9_TRICA
tr|D7ELW8|D7ELW8_TRICA
tr|D7ELX6|D7ELX6_TRICA
tr|D7ELY0|D7ELY0_TRICA
tr|D7ELY1|D7ELY1_TRICA
tr|D7ELZ1|D7ELZ1_TRICA
tr|D7ELZ2|D7ELZ2_TRICA
tr|D7ELZ3|D7ELZ3_TRICA
tr|D7EM14|D7EM14_TRICA
tr|D7EM18|D7EM18_TRICA
tr|D7EM20|D7EM20_TRICA
tr|D7EM26|D7EM26_TRICA
tr|D7EM34|D7EM34_TRICA
tr|D7EM35|D7EM35_TRICA
tr|D7GXG6|D7GXG6_TRICA
tr|D7GXG7|D7GXG7_TRICA
tr|D7GXG8|D7GXG8_TRICA
tr|D7GXH0|D7GXH0_TRICA
tr|D7GXH4|D7GXH4_TRICA
tr|D7GXH8|D7GXH8_TRICA
tr|D7GXH9|D7GXH9_TRICA
tr|D7GXI7|D7GXI7_TRICA
tr|D7GXJ0|D7GXJ0_TRICA
tr|D7GXJ1|D7GXJ1_TRICA
tr|D7GXJ2|D7GXJ2_TRICA
tr|D7GXJ6|D7GXJ6_TRICA
tr|D7GXJ7|D7GXJ7_TRICA
tr|D7GXJ9|D7GXJ9_TRICA
tr|D7GXK0|D7GXK0_TRICA
tr|D7GXL2|D7GXL2_TRICA
tr|D7GXL3|D7GXL3_TRICA
tr|D7GXL7|D7GXL7_TRICA
tr|D7GXM4|D7GXM4_TRICA
tr|D7GXM5|D7GXM5_TRICA
tr|D7GXN1|D7GXN1_TRICA
tr|D7GXN2|D7GXN2_TRICA
tr|D7GXN4|D7GXN4_TRICA
tr|D7GXN6|D7GXN6_TRICA
tr|D7GXP8|D7GXP8_TRICA
tr|D7GXQ0|D7GXQ0_TRICA
tr|D7GXQ4|D7GXQ4_TRICA
tr|D7GXR4|D7GXR4_TRICA
tr|D7GXR6|D7GXR6_TRICA
tr|D7GXS0|D7GXS0_TRICA
tr|D7GXS1|D7GXS1_TRICA
tr|D7GXS2|D7GXS2_TRICA
tr|D7GXS4|D7GXS4_TRICA
tr|D7GXS5|D7GXS5_TRICA
tr|D7GXS7|D7GXS7_TRICA
tr|D7GXT1|D7GXT1_TRICA
tr|D7GXT6|D7GXT6_TRICA
tr|D7GXT8|D7GXT8_TRICA
tr|D7GXU1|D7GXU1_TRICA
tr|D7GXU2|D7GXU2_TRICA
tr|D7GXU3|D7GXU3_TRICA
tr|D7GXU5|D7GXU5_TRICA
tr|D7GXU8|D7GXU8_TRICA
tr|D7GXU9|D7GXU9_TRICA
tr|D7GXV1|D7GXV1_TRICA
tr|D7GXV2|D7GXV2_TRICA
tr|D7GXV3|D7GXV3_TRICA
tr|D7GXV9|D7GXV9_TRICA
tr|D7GXW0|D7GXW0_TRICA
tr|D7GXW1|D7GXW1_TRICA
tr|D7GXW2|D7GXW2_TRICA
tr|D7GXW3|D7GXW3_TRICA
tr|D7GXW4|D7GXW4_TRICA
tr|D7GXW8|D7GXW8_TRICA
tr|D7GXX0|D7GXX0_TRICA
tr|D7GXX2|D7GXX2_TRICA
tr|D7GXX7|D7GXX7_TRICA
tr|D7GXX8|D7GXX8_TRICA
tr|D7GXY0|D7GXY0_TRICA
tr|D7GXZ3|D7GXZ3_TRICA
tr|D7GXZ4|D7GXZ4_TRICA
tr|D7GXZ9|D7GXZ9_TRICA
tr|D7GY00|D7GY00_TRICA
tr|D7GY01|D7GY01_TRICA
tr|D7GY03|D7GY03_TRICA
tr|D7GY09|D7GY09_TRICA
tr|D7GY10|D7GY10_TRICA
tr|D7GY11|D7GY11_TRICA
tr|D7GY14|D7GY14_TRICA
tr|D7GY16|D7GY16_TRICA
tr|D7GY17|D7GY17_TRICA
tr|D7GY18|D7GY18_TRICA
tr|D7GY21|D7GY21_TRICA
tr|D7GY25|D7GY25_TRICA
tr|D7GY33|D7GY33_TRICA
tr|D7GY34|D7GY34_TRICA
tr|D7GY45|D7GY45_TRICA
tr|D7GY47|D7GY47_TRICA
tr|D7GY55|D7GY55_TRICA
tr|D7GY57|D7GY57_TRICA
tr|D7GY62|D7GY62_TRICA
tr|D7GY66|D7GY66_TRICA
tr|D7GY67|D7GY67_TRICA
tr|D7GY69|D7GY69_TRICA
tr|D7GY71|D7GY71_TRICA
tr|D7GY74|D7GY74_TRICA
tr|D7GY78|D7GY78_TRICA
tr|D7GY79|D7GY79_TRICA
tr|D7GY84|D7GY84_TRICA
tr|D7GY88|D7GY88_TRICA
tr|D7GY90|D7GY90_TRICA
tr|D7GY91|D7GY91_TRICA
tr|D7GY95|D7GY95_TRICA
tr|D7GY96|D7GY96_TRICA
tr|D7GY97|D7GY97_TRICA
tr|D7GY98|D7GY98_TRICA
tr|D7GYA0|D7GYA0_TRICA
tr|D7GYA2|D7GYA2_TRICA
tr|D7GYA8|D7GYA8_TRICA
tr|D7GYA9|D7GYA9_TRICA
tr|D7GYB3|D7GYB3_TRICA
tr|D7GYB6|D7GYB6_TRICA
tr|D7GYC3|D7GYC3_TRICA
tr|D7GYD3|D7GYD3_TRICA
tr|D7GYD4|D7GYD4_TRICA
tr|D7GYD7|D7GYD7_TRICA
tr|D7GYD8|D7GYD8_TRICA
tr|D7GYE1|D7GYE1_TRICA
tr|D7GYE6|D7GYE6_TRICA
tr|D7GYE7|D7GYE7_TRICA
tr|D7GYF0|D7GYF0_TRICA
tr|D7GYF2|D7GYF2_TRICA
tr|D7GYF4|D7GYF4_TRICA
tr|D7GYF9|D7GYF9_TRICA
tr|D7GYG2|D7GYG2_TRICA
tr|D7GYG7|D7GYG7_TRICA
tr|D7GYG8|D7GYG8_TRICA
tr|D7GYG9|D7GYG9_TRICA
tr|D7GYH0|D7GYH0_TRICA
tr|D7GYH5|D7GYH5_TRICA
tr|D7GYH9|D7GYH9_TRICA
tr|D7GYI3|D7GYI3_TRICA
tr|D7GYI4|D7GYI4_TRICA
tr|D7GYI6|D7GYI6_TRICA
tr|D7GYI7|D7GYI7_TRICA
tr|D7GYI9|D7GYI9_TRICA
tr|D7GYJ4|D7GYJ4_TRICA
tr|D7GYJ5|D7GYJ5_TRICA
tr|D7GYJ8|D7GYJ8_TRICA
tr|D7GYJ9|D7GYJ9_TRICA
tr|D7GYK2|D7GYK2_TRICA
tr|D7GYK3|D7GYK3_TRICA
tr|D7GYK5|D7GYK5_TRICA
tr|D7GYK7|D7GYK7_TRICA
tr|D7GYL2|D7GYL2_TRICA
tr|D7GYM1|D7GYM1_TRICA
tr|D7GYM4|D7GYM4_TRICA
tr|D7GYN0|D7GYN0_TRICA
tr|Q0MRK5|Q0MRK5_TRICA
tr|Q0MRK7|Q0MRK7_TRICA
tr|Q0MRK8|Q0MRK8_TRICA
tr|Q0MRK9|Q0MRK9_TRICA
tr|Q3LB62|Q3LB62_TRICA
tr|Q94R77|Q94R77_TRICA
