# Supplementary material for: Firefly genomes illuminate parallel origins of bioluminescence in beetles
Source: eLife. 2018 Oct 16;7:e36495. doi: 10.7554/eLife.36495 (PMC6191289; doi:10.7554/eLife.36495)
Supplement: Figure 2—source data 1. [file elife-36495-fig2-data1.zip › 5_way/[P._pyralis]_and_[A._lateralis]_and_[I._luminosus]_and_[T._castaneum]_genes.txt]

AQULA_000005-PA
AQULA_000018-PA
AQULA_000020-PA
AQULA_000028-PA
AQULA_000031-PA
AQULA_000033-PA
AQULA_000040-PA
AQULA_000044-PA
AQULA_000046-PA
AQULA_000048-PA
AQULA_000050-PA
AQULA_000068-PA
AQULA_000095-PA
AQULA_000096-PA
AQULA_000098-PA
AQULA_000107-PA
AQULA_000114-PA
AQULA_000124-PA
AQULA_000126-PA
AQULA_000149-PA
AQULA_000156-PA
AQULA_000160-PA
AQULA_000167-PA
AQULA_000175-PA
AQULA_000183-PA
AQULA_000193-PA
AQULA_000194-PA
AQULA_000195-PA
AQULA_000209-PA
AQULA_000219-PA
AQULA_000221-PA
AQULA_000223-PA
AQULA_000226-PA
AQULA_000230-PA
AQULA_000237-PA
AQULA_000241-PA
AQULA_000245-PA
AQULA_000248-PA
AQULA_000254-PA
AQULA_000255-PA
AQULA_000256-PA
AQULA_000259-PA
AQULA_000267-PA
AQULA_000276-PA
AQULA_000277-PA
AQULA_000282-PA
AQULA_000304-PA
AQULA_000315-PA
AQULA_000317-PA
AQULA_000318-PA
AQULA_000320-PA
AQULA_000324-PA
AQULA_000330-PA
AQULA_000338-PA
AQULA_000345-PA
AQULA_000346-PA
AQULA_000349-PA
AQULA_000362-PA
AQULA_000369-PA
AQULA_000388-PA
AQULA_000393-PA
AQULA_000394-PA
AQULA_000406-PA
AQULA_000409-PA
AQULA_000414-PA
AQULA_000415-PA
AQULA_000419-PA
AQULA_000420-PA
AQULA_000421-PA
AQULA_000425-PA
AQULA_000431-PA
AQULA_000434-PA
AQULA_000440-PA
AQULA_000442-PA
AQULA_000445-PA
AQULA_000447-PA
AQULA_000451-PA
AQULA_000452-PA
AQULA_000473-PA
AQULA_000478-PA
AQULA_000480-PA
AQULA_000481-PA
AQULA_000488-PA
AQULA_000499-PA
AQULA_000500-PA
AQULA_000512-PA
AQULA_000513-PA
AQULA_000515-PA
AQULA_000523-PA
AQULA_000524-PA
AQULA_000526-PA
AQULA_000529-PA
AQULA_000534-PA
AQULA_000536-PA
AQULA_000543-PA
AQULA_000546-PA
AQULA_000549-PA
AQULA_000563-PA
AQULA_000564-PA
AQULA_000565-PA
AQULA_000573-PA
AQULA_000588-PA
AQULA_000593-PA
AQULA_000594-PA
AQULA_000595-PA
AQULA_000596-PA
AQULA_000619-PA
AQULA_000627-PA
AQULA_000638-PA
AQULA_000639-PA
AQULA_000640-PA
AQULA_000650-PA
AQULA_000653-PA
AQULA_000666-PA
AQULA_000677-PA
AQULA_000678-PA
AQULA_000683-PA
AQULA_000684-PA
AQULA_000690-PA
AQULA_000693-PA
AQULA_000694-PA
AQULA_000696-PA
AQULA_000697-PA
AQULA_000703-PA
AQULA_000710-PA
AQULA_000717-PA
AQULA_000723-PA
AQULA_000756-PA
AQULA_000762-PA
AQULA_000765-PA
AQULA_000770-PA
AQULA_000771-PA
AQULA_000776-PA
AQULA_000784-PA
AQULA_000795-PA
AQULA_000805-PA
AQULA_000825-PA
AQULA_000826-PA
AQULA_000827-PA
AQULA_000828-PA
AQULA_000834-PA
AQULA_000838-PA
AQULA_000839-PA
AQULA_000845-PA
AQULA_000856-PA
AQULA_000866-PA
AQULA_000868-PA
AQULA_000877-PA
AQULA_000880-PA
AQULA_000881-PA
AQULA_000888-PA
AQULA_000896-PA
AQULA_000900-PA
AQULA_000905-PA
AQULA_000906-PA
AQULA_000907-PA
AQULA_000909-PA
AQULA_000912-PA
AQULA_000915-PA
AQULA_000926-PA
AQULA_000948-PA
AQULA_000959-PA
AQULA_000960-PA
AQULA_000961-PA
AQULA_000964-PA
AQULA_000973-PA
AQULA_000980-PA
AQULA_001000-PA
AQULA_001031-PA
AQULA_001046-PA
AQULA_001049-PA
AQULA_001070-PA
AQULA_001073-PA
AQULA_001078-PA
AQULA_001083-PA
AQULA_001094-PA
AQULA_001095-PA
AQULA_001109-PA
AQULA_001114-PA
AQULA_001116-PA
AQULA_001121-PA
AQULA_001130-PA
AQULA_001143-PA
AQULA_001145-PA
AQULA_001149-PA
AQULA_001157-PA
AQULA_001159-PA
AQULA_001167-PA
AQULA_001172-PA
AQULA_001173-PA
AQULA_001174-PA
AQULA_001175-PA
AQULA_001178-PA
AQULA_001179-PA
AQULA_001180-PA
AQULA_001182-PA
AQULA_001183-PA
AQULA_001189-PA
AQULA_001196-PA
AQULA_001200-PA
AQULA_001203-PA
AQULA_001205-PA
AQULA_001206-PA
AQULA_001210-PA
AQULA_001238-PA
AQULA_001253-PA
AQULA_001255-PA
AQULA_001258-PA
AQULA_001259-PA
AQULA_001261-PA
AQULA_001262-PA
AQULA_001268-PA
AQULA_001286-PA
AQULA_001305-PA
AQULA_001309-PA
AQULA_001310-PA
AQULA_001311-PA
AQULA_001312-PA
AQULA_001313-PA
AQULA_001314-PA
AQULA_001316-PA
AQULA_001318-PA
AQULA_001322-PA
AQULA_001323-PA
AQULA_001326-PA
AQULA_001328-PA
AQULA_001340-PA
AQULA_001344-PA
AQULA_001355-PA
AQULA_001360-PA
AQULA_001364-PA
AQULA_001366-PA
AQULA_001374-PA
AQULA_001379-PA
AQULA_001382-PA
AQULA_001385-PA
AQULA_001427-PA
AQULA_001428-PA
AQULA_001433-PA
AQULA_001434-PA
AQULA_001438-PA
AQULA_001439-PA
AQULA_001447-PA
AQULA_001458-PA
AQULA_001460-PA
AQULA_001462-PA
AQULA_001468-PA
AQULA_001475-PA
AQULA_001476-PA
AQULA_001481-PA
AQULA_001497-PA
AQULA_001500-PA
AQULA_001507-PA
AQULA_001513-PA
AQULA_001515-PA
AQULA_001517-PA
AQULA_001518-PA
AQULA_001528-PA
AQULA_001536-PA
AQULA_001544-PA
AQULA_001557-PA
AQULA_001560-PA
AQULA_001564-PA
AQULA_001565-PA
AQULA_001572-PA
AQULA_001573-PA
AQULA_001584-PA
AQULA_001593-PA
AQULA_001594-PA
AQULA_001596-PA
AQULA_001597-PA
AQULA_001600-PA
AQULA_001608-PA
AQULA_001612-PA
AQULA_001613-PA
AQULA_001615-PA
AQULA_001617-PA
AQULA_001618-PA
AQULA_001638-PA
AQULA_001639-PA
AQULA_001640-PA
AQULA_001641-PA
AQULA_001642-PA
AQULA_001645-PA
AQULA_001666-PA
AQULA_001687-PA
AQULA_001691-PA
AQULA_001694-PA
AQULA_001697-PA
AQULA_001706-PA
AQULA_001708-PA
AQULA_001714-PA
AQULA_001718-PA
AQULA_001719-PA
AQULA_001720-PA
AQULA_001724-PA
AQULA_001725-PA
AQULA_001731-PA
AQULA_001732-PA
AQULA_001734-PA
AQULA_001738-PA
AQULA_001741-PA
AQULA_001743-PA
AQULA_001748-PA
AQULA_001751-PA
AQULA_001752-PA
AQULA_001754-PA
AQULA_001761-PA
AQULA_001764-PA
AQULA_001766-PA
AQULA_001775-PA
AQULA_001777-PA
AQULA_001782-PA
AQULA_001786-PA
AQULA_001788-PA
AQULA_001789-PA
AQULA_001794-PA
AQULA_001799-PA
AQULA_001800-PA
AQULA_001801-PA
AQULA_001802-PA
AQULA_001803-PA
AQULA_001805-PA
AQULA_001807-PA
AQULA_001808-PA
AQULA_001809-PA
AQULA_001821-PA
AQULA_001833-PA
AQULA_001850-PA
AQULA_001855-PA
AQULA_001863-PA
AQULA_001864-PA
AQULA_001899-PA
AQULA_001909-PA
AQULA_001914-PA
AQULA_001916-PA
AQULA_001921-PA
AQULA_001922-PA
AQULA_001924-PA
AQULA_001925-PA
AQULA_001926-PA
AQULA_001930-PA
AQULA_001932-PA
AQULA_001939-PA
AQULA_001942-PA
AQULA_001943-PA
AQULA_001948-PA
AQULA_001964-PA
AQULA_001969-PA
AQULA_001979-PA
AQULA_001986-PA
AQULA_002000-PA
AQULA_002004-PA
AQULA_002008-PA
AQULA_002010-PA
AQULA_002011-PA
AQULA_002012-PA
AQULA_002015-PA
AQULA_002017-PA
AQULA_002023-PA
AQULA_002025-PA
AQULA_002036-PA
AQULA_002045-PA
AQULA_002051-PA
AQULA_002070-PA
AQULA_002075-PA
AQULA_002076-PA
AQULA_002079-PA
AQULA_002083-PA
AQULA_002084-PA
AQULA_002094-PA
AQULA_002097-PA
AQULA_002110-PA
AQULA_002111-PA
AQULA_002119-PA
AQULA_002126-PA
AQULA_002132-PA
AQULA_002136-PA
AQULA_002139-PA
AQULA_002142-PA
AQULA_002144-PA
AQULA_002155-PA
AQULA_002165-PA
AQULA_002170-PA
AQULA_002173-PA
AQULA_002183-PA
AQULA_002186-PA
AQULA_002190-PA
AQULA_002191-PA
AQULA_002216-PA
AQULA_002217-PA
AQULA_002218-PA
AQULA_002224-PA
AQULA_002225-PA
AQULA_002237-PA
AQULA_002240-PA
AQULA_002241-PA
AQULA_002244-PA
AQULA_002245-PA
AQULA_002246-PA
AQULA_002248-PA
AQULA_002249-PA
AQULA_002252-PA
AQULA_002259-PA
AQULA_002264-PA
AQULA_002276-PA
AQULA_002279-PA
AQULA_002283-PA
AQULA_002288-PA
AQULA_002322-PA
AQULA_002329-PA
AQULA_002333-PA
AQULA_002334-PA
AQULA_002344-PA
AQULA_002348-PA
AQULA_002351-PA
AQULA_002355-PA
AQULA_002371-PA
AQULA_002372-PA
AQULA_002378-PA
AQULA_002380-PA
AQULA_002409-PA
AQULA_002417-PA
AQULA_002419-PA
AQULA_002420-PA
AQULA_002425-PA
AQULA_002431-PA
AQULA_002432-PA
AQULA_002445-PA
AQULA_002449-PA
AQULA_002453-PA
AQULA_002464-PA
AQULA_002476-PA
AQULA_002479-PA
AQULA_002480-PA
AQULA_002482-PA
AQULA_002492-PA
AQULA_002494-PA
AQULA_002504-PA
AQULA_002514-PA
AQULA_002516-PA
AQULA_002517-PA
AQULA_002518-PA
AQULA_002519-PA
AQULA_002520-PA
AQULA_002528-PA
AQULA_002529-PA
AQULA_002530-PA
AQULA_002542-PA
AQULA_002549-PA
AQULA_002573-PA
AQULA_002586-PA
AQULA_002616-PA
AQULA_002619-PA
AQULA_002622-PA
AQULA_002628-PA
AQULA_002635-PA
AQULA_002645-PA
AQULA_002650-PA
AQULA_002651-PA
AQULA_002657-PA
AQULA_002660-PA
AQULA_002663-PA
AQULA_002668-PA
AQULA_002674-PA
AQULA_002685-PA
AQULA_002686-PA
AQULA_002689-PA
AQULA_002696-PA
AQULA_002716-PA
AQULA_002723-PA
AQULA_002726-PA
AQULA_002728-PA
AQULA_002738-PA
AQULA_002748-PA
AQULA_002751-PA
AQULA_002764-PA
AQULA_002785-PA
AQULA_002787-PA
AQULA_002796-PA
AQULA_002798-PA
AQULA_002799-PA
AQULA_002803-PA
AQULA_002812-PA
AQULA_002826-PA
AQULA_002877-PA
AQULA_002893-PA
AQULA_002894-PA
AQULA_002898-PA
AQULA_002914-PA
AQULA_002938-PA
AQULA_002945-PA
AQULA_002949-PA
AQULA_002955-PA
AQULA_002968-PA
AQULA_002971-PA
AQULA_002972-PA
AQULA_002979-PA
AQULA_002981-PA
AQULA_002992-PA
AQULA_003006-PA
AQULA_003024-PA
AQULA_003025-PA
AQULA_003031-PA
AQULA_003033-PA
AQULA_003034-PA
AQULA_003046-PA
AQULA_003057-PA
AQULA_003060-PA
AQULA_003066-PA
AQULA_003071-PA
AQULA_003072-PA
AQULA_003077-PA
AQULA_003078-PA
AQULA_003087-PA
AQULA_003092-PA
AQULA_003094-PA
AQULA_003115-PA
AQULA_003120-PA
AQULA_003133-PA
AQULA_003135-PA
AQULA_003143-PA
AQULA_003147-PA
AQULA_003165-PA
AQULA_003190-PA
AQULA_003193-PA
AQULA_003199-PA
AQULA_003201-PA
AQULA_003206-PA
AQULA_003210-PA
AQULA_003219-PA
AQULA_003221-PA
AQULA_003231-PA
AQULA_003233-PA
AQULA_003249-PA
AQULA_003250-PA
AQULA_003252-PA
AQULA_003257-PA
AQULA_003279-PA
AQULA_003280-PA
AQULA_003281-PA
AQULA_003284-PA
AQULA_003285-PA
AQULA_003294-PA
AQULA_003298-PA
AQULA_003304-PA
AQULA_003313-PA
AQULA_003315-PA
AQULA_003328-PA
AQULA_003333-PA
AQULA_003335-PA
AQULA_003341-PA
AQULA_003343-PA
AQULA_003350-PA
AQULA_003351-PA
AQULA_003372-PA
AQULA_003373-PA
AQULA_003391-PA
AQULA_003392-PA
AQULA_003395-PA
AQULA_003396-PA
AQULA_003399-PA
AQULA_003400-PA
AQULA_003402-PA
AQULA_003404-PA
AQULA_003416-PA
AQULA_003421-PA
AQULA_003423-PA
AQULA_003438-PA
AQULA_003443-PA
AQULA_003444-PA
AQULA_003445-PA
AQULA_003458-PA
AQULA_003462-PA
AQULA_003467-PA
AQULA_003474-PA
AQULA_003477-PA
AQULA_003478-PA
AQULA_003479-PA
AQULA_003486-PA
AQULA_003487-PA
AQULA_003492-PA
AQULA_003493-PA
AQULA_003503-PA
AQULA_003519-PA
AQULA_003530-PA
AQULA_003535-PA
AQULA_003544-PA
AQULA_003567-PA
AQULA_003570-PA
AQULA_003571-PA
AQULA_003573-PA
AQULA_003582-PA
AQULA_003593-PA
AQULA_003595-PA
AQULA_003600-PA
AQULA_003633-PA
AQULA_003643-PA
AQULA_003645-PA
AQULA_003649-PA
AQULA_003650-PA
AQULA_003684-PA
AQULA_003692-PA
AQULA_003704-PA
AQULA_003705-PA
AQULA_003706-PA
AQULA_003708-PA
AQULA_003710-PA
AQULA_003712-PA
AQULA_003713-PA
AQULA_003714-PA
AQULA_003715-PA
AQULA_003717-PA
AQULA_003720-PA
AQULA_003722-PA
AQULA_003723-PA
AQULA_003732-PA
AQULA_003736-PA
AQULA_003737-PA
AQULA_003745-PA
AQULA_003749-PA
AQULA_003752-PA
AQULA_003754-PA
AQULA_003756-PA
AQULA_003760-PA
AQULA_003761-PA
AQULA_003765-PA
AQULA_003766-PA
AQULA_003773-PA
AQULA_003774-PA
AQULA_003775-PA
AQULA_003776-PA
AQULA_003784-PA
AQULA_003788-PA
AQULA_003789-PA
AQULA_003800-PA
AQULA_003801-PA
AQULA_003804-PA
AQULA_003805-PA
AQULA_003810-PA
AQULA_003826-PA
AQULA_003827-PA
AQULA_003831-PA
AQULA_003843-PA
AQULA_003849-PA
AQULA_003852-PA
AQULA_003857-PA
AQULA_003869-PA
AQULA_003880-PA
AQULA_003923-PA
AQULA_003925-PA
AQULA_003933-PA
AQULA_003935-PA
AQULA_003937-PA
AQULA_003942-PA
AQULA_003953-PA
AQULA_003955-PA
AQULA_003978-PA
AQULA_003986-PA
AQULA_003991-PA
AQULA_003993-PA
AQULA_003995-PA
AQULA_003998-PA
AQULA_004025-PA
AQULA_004031-PA
AQULA_004042-PA
AQULA_004045-PA
AQULA_004062-PA
AQULA_004064-PA
AQULA_004069-PA
AQULA_004071-PA
AQULA_004073-PA
AQULA_004075-PA
AQULA_004080-PA
AQULA_004090-PA
AQULA_004096-PA
AQULA_004098-PA
AQULA_004105-PA
AQULA_004110-PA
AQULA_004111-PA
AQULA_004113-PA
AQULA_004114-PA
AQULA_004130-PA
AQULA_004145-PA
AQULA_004147-PA
AQULA_004148-PA
AQULA_004151-PA
AQULA_004159-PA
AQULA_004164-PA
AQULA_004165-PA
AQULA_004166-PA
AQULA_004167-PA
AQULA_004168-PA
AQULA_004169-PA
AQULA_004170-PA
AQULA_004173-PA
AQULA_004182-PA
AQULA_004188-PA
AQULA_004196-PA
AQULA_004201-PA
AQULA_004213-PA
AQULA_004272-PA
AQULA_004273-PA
AQULA_004275-PA
AQULA_004289-PA
AQULA_004301-PA
AQULA_004305-PA
AQULA_004308-PA
AQULA_004316-PA
AQULA_004324-PA
AQULA_004330-PA
AQULA_004332-PA
AQULA_004338-PA
AQULA_004342-PA
AQULA_004343-PA
AQULA_004344-PA
AQULA_004346-PA
AQULA_004351-PA
AQULA_004354-PA
AQULA_004358-PA
AQULA_004370-PA
AQULA_004372-PA
AQULA_004382-PA
AQULA_004389-PA
AQULA_004390-PA
AQULA_004413-PA
AQULA_004419-PA
AQULA_004429-PA
AQULA_004440-PA
AQULA_004452-PA
AQULA_004475-PA
AQULA_004477-PA
AQULA_004487-PA
AQULA_004490-PA
AQULA_004496-PA
AQULA_004507-PA
AQULA_004509-PA
AQULA_004516-PA
AQULA_004533-PA
AQULA_004535-PA
AQULA_004536-PA
AQULA_004543-PA
AQULA_004544-PA
AQULA_004546-PA
AQULA_004550-PA
AQULA_004552-PA
AQULA_004558-PA
AQULA_004571-PA
AQULA_004578-PA
AQULA_004579-PA
AQULA_004585-PA
AQULA_004590-PA
AQULA_004593-PA
AQULA_004607-PA
AQULA_004608-PA
AQULA_004609-PA
AQULA_004612-PA
AQULA_004613-PA
AQULA_004615-PA
AQULA_004621-PA
AQULA_004622-PA
AQULA_004626-PA
AQULA_004636-PA
AQULA_004665-PA
AQULA_004676-PA
AQULA_004682-PA
AQULA_004695-PA
AQULA_004696-PA
AQULA_004711-PA
AQULA_004714-PA
AQULA_004720-PA
AQULA_004728-PA
AQULA_004729-PA
AQULA_004731-PA
AQULA_004735-PA
AQULA_004742-PA
AQULA_004751-PA
AQULA_004769-PA
AQULA_004782-PA
AQULA_004789-PA
AQULA_004791-PA
AQULA_004793-PA
AQULA_004802-PA
AQULA_004805-PA
AQULA_004807-PA
AQULA_004809-PA
AQULA_004827-PA
AQULA_004843-PA
AQULA_004858-PA
AQULA_004870-PA
AQULA_004876-PA
AQULA_004891-PA
AQULA_004904-PA
AQULA_004905-PA
AQULA_004908-PA
AQULA_004913-PA
AQULA_004917-PA
AQULA_004918-PA
AQULA_004922-PA
AQULA_004927-PA
AQULA_004928-PA
AQULA_004932-PA
AQULA_004938-PA
AQULA_004939-PA
AQULA_004946-PA
AQULA_004948-PA
AQULA_004952-PA
AQULA_004953-PA
AQULA_004969-PA
AQULA_004982-PA
AQULA_004983-PA
AQULA_004986-PA
AQULA_004987-PA
AQULA_004989-PA
AQULA_004991-PA
AQULA_004992-PA
AQULA_004998-PA
AQULA_005013-PA
AQULA_005017-PA
AQULA_005018-PA
AQULA_005032-PA
AQULA_005034-PA
AQULA_005089-PA
AQULA_005098-PA
AQULA_005105-PA
AQULA_005107-PA
AQULA_005116-PA
AQULA_005118-PA
AQULA_005120-PA
AQULA_005122-PA
AQULA_005123-PA
AQULA_005125-PA
AQULA_005127-PA
AQULA_005151-PA
AQULA_005153-PA
AQULA_005168-PA
AQULA_005177-PA
AQULA_005188-PA
AQULA_005202-PA
AQULA_005214-PA
AQULA_005226-PA
AQULA_005233-PA
AQULA_005242-PA
AQULA_005244-PA
AQULA_005253-PA
AQULA_005255-PA
AQULA_005257-PA
AQULA_005259-PA
AQULA_005260-PA
AQULA_005273-PA
AQULA_005277-PA
AQULA_005302-PA
AQULA_005303-PA
AQULA_005308-PA
AQULA_005312-PA
AQULA_005315-PA
AQULA_005316-PA
AQULA_005327-PA
AQULA_005328-PA
AQULA_005330-PA
AQULA_005347-PA
AQULA_005353-PA
AQULA_005355-PA
AQULA_005356-PA
AQULA_005357-PA
AQULA_005367-PA
AQULA_005371-PA
AQULA_005374-PA
AQULA_005386-PA
AQULA_005390-PA
AQULA_005393-PA
AQULA_005394-PA
AQULA_005411-PA
AQULA_005412-PA
AQULA_005413-PA
AQULA_005415-PA
AQULA_005419-PA
AQULA_005449-PA
AQULA_005450-PA
AQULA_005464-PA
AQULA_005472-PA
AQULA_005484-PA
AQULA_005485-PA
AQULA_005492-PA
AQULA_005497-PA
AQULA_005512-PA
AQULA_005520-PA
AQULA_005530-PA
AQULA_005542-PA
AQULA_005563-PA
AQULA_005574-PA
AQULA_005577-PA
AQULA_005579-PA
AQULA_005582-PA
AQULA_005585-PA
AQULA_005588-PA
AQULA_005596-PA
AQULA_005598-PA
AQULA_005604-PA
AQULA_005607-PA
AQULA_005608-PA
AQULA_005612-PA
AQULA_005617-PA
AQULA_005623-PA
AQULA_005651-PA
AQULA_005652-PA
AQULA_005654-PA
AQULA_005668-PA
AQULA_005673-PA
AQULA_005679-PA
AQULA_005682-PA
AQULA_005690-PA
AQULA_005693-PA
AQULA_005701-PA
AQULA_005709-PA
AQULA_005728-PA
AQULA_005730-PA
AQULA_005733-PA
AQULA_005740-PA
AQULA_005756-PA
AQULA_005760-PA
AQULA_005772-PA
AQULA_005794-PA
AQULA_005796-PA
AQULA_005797-PA
AQULA_005799-PA
AQULA_005801-PA
AQULA_005805-PA
AQULA_005811-PA
AQULA_005813-PA
AQULA_005819-PA
AQULA_005823-PA
AQULA_005824-PA
AQULA_005833-PA
AQULA_005834-PA
AQULA_005842-PA
AQULA_005878-PA
AQULA_005883-PA
AQULA_005895-PA
AQULA_005897-PA
AQULA_005899-PA
AQULA_005919-PA
AQULA_005923-PA
AQULA_005925-PA
AQULA_005932-PA
AQULA_005938-PA
AQULA_005940-PA
AQULA_005944-PA
AQULA_005946-PA
AQULA_005948-PA
AQULA_005954-PA
AQULA_005976-PA
AQULA_005986-PA
AQULA_006003-PA
AQULA_006006-PA
AQULA_006018-PA
AQULA_006020-PA
AQULA_006053-PA
AQULA_006054-PA
AQULA_006055-PA
AQULA_006056-PA
AQULA_006059-PA
AQULA_006063-PA
AQULA_006065-PA
AQULA_006071-PA
AQULA_006072-PA
AQULA_006076-PA
AQULA_006077-PA
AQULA_006085-PA
AQULA_006111-PA
AQULA_006141-PA
AQULA_006145-PA
AQULA_006151-PA
AQULA_006152-PA
AQULA_006165-PA
AQULA_006172-PA
AQULA_006174-PA
AQULA_006177-PA
AQULA_006178-PA
AQULA_006180-PA
AQULA_006184-PA
AQULA_006188-PA
AQULA_006199-PA
AQULA_006206-PA
AQULA_006207-PA
AQULA_006211-PA
AQULA_006221-PA
AQULA_006229-PA
AQULA_006238-PA
AQULA_006252-PA
AQULA_006264-PA
AQULA_006269-PA
AQULA_006274-PA
AQULA_006275-PA
AQULA_006285-PA
AQULA_006299-PA
AQULA_006300-PA
AQULA_006312-PA
AQULA_006327-PA
AQULA_006343-PA
AQULA_006345-PA
AQULA_006353-PA
AQULA_006358-PA
AQULA_006371-PA
AQULA_006374-PA
AQULA_006376-PA
AQULA_006381-PA
AQULA_006411-PA
AQULA_006419-PA
AQULA_006434-PA
AQULA_006444-PA
AQULA_006446-PA
AQULA_006448-PA
AQULA_006449-PA
AQULA_006451-PA
AQULA_006480-PA
AQULA_006481-PA
AQULA_006496-PA
AQULA_006499-PA
AQULA_006506-PA
AQULA_006507-PA
AQULA_006511-PA
AQULA_006516-PA
AQULA_006519-PA
AQULA_006523-PA
AQULA_006527-PA
AQULA_006535-PA
AQULA_006547-PA
AQULA_006553-PA
AQULA_006556-PA
AQULA_006558-PA
AQULA_006561-PA
AQULA_006573-PA
AQULA_006577-PA
AQULA_006582-PA
AQULA_006583-PA
AQULA_006584-PA
AQULA_006585-PA
AQULA_006593-PA
AQULA_006594-PA
AQULA_006609-PA
AQULA_006625-PA
AQULA_006626-PA
AQULA_006628-PA
AQULA_006631-PA
AQULA_006634-PA
AQULA_006646-PA
AQULA_006651-PA
AQULA_006656-PA
AQULA_006661-PA
AQULA_006667-PA
AQULA_006671-PA
AQULA_006675-PA
AQULA_006682-PA
AQULA_006686-PA
AQULA_006691-PA
AQULA_006697-PA
AQULA_006706-PA
AQULA_006715-PA
AQULA_006717-PA
AQULA_006723-PA
AQULA_006733-PA
AQULA_006738-PA
AQULA_006739-PA
AQULA_006745-PA
AQULA_006748-PA
AQULA_006775-PA
AQULA_006781-PA
AQULA_006809-PA
AQULA_006813-PA
AQULA_006814-PA
AQULA_006816-PA
AQULA_006817-PA
AQULA_006818-PA
AQULA_006837-PA
AQULA_006840-PA
AQULA_006841-PA
AQULA_006843-PA
AQULA_006851-PA
AQULA_006885-PA
AQULA_006905-PA
AQULA_006907-PA
AQULA_006916-PA
AQULA_006920-PA
AQULA_006929-PA
AQULA_006932-PA
AQULA_006953-PA
AQULA_006956-PA
AQULA_006971-PA
AQULA_006986-PA
AQULA_006999-PA
AQULA_007000-PA
AQULA_007014-PA
AQULA_007016-PA
AQULA_007027-PA
AQULA_007028-PA
AQULA_007031-PA
AQULA_007034-PA
AQULA_007036-PA
AQULA_007053-PA
AQULA_007058-PA
AQULA_007061-PA
AQULA_007065-PA
AQULA_007071-PA
AQULA_007074-PA
AQULA_007076-PA
AQULA_007077-PA
AQULA_007078-PA
AQULA_007080-PA
AQULA_007113-PA
AQULA_007114-PA
AQULA_007115-PA
AQULA_007116-PA
AQULA_007126-PA
AQULA_007137-PA
AQULA_007139-PA
AQULA_007143-PA
AQULA_007164-PA
AQULA_007178-PA
AQULA_007191-PA
AQULA_007198-PA
AQULA_007200-PA
AQULA_007201-PA
AQULA_007202-PA
AQULA_007213-PA
AQULA_007215-PA
AQULA_007219-PA
AQULA_007225-PA
AQULA_007235-PA
AQULA_007264-PA
AQULA_007283-PA
AQULA_007289-PA
AQULA_007301-PA
AQULA_007303-PA
AQULA_007305-PA
AQULA_007310-PA
AQULA_007314-PA
AQULA_007319-PA
AQULA_007324-PA
AQULA_007330-PA
AQULA_007331-PA
AQULA_007335-PA
AQULA_007337-PA
AQULA_007349-PA
AQULA_007351-PA
AQULA_007357-PA
AQULA_007363-PA
AQULA_007369-PA
AQULA_007371-PA
AQULA_007372-PA
AQULA_007373-PA
AQULA_007379-PA
AQULA_007381-PA
AQULA_007395-PA
AQULA_007398-PA
AQULA_007402-PA
AQULA_007409-PA
AQULA_007410-PA
AQULA_007419-PA
AQULA_007428-PA
AQULA_007443-PA
AQULA_007450-PA
AQULA_007497-PA
AQULA_007503-PA
AQULA_007513-PA
AQULA_007520-PA
AQULA_007522-PA
AQULA_007528-PA
AQULA_007533-PA
AQULA_007549-PA
AQULA_007566-PA
AQULA_007578-PA
AQULA_007604-PA
AQULA_007615-PA
AQULA_007621-PA
AQULA_007624-PA
AQULA_007632-PA
AQULA_007633-PA
AQULA_007639-PA
AQULA_007654-PA
AQULA_007669-PA
AQULA_007672-PA
AQULA_007684-PA
AQULA_007695-PA
AQULA_007708-PA
AQULA_007714-PA
AQULA_007718-PA
AQULA_007721-PA
AQULA_007726-PA
AQULA_007728-PA
AQULA_007736-PA
AQULA_007745-PA
AQULA_007760-PA
AQULA_007762-PA
AQULA_007779-PA
AQULA_007780-PA
AQULA_007785-PA
AQULA_007790-PA
AQULA_007797-PA
AQULA_007800-PA
AQULA_007810-PA
AQULA_007815-PA
AQULA_007845-PA
AQULA_007850-PA
AQULA_007853-PA
AQULA_007859-PA
AQULA_007877-PA
AQULA_007881-PA
AQULA_007902-PA
AQULA_007904-PA
AQULA_007923-PA
AQULA_007935-PA
AQULA_007936-PA
AQULA_007945-PA
AQULA_007946-PA
AQULA_007950-PA
AQULA_007952-PA
AQULA_007959-PA
AQULA_007978-PA
AQULA_007979-PA
AQULA_007984-PA
AQULA_008018-PA
AQULA_008041-PA
AQULA_008042-PA
AQULA_008046-PA
AQULA_008054-PA
AQULA_008079-PA
AQULA_008082-PA
AQULA_008085-PA
AQULA_008089-PA
AQULA_008092-PA
AQULA_008093-PA
AQULA_008095-PA
AQULA_008106-PA
AQULA_008110-PA
AQULA_008130-PA
AQULA_008136-PA
AQULA_008153-PA
AQULA_008155-PA
AQULA_008169-PA
AQULA_008173-PA
AQULA_008187-PA
AQULA_008188-PA
AQULA_008202-PA
AQULA_008203-PA
AQULA_008207-PA
AQULA_008213-PA
AQULA_008216-PA
AQULA_008236-PA
AQULA_008239-PA
AQULA_008241-PA
AQULA_008243-PA
AQULA_008248-PA
AQULA_008256-PA
AQULA_008259-PA
AQULA_008262-PA
AQULA_008263-PA
AQULA_008265-PA
AQULA_008266-PA
AQULA_008272-PA
AQULA_008285-PA
AQULA_008288-PA
AQULA_008296-PA
AQULA_008298-PA
AQULA_008301-PA
AQULA_008302-PA
AQULA_008308-PA
AQULA_008309-PA
AQULA_008322-PA
AQULA_008336-PA
AQULA_008348-PA
AQULA_008349-PA
AQULA_008350-PA
AQULA_008352-PA
AQULA_008356-PA
AQULA_008361-PA
AQULA_008364-PA
AQULA_008377-PA
AQULA_008380-PA
AQULA_008385-PA
AQULA_008395-PA
AQULA_008397-PA
AQULA_008406-PA
AQULA_008415-PA
AQULA_008419-PA
AQULA_008424-PA
AQULA_008428-PA
AQULA_008443-PA
AQULA_008451-PA
AQULA_008454-PA
AQULA_008456-PA
AQULA_008458-PA
AQULA_008463-PA
AQULA_008465-PA
AQULA_008468-PA
AQULA_008479-PA
AQULA_008480-PA
AQULA_008485-PA
AQULA_008499-PA
AQULA_008507-PA
AQULA_008541-PA
AQULA_008551-PA
AQULA_008552-PA
AQULA_008561-PA
AQULA_008563-PA
AQULA_008576-PA
AQULA_008588-PA
AQULA_008597-PA
AQULA_008603-PA
AQULA_008615-PA
AQULA_008624-PA
AQULA_008629-PA
AQULA_008682-PA
AQULA_008689-PA
AQULA_008694-PA
AQULA_008723-PA
AQULA_008724-PA
AQULA_008737-PA
AQULA_008749-PA
AQULA_008757-PA
AQULA_008792-PA
AQULA_008796-PA
AQULA_008816-PA
AQULA_008830-PA
AQULA_008833-PA
AQULA_008836-PA
AQULA_008840-PA
AQULA_008842-PA
AQULA_008848-PA
AQULA_008849-PA
AQULA_008850-PA
AQULA_008855-PA
AQULA_008857-PA
AQULA_008862-PA
AQULA_008865-PA
AQULA_008867-PA
AQULA_008873-PA
AQULA_008884-PA
AQULA_008961-PA
AQULA_008963-PA
AQULA_008969-PA
AQULA_008977-PA
AQULA_008978-PA
AQULA_008982-PA
AQULA_008983-PA
AQULA_008984-PA
AQULA_008985-PA
AQULA_008986-PA
AQULA_008988-PA
AQULA_008994-PA
AQULA_009005-PA
AQULA_009006-PA
AQULA_009007-PA
AQULA_009008-PA
AQULA_009013-PA
AQULA_009028-PA
AQULA_009053-PA
AQULA_009056-PA
AQULA_009060-PA
AQULA_009061-PA
AQULA_009062-PA
AQULA_009067-PA
AQULA_009068-PA
AQULA_009069-PA
AQULA_009073-PA
AQULA_009082-PA
AQULA_009100-PA
AQULA_009120-PA
AQULA_009122-PA
AQULA_009126-PA
AQULA_009127-PA
AQULA_009129-PA
AQULA_009131-PA
AQULA_009134-PA
AQULA_009136-PA
AQULA_009139-PA
AQULA_009153-PA
AQULA_009170-PA
AQULA_009184-PA
AQULA_009192-PA
AQULA_009195-PA
AQULA_009208-PA
AQULA_009220-PA
AQULA_009223-PA
AQULA_009224-PA
AQULA_009227-PA
AQULA_009251-PA
AQULA_009256-PA
AQULA_009260-PA
AQULA_009262-PA
AQULA_009263-PA
AQULA_009265-PA
AQULA_009274-PA
AQULA_009294-PA
AQULA_009296-PA
AQULA_009298-PA
AQULA_009313-PA
AQULA_009316-PA
AQULA_009339-PA
AQULA_009341-PA
AQULA_009359-PA
AQULA_009369-PA
AQULA_009370-PA
AQULA_009371-PA
AQULA_009373-PA
AQULA_009379-PA
AQULA_009385-PA
AQULA_009387-PA
AQULA_009392-PA
AQULA_009394-PA
AQULA_009395-PA
AQULA_009396-PA
AQULA_009398-PA
AQULA_009399-PA
AQULA_009402-PA
AQULA_009405-PA
AQULA_009411-PA
AQULA_009414-PA
AQULA_009415-PA
AQULA_009416-PA
AQULA_009420-PA
AQULA_009423-PA
AQULA_009425-PA
AQULA_009427-PA
AQULA_009428-PA
AQULA_009430-PA
AQULA_009434-PA
AQULA_009436-PA
AQULA_009439-PA
AQULA_009442-PA
AQULA_009447-PA
AQULA_009449-PA
AQULA_009467-PA
AQULA_009470-PA
AQULA_009513-PA
AQULA_009523-PA
AQULA_009524-PA
AQULA_009532-PA
AQULA_009534-PA
AQULA_009546-PA
AQULA_009550-PA
AQULA_009554-PA
AQULA_009559-PA
AQULA_009580-PA
AQULA_009583-PA
AQULA_009584-PA
AQULA_009595-PA
AQULA_009599-PA
AQULA_009612-PA
AQULA_009614-PA
AQULA_009621-PA
AQULA_009622-PA
AQULA_009625-PA
AQULA_009631-PA
AQULA_009634-PA
AQULA_009636-PA
AQULA_009660-PA
AQULA_009661-PA
AQULA_009666-PA
AQULA_009678-PA
AQULA_009686-PA
AQULA_009690-PA
AQULA_009693-PA
AQULA_009719-PA
AQULA_009723-PA
AQULA_009728-PA
AQULA_009731-PA
AQULA_009735-PA
AQULA_009767-PA
AQULA_009777-PA
AQULA_009785-PA
AQULA_009794-PA
AQULA_009814-PA
AQULA_009837-PA
AQULA_009839-PA
AQULA_009846-PA
AQULA_009847-PA
AQULA_009868-PA
AQULA_009883-PA
AQULA_009886-PA
AQULA_009887-PA
AQULA_009888-PA
AQULA_009889-PA
AQULA_009891-PA
AQULA_009901-PA
AQULA_009904-PA
AQULA_009919-PA
AQULA_009927-PA
AQULA_009933-PA
AQULA_009934-PA
AQULA_009941-PA
AQULA_009943-PA
AQULA_009944-PA
AQULA_009948-PA
AQULA_009973-PA
AQULA_009977-PA
AQULA_009978-PA
AQULA_009983-PA
AQULA_009986-PA
AQULA_010000-PA
AQULA_010001-PA
AQULA_010015-PA
AQULA_010033-PA
AQULA_010038-PA
AQULA_010067-PA
AQULA_010072-PA
AQULA_010073-PA
AQULA_010077-PA
AQULA_010087-PA
AQULA_010092-PA
AQULA_010093-PA
AQULA_010096-PA
AQULA_010101-PA
AQULA_010112-PA
AQULA_010114-PA
AQULA_010125-PA
AQULA_010129-PA
AQULA_010130-PA
AQULA_010138-PA
AQULA_010142-PA
AQULA_010143-PA
AQULA_010146-PA
AQULA_010149-PA
AQULA_010154-PA
AQULA_010162-PA
AQULA_010165-PA
AQULA_010169-PA
AQULA_010170-PA
AQULA_010179-PA
AQULA_010181-PA
AQULA_010202-PA
AQULA_010204-PA
AQULA_010221-PA
AQULA_010226-PA
AQULA_010246-PA
AQULA_010310-PA
AQULA_010316-PA
AQULA_010322-PA
AQULA_010324-PA
AQULA_010325-PA
AQULA_010328-PA
AQULA_010331-PA
AQULA_010335-PA
AQULA_010342-PA
AQULA_010358-PA
AQULA_010368-PA
AQULA_010370-PA
AQULA_010371-PA
AQULA_010372-PA
AQULA_010374-PA
AQULA_010377-PA
AQULA_010378-PA
AQULA_010379-PA
AQULA_010380-PA
AQULA_010381-PA
AQULA_010387-PA
AQULA_010388-PA
AQULA_010389-PA
AQULA_010395-PA
AQULA_010396-PA
AQULA_010397-PA
AQULA_010398-PA
AQULA_010399-PA
AQULA_010400-PA
AQULA_010406-PA
AQULA_010407-PA
AQULA_010410-PA
AQULA_010411-PA
AQULA_010413-PA
AQULA_010414-PA
AQULA_010415-PA
AQULA_010416-PA
AQULA_010417-PA
AQULA_010418-PA
AQULA_010419-PA
AQULA_010420-PA
AQULA_010421-PA
AQULA_010422-PA
AQULA_010423-PA
AQULA_010424-PA
AQULA_010426-PA
AQULA_010427-PA
AQULA_010428-PA
AQULA_010429-PA
AQULA_010431-PA
AQULA_010434-PA
AQULA_010435-PA
AQULA_010441-PA
AQULA_010445-PA
AQULA_010460-PA
AQULA_010463-PA
AQULA_010468-PA
AQULA_010472-PA
AQULA_010474-PA
AQULA_010488-PA
AQULA_010489-PA
AQULA_010505-PA
AQULA_010519-PA
AQULA_010527-PA
AQULA_010530-PA
AQULA_010537-PA
AQULA_010542-PA
AQULA_010553-PA
AQULA_010554-PA
AQULA_010557-PA
AQULA_010567-PA
AQULA_010569-PA
AQULA_010570-PA
AQULA_010573-PA
AQULA_010574-PA
AQULA_010576-PA
AQULA_010585-PA
AQULA_010597-PA
AQULA_010602-PA
AQULA_010613-PA
AQULA_010618-PA
AQULA_010624-PA
AQULA_010639-PA
AQULA_010647-PA
AQULA_010655-PA
AQULA_010663-PA
AQULA_010664-PA
AQULA_010665-PA
AQULA_010672-PA
AQULA_010673-PA
AQULA_010690-PA
AQULA_010734-PA
AQULA_010740-PA
AQULA_010741-PA
AQULA_010749-PA
AQULA_010756-PA
AQULA_010759-PA
AQULA_010764-PA
AQULA_010783-PA
AQULA_010821-PA
AQULA_010824-PA
AQULA_010825-PA
AQULA_010826-PA
AQULA_010828-PA
AQULA_010831-PA
AQULA_010841-PA
AQULA_010844-PA
AQULA_010851-PA
AQULA_010858-PA
AQULA_010876-PA
AQULA_010884-PA
AQULA_010885-PA
AQULA_010888-PA
AQULA_010898-PA
AQULA_010900-PA
AQULA_010932-PA
AQULA_010937-PA
AQULA_010952-PA
AQULA_010997-PA
AQULA_010999-PA
AQULA_011002-PA
AQULA_011003-PA
AQULA_011004-PA
AQULA_011030-PA
AQULA_011044-PA
AQULA_011047-PA
AQULA_011051-PA
AQULA_011058-PA
AQULA_011067-PA
AQULA_011085-PA
AQULA_011086-PA
AQULA_011102-PA
AQULA_011113-PA
AQULA_011119-PA
AQULA_011124-PA
AQULA_011125-PA
AQULA_011126-PA
AQULA_011149-PA
AQULA_011154-PA
AQULA_011161-PA
AQULA_011162-PA
AQULA_011173-PA
AQULA_011203-PA
AQULA_011220-PA
AQULA_011223-PA
AQULA_011227-PA
AQULA_011228-PA
AQULA_011232-PA
AQULA_011233-PA
AQULA_011234-PA
AQULA_011236-PA
AQULA_011237-PA
AQULA_011238-PA
AQULA_011244-PA
AQULA_011246-PA
AQULA_011251-PA
AQULA_011260-PA
AQULA_011261-PA
AQULA_011262-PA
AQULA_011264-PA
AQULA_011290-PA
AQULA_011296-PA
AQULA_011298-PA
AQULA_011300-PA
AQULA_011313-PA
AQULA_011319-PA
AQULA_011336-PA
AQULA_011339-PA
AQULA_011347-PA
AQULA_011348-PA
AQULA_011353-PA
AQULA_011364-PA
AQULA_011365-PA
AQULA_011366-PA
AQULA_011370-PA
AQULA_011373-PA
AQULA_011378-PA
AQULA_011390-PA
AQULA_011391-PA
AQULA_011392-PA
AQULA_011395-PA
AQULA_011396-PA
AQULA_011398-PA
AQULA_011399-PA
AQULA_011405-PA
AQULA_011407-PA
AQULA_011408-PA
AQULA_011423-PA
AQULA_011437-PA
AQULA_011439-PA
AQULA_011467-PA
AQULA_011471-PA
AQULA_011475-PA
AQULA_011489-PA
AQULA_011490-PA
AQULA_011513-PA
AQULA_011535-PA
AQULA_011538-PA
AQULA_011540-PA
AQULA_011542-PA
AQULA_011543-PA
AQULA_011546-PA
AQULA_011554-PA
AQULA_011560-PA
AQULA_011572-PA
AQULA_011573-PA
AQULA_011587-PA
AQULA_011607-PA
AQULA_011615-PA
AQULA_011666-PA
AQULA_011679-PA
AQULA_011685-PA
AQULA_011686-PA
AQULA_011697-PA
AQULA_011710-PA
AQULA_011715-PA
AQULA_011717-PA
AQULA_011721-PA
AQULA_011733-PA
AQULA_011734-PA
AQULA_011789-PA
AQULA_011802-PA
AQULA_011825-PA
AQULA_011828-PA
AQULA_011830-PA
AQULA_011834-PA
AQULA_011836-PA
AQULA_011841-PA
AQULA_011852-PA
AQULA_011858-PA
AQULA_011859-PA
AQULA_011860-PA
AQULA_011862-PA
AQULA_011864-PA
AQULA_011865-PA
AQULA_011869-PA
AQULA_011871-PA
AQULA_011901-PA
AQULA_011911-PA
AQULA_011917-PA
AQULA_011940-PA
AQULA_011957-PA
AQULA_011961-PA
AQULA_011967-PA
AQULA_011969-PA
AQULA_011972-PA
AQULA_011981-PA
AQULA_011984-PA
AQULA_011989-PA
AQULA_012000-PA
AQULA_012003-PA
AQULA_012007-PA
AQULA_012008-PA
AQULA_012028-PA
AQULA_012030-PA
AQULA_012032-PA
AQULA_012049-PA
AQULA_012054-PA
AQULA_012056-PA
AQULA_012073-PA
AQULA_012077-PA
AQULA_012082-PA
AQULA_012092-PA
AQULA_012106-PA
AQULA_012128-PA
AQULA_012133-PA
AQULA_012141-PA
AQULA_012142-PA
AQULA_012143-PA
AQULA_012158-PA
AQULA_012166-PA
AQULA_012167-PA
AQULA_012168-PA
AQULA_012169-PA
AQULA_012174-PA
AQULA_012176-PA
AQULA_012177-PA
AQULA_012180-PA
AQULA_012188-PA
AQULA_012191-PA
AQULA_012194-PA
AQULA_012200-PA
AQULA_012202-PA
AQULA_012203-PA
AQULA_012207-PA
AQULA_012208-PA
AQULA_012212-PA
AQULA_012216-PA
AQULA_012218-PA
AQULA_012221-PA
AQULA_012222-PA
AQULA_012229-PA
AQULA_012243-PA
AQULA_012245-PA
AQULA_012254-PA
AQULA_012259-PA
AQULA_012266-PA
AQULA_012290-PA
AQULA_012303-PA
AQULA_012317-PA
AQULA_012318-PA
AQULA_012319-PA
AQULA_012327-PA
AQULA_012332-PA
AQULA_012342-PA
AQULA_012362-PA
AQULA_012363-PA
AQULA_012365-PA
AQULA_012366-PA
AQULA_012367-PA
AQULA_012368-PA
AQULA_012369-PA
AQULA_012370-PA
AQULA_012394-PA
AQULA_012396-PA
AQULA_012401-PA
AQULA_012427-PA
AQULA_012429-PA
AQULA_012434-PA
AQULA_012436-PA
AQULA_012440-PA
AQULA_012446-PA
AQULA_012447-PA
AQULA_012458-PA
AQULA_012470-PA
AQULA_012475-PA
AQULA_012478-PA
AQULA_012480-PA
AQULA_012485-PA
AQULA_012495-PA
AQULA_012497-PA
AQULA_012509-PA
AQULA_012519-PA
AQULA_012522-PA
AQULA_012569-PA
AQULA_012570-PA
AQULA_012572-PA
AQULA_012586-PA
AQULA_012587-PA
AQULA_012588-PA
AQULA_012592-PA
AQULA_012593-PA
AQULA_012598-PA
AQULA_012602-PA
AQULA_012608-PA
AQULA_012610-PA
AQULA_012621-PA
AQULA_012627-PA
AQULA_012629-PA
AQULA_012631-PA
AQULA_012635-PA
AQULA_012637-PA
AQULA_012638-PA
AQULA_012642-PA
AQULA_012651-PA
AQULA_012653-PA
AQULA_012665-PA
AQULA_012681-PA
AQULA_012684-PA
AQULA_012702-PA
AQULA_012704-PA
AQULA_012713-PA
AQULA_012727-PA
AQULA_012728-PA
AQULA_012742-PA
AQULA_012744-PA
AQULA_012745-PA
AQULA_012746-PA
AQULA_012747-PA
AQULA_012748-PA
AQULA_012750-PA
AQULA_012751-PA
AQULA_012765-PA
AQULA_012766-PA
AQULA_012801-PA
AQULA_012803-PA
AQULA_012816-PA
AQULA_012833-PA
AQULA_012836-PA
AQULA_012837-PA
AQULA_012839-PA
AQULA_012840-PA
AQULA_012860-PA
AQULA_012864-PA
AQULA_012869-PA
AQULA_012876-PA
AQULA_012877-PA
AQULA_012878-PA
AQULA_012881-PA
AQULA_012894-PA
AQULA_012896-PA
AQULA_012906-PA
AQULA_012907-PA
AQULA_012920-PA
AQULA_012923-PA
AQULA_012925-PA
AQULA_012927-PA
AQULA_012933-PA
AQULA_012939-PA
AQULA_012968-PA
AQULA_012977-PA
AQULA_012984-PA
AQULA_012995-PA
AQULA_013000-PA
AQULA_013020-PA
AQULA_013026-PA
AQULA_013030-PA
AQULA_013031-PA
AQULA_013036-PA
AQULA_013074-PA
AQULA_013097-PA
AQULA_013101-PA
AQULA_013103-PA
AQULA_013122-PA
AQULA_013125-PA
AQULA_013138-PA
AQULA_013139-PA
AQULA_013142-PA
AQULA_013152-PA
AQULA_013155-PA
AQULA_013163-PA
AQULA_013169-PA
AQULA_013177-PA
AQULA_013178-PA
AQULA_013179-PA
AQULA_013189-PA
AQULA_013203-PA
AQULA_013207-PA
AQULA_013211-PA
AQULA_013215-PA
AQULA_013222-PA
AQULA_013239-PA
AQULA_013247-PA
AQULA_013248-PA
AQULA_013257-PA
AQULA_013278-PA
AQULA_013284-PA
AQULA_013296-PA
AQULA_013298-PA
AQULA_013315-PA
AQULA_013319-PA
AQULA_013328-PA
AQULA_013337-PA
AQULA_013341-PA
AQULA_013342-PA
AQULA_013344-PA
AQULA_013348-PA
AQULA_013352-PA
AQULA_013363-PA
AQULA_013364-PA
AQULA_013368-PA
AQULA_013376-PA
AQULA_013381-PA
AQULA_013390-PA
AQULA_013393-PA
AQULA_013400-PA
AQULA_013411-PA
AQULA_013415-PA
AQULA_013426-PA
AQULA_013427-PA
AQULA_013434-PA
AQULA_013438-PA
AQULA_013443-PA
AQULA_013458-PA
AQULA_013459-PA
AQULA_013465-PA
AQULA_013473-PA
AQULA_013480-PA
AQULA_013483-PA
AQULA_013486-PA
AQULA_013487-PA
AQULA_013525-PA
AQULA_013531-PA
AQULA_013534-PA
AQULA_013539-PA
AQULA_013546-PA
AQULA_013558-PA
AQULA_013562-PA
AQULA_013578-PA
AQULA_013583-PA
AQULA_013591-PA
AQULA_013601-PA
AQULA_013603-PA
AQULA_013604-PA
AQULA_013607-PA
AQULA_013608-PA
AQULA_013609-PA
AQULA_013615-PA
AQULA_013626-PA
AQULA_013631-PA
AQULA_013635-PA
AQULA_013638-PA
AQULA_013653-PA
AQULA_013655-PA
AQULA_013682-PA
AQULA_013690-PA
AQULA_013692-PA
AQULA_013693-PA
AQULA_013694-PA
AQULA_013695-PA
AQULA_013700-PA
AQULA_013706-PA
AQULA_013712-PA
AQULA_013721-PA
AQULA_013726-PA
AQULA_013733-PA
AQULA_013736-PA
AQULA_013743-PA
AQULA_013746-PA
AQULA_013749-PA
AQULA_013766-PA
AQULA_013767-PA
AQULA_013769-PA
AQULA_013770-PA
AQULA_013771-PA
AQULA_013772-PA
AQULA_013775-PA
AQULA_013781-PA
AQULA_013808-PA
AQULA_013809-PA
AQULA_013824-PA
AQULA_013826-PA
AQULA_013828-PA
AQULA_013830-PA
AQULA_013831-PA
AQULA_013832-PA
AQULA_013833-PA
AQULA_013856-PA
AQULA_013857-PA
AQULA_013858-PA
AQULA_013870-PA
AQULA_013873-PA
AQULA_013874-PA
AQULA_013880-PA
AQULA_013882-PA
AQULA_013883-PA
AQULA_013884-PA
AQULA_013886-PA
AQULA_013890-PA
AQULA_013892-PA
AQULA_013893-PA
AQULA_013894-PA
AQULA_013895-PA
AQULA_013906-PA
AQULA_013924-PA
AQULA_013931-PA
AQULA_013940-PA
AQULA_013949-PA
AQULA_013957-PA
AQULA_013962-PA
AQULA_013965-PA
AQULA_013970-PA
AQULA_013972-PA
AQULA_013985-PA
AQULA_013989-PA
AQULA_014017-PA
AQULA_014024-PA
AQULA_014025-PA
AQULA_014047-PA
AQULA_014056-PA
AQULA_014068-PA
AQULA_014098-PA
AQULA_014110-PA
AQULA_014112-PA
AQULA_014113-PA
AQULA_014118-PA
AQULA_014132-PA
AQULA_014162-PA
AQULA_014163-PA
AQULA_014166-PA
AQULA_014167-PA
AQULA_014175-PA
AQULA_014194-PA
AQULA_014211-PA
AQULA_014219-PA
AQULA_014239-PA
AQULA_014241-PA
AQULA_014245-PA
AQULA_014250-PA
AQULA_014251-PA
AQULA_014252-PA
AQULA_014271-PA
ILUMI_00013-PA
ILUMI_00041-PA
ILUMI_00047-PA
ILUMI_00064-PA
ILUMI_00070-PA
ILUMI_00094-PA
ILUMI_00099-PA
ILUMI_00100-PA
ILUMI_00116-PA
ILUMI_00118-PA
ILUMI_00124-PA
ILUMI_00150-PA
ILUMI_00151-PA
ILUMI_00152-PA
ILUMI_00154-PA
ILUMI_00156-PA
ILUMI_00157-PA
ILUMI_00158-PA
ILUMI_00161-PA
ILUMI_00163-PA
ILUMI_00164-PA
ILUMI_00188-PA
ILUMI_00190-PA
ILUMI_00201-PA
ILUMI_00203-PA
ILUMI_00204-PA
ILUMI_00231-PA
ILUMI_00238-PA
ILUMI_00241-PA
ILUMI_00244-PA
ILUMI_00252-PA
ILUMI_00253-PA
ILUMI_00255-PA
ILUMI_00262-PA
ILUMI_00271-PA
ILUMI_00272-PA
ILUMI_00280-PA
ILUMI_00295-PA
ILUMI_00296-PA
ILUMI_00299-PA
ILUMI_00322-PA
ILUMI_00330-PA
ILUMI_00331-PA
ILUMI_00344-PA
ILUMI_00345-PA
ILUMI_00361-PA
ILUMI_00368-PA
ILUMI_00374-PA
ILUMI_00377-PA
ILUMI_00392-PA
ILUMI_00417-PA
ILUMI_00425-PA
ILUMI_00426-PA
ILUMI_00428-PA
ILUMI_00439-PA
ILUMI_00448-PA
ILUMI_00457-PA
ILUMI_00464-PA
ILUMI_00475-PA
ILUMI_00476-PA
ILUMI_00477-PA
ILUMI_00481-PA
ILUMI_00488-PA
ILUMI_00495-PA
ILUMI_00499-PA
ILUMI_00500-PA
ILUMI_00513-PA
ILUMI_00524-PA
ILUMI_00548-PA
ILUMI_00557-PA
ILUMI_00558-PA
ILUMI_00561-PA
ILUMI_00566-PA
ILUMI_00571-PA
ILUMI_00573-PA
ILUMI_00578-PA
ILUMI_00599-PA
ILUMI_00632-PA
ILUMI_00641-PA
ILUMI_00645-PA
ILUMI_00650-PA
ILUMI_00653-PA
ILUMI_00670-PA
ILUMI_00672-PA
ILUMI_00673-PA
ILUMI_00675-PA
ILUMI_00684-PA
ILUMI_00690-PA
ILUMI_00691-PA
ILUMI_00695-PA
ILUMI_00696-PA
ILUMI_00697-PA
ILUMI_00700-PA
ILUMI_00701-PA
ILUMI_00715-PA
ILUMI_00718-PA
ILUMI_00756-PA
ILUMI_00790-PA
ILUMI_00793-PA
ILUMI_00796-PA
ILUMI_00797-PA
ILUMI_00799-PA
ILUMI_00817-PA
ILUMI_00818-PA
ILUMI_00828-PA
ILUMI_00839-PA
ILUMI_00843-PA
ILUMI_00844-PA
ILUMI_00857-PA
ILUMI_00916-PA
ILUMI_00922-PA
ILUMI_00924-PA
ILUMI_00928-PA
ILUMI_00930-PA
ILUMI_00950-PA
ILUMI_00957-PA
ILUMI_00965-PA
ILUMI_00969-PA
ILUMI_00973-PA
ILUMI_00974-PA
ILUMI_00975-PA
ILUMI_00996-PA
ILUMI_00997-PA
ILUMI_01010-PA
ILUMI_01016-PA
ILUMI_01020-PA
ILUMI_01021-PA
ILUMI_01022-PA
ILUMI_01024-PA
ILUMI_01025-PA
ILUMI_01027-PA
ILUMI_01049-PA
ILUMI_01054-PA
ILUMI_01057-PA
ILUMI_01071-PA
ILUMI_01074-PA
ILUMI_01083-PA
ILUMI_01096-PA
ILUMI_01099-PA
ILUMI_01103-PA
ILUMI_01105-PA
ILUMI_01128-PA
ILUMI_01145-PA
ILUMI_01148-PA
ILUMI_01155-PA
ILUMI_01173-PA
ILUMI_01185-PA
ILUMI_01203-PA
ILUMI_01210-PA
ILUMI_01238-PA
ILUMI_01240-PA
ILUMI_01262-PA
ILUMI_01265-PA
ILUMI_01278-PA
ILUMI_01291-PA
ILUMI_01297-PA
ILUMI_01299-PA
ILUMI_01307-PA
ILUMI_01333-PA
ILUMI_01340-PA
ILUMI_01342-PA
ILUMI_01349-PA
ILUMI_01357-PA
ILUMI_01370-PA
ILUMI_01382-PA
ILUMI_01384-PA
ILUMI_01407-PA
ILUMI_01409-PA
ILUMI_01418-PA
ILUMI_01420-PA
ILUMI_01421-PA
ILUMI_01435-PA
ILUMI_01436-PA
ILUMI_01440-PA
ILUMI_01441-PA
ILUMI_01442-PA
ILUMI_01445-PA
ILUMI_01447-PA
ILUMI_01461-PA
ILUMI_01463-PA
ILUMI_01464-PA
ILUMI_01465-PA
ILUMI_01466-PA
ILUMI_01505-PA
ILUMI_01537-PA
ILUMI_01567-PA
ILUMI_01569-PA
ILUMI_01578-PA
ILUMI_01586-PA
ILUMI_01596-PA
ILUMI_01601-PA
ILUMI_01603-PA
ILUMI_01607-PA
ILUMI_01629-PA
ILUMI_01635-PA
ILUMI_01645-PA
ILUMI_01658-PA
ILUMI_01678-PA
ILUMI_01693-PA
ILUMI_01701-PA
ILUMI_01707-PA
ILUMI_01713-PA
ILUMI_01718-PA
ILUMI_01727-PA
ILUMI_01728-PA
ILUMI_01730-PA
ILUMI_01733-PA
ILUMI_01741-PA
ILUMI_01742-PA
ILUMI_01748-PA
ILUMI_01757-PA
ILUMI_01762-PA
ILUMI_01764-PA
ILUMI_01765-PA
ILUMI_01779-PA
ILUMI_01784-PA
ILUMI_01797-PA
ILUMI_01800-PA
ILUMI_01801-PA
ILUMI_01803-PA
ILUMI_01815-PA
ILUMI_01822-PA
ILUMI_01825-PA
ILUMI_01831-PA
ILUMI_01849-PA
ILUMI_01881-PA
ILUMI_01886-PA
ILUMI_01894-PA
ILUMI_01904-PA
ILUMI_01926-PA
ILUMI_01933-PA
ILUMI_01936-PA
ILUMI_01937-PA
ILUMI_01938-PA
ILUMI_01947-PA
ILUMI_01952-PA
ILUMI_01960-PA
ILUMI_01976-PA
ILUMI_01983-PA
ILUMI_01984-PA
ILUMI_01985-PA
ILUMI_01986-PA
ILUMI_01987-PA
ILUMI_01988-PA
ILUMI_01989-PA
ILUMI_02007-PA
ILUMI_02009-PA
ILUMI_02032-PA
ILUMI_02059-PA
ILUMI_02067-PA
ILUMI_02090-PA
ILUMI_02101-PA
ILUMI_02119-PA
ILUMI_02123-PA
ILUMI_02159-PA
ILUMI_02165-PA
ILUMI_02166-PA
ILUMI_02168-PA
ILUMI_02190-PA
ILUMI_02194-PA
ILUMI_02205-PA
ILUMI_02218-PA
ILUMI_02219-PA
ILUMI_02220-PA
ILUMI_02264-PA
ILUMI_02265-PA
ILUMI_02267-PA
ILUMI_02286-PA
ILUMI_02292-PA
ILUMI_02304-PA
ILUMI_02315-PA
ILUMI_02334-PA
ILUMI_02336-PA
ILUMI_02342-PA
ILUMI_02350-PA
ILUMI_02352-PA
ILUMI_02362-PA
ILUMI_02383-PA
ILUMI_02391-PA
ILUMI_02401-PA
ILUMI_02404-PA
ILUMI_02412-PA
ILUMI_02413-PA
ILUMI_02414-PA
ILUMI_02427-PA
ILUMI_02428-PA
ILUMI_02432-PA
ILUMI_02445-PA
ILUMI_02451-PA
ILUMI_02463-PA
ILUMI_02477-PA
ILUMI_02478-PA
ILUMI_02480-PA
ILUMI_02487-PA
ILUMI_02500-PA
ILUMI_02516-PA
ILUMI_02518-PA
ILUMI_02528-PA
ILUMI_02550-PA
ILUMI_02577-PA
ILUMI_02583-PA
ILUMI_02596-PA
ILUMI_02599-PA
ILUMI_02602-PA
ILUMI_02608-PA
ILUMI_02624-PA
ILUMI_02628-PA
ILUMI_02638-PA
ILUMI_02639-PA
ILUMI_02642-PA
ILUMI_02646-PA
ILUMI_02648-PA
ILUMI_02650-PA
ILUMI_02652-PA
ILUMI_02659-PA
ILUMI_02660-PA
ILUMI_02665-PA
ILUMI_02667-PA
ILUMI_02686-PA
ILUMI_02698-PA
ILUMI_02709-PA
ILUMI_02721-PA
ILUMI_02735-PA
ILUMI_02742-PA
ILUMI_02745-PA
ILUMI_02753-PA
ILUMI_02754-PA
ILUMI_02787-PA
ILUMI_02792-PA
ILUMI_02796-PA
ILUMI_02819-PA
ILUMI_02822-PA
ILUMI_02839-PA
ILUMI_02844-PA
ILUMI_02846-PA
ILUMI_02849-PA
ILUMI_02854-PA
ILUMI_02860-PA
ILUMI_02864-PA
ILUMI_02872-PA
ILUMI_02881-PA
ILUMI_02882-PA
ILUMI_02902-PA
ILUMI_02904-PA
ILUMI_02906-PA
ILUMI_02908-PA
ILUMI_02924-PA
ILUMI_02927-PA
ILUMI_02943-PA
ILUMI_02963-PA
ILUMI_02966-PA
ILUMI_02977-PA
ILUMI_02984-PA
ILUMI_02988-PA
ILUMI_02989-PA
ILUMI_02997-PA
ILUMI_03006-PA
ILUMI_03011-PA
ILUMI_03012-PA
ILUMI_03013-PA
ILUMI_03015-PA
ILUMI_03031-PA
ILUMI_03034-PA
ILUMI_03041-PA
ILUMI_03060-PA
ILUMI_03061-PA
ILUMI_03089-PA
ILUMI_03095-PA
ILUMI_03096-PA
ILUMI_03109-PA
ILUMI_03116-PA
ILUMI_03123-PA
ILUMI_03125-PA
ILUMI_03132-PA
ILUMI_03173-PA
ILUMI_03180-PA
ILUMI_03191-PA
ILUMI_03192-PA
ILUMI_03205-PA
ILUMI_03214-PA
ILUMI_03227-PA
ILUMI_03230-PA
ILUMI_03279-PA
ILUMI_03286-PA
ILUMI_03289-PA
ILUMI_03291-PA
ILUMI_03298-PA
ILUMI_03303-PA
ILUMI_03307-PA
ILUMI_03308-PA
ILUMI_03309-PA
ILUMI_03319-PA
ILUMI_03324-PA
ILUMI_03325-PA
ILUMI_03336-PA
ILUMI_03348-PA
ILUMI_03364-PA
ILUMI_03366-PA
ILUMI_03374-PA
ILUMI_03378-PA
ILUMI_03384-PA
ILUMI_03385-PA
ILUMI_03390-PA
ILUMI_03391-PA
ILUMI_03409-PA
ILUMI_03410-PA
ILUMI_03413-PA
ILUMI_03414-PA
ILUMI_03422-PA
ILUMI_03435-PA
ILUMI_03436-PA
ILUMI_03439-PA
ILUMI_03440-PA
ILUMI_03441-PA
ILUMI_03453-PA
ILUMI_03458-PA
ILUMI_03461-PA
ILUMI_03469-PA
ILUMI_03471-PA
ILUMI_03477-PA
ILUMI_03487-PA
ILUMI_03488-PA
ILUMI_03501-PA
ILUMI_03507-PA
ILUMI_03510-PA
ILUMI_03511-PA
ILUMI_03551-PA
ILUMI_03553-PA
ILUMI_03555-PA
ILUMI_03557-PA
ILUMI_03570-PA
ILUMI_03581-PA
ILUMI_03616-PA
ILUMI_03628-PA
ILUMI_03633-PA
ILUMI_03634-PA
ILUMI_03637-PA
ILUMI_03638-PA
ILUMI_03639-PA
ILUMI_03641-PA
ILUMI_03643-PA
ILUMI_03644-PA
ILUMI_03654-PA
ILUMI_03655-PA
ILUMI_03657-PA
ILUMI_03663-PA
ILUMI_03672-PA
ILUMI_03684-PA
ILUMI_03685-PA
ILUMI_03698-PA
ILUMI_03703-PA
ILUMI_03704-PA
ILUMI_03716-PA
ILUMI_03744-PA
ILUMI_03747-PA
ILUMI_03748-PA
ILUMI_03756-PA
ILUMI_03757-PA
ILUMI_03788-PA
ILUMI_03806-PA
ILUMI_03828-PA
ILUMI_03831-PA
ILUMI_03833-PA
ILUMI_03836-PA
ILUMI_03868-PA
ILUMI_03869-PA
ILUMI_03878-PA
ILUMI_03894-PA
ILUMI_03938-PA
ILUMI_03943-PA
ILUMI_03989-PA
ILUMI_03999-PA
ILUMI_04007-PA
ILUMI_04014-PA
ILUMI_04015-PA
ILUMI_04020-PA
ILUMI_04031-PA
ILUMI_04036-PA
ILUMI_04039-PA
ILUMI_04052-PA
ILUMI_04059-PA
ILUMI_04073-PA
ILUMI_04075-PA
ILUMI_04094-PA
ILUMI_04101-PA
ILUMI_04117-PA
ILUMI_04120-PA
ILUMI_04121-PA
ILUMI_04122-PA
ILUMI_04123-PA
ILUMI_04140-PA
ILUMI_04146-PA
ILUMI_04153-PA
ILUMI_04158-PA
ILUMI_04173-PA
ILUMI_04181-PA
ILUMI_04194-PA
ILUMI_04209-PA
ILUMI_04220-PA
ILUMI_04240-PA
ILUMI_04247-PA
ILUMI_04248-PA
ILUMI_04250-PA
ILUMI_04251-PA
ILUMI_04252-PA
ILUMI_04253-PA
ILUMI_04256-PA
ILUMI_04261-PA
ILUMI_04265-PA
ILUMI_04266-PA
ILUMI_04272-PA
ILUMI_04298-PA
ILUMI_04303-PA
ILUMI_04304-PA
ILUMI_04305-PA
ILUMI_04307-PA
ILUMI_04310-PA
ILUMI_04342-PA
ILUMI_04343-PA
ILUMI_04383-PA
ILUMI_04385-PA
ILUMI_04386-PA
ILUMI_04393-PA
ILUMI_04410-PA
ILUMI_04411-PA
ILUMI_04423-PA
ILUMI_04428-PA
ILUMI_04453-PA
ILUMI_04463-PA
ILUMI_04464-PA
ILUMI_04465-PA
ILUMI_04466-PA
ILUMI_04474-PA
ILUMI_04489-PA
ILUMI_04492-PA
ILUMI_04495-PA
ILUMI_04499-PA
ILUMI_04522-PA
ILUMI_04523-PA
ILUMI_04537-PA
ILUMI_04548-PA
ILUMI_04549-PA
ILUMI_04567-PA
ILUMI_04571-PA
ILUMI_04580-PA
ILUMI_04581-PA
ILUMI_04594-PA
ILUMI_04622-PA
ILUMI_04628-PA
ILUMI_04634-PA
ILUMI_04641-PA
ILUMI_04648-PA
ILUMI_04651-PA
ILUMI_04658-PA
ILUMI_04664-PA
ILUMI_04665-PA
ILUMI_04670-PA
ILUMI_04673-PA
ILUMI_04679-PA
ILUMI_04684-PA
ILUMI_04687-PA
ILUMI_04696-PA
ILUMI_04697-PA
ILUMI_04700-PA
ILUMI_04719-PA
ILUMI_04725-PA
ILUMI_04727-PA
ILUMI_04733-PA
ILUMI_04762-PA
ILUMI_04766-PA
ILUMI_04774-PA
ILUMI_04796-PA
ILUMI_04802-PA
ILUMI_04832-PA
ILUMI_04838-PA
ILUMI_04860-PA
ILUMI_04862-PA
ILUMI_04877-PA
ILUMI_04879-PA
ILUMI_04882-PA
ILUMI_04898-PA
ILUMI_04913-PA
ILUMI_04926-PA
ILUMI_04939-PA
ILUMI_04940-PA
ILUMI_04945-PA
ILUMI_04948-PA
ILUMI_04949-PA
ILUMI_04950-PA
ILUMI_04966-PA
ILUMI_04970-PA
ILUMI_04971-PA
ILUMI_04972-PA
ILUMI_04973-PA
ILUMI_04974-PA
ILUMI_04977-PA
ILUMI_04978-PA
ILUMI_04995-PA
ILUMI_04999-PA
ILUMI_05014-PA
ILUMI_05039-PA
ILUMI_05043-PA
ILUMI_05044-PA
ILUMI_05046-PA
ILUMI_05047-PA
ILUMI_05053-PA
ILUMI_05058-PA
ILUMI_05065-PA
ILUMI_05068-PA
ILUMI_05070-PA
ILUMI_05074-PA
ILUMI_05075-PA
ILUMI_05076-PA
ILUMI_05078-PA
ILUMI_05136-PA
ILUMI_05137-PA
ILUMI_05138-PA
ILUMI_05146-PA
ILUMI_05166-PA
ILUMI_05176-PA
ILUMI_05185-PA
ILUMI_05191-PA
ILUMI_05207-PA
ILUMI_05212-PA
ILUMI_05216-PA
ILUMI_05238-PA
ILUMI_05239-PA
ILUMI_05241-PA
ILUMI_05243-PA
ILUMI_05246-PA
ILUMI_05249-PA
ILUMI_05259-PA
ILUMI_05274-PA
ILUMI_05293-PA
ILUMI_05312-PA
ILUMI_05337-PA
ILUMI_05338-PA
ILUMI_05362-PA
ILUMI_05376-PA
ILUMI_05381-PA
ILUMI_05390-PA
ILUMI_05391-PA
ILUMI_05405-PA
ILUMI_05406-PA
ILUMI_05408-PA
ILUMI_05429-PA
ILUMI_05434-PA
ILUMI_05439-PA
ILUMI_05447-PA
ILUMI_05470-PA
ILUMI_05476-PA
ILUMI_05484-PA
ILUMI_05497-PA
ILUMI_05521-PA
ILUMI_05523-PA
ILUMI_05528-PA
ILUMI_05529-PA
ILUMI_05530-PA
ILUMI_05531-PA
ILUMI_05540-PA
ILUMI_05545-PA
ILUMI_05577-PA
ILUMI_05582-PA
ILUMI_05584-PA
ILUMI_05585-PA
ILUMI_05606-PA
ILUMI_05607-PA
ILUMI_05618-PA
ILUMI_05636-PA
ILUMI_05637-PA
ILUMI_05641-PA
ILUMI_05643-PA
ILUMI_05657-PA
ILUMI_05699-PA
ILUMI_05726-PA
ILUMI_05728-PA
ILUMI_05739-PA
ILUMI_05753-PA
ILUMI_05761-PA
ILUMI_05768-PA
ILUMI_05786-PA
ILUMI_05789-PA
ILUMI_05812-PA
ILUMI_05823-PA
ILUMI_05850-PA
ILUMI_05867-PA
ILUMI_05884-PA
ILUMI_05885-PA
ILUMI_05887-PA
ILUMI_05888-PA
ILUMI_05899-PA
ILUMI_05936-PA
ILUMI_05938-PA
ILUMI_05939-PA
ILUMI_05944-PA
ILUMI_05949-PA
ILUMI_05966-PA
ILUMI_05968-PA
ILUMI_05969-PA
ILUMI_05971-PA
ILUMI_05974-PA
ILUMI_05975-PA
ILUMI_05987-PA
ILUMI_05988-PA
ILUMI_05989-PA
ILUMI_05990-PA
ILUMI_05991-PA
ILUMI_05992-PA
ILUMI_05993-PA
ILUMI_05994-PA
ILUMI_05995-PA
ILUMI_05996-PA
ILUMI_05998-PA
ILUMI_06004-PA
ILUMI_06009-PA
ILUMI_06010-PA
ILUMI_06018-PA
ILUMI_06019-PA
ILUMI_06035-PA
ILUMI_06050-PA
ILUMI_06060-PA
ILUMI_06071-PA
ILUMI_06076-PA
ILUMI_06089-PA
ILUMI_06092-PA
ILUMI_06107-PA
ILUMI_06138-PA
ILUMI_06139-PA
ILUMI_06149-PA
ILUMI_06151-PA
ILUMI_06157-PA
ILUMI_06169-PA
ILUMI_06177-PA
ILUMI_06193-PA
ILUMI_06205-PA
ILUMI_06212-PA
ILUMI_06217-PA
ILUMI_06223-PA
ILUMI_06232-PA
ILUMI_06241-PA
ILUMI_06242-PA
ILUMI_06245-PA
ILUMI_06254-PA
ILUMI_06261-PA
ILUMI_06283-PA
ILUMI_06286-PA
ILUMI_06289-PA
ILUMI_06301-PA
ILUMI_06303-PA
ILUMI_06309-PA
ILUMI_06310-PA
ILUMI_06322-PA
ILUMI_06329-PA
ILUMI_06330-PA
ILUMI_06336-PA
ILUMI_06363-PA
ILUMI_06364-PA
ILUMI_06367-PA
ILUMI_06376-PA
ILUMI_06377-PA
ILUMI_06384-PA
ILUMI_06394-PA
ILUMI_06418-PA
ILUMI_06419-PA
ILUMI_06437-PA
ILUMI_06438-PA
ILUMI_06445-PA
ILUMI_06457-PA
ILUMI_06468-PA
ILUMI_06492-PA
ILUMI_06496-PA
ILUMI_06510-PA
ILUMI_06522-PA
ILUMI_06524-PA
ILUMI_06525-PA
ILUMI_06528-PA
ILUMI_06529-PA
ILUMI_06542-PA
ILUMI_06544-PA
ILUMI_06546-PA
ILUMI_06557-PA
ILUMI_06558-PA
ILUMI_06577-PA
ILUMI_06583-PA
ILUMI_06588-PA
ILUMI_06634-PA
ILUMI_06642-PA
ILUMI_06644-PA
ILUMI_06646-PA
ILUMI_06647-PA
ILUMI_06648-PA
ILUMI_06661-PA
ILUMI_06662-PA
ILUMI_06666-PA
ILUMI_06694-PA
ILUMI_06730-PA
ILUMI_06731-PA
ILUMI_06737-PA
ILUMI_06739-PA
ILUMI_06746-PA
ILUMI_06758-PA
ILUMI_06773-PA
ILUMI_06784-PA
ILUMI_06821-PA
ILUMI_06823-PA
ILUMI_06825-PA
ILUMI_06833-PA
ILUMI_06846-PA
ILUMI_06872-PA
ILUMI_06909-PA
ILUMI_06912-PA
ILUMI_06926-PA
ILUMI_06946-PA
ILUMI_06960-PA
ILUMI_06967-PA
ILUMI_06973-PA
ILUMI_06974-PA
ILUMI_06978-PA
ILUMI_06986-PA
ILUMI_06999-PA
ILUMI_07029-PA
ILUMI_07031-PA
ILUMI_07033-PA
ILUMI_07034-PA
ILUMI_07037-PA
ILUMI_07052-PA
ILUMI_07055-PA
ILUMI_07056-PA
ILUMI_07073-PA
ILUMI_07080-PA
ILUMI_07094-PA
ILUMI_07118-PA
ILUMI_07125-PA
ILUMI_07127-PA
ILUMI_07141-PA
ILUMI_07164-PA
ILUMI_07185-PA
ILUMI_07190-PA
ILUMI_07201-PA
ILUMI_07210-PA
ILUMI_07241-PA
ILUMI_07242-PA
ILUMI_07257-PA
ILUMI_07269-PA
ILUMI_07274-PA
ILUMI_07275-PA
ILUMI_07286-PA
ILUMI_07290-PA
ILUMI_07294-PA
ILUMI_07298-PA
ILUMI_07306-PA
ILUMI_07314-PA
ILUMI_07319-PA
ILUMI_07327-PA
ILUMI_07344-PA
ILUMI_07347-PA
ILUMI_07353-PA
ILUMI_07358-PA
ILUMI_07374-PA
ILUMI_07382-PA
ILUMI_07396-PA
ILUMI_07401-PA
ILUMI_07402-PA
ILUMI_07412-PA
ILUMI_07442-PA
ILUMI_07450-PA
ILUMI_07451-PA
ILUMI_07461-PA
ILUMI_07465-PA
ILUMI_07477-PA
ILUMI_07478-PA
ILUMI_07479-PA
ILUMI_07485-PA
ILUMI_07486-PA
ILUMI_07497-PA
ILUMI_07499-PA
ILUMI_07519-PA
ILUMI_07521-PA
ILUMI_07529-PA
ILUMI_07540-PA
ILUMI_07545-PA
ILUMI_07550-PA
ILUMI_07551-PA
ILUMI_07555-PA
ILUMI_07560-PA
ILUMI_07567-PA
ILUMI_07572-PA
ILUMI_07578-PA
ILUMI_07601-PA
ILUMI_07603-PA
ILUMI_07611-PA
ILUMI_07612-PA
ILUMI_07623-PA
ILUMI_07625-PA
ILUMI_07638-PA
ILUMI_07639-PA
ILUMI_07642-PA
ILUMI_07643-PA
ILUMI_07644-PA
ILUMI_07652-PA
ILUMI_07664-PA
ILUMI_07704-PA
ILUMI_07707-PA
ILUMI_07718-PA
ILUMI_07733-PA
ILUMI_07741-PA
ILUMI_07747-PA
ILUMI_07752-PA
ILUMI_07754-PA
ILUMI_07759-PA
ILUMI_07761-PA
ILUMI_07762-PA
ILUMI_07780-PA
ILUMI_07782-PA
ILUMI_07784-PA
ILUMI_07794-PA
ILUMI_07827-PA
ILUMI_07842-PA
ILUMI_07884-PA
ILUMI_07890-PA
ILUMI_07909-PA
ILUMI_07916-PA
ILUMI_07928-PA
ILUMI_07935-PA
ILUMI_07951-PA
ILUMI_07954-PA
ILUMI_07955-PA
ILUMI_07959-PA
ILUMI_07968-PA
ILUMI_07974-PA
ILUMI_07975-PA
ILUMI_07977-PA
ILUMI_07986-PA
ILUMI_07990-PA
ILUMI_07991-PA
ILUMI_07992-PA
ILUMI_07999-PA
ILUMI_08008-PA
ILUMI_08041-PA
ILUMI_08043-PA
ILUMI_08046-PA
ILUMI_08056-PA
ILUMI_08060-PA
ILUMI_08064-PA
ILUMI_08073-PA
ILUMI_08085-PA
ILUMI_08089-PA
ILUMI_08090-PA
ILUMI_08110-PA
ILUMI_08111-PA
ILUMI_08112-PA
ILUMI_08113-PA
ILUMI_08127-PA
ILUMI_08132-PA
ILUMI_08138-PA
ILUMI_08142-PA
ILUMI_08148-PA
ILUMI_08176-PA
ILUMI_08181-PA
ILUMI_08182-PA
ILUMI_08197-PA
ILUMI_08200-PA
ILUMI_08206-PA
ILUMI_08224-PA
ILUMI_08231-PA
ILUMI_08239-PA
ILUMI_08243-PA
ILUMI_08245-PA
ILUMI_08251-PA
ILUMI_08256-PA
ILUMI_08257-PA
ILUMI_08263-PA
ILUMI_08265-PA
ILUMI_08266-PA
ILUMI_08273-PA
ILUMI_08276-PA
ILUMI_08277-PA
ILUMI_08281-PA
ILUMI_08283-PA
ILUMI_08285-PA
ILUMI_08290-PA
ILUMI_08297-PA
ILUMI_08298-PA
ILUMI_08300-PA
ILUMI_08326-PA
ILUMI_08332-PA
ILUMI_08339-PA
ILUMI_08343-PA
ILUMI_08345-PA
ILUMI_08346-PA
ILUMI_08354-PA
ILUMI_08355-PA
ILUMI_08356-PA
ILUMI_08366-PA
ILUMI_08378-PA
ILUMI_08385-PA
ILUMI_08415-PA
ILUMI_08432-PA
ILUMI_08436-PA
ILUMI_08442-PA
ILUMI_08450-PA
ILUMI_08452-PA
ILUMI_08474-PA
ILUMI_08479-PA
ILUMI_08480-PA
ILUMI_08488-PA
ILUMI_08507-PA
ILUMI_08509-PA
ILUMI_08511-PA
ILUMI_08521-PA
ILUMI_08529-PA
ILUMI_08534-PA
ILUMI_08546-PA
ILUMI_08547-PA
ILUMI_08556-PA
ILUMI_08560-PA
ILUMI_08561-PA
ILUMI_08568-PA
ILUMI_08569-PA
ILUMI_08570-PA
ILUMI_08583-PA
ILUMI_08603-PA
ILUMI_08604-PA
ILUMI_08605-PA
ILUMI_08606-PA
ILUMI_08607-PA
ILUMI_08615-PA
ILUMI_08621-PA
ILUMI_08628-PA
ILUMI_08639-PA
ILUMI_08644-PA
ILUMI_08649-PA
ILUMI_08669-PA
ILUMI_08678-PA
ILUMI_08681-PA
ILUMI_08687-PA
ILUMI_08689-PA
ILUMI_08700-PA
ILUMI_08701-PA
ILUMI_08702-PA
ILUMI_08704-PA
ILUMI_08706-PA
ILUMI_08707-PA
ILUMI_08714-PA
ILUMI_08719-PA
ILUMI_08727-PA
ILUMI_08749-PA
ILUMI_08751-PA
ILUMI_08757-PA
ILUMI_08773-PA
ILUMI_08786-PA
ILUMI_08790-PA
ILUMI_08792-PA
ILUMI_08796-PA
ILUMI_08804-PA
ILUMI_08811-PA
ILUMI_08812-PA
ILUMI_08828-PA
ILUMI_08842-PA
ILUMI_08849-PA
ILUMI_08852-PA
ILUMI_08859-PA
ILUMI_08860-PA
ILUMI_08862-PA
ILUMI_08863-PA
ILUMI_08865-PA
ILUMI_08868-PA
ILUMI_08876-PA
ILUMI_08877-PA
ILUMI_08880-PA
ILUMI_08883-PA
ILUMI_08884-PA
ILUMI_08897-PA
ILUMI_08909-PA
ILUMI_08911-PA
ILUMI_08934-PA
ILUMI_08960-PA
ILUMI_08963-PA
ILUMI_08977-PA
ILUMI_08978-PA
ILUMI_08997-PA
ILUMI_09012-PA
ILUMI_09016-PA
ILUMI_09024-PA
ILUMI_09042-PA
ILUMI_09047-PA
ILUMI_09050-PA
ILUMI_09053-PA
ILUMI_09055-PA
ILUMI_09063-PA
ILUMI_09066-PA
ILUMI_09071-PA
ILUMI_09080-PA
ILUMI_09081-PA
ILUMI_09085-PA
ILUMI_09096-PA
ILUMI_09108-PA
ILUMI_09111-PA
ILUMI_09116-PA
ILUMI_09127-PA
ILUMI_09134-PA
ILUMI_09135-PA
ILUMI_09157-PA
ILUMI_09165-PA
ILUMI_09190-PA
ILUMI_09199-PA
ILUMI_09202-PA
ILUMI_09211-PA
ILUMI_09212-PA
ILUMI_09213-PA
ILUMI_09221-PA
ILUMI_09227-PA
ILUMI_09237-PA
ILUMI_09238-PA
ILUMI_09239-PA
ILUMI_09240-PA
ILUMI_09241-PA
ILUMI_09245-PA
ILUMI_09257-PA
ILUMI_09273-PA
ILUMI_09274-PA
ILUMI_09275-PA
ILUMI_09276-PA
ILUMI_09285-PA
ILUMI_09286-PA
ILUMI_09290-PA
ILUMI_09308-PA
ILUMI_09309-PA
ILUMI_09321-PA
ILUMI_09322-PA
ILUMI_09325-PA
ILUMI_09326-PA
ILUMI_09329-PA
ILUMI_09360-PA
ILUMI_09361-PA
ILUMI_09371-PA
ILUMI_09372-PA
ILUMI_09381-PA
ILUMI_09391-PA
ILUMI_09393-PA
ILUMI_09399-PA
ILUMI_09403-PA
ILUMI_09408-PA
ILUMI_09435-PA
ILUMI_09440-PA
ILUMI_09447-PA
ILUMI_09452-PA
ILUMI_09459-PA
ILUMI_09471-PA
ILUMI_09490-PA
ILUMI_09492-PA
ILUMI_09494-PA
ILUMI_09498-PA
ILUMI_09511-PA
ILUMI_09533-PA
ILUMI_09543-PA
ILUMI_09563-PA
ILUMI_09570-PA
ILUMI_09580-PA
ILUMI_09583-PA
ILUMI_09589-PA
ILUMI_09590-PA
ILUMI_09592-PA
ILUMI_09599-PA
ILUMI_09600-PA
ILUMI_09626-PA
ILUMI_09638-PA
ILUMI_09641-PA
ILUMI_09655-PA
ILUMI_09659-PA
ILUMI_09660-PA
ILUMI_09661-PA
ILUMI_09662-PA
ILUMI_09663-PA
ILUMI_09670-PA
ILUMI_09694-PA
ILUMI_09698-PA
ILUMI_09700-PA
ILUMI_09707-PA
ILUMI_09708-PA
ILUMI_09749-PA
ILUMI_09776-PA
ILUMI_09786-PA
ILUMI_09788-PA
ILUMI_09789-PA
ILUMI_09790-PA
ILUMI_09812-PA
ILUMI_09813-PA
ILUMI_09822-PA
ILUMI_09826-PA
ILUMI_09828-PA
ILUMI_09830-PA
ILUMI_09836-PA
ILUMI_09852-PA
ILUMI_09883-PA
ILUMI_09898-PA
ILUMI_09949-PA
ILUMI_09955-PA
ILUMI_09956-PA
ILUMI_09959-PA
ILUMI_09963-PA
ILUMI_09964-PA
ILUMI_09965-PA
ILUMI_09972-PA
ILUMI_09974-PA
ILUMI_09977-PA
ILUMI_09984-PA
ILUMI_09988-PA
ILUMI_09996-PA
ILUMI_10060-PA
ILUMI_10063-PA
ILUMI_10070-PA
ILUMI_10076-PA
ILUMI_10080-PA
ILUMI_10114-PA
ILUMI_10121-PA
ILUMI_10124-PA
ILUMI_10163-PA
ILUMI_10169-PA
ILUMI_10170-PA
ILUMI_10177-PA
ILUMI_10186-PA
ILUMI_10202-PA
ILUMI_10209-PA
ILUMI_10243-PA
ILUMI_10244-PA
ILUMI_10256-PA
ILUMI_10258-PA
ILUMI_10259-PA
ILUMI_10260-PA
ILUMI_10271-PA
ILUMI_10274-PA
ILUMI_10277-PA
ILUMI_10289-PA
ILUMI_10293-PA
ILUMI_10298-PA
ILUMI_10315-PA
ILUMI_10334-PA
ILUMI_10335-PA
ILUMI_10336-PA
ILUMI_10343-PA
ILUMI_10348-PA
ILUMI_10350-PA
ILUMI_10353-PA
ILUMI_10359-PA
ILUMI_10361-PA
ILUMI_10371-PA
ILUMI_10375-PA
ILUMI_10383-PA
ILUMI_10393-PA
ILUMI_10395-PA
ILUMI_10404-PA
ILUMI_10406-PA
ILUMI_10410-PA
ILUMI_10417-PA
ILUMI_10428-PA
ILUMI_10429-PA
ILUMI_10431-PA
ILUMI_10432-PA
ILUMI_10447-PA
ILUMI_10448-PA
ILUMI_10455-PA
ILUMI_10467-PA
ILUMI_10474-PA
ILUMI_10484-PA
ILUMI_10489-PA
ILUMI_10492-PA
ILUMI_10493-PA
ILUMI_10499-PA
ILUMI_10501-PA
ILUMI_10520-PA
ILUMI_10542-PA
ILUMI_10552-PA
ILUMI_10555-PA
ILUMI_10556-PA
ILUMI_10559-PA
ILUMI_10560-PA
ILUMI_10570-PA
ILUMI_10572-PA
ILUMI_10574-PA
ILUMI_10580-PA
ILUMI_10591-PA
ILUMI_10592-PA
ILUMI_10604-PA
ILUMI_10605-PA
ILUMI_10606-PA
ILUMI_10615-PA
ILUMI_10628-PA
ILUMI_10630-PA
ILUMI_10637-PA
ILUMI_10639-PA
ILUMI_10640-PA
ILUMI_10642-PA
ILUMI_10660-PA
ILUMI_10666-PA
ILUMI_10671-PA
ILUMI_10673-PA
ILUMI_10674-PA
ILUMI_10675-PA
ILUMI_10676-PA
ILUMI_10678-PA
ILUMI_10686-PA
ILUMI_10690-PA
ILUMI_10696-PA
ILUMI_10697-PA
ILUMI_10700-PA
ILUMI_10701-PA
ILUMI_10704-PA
ILUMI_10713-PA
ILUMI_10736-PA
ILUMI_10741-PA
ILUMI_10744-PA
ILUMI_10748-PA
ILUMI_10760-PA
ILUMI_10763-PA
ILUMI_10766-PA
ILUMI_10780-PA
ILUMI_10788-PA
ILUMI_10794-PA
ILUMI_10801-PA
ILUMI_10817-PA
ILUMI_10818-PA
ILUMI_10819-PA
ILUMI_10820-PA
ILUMI_10832-PA
ILUMI_10846-PA
ILUMI_10847-PA
ILUMI_10859-PA
ILUMI_10890-PA
ILUMI_10893-PA
ILUMI_10905-PA
ILUMI_10915-PA
ILUMI_10917-PA
ILUMI_10920-PA
ILUMI_10930-PA
ILUMI_10933-PA
ILUMI_10936-PA
ILUMI_10938-PA
ILUMI_10940-PA
ILUMI_10941-PA
ILUMI_10956-PA
ILUMI_10959-PA
ILUMI_10969-PA
ILUMI_10981-PA
ILUMI_10992-PA
ILUMI_10993-PA
ILUMI_11017-PA
ILUMI_11022-PA
ILUMI_11050-PA
ILUMI_11065-PA
ILUMI_11076-PA
ILUMI_11077-PA
ILUMI_11080-PA
ILUMI_11088-PA
ILUMI_11089-PA
ILUMI_11095-PA
ILUMI_11106-PA
ILUMI_11108-PA
ILUMI_11112-PA
ILUMI_11133-PA
ILUMI_11143-PA
ILUMI_11145-PA
ILUMI_11151-PA
ILUMI_11166-PA
ILUMI_11175-PA
ILUMI_11176-PA
ILUMI_11177-PA
ILUMI_11185-PA
ILUMI_11186-PA
ILUMI_11196-PA
ILUMI_11213-PA
ILUMI_11233-PA
ILUMI_11235-PA
ILUMI_11244-PA
ILUMI_11245-PA
ILUMI_11246-PA
ILUMI_11252-PA
ILUMI_11259-PA
ILUMI_11272-PA
ILUMI_11278-PA
ILUMI_11279-PA
ILUMI_11289-PA
ILUMI_11332-PA
ILUMI_11335-PA
ILUMI_11337-PA
ILUMI_11338-PA
ILUMI_11340-PA
ILUMI_11350-PA
ILUMI_11356-PA
ILUMI_11361-PA
ILUMI_11371-PA
ILUMI_11379-PA
ILUMI_11380-PA
ILUMI_11383-PA
ILUMI_11390-PA
ILUMI_11391-PA
ILUMI_11398-PA
ILUMI_11405-PA
ILUMI_11435-PA
ILUMI_11439-PA
ILUMI_11451-PA
ILUMI_11458-PA
ILUMI_11485-PA
ILUMI_11506-PA
ILUMI_11508-PA
ILUMI_11514-PA
ILUMI_11519-PA
ILUMI_11531-PA
ILUMI_11539-PA
ILUMI_11556-PA
ILUMI_11584-PA
ILUMI_11591-PA
ILUMI_11596-PA
ILUMI_11597-PA
ILUMI_11602-PA
ILUMI_11607-PA
ILUMI_11617-PA
ILUMI_11673-PA
ILUMI_11691-PA
ILUMI_11707-PA
ILUMI_11709-PA
ILUMI_11723-PA
ILUMI_11724-PA
ILUMI_11730-PA
ILUMI_11736-PA
ILUMI_11759-PA
ILUMI_11761-PA
ILUMI_11775-PA
ILUMI_11777-PA
ILUMI_11786-PA
ILUMI_11833-PA
ILUMI_11840-PA
ILUMI_11894-PA
ILUMI_11903-PA
ILUMI_11915-PA
ILUMI_11933-PA
ILUMI_11934-PA
ILUMI_11944-PA
ILUMI_11961-PA
ILUMI_11977-PA
ILUMI_11980-PA
ILUMI_11994-PA
ILUMI_12004-PA
ILUMI_12008-PA
ILUMI_12015-PA
ILUMI_12021-PA
ILUMI_12039-PA
ILUMI_12040-PA
ILUMI_12045-PA
ILUMI_12046-PA
ILUMI_12047-PA
ILUMI_12059-PA
ILUMI_12060-PA
ILUMI_12061-PA
ILUMI_12062-PA
ILUMI_12063-PA
ILUMI_12071-PA
ILUMI_12079-PA
ILUMI_12085-PA
ILUMI_12086-PA
ILUMI_12087-PA
ILUMI_12089-PA
ILUMI_12091-PA
ILUMI_12101-PA
ILUMI_12103-PA
ILUMI_12105-PA
ILUMI_12113-PA
ILUMI_12114-PA
ILUMI_12119-PA
ILUMI_12123-PA
ILUMI_12128-PA
ILUMI_12146-PA
ILUMI_12147-PA
ILUMI_12148-PA
ILUMI_12155-PA
ILUMI_12157-PA
ILUMI_12160-PA
ILUMI_12172-PA
ILUMI_12217-PA
ILUMI_12221-PA
ILUMI_12222-PA
ILUMI_12228-PA
ILUMI_12238-PA
ILUMI_12239-PA
ILUMI_12240-PA
ILUMI_12241-PA
ILUMI_12242-PA
ILUMI_12243-PA
ILUMI_12244-PA
ILUMI_12250-PA
ILUMI_12251-PA
ILUMI_12252-PA
ILUMI_12253-PA
ILUMI_12254-PA
ILUMI_12256-PA
ILUMI_12277-PA
ILUMI_12282-PA
ILUMI_12283-PA
ILUMI_12306-PA
ILUMI_12322-PA
ILUMI_12327-PA
ILUMI_12340-PA
ILUMI_12341-PA
ILUMI_12347-PA
ILUMI_12358-PA
ILUMI_12362-PA
ILUMI_12365-PA
ILUMI_12374-PA
ILUMI_12379-PA
ILUMI_12395-PA
ILUMI_12438-PA
ILUMI_12440-PA
ILUMI_12443-PA
ILUMI_12447-PA
ILUMI_12451-PA
ILUMI_12452-PA
ILUMI_12456-PA
ILUMI_12462-PA
ILUMI_12471-PA
ILUMI_12477-PA
ILUMI_12485-PA
ILUMI_12486-PA
ILUMI_12487-PA
ILUMI_12488-PA
ILUMI_12489-PA
ILUMI_12490-PA
ILUMI_12493-PA
ILUMI_12510-PA
ILUMI_12523-PA
ILUMI_12530-PA
ILUMI_12531-PA
ILUMI_12544-PA
ILUMI_12547-PA
ILUMI_12571-PA
ILUMI_12591-PA
ILUMI_12592-PA
ILUMI_12621-PA
ILUMI_12626-PA
ILUMI_12627-PA
ILUMI_12639-PA
ILUMI_12650-PA
ILUMI_12651-PA
ILUMI_12675-PA
ILUMI_12678-PA
ILUMI_12680-PA
ILUMI_12684-PA
ILUMI_12691-PA
ILUMI_12723-PA
ILUMI_12728-PA
ILUMI_12753-PA
ILUMI_12766-PA
ILUMI_12767-PA
ILUMI_12768-PA
ILUMI_12769-PA
ILUMI_12790-PA
ILUMI_12791-PA
ILUMI_12794-PA
ILUMI_12795-PA
ILUMI_12805-PA
ILUMI_12831-PA
ILUMI_12837-PA
ILUMI_12857-PA
ILUMI_12858-PA
ILUMI_12861-PA
ILUMI_12864-PA
ILUMI_12875-PA
ILUMI_12878-PA
ILUMI_12885-PA
ILUMI_12887-PA
ILUMI_12889-PA
ILUMI_12915-PA
ILUMI_12921-PA
ILUMI_12938-PA
ILUMI_12939-PA
ILUMI_12942-PA
ILUMI_12944-PA
ILUMI_12966-PA
ILUMI_12967-PA
ILUMI_12970-PA
ILUMI_12974-PA
ILUMI_12999-PA
ILUMI_13022-PA
ILUMI_13034-PA
ILUMI_13049-PA
ILUMI_13059-PA
ILUMI_13062-PA
ILUMI_13064-PA
ILUMI_13085-PA
ILUMI_13095-PA
ILUMI_13103-PA
ILUMI_13109-PA
ILUMI_13114-PA
ILUMI_13127-PA
ILUMI_13137-PA
ILUMI_13143-PA
ILUMI_13144-PA
ILUMI_13152-PA
ILUMI_13176-PA
ILUMI_13182-PA
ILUMI_13186-PA
ILUMI_13201-PA
ILUMI_13213-PA
ILUMI_13224-PA
ILUMI_13257-PA
ILUMI_13264-PA
ILUMI_13269-PA
ILUMI_13274-PA
ILUMI_13275-PA
ILUMI_13279-PA
ILUMI_13281-PA
ILUMI_13282-PA
ILUMI_13283-PA
ILUMI_13285-PA
ILUMI_13287-PA
ILUMI_13288-PA
ILUMI_13289-PA
ILUMI_13300-PA
ILUMI_13301-PA
ILUMI_13320-PA
ILUMI_13342-PA
ILUMI_13343-PA
ILUMI_13348-PA
ILUMI_13358-PA
ILUMI_13362-PA
ILUMI_13367-PA
ILUMI_13371-PA
ILUMI_13374-PA
ILUMI_13375-PA
ILUMI_13390-PA
ILUMI_13414-PA
ILUMI_13416-PA
ILUMI_13417-PA
ILUMI_13427-PA
ILUMI_13430-PA
ILUMI_13449-PA
ILUMI_13450-PA
ILUMI_13470-PA
ILUMI_13472-PA
ILUMI_13473-PA
ILUMI_13474-PA
ILUMI_13475-PA
ILUMI_13483-PA
ILUMI_13485-PA
ILUMI_13510-PA
ILUMI_13523-PA
ILUMI_13526-PA
ILUMI_13528-PA
ILUMI_13544-PA
ILUMI_13551-PA
ILUMI_13560-PA
ILUMI_13586-PA
ILUMI_13587-PA
ILUMI_13588-PA
ILUMI_13590-PA
ILUMI_13591-PA
ILUMI_13618-PA
ILUMI_13627-PA
ILUMI_13628-PA
ILUMI_13631-PA
ILUMI_13640-PA
ILUMI_13641-PA
ILUMI_13642-PA
ILUMI_13653-PA
ILUMI_13656-PA
ILUMI_13669-PA
ILUMI_13674-PA
ILUMI_13675-PA
ILUMI_13676-PA
ILUMI_13677-PA
ILUMI_13679-PA
ILUMI_13707-PA
ILUMI_13709-PA
ILUMI_13710-PA
ILUMI_13711-PA
ILUMI_13712-PA
ILUMI_13713-PA
ILUMI_13724-PA
ILUMI_13755-PA
ILUMI_13760-PA
ILUMI_13763-PA
ILUMI_13774-PA
ILUMI_13775-PA
ILUMI_13776-PA
ILUMI_13824-PA
ILUMI_13845-PA
ILUMI_13846-PA
ILUMI_13855-PA
ILUMI_13858-PA
ILUMI_13869-PA
ILUMI_13870-PA
ILUMI_13889-PA
ILUMI_13920-PA
ILUMI_13967-PA
ILUMI_13982-PA
ILUMI_13987-PA
ILUMI_13989-PA
ILUMI_13991-PA
ILUMI_13998-PA
ILUMI_14002-PA
ILUMI_14013-PA
ILUMI_14021-PA
ILUMI_14022-PA
ILUMI_14031-PA
ILUMI_14041-PA
ILUMI_14051-PA
ILUMI_14054-PA
ILUMI_14066-PA
ILUMI_14074-PA
ILUMI_14080-PA
ILUMI_14083-PA
ILUMI_14089-PA
ILUMI_14098-PA
ILUMI_14110-PA
ILUMI_14118-PA
ILUMI_14119-PA
ILUMI_14125-PA
ILUMI_14129-PA
ILUMI_14136-PA
ILUMI_14142-PA
ILUMI_14151-PA
ILUMI_14154-PA
ILUMI_14160-PA
ILUMI_14164-PA
ILUMI_14168-PA
ILUMI_14169-PA
ILUMI_14176-PA
ILUMI_14180-PA
ILUMI_14185-PA
ILUMI_14186-PA
ILUMI_14189-PA
ILUMI_14192-PA
ILUMI_14197-PA
ILUMI_14209-PA
ILUMI_14214-PA
ILUMI_14219-PA
ILUMI_14225-PA
ILUMI_14227-PA
ILUMI_14238-PA
ILUMI_14240-PA
ILUMI_14248-PA
ILUMI_14253-PA
ILUMI_14260-PA
ILUMI_14264-PA
ILUMI_14269-PA
ILUMI_14283-PA
ILUMI_14286-PA
ILUMI_14288-PA
ILUMI_14289-PA
ILUMI_14291-PA
ILUMI_14320-PA
ILUMI_14324-PA
ILUMI_14329-PA
ILUMI_14345-PA
ILUMI_14348-PA
ILUMI_14356-PA
ILUMI_14362-PA
ILUMI_14364-PA
ILUMI_14368-PA
ILUMI_14387-PA
ILUMI_14394-PA
ILUMI_14404-PA
ILUMI_14407-PA
ILUMI_14408-PA
ILUMI_14420-PA
ILUMI_14429-PA
ILUMI_14430-PA
ILUMI_14435-PA
ILUMI_14442-PA
ILUMI_14443-PA
ILUMI_14445-PA
ILUMI_14464-PA
ILUMI_14468-PA
ILUMI_14469-PA
ILUMI_14471-PA
ILUMI_14501-PA
ILUMI_14523-PA
ILUMI_14526-PA
ILUMI_14529-PA
ILUMI_14534-PA
ILUMI_14535-PA
ILUMI_14558-PA
ILUMI_14562-PA
ILUMI_14586-PA
ILUMI_14595-PA
ILUMI_14605-PA
ILUMI_14607-PA
ILUMI_14641-PA
ILUMI_14644-PA
ILUMI_14658-PA
ILUMI_14659-PA
ILUMI_14665-PA
ILUMI_14669-PA
ILUMI_14674-PA
ILUMI_14678-PA
ILUMI_14699-PA
ILUMI_14701-PA
ILUMI_14703-PA
ILUMI_14716-PA
ILUMI_14720-PA
ILUMI_14724-PA
ILUMI_14726-PA
ILUMI_14727-PA
ILUMI_14728-PA
ILUMI_14735-PA
ILUMI_14747-PA
ILUMI_14762-PA
ILUMI_14782-PA
ILUMI_14800-PA
ILUMI_14803-PA
ILUMI_14806-PA
ILUMI_14811-PA
ILUMI_14816-PA
ILUMI_14827-PA
ILUMI_14836-PA
ILUMI_14846-PA
ILUMI_14849-PA
ILUMI_14850-PA
ILUMI_14866-PA
ILUMI_14871-PA
ILUMI_14880-PA
ILUMI_14882-PA
ILUMI_14885-PA
ILUMI_14889-PA
ILUMI_14895-PA
ILUMI_14896-PA
ILUMI_14897-PA
ILUMI_14898-PA
ILUMI_14902-PA
ILUMI_14924-PA
ILUMI_14932-PA
ILUMI_14933-PA
ILUMI_14934-PA
ILUMI_14939-PA
ILUMI_14940-PA
ILUMI_14943-PA
ILUMI_14950-PA
ILUMI_14951-PA
ILUMI_14952-PA
ILUMI_14955-PA
ILUMI_14960-PA
ILUMI_14962-PA
ILUMI_14976-PA
ILUMI_14977-PA
ILUMI_14982-PA
ILUMI_14985-PA
ILUMI_14992-PA
ILUMI_14997-PA
ILUMI_15002-PA
ILUMI_15003-PA
ILUMI_15012-PA
ILUMI_15015-PA
ILUMI_15024-PA
ILUMI_15041-PA
ILUMI_15050-PA
ILUMI_15074-PA
ILUMI_15076-PA
ILUMI_15077-PA
ILUMI_15078-PA
ILUMI_15080-PA
ILUMI_15089-PA
ILUMI_15101-PA
ILUMI_15102-PA
ILUMI_15107-PA
ILUMI_15111-PA
ILUMI_15112-PA
ILUMI_15121-PA
ILUMI_15128-PA
ILUMI_15129-PA
ILUMI_15131-PA
ILUMI_15136-PA
ILUMI_15147-PA
ILUMI_15154-PA
ILUMI_15162-PA
ILUMI_15185-PA
ILUMI_15189-PA
ILUMI_15190-PA
ILUMI_15196-PA
ILUMI_15198-PA
ILUMI_15199-PA
ILUMI_15200-PA
ILUMI_15201-PA
ILUMI_15214-PA
ILUMI_15217-PA
ILUMI_15220-PA
ILUMI_15221-PA
ILUMI_15227-PA
ILUMI_15228-PA
ILUMI_15243-PA
ILUMI_15245-PA
ILUMI_15246-PA
ILUMI_15249-PA
ILUMI_15256-PA
ILUMI_15273-PA
ILUMI_15274-PA
ILUMI_15275-PA
ILUMI_15281-PA
ILUMI_15284-PA
ILUMI_15286-PA
ILUMI_15288-PA
ILUMI_15292-PA
ILUMI_15297-PA
ILUMI_15307-PA
ILUMI_15308-PA
ILUMI_15311-PA
ILUMI_15316-PA
ILUMI_15335-PA
ILUMI_15336-PA
ILUMI_15338-PA
ILUMI_15339-PA
ILUMI_15341-PA
ILUMI_15363-PA
ILUMI_15368-PA
ILUMI_15381-PA
ILUMI_15400-PA
ILUMI_15406-PA
ILUMI_15410-PA
ILUMI_15430-PA
ILUMI_15434-PA
ILUMI_15435-PA
ILUMI_15459-PA
ILUMI_15461-PA
ILUMI_15462-PA
ILUMI_15483-PA
ILUMI_15494-PA
ILUMI_15503-PA
ILUMI_15504-PA
ILUMI_15505-PA
ILUMI_15508-PA
ILUMI_15515-PA
ILUMI_15522-PA
ILUMI_15523-PA
ILUMI_15527-PA
ILUMI_15541-PA
ILUMI_15550-PA
ILUMI_15552-PA
ILUMI_15555-PA
ILUMI_15560-PA
ILUMI_15565-PA
ILUMI_15566-PA
ILUMI_15567-PA
ILUMI_15570-PA
ILUMI_15577-PA
ILUMI_15578-PA
ILUMI_15582-PA
ILUMI_15584-PA
ILUMI_15608-PA
ILUMI_15618-PA
ILUMI_15619-PA
ILUMI_15621-PA
ILUMI_15627-PA
ILUMI_15628-PA
ILUMI_15639-PA
ILUMI_15652-PA
ILUMI_15653-PA
ILUMI_15654-PA
ILUMI_15658-PA
ILUMI_15667-PA
ILUMI_15689-PA
ILUMI_15692-PA
ILUMI_15710-PA
ILUMI_15721-PA
ILUMI_15724-PA
ILUMI_15726-PA
ILUMI_15746-PA
ILUMI_15748-PA
ILUMI_15749-PA
ILUMI_15753-PA
ILUMI_15766-PA
ILUMI_15768-PA
ILUMI_15778-PA
ILUMI_15779-PA
ILUMI_15780-PA
ILUMI_15781-PA
ILUMI_15785-PA
ILUMI_15800-PA
ILUMI_15801-PA
ILUMI_15804-PA
ILUMI_15807-PA
ILUMI_15811-PA
ILUMI_15812-PA
ILUMI_15816-PA
ILUMI_15818-PA
ILUMI_15825-PA
ILUMI_15827-PA
ILUMI_15828-PA
ILUMI_15830-PA
ILUMI_15838-PA
ILUMI_15839-PA
ILUMI_15840-PA
ILUMI_15841-PA
ILUMI_15842-PA
ILUMI_15857-PA
ILUMI_15860-PA
ILUMI_15875-PA
ILUMI_15877-PA
ILUMI_15910-PA
ILUMI_15923-PA
ILUMI_15927-PA
ILUMI_15944-PA
ILUMI_15954-PA
ILUMI_15956-PA
ILUMI_15960-PA
ILUMI_15968-PA
ILUMI_15972-PA
ILUMI_15975-PA
ILUMI_15978-PA
ILUMI_15993-PA
ILUMI_15996-PA
ILUMI_16004-PA
ILUMI_16008-PA
ILUMI_16014-PA
ILUMI_16021-PA
ILUMI_16026-PA
ILUMI_16037-PA
ILUMI_16046-PA
ILUMI_16048-PA
ILUMI_16055-PA
ILUMI_16069-PA
ILUMI_16070-PA
ILUMI_16074-PA
ILUMI_16085-PA
ILUMI_16087-PA
ILUMI_16101-PA
ILUMI_16105-PA
ILUMI_16108-PA
ILUMI_16116-PA
ILUMI_16125-PA
ILUMI_16131-PA
ILUMI_16132-PA
ILUMI_16137-PA
ILUMI_16139-PA
ILUMI_16142-PA
ILUMI_16144-PA
ILUMI_16146-PA
ILUMI_16147-PA
ILUMI_16151-PA
ILUMI_16162-PA
ILUMI_16163-PA
ILUMI_16170-PA
ILUMI_16174-PA
ILUMI_16182-PA
ILUMI_16184-PA
ILUMI_16185-PA
ILUMI_16190-PA
ILUMI_16194-PA
ILUMI_16206-PA
ILUMI_16218-PA
ILUMI_16219-PA
ILUMI_16239-PA
ILUMI_16256-PA
ILUMI_16258-PA
ILUMI_16266-PA
ILUMI_16269-PA
ILUMI_16276-PA
ILUMI_16278-PA
ILUMI_16287-PA
ILUMI_16300-PA
ILUMI_16301-PA
ILUMI_16317-PA
ILUMI_16331-PA
ILUMI_16332-PA
ILUMI_16354-PA
ILUMI_16355-PA
ILUMI_16357-PA
ILUMI_16362-PA
ILUMI_16363-PA
ILUMI_16365-PA
ILUMI_16374-PA
ILUMI_16384-PA
ILUMI_16385-PA
ILUMI_16386-PA
ILUMI_16408-PA
ILUMI_16411-PA
ILUMI_16426-PA
ILUMI_16440-PA
ILUMI_16441-PA
ILUMI_16447-PA
ILUMI_16450-PA
ILUMI_16462-PA
ILUMI_16490-PA
ILUMI_16491-PA
ILUMI_16492-PA
ILUMI_16495-PA
ILUMI_16498-PA
ILUMI_16499-PA
ILUMI_16500-PA
ILUMI_16515-PA
ILUMI_16523-PA
ILUMI_16532-PA
ILUMI_16537-PA
ILUMI_16539-PA
ILUMI_16546-PA
ILUMI_16558-PA
ILUMI_16560-PA
ILUMI_16566-PA
ILUMI_16592-PA
ILUMI_16596-PA
ILUMI_16598-PA
ILUMI_16601-PA
ILUMI_16603-PA
ILUMI_16613-PA
ILUMI_16628-PA
ILUMI_16630-PA
ILUMI_16632-PA
ILUMI_16634-PA
ILUMI_16650-PA
ILUMI_16651-PA
ILUMI_16666-PA
ILUMI_16682-PA
ILUMI_16685-PA
ILUMI_16686-PA
ILUMI_16693-PA
ILUMI_16707-PA
ILUMI_16708-PA
ILUMI_16714-PA
ILUMI_16720-PA
ILUMI_16723-PA
ILUMI_16736-PA
ILUMI_16748-PA
ILUMI_16755-PA
ILUMI_16772-PA
ILUMI_16776-PA
ILUMI_16778-PA
ILUMI_16786-PA
ILUMI_16788-PA
ILUMI_16800-PA
ILUMI_16810-PA
ILUMI_16817-PA
ILUMI_16826-PA
ILUMI_16827-PA
ILUMI_16829-PA
ILUMI_16852-PA
ILUMI_16859-PA
ILUMI_16864-PA
ILUMI_16877-PA
ILUMI_16878-PA
ILUMI_16879-PA
ILUMI_16881-PA
ILUMI_16885-PA
ILUMI_16887-PA
ILUMI_16888-PA
ILUMI_16893-PA
ILUMI_16895-PA
ILUMI_16903-PA
ILUMI_16915-PA
ILUMI_16921-PA
ILUMI_16924-PA
ILUMI_16932-PA
ILUMI_16933-PA
ILUMI_16937-PA
ILUMI_16943-PA
ILUMI_16951-PA
ILUMI_16956-PA
ILUMI_16957-PA
ILUMI_16961-PA
ILUMI_16982-PA
ILUMI_16984-PA
ILUMI_16985-PA
ILUMI_16992-PA
ILUMI_16996-PA
ILUMI_16998-PA
ILUMI_17002-PA
ILUMI_17011-PA
ILUMI_17016-PA
ILUMI_17052-PA
ILUMI_17060-PA
ILUMI_17064-PA
ILUMI_17068-PA
ILUMI_17070-PA
ILUMI_17080-PA
ILUMI_17085-PA
ILUMI_17089-PA
ILUMI_17114-PA
ILUMI_17120-PA
ILUMI_17121-PA
ILUMI_17122-PA
ILUMI_17136-PA
ILUMI_17143-PA
ILUMI_17145-PA
ILUMI_17147-PA
ILUMI_17181-PA
ILUMI_17190-PA
ILUMI_17195-PA
ILUMI_17197-PA
ILUMI_17210-PA
ILUMI_17215-PA
ILUMI_17229-PA
ILUMI_17242-PA
ILUMI_17243-PA
ILUMI_17263-PA
ILUMI_17274-PA
ILUMI_17277-PA
ILUMI_17279-PA
ILUMI_17280-PA
ILUMI_17285-PA
ILUMI_17287-PA
ILUMI_17301-PA
ILUMI_17303-PA
ILUMI_17320-PA
ILUMI_17328-PA
ILUMI_17342-PA
ILUMI_17351-PA
ILUMI_17368-PA
ILUMI_17370-PA
ILUMI_17375-PA
ILUMI_17380-PA
ILUMI_17382-PA
ILUMI_17399-PA
ILUMI_17400-PA
ILUMI_17406-PA
ILUMI_17413-PA
ILUMI_17417-PA
ILUMI_17420-PA
ILUMI_17444-PA
ILUMI_17447-PA
ILUMI_17454-PA
ILUMI_17459-PA
ILUMI_17466-PA
ILUMI_17479-PA
ILUMI_17486-PA
ILUMI_17487-PA
ILUMI_17488-PA
ILUMI_17489-PA
ILUMI_17510-PA
ILUMI_17518-PA
ILUMI_17526-PA
ILUMI_17533-PA
ILUMI_17550-PA
ILUMI_17551-PA
ILUMI_17553-PA
ILUMI_17554-PA
ILUMI_17560-PA
ILUMI_17580-PA
ILUMI_17581-PA
ILUMI_17598-PA
ILUMI_17605-PA
ILUMI_17641-PA
ILUMI_17650-PA
ILUMI_17652-PA
ILUMI_17653-PA
ILUMI_17671-PA
ILUMI_17684-PA
ILUMI_17716-PA
ILUMI_17723-PA
ILUMI_17724-PA
ILUMI_17735-PA
ILUMI_17742-PA
ILUMI_17757-PA
ILUMI_17764-PA
ILUMI_17769-PA
ILUMI_17774-PA
ILUMI_17777-PA
ILUMI_17779-PA
ILUMI_17780-PA
ILUMI_17789-PA
ILUMI_17792-PA
ILUMI_17815-PA
ILUMI_17829-PA
ILUMI_17836-PA
ILUMI_17848-PA
ILUMI_17858-PA
ILUMI_17860-PA
ILUMI_17861-PA
ILUMI_17869-PA
ILUMI_17871-PA
ILUMI_17879-PA
ILUMI_17880-PA
ILUMI_17897-PA
ILUMI_17901-PA
ILUMI_17911-PA
ILUMI_17912-PA
ILUMI_17913-PA
ILUMI_17917-PA
ILUMI_17941-PA
ILUMI_17942-PA
ILUMI_17943-PA
ILUMI_17946-PA
ILUMI_17947-PA
ILUMI_17957-PA
ILUMI_17958-PA
ILUMI_17967-PA
ILUMI_17972-PA
ILUMI_17974-PA
ILUMI_17984-PA
ILUMI_17985-PA
ILUMI_17990-PA
ILUMI_18019-PA
ILUMI_18031-PA
ILUMI_18051-PA
ILUMI_18059-PA
ILUMI_18063-PA
ILUMI_18069-PA
ILUMI_18073-PA
ILUMI_18075-PA
ILUMI_18078-PA
ILUMI_18081-PA
ILUMI_18084-PA
ILUMI_18088-PA
ILUMI_18096-PA
ILUMI_18097-PA
ILUMI_18113-PA
ILUMI_18114-PA
ILUMI_18123-PA
ILUMI_18138-PA
ILUMI_18139-PA
ILUMI_18141-PA
ILUMI_18153-PA
ILUMI_18160-PA
ILUMI_18161-PA
ILUMI_18167-PA
ILUMI_18172-PA
ILUMI_18175-PA
ILUMI_18177-PA
ILUMI_18178-PA
ILUMI_18180-PA
ILUMI_18193-PA
ILUMI_18197-PA
ILUMI_18209-PA
ILUMI_18217-PA
ILUMI_18220-PA
ILUMI_18223-PA
ILUMI_18233-PA
ILUMI_18234-PA
ILUMI_18243-PA
ILUMI_18261-PA
ILUMI_18271-PA
ILUMI_18284-PA
ILUMI_18296-PA
ILUMI_18299-PA
ILUMI_18304-PA
ILUMI_18322-PA
ILUMI_18329-PA
ILUMI_18332-PA
ILUMI_18350-PA
ILUMI_18351-PA
ILUMI_18355-PA
ILUMI_18356-PA
ILUMI_18358-PA
ILUMI_18370-PA
ILUMI_18381-PA
ILUMI_18384-PA
ILUMI_18386-PA
ILUMI_18388-PA
ILUMI_18408-PA
ILUMI_18419-PA
ILUMI_18421-PA
ILUMI_18423-PA
ILUMI_18424-PA
ILUMI_18437-PA
ILUMI_18440-PA
ILUMI_18444-PA
ILUMI_18463-PA
ILUMI_18467-PA
ILUMI_18469-PA
ILUMI_18470-PA
ILUMI_18471-PA
ILUMI_18476-PA
ILUMI_18477-PA
ILUMI_18492-PA
ILUMI_18497-PA
ILUMI_18502-PA
ILUMI_18504-PA
ILUMI_18508-PA
ILUMI_18510-PA
ILUMI_18514-PA
ILUMI_18537-PA
ILUMI_18548-PA
ILUMI_18557-PA
ILUMI_18559-PA
ILUMI_18562-PA
ILUMI_18586-PA
ILUMI_18593-PA
ILUMI_18594-PA
ILUMI_18599-PA
ILUMI_18600-PA
ILUMI_18603-PA
ILUMI_18611-PA
ILUMI_18613-PA
ILUMI_18631-PA
ILUMI_18635-PA
ILUMI_18641-PA
ILUMI_18642-PA
ILUMI_18653-PA
ILUMI_18654-PA
ILUMI_18670-PA
ILUMI_18674-PA
ILUMI_18680-PA
ILUMI_18681-PA
ILUMI_18683-PA
ILUMI_18684-PA
ILUMI_18685-PA
ILUMI_18688-PA
ILUMI_18699-PA
ILUMI_18701-PA
ILUMI_18702-PA
ILUMI_18706-PA
ILUMI_18713-PA
ILUMI_18714-PA
ILUMI_18734-PA
ILUMI_18737-PA
ILUMI_18749-PA
ILUMI_18750-PA
ILUMI_18753-PA
ILUMI_18754-PA
ILUMI_18756-PA
ILUMI_18757-PA
ILUMI_18758-PA
ILUMI_18764-PA
ILUMI_18786-PA
ILUMI_18791-PA
ILUMI_18803-PA
ILUMI_18808-PA
ILUMI_18824-PA
ILUMI_18829-PA
ILUMI_18847-PA
ILUMI_18867-PA
ILUMI_18878-PA
ILUMI_18879-PA
ILUMI_18896-PA
ILUMI_18909-PA
ILUMI_18921-PA
ILUMI_18922-PA
ILUMI_18923-PA
ILUMI_18924-PA
ILUMI_18925-PA
ILUMI_18927-PA
ILUMI_18928-PA
ILUMI_18933-PA
ILUMI_18950-PA
ILUMI_18955-PA
ILUMI_18958-PA
ILUMI_18969-PA
ILUMI_18978-PA
ILUMI_19013-PA
ILUMI_19017-PA
ILUMI_19038-PA
ILUMI_19043-PA
ILUMI_19047-PA
ILUMI_19050-PA
ILUMI_19052-PA
ILUMI_19056-PA
ILUMI_19060-PA
ILUMI_19071-PA
ILUMI_19072-PA
ILUMI_19077-PA
ILUMI_19079-PA
ILUMI_19082-PA
ILUMI_19096-PA
ILUMI_19099-PA
ILUMI_19103-PA
ILUMI_19104-PA
ILUMI_19105-PA
ILUMI_19107-PA
ILUMI_19129-PA
ILUMI_19131-PA
ILUMI_19134-PA
ILUMI_19149-PA
ILUMI_19162-PA
ILUMI_19164-PA
ILUMI_19174-PA
ILUMI_19190-PA
ILUMI_19193-PA
ILUMI_19198-PA
ILUMI_19201-PA
ILUMI_19204-PA
ILUMI_19208-PA
ILUMI_19209-PA
ILUMI_19213-PA
ILUMI_19216-PA
ILUMI_19222-PA
ILUMI_19223-PA
ILUMI_19230-PA
ILUMI_19232-PA
ILUMI_19241-PA
ILUMI_19250-PA
ILUMI_19266-PA
ILUMI_19269-PA
ILUMI_19270-PA
ILUMI_19278-PA
ILUMI_19281-PA
ILUMI_19291-PA
ILUMI_19296-PA
ILUMI_19304-PA
ILUMI_19311-PA
ILUMI_19328-PA
ILUMI_19329-PA
ILUMI_19339-PA
ILUMI_19343-PA
ILUMI_19352-PA
ILUMI_19355-PA
ILUMI_19367-PA
ILUMI_19373-PA
ILUMI_19374-PA
ILUMI_19375-PA
ILUMI_19376-PA
ILUMI_19382-PA
ILUMI_19383-PA
ILUMI_19385-PA
ILUMI_19396-PA
ILUMI_19406-PA
ILUMI_19412-PA
ILUMI_19438-PA
ILUMI_19444-PA
ILUMI_19453-PA
ILUMI_19456-PA
ILUMI_19458-PA
ILUMI_19472-PA
ILUMI_19477-PA
ILUMI_19492-PA
ILUMI_19512-PA
ILUMI_19521-PA
ILUMI_19539-PA
ILUMI_19540-PA
ILUMI_19545-PA
ILUMI_19569-PA
ILUMI_19571-PA
ILUMI_19580-PA
ILUMI_19583-PA
ILUMI_19588-PA
ILUMI_19604-PA
ILUMI_19608-PA
ILUMI_19611-PA
ILUMI_19612-PA
ILUMI_19613-PA
ILUMI_19637-PA
ILUMI_19638-PA
ILUMI_19643-PA
ILUMI_19644-PA
ILUMI_19678-PA
ILUMI_19685-PA
ILUMI_19696-PA
ILUMI_19703-PA
ILUMI_19715-PA
ILUMI_19716-PA
ILUMI_19723-PA
ILUMI_19724-PA
ILUMI_19728-PA
ILUMI_19741-PA
ILUMI_19751-PA
ILUMI_19758-PA
ILUMI_19775-PA
ILUMI_19778-PA
ILUMI_19792-PA
ILUMI_19796-PA
ILUMI_19797-PA
ILUMI_19804-PA
ILUMI_19813-PA
ILUMI_19826-PA
ILUMI_19829-PA
ILUMI_19831-PA
ILUMI_19832-PA
ILUMI_19839-PA
ILUMI_19842-PA
ILUMI_19843-PA
ILUMI_19846-PA
ILUMI_19855-PA
ILUMI_19865-PA
ILUMI_19867-PA
ILUMI_19880-PA
ILUMI_19889-PA
ILUMI_19894-PA
ILUMI_19895-PA
ILUMI_19926-PA
ILUMI_19930-PA
ILUMI_19931-PA
ILUMI_19936-PA
ILUMI_19940-PA
ILUMI_19960-PA
ILUMI_19963-PA
ILUMI_19971-PA
ILUMI_19974-PA
ILUMI_19980-PA
ILUMI_19983-PA
ILUMI_19989-PA
ILUMI_19997-PA
ILUMI_20011-PA
ILUMI_20013-PA
ILUMI_20016-PA
ILUMI_20028-PA
ILUMI_20033-PA
ILUMI_20039-PA
ILUMI_20040-PA
ILUMI_20045-PA
ILUMI_20046-PA
ILUMI_20051-PA
ILUMI_20053-PA
ILUMI_20058-PA
ILUMI_20064-PA
ILUMI_20069-PA
ILUMI_20073-PA
ILUMI_20075-PA
ILUMI_20077-PA
ILUMI_20087-PA
ILUMI_20092-PA
ILUMI_20103-PA
ILUMI_20105-PA
ILUMI_20106-PA
ILUMI_20113-PA
ILUMI_20116-PA
ILUMI_20117-PA
ILUMI_20123-PA
ILUMI_20124-PA
ILUMI_20127-PA
ILUMI_20128-PA
ILUMI_20143-PA
ILUMI_20144-PA
ILUMI_20147-PA
ILUMI_20149-PA
ILUMI_20150-PA
ILUMI_20152-PA
ILUMI_20160-PA
ILUMI_20172-PA
ILUMI_20182-PA
ILUMI_20185-PA
ILUMI_20187-PA
ILUMI_20188-PA
ILUMI_20189-PA
ILUMI_20193-PA
ILUMI_20200-PA
ILUMI_20202-PA
ILUMI_20203-PA
ILUMI_20210-PA
ILUMI_20215-PA
ILUMI_20222-PA
ILUMI_20224-PA
ILUMI_20245-PA
ILUMI_20247-PA
ILUMI_20259-PA
ILUMI_20265-PA
ILUMI_20266-PA
ILUMI_20279-PA
ILUMI_20280-PA
ILUMI_20286-PA
ILUMI_20287-PA
ILUMI_20288-PA
ILUMI_20295-PA
ILUMI_20297-PA
ILUMI_20299-PA
ILUMI_20304-PA
ILUMI_20308-PA
ILUMI_20314-PA
ILUMI_20315-PA
ILUMI_20323-PA
ILUMI_20325-PA
ILUMI_20328-PA
ILUMI_20329-PA
ILUMI_20333-PA
ILUMI_20341-PA
ILUMI_20344-PA
ILUMI_20345-PA
ILUMI_20349-PA
ILUMI_20351-PA
ILUMI_20355-PA
ILUMI_20367-PA
ILUMI_20369-PA
ILUMI_20385-PA
ILUMI_20392-PA
ILUMI_20396-PA
ILUMI_20397-PA
ILUMI_20416-PA
ILUMI_20435-PA
ILUMI_20437-PA
ILUMI_20469-PA
ILUMI_20475-PA
ILUMI_20526-PA
ILUMI_20528-PA
ILUMI_20529-PA
ILUMI_20530-PA
ILUMI_20531-PA
ILUMI_20532-PA
ILUMI_20535-PA
ILUMI_20549-PA
ILUMI_20561-PA
ILUMI_20574-PA
ILUMI_20580-PA
ILUMI_20581-PA
ILUMI_20583-PA
ILUMI_20585-PA
ILUMI_20594-PA
ILUMI_20606-PA
ILUMI_20612-PA
ILUMI_20635-PA
ILUMI_20636-PA
ILUMI_20637-PA
ILUMI_20657-PA
ILUMI_20666-PA
ILUMI_20671-PA
ILUMI_20689-PA
ILUMI_20701-PA
ILUMI_20711-PA
ILUMI_20717-PA
ILUMI_20720-PA
ILUMI_20721-PA
ILUMI_20748-PA
ILUMI_20751-PA
ILUMI_20756-PA
ILUMI_20760-PA
ILUMI_20793-PA
ILUMI_20796-PA
ILUMI_20801-PA
ILUMI_20802-PA
ILUMI_20812-PA
ILUMI_20841-PA
ILUMI_20846-PA
ILUMI_20848-PA
ILUMI_20852-PA
ILUMI_20881-PA
ILUMI_20893-PA
ILUMI_20895-PA
ILUMI_20896-PA
ILUMI_20902-PA
ILUMI_20916-PA
ILUMI_20929-PA
ILUMI_20933-PA
ILUMI_20938-PA
ILUMI_20947-PA
ILUMI_20956-PA
ILUMI_20966-PA
ILUMI_20967-PA
ILUMI_20972-PA
ILUMI_20991-PA
ILUMI_20992-PA
ILUMI_20999-PA
ILUMI_21003-PA
ILUMI_21006-PA
ILUMI_21007-PA
ILUMI_21010-PA
ILUMI_21016-PA
ILUMI_21022-PA
ILUMI_21027-PA
ILUMI_21038-PA
ILUMI_21051-PA
ILUMI_21053-PA
ILUMI_21054-PA
ILUMI_21061-PA
ILUMI_21062-PA
ILUMI_21071-PA
ILUMI_21086-PA
ILUMI_21087-PA
ILUMI_21088-PA
ILUMI_21097-PA
ILUMI_21098-PA
ILUMI_21099-PA
ILUMI_21101-PA
ILUMI_21103-PA
ILUMI_21104-PA
ILUMI_21121-PA
ILUMI_21122-PA
ILUMI_21135-PA
ILUMI_21136-PA
ILUMI_21142-PA
ILUMI_21193-PA
ILUMI_21205-PA
ILUMI_21208-PA
ILUMI_21211-PA
ILUMI_21213-PA
ILUMI_21215-PA
ILUMI_21219-PA
ILUMI_21222-PA
ILUMI_21223-PA
ILUMI_21224-PA
ILUMI_21226-PA
ILUMI_21227-PA
ILUMI_21228-PA
ILUMI_21229-PA
ILUMI_21231-PA
ILUMI_21233-PA
ILUMI_21235-PA
ILUMI_21236-PA
ILUMI_21239-PA
ILUMI_21249-PA
ILUMI_21261-PA
ILUMI_21268-PA
ILUMI_21287-PA
ILUMI_21301-PA
ILUMI_21305-PA
ILUMI_21312-PA
ILUMI_21315-PA
ILUMI_21316-PA
ILUMI_21337-PA
ILUMI_21341-PA
ILUMI_21346-PA
ILUMI_21350-PA
ILUMI_21357-PA
ILUMI_21358-PA
ILUMI_21361-PA
ILUMI_21362-PA
ILUMI_21371-PA
ILUMI_21379-PA
ILUMI_21380-PA
ILUMI_21383-PA
ILUMI_21385-PA
ILUMI_21390-PA
ILUMI_21393-PA
ILUMI_21400-PA
ILUMI_21404-PA
ILUMI_21415-PA
ILUMI_21425-PA
ILUMI_21438-PA
ILUMI_21465-PA
ILUMI_21483-PA
ILUMI_21485-PA
ILUMI_21488-PA
ILUMI_21498-PA
ILUMI_21500-PA
ILUMI_21507-PA
ILUMI_21523-PA
ILUMI_21526-PA
ILUMI_21536-PA
ILUMI_21539-PA
ILUMI_21547-PA
ILUMI_21562-PA
ILUMI_21575-PA
ILUMI_21576-PA
ILUMI_21581-PA
ILUMI_21588-PA
ILUMI_21589-PA
ILUMI_21590-PA
ILUMI_21592-PA
ILUMI_21614-PA
ILUMI_21629-PA
ILUMI_21631-PA
ILUMI_21637-PA
ILUMI_21657-PA
ILUMI_21661-PA
ILUMI_21676-PA
ILUMI_21677-PA
ILUMI_21681-PA
ILUMI_21688-PA
ILUMI_21691-PA
ILUMI_21707-PA
ILUMI_21715-PA
ILUMI_21716-PA
ILUMI_21717-PA
ILUMI_21718-PA
ILUMI_21719-PA
ILUMI_21723-PA
ILUMI_21728-PA
ILUMI_21733-PA
ILUMI_21740-PA
ILUMI_21742-PA
ILUMI_21744-PA
ILUMI_21751-PA
ILUMI_21752-PA
ILUMI_21756-PA
ILUMI_21772-PA
ILUMI_21779-PA
ILUMI_21780-PA
ILUMI_21795-PA
ILUMI_21804-PA
ILUMI_21809-PA
ILUMI_21824-PA
ILUMI_21825-PA
ILUMI_21838-PA
ILUMI_21851-PA
ILUMI_21853-PA
ILUMI_21855-PA
ILUMI_21871-PA
ILUMI_21874-PA
ILUMI_21879-PA
ILUMI_21880-PA
ILUMI_21886-PA
ILUMI_21899-PA
ILUMI_21901-PA
ILUMI_21902-PA
ILUMI_21911-PA
ILUMI_21915-PA
ILUMI_21931-PA
ILUMI_21976-PA
ILUMI_21992-PA
ILUMI_22006-PA
ILUMI_22009-PA
ILUMI_22019-PA
ILUMI_22028-PA
ILUMI_22033-PA
ILUMI_22035-PA
ILUMI_22043-PA
ILUMI_22053-PA
ILUMI_22073-PA
ILUMI_22077-PA
ILUMI_22079-PA
ILUMI_22086-PA
ILUMI_22091-PA
ILUMI_22102-PA
ILUMI_22104-PA
ILUMI_22126-PA
ILUMI_22159-PA
ILUMI_22160-PA
ILUMI_22174-PA
ILUMI_22175-PA
ILUMI_22200-PA
ILUMI_22210-PA
ILUMI_22212-PA
ILUMI_22220-PA
ILUMI_22232-PA
ILUMI_22234-PA
ILUMI_22256-PA
ILUMI_22266-PA
ILUMI_22267-PA
ILUMI_22268-PA
ILUMI_22281-PA
ILUMI_22294-PA
ILUMI_22305-PA
ILUMI_22310-PA
ILUMI_22316-PA
ILUMI_22359-PA
ILUMI_22400-PA
ILUMI_22401-PA
ILUMI_22407-PA
ILUMI_22409-PA
ILUMI_22412-PA
ILUMI_22420-PA
ILUMI_22425-PA
ILUMI_22430-PA
ILUMI_22432-PA
ILUMI_22447-PA
ILUMI_22448-PA
ILUMI_22449-PA
ILUMI_22453-PA
ILUMI_22454-PA
ILUMI_22455-PA
ILUMI_22470-PA
ILUMI_22477-PA
ILUMI_22486-PA
ILUMI_22487-PA
ILUMI_22518-PA
ILUMI_22521-PA
ILUMI_22531-PA
ILUMI_22535-PA
ILUMI_22544-PA
ILUMI_22545-PA
ILUMI_22546-PA
ILUMI_22547-PA
ILUMI_22562-PA
ILUMI_22563-PA
ILUMI_22572-PA
ILUMI_22576-PA
ILUMI_22582-PA
ILUMI_22584-PA
ILUMI_22591-PA
ILUMI_22595-PA
ILUMI_22596-PA
ILUMI_22598-PA
ILUMI_22617-PA
ILUMI_22619-PA
ILUMI_22620-PA
ILUMI_22623-PA
ILUMI_22624-PA
ILUMI_22625-PA
ILUMI_22626-PA
ILUMI_22630-PA
ILUMI_22631-PA
ILUMI_22632-PA
ILUMI_22633-PA
ILUMI_22639-PA
ILUMI_22640-PA
ILUMI_22643-PA
ILUMI_22663-PA
ILUMI_22666-PA
ILUMI_22672-PA
ILUMI_22679-PA
ILUMI_22699-PA
ILUMI_22700-PA
ILUMI_22714-PA
ILUMI_22715-PA
ILUMI_22716-PA
ILUMI_22717-PA
ILUMI_22720-PA
ILUMI_22732-PA
ILUMI_22742-PA
ILUMI_22744-PA
ILUMI_22747-PA
ILUMI_22750-PA
ILUMI_22773-PA
ILUMI_22789-PA
ILUMI_22815-PA
ILUMI_22819-PA
ILUMI_22830-PA
ILUMI_22833-PA
ILUMI_22836-PA
ILUMI_22838-PA
ILUMI_22843-PA
ILUMI_22844-PA
ILUMI_22848-PA
ILUMI_22851-PA
ILUMI_22853-PA
ILUMI_22861-PA
ILUMI_22864-PA
ILUMI_22875-PA
ILUMI_22885-PA
ILUMI_22886-PA
ILUMI_22887-PA
ILUMI_22889-PA
ILUMI_22896-PA
ILUMI_22898-PA
ILUMI_22924-PA
ILUMI_22930-PA
ILUMI_22938-PA
ILUMI_22941-PA
ILUMI_22944-PA
ILUMI_22949-PA
ILUMI_22969-PA
ILUMI_22970-PA
ILUMI_22971-PA
ILUMI_22972-PA
ILUMI_22973-PA
ILUMI_22982-PA
ILUMI_22987-PA
ILUMI_22994-PA
ILUMI_23007-PA
ILUMI_23011-PA
ILUMI_23034-PA
ILUMI_23051-PA
ILUMI_23054-PA
ILUMI_23058-PA
ILUMI_23074-PA
ILUMI_23077-PA
ILUMI_23088-PA
ILUMI_23092-PA
ILUMI_23096-PA
ILUMI_23101-PA
ILUMI_23102-PA
ILUMI_23107-PA
ILUMI_23108-PA
ILUMI_23110-PA
ILUMI_23112-PA
ILUMI_23113-PA
ILUMI_23159-PA
ILUMI_23187-PA
ILUMI_23196-PA
ILUMI_23199-PA
ILUMI_23204-PA
ILUMI_23205-PA
ILUMI_23224-PA
ILUMI_23232-PA
ILUMI_23236-PA
ILUMI_23257-PA
ILUMI_23264-PA
ILUMI_23266-PA
ILUMI_23271-PA
ILUMI_23286-PA
ILUMI_23296-PA
ILUMI_23311-PA
ILUMI_23314-PA
ILUMI_23320-PA
ILUMI_23328-PA
ILUMI_23334-PA
ILUMI_23343-PA
ILUMI_23344-PA
ILUMI_23349-PA
ILUMI_23350-PA
ILUMI_23352-PA
ILUMI_23353-PA
ILUMI_23358-PA
ILUMI_23362-PA
ILUMI_23365-PA
ILUMI_23373-PA
ILUMI_23377-PA
ILUMI_23379-PA
ILUMI_23402-PA
ILUMI_23412-PA
ILUMI_23425-PA
ILUMI_23426-PA
ILUMI_23435-PA
ILUMI_23436-PA
ILUMI_23439-PA
ILUMI_23461-PA
ILUMI_23466-PA
ILUMI_23497-PA
ILUMI_23498-PA
ILUMI_23507-PA
ILUMI_23522-PA
ILUMI_23534-PA
ILUMI_23539-PA
ILUMI_23550-PA
ILUMI_23568-PA
ILUMI_23573-PA
ILUMI_23587-PA
ILUMI_23589-PA
ILUMI_23604-PA
ILUMI_23643-PA
ILUMI_23644-PA
ILUMI_23648-PA
ILUMI_23651-PA
ILUMI_23653-PA
ILUMI_23655-PA
ILUMI_23657-PA
ILUMI_23669-PA
ILUMI_23690-PA
ILUMI_23709-PA
ILUMI_23712-PA
ILUMI_23721-PA
ILUMI_23722-PA
ILUMI_23729-PA
ILUMI_23750-PA
ILUMI_23767-PA
ILUMI_23777-PA
ILUMI_23792-PA
ILUMI_23798-PA
ILUMI_23801-PA
ILUMI_23805-PA
ILUMI_23813-PA
ILUMI_23818-PA
ILUMI_23819-PA
ILUMI_23820-PA
ILUMI_23823-PA
ILUMI_23848-PA
ILUMI_23874-PA
ILUMI_23881-PA
ILUMI_23882-PA
ILUMI_23885-PA
ILUMI_23904-PA
ILUMI_23905-PA
ILUMI_23911-PA
ILUMI_23915-PA
ILUMI_23918-PA
ILUMI_23926-PA
ILUMI_23941-PA
ILUMI_23956-PA
ILUMI_23982-PA
ILUMI_23983-PA
ILUMI_24005-PA
ILUMI_24012-PA
ILUMI_24032-PA
ILUMI_24034-PA
ILUMI_24038-PA
ILUMI_24048-PA
ILUMI_24053-PA
ILUMI_24064-PA
ILUMI_24065-PA
ILUMI_24076-PA
ILUMI_24080-PA
ILUMI_24089-PA
ILUMI_24099-PA
ILUMI_24100-PA
ILUMI_24110-PA
ILUMI_24122-PA
ILUMI_24125-PA
ILUMI_24141-PA
ILUMI_24142-PA
ILUMI_24145-PA
ILUMI_24153-PA
ILUMI_24189-PA
ILUMI_24202-PA
ILUMI_24217-PA
ILUMI_24235-PA
ILUMI_24246-PA
ILUMI_24260-PA
ILUMI_24269-PA
ILUMI_24270-PA
ILUMI_24275-PA
ILUMI_24276-PA
ILUMI_24277-PA
ILUMI_24278-PA
ILUMI_24289-PA
ILUMI_24297-PA
ILUMI_24309-PA
ILUMI_24313-PA
ILUMI_24324-PA
ILUMI_24341-PA
ILUMI_24342-PA
ILUMI_24343-PA
ILUMI_24345-PA
ILUMI_24363-PA
ILUMI_24364-PA
ILUMI_24381-PA
ILUMI_24386-PA
ILUMI_24400-PA
ILUMI_24402-PA
ILUMI_24406-PA
ILUMI_24424-PA
ILUMI_24428-PA
ILUMI_24440-PA
ILUMI_24449-PA
ILUMI_24455-PA
ILUMI_24481-PA
ILUMI_24482-PA
ILUMI_24483-PA
ILUMI_24492-PA
ILUMI_24494-PA
ILUMI_24513-PA
ILUMI_24518-PA
ILUMI_24531-PA
ILUMI_24533-PA
ILUMI_24534-PA
ILUMI_24536-PA
ILUMI_24540-PA
ILUMI_24573-PA
ILUMI_24576-PA
ILUMI_24581-PA
ILUMI_24587-PA
ILUMI_24588-PA
ILUMI_24591-PA
ILUMI_24599-PA
ILUMI_24615-PA
ILUMI_24632-PA
ILUMI_24639-PA
ILUMI_24645-PA
ILUMI_24650-PA
ILUMI_24653-PA
ILUMI_24654-PA
ILUMI_24655-PA
ILUMI_24668-PA
ILUMI_24676-PA
ILUMI_24677-PA
ILUMI_24684-PA
ILUMI_24685-PA
ILUMI_24687-PA
ILUMI_24688-PA
ILUMI_24690-PA
ILUMI_24701-PA
ILUMI_24702-PA
ILUMI_24705-PA
ILUMI_24712-PA
ILUMI_24713-PA
ILUMI_24716-PA
ILUMI_24760-PA
ILUMI_24772-PA
ILUMI_24773-PA
ILUMI_24775-PA
ILUMI_24777-PA
ILUMI_24778-PA
ILUMI_24783-PA
ILUMI_24794-PA
ILUMI_24795-PA
ILUMI_24805-PA
ILUMI_24807-PA
ILUMI_24828-PA
ILUMI_24829-PA
ILUMI_24836-PA
ILUMI_24838-PA
ILUMI_24846-PA
ILUMI_24855-PA
ILUMI_24862-PA
ILUMI_24867-PA
ILUMI_24893-PA
ILUMI_24894-PA
ILUMI_24895-PA
ILUMI_24901-PA
ILUMI_24906-PA
ILUMI_24931-PA
ILUMI_24932-PA
ILUMI_24933-PA
ILUMI_24935-PA
ILUMI_24937-PA
ILUMI_24939-PA
ILUMI_24940-PA
ILUMI_24941-PA
ILUMI_24952-PA
ILUMI_24965-PA
ILUMI_24979-PA
ILUMI_24992-PA
ILUMI_24998-PA
ILUMI_25059-PA
ILUMI_25060-PA
ILUMI_25066-PA
ILUMI_25071-PA
ILUMI_25076-PA
ILUMI_25080-PA
ILUMI_25093-PA
ILUMI_25097-PA
ILUMI_25121-PA
ILUMI_25127-PA
ILUMI_25141-PA
ILUMI_25152-PA
ILUMI_25160-PA
ILUMI_25161-PA
ILUMI_25162-PA
ILUMI_25167-PA
ILUMI_25186-PA
ILUMI_25193-PA
ILUMI_25207-PA
ILUMI_25226-PA
ILUMI_25228-PA
ILUMI_25233-PA
ILUMI_25237-PA
ILUMI_25238-PA
ILUMI_25261-PA
ILUMI_25300-PA
ILUMI_25309-PA
ILUMI_25326-PA
ILUMI_25328-PA
ILUMI_25330-PA
ILUMI_25331-PA
ILUMI_25333-PA
ILUMI_25334-PA
ILUMI_25335-PA
ILUMI_25336-PA
ILUMI_25344-PA
ILUMI_25359-PA
ILUMI_25361-PA
ILUMI_25368-PA
ILUMI_25373-PA
ILUMI_25375-PA
ILUMI_25376-PA
ILUMI_25382-PA
ILUMI_25384-PA
ILUMI_25385-PA
ILUMI_25392-PA
ILUMI_25393-PA
ILUMI_25395-PA
ILUMI_25407-PA
ILUMI_25415-PA
ILUMI_25437-PA
ILUMI_25456-PA
ILUMI_25464-PA
ILUMI_25467-PA
ILUMI_25472-PA
ILUMI_25477-PA
ILUMI_25484-PA
ILUMI_25485-PA
ILUMI_25500-PA
ILUMI_25504-PA
ILUMI_25522-PA
ILUMI_25533-PA
ILUMI_25566-PA
ILUMI_25588-PA
ILUMI_25589-PA
ILUMI_25594-PA
ILUMI_25595-PA
ILUMI_25602-PA
ILUMI_25605-PA
ILUMI_25606-PA
ILUMI_25609-PA
ILUMI_25625-PA
ILUMI_25634-PA
ILUMI_25639-PA
ILUMI_25650-PA
ILUMI_25668-PA
ILUMI_25670-PA
ILUMI_25697-PA
ILUMI_25724-PA
ILUMI_25753-PA
ILUMI_25784-PA
ILUMI_25791-PA
ILUMI_25796-PA
ILUMI_25820-PA
ILUMI_25839-PA
ILUMI_25845-PA
ILUMI_25846-PA
ILUMI_25872-PA
ILUMI_25876-PA
ILUMI_25879-PA
ILUMI_25890-PA
ILUMI_25895-PA
ILUMI_25903-PA
ILUMI_25906-PA
ILUMI_25924-PA
ILUMI_25925-PA
ILUMI_25926-PA
ILUMI_25927-PA
ILUMI_25930-PA
ILUMI_25933-PA
ILUMI_25947-PA
ILUMI_25956-PA
ILUMI_25958-PA
ILUMI_25975-PA
ILUMI_25976-PA
ILUMI_25982-PA
ILUMI_25985-PA
ILUMI_26009-PA
ILUMI_26011-PA
ILUMI_26013-PA
ILUMI_26014-PA
ILUMI_26015-PA
ILUMI_26020-PA
ILUMI_26043-PA
ILUMI_26055-PA
ILUMI_26067-PA
ILUMI_26069-PA
ILUMI_26076-PA
ILUMI_26089-PA
ILUMI_26092-PA
ILUMI_26099-PA
ILUMI_26102-PA
ILUMI_26116-PA
ILUMI_26118-PA
ILUMI_26122-PA
ILUMI_26131-PA
ILUMI_26133-PA
ILUMI_26149-PA
ILUMI_26154-PA
ILUMI_26156-PA
ILUMI_26158-PA
ILUMI_26159-PA
ILUMI_26173-PA
ILUMI_26174-PA
ILUMI_26182-PA
ILUMI_26187-PA
ILUMI_26192-PA
ILUMI_26194-PA
ILUMI_26197-PA
ILUMI_26198-PA
ILUMI_26221-PA
ILUMI_26223-PA
ILUMI_26228-PA
ILUMI_26240-PA
ILUMI_26253-PA
ILUMI_26267-PA
ILUMI_26269-PA
ILUMI_26270-PA
ILUMI_26276-PA
ILUMI_26287-PA
ILUMI_26292-PA
ILUMI_26305-PA
ILUMI_26341-PA
ILUMI_26350-PA
ILUMI_26355-PA
ILUMI_26365-PA
ILUMI_26371-PA
ILUMI_26373-PA
ILUMI_26382-PA
ILUMI_26408-PA
ILUMI_26426-PA
ILUMI_26428-PA
ILUMI_26497-PA
ILUMI_26512-PA
ILUMI_26514-PA
ILUMI_26516-PA
ILUMI_26520-PA
ILUMI_26543-PA
ILUMI_26548-PA
ILUMI_26558-PA
ILUMI_26568-PA
ILUMI_26569-PA
ILUMI_26578-PA
ILUMI_26583-PA
ILUMI_26584-PA
ILUMI_26585-PA
ILUMI_26595-PA
ILUMI_26615-PA
ILUMI_26616-PA
ILUMI_26617-PA
ILUMI_26623-PA
ILUMI_26624-PA
ILUMI_26639-PA
ILUMI_26640-PA
ILUMI_26643-PA
ILUMI_26664-PA
ILUMI_26665-PA
ILUMI_26670-PA
ILUMI_26678-PA
ILUMI_26683-PA
ILUMI_26684-PA
ILUMI_26691-PA
ILUMI_26697-PA
ILUMI_26704-PA
ILUMI_26705-PA
ILUMI_26709-PA
ILUMI_26711-PA
ILUMI_26714-PA
ILUMI_26731-PA
ILUMI_26743-PA
ILUMI_26750-PA
ILUMI_26760-PA
ILUMI_26763-PA
ILUMI_26770-PA
ILUMI_26776-PA
ILUMI_26786-PA
ILUMI_26787-PA
ILUMI_26792-PA
ILUMI_26803-PA
ILUMI_26826-PA
ILUMI_26843-PA
ILUMI_26852-PA
ILUMI_26881-PA
ILUMI_26885-PA
ILUMI_26902-PA
ILUMI_26904-PA
ILUMI_26908-PA
ILUMI_26931-PA
ILUMI_26933-PA
ILUMI_26935-PA
ILUMI_26937-PA
ILUMI_26938-PA
ILUMI_26944-PA
ILUMI_26957-PA
ILUMI_26960-PA
ILUMI_26979-PA
ILUMI_27013-PA
ILUMI_27014-PA
ILUMI_27016-PA
ILUMI_27045-PA
ILUMI_27050-PA
ILUMI_27057-PA
ILUMI_27058-PA
ILUMI_27059-PA
ILUMI_27060-PA
ILUMI_27062-PA
ILUMI_27067-PA
ILUMI_27072-PA
ILUMI_27075-PA
ILUMI_27078-PA
ILUMI_27087-PA
ILUMI_27088-PA
ILUMI_27089-PA
ILUMI_27098-PA
ILUMI_27113-PA
ILUMI_27114-PA
ILUMI_27115-PA
ILUMI_27116-PA
ILUMI_27118-PA
ILUMI_27125-PA
ILUMI_27132-PA
ILUMI_27147-PA
ILUMI_27151-PA
ILUMI_27152-PA
ILUMI_27153-PA
ILUMI_27159-PA
ILUMI_27164-PA
ILUMI_27168-PA
ILUMI_27171-PA
ILUMI_27175-PA
ILUMI_27182-PA
ILUMI_27184-PA
ILUMI_27195-PA
ILUMI_27198-PA
ILUMI_27210-PA
ILUMI_27220-PA
ILUMI_27221-PA
ILUMI_27243-PA
ILUMI_27256-PA
ILUMI_27257-PA
ILUMI_27262-PA
ILUMI_27265-PA
ILUMI_27271-PA
ILUMI_27276-PA
ILUMI_27277-PA
ILUMI_27278-PA
ILUMI_27307-PA
ILUMI_27308-PA
ILUMI_27309-PA
ILUMI_27315-PA
ILUMI_27322-PA
ILUMI_27328-PA
ILUMI_27329-PA
ILUMI_27330-PA
ILUMI_27331-PA
ILUMI_27336-PA
ILUMI_27353-PA
ILUMI_27356-PA
ILUMI_27358-PA
ILUMI_27360-PA
ILUMI_27372-PA
ILUMI_27380-PA
ILUMI_27381-PA
ILUMI_27385-PA
ILUMI_27386-PA
ILUMI_27392-PA
ILUMI_27396-PA
ILUMI_27397-PA
ILUMI_27398-PA
ILUMI_27399-PA
ILUMI_27416-PA
ILUMI_27419-PA
ILUMI_27427-PA
ILUMI_27447-PA
ILUMI_27449-PA
ILUMI_27450-PA
ILUMI_27455-PA
ILUMI_27458-PA
ILUMI_27462-PA
ILUMI_27469-PA
ILUMI_27479-PA
ILUMI_27499-PA
ILUMI_27503-PA
ILUMI_27506-PA
ILUMI_27511-PA
ILUMI_27512-PA
ILUMI_27515-PA
ILUMI_27517-PA
ILUMI_27518-PA
ILUMI_27521-PA
ILUMI_27522-PA
ILUMI_27523-PA
ILUMI_27524-PA
ILUMI_27531-PA
ILUMI_27542-PA
ILUMI_27549-PA
ILUMI_27553-PA
ILUMI_27558-PA
PPYR_00014-PA
PPYR_00018-PA
PPYR_00020-PA
PPYR_00029-PA
PPYR_00040-PA
PPYR_00042-PA
PPYR_00047-PA
PPYR_00048-PA
PPYR_00055-PA
PPYR_00056-PA
PPYR_00066-PA
PPYR_00067-PA
PPYR_00073-PA
PPYR_00078-PA
PPYR_00087-PA
PPYR_00091-PA
PPYR_00096-PA
PPYR_00102-PA
PPYR_00106-PA
PPYR_00107-PA
PPYR_00111-PA
PPYR_00112-PA
PPYR_00116-PA
PPYR_00117-PA
PPYR_00119-PA
PPYR_00120-PA
PPYR_00126-PA
PPYR_00132-PA
PPYR_00134-PA
PPYR_00136-PA
PPYR_00138-PA
PPYR_00148-PA
PPYR_00150-PA
PPYR_00153-PA
PPYR_00167-PA
PPYR_00185-PA
PPYR_00187-PA
PPYR_00188-PA
PPYR_00195-PA
PPYR_00201-PA
PPYR_00208-PA
PPYR_00211-PA
PPYR_00212-PA
PPYR_00216-PA
PPYR_00217-PA
PPYR_00222-PA
PPYR_00226-PA
PPYR_00227-PA
PPYR_00233-PA
PPYR_00234-PA
PPYR_00235-PA
PPYR_00237-PA
PPYR_00247-PA
PPYR_00260-PA
PPYR_00261-PA
PPYR_00263-PA
PPYR_00264-PA
PPYR_00266-PA
PPYR_00274-PA
PPYR_00275-PA
PPYR_00292-PA
PPYR_00300-PA
PPYR_00333-PA
PPYR_00337-PA
PPYR_00346-PA
PPYR_00352-PA
PPYR_00361-PA
PPYR_00383-PA
PPYR_00384-PA
PPYR_00393-PA
PPYR_00403-PA
PPYR_00406-PA
PPYR_00409-PA
PPYR_00421-PA
PPYR_00423-PA
PPYR_00427-PA
PPYR_00445-PA
PPYR_00475-PA
PPYR_00476-PA
PPYR_00478-PA
PPYR_00480-PA
PPYR_00487-PA
PPYR_00488-PA
PPYR_00537-PA
PPYR_00543-PA
PPYR_00547-PA
PPYR_00571-PA
PPYR_00599-PA
PPYR_00600-PA
PPYR_00611-PA
PPYR_00612-PA
PPYR_00638-PA
PPYR_00649-PA
PPYR_00654-PA
PPYR_00655-PA
PPYR_00674-PA
PPYR_00675-PA
PPYR_00708-PA
PPYR_00709-PA
PPYR_00711-PA
PPYR_00723-PA
PPYR_00728-PA
PPYR_00736-PA
PPYR_00744-PA
PPYR_00759-PA
PPYR_00760-PA
PPYR_00761-PA
PPYR_00763-PA
PPYR_00766-PA
PPYR_00767-PA
PPYR_00769-PA
PPYR_00785-PA
PPYR_00789-PA
PPYR_00796-PA
PPYR_00798-PA
PPYR_00808-PA
PPYR_00809-PA
PPYR_00813-PA
PPYR_00824-PA
PPYR_00825-PA
PPYR_00840-PA
PPYR_00857-PA
PPYR_00860-PA
PPYR_00868-PA
PPYR_00874-PA
PPYR_00900-PA
PPYR_00945-PA
PPYR_00955-PA
PPYR_00970-PA
PPYR_00973-PA
PPYR_00974-PA
PPYR_00976-PA
PPYR_00988-PA
PPYR_00990-PA
PPYR_00992-PA
PPYR_01010-PA
PPYR_01014-PA
PPYR_01056-PA
PPYR_01057-PA
PPYR_01058-PA
PPYR_01059-PA
PPYR_01061-PA
PPYR_01064-PA
PPYR_01068-PA
PPYR_01069-PA
PPYR_01075-PA
PPYR_01076-PA
PPYR_01082-PA
PPYR_01085-PA
PPYR_01093-PA
PPYR_01101-PA
PPYR_01118-PA
PPYR_01122-PA
PPYR_01124-PA
PPYR_01125-PA
PPYR_01132-PA
PPYR_01167-PA
PPYR_01168-PA
PPYR_01173-PA
PPYR_01178-PA
PPYR_01189-PA
PPYR_01191-PA
PPYR_01201-PA
PPYR_01202-PA
PPYR_01216-PA
PPYR_01219-PA
PPYR_01222-PA
PPYR_01223-PA
PPYR_01224-PA
PPYR_01229-PA
PPYR_01231-PA
PPYR_01234-PA
PPYR_01237-PA
PPYR_01244-PA
PPYR_01247-PA
PPYR_01250-PA
PPYR_01259-PA
PPYR_01273-PA
PPYR_01283-PA
PPYR_01307-PA
PPYR_01309-PA
PPYR_01310-PA
PPYR_01328-PA
PPYR_01330-PA
PPYR_01333-PA
PPYR_01334-PA
PPYR_01335-PA
PPYR_01340-PA
PPYR_01342-PA
PPYR_01343-PA
PPYR_01362-PA
PPYR_01365-PA
PPYR_01377-PA
PPYR_01384-PA
PPYR_01392-PA
PPYR_01394-PA
PPYR_01399-PA
PPYR_01400-PA
PPYR_01419-PA
PPYR_01427-PA
PPYR_01438-PA
PPYR_01440-PA
PPYR_01447-PA
PPYR_01449-PA
PPYR_01453-PA
PPYR_01454-PA
PPYR_01455-PA
PPYR_01458-PA
PPYR_01462-PA
PPYR_01466-PA
PPYR_01467-PA
PPYR_01471-PA
PPYR_01472-PA
PPYR_01474-PA
PPYR_01475-PA
PPYR_01477-PA
PPYR_01483-PA
PPYR_01489-PA
PPYR_01491-PA
PPYR_01500-PA
PPYR_01509-PA
PPYR_01510-PA
PPYR_01518-PA
PPYR_01533-PA
PPYR_01538-PA
PPYR_01564-PA
PPYR_01567-PA
PPYR_01571-PA
PPYR_01578-PA
PPYR_01587-PA
PPYR_01591-PA
PPYR_01592-PA
PPYR_01601-PA
PPYR_01605-PA
PPYR_01621-PA
PPYR_01624-PA
PPYR_01625-PA
PPYR_01626-PA
PPYR_01628-PA
PPYR_01639-PA
PPYR_01648-PA
PPYR_01649-PA
PPYR_01653-PA
PPYR_01654-PA
PPYR_01655-PA
PPYR_01658-PA
PPYR_01659-PA
PPYR_01670-PA
PPYR_01688-PA
PPYR_01690-PA
PPYR_01692-PA
PPYR_01721-PA
PPYR_01724-PA
PPYR_01734-PA
PPYR_01745-PA
PPYR_01770-PA
PPYR_01782-PA
PPYR_01785-PA
PPYR_01789-PA
PPYR_01790-PA
PPYR_01792-PA
PPYR_01798-PA
PPYR_01800-PA
PPYR_01812-PA
PPYR_01819-PA
PPYR_01822-PA
PPYR_01829-PA
PPYR_01831-PA
PPYR_01835-PA
PPYR_01841-PA
PPYR_01857-PA
PPYR_01864-PA
PPYR_01868-PA
PPYR_01895-PA
PPYR_01901-PA
PPYR_01909-PA
PPYR_01928-PA
PPYR_01933-PA
PPYR_01938-PA
PPYR_01949-PA
PPYR_01958-PA
PPYR_01961-PA
PPYR_01964-PA
PPYR_01980-PA
PPYR_01984-PA
PPYR_01990-PA
PPYR_01991-PA
PPYR_02010-PA
PPYR_02011-PA
PPYR_02019-PA
PPYR_02024-PA
PPYR_02030-PA
PPYR_02047-PA
PPYR_02048-PA
PPYR_02052-PA
PPYR_02055-PA
PPYR_02056-PA
PPYR_02059-PA
PPYR_02068-PA
PPYR_02073-PA
PPYR_02079-PA
PPYR_02083-PA
PPYR_02089-PA
PPYR_02090-PA
PPYR_02093-PA
PPYR_02097-PA
PPYR_02100-PA
PPYR_02101-PA
PPYR_02102-PA
PPYR_02107-PA
PPYR_02109-PA
PPYR_02116-PA
PPYR_02121-PA
PPYR_02127-PA
PPYR_02128-PA
PPYR_02131-PA
PPYR_02141-PA
PPYR_02146-PA
PPYR_02149-PA
PPYR_02155-PA
PPYR_02156-PA
PPYR_02157-PA
PPYR_02182-PA
PPYR_02185-PA
PPYR_02195-PA
PPYR_02198-PA
PPYR_02208-PA
PPYR_02228-PA
PPYR_02236-PA
PPYR_02244-PA
PPYR_02247-PA
PPYR_02251-PA
PPYR_02252-PA
PPYR_02258-PA
PPYR_02263-PA
PPYR_02270-PA
PPYR_02274-PA
PPYR_02285-PA
PPYR_02286-PA
PPYR_02288-PA
PPYR_02292-PA
PPYR_02301-PA
PPYR_02303-PA
PPYR_02307-PA
PPYR_02311-PA
PPYR_02315-PA
PPYR_02335-PA
PPYR_02336-PA
PPYR_02337-PA
PPYR_02343-PA
PPYR_02349-PA
PPYR_02350-PA
PPYR_02356-PA
PPYR_02362-PA
PPYR_02363-PA
PPYR_02367-PA
PPYR_02372-PA
PPYR_02378-PA
PPYR_02379-PA
PPYR_02387-PA
PPYR_02389-PA
PPYR_02399-PA
PPYR_02401-PA
PPYR_02404-PA
PPYR_02406-PA
PPYR_02407-PA
PPYR_02411-PA
PPYR_02414-PA
PPYR_02416-PA
PPYR_02418-PA
PPYR_02424-PA
PPYR_02428-PA
PPYR_02441-PA
PPYR_02456-PA
PPYR_02483-PA
PPYR_02506-PA
PPYR_02507-PA
PPYR_02514-PA
PPYR_02518-PA
PPYR_02524-PA
PPYR_02534-PA
PPYR_02550-PA
PPYR_02552-PA
PPYR_02553-PA
PPYR_02556-PA
PPYR_02560-PA
PPYR_02571-PA
PPYR_02572-PA
PPYR_02578-PA
PPYR_02580-PA
PPYR_02598-PA
PPYR_02599-PA
PPYR_02600-PA
PPYR_02601-PA
PPYR_02602-PA
PPYR_02619-PA
PPYR_02620-PA
PPYR_02627-PA
PPYR_02639-PA
PPYR_02641-PA
PPYR_02653-PA
PPYR_02655-PA
PPYR_02656-PA
PPYR_02657-PA
PPYR_02666-PA
PPYR_02667-PA
PPYR_02668-PA
PPYR_02676-PA
PPYR_02689-PA
PPYR_02694-PA
PPYR_02695-PA
PPYR_02706-PA
PPYR_02709-PA
PPYR_02713-PA
PPYR_02718-PA
PPYR_02725-PA
PPYR_02738-PA
PPYR_02749-PA
PPYR_02750-PA
PPYR_02756-PA
PPYR_02768-PA
PPYR_02771-PA
PPYR_02772-PA
PPYR_02777-PA
PPYR_02783-PA
PPYR_02787-PA
PPYR_02794-PA
PPYR_02804-PA
PPYR_02810-PA
PPYR_02820-PA
PPYR_02833-PA
PPYR_02836-PA
PPYR_02840-PA
PPYR_02850-PA
PPYR_02881-PA
PPYR_02882-PA
PPYR_02894-PA
PPYR_02895-PA
PPYR_02897-PA
PPYR_02898-PA
PPYR_02899-PA
PPYR_02900-PA
PPYR_02901-PA
PPYR_02909-PA
PPYR_02910-PA
PPYR_02911-PA
PPYR_02921-PA
PPYR_02933-PA
PPYR_02934-PA
PPYR_02939-PA
PPYR_02940-PA
PPYR_02945-PA
PPYR_02955-PA
PPYR_02959-PA
PPYR_02987-PA
PPYR_02988-PA
PPYR_02997-PA
PPYR_02999-PA
PPYR_03004-PA
PPYR_03012-PA
PPYR_03016-PA
PPYR_03029-PA
PPYR_03031-PA
PPYR_03040-PA
PPYR_03045-PA
PPYR_03046-PA
PPYR_03055-PA
PPYR_03058-PA
PPYR_03074-PA
PPYR_03083-PA
PPYR_03098-PA
PPYR_03126-PA
PPYR_03133-PA
PPYR_03147-PA
PPYR_03149-PA
PPYR_03160-PA
PPYR_03183-PA
PPYR_03187-PA
PPYR_03189-PA
PPYR_03190-PA
PPYR_03191-PA
PPYR_03192-PA
PPYR_03194-PA
PPYR_03198-PA
PPYR_03201-PA
PPYR_03202-PA
PPYR_03203-PA
PPYR_03205-PA
PPYR_03209-PA
PPYR_03219-PA
PPYR_03235-PA
PPYR_03237-PA
PPYR_03246-PA
PPYR_03248-PA
PPYR_03250-PA
PPYR_03259-PA
PPYR_03262-PA
PPYR_03267-PA
PPYR_03304-PA
PPYR_03306-PA
PPYR_03314-PA
PPYR_03318-PA
PPYR_03325-PA
PPYR_03330-PA
PPYR_03342-PA
PPYR_03362-PA
PPYR_03370-PA
PPYR_03376-PA
PPYR_03377-PA
PPYR_03379-PA
PPYR_03385-PA
PPYR_03388-PA
PPYR_03419-PA
PPYR_03421-PA
PPYR_03432-PA
PPYR_03457-PA
PPYR_03480-PA
PPYR_03484-PA
PPYR_03489-PA
PPYR_03499-PA
PPYR_03503-PA
PPYR_03519-PA
PPYR_03535-PA
PPYR_03537-PA
PPYR_03542-PA
PPYR_03543-PA
PPYR_03563-PA
PPYR_03582-PA
PPYR_03597-PA
PPYR_03628-PA
PPYR_03635-PA
PPYR_03639-PA
PPYR_03640-PA
PPYR_03641-PA
PPYR_03647-PA
PPYR_03662-PA
PPYR_03666-PA
PPYR_03667-PA
PPYR_03671-PA
PPYR_03680-PA
PPYR_03685-PA
PPYR_03719-PA
PPYR_03720-PA
PPYR_03725-PA
PPYR_03745-PA
PPYR_03746-PA
PPYR_03748-PA
PPYR_03762-PA
PPYR_03766-PA
PPYR_03768-PA
PPYR_03769-PA
PPYR_03771-PA
PPYR_03779-PA
PPYR_03788-PA
PPYR_03789-PA
PPYR_03792-PA
PPYR_03803-PA
PPYR_03805-PA
PPYR_03813-PA
PPYR_03823-PA
PPYR_03830-PA
PPYR_03831-PA
PPYR_03832-PA
PPYR_03833-PA
PPYR_03834-PA
PPYR_03840-PA
PPYR_03842-PA
PPYR_03848-PA
PPYR_03850-PA
PPYR_03852-PA
PPYR_03853-PA
PPYR_03854-PA
PPYR_03868-PA
PPYR_03870-PA
PPYR_03872-PA
PPYR_03900-PA
PPYR_03907-PA
PPYR_03913-PA
PPYR_03915-PA
PPYR_03917-PA
PPYR_03920-PA
PPYR_03922-PA
PPYR_03929-PA
PPYR_03938-PA
PPYR_03949-PA
PPYR_03956-PA
PPYR_03974-PA
PPYR_03983-PA
PPYR_03988-PA
PPYR_03997-PA
PPYR_04000-PA
PPYR_04013-PA
PPYR_04015-PA
PPYR_04027-PA
PPYR_04029-PA
PPYR_04046-PA
PPYR_04049-PA
PPYR_04069-PA
PPYR_04123-PA
PPYR_04128-PA
PPYR_04136-PA
PPYR_04138-PA
PPYR_04143-PA
PPYR_04156-PA
PPYR_04157-PA
PPYR_04159-PA
PPYR_04162-PA
PPYR_04165-PA
PPYR_04170-PA
PPYR_04172-PA
PPYR_04184-PA
PPYR_04194-PA
PPYR_04198-PA
PPYR_04204-PA
PPYR_04205-PA
PPYR_04206-PA
PPYR_04226-PA
PPYR_04238-PA
PPYR_04246-PA
PPYR_04251-PA
PPYR_04256-PA
PPYR_04257-PA
PPYR_04284-PA
PPYR_04285-PA
PPYR_04290-PA
PPYR_04293-PA
PPYR_04307-PA
PPYR_04308-PA
PPYR_04310-PA
PPYR_04316-PA
PPYR_04329-PA
PPYR_04330-PA
PPYR_04331-PA
PPYR_04333-PA
PPYR_04339-PA
PPYR_04341-PA
PPYR_04342-PA
PPYR_04344-PA
PPYR_04345-PA
PPYR_04349-PA
PPYR_04351-PA
PPYR_04355-PA
PPYR_04359-PA
PPYR_04366-PA
PPYR_04382-PA
PPYR_04400-PA
PPYR_04403-PA
PPYR_04405-PA
PPYR_04417-PA
PPYR_04423-PA
PPYR_04427-PA
PPYR_04440-PA
PPYR_04461-PA
PPYR_04464-PA
PPYR_04466-PA
PPYR_04468-PA
PPYR_04473-PA
PPYR_04485-PA
PPYR_04491-PA
PPYR_04494-PA
PPYR_04496-PA
PPYR_04499-PA
PPYR_04514-PA
PPYR_04525-PA
PPYR_04529-PA
PPYR_04541-PA
PPYR_04553-PA
PPYR_04559-PA
PPYR_04571-PA
PPYR_04585-PA
PPYR_04588-PA
PPYR_04589-PA
PPYR_04594-PA
PPYR_04596-PA
PPYR_04617-PA
PPYR_04618-PA
PPYR_04625-PA
PPYR_04629-PA
PPYR_04634-PA
PPYR_04640-PA
PPYR_04642-PA
PPYR_04654-PA
PPYR_04665-PA
PPYR_04668-PA
PPYR_04669-PA
PPYR_04670-PA
PPYR_04671-PA
PPYR_04690-PA
PPYR_04704-PA
PPYR_04707-PA
PPYR_04711-PA
PPYR_04714-PA
PPYR_04716-PA
PPYR_04717-PA
PPYR_04737-PA
PPYR_04739-PA
PPYR_04741-PA
PPYR_04742-PA
PPYR_04747-PA
PPYR_04748-PA
PPYR_04754-PA
PPYR_04761-PA
PPYR_04763-PA
PPYR_04779-PA
PPYR_04783-PA
PPYR_04785-PA
PPYR_04787-PA
PPYR_04788-PA
PPYR_04789-PA
PPYR_04791-PA
PPYR_04792-PA
PPYR_04799-PA
PPYR_04805-PA
PPYR_04811-PA
PPYR_04816-PA
PPYR_04818-PA
PPYR_04821-PA
PPYR_04823-PA
PPYR_04830-PA
PPYR_04831-PA
PPYR_04836-PA
PPYR_04869-PA
PPYR_04873-PA
PPYR_04874-PA
PPYR_04885-PA
PPYR_04890-PA
PPYR_04906-PA
PPYR_04909-PA
PPYR_04931-PA
PPYR_04932-PA
PPYR_04952-PA
PPYR_04953-PA
PPYR_04970-PA
PPYR_04980-PA
PPYR_04981-PA
PPYR_04982-PA
PPYR_04983-PA
PPYR_04990-PA
PPYR_04991-PA
PPYR_04994-PA
PPYR_05013-PA
PPYR_05018-PA
PPYR_05022-PA
PPYR_05026-PA
PPYR_05027-PA
PPYR_05041-PA
PPYR_05047-PA
PPYR_05049-PA
PPYR_05050-PA
PPYR_05051-PA
PPYR_05058-PA
PPYR_05060-PA
PPYR_05061-PA
PPYR_05073-PA
PPYR_05089-PA
PPYR_05094-PA
PPYR_05105-PA
PPYR_05135-PA
PPYR_05138-PA
PPYR_05139-PA
PPYR_05146-PA
PPYR_05147-PA
PPYR_05148-PA
PPYR_05150-PA
PPYR_05157-PA
PPYR_05160-PA
PPYR_05167-PA
PPYR_05170-PA
PPYR_05171-PA
PPYR_05174-PA
PPYR_05179-PA
PPYR_05180-PA
PPYR_05183-PA
PPYR_05199-PA
PPYR_05201-PA
PPYR_05207-PA
PPYR_05209-PA
PPYR_05210-PA
PPYR_05212-PA
PPYR_05213-PA
PPYR_05215-PA
PPYR_05216-PA
PPYR_05229-PA
PPYR_05237-PA
PPYR_05262-PA
PPYR_05266-PA
PPYR_05268-PA
PPYR_05275-PA
PPYR_05304-PA
PPYR_05305-PA
PPYR_05307-PA
PPYR_05319-PA
PPYR_05320-PA
PPYR_05338-PA
PPYR_05343-PA
PPYR_05358-PA
PPYR_05385-PA
PPYR_05388-PA
PPYR_05390-PA
PPYR_05394-PA
PPYR_05398-PA
PPYR_05399-PA
PPYR_05406-PA
PPYR_05412-PA
PPYR_05419-PA
PPYR_05421-PA
PPYR_05423-PA
PPYR_05432-PA
PPYR_05440-PA
PPYR_05473-PA
PPYR_05475-PA
PPYR_05477-PA
PPYR_05479-PA
PPYR_05482-PA
PPYR_05497-PA
PPYR_05502-PA
PPYR_05523-PA
PPYR_05528-PA
PPYR_05541-PA
PPYR_05559-PA
PPYR_05569-PA
PPYR_05576-PA
PPYR_05592-PA
PPYR_05601-PA
PPYR_05612-PA
PPYR_05614-PA
PPYR_05616-PA
PPYR_05617-PA
PPYR_05624-PA
PPYR_05651-PA
PPYR_05657-PA
PPYR_05676-PA
PPYR_05687-PA
PPYR_05696-PA
PPYR_05713-PA
PPYR_05714-PA
PPYR_05716-PA
PPYR_05719-PA
PPYR_05720-PA
PPYR_05734-PA
PPYR_05738-PA
PPYR_05746-PA
PPYR_05748-PA
PPYR_05750-PA
PPYR_05752-PA
PPYR_05755-PA
PPYR_05770-PA
PPYR_05781-PA
PPYR_05798-PA
PPYR_05799-PA
PPYR_05813-PA
PPYR_05814-PA
PPYR_05841-PA
PPYR_05844-PA
PPYR_05855-PA
PPYR_05875-PA
PPYR_05880-PA
PPYR_05921-PA
PPYR_05926-PA
PPYR_05931-PA
PPYR_05938-PA
PPYR_05941-PA
PPYR_05946-PA
PPYR_05951-PA
PPYR_05963-PA
PPYR_05965-PA
PPYR_05966-PA
PPYR_05975-PA
PPYR_05990-PA
PPYR_05991-PA
PPYR_05995-PA
PPYR_06004-PA
PPYR_06005-PA
PPYR_06007-PA
PPYR_06013-PA
PPYR_06014-PA
PPYR_06019-PA
PPYR_06038-PA
PPYR_06053-PA
PPYR_06076-PA
PPYR_06081-PA
PPYR_06082-PA
PPYR_06086-PA
PPYR_06094-PA
PPYR_06112-PA
PPYR_06123-PA
PPYR_06128-PA
PPYR_06133-PA
PPYR_06135-PA
PPYR_06143-PA
PPYR_06150-PA
PPYR_06154-PA
PPYR_06161-PA
PPYR_06165-PA
PPYR_06172-PA
PPYR_06177-PA
PPYR_06185-PA
PPYR_06188-PA
PPYR_06189-PA
PPYR_06190-PA
PPYR_06191-PA
PPYR_06193-PA
PPYR_06203-PA
PPYR_06204-PA
PPYR_06205-PA
PPYR_06207-PA
PPYR_06209-PA
PPYR_06210-PA
PPYR_06222-PA
PPYR_06235-PA
PPYR_06243-PA
PPYR_06244-PA
PPYR_06245-PA
PPYR_06258-PA
PPYR_06260-PA
PPYR_06262-PA
PPYR_06298-PA
PPYR_06299-PA
PPYR_06317-PA
PPYR_06318-PA
PPYR_06336-PA
PPYR_06360-PA
PPYR_06361-PA
PPYR_06369-PA
PPYR_06377-PA
PPYR_06379-PA
PPYR_06386-PA
PPYR_06403-PA
PPYR_06414-PA
PPYR_06418-PA
PPYR_06429-PA
PPYR_06442-PA
PPYR_06443-PA
PPYR_06447-PA
PPYR_06462-PA
PPYR_06463-PA
PPYR_06468-PA
PPYR_06486-PA
PPYR_06493-PA
PPYR_06508-PA
PPYR_06525-PA
PPYR_06533-PA
PPYR_06559-PA
PPYR_06560-PA
PPYR_06571-PA
PPYR_06576-PA
PPYR_06605-PA
PPYR_06614-PA
PPYR_06620-PA
PPYR_06621-PA
PPYR_06630-PA
PPYR_06657-PA
PPYR_06668-PA
PPYR_06669-PA
PPYR_06695-PA
PPYR_06703-PA
PPYR_06711-PA
PPYR_06714-PA
PPYR_06718-PA
PPYR_06736-PA
PPYR_06753-PA
PPYR_06765-PA
PPYR_06766-PA
PPYR_06772-PA
PPYR_06775-PA
PPYR_06790-PA
PPYR_06793-PA
PPYR_06795-PA
PPYR_06796-PA
PPYR_06798-PA
PPYR_06800-PA
PPYR_06807-PA
PPYR_06820-PA
PPYR_06851-PA
PPYR_06853-PA
PPYR_06854-PA
PPYR_06865-PA
PPYR_06869-PA
PPYR_06878-PA
PPYR_06885-PA
PPYR_06893-PA
PPYR_06894-PA
PPYR_06900-PA
PPYR_06901-PA
PPYR_06908-PA
PPYR_06915-PA
PPYR_06916-PA
PPYR_06919-PA
PPYR_06956-PA
PPYR_06961-PA
PPYR_06964-PA
PPYR_06971-PA
PPYR_06982-PA
PPYR_06993-PA
PPYR_06996-PA
PPYR_07004-PA
PPYR_07006-PA
PPYR_07015-PA
PPYR_07016-PA
PPYR_07018-PA
PPYR_07033-PA
PPYR_07036-PA
PPYR_07040-PA
PPYR_07041-PA
PPYR_07042-PA
PPYR_07044-PA
PPYR_07052-PA
PPYR_07062-PA
PPYR_07063-PA
PPYR_07064-PA
PPYR_07081-PA
PPYR_07083-PA
PPYR_07085-PA
PPYR_07086-PA
PPYR_07090-PA
PPYR_07091-PA
PPYR_07098-PA
PPYR_07101-PA
PPYR_07109-PA
PPYR_07113-PA
PPYR_07115-PA
PPYR_07116-PA
PPYR_07131-PA
PPYR_07142-PA
PPYR_07144-PA
PPYR_07154-PA
PPYR_07156-PA
PPYR_07158-PA
PPYR_07162-PA
PPYR_07172-PA
PPYR_07173-PA
PPYR_07174-PA
PPYR_07178-PA
PPYR_07180-PA
PPYR_07183-PA
PPYR_07188-PA
PPYR_07208-PA
PPYR_07226-PA
PPYR_07236-PA
PPYR_07256-PA
PPYR_07266-PA
PPYR_07267-PA
PPYR_07268-PA
PPYR_07271-PA
PPYR_07275-PA
PPYR_07288-PA
PPYR_07292-PA
PPYR_07294-PA
PPYR_07298-PA
PPYR_07314-PA
PPYR_07316-PA
PPYR_07318-PA
PPYR_07337-PA
PPYR_07339-PA
PPYR_07343-PA
PPYR_07344-PA
PPYR_07345-PA
PPYR_07346-PA
PPYR_07347-PA
PPYR_07348-PA
PPYR_07357-PA
PPYR_07363-PA
PPYR_07371-PA
PPYR_07374-PA
PPYR_07384-PA
PPYR_07386-PA
PPYR_07396-PA
PPYR_07397-PA
PPYR_07412-PA
PPYR_07414-PA
PPYR_07415-PA
PPYR_07416-PA
PPYR_07431-PA
PPYR_07452-PA
PPYR_07469-PA
PPYR_07470-PA
PPYR_07471-PA
PPYR_07485-PA
PPYR_07493-PA
PPYR_07495-PA
PPYR_07497-PA
PPYR_07506-PA
PPYR_07508-PA
PPYR_07516-PA
PPYR_07517-PA
PPYR_07519-PA
PPYR_07521-PA
PPYR_07523-PA
PPYR_07526-PA
PPYR_07532-PA
PPYR_07536-PA
PPYR_07537-PA
PPYR_07553-PA
PPYR_07555-PA
PPYR_07557-PA
PPYR_07559-PA
PPYR_07560-PA
PPYR_07561-PA
PPYR_07562-PA
PPYR_07573-PA
PPYR_07576-PA
PPYR_07587-PA
PPYR_07589-PA
PPYR_07603-PA
PPYR_07607-PA
PPYR_07609-PA
PPYR_07614-PA
PPYR_07618-PA
PPYR_07619-PA
PPYR_07623-PA
PPYR_07641-PA
PPYR_07644-PA
PPYR_07652-PA
PPYR_07657-PA
PPYR_07661-PA
PPYR_07678-PA
PPYR_07691-PA
PPYR_07694-PA
PPYR_07700-PA
PPYR_07703-PA
PPYR_07706-PA
PPYR_07711-PA
PPYR_07716-PA
PPYR_07722-PA
PPYR_07723-PA
PPYR_07726-PA
PPYR_07732-PA
PPYR_07735-PA
PPYR_07740-PA
PPYR_07748-PA
PPYR_07752-PA
PPYR_07756-PA
PPYR_07763-PA
PPYR_07764-PA
PPYR_07777-PA
PPYR_07787-PA
PPYR_07797-PA
PPYR_07800-PA
PPYR_07819-PA
PPYR_07829-PA
PPYR_07840-PA
PPYR_07842-PA
PPYR_07846-PA
PPYR_07859-PA
PPYR_07870-PA
PPYR_07875-PA
PPYR_07876-PA
PPYR_07877-PA
PPYR_07878-PA
PPYR_07889-PA
PPYR_07906-PA
PPYR_07924-PA
PPYR_07932-PA
PPYR_07934-PA
PPYR_07954-PA
PPYR_07957-PA
PPYR_07961-PA
PPYR_07965-PA
PPYR_07984-PA
PPYR_07985-PA
PPYR_07986-PA
PPYR_07990-PA
PPYR_07994-PA
PPYR_07998-PA
PPYR_07999-PA
PPYR_08007-PA
PPYR_08017-PA
PPYR_08029-PA
PPYR_08030-PA
PPYR_08034-PA
PPYR_08038-PA
PPYR_08042-PA
PPYR_08046-PA
PPYR_08057-PA
PPYR_08067-PA
PPYR_08077-PA
PPYR_08083-PA
PPYR_08084-PA
PPYR_08089-PA
PPYR_08090-PA
PPYR_08091-PA
PPYR_08093-PA
PPYR_08099-PA
PPYR_08103-PA
PPYR_08104-PA
PPYR_08117-PA
PPYR_08119-PA
PPYR_08120-PA
PPYR_08121-PA
PPYR_08122-PA
PPYR_08125-PA
PPYR_08129-PA
PPYR_08140-PA
PPYR_08154-PA
PPYR_08155-PA
PPYR_08156-PA
PPYR_08171-PA
PPYR_08190-PA
PPYR_08194-PA
PPYR_08213-PA
PPYR_08216-PA
PPYR_08223-PA
PPYR_08232-PA
PPYR_08233-PA
PPYR_08238-PA
PPYR_08240-PA
PPYR_08242-PA
PPYR_08244-PA
PPYR_08245-PA
PPYR_08246-PA
PPYR_08249-PA
PPYR_08265-PA
PPYR_08280-PA
PPYR_08281-PA
PPYR_08284-PA
PPYR_08293-PA
PPYR_08300-PA
PPYR_08306-PA
PPYR_08329-PA
PPYR_08336-PA
PPYR_08339-PA
PPYR_08346-PA
PPYR_08353-PA
PPYR_08355-PA
PPYR_08357-PA
PPYR_08365-PA
PPYR_08387-PA
PPYR_08404-PA
PPYR_08430-PA
PPYR_08476-PA
PPYR_08477-PA
PPYR_08480-PA
PPYR_08495-PA
PPYR_08497-PA
PPYR_08501-PA
PPYR_08536-PA
PPYR_08544-PA
PPYR_08547-PA
PPYR_08550-PA
PPYR_08551-PA
PPYR_08558-PA
PPYR_08568-PA
PPYR_08583-PA
PPYR_08584-PA
PPYR_08588-PA
PPYR_08589-PA
PPYR_08596-PA
PPYR_08598-PA
PPYR_08602-PA
PPYR_08614-PA
PPYR_08615-PA
PPYR_08624-PA
PPYR_08644-PA
PPYR_08667-PA
PPYR_08684-PA
PPYR_08694-PA
PPYR_08695-PA
PPYR_08696-PA
PPYR_08705-PA
PPYR_08709-PA
PPYR_08710-PA
PPYR_08738-PA
PPYR_08771-PA
PPYR_08774-PA
PPYR_08775-PA
PPYR_08784-PA
PPYR_08827-PA
PPYR_08865-PA
PPYR_08883-PA
PPYR_08897-PA
PPYR_08900-PA
PPYR_08931-PA
PPYR_08934-PA
PPYR_08942-PA
PPYR_08943-PA
PPYR_08949-PA
PPYR_08951-PA
PPYR_08952-PA
PPYR_08955-PA
PPYR_08962-PA
PPYR_08967-PA
PPYR_08968-PA
PPYR_08969-PA
PPYR_08998-PA
PPYR_09018-PA
PPYR_09019-PA
PPYR_09028-PA
PPYR_09035-PA
PPYR_09056-PA
PPYR_09078-PA
PPYR_09094-PA
PPYR_09103-PA
PPYR_09104-PA
PPYR_09107-PA
PPYR_09108-PA
PPYR_09109-PA
PPYR_09115-PA
PPYR_09116-PA
PPYR_09117-PA
PPYR_09118-PA
PPYR_09119-PA
PPYR_09120-PA
PPYR_09126-PA
PPYR_09163-PA
PPYR_09196-PA
PPYR_09198-PA
PPYR_09200-PA
PPYR_09201-PA
PPYR_09202-PA
PPYR_09203-PA
PPYR_09204-PA
PPYR_09207-PA
PPYR_09216-PA
PPYR_09217-PA
PPYR_09230-PA
PPYR_09235-PA
PPYR_09236-PA
PPYR_09238-PA
PPYR_09239-PA
PPYR_09245-PA
PPYR_09255-PA
PPYR_09263-PA
PPYR_09266-PA
PPYR_09276-PA
PPYR_09296-PA
PPYR_09302-PA
PPYR_09328-PA
PPYR_09333-PA
PPYR_09342-PA
PPYR_09346-PA
PPYR_09348-PA
PPYR_09355-PA
PPYR_09360-PA
PPYR_09372-PA
PPYR_09379-PA
PPYR_09382-PA
PPYR_09439-PA
PPYR_09466-PA
PPYR_09476-PA
PPYR_09479-PA
PPYR_09486-PA
PPYR_09498-PA
PPYR_09500-PA
PPYR_09522-PA
PPYR_09524-PA
PPYR_09526-PA
PPYR_09535-PA
PPYR_09536-PA
PPYR_09545-PA
PPYR_09556-PA
PPYR_09559-PA
PPYR_09562-PA
PPYR_09581-PA
PPYR_09585-PA
PPYR_09589-PA
PPYR_09590-PA
PPYR_09597-PA
PPYR_09609-PA
PPYR_09617-PA
PPYR_09636-PA
PPYR_09638-PA
PPYR_09657-PA
PPYR_09661-PA
PPYR_09665-PA
PPYR_09667-PA
PPYR_09672-PA
PPYR_09673-PA
PPYR_09677-PA
PPYR_09680-PA
PPYR_09685-PA
PPYR_09698-PA
PPYR_09705-PA
PPYR_09725-PA
PPYR_09733-PA
PPYR_09735-PA
PPYR_09756-PA
PPYR_09762-PA
PPYR_09773-PA
PPYR_09774-PA
PPYR_09779-PA
PPYR_09780-PA
PPYR_09844-PA
PPYR_09852-PA
PPYR_09862-PA
PPYR_09863-PA
PPYR_09881-PA
PPYR_09888-PA
PPYR_09893-PA
PPYR_09894-PA
PPYR_09905-PA
PPYR_09910-PA
PPYR_09913-PA
PPYR_09916-PA
PPYR_09974-PA
PPYR_09996-PA
PPYR_10004-PA
PPYR_10029-PA
PPYR_10037-PA
PPYR_10038-PA
PPYR_10039-PA
PPYR_10040-PA
PPYR_10056-PA
PPYR_10057-PA
PPYR_10065-PA
PPYR_10066-PA
PPYR_10077-PA
PPYR_10081-PA
PPYR_10085-PA
PPYR_10086-PA
PPYR_10089-PA
PPYR_10091-PA
PPYR_10108-PA
PPYR_10110-PA
PPYR_10114-PA
PPYR_10115-PA
PPYR_10116-PA
PPYR_10122-PA
PPYR_10157-PA
PPYR_10159-PA
PPYR_10160-PA
PPYR_10168-PA
PPYR_10170-PA
PPYR_10184-PA
PPYR_10196-PA
PPYR_10209-PA
PPYR_10211-PA
PPYR_10222-PA
PPYR_10226-PA
PPYR_10231-PA
PPYR_10232-PA
PPYR_10233-PA
PPYR_10234-PA
PPYR_10235-PA
PPYR_10237-PA
PPYR_10241-PA
PPYR_10249-PA
PPYR_10250-PA
PPYR_10251-PA
PPYR_10252-PA
PPYR_10253-PA
PPYR_10265-PA
PPYR_10266-PA
PPYR_10267-PA
PPYR_10268-PA
PPYR_10269-PA
PPYR_10270-PA
PPYR_10273-PA
PPYR_10275-PA
PPYR_10295-PA
PPYR_10298-PA
PPYR_10302-PA
PPYR_10304-PA
PPYR_10309-PA
PPYR_10317-PA
PPYR_10330-PA
PPYR_10337-PA
PPYR_10343-PA
PPYR_10344-PA
PPYR_10345-PA
PPYR_10346-PA
PPYR_10347-PA
PPYR_10355-PA
PPYR_10356-PA
PPYR_10361-PA
PPYR_10362-PA
PPYR_10372-PA
PPYR_10379-PA
PPYR_10400-PA
PPYR_10401-PA
PPYR_10411-PA
PPYR_10412-PA
PPYR_10427-PA
PPYR_10460-PA
PPYR_10461-PA
PPYR_10462-PA
PPYR_10469-PA
PPYR_10476-PA
PPYR_10498-PA
PPYR_10507-PA
PPYR_10530-PA
PPYR_10531-PA
PPYR_10532-PA
PPYR_10537-PA
PPYR_10538-PA
PPYR_10539-PA
PPYR_10540-PA
PPYR_10553-PA
PPYR_10555-PA
PPYR_10560-PA
PPYR_10593-PA
PPYR_10597-PA
PPYR_10600-PA
PPYR_10602-PA
PPYR_10620-PA
PPYR_10636-PA
PPYR_10637-PA
PPYR_10654-PA
PPYR_10658-PA
PPYR_10660-PA
PPYR_10665-PA
PPYR_10666-PA
PPYR_10670-PA
PPYR_10673-PA
PPYR_10674-PA
PPYR_10683-PA
PPYR_10685-PA
PPYR_10709-PA
PPYR_10716-PA
PPYR_10740-PA
PPYR_10741-PA
PPYR_10743-PA
PPYR_10754-PA
PPYR_10760-PA
PPYR_10763-PA
PPYR_10764-PA
PPYR_10772-PA
PPYR_10805-PA
PPYR_10806-PA
PPYR_10807-PA
PPYR_10827-PA
PPYR_10841-PA
PPYR_10856-PA
PPYR_10859-PA
PPYR_10867-PA
PPYR_10901-PA
PPYR_10905-PA
PPYR_10912-PA
PPYR_10916-PA
PPYR_10920-PA
PPYR_10921-PA
PPYR_10929-PA
PPYR_10931-PA
PPYR_10937-PA
PPYR_10944-PA
PPYR_10949-PA
PPYR_10952-PA
PPYR_10962-PA
PPYR_10967-PA
PPYR_10991-PA
PPYR_11007-PA
PPYR_11021-PA
PPYR_11023-PA
PPYR_11033-PA
PPYR_11042-PA
PPYR_11043-PA
PPYR_11045-PA
PPYR_11059-PA
PPYR_11061-PA
PPYR_11076-PA
PPYR_11096-PA
PPYR_11097-PA
PPYR_11105-PA
PPYR_11114-PA
PPYR_11124-PA
PPYR_11125-PA
PPYR_11126-PA
PPYR_11127-PA
PPYR_11131-PA
PPYR_11132-PA
PPYR_11134-PA
PPYR_11142-PA
PPYR_11146-PA
PPYR_11148-PA
PPYR_11149-PA
PPYR_11151-PA
PPYR_11162-PA
PPYR_11167-PA
PPYR_11168-PA
PPYR_11173-PA
PPYR_11177-PA
PPYR_11178-PA
PPYR_11179-PA
PPYR_11182-PA
PPYR_11190-PA
PPYR_11191-PA
PPYR_11194-PA
PPYR_11196-PA
PPYR_11204-PA
PPYR_11205-PA
PPYR_11223-PA
PPYR_11227-PA
PPYR_11230-PA
PPYR_11256-PA
PPYR_11269-PA
PPYR_11271-PA
PPYR_11284-PA
PPYR_11286-PA
PPYR_11287-PA
PPYR_11288-PA
PPYR_11297-PA
PPYR_11305-PA
PPYR_11314-PA
PPYR_11316-PA
PPYR_11323-PA
PPYR_11334-PA
PPYR_11335-PA
PPYR_11348-PA
PPYR_11361-PA
PPYR_11371-PA
PPYR_11376-PA
PPYR_11388-PA
PPYR_11398-PA
PPYR_11403-PA
PPYR_11424-PA
PPYR_11429-PA
PPYR_11450-PA
PPYR_11451-PA
PPYR_11454-PA
PPYR_11462-PA
PPYR_11472-PA
PPYR_11479-PA
PPYR_11506-PA
PPYR_11510-PA
PPYR_11512-PA
PPYR_11525-PA
PPYR_11526-PA
PPYR_11531-PA
PPYR_11533-PA
PPYR_11558-PA
PPYR_11559-PA
PPYR_11580-PA
PPYR_11584-PA
PPYR_11586-PA
PPYR_11593-PA
PPYR_11595-PA
PPYR_11598-PA
PPYR_11603-PA
PPYR_11606-PA
PPYR_11619-PA
PPYR_11623-PA
PPYR_11624-PA
PPYR_11629-PA
PPYR_11661-PA
PPYR_11664-PA
PPYR_11667-PA
PPYR_11668-PA
PPYR_11669-PA
PPYR_11675-PA
PPYR_11694-PA
PPYR_11701-PA
PPYR_11709-PA
PPYR_11715-PA
PPYR_11726-PA
PPYR_11727-PA
PPYR_11728-PA
PPYR_11735-PA
PPYR_11740-PA
PPYR_11741-PA
PPYR_11773-PA
PPYR_11775-PA
PPYR_11780-PA
PPYR_11787-PA
PPYR_11788-PA
PPYR_11821-PA
PPYR_11835-PA
PPYR_11840-PA
PPYR_11843-PA
PPYR_11853-PA
PPYR_11855-PA
PPYR_11875-PA
PPYR_11883-PA
PPYR_11896-PA
PPYR_11902-PA
PPYR_11904-PA
PPYR_11906-PA
PPYR_11936-PA
PPYR_11939-PA
PPYR_11949-PA
PPYR_11955-PA
PPYR_11965-PA
PPYR_11970-PA
PPYR_11971-PA
PPYR_11972-PA
PPYR_11973-PA
PPYR_11975-PA
PPYR_11976-PA
PPYR_11997-PA
PPYR_12000-PA
PPYR_12006-PA
PPYR_12007-PA
PPYR_12008-PA
PPYR_12010-PA
PPYR_12014-PA
PPYR_12023-PA
PPYR_12024-PA
PPYR_12028-PA
PPYR_12043-PA
PPYR_12044-PA
PPYR_12046-PA
PPYR_12047-PA
PPYR_12062-PA
PPYR_12066-PA
PPYR_12085-PA
PPYR_12099-PA
PPYR_12109-PA
PPYR_12113-PA
PPYR_12114-PA
PPYR_12115-PA
PPYR_12120-PA
PPYR_12141-PA
PPYR_12148-PA
PPYR_12151-PA
PPYR_12156-PA
PPYR_12159-PA
PPYR_12160-PA
PPYR_12162-PA
PPYR_12167-PA
PPYR_12170-PA
PPYR_12179-PA
PPYR_12198-PA
PPYR_12203-PA
PPYR_12206-PA
PPYR_12224-PA
PPYR_12240-PA
PPYR_12243-PA
PPYR_12244-PA
PPYR_12245-PA
PPYR_12248-PA
PPYR_12250-PA
PPYR_12252-PA
PPYR_12260-PA
PPYR_12263-PA
PPYR_12265-PA
PPYR_12277-PA
PPYR_12290-PA
PPYR_12297-PA
PPYR_12319-PA
PPYR_12320-PA
PPYR_12321-PA
PPYR_12323-PA
PPYR_12324-PA
PPYR_12325-PA
PPYR_12328-PA
PPYR_12336-PA
PPYR_12346-PA
PPYR_12401-PA
PPYR_12408-PA
PPYR_12422-PA
PPYR_12432-PA
PPYR_12445-PA
PPYR_12459-PA
PPYR_12463-PA
PPYR_12472-PA
PPYR_12491-PA
PPYR_12504-PA
PPYR_12507-PA
PPYR_12513-PA
PPYR_12517-PA
PPYR_12518-PA
PPYR_12519-PA
PPYR_12521-PA
PPYR_12522-PA
PPYR_12523-PA
PPYR_12525-PA
PPYR_12526-PA
PPYR_12529-PA
PPYR_12530-PA
PPYR_12531-PA
PPYR_12532-PA
PPYR_12533-PA
PPYR_12534-PA
PPYR_12535-PA
PPYR_12536-PA
PPYR_12537-PA
PPYR_12538-PA
PPYR_12539-PA
PPYR_12543-PA
PPYR_12547-PA
PPYR_12553-PA
PPYR_12555-PA
PPYR_12562-PA
PPYR_12565-PA
PPYR_12580-PA
PPYR_12586-PA
PPYR_12593-PA
PPYR_12600-PA
PPYR_12603-PA
PPYR_12613-PA
PPYR_12628-PA
PPYR_12630-PA
PPYR_12639-PA
PPYR_12641-PA
PPYR_12642-PA
PPYR_12646-PA
PPYR_12647-PA
PPYR_12648-PA
PPYR_12662-PA
PPYR_12663-PA
PPYR_12665-PA
PPYR_12678-PA
PPYR_12690-PA
PPYR_12694-PA
PPYR_12698-PA
PPYR_12711-PA
PPYR_12725-PA
PPYR_12729-PA
PPYR_12739-PA
PPYR_12740-PA
PPYR_12742-PA
PPYR_12747-PA
PPYR_12748-PA
PPYR_12759-PA
PPYR_12762-PA
PPYR_12763-PA
PPYR_12778-PA
PPYR_12779-PA
PPYR_12782-PA
PPYR_12788-PA
PPYR_12795-PA
PPYR_12797-PA
PPYR_12798-PA
PPYR_12806-PA
PPYR_12809-PA
PPYR_12817-PA
PPYR_12824-PA
PPYR_12832-PA
PPYR_12834-PA
PPYR_12849-PA
PPYR_12857-PA
PPYR_12864-PA
PPYR_12872-PA
PPYR_12876-PA
PPYR_12877-PA
PPYR_12887-PA
PPYR_12890-PA
PPYR_12895-PA
PPYR_12896-PA
PPYR_12897-PA
PPYR_12904-PA
PPYR_12921-PA
PPYR_12922-PA
PPYR_12926-PA
PPYR_12928-PA
PPYR_12938-PA
PPYR_12947-PA
PPYR_12948-PA
PPYR_12951-PA
PPYR_12955-PA
PPYR_12977-PA
PPYR_12981-PA
PPYR_12982-PA
PPYR_13003-PA
PPYR_13024-PA
PPYR_13025-PA
PPYR_13028-PA
PPYR_13045-PA
PPYR_13058-PA
PPYR_13065-PA
PPYR_13080-PA
PPYR_13081-PA
PPYR_13111-PA
PPYR_13114-PA
PPYR_13127-PA
PPYR_13143-PA
PPYR_13149-PA
PPYR_13165-PA
PPYR_13166-PA
PPYR_13167-PA
PPYR_13168-PA
PPYR_13191-PA
PPYR_13197-PA
PPYR_13204-PA
PPYR_13220-PA
PPYR_13227-PA
PPYR_13233-PA
PPYR_13249-PA
PPYR_13269-PA
PPYR_13273-PA
PPYR_13284-PA
PPYR_13286-PA
PPYR_13287-PA
PPYR_13299-PA
PPYR_13304-PA
PPYR_13315-PA
PPYR_13331-PA
PPYR_13334-PA
PPYR_13342-PA
PPYR_13348-PA
PPYR_13358-PA
PPYR_13361-PA
PPYR_13362-PA
PPYR_13371-PA
PPYR_13373-PA
PPYR_13393-PA
PPYR_13402-PA
PPYR_13404-PA
PPYR_13406-PA
PPYR_13414-PA
PPYR_13415-PA
PPYR_13416-PA
PPYR_13417-PA
PPYR_13419-PA
PPYR_13438-PA
PPYR_13468-PA
PPYR_13472-PA
PPYR_13477-PA
PPYR_13502-PA
PPYR_13507-PA
PPYR_13523-PA
PPYR_13537-PA
PPYR_13546-PA
PPYR_13552-PA
PPYR_13556-PA
PPYR_13557-PA
PPYR_13563-PA
PPYR_13566-PA
PPYR_13569-PA
PPYR_13570-PA
PPYR_13573-PA
PPYR_13577-PA
PPYR_13578-PA
PPYR_13579-PA
PPYR_13584-PA
PPYR_13590-PA
PPYR_13592-PA
PPYR_13600-PA
PPYR_13601-PA
PPYR_13623-PA
PPYR_13642-PA
PPYR_13659-PA
PPYR_13663-PA
PPYR_13670-PA
PPYR_13680-PA
PPYR_13692-PA
PPYR_13698-PA
PPYR_13700-PA
PPYR_13701-PA
PPYR_13708-PA
PPYR_13729-PA
PPYR_13733-PA
PPYR_13749-PA
PPYR_13751-PA
PPYR_13753-PA
PPYR_13760-PA
PPYR_13761-PA
PPYR_13764-PA
PPYR_13766-PA
PPYR_13767-PA
PPYR_13768-PA
PPYR_13780-PA
PPYR_13789-PA
PPYR_13793-PA
PPYR_13795-PA
PPYR_13796-PA
PPYR_13797-PA
PPYR_13803-PA
PPYR_13814-PA
PPYR_13827-PA
PPYR_13830-PA
PPYR_13831-PA
PPYR_13837-PA
PPYR_13840-PA
PPYR_13842-PA
PPYR_13846-PA
PPYR_13849-PA
PPYR_13851-PA
PPYR_13853-PA
PPYR_13854-PA
PPYR_13855-PA
PPYR_13856-PA
PPYR_13857-PA
PPYR_13858-PA
PPYR_13871-PA
PPYR_13872-PA
PPYR_13876-PA
PPYR_13879-PA
PPYR_13888-PA
PPYR_13889-PA
PPYR_13890-PA
PPYR_13894-PA
PPYR_13902-PA
PPYR_13903-PA
PPYR_13905-PA
PPYR_13917-PA
PPYR_13918-PA
PPYR_13921-PA
PPYR_13922-PA
PPYR_13923-PA
PPYR_13926-PA
PPYR_13927-PA
PPYR_13928-PA
PPYR_13935-PA
PPYR_13942-PA
PPYR_13949-PA
PPYR_13951-PA
PPYR_13952-PA
PPYR_13955-PA
PPYR_13967-PA
PPYR_13973-PA
PPYR_13978-PA
PPYR_13979-PA
PPYR_13985-PA
PPYR_13987-PA
PPYR_13989-PA
PPYR_14007-PA
PPYR_14009-PA
PPYR_14014-PA
PPYR_14018-PA
PPYR_14022-PA
PPYR_14047-PA
PPYR_14051-PA
PPYR_14052-PA
PPYR_14056-PA
PPYR_14059-PA
PPYR_14060-PA
PPYR_14064-PA
PPYR_14065-PA
PPYR_14068-PA
PPYR_14078-PA
PPYR_14087-PA
PPYR_14088-PA
PPYR_14090-PA
PPYR_14091-PA
PPYR_14099-PA
PPYR_14100-PA
PPYR_14104-PA
PPYR_14113-PA
PPYR_14114-PA
PPYR_14119-PA
PPYR_14121-PA
PPYR_14131-PA
PPYR_14132-PA
PPYR_14133-PA
PPYR_14136-PA
PPYR_14145-PA
PPYR_14156-PA
PPYR_14158-PA
PPYR_14159-PA
PPYR_14160-PA
PPYR_14161-PA
PPYR_14166-PA
PPYR_14167-PA
PPYR_14171-PA
PPYR_14179-PA
PPYR_14181-PA
PPYR_14182-PA
PPYR_14187-PA
PPYR_14189-PA
PPYR_14193-PA
PPYR_14194-PA
PPYR_14198-PA
PPYR_14202-PA
PPYR_14203-PA
PPYR_14204-PA
PPYR_14213-PA
PPYR_14214-PA
PPYR_14229-PA
PPYR_14231-PA
PPYR_14244-PA
PPYR_14246-PA
PPYR_14253-PA
PPYR_14256-PA
PPYR_14259-PA
PPYR_14267-PA
PPYR_14273-PA
PPYR_14282-PA
PPYR_14295-PA
PPYR_14296-PA
PPYR_14304-PA
PPYR_14307-PA
PPYR_14308-PA
PPYR_14317-PA
PPYR_14338-PA
PPYR_14342-PA
PPYR_14357-PA
PPYR_14359-PA
PPYR_14360-PA
PPYR_14364-PA
PPYR_14365-PA
PPYR_14366-PA
PPYR_14373-PA
PPYR_14395-PA
PPYR_14401-PA
PPYR_14402-PA
PPYR_14405-PA
PPYR_14406-PA
PPYR_14408-PA
PPYR_14482-PA
PPYR_14486-PA
PPYR_14492-PA
PPYR_14493-PA
PPYR_14494-PA
PPYR_14496-PA
PPYR_14507-PA
PPYR_14509-PA
PPYR_14510-PA
PPYR_14519-PA
PPYR_14525-PA
PPYR_14540-PA
PPYR_14556-PA
PPYR_14563-PA
PPYR_14574-PA
PPYR_14609-PA
PPYR_14621-PA
PPYR_14622-PA
PPYR_14635-PA
PPYR_14637-PA
PPYR_14648-PA
PPYR_14652-PA
PPYR_14662-PA
PPYR_14676-PA
PPYR_14677-PA
PPYR_14682-PA
PPYR_14687-PA
PPYR_14689-PA
PPYR_14697-PA
PPYR_14703-PA
PPYR_14708-PA
PPYR_14718-PA
PPYR_14719-PA
PPYR_14720-PA
PPYR_14739-PA
PPYR_14745-PA
PPYR_14752-PA
PPYR_14754-PA
PPYR_14757-PA
PPYR_14775-PA
PPYR_14784-PA
PPYR_14785-PA
PPYR_14796-PA
PPYR_14807-PA
PPYR_14812-PA
PPYR_14817-PA
PPYR_14837-PA
PPYR_14851-PA
PPYR_14856-PA
PPYR_14859-PA
PPYR_14861-PA
PPYR_14867-PA
PPYR_14870-PA
PPYR_14871-PA
PPYR_14877-PA
PPYR_14884-PA
PPYR_14886-PA
PPYR_14887-PA
PPYR_14889-PA
PPYR_14904-PA
PPYR_14912-PA
PPYR_14921-PA
PPYR_14927-PA
PPYR_14933-PA
PPYR_14935-PA
PPYR_14936-PA
PPYR_14941-PA
PPYR_14944-PA
PPYR_14950-PA
PPYR_14952-PA
PPYR_14962-PA
PPYR_14970-PA
PPYR_14972-PA
PPYR_14986-PA
PPYR_14993-PA
PPYR_14995-PA
PPYR_14996-PA
PPYR_15002-PA
PPYR_15012-PA
PPYR_15019-PA
PPYR_15022-PA
PPYR_15029-PA
PPYR_15047-PA
PPYR_15049-PA
PPYR_15050-PA
PPYR_15052-PA
PPYR_15054-PA
PPYR_15056-PA
PPYR_15066-PA
PPYR_15069-PA
PPYR_15076-PA
PPYR_15080-PA
PPYR_15082-PA
PPYR_15087-PA
PPYR_15091-PA
PPYR_15096-PA
PPYR_15098-PA
PPYR_15101-PA
PPYR_15103-PA
PPYR_15112-PA
PPYR_15116-PA
PPYR_15117-PA
PPYR_15121-PA
PPYR_15122-PA
PPYR_15132-PA
PPYR_15137-PA
PPYR_15153-PA
PPYR_15155-PA
PPYR_15163-PA
PPYR_15169-PA
PPYR_15170-PA
PPYR_15174-PA
PPYR_15175-PA
PPYR_15187-PA
PPYR_15188-PA
PPYR_15189-PA
PPYR_15207-PA
PPYR_15212-PA
PPYR_15213-PA
PPYR_15219-PA
PPYR_15220-PA
PPYR_15224-PA
PPYR_15238-PA
PPYR_15244-PA
PPYR_15248-PA
PPYR_15250-PA
PPYR_15254-PA
PPYR_15260-PA
PPYR_15261-PA
PPYR_15270-PA
PPYR_15276-PA
PPYR_15285-PA
PPYR_15287-PA
PPYR_15298-PA
PPYR_15300-PA
PPYR_15305-PA
PPYR_15308-PA
PPYR_15310-PA
PPYR_15323-PA
PPYR_15325-PA
PPYR_15326-PA
PPYR_15330-PA
PPYR_15335-PA
PPYR_15337-PA
PPYR_15342-PA
PPYR_15343-PA
PPYR_15344-PA
PPYR_15351-PA
PPYR_15354-PA
PPYR_15365-PA
PPYR_15366-PA
PPYR_15369-PA
PPYR_15370-PA
PPYR_15372-PA
PPYR_15373-PA
PPYR_15374-PA
PPYR_15391-PA
PPYR_15393-PA
PPYR_15397-PA
PPYR_15402-PA
PPYR_15403-PA
PPYR_15407-PA
PPYR_15409-PA
PPYR_15434-PA
PPYR_15440-PA
PPYR_15448-PA
PPYR_15450-PA
PPYR_15451-PA
PPYR_15452-PA
PPYR_15455-PA
PPYR_15465-PA
PPYR_15467-PA
PPYR_15471-PA
PPYR_15474-PA
PPYR_15476-PA
PPYR_15477-PA
PPYR_15478-PA
PPYR_15479-PA
PPYR_15490-PA
PPYR_15491-PA
PPYR_15492-PA
PPYR_15493-PA
PPYR_15500-PA
PPYR_15508-PA
PPYR_15510-PA
PPYR_15524-PA
PPYR_15539-PA
PPYR_15551-PA
PPYR_15552-PA
PPYR_15555-PA
PPYR_15556-PA
PPYR_15560-PA
PPYR_15561-PA
PPYR_15562-PA
PPYR_15565-PA
PPYR_15566-PA
PPYR_15580-PA
PPYR_15582-PA
PPYR_15584-PA
PPYR_15588-PA
PPYR_15596-PA
PPYR_15597-PA
PPYR_15607-PA
PPYR_15611-PA
PPYR_15615-PA
PPYR_15616-PA
PPYR_15620-PA
PPYR_15621-PA
PPYR_15624-PA
PPYR_15628-PA
PPYR_15630-PA
PPYR_15631-PA
PPYR_15632-PA
PPYR_15633-PA
PPYR_15641-PA
PPYR_15666-PA
PPYR_15676-PA
PPYR_15680-PA
PPYR_15685-PA
PPYR_15692-PA
PPYR_15698-PA
PPYR_15699-PA
PPYR_15700-PA
PPYR_15704-PA
PPYR_15706-PA
PPYR_15709-PA
PPYR_15712-PA
PPYR_15728-PA
PPYR_15736-PA
PPYR_15751-PA
PPYR_15754-PA
PPYR_15758-PA
PPYR_15761-PA
PPYR_15763-PA
PPYR_15765-PA
tr|A0A139W8C1|A0A139W8C1_TRICA
tr|A0A139W8D0|A0A139W8D0_TRICA
tr|A0A139W8E1|A0A139W8E1_TRICA
tr|A0A139W8G2|A0A139W8G2_TRICA
tr|A0A139W8G4|A0A139W8G4_TRICA
tr|A0A139W8G9|A0A139W8G9_TRICA
tr|A0A139W8H4|A0A139W8H4_TRICA
tr|A0A139W8H5|A0A139W8H5_TRICA
tr|A0A139W8H7|A0A139W8H7_TRICA
tr|A0A139W8I0|A0A139W8I0_TRICA
tr|A0A139W8I1|A0A139W8I1_TRICA
tr|A0A139W8J2|A0A139W8J2_TRICA
tr|A0A139W8J5|A0A139W8J5_TRICA
tr|A0A139W8J6|A0A139W8J6_TRICA
tr|A0A139W8J7|A0A139W8J7_TRICA
tr|A0A139W8K1|A0A139W8K1_TRICA
tr|A0A139W8K2|A0A139W8K2_TRICA
tr|A0A139W8K4|A0A139W8K4_TRICA
tr|A0A139W8M2|A0A139W8M2_TRICA
tr|A0A139W8N3|A0A139W8N3_TRICA
tr|A0A139W8P5|A0A139W8P5_TRICA
tr|A0A139W8R1|A0A139W8R1_TRICA
tr|A0A139W8R7|A0A139W8R7_TRICA
tr|A0A139W8S4|A0A139W8S4_TRICA
tr|A0A139W8T0|A0A139W8T0_TRICA
tr|A0A139W8T3|A0A139W8T3_TRICA
tr|A0A139W8T7|A0A139W8T7_TRICA
tr|A0A139W8U6|A0A139W8U6_TRICA
tr|A0A139W8V0|A0A139W8V0_TRICA
tr|A0A139W8V4|A0A139W8V4_TRICA
tr|A0A139W8V5|A0A139W8V5_TRICA
tr|A0A139W8W0|A0A139W8W0_TRICA
tr|A0A139W8W2|A0A139W8W2_TRICA
tr|A0A139W8W5|A0A139W8W5_TRICA
tr|A0A139W8Y0|A0A139W8Y0_TRICA
tr|A0A139W8Y8|A0A139W8Y8_TRICA
tr|A0A139W8Z2|A0A139W8Z2_TRICA
tr|A0A139W8Z3|A0A139W8Z3_TRICA
tr|A0A139W8Z5|A0A139W8Z5_TRICA
tr|A0A139W905|A0A139W905_TRICA
tr|A0A139W907|A0A139W907_TRICA
tr|A0A139W908|A0A139W908_TRICA
tr|A0A139W930|A0A139W930_TRICA
tr|A0A139W931|A0A139W931_TRICA
tr|A0A139W934|A0A139W934_TRICA
tr|A0A139W935|A0A139W935_TRICA
tr|A0A139W939|A0A139W939_TRICA
tr|A0A139W940|A0A139W940_TRICA
tr|A0A139W942|A0A139W942_TRICA
tr|A0A139W966|A0A139W966_TRICA
tr|A0A139W973|A0A139W973_TRICA
tr|A0A139W987|A0A139W987_TRICA
tr|A0A139W988|A0A139W988_TRICA
tr|A0A139W994|A0A139W994_TRICA
tr|A0A139W997|A0A139W997_TRICA
tr|A0A139W9A4|A0A139W9A4_TRICA
tr|A0A139W9A6|A0A139W9A6_TRICA
tr|A0A139W9A7|A0A139W9A7_TRICA
tr|A0A139W9B3|A0A139W9B3_TRICA
tr|A0A139W9B4|A0A139W9B4_TRICA
tr|A0A139W9B7|A0A139W9B7_TRICA
tr|A0A139W9B9|A0A139W9B9_TRICA
tr|A0A139W9C7|A0A139W9C7_TRICA
tr|A0A139W9D3|A0A139W9D3_TRICA
tr|A0A139W9E0|A0A139W9E0_TRICA
tr|A0A139W9F3|A0A139W9F3_TRICA
tr|A0A139W9F6|A0A139W9F6_TRICA
tr|A0A139W9F7|A0A139W9F7_TRICA
tr|A0A139W9H2|A0A139W9H2_TRICA
tr|A0A139W9H6|A0A139W9H6_TRICA
tr|A0A139W9H8|A0A139W9H8_TRICA
tr|A0A139W9I0|A0A139W9I0_TRICA
tr|A0A139W9I1|A0A139W9I1_TRICA
tr|A0A139W9I2|A0A139W9I2_TRICA
tr|A0A139W9I9|A0A139W9I9_TRICA
tr|A0A139W9J0|A0A139W9J0_TRICA
tr|A0A139W9K0|A0A139W9K0_TRICA
tr|A0A139W9L5|A0A139W9L5_TRICA
tr|A0A139W9N5|A0A139W9N5_TRICA
tr|A0A139W9Q2|A0A139W9Q2_TRICA
tr|A0A139W9Q8|A0A139W9Q8_TRICA
tr|A0A139W9R1|A0A139W9R1_TRICA
tr|A0A139W9R3|A0A139W9R3_TRICA
tr|A0A139W9V6|A0A139W9V6_TRICA
tr|A0A139W9W7|A0A139W9W7_TRICA
tr|A0A139W9Y2|A0A139W9Y2_TRICA
tr|A0A139W9Y3|A0A139W9Y3_TRICA
tr|A0A139W9Y9|A0A139W9Y9_TRICA
tr|A0A139W9Z4|A0A139W9Z4_TRICA
tr|A0A139WA03|A0A139WA03_TRICA
tr|A0A139WA04|A0A139WA04_TRICA
tr|A0A139WA11|A0A139WA11_TRICA
tr|A0A139WA12|A0A139WA12_TRICA
tr|A0A139WA21|A0A139WA21_TRICA
tr|A0A139WA31|A0A139WA31_TRICA
tr|A0A139WA35|A0A139WA35_TRICA
tr|A0A139WA43|A0A139WA43_TRICA
tr|A0A139WA57|A0A139WA57_TRICA
tr|A0A139WA63|A0A139WA63_TRICA
tr|A0A139WA70|A0A139WA70_TRICA
tr|A0A139WA73|A0A139WA73_TRICA
tr|A0A139WA74|A0A139WA74_TRICA
tr|A0A139WA94|A0A139WA94_TRICA
tr|A0A139WAA4|A0A139WAA4_TRICA
tr|A0A139WAB2|A0A139WAB2_TRICA
tr|A0A139WAB8|A0A139WAB8_TRICA
tr|A0A139WAC0|A0A139WAC0_TRICA
tr|A0A139WAD3|A0A139WAD3_TRICA
tr|A0A139WAD5|A0A139WAD5_TRICA
tr|A0A139WAD7|A0A139WAD7_TRICA
tr|A0A139WAE6|A0A139WAE6_TRICA
tr|A0A139WAF4|A0A139WAF4_TRICA
tr|A0A139WAG0|A0A139WAG0_TRICA
tr|A0A139WAG1|A0A139WAG1_TRICA
tr|A0A139WAH4|A0A139WAH4_TRICA
tr|A0A139WAI1|A0A139WAI1_TRICA
tr|A0A139WAJ2|A0A139WAJ2_TRICA
tr|A0A139WAM3|A0A139WAM3_TRICA
tr|A0A139WAN7|A0A139WAN7_TRICA
tr|A0A139WAS8|A0A139WAS8_TRICA
tr|A0A139WAT8|A0A139WAT8_TRICA
tr|A0A139WAX3|A0A139WAX3_TRICA
tr|A0A139WAZ5|A0A139WAZ5_TRICA
tr|A0A139WAZ8|A0A139WAZ8_TRICA
tr|A0A139WB08|A0A139WB08_TRICA
tr|A0A139WB09|A0A139WB09_TRICA
tr|A0A139WB22|A0A139WB22_TRICA
tr|A0A139WB36|A0A139WB36_TRICA
tr|A0A139WB73|A0A139WB73_TRICA
tr|A0A139WB82|A0A139WB82_TRICA
tr|A0A139WB93|A0A139WB93_TRICA
tr|A0A139WBB2|A0A139WBB2_TRICA
tr|A0A139WBB4|A0A139WBB4_TRICA
tr|A0A139WBD7|A0A139WBD7_TRICA
tr|A0A139WBE8|A0A139WBE8_TRICA
tr|A0A139WBH6|A0A139WBH6_TRICA
tr|A0A139WBK9|A0A139WBK9_TRICA
tr|A0A139WBR2|A0A139WBR2_TRICA
tr|A0A139WBR7|A0A139WBR7_TRICA
tr|A0A139WBS8|A0A139WBS8_TRICA
tr|A0A139WBT0|A0A139WBT0_TRICA
tr|A0A139WBT3|A0A139WBT3_TRICA
tr|A0A139WBU6|A0A139WBU6_TRICA
tr|A0A139WBX5|A0A139WBX5_TRICA
tr|A0A139WBX8|A0A139WBX8_TRICA
tr|A0A139WBY9|A0A139WBY9_TRICA
tr|A0A139WC09|A0A139WC09_TRICA
tr|A0A139WC11|A0A139WC11_TRICA
tr|A0A139WC40|A0A139WC40_TRICA
tr|A0A139WC48|A0A139WC48_TRICA
tr|A0A139WC52|A0A139WC52_TRICA
tr|A0A139WC88|A0A139WC88_TRICA
tr|A0A139WC96|A0A139WC96_TRICA
tr|A0A139WCB0|A0A139WCB0_TRICA
tr|A0A139WCC1|A0A139WCC1_TRICA
tr|A0A139WCC2|A0A139WCC2_TRICA
tr|A0A139WCD3|A0A139WCD3_TRICA
tr|A0A139WCF2|A0A139WCF2_TRICA
tr|A0A139WCF3|A0A139WCF3_TRICA
tr|A0A139WCI0|A0A139WCI0_TRICA
tr|A0A139WCI2|A0A139WCI2_TRICA
tr|A0A139WCI4|A0A139WCI4_TRICA
tr|A0A139WCL0|A0A139WCL0_TRICA
tr|A0A139WCL8|A0A139WCL8_TRICA
tr|A0A139WCL9|A0A139WCL9_TRICA
tr|A0A139WCP5|A0A139WCP5_TRICA
tr|A0A139WCQ2|A0A139WCQ2_TRICA
tr|A0A139WCQ3|A0A139WCQ3_TRICA
tr|A0A139WCQ5|A0A139WCQ5_TRICA
tr|A0A139WCQ7|A0A139WCQ7_TRICA
tr|A0A139WCS3|A0A139WCS3_TRICA
tr|A0A139WCS6|A0A139WCS6_TRICA
tr|A0A139WCT0|A0A139WCT0_TRICA
tr|A0A139WCU0|A0A139WCU0_TRICA
tr|A0A139WCU6|A0A139WCU6_TRICA
tr|A0A139WCW4|A0A139WCW4_TRICA
tr|A0A139WCY3|A0A139WCY3_TRICA
tr|A0A139WD08|A0A139WD08_TRICA
tr|A0A139WD09|A0A139WD09_TRICA
tr|A0A139WD13|A0A139WD13_TRICA
tr|A0A139WD16|A0A139WD16_TRICA
tr|A0A139WD29|A0A139WD29_TRICA
tr|A0A139WD35|A0A139WD35_TRICA
tr|A0A139WD45|A0A139WD45_TRICA
tr|A0A139WD49|A0A139WD49_TRICA
tr|A0A139WD73|A0A139WD73_TRICA
tr|A0A139WD79|A0A139WD79_TRICA
tr|A0A139WD99|A0A139WD99_TRICA
tr|A0A139WDB6|A0A139WDB6_TRICA
tr|A0A139WDE0|A0A139WDE0_TRICA
tr|A0A139WDF0|A0A139WDF0_TRICA
tr|A0A139WDF3|A0A139WDF3_TRICA
tr|A0A139WDG2|A0A139WDG2_TRICA
tr|A0A139WDG4|A0A139WDG4_TRICA
tr|A0A139WDG7|A0A139WDG7_TRICA
tr|A0A139WDG8|A0A139WDG8_TRICA
tr|A0A139WDG9|A0A139WDG9_TRICA
tr|A0A139WDH3|A0A139WDH3_TRICA
tr|A0A139WDI3|A0A139WDI3_TRICA
tr|A0A139WDK2|A0A139WDK2_TRICA
tr|A0A139WDL1|A0A139WDL1_TRICA
tr|A0A139WDL2|A0A139WDL2_TRICA
tr|A0A139WDL5|A0A139WDL5_TRICA
tr|A0A139WDM9|A0A139WDM9_TRICA
tr|A0A139WDN4|A0A139WDN4_TRICA
tr|A0A139WDP3|A0A139WDP3_TRICA
tr|A0A139WDR6|A0A139WDR6_TRICA
tr|A0A139WDS1|A0A139WDS1_TRICA
tr|A0A139WDS4|A0A139WDS4_TRICA
tr|A0A139WDT7|A0A139WDT7_TRICA
tr|A0A139WDV3|A0A139WDV3_TRICA
tr|A0A139WDX5|A0A139WDX5_TRICA
tr|A0A139WE29|A0A139WE29_TRICA
tr|A0A139WE55|A0A139WE55_TRICA
tr|A0A139WE56|A0A139WE56_TRICA
tr|A0A139WE59|A0A139WE59_TRICA
tr|A0A139WE72|A0A139WE72_TRICA
tr|A0A139WE73|A0A139WE73_TRICA
tr|A0A139WE79|A0A139WE79_TRICA
tr|A0A139WE96|A0A139WE96_TRICA
tr|A0A139WEA0|A0A139WEA0_TRICA
tr|A0A139WEB7|A0A139WEB7_TRICA
tr|A0A139WEB8|A0A139WEB8_TRICA
tr|A0A139WED0|A0A139WED0_TRICA
tr|A0A139WEH3|A0A139WEH3_TRICA
tr|A0A139WEH5|A0A139WEH5_TRICA
tr|A0A139WEI3|A0A139WEI3_TRICA
tr|A0A139WEJ3|A0A139WEJ3_TRICA
tr|A0A139WEK0|A0A139WEK0_TRICA
tr|A0A139WEM0|A0A139WEM0_TRICA
tr|A0A139WEN0|A0A139WEN0_TRICA
tr|A0A139WEP6|A0A139WEP6_TRICA
tr|A0A139WEQ8|A0A139WEQ8_TRICA
tr|A0A139WER0|A0A139WER0_TRICA
tr|A0A139WER8|A0A139WER8_TRICA
tr|A0A139WER9|A0A139WER9_TRICA
tr|A0A139WES6|A0A139WES6_TRICA
tr|A0A139WET7|A0A139WET7_TRICA
tr|A0A139WEV9|A0A139WEV9_TRICA
tr|A0A139WEX0|A0A139WEX0_TRICA
tr|A0A139WEY2|A0A139WEY2_TRICA
tr|A0A139WEY3|A0A139WEY3_TRICA
tr|A0A139WEY7|A0A139WEY7_TRICA
tr|A0A139WEZ5|A0A139WEZ5_TRICA
tr|A0A139WF04|A0A139WF04_TRICA
tr|A0A139WF55|A0A139WF55_TRICA
tr|A0A139WF60|A0A139WF60_TRICA
tr|A0A139WF66|A0A139WF66_TRICA
tr|A0A139WF67|A0A139WF67_TRICA
tr|A0A139WF68|A0A139WF68_TRICA
tr|A0A139WF70|A0A139WF70_TRICA
tr|A0A139WF86|A0A139WF86_TRICA
tr|A0A139WF96|A0A139WF96_TRICA
tr|A0A139WFA0|A0A139WFA0_TRICA
tr|A0A139WFH1|A0A139WFH1_TRICA
tr|A0A139WFI3|A0A139WFI3_TRICA
tr|A0A139WFJ2|A0A139WFJ2_TRICA
tr|A0A139WFP0|A0A139WFP0_TRICA
tr|A0A139WFP5|A0A139WFP5_TRICA
tr|A0A139WFP7|A0A139WFP7_TRICA
tr|A0A139WFP9|A0A139WFP9_TRICA
tr|A0A139WFR1|A0A139WFR1_TRICA
tr|A0A139WFR8|A0A139WFR8_TRICA
tr|A0A139WFR9|A0A139WFR9_TRICA
tr|A0A139WFS2|A0A139WFS2_TRICA
tr|A0A139WFT4|A0A139WFT4_TRICA
tr|A0A139WFT6|A0A139WFT6_TRICA
tr|A0A139WFU5|A0A139WFU5_TRICA
tr|A0A139WFV5|A0A139WFV5_TRICA
tr|A0A139WFZ7|A0A139WFZ7_TRICA
tr|A0A139WG05|A0A139WG05_TRICA
tr|A0A139WG21|A0A139WG21_TRICA
tr|A0A139WG33|A0A139WG33_TRICA
tr|A0A139WG37|A0A139WG37_TRICA
tr|A0A139WG45|A0A139WG45_TRICA
tr|A0A139WG48|A0A139WG48_TRICA
tr|A0A139WG50|A0A139WG50_TRICA
tr|A0A139WG53|A0A139WG53_TRICA
tr|A0A139WG74|A0A139WG74_TRICA
tr|A0A139WG81|A0A139WG81_TRICA
tr|A0A139WG92|A0A139WG92_TRICA
tr|A0A139WG98|A0A139WG98_TRICA
tr|A0A139WG99|A0A139WG99_TRICA
tr|A0A139WGB1|A0A139WGB1_TRICA
tr|A0A139WGD8|A0A139WGD8_TRICA
tr|A0A139WGG9|A0A139WGG9_TRICA
tr|A0A139WGH8|A0A139WGH8_TRICA
tr|A0A139WGJ3|A0A139WGJ3_TRICA
tr|A0A139WGJ9|A0A139WGJ9_TRICA
tr|A0A139WGN8|A0A139WGN8_TRICA
tr|A0A139WGP7|A0A139WGP7_TRICA
tr|A0A139WGT8|A0A139WGT8_TRICA
tr|A0A139WGV0|A0A139WGV0_TRICA
tr|A0A139WGV3|A0A139WGV3_TRICA
tr|A0A139WGY2|A0A139WGY2_TRICA
tr|A0A139WGZ3|A0A139WGZ3_TRICA
tr|A0A139WGZ5|A0A139WGZ5_TRICA
tr|A0A139WH07|A0A139WH07_TRICA
tr|A0A139WH08|A0A139WH08_TRICA
tr|A0A139WH47|A0A139WH47_TRICA
tr|A0A139WH49|A0A139WH49_TRICA
tr|A0A139WH53|A0A139WH53_TRICA
tr|A0A139WH56|A0A139WH56_TRICA
tr|A0A139WH61|A0A139WH61_TRICA
tr|A0A139WH73|A0A139WH73_TRICA
tr|A0A139WHA6|A0A139WHA6_TRICA
tr|A0A139WHC5|A0A139WHC5_TRICA
tr|A0A139WHH0|A0A139WHH0_TRICA
tr|A0A139WHH4|A0A139WHH4_TRICA
tr|A0A139WHI3|A0A139WHI3_TRICA
tr|A0A139WHN0|A0A139WHN0_TRICA
tr|A0A139WHN1|A0A139WHN1_TRICA
tr|A0A139WHS0|A0A139WHS0_TRICA
tr|A0A139WHS5|A0A139WHS5_TRICA
tr|A0A139WHT0|A0A139WHT0_TRICA
tr|A0A139WHV3|A0A139WHV3_TRICA
tr|A0A139WHV4|A0A139WHV4_TRICA
tr|A0A139WI15|A0A139WI15_TRICA
tr|A0A139WI33|A0A139WI33_TRICA
tr|A0A139WI38|A0A139WI38_TRICA
tr|A0A139WI60|A0A139WI60_TRICA
tr|A0A139WI66|A0A139WI66_TRICA
tr|A0A139WI69|A0A139WI69_TRICA
tr|A0A139WI72|A0A139WI72_TRICA
tr|A0A139WI83|A0A139WI83_TRICA
tr|A0A139WIA1|A0A139WIA1_TRICA
tr|A0A139WIA4|A0A139WIA4_TRICA
tr|A0A139WIA7|A0A139WIA7_TRICA
tr|A0A139WIB3|A0A139WIB3_TRICA
tr|A0A139WIB9|A0A139WIB9_TRICA
tr|A0A139WIE2|A0A139WIE2_TRICA
tr|A0A139WIF9|A0A139WIF9_TRICA
tr|A0A139WIH9|A0A139WIH9_TRICA
tr|A0A139WII3|A0A139WII3_TRICA
tr|A0A139WIJ1|A0A139WIJ1_TRICA
tr|A0A139WIK2|A0A139WIK2_TRICA
tr|A0A139WIL2|A0A139WIL2_TRICA
tr|A0A139WIL3|A0A139WIL3_TRICA
tr|A0A139WIM2|A0A139WIM2_TRICA
tr|A0A139WIM7|A0A139WIM7_TRICA
tr|A0A139WIN9|A0A139WIN9_TRICA
tr|A0A139WIP6|A0A139WIP6_TRICA
tr|A0A139WIR3|A0A139WIR3_TRICA
tr|A0A139WIS1|A0A139WIS1_TRICA
tr|A0A139WIT8|A0A139WIT8_TRICA
tr|A0A139WIV4|A0A139WIV4_TRICA
tr|A0A139WIV5|A0A139WIV5_TRICA
tr|A0A139WIX1|A0A139WIX1_TRICA
tr|A0A139WIY1|A0A139WIY1_TRICA
tr|A0A139WIY3|A0A139WIY3_TRICA
tr|A0A139WIY9|A0A139WIY9_TRICA
tr|A0A139WIZ2|A0A139WIZ2_TRICA
tr|A0A139WIZ5|A0A139WIZ5_TRICA
tr|A0A139WJ03|A0A139WJ03_TRICA
tr|A0A139WJ07|A0A139WJ07_TRICA
tr|A0A139WJ15|A0A139WJ15_TRICA
tr|A0A139WJ35|A0A139WJ35_TRICA
tr|A0A139WJ42|A0A139WJ42_TRICA
tr|A0A139WJ43|A0A139WJ43_TRICA
tr|A0A139WJ53|A0A139WJ53_TRICA
tr|A0A139WJ58|A0A139WJ58_TRICA
tr|A0A139WJ61|A0A139WJ61_TRICA
tr|A0A139WJ67|A0A139WJ67_TRICA
tr|A0A139WJ75|A0A139WJ75_TRICA
tr|A0A139WJ94|A0A139WJ94_TRICA
tr|A0A139WJA0|A0A139WJA0_TRICA
tr|A0A139WJB6|A0A139WJB6_TRICA
tr|A0A139WJC3|A0A139WJC3_TRICA
tr|A0A139WJE9|A0A139WJE9_TRICA
tr|A0A139WJF0|A0A139WJF0_TRICA
tr|A0A139WJG5|A0A139WJG5_TRICA
tr|A0A139WJH6|A0A139WJH6_TRICA
tr|A0A139WJI9|A0A139WJI9_TRICA
tr|A0A139WJJ9|A0A139WJJ9_TRICA
tr|A0A139WJK2|A0A139WJK2_TRICA
tr|A0A139WJK7|A0A139WJK7_TRICA
tr|A0A139WJL3|A0A139WJL3_TRICA
tr|A0A139WJN3|A0A139WJN3_TRICA
tr|A0A139WJN7|A0A139WJN7_TRICA
tr|A0A139WJR2|A0A139WJR2_TRICA
tr|A0A139WJR3|A0A139WJR3_TRICA
tr|A0A139WJR6|A0A139WJR6_TRICA
tr|A0A139WJR9|A0A139WJR9_TRICA
tr|A0A139WJT2|A0A139WJT2_TRICA
tr|A0A139WJT8|A0A139WJT8_TRICA
tr|A0A139WJT9|A0A139WJT9_TRICA
tr|A0A139WJU2|A0A139WJU2_TRICA
tr|A0A139WJU3|A0A139WJU3_TRICA
tr|A0A139WJW6|A0A139WJW6_TRICA
tr|A0A139WJW7|A0A139WJW7_TRICA
tr|A0A139WJX6|A0A139WJX6_TRICA
tr|A0A139WJY2|A0A139WJY2_TRICA
tr|A0A139WJY9|A0A139WJY9_TRICA
tr|A0A139WJZ1|A0A139WJZ1_TRICA
tr|A0A139WK10|A0A139WK10_TRICA
tr|A0A139WK23|A0A139WK23_TRICA
tr|A0A139WK29|A0A139WK29_TRICA
tr|A0A139WK71|A0A139WK71_TRICA
tr|A0A139WKA0|A0A139WKA0_TRICA
tr|A0A139WKA5|A0A139WKA5_TRICA
tr|A0A139WKA8|A0A139WKA8_TRICA
tr|A0A139WKB3|A0A139WKB3_TRICA
tr|A0A139WKB4|A0A139WKB4_TRICA
tr|A0A139WKB7|A0A139WKB7_TRICA
tr|A0A139WKD5|A0A139WKD5_TRICA
tr|A0A139WKG4|A0A139WKG4_TRICA
tr|A0A139WKH0|A0A139WKH0_TRICA
tr|A0A139WKI7|A0A139WKI7_TRICA
tr|A0A139WKK4|A0A139WKK4_TRICA
tr|A0A139WKL2|A0A139WKL2_TRICA
tr|A0A139WKN1|A0A139WKN1_TRICA
tr|A0A139WKP1|A0A139WKP1_TRICA
tr|A0A139WKT1|A0A139WKT1_TRICA
tr|A0A139WKT4|A0A139WKT4_TRICA
tr|A0A139WKX9|A0A139WKX9_TRICA
tr|A0A139WKY0|A0A139WKY0_TRICA
tr|A0A139WKZ6|A0A139WKZ6_TRICA
tr|A0A139WL01|A0A139WL01_TRICA
tr|A0A139WL05|A0A139WL05_TRICA
tr|A0A139WL12|A0A139WL12_TRICA
tr|A0A139WL13|A0A139WL13_TRICA
tr|A0A139WL44|A0A139WL44_TRICA
tr|A0A139WL48|A0A139WL48_TRICA
tr|A0A139WL62|A0A139WL62_TRICA
tr|A0A139WL74|A0A139WL74_TRICA
tr|A0A139WLA7|A0A139WLA7_TRICA
tr|A0A139WLB1|A0A139WLB1_TRICA
tr|A0A139WLB5|A0A139WLB5_TRICA
tr|A0A139WLC7|A0A139WLC7_TRICA
tr|A0A139WLD5|A0A139WLD5_TRICA
tr|A0A139WLE1|A0A139WLE1_TRICA
tr|A0A139WLF7|A0A139WLF7_TRICA
tr|A0A139WLG3|A0A139WLG3_TRICA
tr|A0A139WLI2|A0A139WLI2_TRICA
tr|A0A139WLJ3|A0A139WLJ3_TRICA
tr|A0A139WLK0|A0A139WLK0_TRICA
tr|A0A139WLN1|A0A139WLN1_TRICA
tr|A0A139WLN4|A0A139WLN4_TRICA
tr|A0A139WLN5|A0A139WLN5_TRICA
tr|A0A139WLP2|A0A139WLP2_TRICA
tr|A0A139WLR1|A0A139WLR1_TRICA
tr|A0A139WLR9|A0A139WLR9_TRICA
tr|A0A139WLU5|A0A139WLU5_TRICA
tr|A0A139WLW0|A0A139WLW0_TRICA
tr|A0A139WLZ5|A0A139WLZ5_TRICA
tr|A0A139WM16|A0A139WM16_TRICA
tr|A0A139WM27|A0A139WM27_TRICA
tr|A0A139WM28|A0A139WM28_TRICA
tr|A0A139WM53|A0A139WM53_TRICA
tr|A0A139WM59|A0A139WM59_TRICA
tr|A0A139WM77|A0A139WM77_TRICA
tr|A0A139WM82|A0A139WM82_TRICA
tr|A0A139WMA4|A0A139WMA4_TRICA
tr|A0A139WMB3|A0A139WMB3_TRICA
tr|A0A139WMD1|A0A139WMD1_TRICA
tr|A0A139WMD4|A0A139WMD4_TRICA
tr|A0A139WME8|A0A139WME8_TRICA
tr|A0A139WMH0|A0A139WMH0_TRICA
tr|A0A139WMH2|A0A139WMH2_TRICA
tr|A0A139WMH6|A0A139WMH6_TRICA
tr|A0A139WMK6|A0A139WMK6_TRICA
tr|A0A139WMK9|A0A139WMK9_TRICA
tr|A0A139WMQ0|A0A139WMQ0_TRICA
tr|A0A139WMQ7|A0A139WMQ7_TRICA
tr|A0A139WMR2|A0A139WMR2_TRICA
tr|A0A139WMS9|A0A139WMS9_TRICA
tr|A0A139WMZ4|A0A139WMZ4_TRICA
tr|A0A139WMZ9|A0A139WMZ9_TRICA
tr|A0A139WN08|A0A139WN08_TRICA
tr|A0A139WN09|A0A139WN09_TRICA
tr|A0A139WN13|A0A139WN13_TRICA
tr|A0A139WN17|A0A139WN17_TRICA
tr|A0A139WN43|A0A139WN43_TRICA
tr|A0A139WN48|A0A139WN48_TRICA
tr|A0A139WN56|A0A139WN56_TRICA
tr|A0A139WN57|A0A139WN57_TRICA
tr|A0A139WN77|A0A139WN77_TRICA
tr|A0A139WNA5|A0A139WNA5_TRICA
tr|A0A139WNB1|A0A139WNB1_TRICA
tr|A0A139WNB3|A0A139WNB3_TRICA
tr|A0A139WNB9|A0A139WNB9_TRICA
tr|A0A139WNC6|A0A139WNC6_TRICA
tr|A0A139WNC9|A0A139WNC9_TRICA
tr|A0A139WNF4|A0A139WNF4_TRICA
tr|A0A139WNF8|A0A139WNF8_TRICA
tr|A0A139WNF9|A0A139WNF9_TRICA
tr|A0A139WNI1|A0A139WNI1_TRICA
tr|A0A139WNI6|A0A139WNI6_TRICA
tr|A0A139WNI7|A0A139WNI7_TRICA
tr|A0A139WNK7|A0A139WNK7_TRICA
tr|A0A139WNL2|A0A139WNL2_TRICA
tr|A0A139WNP5|A0A139WNP5_TRICA
tr|A0A139WNP6|A0A139WNP6_TRICA
tr|A0A139WNP8|A0A139WNP8_TRICA
tr|A0A139WNS8|A0A139WNS8_TRICA
tr|A0A139WNW6|A0A139WNW6_TRICA
tr|A0A139WNW9|A0A139WNW9_TRICA
tr|A0A139WNX1|A0A139WNX1_TRICA
tr|A0A139WNY2|A0A139WNY2_TRICA
tr|A0A139WNY6|A0A139WNY6_TRICA
tr|A0A139WNY8|A0A139WNY8_TRICA
tr|A0A139WP07|A0A139WP07_TRICA
tr|A0A139WP18|A0A139WP18_TRICA
tr|A0A139WP27|A0A139WP27_TRICA
tr|A0A139WP37|A0A139WP37_TRICA
tr|A0A139WP41|A0A139WP41_TRICA
tr|A0A139WP47|A0A139WP47_TRICA
tr|A0A139WP78|A0A139WP78_TRICA
tr|A0A139WPA9|A0A139WPA9_TRICA
tr|A0A139WPD6|A0A139WPD6_TRICA
tr|A0A139WPH5|A0A139WPH5_TRICA
tr|A0A139WPK8|A0A139WPK8_TRICA
tr|A0A139WPM1|A0A139WPM1_TRICA
tr|A0A139WPM3|A0A139WPM3_TRICA
tr|A0A139WPM5|A0A139WPM5_TRICA
tr|A0A139WPN2|A0A139WPN2_TRICA
tr|A0A139WPN6|A0A139WPN6_TRICA
tr|A0A139WPQ6|A0A139WPQ6_TRICA
tr|A0A139WPS9|A0A139WPS9_TRICA
tr|A1YR30|A1YR30_TRICA
tr|A8DIU7|A8DIU7_TRICA
tr|A9X5H6|A9X5H6_TRICA
tr|D1MAI3|D1MAI3_TRICA
tr|D1MAI5|D1MAI5_TRICA
tr|D1ZZ99|D1ZZ99_TRICA
tr|D1ZZE6|D1ZZE6_TRICA
tr|D1ZZH1|D1ZZH1_TRICA
tr|D1ZZH9|D1ZZH9_TRICA
tr|D1ZZJ7|D1ZZJ7_TRICA
tr|D1ZZK0|D1ZZK0_TRICA
tr|D1ZZK1|D1ZZK1_TRICA
tr|D1ZZM1|D1ZZM1_TRICA
tr|D1ZZN3|D1ZZN3_TRICA
tr|D1ZZR3|D1ZZR3_TRICA
tr|D1ZZR8|D1ZZR8_TRICA
tr|D1ZZT5|D1ZZT5_TRICA
tr|D1ZZU5|D1ZZU5_TRICA
tr|D1ZZV2|D1ZZV2_TRICA
tr|D1ZZX0|D1ZZX0_TRICA
tr|D1ZZY5|D1ZZY5_TRICA
tr|D2A014|D2A014_TRICA
tr|D2A030|D2A030_TRICA
tr|D2A033|D2A033_TRICA
tr|D2A058|D2A058_TRICA
tr|D2A091|D2A091_TRICA
tr|D2A0C3|D2A0C3_TRICA
tr|D2A0E1|D2A0E1_TRICA
tr|D2A0E6|D2A0E6_TRICA
tr|D2A0F3|D2A0F3_TRICA
tr|D2A0H0|D2A0H0_TRICA
tr|D2A0I0|D2A0I0_TRICA
tr|D2A0L8|D2A0L8_TRICA
tr|D2A0M5|D2A0M5_TRICA
tr|D2A0M7|D2A0M7_TRICA
tr|D2A0N0|D2A0N0_TRICA
tr|D2A0N4|D2A0N4_TRICA
tr|D2A0N7|D2A0N7_TRICA
tr|D2A0S2|D2A0S2_TRICA
tr|D2A0T3|D2A0T3_TRICA
tr|D2A0U1|D2A0U1_TRICA
tr|D2A0U8|D2A0U8_TRICA
tr|D2A0V3|D2A0V3_TRICA
tr|D2A0W4|D2A0W4_TRICA
tr|D2A0X8|D2A0X8_TRICA
tr|D2A105|D2A105_TRICA
tr|D2A114|D2A114_TRICA
tr|D2A125|D2A125_TRICA
tr|D2A148|D2A148_TRICA
tr|D2A192|D2A192_TRICA
tr|D2A1E1|D2A1E1_TRICA
tr|D2A1E7|D2A1E7_TRICA
tr|D2A1F1|D2A1F1_TRICA
tr|D2A1F3|D2A1F3_TRICA
tr|D2A1F4|D2A1F4_TRICA
tr|D2A1H5|D2A1H5_TRICA
tr|D2A1I0|D2A1I0_TRICA
tr|D2A1K4|D2A1K4_TRICA
tr|D2A1L6|D2A1L6_TRICA
tr|D2A1N8|D2A1N8_TRICA
tr|D2A1P7|D2A1P7_TRICA
tr|D2A1P8|D2A1P8_TRICA
tr|D2A1Q0|D2A1Q0_TRICA
tr|D2A1Q3|D2A1Q3_TRICA
tr|D2A1S4|D2A1S4_TRICA
tr|D2A1T3|D2A1T3_TRICA
tr|D2A1U2|D2A1U2_TRICA
tr|D2A1V4|D2A1V4_TRICA
tr|D2A1V6|D2A1V6_TRICA
tr|D2A1V8|D2A1V8_TRICA
tr|D2A1W0|D2A1W0_TRICA
tr|D2A1X3|D2A1X3_TRICA
tr|D2A1Y5|D2A1Y5_TRICA
tr|D2A207|D2A207_TRICA
tr|D2A215|D2A215_TRICA
tr|D2A233|D2A233_TRICA
tr|D2A239|D2A239_TRICA
tr|D2A253|D2A253_TRICA
tr|D2A284|D2A284_TRICA
tr|D2A298|D2A298_TRICA
tr|D2A2B3|D2A2B3_TRICA
tr|D2A2C4|D2A2C4_TRICA
tr|D2A2C5|D2A2C5_TRICA
tr|D2A2C6|D2A2C6_TRICA
tr|D2A2F7|D2A2F7_TRICA
tr|D2A2H1|D2A2H1_TRICA
tr|D2A2H2|D2A2H2_TRICA
tr|D2A2I0|D2A2I0_TRICA
tr|D2A2I6|D2A2I6_TRICA
tr|D2A2K2|D2A2K2_TRICA
tr|D2A2L9|D2A2L9_TRICA
tr|D2A2M1|D2A2M1_TRICA
tr|D2A2M8|D2A2M8_TRICA
tr|D2A2P5|D2A2P5_TRICA
tr|D2A2Q2|D2A2Q2_TRICA
tr|D2A2S6|D2A2S6_TRICA
tr|D2A2T0|D2A2T0_TRICA
tr|D2A2V9|D2A2V9_TRICA
tr|D2A2W7|D2A2W7_TRICA
tr|D2A2W8|D2A2W8_TRICA
tr|D2A2X7|D2A2X7_TRICA
tr|D2A309|D2A309_TRICA
tr|D2A331|D2A331_TRICA
tr|D2A332|D2A332_TRICA
tr|D2A336|D2A336_TRICA
tr|D2A337|D2A337_TRICA
tr|D2A339|D2A339_TRICA
tr|D2A341|D2A341_TRICA
tr|D2A342|D2A342_TRICA
tr|D2A353|D2A353_TRICA
tr|D2A355|D2A355_TRICA
tr|D2A361|D2A361_TRICA
tr|D2A393|D2A393_TRICA
tr|D2A396|D2A396_TRICA
tr|D2A397|D2A397_TRICA
tr|D2A3A2|D2A3A2_TRICA
tr|D2A3A3|D2A3A3_TRICA
tr|D2A3A5|D2A3A5_TRICA
tr|D2A3A6|D2A3A6_TRICA
tr|D2A3B9|D2A3B9_TRICA
tr|D2A3C6|D2A3C6_TRICA
tr|D2A3E0|D2A3E0_TRICA
tr|D2A3E5|D2A3E5_TRICA
tr|D2A3E9|D2A3E9_TRICA
tr|D2A3F0|D2A3F0_TRICA
tr|D2A3G4|D2A3G4_TRICA
tr|D2A3G9|D2A3G9_TRICA
tr|D2A3H1|D2A3H1_TRICA
tr|D2A3H5|D2A3H5_TRICA
tr|D2A3I5|D2A3I5_TRICA
tr|D2A3L2|D2A3L2_TRICA
tr|D2A3L3|D2A3L3_TRICA
tr|D2A3Q6|D2A3Q6_TRICA
tr|D2A3S1|D2A3S1_TRICA
tr|D2A3T2|D2A3T2_TRICA
tr|D2A3T6|D2A3T6_TRICA
tr|D2A3V7|D2A3V7_TRICA
tr|D2A3Z2|D2A3Z2_TRICA
tr|D2A423|D2A423_TRICA
tr|D2A437|D2A437_TRICA
tr|D2A438|D2A438_TRICA
tr|D2A445|D2A445_TRICA
tr|D2A447|D2A447_TRICA
tr|D2A457|D2A457_TRICA
tr|D2A461|D2A461_TRICA
tr|D2A470|D2A470_TRICA
tr|D2A490|D2A490_TRICA
tr|D2A496|D2A496_TRICA
tr|D2A4A3|D2A4A3_TRICA
tr|D2A4B8|D2A4B8_TRICA
tr|D2A4C5|D2A4C5_TRICA
tr|D2A4C6|D2A4C6_TRICA
tr|D2A4C9|D2A4C9_TRICA
tr|D2A4E9|D2A4E9_TRICA
tr|D2A4H7|D2A4H7_TRICA
tr|D2A4L3|D2A4L3_TRICA
tr|D2A4M1|D2A4M1_TRICA
tr|D2A4P6|D2A4P6_TRICA
tr|D2A4Q7|D2A4Q7_TRICA
tr|D2A4S7|D2A4S7_TRICA
tr|D2A4T0|D2A4T0_TRICA
tr|D2A4U2|D2A4U2_TRICA
tr|D2A4W1|D2A4W1_TRICA
tr|D2A4W2|D2A4W2_TRICA
tr|D2A4W4|D2A4W4_TRICA
tr|D2A4X1|D2A4X1_TRICA
tr|D2A519|D2A519_TRICA
tr|D2A537|D2A537_TRICA
tr|D2A553|D2A553_TRICA
tr|D2A554|D2A554_TRICA
tr|D2A555|D2A555_TRICA
tr|D2A561|D2A561_TRICA
tr|D2A563|D2A563_TRICA
tr|D2A565|D2A565_TRICA
tr|D2A593|D2A593_TRICA
tr|D2A5A4|D2A5A4_TRICA
tr|D2A5G5|D2A5G5_TRICA
tr|D2A5G8|D2A5G8_TRICA
tr|D2A5L7|D2A5L7_TRICA
tr|D2A5L8|D2A5L8_TRICA
tr|D2A5N6|D2A5N6_TRICA
tr|D2A5R9|D2A5R9_TRICA
tr|D2A5W3|D2A5W3_TRICA
tr|D2A5W7|D2A5W7_TRICA
tr|D2A616|D2A616_TRICA
tr|D2A624|D2A624_TRICA
tr|D2A637|D2A637_TRICA
tr|D2A649|D2A649_TRICA
tr|D2A658|D2A658_TRICA
tr|D2A667|D2A667_TRICA
tr|D2A688|D2A688_TRICA
tr|D2A695|D2A695_TRICA
tr|D2A6B3|D2A6B3_TRICA
tr|D2A6C2|D2A6C2_TRICA
tr|D2A6E1|D2A6E1_TRICA
tr|D2A6F0|D2A6F0_TRICA
tr|D2A6J1|D2A6J1_TRICA
tr|D2CFX3|D2CFX3_TRICA
tr|D2CG06|D2CG06_TRICA
tr|D2CG40|D2CG40_TRICA
tr|D2CG51|D2CG51_TRICA
tr|D2CG52|D2CG52_TRICA
tr|D2CG53|D2CG53_TRICA
tr|D6W683|D6W683_TRICA
tr|D6W685|D6W685_TRICA
tr|D6W696|D6W696_TRICA
tr|D6W6B3|D6W6B3_TRICA
tr|D6W6B4|D6W6B4_TRICA
tr|D6W6B8|D6W6B8_TRICA
tr|D6W6D1|D6W6D1_TRICA
tr|D6W6G0|D6W6G0_TRICA
tr|D6W6G5|D6W6G5_TRICA
tr|D6W6H4|D6W6H4_TRICA
tr|D6W6H6|D6W6H6_TRICA
tr|D6W6H7|D6W6H7_TRICA
tr|D6W6I6|D6W6I6_TRICA
tr|D6W6J4|D6W6J4_TRICA
tr|D6W6L2|D6W6L2_TRICA
tr|D6W6L4|D6W6L4_TRICA
tr|D6W6L5|D6W6L5_TRICA
tr|D6W6M6|D6W6M6_TRICA
tr|D6W6N3|D6W6N3_TRICA
tr|D6W6R5|D6W6R5_TRICA
tr|D6W6S6|D6W6S6_TRICA
tr|D6W6T0|D6W6T0_TRICA
tr|D6W6W0|D6W6W0_TRICA
tr|D6W6W2|D6W6W2_TRICA
tr|D6W6X0|D6W6X0_TRICA
tr|D6W707|D6W707_TRICA
tr|D6W721|D6W721_TRICA
tr|D6W722|D6W722_TRICA
tr|D6W728|D6W728_TRICA
tr|D6W749|D6W749_TRICA
tr|D6W7G2|D6W7G2_TRICA
tr|D6W7H8|D6W7H8_TRICA
tr|D6W7J1|D6W7J1_TRICA
tr|D6W7J2|D6W7J2_TRICA
tr|D6W7J3|D6W7J3_TRICA
tr|D6W7P7|D6W7P7_TRICA
tr|D6W7Q4|D6W7Q4_TRICA
tr|D6W7S0|D6W7S0_TRICA
tr|D6W7S5|D6W7S5_TRICA
tr|D6W7S8|D6W7S8_TRICA
tr|D6W7T8|D6W7T8_TRICA
tr|D6W832|D6W832_TRICA
tr|D6W847|D6W847_TRICA
tr|D6W860|D6W860_TRICA
tr|D6W861|D6W861_TRICA
tr|D6W876|D6W876_TRICA
tr|D6W8E4|D6W8E4_TRICA
tr|D6W8F3|D6W8F3_TRICA
tr|D6W8G9|D6W8G9_TRICA
tr|D6W8H2|D6W8H2_TRICA
tr|D6W8K3|D6W8K3_TRICA
tr|D6W8L8|D6W8L8_TRICA
tr|D6W8M0|D6W8M0_TRICA
tr|D6W8M4|D6W8M4_TRICA
tr|D6W8N6|D6W8N6_TRICA
tr|D6W8S6|D6W8S6_TRICA
tr|D6W8T4|D6W8T4_TRICA
tr|D6W8Y3|D6W8Y3_TRICA
tr|D6W935|D6W935_TRICA
tr|D6W9C2|D6W9C2_TRICA
tr|D6W9D3|D6W9D3_TRICA
tr|D6W9D7|D6W9D7_TRICA
tr|D6W9F4|D6W9F4_TRICA
tr|D6W9G3|D6W9G3_TRICA
tr|D6W9I5|D6W9I5_TRICA
tr|D6W9K7|D6W9K7_TRICA
tr|D6W9L3|D6W9L3_TRICA
tr|D6W9L7|D6W9L7_TRICA
tr|D6W9N6|D6W9N6_TRICA
tr|D6W9P0|D6W9P0_TRICA
tr|D6W9T4|D6W9T4_TRICA
tr|D6W9T5|D6W9T5_TRICA
tr|D6W9U3|D6W9U3_TRICA
tr|D6W9U8|D6W9U8_TRICA
tr|D6W9V3|D6W9V3_TRICA
tr|D6W9Y6|D6W9Y6_TRICA
tr|D6W9Y8|D6W9Y8_TRICA
tr|D6WA10|D6WA10_TRICA
tr|D6WA32|D6WA32_TRICA
tr|D6WA59|D6WA59_TRICA
tr|D6WA83|D6WA83_TRICA
tr|D6WA87|D6WA87_TRICA
tr|D6WAC0|D6WAC0_TRICA
tr|D6WAD1|D6WAD1_TRICA
tr|D6WAD2|D6WAD2_TRICA
tr|D6WAE6|D6WAE6_TRICA
tr|D6WAF8|D6WAF8_TRICA
tr|D6WAG8|D6WAG8_TRICA
tr|D6WAG9|D6WAG9_TRICA
tr|D6WAI0|D6WAI0_TRICA
tr|D6WAI2|D6WAI2_TRICA
tr|D6WAI8|D6WAI8_TRICA
tr|D6WAJ3|D6WAJ3_TRICA
tr|D6WAK1|D6WAK1_TRICA
tr|D6WAM0|D6WAM0_TRICA
tr|D6WAM9|D6WAM9_TRICA
tr|D6WAN0|D6WAN0_TRICA
tr|D6WAP5|D6WAP5_TRICA
tr|D6WAP6|D6WAP6_TRICA
tr|D6WAU4|D6WAU4_TRICA
tr|D6WAV4|D6WAV4_TRICA
tr|D6WAY6|D6WAY6_TRICA
tr|D6WAY9|D6WAY9_TRICA
tr|D6WB04|D6WB04_TRICA
tr|D6WB06|D6WB06_TRICA
tr|D6WB07|D6WB07_TRICA
tr|D6WB55|D6WB55_TRICA
tr|D6WB57|D6WB57_TRICA
tr|D6WB76|D6WB76_TRICA
tr|D6WB84|D6WB84_TRICA
tr|D6WB85|D6WB85_TRICA
tr|D6WBA0|D6WBA0_TRICA
tr|D6WBC7|D6WBC7_TRICA
tr|D6WBE2|D6WBE2_TRICA
tr|D6WBH2|D6WBH2_TRICA
tr|D6WBH3|D6WBH3_TRICA
tr|D6WBH4|D6WBH4_TRICA
tr|D6WBI0|D6WBI0_TRICA
tr|D6WBJ6|D6WBJ6_TRICA
tr|D6WBJ7|D6WBJ7_TRICA
tr|D6WBR5|D6WBR5_TRICA
tr|D6WBS0|D6WBS0_TRICA
tr|D6WBS1|D6WBS1_TRICA
tr|D6WBV1|D6WBV1_TRICA
tr|D6WBV4|D6WBV4_TRICA
tr|D6WBV8|D6WBV8_TRICA
tr|D6WBV9|D6WBV9_TRICA
tr|D6WBY4|D6WBY4_TRICA
tr|D6WBY7|D6WBY7_TRICA
tr|D6WC06|D6WC06_TRICA
tr|D6WC18|D6WC18_TRICA
tr|D6WC19|D6WC19_TRICA
tr|D6WC36|D6WC36_TRICA
tr|D6WC37|D6WC37_TRICA
tr|D6WC59|D6WC59_TRICA
tr|D6WC72|D6WC72_TRICA
tr|D6WC75|D6WC75_TRICA
tr|D6WCD1|D6WCD1_TRICA
tr|D6WCF7|D6WCF7_TRICA
tr|D6WCH9|D6WCH9_TRICA
tr|D6WCJ2|D6WCJ2_TRICA
tr|D6WCK1|D6WCK1_TRICA
tr|D6WCK5|D6WCK5_TRICA
tr|D6WCL0|D6WCL0_TRICA
tr|D6WCL5|D6WCL5_TRICA
tr|D6WCM4|D6WCM4_TRICA
tr|D6WCN7|D6WCN7_TRICA
tr|D6WCQ2|D6WCQ2_TRICA
tr|D6WCR0|D6WCR0_TRICA
tr|D6WCU8|D6WCU8_TRICA
tr|D6WCX0|D6WCX0_TRICA
tr|D6WCX3|D6WCX3_TRICA
tr|D6WD10|D6WD10_TRICA
tr|D6WD11|D6WD11_TRICA
tr|D6WD42|D6WD42_TRICA
tr|D6WD73|D6WD73_TRICA
tr|D6WD74|D6WD74_TRICA
tr|D6WD77|D6WD77_TRICA
tr|D6WD79|D6WD79_TRICA
tr|D6WD84|D6WD84_TRICA
tr|D6WD86|D6WD86_TRICA
tr|D6WDA0|D6WDA0_TRICA
tr|D6WDA3|D6WDA3_TRICA
tr|D6WDB5|D6WDB5_TRICA
tr|D6WDB9|D6WDB9_TRICA
tr|D6WDC0|D6WDC0_TRICA
tr|D6WDH2|D6WDH2_TRICA
tr|D6WDJ3|D6WDJ3_TRICA
tr|D6WDJ8|D6WDJ8_TRICA
tr|D6WDM1|D6WDM1_TRICA
tr|D6WDM2|D6WDM2_TRICA
tr|D6WDN4|D6WDN4_TRICA
tr|D6WDN8|D6WDN8_TRICA
tr|D6WDP7|D6WDP7_TRICA
tr|D6WDT9|D6WDT9_TRICA
tr|D6WDW6|D6WDW6_TRICA
tr|D6WE20|D6WE20_TRICA
tr|D6WE27|D6WE27_TRICA
tr|D6WE28|D6WE28_TRICA
tr|D6WE31|D6WE31_TRICA
tr|D6WE32|D6WE32_TRICA
tr|D6WE36|D6WE36_TRICA
tr|D6WE37|D6WE37_TRICA
tr|D6WE44|D6WE44_TRICA
tr|D6WE74|D6WE74_TRICA
tr|D6WE88|D6WE88_TRICA
tr|D6WEC3|D6WEC3_TRICA
tr|D6WEC7|D6WEC7_TRICA
tr|D6WEE2|D6WEE2_TRICA
tr|D6WEL1|D6WEL1_TRICA
tr|D6WEL3|D6WEL3_TRICA
tr|D6WEQ5|D6WEQ5_TRICA
tr|D6WEQ6|D6WEQ6_TRICA
tr|D6WET5|D6WET5_TRICA
tr|D6WET6|D6WET6_TRICA
tr|D6WET7|D6WET7_TRICA
tr|D6WEX8|D6WEX8_TRICA
tr|D6WEY3|D6WEY3_TRICA
tr|D6WEY5|D6WEY5_TRICA
tr|D6WEZ6|D6WEZ6_TRICA
tr|D6WF16|D6WF16_TRICA
tr|D6WF18|D6WF18_TRICA
tr|D6WF24|D6WF24_TRICA
tr|D6WF25|D6WF25_TRICA
tr|D6WF26|D6WF26_TRICA
tr|D6WF27|D6WF27_TRICA
tr|D6WF33|D6WF33_TRICA
tr|D6WF39|D6WF39_TRICA
tr|D6WF45|D6WF45_TRICA
tr|D6WF65|D6WF65_TRICA
tr|D6WF68|D6WF68_TRICA
tr|D6WF71|D6WF71_TRICA
tr|D6WF79|D6WF79_TRICA
tr|D6WF91|D6WF91_TRICA
tr|D6WF94|D6WF94_TRICA
tr|D6WF95|D6WF95_TRICA
tr|D6WF96|D6WF96_TRICA
tr|D6WFB3|D6WFB3_TRICA
tr|D6WFD1|D6WFD1_TRICA
tr|D6WFD3|D6WFD3_TRICA
tr|D6WFF1|D6WFF1_TRICA
tr|D6WFI4|D6WFI4_TRICA
tr|D6WFJ2|D6WFJ2_TRICA
tr|D6WFJ3|D6WFJ3_TRICA
tr|D6WFJ4|D6WFJ4_TRICA
tr|D6WFP2|D6WFP2_TRICA
tr|D6WFP4|D6WFP4_TRICA
tr|D6WFP5|D6WFP5_TRICA
tr|D6WFQ8|D6WFQ8_TRICA
tr|D6WFR0|D6WFR0_TRICA
tr|D6WFR5|D6WFR5_TRICA
tr|D6WFR6|D6WFR6_TRICA
tr|D6WFS2|D6WFS2_TRICA
tr|D6WFS3|D6WFS3_TRICA
tr|D6WFT8|D6WFT8_TRICA
tr|D6WFU5|D6WFU5_TRICA
tr|D6WFV4|D6WFV4_TRICA
tr|D6WFW8|D6WFW8_TRICA
tr|D6WFW9|D6WFW9_TRICA
tr|D6WFY6|D6WFY6_TRICA
tr|D6WG61|D6WG61_TRICA
tr|D6WG64|D6WG64_TRICA
tr|D6WG84|D6WG84_TRICA
tr|D6WGC2|D6WGC2_TRICA
tr|D6WGD1|D6WGD1_TRICA
tr|D6WGF3|D6WGF3_TRICA
tr|D6WGG1|D6WGG1_TRICA
tr|D6WGG2|D6WGG2_TRICA
tr|D6WGG3|D6WGG3_TRICA
tr|D6WGL9|D6WGL9_TRICA
tr|D6WGP1|D6WGP1_TRICA
tr|D6WGP9|D6WGP9_TRICA
tr|D6WGR1|D6WGR1_TRICA
tr|D6WGR7|D6WGR7_TRICA
tr|D6WGT7|D6WGT7_TRICA
tr|D6WGV8|D6WGV8_TRICA
tr|D6WGW0|D6WGW0_TRICA
tr|D6WGX2|D6WGX2_TRICA
tr|D6WGX7|D6WGX7_TRICA
tr|D6WH02|D6WH02_TRICA
tr|D6WH03|D6WH03_TRICA
tr|D6WH05|D6WH05_TRICA
tr|D6WH09|D6WH09_TRICA
tr|D6WH27|D6WH27_TRICA
tr|D6WH36|D6WH36_TRICA
tr|D6WH59|D6WH59_TRICA
tr|D6WH77|D6WH77_TRICA
tr|D6WH81|D6WH81_TRICA
tr|D6WH89|D6WH89_TRICA
tr|D6WH94|D6WH94_TRICA
tr|D6WHC1|D6WHC1_TRICA
tr|D6WHD2|D6WHD2_TRICA
tr|D6WHG0|D6WHG0_TRICA
tr|D6WHG3|D6WHG3_TRICA
tr|D6WHG6|D6WHG6_TRICA
tr|D6WHH9|D6WHH9_TRICA
tr|D6WHI1|D6WHI1_TRICA
tr|D6WHI3|D6WHI3_TRICA
tr|D6WHK4|D6WHK4_TRICA
tr|D6WHP5|D6WHP5_TRICA
tr|D6WHQ6|D6WHQ6_TRICA
tr|D6WHQ8|D6WHQ8_TRICA
tr|D6WHS8|D6WHS8_TRICA
tr|D6WHT3|D6WHT3_TRICA
tr|D6WHU1|D6WHU1_TRICA
tr|D6WHZ0|D6WHZ0_TRICA
tr|D6WI14|D6WI14_TRICA
tr|D6WI19|D6WI19_TRICA
tr|D6WI41|D6WI41_TRICA
tr|D6WI66|D6WI66_TRICA
tr|D6WI67|D6WI67_TRICA
tr|D6WI73|D6WI73_TRICA
tr|D6WI74|D6WI74_TRICA
tr|D6WI77|D6WI77_TRICA
tr|D6WI87|D6WI87_TRICA
tr|D6WIA9|D6WIA9_TRICA
tr|D6WIB3|D6WIB3_TRICA
tr|D6WIB5|D6WIB5_TRICA
tr|D6WID7|D6WID7_TRICA
tr|D6WIN7|D6WIN7_TRICA
tr|D6WIN8|D6WIN8_TRICA
tr|D6WIR2|D6WIR2_TRICA
tr|D6WIS8|D6WIS8_TRICA
tr|D6WIT5|D6WIT5_TRICA
tr|D6WIU0|D6WIU0_TRICA
tr|D6WIV1|D6WIV1_TRICA
tr|D6WIV2|D6WIV2_TRICA
tr|D6WIY8|D6WIY8_TRICA
tr|D6WJ26|D6WJ26_TRICA
tr|D6WJ44|D6WJ44_TRICA
tr|D6WJ56|D6WJ56_TRICA
tr|D6WJ67|D6WJ67_TRICA
tr|D6WJ98|D6WJ98_TRICA
tr|D6WJG2|D6WJG2_TRICA
tr|D6WJG8|D6WJG8_TRICA
tr|D6WJP7|D6WJP7_TRICA
tr|D6WJR1|D6WJR1_TRICA
tr|D6WJS9|D6WJS9_TRICA
tr|D6WJT2|D6WJT2_TRICA
tr|D6WJU5|D6WJU5_TRICA
tr|D6WJX8|D6WJX8_TRICA
tr|D6WJY8|D6WJY8_TRICA
tr|D6WK03|D6WK03_TRICA
tr|D6WK17|D6WK17_TRICA
tr|D6WK52|D6WK52_TRICA
tr|D6WK71|D6WK71_TRICA
tr|D6WK81|D6WK81_TRICA
tr|D6WK96|D6WK96_TRICA
tr|D6WKA9|D6WKA9_TRICA
tr|D6WKC6|D6WKC6_TRICA
tr|D6WKG1|D6WKG1_TRICA
tr|D6WKI2|D6WKI2_TRICA
tr|D6WKI3|D6WKI3_TRICA
tr|D6WKI4|D6WKI4_TRICA
tr|D6WKI6|D6WKI6_TRICA
tr|D6WKI9|D6WKI9_TRICA
tr|D6WKJ2|D6WKJ2_TRICA
tr|D6WKM2|D6WKM2_TRICA
tr|D6WKM9|D6WKM9_TRICA
tr|D6WKN5|D6WKN5_TRICA
tr|D6WKP1|D6WKP1_TRICA
tr|D6WKR0|D6WKR0_TRICA
tr|D6WKS0|D6WKS0_TRICA
tr|D6WKS1|D6WKS1_TRICA
tr|D6WKU0|D6WKU0_TRICA
tr|D6WKU8|D6WKU8_TRICA
tr|D6WKU9|D6WKU9_TRICA
tr|D6WKW6|D6WKW6_TRICA
tr|D6WKX4|D6WKX4_TRICA
tr|D6WKY9|D6WKY9_TRICA
tr|D6WKZ8|D6WKZ8_TRICA
tr|D6WL06|D6WL06_TRICA
tr|D6WL18|D6WL18_TRICA
tr|D6WL26|D6WL26_TRICA
tr|D6WL36|D6WL36_TRICA
tr|D6WL52|D6WL52_TRICA
tr|D6WL89|D6WL89_TRICA
tr|D6WL90|D6WL90_TRICA
tr|D6WL94|D6WL94_TRICA
tr|D6WLA5|D6WLA5_TRICA
tr|D6WLA6|D6WLA6_TRICA
tr|D6WLA9|D6WLA9_TRICA
tr|D6WLE4|D6WLE4_TRICA
tr|D6WLE7|D6WLE7_TRICA
tr|D6WLJ4|D6WLJ4_TRICA
tr|D6WLJ9|D6WLJ9_TRICA
tr|D6WLL1|D6WLL1_TRICA
tr|D6WLL2|D6WLL2_TRICA
tr|D6WLM3|D6WLM3_TRICA
tr|D6WLQ2|D6WLQ2_TRICA
tr|D6WLS1|D6WLS1_TRICA
tr|D6WLS4|D6WLS4_TRICA
tr|D6WLS5|D6WLS5_TRICA
tr|D6WLT1|D6WLT1_TRICA
tr|D6WLU4|D6WLU4_TRICA
tr|D6WLX8|D6WLX8_TRICA
tr|D6WLY8|D6WLY8_TRICA
tr|D6WLZ2|D6WLZ2_TRICA
tr|D6WLZ5|D6WLZ5_TRICA
tr|D6WLZ8|D6WLZ8_TRICA
tr|D6WM13|D6WM13_TRICA
tr|D6WM19|D6WM19_TRICA
tr|D6WM33|D6WM33_TRICA
tr|D6WM58|D6WM58_TRICA
tr|D6WME2|D6WME2_TRICA
tr|D6WME6|D6WME6_TRICA
tr|D6WMJ1|D6WMJ1_TRICA
tr|D6WMQ1|D6WMQ1_TRICA
tr|D6WMQ5|D6WMQ5_TRICA
tr|D6WMQ6|D6WMQ6_TRICA
tr|D6WMR3|D6WMR3_TRICA
tr|D6WMT6|D6WMT6_TRICA
tr|D6WMU1|D6WMU1_TRICA
tr|D6WMW1|D6WMW1_TRICA
tr|D6WMX5|D6WMX5_TRICA
tr|D6WMZ3|D6WMZ3_TRICA
tr|D6WN06|D6WN06_TRICA
tr|D6WN28|D6WN28_TRICA
tr|D6WN32|D6WN32_TRICA
tr|D6WN39|D6WN39_TRICA
tr|D6WN76|D6WN76_TRICA
tr|D6WNA3|D6WNA3_TRICA
tr|D6WND5|D6WND5_TRICA
tr|D6WNE2|D6WNE2_TRICA
tr|D6WNF1|D6WNF1_TRICA
tr|D6WNG5|D6WNG5_TRICA
tr|D6WNH4|D6WNH4_TRICA
tr|D6WNK7|D6WNK7_TRICA
tr|D6WNL7|D6WNL7_TRICA
tr|D6WNM2|D6WNM2_TRICA
tr|D6WNM8|D6WNM8_TRICA
tr|D6WNR7|D6WNR7_TRICA
tr|D6WNT5|D6WNT5_TRICA
tr|D6WNX9|D6WNX9_TRICA
tr|D6WNZ1|D6WNZ1_TRICA
tr|D6WP02|D6WP02_TRICA
tr|D6WP06|D6WP06_TRICA
tr|D6WP60|D6WP60_TRICA
tr|D6WP72|D6WP72_TRICA
tr|D6WP83|D6WP83_TRICA
tr|D6WP86|D6WP86_TRICA
tr|D6WPB7|D6WPB7_TRICA
tr|D6WPD2|D6WPD2_TRICA
tr|D6WPE9|D6WPE9_TRICA
tr|D6WPF0|D6WPF0_TRICA
tr|D6WPG2|D6WPG2_TRICA
tr|D6WPG3|D6WPG3_TRICA
tr|D6WPG4|D6WPG4_TRICA
tr|D6WPL2|D6WPL2_TRICA
tr|D6WPN8|D6WPN8_TRICA
tr|D6WPN9|D6WPN9_TRICA
tr|D6WPP6|D6WPP6_TRICA
tr|D6WPU4|D6WPU4_TRICA
tr|D6WPY5|D6WPY5_TRICA
tr|D6WQ18|D6WQ18_TRICA
tr|D6WQ60|D6WQ60_TRICA
tr|D6WQ71|D6WQ71_TRICA
tr|D6WQ72|D6WQ72_TRICA
tr|D6WQA3|D6WQA3_TRICA
tr|D6WQC1|D6WQC1_TRICA
tr|D6WQD6|D6WQD6_TRICA
tr|D6WQD7|D6WQD7_TRICA
tr|D6WQE6|D6WQE6_TRICA
tr|D6WQF6|D6WQF6_TRICA
tr|D6WQG1|D6WQG1_TRICA
tr|D6WQG5|D6WQG5_TRICA
tr|D6WQH9|D6WQH9_TRICA
tr|D6WQI3|D6WQI3_TRICA
tr|D6WQJ0|D6WQJ0_TRICA
tr|D6WQK0|D6WQK0_TRICA
tr|D6WQK7|D6WQK7_TRICA
tr|D6WQK8|D6WQK8_TRICA
tr|D6WQR3|D6WQR3_TRICA
tr|D6WQR8|D6WQR8_TRICA
tr|D6WQS3|D6WQS3_TRICA
tr|D6WQS6|D6WQS6_TRICA
tr|D6WQS9|D6WQS9_TRICA
tr|D6WQX7|D6WQX7_TRICA
tr|D6WQY5|D6WQY5_TRICA
tr|D6WQY7|D6WQY7_TRICA
tr|D6WR01|D6WR01_TRICA
tr|D6WR33|D6WR33_TRICA
tr|D6WR74|D6WR74_TRICA
tr|D6WRA6|D6WRA6_TRICA
tr|D6WRC2|D6WRC2_TRICA
tr|D6WRE3|D6WRE3_TRICA
tr|D6WRF0|D6WRF0_TRICA
tr|D6WRF7|D6WRF7_TRICA
tr|D6WRG1|D6WRG1_TRICA
tr|D6WRI2|D6WRI2_TRICA
tr|D6WRK7|D6WRK7_TRICA
tr|D6WRL5|D6WRL5_TRICA
tr|D6WRP0|D6WRP0_TRICA
tr|D6WRQ9|D6WRQ9_TRICA
tr|D6WRR7|D6WRR7_TRICA
tr|D6WRR8|D6WRR8_TRICA
tr|D6WRR9|D6WRR9_TRICA
tr|D6WRU8|D6WRU8_TRICA
tr|D6WRX8|D6WRX8_TRICA
tr|D6WRX9|D6WRX9_TRICA
tr|D6WRY2|D6WRY2_TRICA
tr|D6WRY7|D6WRY7_TRICA
tr|D6WRY8|D6WRY8_TRICA
tr|D6WRZ8|D6WRZ8_TRICA
tr|D6WRZ9|D6WRZ9_TRICA
tr|D6WS02|D6WS02_TRICA
tr|D6WS04|D6WS04_TRICA
tr|D6WS16|D6WS16_TRICA
tr|D6WS48|D6WS48_TRICA
tr|D6WS90|D6WS90_TRICA
tr|D6WS95|D6WS95_TRICA
tr|D6WSA4|D6WSA4_TRICA
tr|D6WSC1|D6WSC1_TRICA
tr|D6WSC2|D6WSC2_TRICA
tr|D6WSE7|D6WSE7_TRICA
tr|D6WSL9|D6WSL9_TRICA
tr|D6WSN5|D6WSN5_TRICA
tr|D6WSN6|D6WSN6_TRICA
tr|D6WSN8|D6WSN8_TRICA
tr|D6WSP0|D6WSP0_TRICA
tr|D6WSQ3|D6WSQ3_TRICA
tr|D6WSR5|D6WSR5_TRICA
tr|D6WSU5|D6WSU5_TRICA
tr|D6WSU9|D6WSU9_TRICA
tr|D6WSV9|D6WSV9_TRICA
tr|D6WSW2|D6WSW2_TRICA
tr|D6WSY8|D6WSY8_TRICA
tr|D6WT24|D6WT24_TRICA
tr|D6WT25|D6WT25_TRICA
tr|D6WT74|D6WT74_TRICA
tr|D6WT90|D6WT90_TRICA
tr|D6WTA2|D6WTA2_TRICA
tr|D6WTL1|D6WTL1_TRICA
tr|D6WTN2|D6WTN2_TRICA
tr|D6WTN6|D6WTN6_TRICA
tr|D6WTP3|D6WTP3_TRICA
tr|D6WTP9|D6WTP9_TRICA
tr|D6WTT0|D6WTT0_TRICA
tr|D6WTT1|D6WTT1_TRICA
tr|D6WTU1|D6WTU1_TRICA
tr|D6WTW6|D6WTW6_TRICA
tr|D6WTW9|D6WTW9_TRICA
tr|D6WTX7|D6WTX7_TRICA
tr|D6WTY5|D6WTY5_TRICA
tr|D6WU01|D6WU01_TRICA
tr|D6WU23|D6WU23_TRICA
tr|D6WU24|D6WU24_TRICA
tr|D6WU25|D6WU25_TRICA
tr|D6WU50|D6WU50_TRICA
tr|D6WU51|D6WU51_TRICA
tr|D6WU68|D6WU68_TRICA
tr|D6WU69|D6WU69_TRICA
tr|D6WUA2|D6WUA2_TRICA
tr|D6WUC7|D6WUC7_TRICA
tr|D6WUE0|D6WUE0_TRICA
tr|D6WUE4|D6WUE4_TRICA
tr|D6WUF5|D6WUF5_TRICA
tr|D6WUG3|D6WUG3_TRICA
tr|D6WUG7|D6WUG7_TRICA
tr|D6WUG8|D6WUG8_TRICA
tr|D6WUH9|D6WUH9_TRICA
tr|D6WUI1|D6WUI1_TRICA
tr|D6WUJ8|D6WUJ8_TRICA
tr|D6WUJ9|D6WUJ9_TRICA
tr|D6WUM0|D6WUM0_TRICA
tr|D6WUM1|D6WUM1_TRICA
tr|D6WUM5|D6WUM5_TRICA
tr|D6WUP8|D6WUP8_TRICA
tr|D6WUP9|D6WUP9_TRICA
tr|D6WUQ2|D6WUQ2_TRICA
tr|D6WUQ3|D6WUQ3_TRICA
tr|D6WUR8|D6WUR8_TRICA
tr|D6WUR9|D6WUR9_TRICA
tr|D6WUT7|D6WUT7_TRICA
tr|D6WUT8|D6WUT8_TRICA
tr|D6WUV3|D6WUV3_TRICA
tr|D6WUV9|D6WUV9_TRICA
tr|D6WUX3|D6WUX3_TRICA
tr|D6WUX7|D6WUX7_TRICA
tr|D6WUX8|D6WUX8_TRICA
tr|D6WUY5|D6WUY5_TRICA
tr|D6WUZ3|D6WUZ3_TRICA
tr|D6WUZ6|D6WUZ6_TRICA
tr|D6WUZ8|D6WUZ8_TRICA
tr|D6WV00|D6WV00_TRICA
tr|D6WV31|D6WV31_TRICA
tr|D6WV51|D6WV51_TRICA
tr|D6WV66|D6WV66_TRICA
tr|D6WVA3|D6WVA3_TRICA
tr|D6WVE8|D6WVE8_TRICA
tr|D6WVF5|D6WVF5_TRICA
tr|D6WVF9|D6WVF9_TRICA
tr|D6WVH3|D6WVH3_TRICA
tr|D6WVH4|D6WVH4_TRICA
tr|D6WVI0|D6WVI0_TRICA
tr|D6WVJ8|D6WVJ8_TRICA
tr|D6WVL5|D6WVL5_TRICA
tr|D6WVM4|D6WVM4_TRICA
tr|D6WVM6|D6WVM6_TRICA
tr|D6WVQ0|D6WVQ0_TRICA
tr|D6WVQ5|D6WVQ5_TRICA
tr|D6WVS5|D6WVS5_TRICA
tr|D6WVS8|D6WVS8_TRICA
tr|D6WVT6|D6WVT6_TRICA
tr|D6WVU0|D6WVU0_TRICA
tr|D6WVU3|D6WVU3_TRICA
tr|D6WVV4|D6WVV4_TRICA
tr|D6WVX0|D6WVX0_TRICA
tr|D6WVY8|D6WVY8_TRICA
tr|D6WVZ0|D6WVZ0_TRICA
tr|D6WW03|D6WW03_TRICA
tr|D6WW04|D6WW04_TRICA
tr|D6WW22|D6WW22_TRICA
tr|D6WW23|D6WW23_TRICA
tr|D6WW27|D6WW27_TRICA
tr|D6WW28|D6WW28_TRICA
tr|D6WW29|D6WW29_TRICA
tr|D6WW31|D6WW31_TRICA
tr|D6WW47|D6WW47_TRICA
tr|D6WW56|D6WW56_TRICA
tr|D6WW63|D6WW63_TRICA
tr|D6WWA6|D6WWA6_TRICA
tr|D6WWB9|D6WWB9_TRICA
tr|D6WWC6|D6WWC6_TRICA
tr|D6WWC7|D6WWC7_TRICA
tr|D6WWD8|D6WWD8_TRICA
tr|D6WWI3|D6WWI3_TRICA
tr|D6WWI6|D6WWI6_TRICA
tr|D6WWI9|D6WWI9_TRICA
tr|D6WWJ0|D6WWJ0_TRICA
tr|D6WWM3|D6WWM3_TRICA
tr|D6WWM7|D6WWM7_TRICA
tr|D6WWN1|D6WWN1_TRICA
tr|D6WWS9|D6WWS9_TRICA
tr|D6WWT9|D6WWT9_TRICA
tr|D6WWU6|D6WWU6_TRICA
tr|D6WWV5|D6WWV5_TRICA
tr|D6WWW4|D6WWW4_TRICA
tr|D6WWW6|D6WWW6_TRICA
tr|D6WWY6|D6WWY6_TRICA
tr|D6WX06|D6WX06_TRICA
tr|D6WX22|D6WX22_TRICA
tr|D6WX35|D6WX35_TRICA
tr|D6WX89|D6WX89_TRICA
tr|D6WXB8|D6WXB8_TRICA
tr|D6WXF4|D6WXF4_TRICA
tr|D6WXF7|D6WXF7_TRICA
tr|D6WXF8|D6WXF8_TRICA
tr|D6WXH6|D6WXH6_TRICA
tr|D6WXH9|D6WXH9_TRICA
tr|D6WXL3|D6WXL3_TRICA
tr|D6WXM9|D6WXM9_TRICA
tr|D6WXN1|D6WXN1_TRICA
tr|D6WXQ2|D6WXQ2_TRICA
tr|D6WXQ3|D6WXQ3_TRICA
tr|D6WXR2|D6WXR2_TRICA
tr|D6WXR3|D6WXR3_TRICA
tr|D6WXR5|D6WXR5_TRICA
tr|D6WXR6|D6WXR6_TRICA
tr|D6WXS2|D6WXS2_TRICA
tr|D6WXU5|D6WXU5_TRICA
tr|D6WXV6|D6WXV6_TRICA
tr|D6WXX1|D6WXX1_TRICA
tr|D6WY08|D6WY08_TRICA
tr|D6WY10|D6WY10_TRICA
tr|D6WY42|D6WY42_TRICA
tr|D6WY47|D6WY47_TRICA
tr|D6WY65|D6WY65_TRICA
tr|D6WY72|D6WY72_TRICA
tr|D6WY73|D6WY73_TRICA
tr|D6WY83|D6WY83_TRICA
tr|D6WY96|D6WY96_TRICA
tr|D6WYA3|D6WYA3_TRICA
tr|D6WYA4|D6WYA4_TRICA
tr|D6WYD0|D6WYD0_TRICA
tr|D6WYG9|D6WYG9_TRICA
tr|D6WYH1|D6WYH1_TRICA
tr|D6WYI6|D6WYI6_TRICA
tr|D6WYI7|D6WYI7_TRICA
tr|D6WYI8|D6WYI8_TRICA
tr|D6WYI9|D6WYI9_TRICA
tr|D6WYJ2|D6WYJ2_TRICA
tr|D6WYJ3|D6WYJ3_TRICA
tr|D6WYJ5|D6WYJ5_TRICA
tr|D6WYK8|D6WYK8_TRICA
tr|D6WYL8|D6WYL8_TRICA
tr|D6WYM6|D6WYM6_TRICA
tr|D6WYN0|D6WYN0_TRICA
tr|D6WYN2|D6WYN2_TRICA
tr|D6WYP9|D6WYP9_TRICA
tr|D6WYR2|D6WYR2_TRICA
tr|D6WYR6|D6WYR6_TRICA
tr|D6WYS8|D6WYS8_TRICA
tr|D6WYT0|D6WYT0_TRICA
tr|D6WYT8|D6WYT8_TRICA
tr|D6WYU3|D6WYU3_TRICA
tr|D6WYU8|D6WYU8_TRICA
tr|D6WYU9|D6WYU9_TRICA
tr|D6WYV7|D6WYV7_TRICA
tr|D6WYW0|D6WYW0_TRICA
tr|D6WYW3|D6WYW3_TRICA
tr|D6WYY1|D6WYY1_TRICA
tr|D6WYY2|D6WYY2_TRICA
tr|D6WYY3|D6WYY3_TRICA
tr|D6WYZ3|D6WYZ3_TRICA
tr|D6WZ26|D6WZ26_TRICA
tr|D6WZ38|D6WZ38_TRICA
tr|D6WZ73|D6WZ73_TRICA
tr|D6WZA2|D6WZA2_TRICA
tr|D6WZA9|D6WZA9_TRICA
tr|D6WZB1|D6WZB1_TRICA
tr|D6WZG1|D6WZG1_TRICA
tr|D6WZH5|D6WZH5_TRICA
tr|D6WZI2|D6WZI2_TRICA
tr|D6WZJ0|D6WZJ0_TRICA
tr|D6WZL0|D6WZL0_TRICA
tr|D6WZN3|D6WZN3_TRICA
tr|D6WZQ2|D6WZQ2_TRICA
tr|D6WZQ5|D6WZQ5_TRICA
tr|D6WZR5|D6WZR5_TRICA
tr|D6WZS0|D6WZS0_TRICA
tr|D6WZT0|D6WZT0_TRICA
tr|D6WZU2|D6WZU2_TRICA
tr|D6WZW1|D6WZW1_TRICA
tr|D6WZZ2|D6WZZ2_TRICA
tr|D6X006|D6X006_TRICA
tr|D6X008|D6X008_TRICA
tr|D6X014|D6X014_TRICA
tr|D6X024|D6X024_TRICA
tr|D6X045|D6X045_TRICA
tr|D6X060|D6X060_TRICA
tr|D6X063|D6X063_TRICA
tr|D6X071|D6X071_TRICA
tr|D6X0A2|D6X0A2_TRICA
tr|D6X0A4|D6X0A4_TRICA
tr|D6X0A7|D6X0A7_TRICA
tr|D6X0A8|D6X0A8_TRICA
tr|D6X0A9|D6X0A9_TRICA
tr|D6X0B0|D6X0B0_TRICA
tr|D6X0B1|D6X0B1_TRICA
tr|D6X0B3|D6X0B3_TRICA
tr|D6X0B9|D6X0B9_TRICA
tr|D6X0C0|D6X0C0_TRICA
tr|D6X0E5|D6X0E5_TRICA
tr|D6X0I1|D6X0I1_TRICA
tr|D6X0I3|D6X0I3_TRICA
tr|D6X0I8|D6X0I8_TRICA
tr|D6X0I9|D6X0I9_TRICA
tr|D6X0J5|D6X0J5_TRICA
tr|D6X0J6|D6X0J6_TRICA
tr|D6X0J7|D6X0J7_TRICA
tr|D6X0K2|D6X0K2_TRICA
tr|D6X0L6|D6X0L6_TRICA
tr|D6X0L8|D6X0L8_TRICA
tr|D6X0Q7|D6X0Q7_TRICA
tr|D6X0S3|D6X0S3_TRICA
tr|D6X0S6|D6X0S6_TRICA
tr|D6X0T9|D6X0T9_TRICA
tr|D6X0X7|D6X0X7_TRICA
tr|D6X0Y1|D6X0Y1_TRICA
tr|D6X0Y3|D6X0Y3_TRICA
tr|D6X0Y6|D6X0Y6_TRICA
tr|D6X0Z7|D6X0Z7_TRICA
tr|D6X109|D6X109_TRICA
tr|D6X121|D6X121_TRICA
tr|D6X149|D6X149_TRICA
tr|D6X168|D6X168_TRICA
tr|D6X176|D6X176_TRICA
tr|D6X192|D6X192_TRICA
tr|D6X197|D6X197_TRICA
tr|D6X1A0|D6X1A0_TRICA
tr|D6X1A9|D6X1A9_TRICA
tr|D6X1B1|D6X1B1_TRICA
tr|D6X1B2|D6X1B2_TRICA
tr|D6X1C1|D6X1C1_TRICA
tr|D6X1E3|D6X1E3_TRICA
tr|D6X1F6|D6X1F6_TRICA
tr|D6X1G6|D6X1G6_TRICA
tr|D6X1H4|D6X1H4_TRICA
tr|D6X1J8|D6X1J8_TRICA
tr|D6X1K0|D6X1K0_TRICA
tr|D6X1K2|D6X1K2_TRICA
tr|D6X1K5|D6X1K5_TRICA
tr|D6X1N2|D6X1N2_TRICA
tr|D6X1N8|D6X1N8_TRICA
tr|D6X1P4|D6X1P4_TRICA
tr|D6X1R3|D6X1R3_TRICA
tr|D6X1R5|D6X1R5_TRICA
tr|D6X1S1|D6X1S1_TRICA
tr|D6X1S2|D6X1S2_TRICA
tr|D6X1T7|D6X1T7_TRICA
tr|D6X1V2|D6X1V2_TRICA
tr|D6X1Y3|D6X1Y3_TRICA
tr|D6X1Z6|D6X1Z6_TRICA
tr|D6X209|D6X209_TRICA
tr|D6X250|D6X250_TRICA
tr|D6X281|D6X281_TRICA
tr|D6X282|D6X282_TRICA
tr|D6X284|D6X284_TRICA
tr|D6X297|D6X297_TRICA
tr|D6X2A6|D6X2A6_TRICA
tr|D6X2D5|D6X2D5_TRICA
tr|D6X2H4|D6X2H4_TRICA
tr|D6X2I2|D6X2I2_TRICA
tr|D6X2J5|D6X2J5_TRICA
tr|D6X2S4|D6X2S4_TRICA
tr|D6X2S7|D6X2S7_TRICA
tr|D6X2S8|D6X2S8_TRICA
tr|D6X2S9|D6X2S9_TRICA
tr|D6X2T0|D6X2T0_TRICA
tr|D6X2T2|D6X2T2_TRICA
tr|D6X2T3|D6X2T3_TRICA
tr|D6X2T7|D6X2T7_TRICA
tr|D6X2U6|D6X2U6_TRICA
tr|D6X2V9|D6X2V9_TRICA
tr|D6X2Y0|D6X2Y0_TRICA
tr|D6X2Y8|D6X2Y8_TRICA
tr|D6X321|D6X321_TRICA
tr|D6X337|D6X337_TRICA
tr|D6X352|D6X352_TRICA
tr|D6X359|D6X359_TRICA
tr|D6X366|D6X366_TRICA
tr|D6X381|D6X381_TRICA
tr|D6X382|D6X382_TRICA
tr|D6X384|D6X384_TRICA
tr|D6X385|D6X385_TRICA
tr|D6X3C3|D6X3C3_TRICA
tr|D6X3E3|D6X3E3_TRICA
tr|D6X3E4|D6X3E4_TRICA
tr|D6X3E5|D6X3E5_TRICA
tr|D6X3F0|D6X3F0_TRICA
tr|D6X3J0|D6X3J0_TRICA
tr|D6X3L5|D6X3L5_TRICA
tr|D6X3M4|D6X3M4_TRICA
tr|D6X3M8|D6X3M8_TRICA
tr|D6X3N7|D6X3N7_TRICA
tr|D6X3R5|D6X3R5_TRICA
tr|D6X3U9|D6X3U9_TRICA
tr|D6X3V0|D6X3V0_TRICA
tr|D6X3W8|D6X3W8_TRICA
tr|D6X3X0|D6X3X0_TRICA
tr|D6X3X7|D6X3X7_TRICA
tr|D6X3X8|D6X3X8_TRICA
tr|D6X3X9|D6X3X9_TRICA
tr|D6X3Z5|D6X3Z5_TRICA
tr|D6X400|D6X400_TRICA
tr|D6X431|D6X431_TRICA
tr|D6X444|D6X444_TRICA
tr|D6X478|D6X478_TRICA
tr|D6X4B2|D6X4B2_TRICA
tr|D6X4F3|D6X4F3_TRICA
tr|D6X4G9|D6X4G9_TRICA
tr|D6X4H2|D6X4H2_TRICA
tr|D6X4H9|D6X4H9_TRICA
tr|D6X4N3|D6X4N3_TRICA
tr|D6X4Q1|D6X4Q1_TRICA
tr|D6X4R4|D6X4R4_TRICA
tr|D6X4U1|D6X4U1_TRICA
tr|D6X4V0|D6X4V0_TRICA
tr|D6X4Y7|D6X4Y7_TRICA
tr|D6X4Z7|D6X4Z7_TRICA
tr|D6X503|D6X503_TRICA
tr|D6X568|D6X568_TRICA
tr|D6X569|D6X569_TRICA
tr|D7EHS2|D7EHS2_TRICA
tr|D7EHT0|D7EHT0_TRICA
tr|D7EHT1|D7EHT1_TRICA
tr|D7EHW4|D7EHW4_TRICA
tr|D7EHW5|D7EHW5_TRICA
tr|D7EI03|D7EI03_TRICA
tr|D7EI74|D7EI74_TRICA
tr|D7EI86|D7EI86_TRICA
tr|D7EI91|D7EI91_TRICA
tr|D7EI94|D7EI94_TRICA
tr|D7EI96|D7EI96_TRICA
tr|D7EI97|D7EI97_TRICA
tr|D7EIA2|D7EIA2_TRICA
tr|D7EIA7|D7EIA7_TRICA
tr|D7EIC6|D7EIC6_TRICA
tr|D7EID8|D7EID8_TRICA
tr|D7EIE0|D7EIE0_TRICA
tr|D7EIK1|D7EIK1_TRICA
tr|D7EIM8|D7EIM8_TRICA
tr|D7EIN3|D7EIN3_TRICA
tr|D7EIN5|D7EIN5_TRICA
tr|D7EIQ5|D7EIQ5_TRICA
tr|D7EIR0|D7EIR0_TRICA
tr|D7EIR2|D7EIR2_TRICA
tr|D7EIR9|D7EIR9_TRICA
tr|D7EIS5|D7EIS5_TRICA
tr|D7EIU0|D7EIU0_TRICA
tr|D7EIU1|D7EIU1_TRICA
tr|D7EIU6|D7EIU6_TRICA
tr|D7EIV5|D7EIV5_TRICA
tr|D7EIW3|D7EIW3_TRICA
tr|D7EIX2|D7EIX2_TRICA
tr|D7EIX3|D7EIX3_TRICA
tr|D7EIX9|D7EIX9_TRICA
tr|D7EIY0|D7EIY0_TRICA
tr|D7EIY1|D7EIY1_TRICA
tr|D7EIY9|D7EIY9_TRICA
tr|D7EIZ0|D7EIZ0_TRICA
tr|D7EIZ5|D7EIZ5_TRICA
tr|D7EIZ9|D7EIZ9_TRICA
tr|D7EJ00|D7EJ00_TRICA
tr|D7EJ07|D7EJ07_TRICA
tr|D7EJ10|D7EJ10_TRICA
tr|D7EJ36|D7EJ36_TRICA
tr|D7EJ54|D7EJ54_TRICA
tr|D7EJ56|D7EJ56_TRICA
tr|D7EJ57|D7EJ57_TRICA
tr|D7EJ62|D7EJ62_TRICA
tr|D7EJ71|D7EJ71_TRICA
tr|D7EJ74|D7EJ74_TRICA
tr|D7EJ76|D7EJ76_TRICA
tr|D7EJ91|D7EJ91_TRICA
tr|D7EJ94|D7EJ94_TRICA
tr|D7EJA4|D7EJA4_TRICA
tr|D7EJC0|D7EJC0_TRICA
tr|D7EJD1|D7EJD1_TRICA
tr|D7EJH1|D7EJH1_TRICA
tr|D7EJI6|D7EJI6_TRICA
tr|D7EJK8|D7EJK8_TRICA
tr|D7EJL9|D7EJL9_TRICA
tr|D7EJM0|D7EJM0_TRICA
tr|D7EJM4|D7EJM4_TRICA
tr|D7EJQ4|D7EJQ4_TRICA
tr|D7EJS5|D7EJS5_TRICA
tr|D7EJT4|D7EJT4_TRICA
tr|D7EJT6|D7EJT6_TRICA
tr|D7EJW5|D7EJW5_TRICA
tr|D7EJW8|D7EJW8_TRICA
tr|D7EJX0|D7EJX0_TRICA
tr|D7EJX6|D7EJX6_TRICA
tr|D7EJY1|D7EJY1_TRICA
tr|D7EJZ9|D7EJZ9_TRICA
tr|D7EK33|D7EK33_TRICA
tr|D7EK40|D7EK40_TRICA
tr|D7EK44|D7EK44_TRICA
tr|D7EK57|D7EK57_TRICA
tr|D7EK76|D7EK76_TRICA
tr|D7EK79|D7EK79_TRICA
tr|D7EK81|D7EK81_TRICA
tr|D7EKB2|D7EKB2_TRICA
tr|D7EKB3|D7EKB3_TRICA
tr|D7EKD8|D7EKD8_TRICA
tr|D7EKE3|D7EKE3_TRICA
tr|D7EKF6|D7EKF6_TRICA
tr|D7EKG5|D7EKG5_TRICA
tr|D7EKG9|D7EKG9_TRICA
tr|D7EKH1|D7EKH1_TRICA
tr|D7EKH2|D7EKH2_TRICA
tr|D7EKH4|D7EKH4_TRICA
tr|D7EKJ9|D7EKJ9_TRICA
tr|D7EKK3|D7EKK3_TRICA
tr|D7EKK6|D7EKK6_TRICA
tr|D7EKK7|D7EKK7_TRICA
tr|D7EKL2|D7EKL2_TRICA
tr|D7EKM6|D7EKM6_TRICA
tr|D7EKN5|D7EKN5_TRICA
tr|D7EKN9|D7EKN9_TRICA
tr|D7EKP0|D7EKP0_TRICA
tr|D7EKP2|D7EKP2_TRICA
tr|D7EKQ2|D7EKQ2_TRICA
tr|D7EKQ4|D7EKQ4_TRICA
tr|D7EKS9|D7EKS9_TRICA
tr|D7EKU0|D7EKU0_TRICA
tr|D7EKU6|D7EKU6_TRICA
tr|D7EKU7|D7EKU7_TRICA
tr|D7EKU9|D7EKU9_TRICA
tr|D7EKV0|D7EKV0_TRICA
tr|D7EKV3|D7EKV3_TRICA
tr|D7EKX1|D7EKX1_TRICA
tr|D7EKX9|D7EKX9_TRICA
tr|D7EKY8|D7EKY8_TRICA
tr|D7EKZ0|D7EKZ0_TRICA
tr|D7EKZ1|D7EKZ1_TRICA
tr|D7EKZ5|D7EKZ5_TRICA
tr|D7EKZ7|D7EKZ7_TRICA
tr|D7EKZ8|D7EKZ8_TRICA
tr|D7EKZ9|D7EKZ9_TRICA
tr|D7EL01|D7EL01_TRICA
tr|D7EL09|D7EL09_TRICA
tr|D7EL18|D7EL18_TRICA
tr|D7EL19|D7EL19_TRICA
tr|D7EL71|D7EL71_TRICA
tr|D7EL77|D7EL77_TRICA
tr|D7EL82|D7EL82_TRICA
tr|D7EL99|D7EL99_TRICA
tr|D7ELB0|D7ELB0_TRICA
tr|D7ELB3|D7ELB3_TRICA
tr|D7ELD0|D7ELD0_TRICA
tr|D7ELD3|D7ELD3_TRICA
tr|D7ELE0|D7ELE0_TRICA
tr|D7ELG0|D7ELG0_TRICA
tr|D7ELH0|D7ELH0_TRICA
tr|D7ELJ0|D7ELJ0_TRICA
tr|D7ELJ2|D7ELJ2_TRICA
tr|D7ELJ5|D7ELJ5_TRICA
tr|D7ELL3|D7ELL3_TRICA
tr|D7ELL9|D7ELL9_TRICA
tr|D7ELM7|D7ELM7_TRICA
tr|D7ELM9|D7ELM9_TRICA
tr|D7ELN2|D7ELN2_TRICA
tr|D7ELP9|D7ELP9_TRICA
tr|D7ELR1|D7ELR1_TRICA
tr|D7ELR9|D7ELR9_TRICA
tr|D7ELS0|D7ELS0_TRICA
tr|D7ELS3|D7ELS3_TRICA
tr|D7ELS5|D7ELS5_TRICA
tr|D7ELT6|D7ELT6_TRICA
tr|D7ELT8|D7ELT8_TRICA
tr|D7ELU0|D7ELU0_TRICA
tr|D7ELU5|D7ELU5_TRICA
tr|D7ELU6|D7ELU6_TRICA
tr|D7ELU8|D7ELU8_TRICA
tr|D7ELV1|D7ELV1_TRICA
tr|D7ELV3|D7ELV3_TRICA
tr|D7ELV4|D7ELV4_TRICA
tr|D7ELV5|D7ELV5_TRICA
tr|D7ELW0|D7ELW0_TRICA
tr|D7ELX4|D7ELX4_TRICA
tr|D7ELZ0|D7ELZ0_TRICA
tr|D7EM05|D7EM05_TRICA
tr|D7EM09|D7EM09_TRICA
tr|D7EM10|D7EM10_TRICA
tr|D7EM16|D7EM16_TRICA
tr|D7EM17|D7EM17_TRICA
tr|D7EM19|D7EM19_TRICA
tr|D7EM23|D7EM23_TRICA
tr|D7GXH5|D7GXH5_TRICA
tr|D7GXI2|D7GXI2_TRICA
tr|D7GXI3|D7GXI3_TRICA
tr|D7GXJ3|D7GXJ3_TRICA
tr|D7GXJ4|D7GXJ4_TRICA
tr|D7GXJ8|D7GXJ8_TRICA
tr|D7GXL1|D7GXL1_TRICA
tr|D7GXL4|D7GXL4_TRICA
tr|D7GXM1|D7GXM1_TRICA
tr|D7GXM8|D7GXM8_TRICA
tr|D7GXM9|D7GXM9_TRICA
tr|D7GXN3|D7GXN3_TRICA
tr|D7GXN7|D7GXN7_TRICA
tr|D7GXP0|D7GXP0_TRICA
tr|D7GXP4|D7GXP4_TRICA
tr|D7GXQ2|D7GXQ2_TRICA
tr|D7GXQ8|D7GXQ8_TRICA
tr|D7GXR1|D7GXR1_TRICA
tr|D7GXR8|D7GXR8_TRICA
tr|D7GXR9|D7GXR9_TRICA
tr|D7GXS3|D7GXS3_TRICA
tr|D7GXU4|D7GXU4_TRICA
tr|D7GXV4|D7GXV4_TRICA
tr|D7GXX5|D7GXX5_TRICA
tr|D7GXX9|D7GXX9_TRICA
tr|D7GXY1|D7GXY1_TRICA
tr|D7GXY2|D7GXY2_TRICA
tr|D7GXY3|D7GXY3_TRICA
tr|D7GY12|D7GY12_TRICA
tr|D7GY19|D7GY19_TRICA
tr|D7GY26|D7GY26_TRICA
tr|D7GY30|D7GY30_TRICA
tr|D7GY31|D7GY31_TRICA
tr|D7GY32|D7GY32_TRICA
tr|D7GY44|D7GY44_TRICA
tr|D7GY46|D7GY46_TRICA
tr|D7GY49|D7GY49_TRICA
tr|D7GY54|D7GY54_TRICA
tr|D7GY73|D7GY73_TRICA
tr|D7GY81|D7GY81_TRICA
tr|D7GY85|D7GY85_TRICA
tr|D7GY87|D7GY87_TRICA
tr|D7GYA1|D7GYA1_TRICA
tr|D7GYA3|D7GYA3_TRICA
tr|D7GYA4|D7GYA4_TRICA
tr|D7GYA5|D7GYA5_TRICA
tr|D7GYB4|D7GYB4_TRICA
tr|D7GYB5|D7GYB5_TRICA
tr|D7GYB9|D7GYB9_TRICA
tr|D7GYC0|D7GYC0_TRICA
tr|D7GYE2|D7GYE2_TRICA
tr|D7GYG6|D7GYG6_TRICA
tr|D7GYH1|D7GYH1_TRICA
tr|D7GYH4|D7GYH4_TRICA
tr|D7GYH8|D7GYH8_TRICA
tr|D7GYI0|D7GYI0_TRICA
tr|D7GYI2|D7GYI2_TRICA
tr|D7GYJ0|D7GYJ0_TRICA
tr|D7GYJ1|D7GYJ1_TRICA
tr|D7GYJ6|D7GYJ6_TRICA
tr|D7GYL1|D7GYL1_TRICA
tr|D7GYL3|D7GYL3_TRICA
tr|D7GYL4|D7GYL4_TRICA
tr|D7GYM7|D7GYM7_TRICA
tr|D7GYM8|D7GYM8_TRICA
tr|D7GYN6|D7GYN6_TRICA
tr|Q9NGC2|Q9NGC2_TRICA
