# Supplementary material for: Firefly genomes illuminate parallel origins of bioluminescence in beetles
Source: eLife. 2018 Oct 16;7:e36495. doi: 10.7554/eLife.36495 (PMC6191289; doi:10.7554/eLife.36495)
Supplement: Figure 2—source data 1. [file elife-36495-fig2-data1.zip › 5_way/[P._pyralis]_and_[D._melanogaster]_genes.txt]

PPYR_04108-PA
PPYR_06088-PA
PPYR_06093-PA
PPYR_06445-PA
PPYR_07234-PA
PPYR_10596-PA
PPYR_12954-PA
PPYR_13565-PA
PPYR_14054-PA
PPYR_14778-PA
PPYR_15530-PA
