# Supplementary material for: Firefly genomes illuminate parallel origins of bioluminescence in beetles
Source: eLife. 2018 Oct 16;7:e36495. doi: 10.7554/eLife.36495 (PMC6191289; doi:10.7554/eLife.36495)
Supplement: Figure 2—source data 1. [file elife-36495-fig2-data1.zip › 5_way/[A._lateralis]_and_[T._castaneum]_and_[D._melanogaster]_OGs.txt]

OG0000677
OG0004521
OG0005804
OG0007718
OG0008132
OG0008184
OG0008765
OG0008826
OG0009423
OG0009424
OG0009445
OG0009446
OG0009449
OG0009466
OG0009495
OG0009508
OG0009579
OG0009599
OG0009604
OG0009610
OG0009667
OG0009672
OG0009698
OG0009707
OG0009717
OG0009755
OG0009756
OG0009797
OG0009836
OG0009871
OG0009902
OG0009924
