# Supplementary material for: Firefly genomes illuminate parallel origins of bioluminescence in beetles
Source: eLife. 2018 Oct 16;7:e36495. doi: 10.7554/eLife.36495 (PMC6191289; doi:10.7554/eLife.36495)
Supplement: Figure 2—source data 1. [file elife-36495-fig2-data1.zip › 5_way/[A._lateralis]_and_[I._luminosus]_and_[D._melanogaster]_genes.txt]

AQULA_001015-PA
AQULA_002488-PA
AQULA_002995-PA
AQULA_003035-PA
AQULA_003090-PA
AQULA_003622-PA
AQULA_003636-PA
AQULA_003786-PA
AQULA_004009-PA
AQULA_004745-PA
AQULA_004812-PA
AQULA_004819-PA
AQULA_005016-PA
AQULA_005326-PA
AQULA_008225-PA
AQULA_008735-PA
AQULA_008827-PA
AQULA_008894-PA
AQULA_008951-PA
AQULA_009149-PA
AQULA_009739-PA
AQULA_009742-PA
AQULA_009745-PA
AQULA_009746-PA
AQULA_010312-PA
AQULA_010925-PA
AQULA_011641-PA
AQULA_012957-PA
AQULA_013007-PA
ILUMI_00170-PA
ILUMI_00179-PA
ILUMI_00515-PA
ILUMI_01368-PA
ILUMI_02731-PA
ILUMI_03066-PA
ILUMI_03343-PA
ILUMI_03778-PA
ILUMI_04469-PA
ILUMI_04540-PA
ILUMI_04783-PA
ILUMI_05171-PA
ILUMI_05738-PA
ILUMI_06166-PA
ILUMI_06893-PA
ILUMI_07061-PA
ILUMI_08022-PA
ILUMI_08149-PA
ILUMI_08744-PA
ILUMI_08954-PA
ILUMI_09041-PA
ILUMI_09968-PA
ILUMI_10035-PA
ILUMI_10091-PA
ILUMI_10173-PA
ILUMI_11096-PA
ILUMI_11726-PA
ILUMI_11953-PA
ILUMI_12368-PA
ILUMI_12705-PA
ILUMI_13413-PA
ILUMI_14132-PA
ILUMI_14352-PA
ILUMI_14486-PA
ILUMI_14789-PA
ILUMI_14858-PA
ILUMI_15139-PA
ILUMI_15736-PA
ILUMI_15817-PA
ILUMI_16068-PA
ILUMI_16161-PA
ILUMI_16475-PA
ILUMI_17907-PA
ILUMI_18252-PA
ILUMI_19360-PA
ILUMI_20001-PA
ILUMI_20154-PA
ILUMI_20155-PA
ILUMI_20275-PA
ILUMI_20551-PA
ILUMI_20771-PA
ILUMI_20834-PA
ILUMI_21042-PA
ILUMI_21092-PA
ILUMI_21365-PA
ILUMI_23001-PA
ILUMI_23477-PA
ILUMI_23895-PA
ILUMI_24054-PA
ILUMI_24366-PA
ILUMI_24532-PA
ILUMI_24871-PA
ILUMI_26245-PA
ILUMI_26285-PA
ILUMI_27077-PA
ILUMI_27507-PA
