# Supplementary material for: Firefly genomes illuminate parallel origins of bioluminescence in beetles
Source: eLife. 2018 Oct 16;7:e36495. doi: 10.7554/eLife.36495 (PMC6191289; doi:10.7554/eLife.36495)
Supplement: Figure 2—source data 1. [file elife-36495-fig2-data1.zip › 5_way/[A._lateralis]_and_[D._melanogaster]_OGs.txt]

OG0000718
OG0004255
OG0009837
OG0009867
OG0010461
OG0010528
OG0010582
OG0010590
OG0010639
