# Supplementary material for: Firefly genomes illuminate parallel origins of bioluminescence in beetles
Source: eLife. 2018 Oct 16;7:e36495. doi: 10.7554/eLife.36495 (PMC6191289; doi:10.7554/eLife.36495)
Supplement: Figure 2—source data 1. [file elife-36495-fig2-data1.zip › 5_way/[P._pyralis]_and_[I._luminosus]_and_[D._melanogaster]_OGs.txt]

OG0007608
OG0009113
OG0009129
OG0009273
OG0009281
OG0009321
OG0009946
OG0009985
OG0010009
OG0010039
OG0010074
OG0010098
OG0010113
OG0010128
OG0010147
OG0010155
OG0010173
