# Supplementary material for: Firefly genomes illuminate parallel origins of bioluminescence in beetles
Source: eLife. 2018 Oct 16;7:e36495. doi: 10.7554/eLife.36495 (PMC6191289; doi:10.7554/eLife.36495)
Supplement: Figure 2—source data 1. [file elife-36495-fig2-data1.zip › 5_way/[T._castaneum]_OGs.txt]

OG0000070
OG0000214
OG0000314
OG0000315
OG0000340
OG0000497
OG0000670
OG0000671
OG0001280
OG0001806
OG0001807
OG0003306
OG0003307
OG0003308
OG0003309
OG0007680
OG0007681
OG0007682
OG0007683
OG0009406
OG0009407
OG0010265
OG0010266
OG0010267
OG0010268
OG0010269
OG0010270
OG0010271
OG0011056
OG0011057
OG0011058
OG0011059
OG0011060
OG0011061
OG0011062
OG0011063
OG0011064
OG0011065
OG0011066
OG0011067
OG0011068
OG0011069
OG0027425
OG0027426
OG0027427
OG0027428
OG0027429
OG0027430
OG0027431
OG0027432
OG0027433
OG0027434
OG0027435
OG0027436
OG0027437
OG0027438
OG0027439
OG0027440
OG0027441
OG0027442
OG0027443
OG0027444
OG0027445
OG0027446
OG0027447
OG0027448
OG0027449
OG0027450
OG0027451
OG0027452
OG0027453
OG0027454
OG0027455
OG0027456
OG0027457
OG0027458
OG0027459
OG0027460
OG0027461
OG0027462
OG0027463
OG0027464
OG0027465
OG0027466
OG0027467
OG0027468
OG0027469
OG0027470
OG0027471
OG0027472
OG0027473
OG0027474
OG0027475
OG0027476
OG0027477
OG0027478
OG0027479
OG0027480
OG0027481
OG0027482
OG0027483
OG0027484
OG0027485
OG0027486
OG0027487
OG0027488
OG0027489
OG0027490
OG0027491
OG0027492
OG0027493
OG0027494
OG0027495
OG0027496
OG0027497
OG0027498
OG0027499
OG0027500
OG0027501
OG0027502
OG0027503
OG0027504
OG0027505
OG0027506
OG0027507
OG0027508
OG0027509
OG0027510
OG0027511
OG0027512
OG0027513
OG0027514
OG0027515
OG0027516
OG0027517
OG0027518
OG0027519
OG0027520
OG0027521
OG0027522
OG0027523
OG0027524
OG0027525
OG0027526
OG0027527
OG0027528
OG0027529
OG0027530
OG0027531
OG0027532
OG0027533
OG0027534
OG0027535
OG0027536
OG0027537
OG0027538
OG0027539
OG0027540
OG0027541
OG0027542
OG0027543
OG0027544
OG0027545
OG0027546
OG0027547
OG0027548
OG0027549
OG0027550
OG0027551
OG0027552
OG0027553
OG0027554
OG0027555
OG0027556
OG0027557
OG0027558
OG0027559
OG0027560
OG0027561
OG0027562
OG0027563
OG0027564
OG0027565
OG0027566
OG0027567
OG0027568
OG0027569
OG0027570
OG0027571
OG0027572
OG0027573
OG0027574
OG0027575
OG0027576
OG0027577
OG0027578
OG0027579
OG0027580
OG0027581
OG0027582
OG0027583
OG0027584
OG0027585
OG0027586
OG0027587
OG0027588
OG0027589
OG0027590
OG0027591
OG0027592
OG0027593
OG0027594
OG0027595
OG0027596
OG0027597
OG0027598
OG0027599
OG0027600
OG0027601
OG0027602
OG0027603
OG0027604
OG0027605
OG0027606
OG0027607
OG0027608
OG0027609
OG0027610
OG0027611
OG0027612
OG0027613
OG0027614
OG0027615
OG0027616
OG0027617
OG0027618
OG0027619
OG0027620
OG0027621
OG0027622
OG0027623
OG0027624
OG0027625
OG0027626
OG0027627
OG0027628
OG0027629
OG0027630
OG0027631
OG0027632
OG0027633
OG0027634
OG0027635
OG0027636
OG0027637
OG0027638
OG0027639
OG0027640
OG0027641
OG0027642
OG0027643
OG0027644
OG0027645
OG0027646
OG0027647
OG0027648
OG0027649
OG0027650
OG0027651
OG0027652
OG0027653
OG0027654
OG0027655
OG0027656
OG0027657
OG0027658
OG0027659
OG0027660
OG0027661
OG0027662
OG0027663
OG0027664
OG0027665
OG0027666
OG0027667
OG0027668
OG0027669
OG0027670
OG0027671
OG0027672
OG0027673
OG0027674
OG0027675
OG0027676
OG0027677
OG0027678
OG0027679
OG0027680
OG0027681
OG0027682
OG0027683
OG0027684
OG0027685
OG0027686
OG0027687
OG0027688
OG0027689
OG0027690
OG0027691
OG0027692
OG0027693
OG0027694
OG0027695
OG0027696
OG0027697
OG0027698
OG0027699
OG0027700
OG0027701
OG0027702
OG0027703
OG0027704
OG0027705
OG0027706
OG0027707
OG0027708
OG0027709
OG0027710
OG0027711
OG0027712
OG0027713
OG0027714
OG0027715
OG0027716
OG0027717
OG0027718
OG0027719
OG0027720
OG0027721
OG0027722
OG0027723
OG0027724
OG0027725
OG0027726
OG0027727
OG0027728
OG0027729
OG0027730
OG0027731
OG0027732
OG0027733
OG0027734
OG0027735
OG0027736
OG0027737
OG0027738
OG0027739
OG0027740
OG0027741
OG0027742
OG0027743
OG0027744
OG0027745
OG0027746
OG0027747
OG0027748
OG0027749
OG0027750
OG0027751
OG0027752
OG0027753
OG0027754
OG0027755
OG0027756
OG0027757
OG0027758
OG0027759
OG0027760
OG0027761
OG0027762
OG0027763
OG0027764
OG0027765
OG0027766
OG0027767
OG0027768
OG0027769
OG0027770
OG0027771
OG0027772
OG0027773
OG0027774
OG0027775
OG0027776
OG0027777
OG0027778
OG0027779
OG0027780
OG0027781
OG0027782
OG0027783
OG0027784
OG0027785
OG0027786
OG0027787
OG0027788
OG0027789
OG0027790
OG0027791
OG0027792
OG0027793
OG0027794
OG0027795
OG0027796
OG0027797
OG0027798
OG0027799
OG0027800
OG0027801
OG0027802
OG0027803
OG0027804
OG0027805
OG0027806
OG0027807
OG0027808
OG0027809
OG0027810
OG0027811
OG0027812
OG0027813
OG0027814
OG0027815
OG0027816
OG0027817
OG0027818
OG0027819
OG0027820
OG0027821
OG0027822
OG0027823
OG0027824
OG0027825
OG0027826
OG0027827
OG0027828
OG0027829
OG0027830
OG0027831
OG0027832
OG0027833
OG0027834
OG0027835
OG0027836
OG0027837
OG0027838
OG0027839
OG0027840
OG0027841
OG0027842
OG0027843
OG0027844
OG0027845
OG0027846
OG0027847
OG0027848
OG0027849
OG0027850
OG0027851
OG0027852
OG0027853
OG0027854
OG0027855
OG0027856
OG0027857
OG0027858
OG0027859
OG0027860
OG0027861
OG0027862
OG0027863
OG0027864
OG0027865
OG0027866
OG0027867
OG0027868
OG0027869
OG0027870
OG0027871
OG0027872
OG0027873
OG0027874
OG0027875
OG0027876
OG0027877
OG0027878
OG0027879
OG0027880
OG0027881
OG0027882
OG0027883
OG0027884
OG0027885
OG0027886
OG0027887
OG0027888
OG0027889
OG0027890
OG0027891
OG0027892
OG0027893
OG0027894
OG0027895
OG0027896
OG0027897
OG0027898
OG0027899
OG0027900
OG0027901
OG0027902
OG0027903
OG0027904
OG0027905
OG0027906
OG0027907
OG0027908
OG0027909
OG0027910
OG0027911
OG0027912
OG0027913
OG0027914
OG0027915
OG0027916
OG0027917
OG0027918
OG0027919
OG0027920
OG0027921
OG0027922
OG0027923
OG0027924
OG0027925
OG0027926
OG0027927
OG0027928
OG0027929
OG0027930
OG0027931
OG0027932
OG0027933
OG0027934
OG0027935
OG0027936
OG0027937
OG0027938
OG0027939
OG0027940
OG0027941
OG0027942
OG0027943
OG0027944
OG0027945
OG0027946
OG0027947
OG0027948
OG0027949
OG0027950
OG0027951
OG0027952
OG0027953
OG0027954
OG0027955
OG0027956
OG0027957
OG0027958
OG0027959
OG0027960
OG0027961
OG0027962
OG0027963
OG0027964
OG0027965
OG0027966
OG0027967
OG0027968
OG0027969
OG0027970
OG0027971
OG0027972
OG0027973
OG0027974
OG0027975
OG0027976
OG0027977
OG0027978
OG0027979
OG0027980
OG0027981
OG0027982
OG0027983
OG0027984
OG0027985
OG0027986
OG0027987
OG0027988
OG0027989
OG0027990
OG0027991
OG0027992
OG0027993
OG0027994
OG0027995
OG0027996
OG0027997
OG0027998
OG0027999
OG0028000
OG0028001
OG0028002
OG0028003
OG0028004
OG0028005
OG0028006
OG0028007
OG0028008
OG0028009
OG0028010
OG0028011
OG0028012
OG0028013
OG0028014
OG0028015
OG0028016
OG0028017
OG0028018
OG0028019
OG0028020
OG0028021
OG0028022
OG0028023
OG0028024
OG0028025
OG0028026
OG0028027
OG0028028
OG0028029
OG0028030
OG0028031
OG0028032
OG0028033
OG0028034
OG0028035
OG0028036
OG0028037
OG0028038
OG0028039
OG0028040
OG0028041
OG0028042
OG0028043
OG0028044
OG0028045
OG0028046
OG0028047
OG0028048
OG0028049
OG0028050
OG0028051
OG0028052
OG0028053
OG0028054
OG0028055
OG0028056
OG0028057
OG0028058
OG0028059
OG0028060
OG0028061
OG0028062
OG0028063
OG0028064
OG0028065
OG0028066
OG0028067
OG0028068
OG0028069
OG0028070
OG0028071
OG0028072
OG0028073
OG0028074
OG0028075
OG0028076
OG0028077
OG0028078
OG0028079
OG0028080
OG0028081
OG0028082
OG0028083
OG0028084
OG0028085
OG0028086
OG0028087
OG0028088
OG0028089
OG0028090
OG0028091
OG0028092
OG0028093
OG0028094
OG0028095
OG0028096
OG0028097
OG0028098
OG0028099
OG0028100
OG0028101
OG0028102
OG0028103
OG0028104
OG0028105
OG0028106
OG0028107
OG0028108
OG0028109
OG0028110
OG0028111
OG0028112
OG0028113
OG0028114
OG0028115
OG0028116
OG0028117
OG0028118
OG0028119
OG0028120
OG0028121
OG0028122
OG0028123
OG0028124
OG0028125
OG0028126
OG0028127
OG0028128
OG0028129
OG0028130
OG0028131
OG0028132
OG0028133
OG0028134
OG0028135
OG0028136
OG0028137
OG0028138
OG0028139
OG0028140
OG0028141
OG0028142
OG0028143
OG0028144
OG0028145
OG0028146
OG0028147
OG0028148
OG0028149
OG0028150
OG0028151
OG0028152
OG0028153
OG0028154
OG0028155
OG0028156
OG0028157
OG0028158
OG0028159
OG0028160
OG0028161
OG0028162
OG0028163
OG0028164
OG0028165
OG0028166
OG0028167
OG0028168
OG0028169
OG0028170
OG0028171
OG0028172
OG0028173
OG0028174
OG0028175
OG0028176
OG0028177
OG0028178
OG0028179
OG0028180
OG0028181
OG0028182
OG0028183
OG0028184
OG0028185
OG0028186
OG0028187
OG0028188
OG0028189
OG0028190
OG0028191
OG0028192
OG0028193
OG0028194
OG0028195
OG0028196
OG0028197
OG0028198
OG0028199
OG0028200
OG0028201
OG0028202
OG0028203
OG0028204
OG0028205
OG0028206
OG0028207
OG0028208
OG0028209
OG0028210
OG0028211
OG0028212
OG0028213
OG0028214
OG0028215
OG0028216
OG0028217
OG0028218
OG0028219
OG0028220
OG0028221
OG0028222
OG0028223
OG0028224
OG0028225
OG0028226
OG0028227
OG0028228
OG0028229
OG0028230
OG0028231
OG0028232
OG0028233
OG0028234
OG0028235
OG0028236
OG0028237
OG0028238
OG0028239
OG0028240
OG0028241
OG0028242
OG0028243
OG0028244
OG0028245
OG0028246
OG0028247
OG0028248
OG0028249
OG0028250
OG0028251
OG0028252
OG0028253
OG0028254
OG0028255
OG0028256
OG0028257
OG0028258
OG0028259
OG0028260
OG0028261
OG0028262
OG0028263
OG0028264
OG0028265
OG0028266
OG0028267
OG0028268
OG0028269
OG0028270
OG0028271
OG0028272
OG0028273
OG0028274
OG0028275
OG0028276
OG0028277
OG0028278
OG0028279
OG0028280
OG0028281
OG0028282
OG0028283
OG0028284
OG0028285
OG0028286
OG0028287
OG0028288
OG0028289
OG0028290
OG0028291
OG0028292
OG0028293
OG0028294
OG0028295
OG0028296
OG0028297
OG0028298
OG0028299
OG0028300
OG0028301
OG0028302
OG0028303
OG0028304
OG0028305
OG0028306
OG0028307
OG0028308
OG0028309
OG0028310
OG0028311
OG0028312
OG0028313
OG0028314
OG0028315
OG0028316
OG0028317
OG0028318
OG0028319
OG0028320
OG0028321
OG0028322
OG0028323
OG0028324
OG0028325
OG0028326
OG0028327
OG0028328
OG0028329
OG0028330
OG0028331
OG0028332
OG0028333
OG0028334
OG0028335
OG0028336
OG0028337
OG0028338
OG0028339
OG0028340
OG0028341
OG0028342
OG0028343
OG0028344
OG0028345
OG0028346
OG0028347
OG0028348
OG0028349
OG0028350
OG0028351
OG0028352
OG0028353
OG0028354
OG0028355
OG0028356
OG0028357
OG0028358
OG0028359
OG0028360
OG0028361
OG0028362
OG0028363
OG0028364
OG0028365
OG0028366
OG0028367
OG0028368
OG0028369
OG0028370
OG0028371
OG0028372
OG0028373
OG0028374
OG0028375
OG0028376
OG0028377
OG0028378
OG0028379
OG0028380
OG0028381
OG0028382
OG0028383
OG0028384
OG0028385
OG0028386
OG0028387
OG0028388
OG0028389
OG0028390
OG0028391
OG0028392
OG0028393
OG0028394
OG0028395
OG0028396
OG0028397
OG0028398
OG0028399
OG0028400
OG0028401
OG0028402
OG0028403
OG0028404
OG0028405
OG0028406
OG0028407
OG0028408
OG0028409
OG0028410
OG0028411
OG0028412
OG0028413
OG0028414
OG0028415
OG0028416
OG0028417
OG0028418
OG0028419
OG0028420
OG0028421
OG0028422
OG0028423
OG0028424
OG0028425
OG0028426
OG0028427
OG0028428
OG0028429
OG0028430
OG0028431
OG0028432
OG0028433
OG0028434
OG0028435
OG0028436
OG0028437
OG0028438
OG0028439
OG0028440
OG0028441
OG0028442
OG0028443
OG0028444
OG0028445
OG0028446
OG0028447
OG0028448
OG0028449
OG0028450
OG0028451
OG0028452
OG0028453
OG0028454
OG0028455
OG0028456
OG0028457
OG0028458
OG0028459
OG0028460
OG0028461
OG0028462
OG0028463
OG0028464
OG0028465
OG0028466
OG0028467
OG0028468
OG0028469
OG0028470
OG0028471
OG0028472
OG0028473
OG0028474
OG0028475
OG0028476
OG0028477
OG0028478
OG0028479
OG0028480
OG0028481
OG0028482
OG0028483
OG0028484
OG0028485
OG0028486
OG0028487
OG0028488
OG0028489
OG0028490
OG0028491
OG0028492
OG0028493
OG0028494
OG0028495
OG0028496
OG0028497
OG0028498
OG0028499
OG0028500
OG0028501
OG0028502
OG0028503
OG0028504
OG0028505
OG0028506
OG0028507
OG0028508
OG0028509
OG0028510
OG0028511
OG0028512
OG0028513
OG0028514
OG0028515
OG0028516
OG0028517
OG0028518
OG0028519
OG0028520
OG0028521
OG0028522
OG0028523
OG0028524
OG0028525
OG0028526
OG0028527
OG0028528
OG0028529
OG0028530
OG0028531
OG0028532
OG0028533
OG0028534
OG0028535
OG0028536
OG0028537
OG0028538
OG0028539
OG0028540
OG0028541
OG0028542
OG0028543
OG0028544
OG0028545
OG0028546
OG0028547
OG0028548
OG0028549
OG0028550
OG0028551
OG0028552
OG0028553
OG0028554
OG0028555
OG0028556
OG0028557
OG0028558
OG0028559
OG0028560
OG0028561
OG0028562
OG0028563
OG0028564
OG0028565
OG0028566
OG0028567
OG0028568
OG0028569
OG0028570
OG0028571
OG0028572
OG0028573
OG0028574
OG0028575
OG0028576
OG0028577
OG0028578
OG0028579
OG0028580
OG0028581
OG0028582
OG0028583
OG0028584
OG0028585
OG0028586
OG0028587
OG0028588
OG0028589
OG0028590
OG0028591
OG0028592
OG0028593
OG0028594
OG0028595
OG0028596
OG0028597
OG0028598
OG0028599
OG0028600
OG0028601
OG0028602
OG0028603
OG0028604
OG0028605
OG0028606
OG0028607
OG0028608
OG0028609
OG0028610
OG0028611
OG0028612
OG0028613
OG0028614
OG0028615
OG0028616
OG0028617
OG0028618
OG0028619
OG0028620
OG0028621
OG0028622
OG0028623
OG0028624
OG0028625
OG0028626
OG0028627
OG0028628
OG0028629
OG0028630
OG0028631
OG0028632
OG0028633
OG0028634
OG0028635
OG0028636
OG0028637
OG0028638
OG0028639
OG0028640
OG0028641
OG0028642
OG0028643
OG0028644
OG0028645
OG0028646
OG0028647
OG0028648
OG0028649
OG0028650
OG0028651
OG0028652
OG0028653
OG0028654
OG0028655
OG0028656
OG0028657
OG0028658
OG0028659
OG0028660
OG0028661
OG0028662
OG0028663
OG0028664
OG0028665
OG0028666
OG0028667
OG0028668
OG0028669
OG0028670
OG0028671
OG0028672
OG0028673
OG0028674
OG0028675
OG0028676
OG0028677
OG0028678
OG0028679
OG0028680
OG0028681
OG0028682
OG0028683
OG0028684
OG0028685
OG0028686
OG0028687
OG0028688
OG0028689
OG0028690
OG0028691
OG0028692
OG0028693
OG0028694
OG0028695
OG0028696
OG0028697
OG0028698
OG0028699
OG0028700
OG0028701
OG0028702
OG0028703
OG0028704
OG0028705
OG0028706
OG0028707
OG0028708
OG0028709
OG0028710
OG0028711
OG0028712
OG0028713
OG0028714
OG0028715
OG0028716
OG0028717
OG0028718
OG0028719
OG0028720
OG0028721
OG0028722
OG0028723
OG0028724
OG0028725
OG0028726
OG0028727
OG0028728
OG0028729
OG0028730
OG0028731
OG0028732
OG0028733
OG0028734
OG0028735
OG0028736
OG0028737
OG0028738
OG0028739
OG0028740
OG0028741
OG0028742
OG0028743
OG0028744
OG0028745
OG0028746
OG0028747
OG0028748
OG0028749
OG0028750
OG0028751
OG0028752
OG0028753
OG0028754
OG0028755
OG0028756
OG0028757
OG0028758
OG0028759
OG0028760
OG0028761
OG0028762
OG0028763
OG0028764
OG0028765
OG0028766
OG0028767
OG0028768
OG0028769
OG0028770
OG0028771
OG0028772
OG0028773
OG0028774
OG0028775
OG0028776
OG0028777
OG0028778
OG0028779
OG0028780
OG0028781
OG0028782
OG0028783
OG0028784
OG0028785
OG0028786
OG0028787
OG0028788
OG0028789
OG0028790
OG0028791
OG0028792
OG0028793
OG0028794
OG0028795
OG0028796
OG0028797
OG0028798
OG0028799
OG0028800
OG0028801
OG0028802
OG0028803
OG0028804
OG0028805
OG0028806
OG0028807
OG0028808
OG0028809
OG0028810
OG0028811
OG0028812
OG0028813
OG0028814
OG0028815
OG0028816
OG0028817
OG0028818
OG0028819
OG0028820
OG0028821
OG0028822
OG0028823
OG0028824
OG0028825
OG0028826
OG0028827
OG0028828
OG0028829
OG0028830
OG0028831
OG0028832
OG0028833
OG0028834
OG0028835
OG0028836
OG0028837
OG0028838
OG0028839
OG0028840
OG0028841
OG0028842
OG0028843
OG0028844
OG0028845
OG0028846
OG0028847
OG0028848
OG0028849
OG0028850
OG0028851
OG0028852
OG0028853
OG0028854
OG0028855
OG0028856
OG0028857
OG0028858
OG0028859
OG0028860
OG0028861
OG0028862
OG0028863
OG0028864
OG0028865
OG0028866
OG0028867
OG0028868
OG0028869
OG0028870
OG0028871
OG0028872
OG0028873
OG0028874
OG0028875
OG0028876
OG0028877
OG0028878
OG0028879
OG0028880
OG0028881
OG0028882
OG0028883
OG0028884
OG0028885
OG0028886
OG0028887
OG0028888
OG0028889
OG0028890
OG0028891
OG0028892
OG0028893
OG0028894
OG0028895
OG0028896
OG0028897
OG0028898
OG0028899
OG0028900
OG0028901
OG0028902
OG0028903
OG0028904
OG0028905
OG0028906
OG0028907
OG0028908
OG0028909
OG0028910
OG0028911
OG0028912
OG0028913
OG0028914
OG0028915
OG0028916
OG0028917
OG0028918
OG0028919
OG0028920
OG0028921
OG0028922
OG0028923
OG0028924
OG0028925
OG0028926
OG0028927
OG0028928
OG0028929
OG0028930
OG0028931
OG0028932
OG0028933
OG0028934
OG0028935
OG0028936
OG0028937
OG0028938
OG0028939
OG0028940
OG0028941
OG0028942
OG0028943
OG0028944
OG0028945
OG0028946
OG0028947
OG0028948
OG0028949
OG0028950
OG0028951
OG0028952
OG0028953
OG0028954
OG0028955
OG0028956
OG0028957
OG0028958
OG0028959
OG0028960
OG0028961
OG0028962
OG0028963
OG0028964
OG0028965
OG0028966
OG0028967
OG0028968
OG0028969
OG0028970
OG0028971
OG0028972
OG0028973
OG0028974
OG0028975
OG0028976
OG0028977
OG0028978
OG0028979
OG0028980
OG0028981
OG0028982
OG0028983
OG0028984
OG0028985
OG0028986
OG0028987
OG0028988
OG0028989
OG0028990
OG0028991
OG0028992
OG0028993
OG0028994
OG0028995
OG0028996
OG0028997
OG0028998
OG0028999
OG0029000
OG0029001
OG0029002
OG0029003
OG0029004
OG0029005
OG0029006
OG0029007
OG0029008
OG0029009
OG0029010
OG0029011
OG0029012
OG0029013
OG0029014
OG0029015
OG0029016
OG0029017
OG0029018
OG0029019
OG0029020
OG0029021
OG0029022
OG0029023
OG0029024
OG0029025
OG0029026
OG0029027
OG0029028
OG0029029
OG0029030
OG0029031
OG0029032
OG0029033
OG0029034
OG0029035
OG0029036
OG0029037
OG0029038
OG0029039
OG0029040
OG0029041
OG0029042
OG0029043
OG0029044
OG0029045
OG0029046
OG0029047
OG0029048
OG0029049
OG0029050
OG0029051
OG0029052
OG0029053
OG0029054
OG0029055
OG0029056
OG0029057
OG0029058
OG0029059
OG0029060
OG0029061
OG0029062
OG0029063
OG0029064
OG0029065
OG0029066
OG0029067
OG0029068
OG0029069
OG0029070
OG0029071
OG0029072
OG0029073
OG0029074
OG0029075
OG0029076
OG0029077
OG0029078
OG0029079
OG0029080
OG0029081
OG0029082
OG0029083
OG0029084
OG0029085
OG0029086
OG0029087
OG0029088
OG0029089
OG0029090
OG0029091
OG0029092
OG0029093
OG0029094
OG0029095
OG0029096
OG0029097
OG0029098
OG0029099
OG0029100
OG0029101
OG0029102
OG0029103
OG0029104
OG0029105
OG0029106
OG0029107
OG0029108
OG0029109
OG0029110
OG0029111
OG0029112
OG0029113
OG0029114
OG0029115
OG0029116
OG0029117
OG0029118
OG0029119
OG0029120
OG0029121
OG0029122
OG0029123
OG0029124
OG0029125
OG0029126
OG0029127
OG0029128
OG0029129
OG0029130
OG0029131
OG0029132
OG0029133
OG0029134
OG0029135
OG0029136
OG0029137
OG0029138
OG0029139
OG0029140
OG0029141
OG0029142
OG0029143
OG0029144
OG0029145
OG0029146
OG0029147
OG0029148
OG0029149
OG0029150
OG0029151
OG0029152
OG0029153
OG0029154
OG0029155
OG0029156
OG0029157
OG0029158
OG0029159
OG0029160
OG0029161
OG0029162
OG0029163
OG0029164
OG0029165
OG0029166
OG0029167
OG0029168
OG0029169
OG0029170
OG0029171
OG0029172
OG0029173
OG0029174
OG0029175
OG0029176
OG0029177
OG0029178
OG0029179
OG0029180
OG0029181
OG0029182
OG0029183
OG0029184
OG0029185
OG0029186
OG0029187
OG0029188
OG0029189
OG0029190
OG0029191
OG0029192
OG0029193
OG0029194
OG0029195
OG0029196
OG0029197
OG0029198
OG0029199
OG0029200
OG0029201
OG0029202
OG0029203
OG0029204
OG0029205
OG0029206
OG0029207
OG0029208
OG0029209
OG0029210
OG0029211
OG0029212
OG0029213
OG0029214
OG0029215
OG0029216
OG0029217
OG0029218
OG0029219
OG0029220
OG0029221
OG0029222
OG0029223
OG0029224
OG0029225
OG0029226
OG0029227
OG0029228
OG0029229
OG0029230
OG0029231
OG0029232
OG0029233
OG0029234
OG0029235
OG0029236
OG0029237
OG0029238
OG0029239
OG0029240
OG0029241
OG0029242
OG0029243
OG0029244
OG0029245
OG0029246
OG0029247
OG0029248
OG0029249
OG0029250
OG0029251
OG0029252
OG0029253
OG0029254
OG0029255
OG0029256
OG0029257
OG0029258
OG0029259
OG0029260
OG0029261
OG0029262
OG0029263
OG0029264
OG0029265
OG0029266
OG0029267
OG0029268
OG0029269
OG0029270
OG0029271
OG0029272
OG0029273
OG0029274
OG0029275
OG0029276
OG0029277
OG0029278
OG0029279
OG0029280
OG0029281
OG0029282
OG0029283
OG0029284
OG0029285
OG0029286
OG0029287
OG0029288
OG0029289
OG0029290
OG0029291
OG0029292
OG0029293
OG0029294
OG0029295
OG0029296
OG0029297
OG0029298
OG0029299
OG0029300
OG0029301
OG0029302
OG0029303
OG0029304
OG0029305
OG0029306
OG0029307
OG0029308
OG0029309
OG0029310
OG0029311
OG0029312
OG0029313
OG0029314
OG0029315
OG0029316
OG0029317
OG0029318
OG0029319
OG0029320
OG0029321
OG0029322
OG0029323
OG0029324
OG0029325
OG0029326
OG0029327
OG0029328
OG0029329
OG0029330
OG0029331
OG0029332
OG0029333
OG0029334
OG0029335
OG0029336
OG0029337
OG0029338
OG0029339
OG0029340
OG0029341
OG0029342
OG0029343
OG0029344
OG0029345
OG0029346
OG0029347
OG0029348
OG0029349
OG0029350
OG0029351
OG0029352
OG0029353
OG0029354
OG0029355
OG0029356
OG0029357
OG0029358
OG0029359
OG0029360
OG0029361
OG0029362
OG0029363
OG0029364
OG0029365
OG0029366
OG0029367
OG0029368
OG0029369
OG0029370
OG0029371
OG0029372
OG0029373
OG0029374
OG0029375
OG0029376
OG0029377
OG0029378
OG0029379
OG0029380
OG0029381
OG0029382
OG0029383
OG0029384
OG0029385
OG0029386
OG0029387
OG0029388
OG0029389
OG0029390
OG0029391
OG0029392
OG0029393
OG0029394
OG0029395
OG0029396
OG0029397
OG0029398
OG0029399
OG0029400
OG0029401
OG0029402
OG0029403
OG0029404
OG0029405
OG0029406
OG0029407
OG0029408
OG0029409
OG0029410
OG0029411
OG0029412
OG0029413
OG0029414
OG0029415
OG0029416
OG0029417
OG0029418
OG0029419
OG0029420
OG0029421
OG0029422
OG0029423
OG0029424
OG0029425
OG0029426
OG0029427
OG0029428
OG0029429
OG0029430
OG0029431
OG0029432
OG0029433
OG0029434
OG0029435
OG0029436
OG0029437
OG0029438
OG0029439
OG0029440
OG0029441
OG0029442
OG0029443
OG0029444
OG0029445
OG0029446
OG0029447
OG0029448
OG0029449
OG0029450
OG0029451
OG0029452
OG0029453
OG0029454
OG0029455
OG0029456
OG0029457
OG0029458
OG0029459
OG0029460
OG0029461
OG0029462
OG0029463
OG0029464
OG0029465
OG0029466
OG0029467
OG0029468
OG0029469
OG0029470
OG0029471
OG0029472
OG0029473
OG0029474
OG0029475
OG0029476
OG0029477
OG0029478
OG0029479
OG0029480
OG0029481
OG0029482
OG0029483
OG0029484
OG0029485
OG0029486
OG0029487
OG0029488
OG0029489
OG0029490
OG0029491
OG0029492
OG0029493
OG0029494
OG0029495
OG0029496
OG0029497
OG0029498
OG0029499
OG0029500
OG0029501
OG0029502
OG0029503
OG0029504
OG0029505
OG0029506
OG0029507
OG0029508
OG0029509
OG0029510
OG0029511
OG0029512
OG0029513
OG0029514
OG0029515
OG0029516
OG0029517
OG0029518
OG0029519
OG0029520
OG0029521
OG0029522
OG0029523
OG0029524
OG0029525
OG0029526
OG0029527
OG0029528
OG0029529
OG0029530
OG0029531
OG0029532
OG0029533
OG0029534
OG0029535
OG0029536
OG0029537
OG0029538
OG0029539
OG0029540
OG0029541
OG0029542
OG0029543
OG0029544
OG0029545
OG0029546
OG0029547
OG0029548
OG0029549
OG0029550
OG0029551
OG0029552
OG0029553
OG0029554
OG0029555
OG0029556
OG0029557
OG0029558
OG0029559
OG0029560
OG0029561
OG0029562
OG0029563
OG0029564
OG0029565
OG0029566
OG0029567
OG0029568
OG0029569
OG0029570
OG0029571
OG0029572
OG0029573
OG0029574
OG0029575
OG0029576
OG0029577
OG0029578
OG0029579
OG0029580
OG0029581
OG0029582
OG0029583
OG0029584
OG0029585
OG0029586
OG0029587
OG0029588
OG0029589
OG0029590
OG0029591
OG0029592
OG0029593
OG0029594
OG0029595
OG0029596
OG0029597
OG0029598
OG0029599
OG0029600
OG0029601
OG0029602
OG0029603
OG0029604
OG0029605
OG0029606
OG0029607
OG0029608
OG0029609
OG0029610
OG0029611
OG0029612
OG0029613
OG0029614
OG0029615
OG0029616
OG0029617
OG0029618
OG0029619
OG0029620
OG0029621
OG0029622
OG0029623
OG0029624
OG0029625
OG0029626
OG0029627
OG0029628
OG0029629
OG0029630
OG0029631
OG0029632
OG0029633
OG0029634
OG0029635
OG0029636
OG0029637
OG0029638
OG0029639
OG0029640
OG0029641
OG0029642
OG0029643
OG0029644
OG0029645
OG0029646
OG0029647
OG0029648
OG0029649
OG0029650
OG0029651
OG0029652
OG0029653
OG0029654
OG0029655
OG0029656
OG0029657
OG0029658
OG0029659
OG0029660
OG0029661
OG0029662
OG0029663
OG0029664
OG0029665
OG0029666
OG0029667
OG0029668
OG0029669
OG0029670
OG0029671
OG0029672
OG0029673
OG0029674
OG0029675
OG0029676
OG0029677
OG0029678
OG0029679
OG0029680
OG0029681
OG0029682
OG0029683
OG0029684
OG0029685
OG0029686
OG0029687
OG0029688
OG0029689
OG0029690
OG0029691
OG0029692
OG0029693
OG0029694
OG0029695
OG0029696
OG0029697
OG0029698
OG0029699
OG0029700
OG0029701
OG0029702
OG0029703
OG0029704
OG0029705
OG0029706
OG0029707
OG0029708
OG0029709
OG0029710
OG0029711
OG0029712
OG0029713
OG0029714
OG0029715
OG0029716
OG0029717
OG0029718
OG0029719
OG0029720
OG0029721
OG0029722
OG0029723
OG0029724
OG0029725
OG0029726
OG0029727
OG0029728
OG0029729
OG0029730
OG0029731
OG0029732
OG0029733
OG0029734
OG0029735
OG0029736
OG0029737
OG0029738
OG0029739
OG0029740
OG0029741
OG0029742
OG0029743
OG0029744
OG0029745
OG0029746
OG0029747
OG0029748
OG0029749
OG0029750
OG0029751
OG0029752
OG0029753
OG0029754
OG0029755
OG0029756
OG0029757
OG0029758
OG0029759
OG0029760
OG0029761
OG0029762
OG0029763
OG0029764
OG0029765
OG0029766
OG0029767
OG0029768
OG0029769
OG0029770
OG0029771
OG0029772
OG0029773
OG0029774
OG0029775
OG0029776
OG0029777
OG0029778
OG0029779
OG0029780
OG0029781
OG0029782
OG0029783
OG0029784
OG0029785
OG0029786
OG0029787
OG0029788
OG0029789
OG0029790
OG0029791
OG0029792
OG0029793
OG0029794
OG0029795
OG0029796
OG0029797
OG0029798
OG0029799
OG0029800
OG0029801
OG0029802
OG0029803
OG0029804
OG0029805
OG0029806
OG0029807
OG0029808
OG0029809
OG0029810
OG0029811
OG0029812
OG0029813
OG0029814
OG0029815
OG0029816
OG0029817
OG0029818
OG0029819
OG0029820
OG0029821
OG0029822
OG0029823
OG0029824
OG0029825
OG0029826
OG0029827
OG0029828
OG0029829
OG0029830
OG0029831
OG0029832
OG0029833
OG0029834
OG0029835
OG0029836
OG0029837
OG0029838
OG0029839
OG0029840
OG0029841
OG0029842
OG0029843
OG0029844
OG0029845
OG0029846
OG0029847
OG0029848
OG0029849
OG0029850
OG0029851
OG0029852
OG0029853
OG0029854
OG0029855
OG0029856
OG0029857
OG0029858
OG0029859
OG0029860
OG0029861
OG0029862
OG0029863
OG0029864
OG0029865
OG0029866
OG0029867
OG0029868
OG0029869
OG0029870
OG0029871
OG0029872
OG0029873
OG0029874
OG0029875
OG0029876
OG0029877
OG0029878
OG0029879
OG0029880
OG0029881
OG0029882
OG0029883
OG0029884
OG0029885
OG0029886
OG0029887
OG0029888
OG0029889
OG0029890
OG0029891
OG0029892
OG0029893
OG0029894
OG0029895
OG0029896
OG0029897
OG0029898
OG0029899
OG0029900
OG0029901
OG0029902
OG0029903
OG0029904
OG0029905
OG0029906
OG0029907
OG0029908
OG0029909
OG0029910
OG0029911
OG0029912
OG0029913
OG0029914
OG0029915
OG0029916
OG0029917
OG0029918
OG0029919
OG0029920
OG0029921
OG0029922
OG0029923
OG0029924
OG0029925
OG0029926
OG0029927
OG0029928
OG0029929
OG0029930
OG0029931
OG0029932
OG0029933
OG0029934
OG0029935
OG0029936
OG0029937
OG0029938
OG0029939
OG0029940
OG0029941
OG0029942
OG0029943
OG0029944
OG0029945
OG0029946
OG0029947
OG0029948
OG0029949
OG0029950
OG0029951
OG0029952
OG0029953
OG0029954
OG0029955
OG0029956
OG0029957
OG0029958
OG0029959
OG0029960
OG0029961
OG0029962
OG0029963
OG0029964
OG0029965
OG0029966
OG0029967
OG0029968
OG0029969
OG0029970
OG0029971
OG0029972
OG0029973
OG0029974
OG0029975
OG0029976
OG0029977
OG0029978
OG0029979
OG0029980
OG0029981
OG0029982
OG0029983
OG0029984
OG0029985
OG0029986
OG0029987
OG0029988
OG0029989
OG0029990
OG0029991
OG0029992
OG0029993
OG0029994
OG0029995
OG0029996
OG0029997
OG0029998
OG0029999
OG0030000
OG0030001
OG0030002
OG0030003
OG0030004
OG0030005
OG0030006
OG0030007
OG0030008
OG0030009
OG0030010
OG0030011
OG0030012
OG0030013
OG0030014
OG0030015
OG0030016
OG0030017
OG0030018
OG0030019
OG0030020
OG0030021
OG0030022
OG0030023
OG0030024
OG0030025
OG0030026
OG0030027
OG0030028
OG0030029
OG0030030
OG0030031
OG0030032
OG0030033
OG0030034
OG0030035
OG0030036
OG0030037
OG0030038
OG0030039
OG0030040
OG0030041
OG0030042
OG0030043
OG0030044
OG0030045
OG0030046
OG0030047
OG0030048
OG0030049
OG0030050
OG0030051
OG0030052
OG0030053
OG0030054
OG0030055
OG0030056
OG0030057
OG0030058
OG0030059
OG0030060
OG0030061
OG0030062
OG0030063
OG0030064
OG0030065
OG0030066
OG0030067
OG0030068
OG0030069
OG0030070
OG0030071
OG0030072
OG0030073
OG0030074
OG0030075
OG0030076
OG0030077
OG0030078
OG0030079
OG0030080
OG0030081
OG0030082
OG0030083
OG0030084
OG0030085
OG0030086
OG0030087
OG0030088
OG0030089
OG0030090
OG0030091
OG0030092
OG0030093
OG0030094
OG0030095
OG0030096
OG0030097
OG0030098
OG0030099
OG0030100
OG0030101
OG0030102
OG0030103
OG0030104
OG0030105
OG0030106
OG0030107
OG0030108
OG0030109
OG0030110
OG0030111
OG0030112
OG0030113
OG0030114
OG0030115
OG0030116
OG0030117
OG0030118
OG0030119
OG0030120
OG0030121
OG0030122
OG0030123
OG0030124
OG0030125
OG0030126
OG0030127
OG0030128
OG0030129
OG0030130
OG0030131
OG0030132
OG0030133
OG0030134
OG0030135
OG0030136
OG0030137
OG0030138
OG0030139
OG0030140
OG0030141
OG0030142
OG0030143
OG0030144
OG0030145
OG0030146
OG0030147
OG0030148
OG0030149
OG0030150
OG0030151
OG0030152
OG0030153
OG0030154
OG0030155
OG0030156
OG0030157
OG0030158
OG0030159
OG0030160
OG0030161
OG0030162
OG0030163
OG0030164
OG0030165
OG0030166
OG0030167
OG0030168
OG0030169
OG0030170
OG0030171
OG0030172
OG0030173
OG0030174
OG0030175
OG0030176
OG0030177
OG0030178
OG0030179
OG0030180
OG0030181
OG0030182
OG0030183
OG0030184
OG0030185
OG0030186
OG0030187
OG0030188
OG0030189
OG0030190
OG0030191
OG0030192
OG0030193
OG0030194
OG0030195
OG0030196
OG0030197
OG0030198
OG0030199
OG0030200
OG0030201
OG0030202
OG0030203
OG0030204
OG0030205
OG0030206
OG0030207
OG0030208
OG0030209
OG0030210
OG0030211
OG0030212
OG0030213
OG0030214
OG0030215
OG0030216
OG0030217
OG0030218
OG0030219
OG0030220
OG0030221
OG0030222
OG0030223
OG0030224
OG0030225
OG0030226
OG0030227
OG0030228
OG0030229
OG0030230
OG0030231
OG0030232
OG0030233
OG0030234
OG0030235
OG0030236
OG0030237
OG0030238
OG0030239
OG0030240
OG0030241
OG0030242
OG0030243
OG0030244
OG0030245
OG0030246
OG0030247
OG0030248
OG0030249
OG0030250
OG0030251
OG0030252
OG0030253
OG0030254
OG0030255
OG0030256
OG0030257
OG0030258
OG0030259
OG0030260
OG0030261
OG0030262
OG0030263
OG0030264
OG0030265
OG0030266
OG0030267
OG0030268
OG0030269
OG0030270
OG0030271
OG0030272
OG0030273
OG0030274
OG0030275
OG0030276
OG0030277
OG0030278
OG0030279
OG0030280
OG0030281
OG0030282
OG0030283
OG0030284
OG0030285
OG0030286
OG0030287
OG0030288
OG0030289
OG0030290
OG0030291
OG0030292
OG0030293
OG0030294
OG0030295
OG0030296
OG0030297
OG0030298
OG0030299
OG0030300
OG0030301
OG0030302
OG0030303
OG0030304
OG0030305
OG0030306
OG0030307
OG0030308
OG0030309
OG0030310
OG0030311
OG0030312
OG0030313
OG0030314
OG0030315
OG0030316
OG0030317
OG0030318
OG0030319
OG0030320
OG0030321
OG0030322
OG0030323
OG0030324
OG0030325
OG0030326
OG0030327
OG0030328
OG0030329
OG0030330
OG0030331
OG0030332
OG0030333
OG0030334
OG0030335
OG0030336
OG0030337
OG0030338
OG0030339
OG0030340
OG0030341
OG0030342
OG0030343
OG0030344
OG0030345
OG0030346
OG0030347
OG0030348
OG0030349
OG0030350
OG0030351
OG0030352
OG0030353
OG0030354
OG0030355
OG0030356
OG0030357
OG0030358
OG0030359
OG0030360
OG0030361
OG0030362
OG0030363
OG0030364
OG0030365
OG0030366
OG0030367
OG0030368
OG0030369
OG0030370
OG0030371
OG0030372
OG0030373
OG0030374
OG0030375
OG0030376
OG0030377
OG0030378
OG0030379
OG0030380
OG0030381
OG0030382
OG0030383
OG0030384
OG0030385
OG0030386
OG0030387
OG0030388
OG0030389
OG0030390
OG0030391
OG0030392
OG0030393
OG0030394
OG0030395
OG0030396
OG0030397
OG0030398
OG0030399
OG0030400
OG0030401
OG0030402
OG0030403
OG0030404
OG0030405
OG0030406
OG0030407
OG0030408
OG0030409
OG0030410
OG0030411
OG0030412
OG0030413
OG0030414
OG0030415
OG0030416
OG0030417
OG0030418
OG0030419
OG0030420
OG0030421
OG0030422
OG0030423
OG0030424
OG0030425
OG0030426
OG0030427
OG0030428
OG0030429
OG0030430
OG0030431
OG0030432
OG0030433
OG0030434
OG0030435
OG0030436
OG0030437
OG0030438
OG0030439
OG0030440
OG0030441
OG0030442
OG0030443
OG0030444
OG0030445
OG0030446
OG0030447
OG0030448
OG0030449
OG0030450
OG0030451
OG0030452
OG0030453
OG0030454
OG0030455
OG0030456
OG0030457
OG0030458
OG0030459
OG0030460
OG0030461
OG0030462
OG0030463
OG0030464
OG0030465
OG0030466
OG0030467
OG0030468
OG0030469
OG0030470
OG0030471
OG0030472
OG0030473
OG0030474
OG0030475
OG0030476
OG0030477
OG0030478
OG0030479
OG0030480
OG0030481
OG0030482
OG0030483
OG0030484
OG0030485
OG0030486
OG0030487
OG0030488
OG0030489
OG0030490
OG0030491
OG0030492
OG0030493
OG0030494
OG0030495
OG0030496
OG0030497
OG0030498
OG0030499
OG0030500
OG0030501
OG0030502
OG0030503
OG0030504
OG0030505
OG0030506
OG0030507
OG0030508
OG0030509
OG0030510
OG0030511
OG0030512
OG0030513
OG0030514
OG0030515
OG0030516
OG0030517
OG0030518
OG0030519
OG0030520
OG0030521
OG0030522
OG0030523
OG0030524
OG0030525
OG0030526
OG0030527
OG0030528
OG0030529
OG0030530
OG0030531
OG0030532
OG0030533
OG0030534
OG0030535
OG0030536
OG0030537
OG0030538
OG0030539
OG0030540
OG0030541
OG0030542
OG0030543
OG0030544
OG0030545
OG0030546
OG0030547
OG0030548
OG0030549
OG0030550
OG0030551
OG0030552
OG0030553
OG0030554
OG0030555
OG0030556
OG0030557
OG0030558
OG0030559
OG0030560
OG0030561
OG0030562
OG0030563
OG0030564
OG0030565
OG0030566
OG0030567
OG0030568
OG0030569
OG0030570
OG0030571
OG0030572
OG0030573
OG0030574
OG0030575
OG0030576
OG0030577
OG0030578
OG0030579
OG0030580
OG0030581
OG0030582
OG0030583
OG0030584
OG0030585
OG0030586
OG0030587
OG0030588
OG0030589
OG0030590
OG0030591
OG0030592
OG0030593
OG0030594
OG0030595
OG0030596
OG0030597
OG0030598
OG0030599
OG0030600
OG0030601
OG0030602
OG0030603
OG0030604
OG0030605
OG0030606
OG0030607
OG0030608
OG0030609
OG0030610
OG0030611
OG0030612
OG0030613
OG0030614
OG0030615
OG0030616
OG0030617
OG0030618
OG0030619
OG0030620
OG0030621
OG0030622
OG0030623
OG0030624
OG0030625
OG0030626
OG0030627
OG0030628
OG0030629
OG0030630
OG0030631
OG0030632
OG0030633
OG0030634
OG0030635
OG0030636
OG0030637
OG0030638
OG0030639
OG0030640
OG0030641
OG0030642
OG0030643
OG0030644
OG0030645
OG0030646
OG0030647
OG0030648
OG0030649
OG0030650
OG0030651
OG0030652
OG0030653
OG0030654
OG0030655
OG0030656
OG0030657
OG0030658
OG0030659
OG0030660
OG0030661
OG0030662
OG0030663
OG0030664
OG0030665
OG0030666
OG0030667
OG0030668
OG0030669
OG0030670
OG0030671
OG0030672
OG0030673
OG0030674
OG0030675
OG0030676
OG0030677
OG0030678
OG0030679
OG0030680
OG0030681
OG0030682
OG0030683
OG0030684
OG0030685
OG0030686
OG0030687
OG0030688
OG0030689
OG0030690
OG0030691
OG0030692
OG0030693
OG0030694
OG0030695
OG0030696
OG0030697
OG0030698
OG0030699
OG0030700
OG0030701
OG0030702
OG0030703
OG0030704
OG0030705
OG0030706
OG0030707
OG0030708
OG0030709
OG0030710
OG0030711
OG0030712
OG0030713
OG0030714
OG0030715
OG0030716
OG0030717
OG0030718
OG0030719
OG0030720
OG0030721
OG0030722
OG0030723
OG0030724
OG0030725
OG0030726
OG0030727
OG0030728
OG0030729
OG0030730
OG0030731
OG0030732
OG0030733
OG0030734
OG0030735
OG0030736
OG0030737
OG0030738
OG0030739
OG0030740
OG0030741
OG0030742
OG0030743
OG0030744
OG0030745
OG0030746
OG0030747
OG0030748
OG0030749
OG0030750
OG0030751
OG0030752
OG0030753
OG0030754
OG0030755
OG0030756
OG0030757
OG0030758
OG0030759
OG0030760
OG0030761
OG0030762
OG0030763
OG0030764
OG0030765
OG0030766
OG0030767
OG0030768
OG0030769
OG0030770
OG0030771
OG0030772
OG0030773
OG0030774
OG0030775
OG0030776
OG0030777
OG0030778
OG0030779
OG0030780
OG0030781
OG0030782
OG0030783
OG0030784
OG0030785
OG0030786
OG0030787
OG0030788
OG0030789
OG0030790
OG0030791
OG0030792
OG0030793
OG0030794
OG0030795
OG0030796
OG0030797
OG0030798
OG0030799
OG0030800
OG0030801
OG0030802
OG0030803
OG0030804
OG0030805
OG0030806
OG0030807
OG0030808
OG0030809
OG0030810
OG0030811
OG0030812
OG0030813
OG0030814
OG0030815
OG0030816
OG0030817
OG0030818
OG0030819
OG0030820
OG0030821
OG0030822
OG0030823
OG0030824
OG0030825
OG0030826
OG0030827
OG0030828
OG0030829
OG0030830
OG0030831
OG0030832
OG0030833
OG0030834
OG0030835
OG0030836
OG0030837
OG0030838
OG0030839
OG0030840
OG0030841
OG0030842
OG0030843
OG0030844
OG0030845
OG0030846
OG0030847
OG0030848
OG0030849
OG0030850
OG0030851
OG0030852
OG0030853
OG0030854
OG0030855
OG0030856
OG0030857
OG0030858
OG0030859
OG0030860
OG0030861
OG0030862
OG0030863
OG0030864
OG0030865
OG0030866
OG0030867
OG0030868
OG0030869
OG0030870
OG0030871
OG0030872
OG0030873
OG0030874
OG0030875
OG0030876
OG0030877
OG0030878
OG0030879
OG0030880
OG0030881
OG0030882
OG0030883
OG0030884
OG0030885
OG0030886
OG0030887
OG0030888
OG0030889
OG0030890
OG0030891
OG0030892
OG0030893
OG0030894
OG0030895
OG0030896
OG0030897
OG0030898
OG0030899
OG0030900
OG0030901
OG0030902
OG0030903
OG0030904
OG0030905
OG0030906
OG0030907
OG0030908
OG0030909
OG0030910
OG0030911
OG0030912
OG0030913
OG0030914
OG0030915
OG0030916
OG0030917
OG0030918
OG0030919
OG0030920
OG0030921
OG0030922
OG0030923
OG0030924
OG0030925
OG0030926
OG0030927
OG0030928
OG0030929
OG0030930
OG0030931
OG0030932
OG0030933
OG0030934
OG0030935
OG0030936
OG0030937
OG0030938
OG0030939
OG0030940
OG0030941
OG0030942
OG0030943
OG0030944
OG0030945
OG0030946
OG0030947
OG0030948
OG0030949
OG0030950
OG0030951
OG0030952
OG0030953
OG0030954
OG0030955
OG0030956
OG0030957
OG0030958
OG0030959
OG0030960
OG0030961
OG0030962
OG0030963
OG0030964
OG0030965
OG0030966
OG0030967
OG0030968
OG0030969
OG0030970
OG0030971
OG0030972
OG0030973
OG0030974
OG0030975
OG0030976
OG0030977
OG0030978
OG0030979
OG0030980
OG0030981
OG0030982
OG0030983
OG0030984
OG0030985
OG0030986
OG0030987
OG0030988
OG0030989
OG0030990
OG0030991
OG0030992
OG0030993
OG0030994
OG0030995
OG0030996
OG0030997
OG0030998
OG0030999
OG0031000
OG0031001
OG0031002
OG0031003
OG0031004
OG0031005
OG0031006
OG0031007
OG0031008
OG0031009
OG0031010
OG0031011
OG0031012
OG0031013
OG0031014
OG0031015
OG0031016
OG0031017
OG0031018
OG0031019
OG0031020
OG0031021
OG0031022
OG0031023
OG0031024
OG0031025
OG0031026
OG0031027
OG0031028
OG0031029
OG0031030
OG0031031
OG0031032
OG0031033
OG0031034
OG0031035
OG0031036
OG0031037
OG0031038
OG0031039
OG0031040
OG0031041
OG0031042
OG0031043
OG0031044
OG0031045
OG0031046
OG0031047
OG0031048
OG0031049
OG0031050
OG0031051
OG0031052
OG0031053
OG0031054
OG0031055
OG0031056
OG0031057
OG0031058
OG0031059
OG0031060
OG0031061
OG0031062
OG0031063
OG0031064
OG0031065
OG0031066
OG0031067
OG0031068
OG0031069
OG0031070
OG0031071
OG0031072
OG0031073
OG0031074
OG0031075
OG0031076
OG0031077
OG0031078
OG0031079
OG0031080
OG0031081
OG0031082
OG0031083
OG0031084
OG0031085
OG0031086
OG0031087
OG0031088
OG0031089
OG0031090
OG0031091
OG0031092
OG0031093
OG0031094
OG0031095
OG0031096
OG0031097
OG0031098
OG0031099
OG0031100
OG0031101
OG0031102
OG0031103
OG0031104
OG0031105
OG0031106
OG0031107
OG0031108
OG0031109
OG0031110
OG0031111
OG0031112
OG0031113
OG0031114
OG0031115
OG0031116
OG0031117
OG0031118
OG0031119
OG0031120
OG0031121
OG0031122
OG0031123
OG0031124
OG0031125
OG0031126
OG0031127
OG0031128
OG0031129
OG0031130
OG0031131
OG0031132
OG0031133
OG0031134
OG0031135
OG0031136
OG0031137
OG0031138
OG0031139
OG0031140
OG0031141
OG0031142
OG0031143
OG0031144
OG0031145
OG0031146
OG0031147
OG0031148
OG0031149
OG0031150
OG0031151
OG0031152
OG0031153
OG0031154
OG0031155
OG0031156
OG0031157
OG0031158
OG0031159
OG0031160
OG0031161
OG0031162
OG0031163
OG0031164
OG0031165
OG0031166
OG0031167
OG0031168
OG0031169
OG0031170
OG0031171
OG0031172
OG0031173
OG0031174
OG0031175
OG0031176
OG0031177
OG0031178
OG0031179
OG0031180
OG0031181
OG0031182
OG0031183
OG0031184
OG0031185
OG0031186
OG0031187
OG0031188
OG0031189
OG0031190
OG0031191
OG0031192
OG0031193
OG0031194
OG0031195
OG0031196
OG0031197
OG0031198
OG0031199
OG0031200
OG0031201
OG0031202
OG0031203
OG0031204
OG0031205
OG0031206
OG0031207
OG0031208
OG0031209
OG0031210
OG0031211
OG0031212
OG0031213
OG0031214
OG0031215
OG0031216
OG0031217
OG0031218
OG0031219
OG0031220
OG0031221
OG0031222
OG0031223
OG0031224
OG0031225
OG0031226
OG0031227
OG0031228
OG0031229
OG0031230
OG0031231
OG0031232
OG0031233
OG0031234
OG0031235
OG0031236
OG0031237
OG0031238
OG0031239
OG0031240
OG0031241
OG0031242
OG0031243
OG0031244
OG0031245
OG0031246
OG0031247
OG0031248
OG0031249
OG0031250
OG0031251
OG0031252
OG0031253
OG0031254
OG0031255
OG0031256
OG0031257
OG0031258
OG0031259
OG0031260
OG0031261
OG0031262
OG0031263
OG0031264
OG0031265
OG0031266
OG0031267
OG0031268
OG0031269
OG0031270
OG0031271
OG0031272
OG0031273
OG0031274
OG0031275
OG0031276
OG0031277
OG0031278
OG0031279
OG0031280
OG0031281
OG0031282
OG0031283
OG0031284
OG0031285
OG0031286
OG0031287
OG0031288
OG0031289
OG0031290
OG0031291
OG0031292
OG0031293
OG0031294
OG0031295
OG0031296
OG0031297
OG0031298
OG0031299
OG0031300
OG0031301
OG0031302
OG0031303
OG0031304
OG0031305
OG0031306
OG0031307
OG0031308
OG0031309
OG0031310
OG0031311
OG0031312
OG0031313
OG0031314
OG0031315
OG0031316
OG0031317
OG0031318
OG0031319
OG0031320
OG0031321
OG0031322
OG0031323
OG0031324
OG0031325
OG0031326
OG0031327
OG0031328
OG0031329
OG0031330
OG0031331
OG0031332
OG0031333
OG0031334
OG0031335
OG0031336
OG0031337
OG0031338
OG0031339
OG0031340
OG0031341
OG0031342
OG0031343
OG0031344
OG0031345
OG0031346
OG0031347
OG0031348
OG0031349
OG0031350
OG0031351
OG0031352
OG0031353
OG0031354
OG0031355
OG0031356
OG0031357
OG0031358
OG0031359
OG0031360
OG0031361
OG0031362
OG0031363
OG0031364
OG0031365
OG0031366
OG0031367
OG0031368
OG0031369
OG0031370
OG0031371
OG0031372
OG0031373
OG0031374
OG0031375
OG0031376
OG0031377
OG0031378
OG0031379
OG0031380
OG0031381
OG0031382
OG0031383
OG0031384
OG0031385
OG0031386
OG0031387
OG0031388
OG0031389
OG0031390
OG0031391
OG0031392
OG0031393
OG0031394
OG0031395
OG0031396
OG0031397
OG0031398
OG0031399
OG0031400
OG0031401
OG0031402
OG0031403
OG0031404
OG0031405
OG0031406
OG0031407
OG0031408
OG0031409
OG0031410
OG0031411
OG0031412
OG0031413
OG0031414
OG0031415
OG0031416
OG0031417
OG0031418
OG0031419
OG0031420
OG0031421
OG0031422
OG0031423
OG0031424
OG0031425
OG0031426
OG0031427
OG0031428
OG0031429
OG0031430
OG0031431
OG0031432
OG0031433
OG0031434
OG0031435
OG0031436
OG0031437
OG0031438
OG0031439
OG0031440
OG0031441
OG0031442
OG0031443
OG0031444
OG0031445
OG0031446
OG0031447
OG0031448
OG0031449
OG0031450
OG0031451
OG0031452
OG0031453
OG0031454
OG0031455
OG0031456
OG0031457
OG0031458
OG0031459
OG0031460
OG0031461
OG0031462
OG0031463
OG0031464
OG0031465
OG0031466
OG0031467
OG0031468
OG0031469
OG0031470
OG0031471
OG0031472
OG0031473
OG0031474
OG0031475
OG0031476
OG0031477
OG0031478
OG0031479
OG0031480
OG0031481
OG0031482
OG0031483
OG0031484
OG0031485
OG0031486
OG0031487
OG0031488
OG0031489
OG0031490
OG0031491
OG0031492
OG0031493
OG0031494
OG0031495
OG0031496
OG0031497
OG0031498
OG0031499
OG0031500
OG0031501
OG0031502
OG0031503
OG0031504
OG0031505
OG0031506
OG0031507
OG0031508
OG0031509
OG0031510
OG0031511
OG0031512
OG0031513
OG0031514
OG0031515
OG0031516
OG0031517
OG0031518
OG0031519
OG0031520
OG0031521
OG0031522
OG0031523
OG0031524
OG0031525
OG0031526
OG0031527
OG0031528
OG0031529
OG0031530
OG0031531
OG0031532
OG0031533
OG0031534
OG0031535
OG0031536
OG0031537
OG0031538
OG0031539
OG0031540
OG0031541
OG0031542
OG0031543
OG0031544
OG0031545
OG0031546
OG0031547
OG0031548
OG0031549
OG0031550
OG0031551
OG0031552
OG0031553
OG0031554
OG0031555
OG0031556
OG0031557
OG0031558
OG0031559
OG0031560
OG0031561
OG0031562
OG0031563
OG0031564
OG0031565
OG0031566
OG0031567
OG0031568
OG0031569
OG0031570
OG0031571
OG0031572
OG0031573
OG0031574
OG0031575
OG0031576
OG0031577
OG0031578
OG0031579
OG0031580
OG0031581
OG0031582
OG0031583
OG0031584
OG0031585
OG0031586
OG0031587
OG0031588
OG0031589
OG0031590
OG0031591
OG0031592
OG0031593
OG0031594
OG0031595
OG0031596
OG0031597
OG0031598
OG0031599
OG0031600
OG0031601
OG0031602
OG0031603
OG0031604
OG0031605
OG0031606
OG0031607
OG0031608
OG0031609
OG0031610
OG0031611
OG0031612
OG0031613
OG0031614
OG0031615
OG0031616
OG0031617
OG0031618
OG0031619
OG0031620
OG0031621
OG0031622
OG0031623
OG0031624
OG0031625
OG0031626
OG0031627
OG0031628
OG0031629
OG0031630
OG0031631
OG0031632
OG0031633
OG0031634
OG0031635
OG0031636
OG0031637
OG0031638
OG0031639
OG0031640
OG0031641
OG0031642
OG0031643
OG0031644
OG0031645
OG0031646
OG0031647
OG0031648
OG0031649
OG0031650
OG0031651
OG0031652
OG0031653
OG0031654
OG0031655
OG0031656
OG0031657
OG0031658
OG0031659
OG0031660
OG0031661
OG0031662
OG0031663
OG0031664
OG0031665
OG0031666
OG0031667
OG0031668
OG0031669
OG0031670
OG0031671
OG0031672
OG0031673
OG0031674
OG0031675
OG0031676
OG0031677
OG0031678
OG0031679
OG0031680
OG0031681
OG0031682
OG0031683
OG0031684
OG0031685
OG0031686
OG0031687
OG0031688
OG0031689
OG0031690
OG0031691
OG0031692
OG0031693
OG0031694
OG0031695
OG0031696
OG0031697
OG0031698
OG0031699
OG0031700
OG0031701
OG0031702
OG0031703
OG0031704
OG0031705
OG0031706
OG0031707
OG0031708
OG0031709
OG0031710
OG0031711
OG0031712
OG0031713
OG0031714
OG0031715
OG0031716
OG0031717
OG0031718
OG0031719
OG0031720
OG0031721
OG0031722
OG0031723
OG0031724
OG0031725
OG0031726
OG0031727
OG0031728
OG0031729
OG0031730
OG0031731
OG0031732
OG0031733
OG0031734
OG0031735
OG0031736
OG0031737
OG0031738
OG0031739
OG0031740
OG0031741
OG0031742
OG0031743
OG0031744
OG0031745
OG0031746
OG0031747
OG0031748
OG0031749
OG0031750
OG0031751
OG0031752
OG0031753
OG0031754
OG0031755
OG0031756
OG0031757
OG0031758
OG0031759
OG0031760
OG0031761
OG0031762
OG0031763
OG0031764
OG0031765
OG0031766
OG0031767
OG0031768
OG0031769
OG0031770
OG0031771
OG0031772
OG0031773
OG0031774
OG0031775
OG0031776
OG0031777
OG0031778
OG0031779
OG0031780
OG0031781
OG0031782
OG0031783
OG0031784
OG0031785
OG0031786
OG0031787
OG0031788
OG0031789
OG0031790
OG0031791
OG0031792
OG0031793
OG0031794
OG0031795
OG0031796
OG0031797
OG0031798
OG0031799
OG0031800
OG0031801
OG0031802
OG0031803
OG0031804
OG0031805
OG0031806
OG0031807
OG0031808
OG0031809
OG0031810
OG0031811
OG0031812
OG0031813
OG0031814
OG0031815
OG0031816
OG0031817
OG0031818
OG0031819
OG0031820
OG0031821
OG0031822
OG0031823
OG0031824
OG0031825
OG0031826
OG0031827
OG0031828
OG0031829
OG0031830
OG0031831
OG0031832
OG0031833
OG0031834
OG0031835
OG0031836
OG0031837
OG0031838
OG0031839
OG0031840
OG0031841
OG0031842
OG0031843
OG0031844
OG0031845
OG0031846
OG0031847
OG0031848
OG0031849
OG0031850
OG0031851
OG0031852
OG0031853
OG0031854
OG0031855
OG0031856
OG0031857
OG0031858
OG0031859
OG0031860
OG0031861
OG0031862
OG0031863
OG0031864
OG0031865
OG0031866
OG0031867
OG0031868
OG0031869
OG0031870
OG0031871
OG0031872
OG0031873
OG0031874
OG0031875
OG0031876
OG0031877
OG0031878
OG0031879
OG0031880
OG0031881
OG0031882
OG0031883
OG0031884
OG0031885
OG0031886
OG0031887
OG0031888
OG0031889
OG0031890
OG0031891
OG0031892
OG0031893
OG0031894
OG0031895
OG0031896
OG0031897
OG0031898
OG0031899
OG0031900
OG0031901
OG0031902
OG0031903
OG0031904
OG0031905
OG0031906
OG0031907
OG0031908
OG0031909
OG0031910
OG0031911
OG0031912
OG0031913
OG0031914
OG0031915
OG0031916
OG0031917
OG0031918
OG0031919
OG0031920
OG0031921
OG0031922
OG0031923
OG0031924
OG0031925
OG0031926
OG0031927
OG0031928
OG0031929
OG0031930
OG0031931
OG0031932
OG0031933
OG0031934
OG0031935
OG0031936
OG0031937
OG0031938
OG0031939
OG0031940
OG0031941
OG0031942
OG0031943
OG0031944
OG0031945
OG0031946
OG0031947
OG0031948
OG0031949
OG0031950
OG0031951
OG0031952
OG0031953
OG0031954
OG0031955
OG0031956
OG0031957
OG0031958
OG0031959
OG0031960
OG0031961
OG0031962
OG0031963
OG0031964
OG0031965
OG0031966
OG0031967
OG0031968
OG0031969
OG0031970
OG0031971
OG0031972
OG0031973
OG0031974
OG0031975
OG0031976
OG0031977
OG0031978
OG0031979
OG0031980
OG0031981
OG0031982
OG0031983
OG0031984
OG0031985
OG0031986
OG0031987
OG0031988
OG0031989
OG0031990
OG0031991
OG0031992
OG0031993
OG0031994
OG0031995
OG0031996
OG0031997
OG0031998
OG0031999
OG0032000
OG0032001
OG0032002
OG0032003
OG0032004
OG0032005
OG0032006
OG0032007
OG0032008
OG0032009
OG0032010
OG0032011
OG0032012
OG0032013
OG0032014
OG0032015
OG0032016
OG0032017
OG0032018
OG0032019
OG0032020
OG0032021
OG0032022
OG0032023
OG0032024
OG0032025
OG0032026
OG0032027
OG0032028
OG0032029
