# Supplementary material for: Firefly genomes illuminate parallel origins of bioluminescence in beetles
Source: eLife. 2018 Oct 16;7:e36495. doi: 10.7554/eLife.36495 (PMC6191289; doi:10.7554/eLife.36495)
Supplement: Figure 2—source data 1. [file elife-36495-fig2-data1.zip › 5_way/[P._pyralis]_and_[T._castaneum]_OGs.txt]

OG0000313
OG0000378
OG0000493
OG0000564
OG0001008
OG0001801
OG0003295
OG0007665
OG0007666
OG0007667
OG0007668
OG0007670
OG0009373
OG0009375
OG0009376
OG0009380
OG0009386
OG0010198
OG0010202
OG0010212
OG0010213
OG0010215
OG0010217
OG0010932
OG0010935
OG0010937
OG0010938
OG0010939
OG0010940
OG0010941
OG0010942
OG0010943
OG0010945
OG0010946
OG0010947
