# Supplementary material for: Firefly genomes illuminate parallel origins of bioluminescence in beetles
Source: eLife. 2018 Oct 16;7:e36495. doi: 10.7554/eLife.36495 (PMC6191289; doi:10.7554/eLife.36495)
Supplement: Figure 2—source data 1. [file elife-36495-fig2-data1.zip › 5_way/[P._pyralis]_and_[A._lateralis]_and_[I._luminosus]_OGs.txt]

OG0000015
OG0000033
OG0000034
OG0000063
OG0000064
OG0000072
OG0000082
OG0000101
OG0000106
OG0000111
OG0000117
OG0000130
OG0000141
OG0000145
OG0000151
OG0000159
OG0000162
OG0000166
OG0000183
OG0000184
OG0000186
OG0000193
OG0000196
OG0000199
OG0000210
OG0000217
OG0000231
OG0000235
OG0000258
OG0000261
OG0000262
OG0000265
OG0000266
OG0000281
OG0000288
OG0000289
OG0000294
OG0000303
OG0000325
OG0000329
OG0000333
OG0000334
OG0000355
OG0000365
OG0000370
OG0000372
OG0000374
OG0000383
OG0000389
OG0000396
OG0000401
OG0000409
OG0000410
OG0000416
OG0000422
OG0000441
OG0000442
OG0000450
OG0000472
OG0000478
OG0000480
OG0000499
OG0000500
OG0000540
OG0000554
OG0000571
OG0000581
OG0000585
OG0000608
OG0000632
OG0000674
OG0000694
OG0000700
OG0000723
OG0000734
OG0000739
OG0000757
OG0000764
OG0000786
OG0000823
OG0000824
OG0000827
OG0000828
OG0000831
OG0000836
OG0000838
OG0000842
OG0000845
OG0000846
OG0000850
OG0000875
OG0000891
OG0000904
OG0000948
OG0000955
OG0000959
OG0000960
OG0000963
OG0000969
OG0000971
OG0000976
OG0000981
OG0001012
OG0001027
OG0001052
OG0001060
OG0001063
OG0001086
OG0001087
OG0001096
OG0001106
OG0001122
OG0001206
OG0001208
OG0001283
OG0001293
OG0001303
OG0001357
OG0001386
OG0001395
OG0001421
OG0001423
OG0001510
OG0001744
OG0001811
OG0001852
OG0001854
OG0001971
OG0002003
OG0002018
OG0002039
OG0002042
OG0002043
OG0002079
OG0002104
OG0002130
OG0002162
OG0002394
OG0002423
OG0002446
OG0002476
OG0002503
OG0002605
OG0002620
OG0002638
OG0002649
OG0002725
OG0002764
OG0002766
OG0002893
OG0003023
OG0003090
OG0003123
OG0003143
OG0003144
OG0003145
OG0003148
OG0003251
OG0003332
OG0003337
OG0003457
OG0003681
OG0003735
OG0003777
OG0004048
OG0004049
OG0004140
OG0004184
OG0004355
OG0004414
OG0004511
OG0004653
OG0004678
OG0004709
OG0004776
OG0005078
OG0005341
OG0005413
OG0005616
OG0005690
OG0005963
OG0006131
OG0006230
OG0006339
OG0006493
OG0006707
OG0006840
OG0006931
OG0007241
OG0007309
OG0007375
OG0007376
OG0007454
OG0007482
OG0007528
OG0007685
OG0007713
OG0007741
OG0007761
OG0007789
OG0007813
OG0007851
OG0007897
OG0007898
OG0007924
OG0007942
OG0007992
OG0007996
OG0007997
OG0008030
OG0008043
OG0008060
OG0008066
OG0008071
OG0008082
OG0008085
OG0008087
OG0008106
OG0008118
OG0008154
OG0008160
OG0008257
OG0008272
OG0008278
OG0008279
OG0008283
OG0008295
OG0008332
OG0008344
OG0008348
OG0008484
OG0008536
OG0008537
OG0008558
OG0008559
OG0008630
OG0008638
OG0008639
OG0008641
OG0008673
OG0008701
OG0008704
OG0008787
OG0008792
OG0008806
OG0008817
OG0008818
OG0008841
OG0008861
OG0008881
OG0008902
OG0008903
OG0008926
OG0008949
OG0008967
OG0008975
OG0008982
OG0008992
OG0008994
OG0009005
OG0009011
OG0009012
OG0009044
OG0009052
OG0009064
OG0009408
OG0009410
OG0009414
OG0009418
OG0009419
OG0009422
OG0009428
OG0009431
OG0009432
OG0009434
OG0009436
OG0009438
OG0009440
OG0009442
OG0009443
OG0009444
OG0009451
OG0009453
OG0009456
OG0009462
OG0009467
OG0009470
OG0009472
OG0009478
OG0009480
OG0009483
OG0009484
OG0009485
OG0009486
OG0009489
OG0009490
OG0009493
OG0009496
OG0009499
OG0009505
OG0009510
OG0009518
OG0009527
OG0009528
OG0009530
OG0009531
OG0009532
OG0009533
OG0009538
OG0009545
OG0009546
OG0009547
OG0009554
OG0009556
OG0009557
OG0009558
OG0009560
OG0009564
OG0009566
OG0009573
OG0009577
OG0009581
OG0009582
OG0009584
OG0009586
OG0009588
OG0009589
OG0009590
OG0009597
OG0009600
OG0009602
OG0009607
OG0009608
OG0009611
OG0009612
OG0009613
OG0009619
OG0009620
OG0009622
OG0009624
OG0009629
OG0009632
OG0009634
OG0009635
OG0009638
OG0009639
OG0009643
OG0009644
OG0009645
OG0009647
OG0009653
OG0009655
OG0009661
OG0009662
OG0009663
OG0009664
OG0009669
OG0009671
OG0009675
OG0009678
OG0009679
OG0009681
OG0009684
OG0009685
OG0009687
OG0009688
OG0009690
OG0009691
OG0009692
OG0009695
OG0009699
OG0009701
OG0009703
OG0009704
OG0009708
OG0009709
OG0009714
OG0009718
OG0009721
OG0009723
OG0009728
OG0009729
OG0009731
OG0009734
OG0009735
OG0009736
OG0009742
OG0009747
OG0009750
OG0009753
OG0009754
OG0009757
OG0009759
OG0009761
OG0009762
OG0009763
OG0009766
OG0009767
OG0009769
OG0009774
OG0009780
OG0009782
OG0009784
OG0009785
OG0009787
OG0009790
OG0009791
OG0009792
OG0009796
OG0009798
OG0009799
OG0009801
OG0009802
OG0009807
OG0009811
OG0009813
OG0009818
OG0009819
OG0009821
OG0009822
OG0009826
OG0009828
OG0009830
OG0009834
OG0009835
OG0009838
OG0009841
OG0009845
OG0009846
OG0009848
OG0009849
OG0009851
OG0009852
OG0009854
OG0009856
OG0009857
OG0009858
OG0009860
OG0009861
OG0009862
OG0009868
OG0009870
OG0009877
OG0009882
OG0009883
OG0009886
OG0009891
OG0009897
OG0009898
OG0009904
OG0009906
OG0009907
OG0009908
OG0009909
OG0009912
OG0009914
OG0009915
OG0009916
OG0009918
OG0009921
OG0009927
OG0009928
OG0009930
