# Supplementary material for: Firefly genomes illuminate parallel origins of bioluminescence in beetles
Source: eLife. 2018 Oct 16;7:e36495. doi: 10.7554/eLife.36495 (PMC6191289; doi:10.7554/eLife.36495)
Supplement: Figure 2—source data 1. [file elife-36495-fig2-data1.zip › 5_way/[P._pyralis]_and_[A._lateralis]_and_[I._luminosus]_and_[D._melanogaster]_OGs.txt]

OG0000005
OG0000081
OG0000169
OG0000221
OG0000232
OG0000274
OG0000320
OG0000343
OG0000555
OG0000569
OG0000658
OG0000992
OG0001130
OG0001156
OG0001191
OG0001235
OG0001242
OG0001465
OG0001585
OG0001629
OG0001679
OG0001711
OG0001968
OG0001980
OG0002621
OG0002686
OG0002698
OG0003158
OG0003393
OG0003441
OG0003585
OG0003818
OG0004043
OG0004199
OG0004260
OG0004629
OG0004831
OG0004931
OG0005030
OG0005067
OG0005232
OG0005334
OG0005470
OG0005926
OG0006134
OG0006438
OG0006594
OG0006629
OG0007352
OG0007529
OG0007701
OG0007787
OG0007793
OG0007807
OG0007812
OG0007814
OG0007816
OG0007833
OG0007844
OG0007857
OG0007858
OG0007866
OG0007892
OG0007908
OG0007941
OG0007951
OG0007957
OG0007971
OG0007982
OG0007999
OG0008005
OG0008032
OG0008041
OG0008057
OG0008092
OG0008111
OG0008119
OG0008121
OG0008123
OG0008134
OG0008176
OG0008197
OG0008200
OG0008280
OG0008287
OG0008305
OG0008314
OG0008360
OG0008368
OG0008380
OG0008411
OG0008424
OG0008441
OG0008444
OG0008498
OG0008539
OG0008548
OG0008551
OG0008570
OG0008579
OG0008580
OG0008586
OG0008616
OG0008619
OG0008645
OG0008660
OG0008715
OG0008747
OG0008759
OG0008777
OG0008810
OG0008836
OG0008843
OG0008858
OG0008893
OG0008925
OG0008948
OG0008965
OG0009006
OG0009043
OG0009047
OG0009062
OG0009069
OG0009072
OG0009075
