# Supplementary material for: Firefly genomes illuminate parallel origins of bioluminescence in beetles
Source: eLife. 2018 Oct 16;7:e36495. doi: 10.7554/eLife.36495 (PMC6191289; doi:10.7554/eLife.36495)
Supplement: Figure 2—source data 1. [file elife-36495-fig2-data1.zip › 5_way/[I._luminosus]_and_[T._castaneum]_and_[D._melanogaster]_OGs.txt]

OG0000167
OG0000377
OG0000433
OG0000490
OG0000661
OG0000665
OG0000813
OG0000814
OG0000817
OG0003288
OG0007565
OG0007572
OG0007633
OG0007634
OG0007658
OG0009124
OG0009148
OG0009157
OG0009175
OG0009176
OG0009191
OG0009214
OG0009272
OG0009275
OG0009286
OG0009291
OG0009302
OG0009333
OG0009341
OG0009355
OG0009358
OG0009366
OG0009937
OG0009941
OG0009944
OG0009947
OG0009954
OG0009955
OG0009959
OG0009962
OG0009964
OG0009968
OG0009969
OG0009970
OG0009971
OG0009975
OG0009977
OG0009979
OG0009981
OG0009982
OG0009984
OG0009986
OG0009988
OG0009991
OG0009992
OG0009994
OG0009997
OG0009999
OG0010001
OG0010003
OG0010004
OG0010005
OG0010006
OG0010013
OG0010017
OG0010018
OG0010019
OG0010020
OG0010021
OG0010022
OG0010023
OG0010026
OG0010028
OG0010029
OG0010032
OG0010033
OG0010035
OG0010036
OG0010042
OG0010044
OG0010046
OG0010049
OG0010050
OG0010055
OG0010058
OG0010059
OG0010062
OG0010064
OG0010067
OG0010068
OG0010070
OG0010072
OG0010073
OG0010078
OG0010084
OG0010085
OG0010095
OG0010096
OG0010103
OG0010107
OG0010108
OG0010109
OG0010114
OG0010116
OG0010117
OG0010118
OG0010119
OG0010120
OG0010123
OG0010124
OG0010126
OG0010127
OG0010129
OG0010130
OG0010132
OG0010133
OG0010135
OG0010139
OG0010142
OG0010143
OG0010144
OG0010145
OG0010150
OG0010151
OG0010152
OG0010153
OG0010156
OG0010157
OG0010160
OG0010161
OG0010162
OG0010163
OG0010164
OG0010166
OG0010168
OG0010169
OG0010170
OG0010172
OG0010176
OG0010177
OG0010178
OG0010182
OG0010184
