# Supplementary material for: Firefly genomes illuminate parallel origins of bioluminescence in beetles
Source: eLife. 2018 Oct 16;7:e36495. doi: 10.7554/eLife.36495 (PMC6191289; doi:10.7554/eLife.36495)
Supplement: Figure 2—source data 1. [file elife-36495-fig2-data1.zip › 5_way/[P._pyralis]_and_[A._lateralis]_and_[T._castaneum]_OGs.txt]

OG0000247
OG0000397
OG0000526
OG0000527
OG0000635
OG0000696
OG0000712
OG0000731
OG0001289
OG0001309
OG0001350
OG0001836
OG0001984
OG0002096
OG0003078
OG0003408
OG0007692
OG0007763
OG0007805
OG0007852
OG0008159
OG0008258
OG0008417
OG0008443
OG0008457
OG0008458
OG0008501
OG0008620
OG0008827
OG0008871
OG0008955
OG0009409
OG0009427
OG0009429
OG0009437
OG0009454
OG0009502
OG0009511
OG0009523
OG0009526
OG0009534
OG0009535
OG0009552
OG0009562
OG0009569
OG0009571
OG0009572
OG0009574
OG0009575
OG0009592
OG0009595
OG0009603
OG0009609
OG0009615
OG0009628
OG0009637
OG0009642
OG0009652
OG0009665
OG0009689
OG0009710
OG0009711
OG0009730
OG0009745
OG0009746
OG0009749
OG0009751
OG0009752
OG0009765
OG0009773
OG0009777
OG0009779
OG0009788
OG0009804
OG0009814
OG0009817
OG0009823
OG0009824
OG0009832
OG0009833
OG0009844
OG0009847
OG0009866
OG0009876
OG0009887
OG0009893
OG0009899
OG0009903
OG0009911
OG0009925
