# Supplementary material for: Firefly genomes illuminate parallel origins of bioluminescence in beetles
Source: eLife. 2018 Oct 16;7:e36495. doi: 10.7554/eLife.36495 (PMC6191289; doi:10.7554/eLife.36495)
Supplement: Figure 2—source data 1. [file elife-36495-fig2-data1.zip › 5_way/[A._lateralis]_and_[I._luminosus]_and_[D._melanogaster]_OGs.txt]

OG0000136
OG0000280
OG0000384
OG0000730
OG0002259
OG0002312
OG0004382
OG0008584
OG0008815
OG0009513
OG0009551
OG0009724
OG0009732
OG0009738
OG0009810
OG0009879
