# Supplementary material for: Firefly genomes illuminate parallel origins of bioluminescence in beetles
Source: eLife. 2018 Oct 16;7:e36495. doi: 10.7554/eLife.36495 (PMC6191289; doi:10.7554/eLife.36495)
Supplement: Figure 2—source data 1. [file elife-36495-fig2-data1.zip › 5_way/[A._lateralis]_and_[I._luminosus]_and_[T._castaneum]_and_[D._melanogaster]_genes.txt]

AQULA_000008-PA
AQULA_000148-PA
AQULA_000211-PA
AQULA_000411-PA
AQULA_000427-PA
AQULA_000461-PA
AQULA_000462-PA
AQULA_000467-PA
AQULA_000491-PA
AQULA_000522-PA
AQULA_000624-PA
AQULA_000633-PA
AQULA_000673-PA
AQULA_000803-PA
AQULA_000904-PA
AQULA_000917-PA
AQULA_001013-PA
AQULA_001052-PA
AQULA_001135-PA
AQULA_001138-PA
AQULA_001156-PA
AQULA_001226-PA
AQULA_001290-PA
AQULA_001392-PA
AQULA_001412-PA
AQULA_001429-PA
AQULA_001493-PA
AQULA_001575-PA
AQULA_001590-PA
AQULA_001757-PA
AQULA_001758-PA
AQULA_001813-PA
AQULA_001827-PA
AQULA_001913-PA
AQULA_001933-PA
AQULA_001955-PA
AQULA_002018-PA
AQULA_002060-PA
AQULA_002107-PA
AQULA_002138-PA
AQULA_002278-PA
AQULA_002362-PA
AQULA_002374-PA
AQULA_002383-PA
AQULA_002393-PA
AQULA_002446-PA
AQULA_002499-PA
AQULA_002503-PA
AQULA_002532-PA
AQULA_002541-PA
AQULA_002550-PA
AQULA_002567-PA
AQULA_002607-PA
AQULA_002633-PA
AQULA_002672-PA
AQULA_002682-PA
AQULA_002740-PA
AQULA_002753-PA
AQULA_002838-PA
AQULA_002849-PA
AQULA_002861-PA
AQULA_002882-PA
AQULA_002923-PA
AQULA_002924-PA
AQULA_002926-PA
AQULA_002943-PA
AQULA_002959-PA
AQULA_002973-PA
AQULA_002983-PA
AQULA_003003-PA
AQULA_003047-PA
AQULA_003052-PA
AQULA_003063-PA
AQULA_003070-PA
AQULA_003139-PA
AQULA_003146-PA
AQULA_003161-PA
AQULA_003237-PA
AQULA_003240-PA
AQULA_003254-PA
AQULA_003271-PA
AQULA_003273-PA
AQULA_003311-PA
AQULA_003334-PA
AQULA_003359-PA
AQULA_003414-PA
AQULA_003465-PA
AQULA_003502-PA
AQULA_003522-PA
AQULA_003555-PA
AQULA_003702-PA
AQULA_003740-PA
AQULA_003863-PA
AQULA_003865-PA
AQULA_003878-PA
AQULA_004017-PA
AQULA_004056-PA
AQULA_004067-PA
AQULA_004077-PA
AQULA_004125-PA
AQULA_004156-PA
AQULA_004293-PA
AQULA_004352-PA
AQULA_004383-PA
AQULA_004396-PA
AQULA_004442-PA
AQULA_004451-PA
AQULA_004467-PA
AQULA_004476-PA
AQULA_004519-PA
AQULA_004527-PA
AQULA_004538-PA
AQULA_004563-PA
AQULA_004721-PA
AQULA_004748-PA
AQULA_004803-PA
AQULA_004808-PA
AQULA_004847-PA
AQULA_004863-PA
AQULA_004916-PA
AQULA_004951-PA
AQULA_005132-PA
AQULA_005193-PA
AQULA_005232-PA
AQULA_005246-PA
AQULA_005264-PA
AQULA_005282-PA
AQULA_005291-PA
AQULA_005297-PA
AQULA_005306-PA
AQULA_005313-PA
AQULA_005440-PA
AQULA_005451-PA
AQULA_005477-PA
AQULA_005489-PA
AQULA_005546-PA
AQULA_005565-PA
AQULA_005567-PA
AQULA_005606-PA
AQULA_005626-PA
AQULA_005646-PA
AQULA_005658-PA
AQULA_005676-PA
AQULA_005766-PA
AQULA_005771-PA
AQULA_005781-PA
AQULA_005810-PA
AQULA_005826-PA
AQULA_005870-PA
AQULA_005972-PA
AQULA_005999-PA
AQULA_006078-PA
AQULA_006084-PA
AQULA_006136-PA
AQULA_006191-PA
AQULA_006271-PA
AQULA_006310-PA
AQULA_006332-PA
AQULA_006380-PA
AQULA_006412-PA
AQULA_006491-PA
AQULA_006530-PA
AQULA_006537-PA
AQULA_006566-PA
AQULA_006612-PA
AQULA_006616-PA
AQULA_006696-PA
AQULA_006746-PA
AQULA_006751-PA
AQULA_006780-PA
AQULA_006793-PA
AQULA_007010-PA
AQULA_007015-PA
AQULA_007089-PA
AQULA_007094-PA
AQULA_007148-PA
AQULA_007150-PA
AQULA_007227-PA
AQULA_007332-PA
AQULA_007345-PA
AQULA_007367-PA
AQULA_007424-PA
AQULA_007436-PA
AQULA_007490-PA
AQULA_007502-PA
AQULA_007546-PA
AQULA_007630-PA
AQULA_007725-PA
AQULA_007749-PA
AQULA_007812-PA
AQULA_007873-PA
AQULA_007903-PA
AQULA_007942-PA
AQULA_007996-PA
AQULA_008001-PA
AQULA_008004-PA
AQULA_008020-PA
AQULA_008024-PA
AQULA_008035-PA
AQULA_008058-PA
AQULA_008060-PA
AQULA_008090-PA
AQULA_008190-PA
AQULA_008232-PA
AQULA_008290-PA
AQULA_008311-PA
AQULA_008363-PA
AQULA_008408-PA
AQULA_008474-PA
AQULA_008508-PA
AQULA_008520-PA
AQULA_008533-PA
AQULA_008547-PA
AQULA_008550-PA
AQULA_008634-PA
AQULA_008664-PA
AQULA_008673-PA
AQULA_008699-PA
AQULA_008734-PA
AQULA_008741-PA
AQULA_008762-PA
AQULA_008858-PA
AQULA_008859-PA
AQULA_008925-PA
AQULA_008934-PA
AQULA_009074-PA
AQULA_009093-PA
AQULA_009141-PA
AQULA_009151-PA
AQULA_009221-PA
AQULA_009301-PA
AQULA_009329-PA
AQULA_009509-PA
AQULA_009665-PA
AQULA_009726-PA
AQULA_009758-PA
AQULA_009792-PA
AQULA_009817-PA
AQULA_009842-PA
AQULA_009873-PA
AQULA_009878-PA
AQULA_009894-PA
AQULA_009896-PA
AQULA_009942-PA
AQULA_010098-PA
AQULA_010140-PA
AQULA_010244-PA
AQULA_010253-PA
AQULA_010272-PA
AQULA_010273-PA
AQULA_010326-PA
AQULA_010361-PA
AQULA_010506-PA
AQULA_010512-PA
AQULA_010641-PA
AQULA_010770-PA
AQULA_010818-PA
AQULA_010833-PA
AQULA_010849-PA
AQULA_010853-PA
AQULA_010909-PA
AQULA_010968-PA
AQULA_010986-PA
AQULA_010988-PA
AQULA_010995-PA
AQULA_011096-PA
AQULA_011150-PA
AQULA_011180-PA
AQULA_011189-PA
AQULA_011250-PA
AQULA_011271-PA
AQULA_011279-PA
AQULA_011311-PA
AQULA_011358-PA
AQULA_011394-PA
AQULA_011468-PA
AQULA_011505-PA
AQULA_011517-PA
AQULA_011598-PA
AQULA_011631-PA
AQULA_011634-PA
AQULA_011639-PA
AQULA_011643-PA
AQULA_011652-PA
AQULA_011782-PA
AQULA_011795-PA
AQULA_011824-PA
AQULA_011909-PA
AQULA_011915-PA
AQULA_011973-PA
AQULA_012053-PA
AQULA_012085-PA
AQULA_012116-PA
AQULA_012121-PA
AQULA_012127-PA
AQULA_012195-PA
AQULA_012213-PA
AQULA_012311-PA
AQULA_012348-PA
AQULA_012375-PA
AQULA_012449-PA
AQULA_012455-PA
AQULA_012622-PA
AQULA_012636-PA
AQULA_012664-PA
AQULA_012666-PA
AQULA_012764-PA
AQULA_012767-PA
AQULA_012770-PA
AQULA_012851-PA
AQULA_012854-PA
AQULA_012859-PA
AQULA_012868-PA
AQULA_012904-PA
AQULA_012924-PA
AQULA_012942-PA
AQULA_012947-PA
AQULA_013018-PA
AQULA_013065-PA
AQULA_013107-PA
AQULA_013182-PA
AQULA_013233-PA
AQULA_013311-PA
AQULA_013313-PA
AQULA_013374-PA
AQULA_013378-PA
AQULA_013414-PA
AQULA_013422-PA
AQULA_013508-PA
AQULA_013509-PA
AQULA_013559-PA
AQULA_013585-PA
AQULA_013657-PA
AQULA_013711-PA
AQULA_013751-PA
AQULA_013862-PA
AQULA_013911-PA
AQULA_013919-PA
AQULA_013920-PA
AQULA_013922-PA
AQULA_013929-PA
AQULA_014018-PA
AQULA_014026-PA
AQULA_014029-PA
AQULA_014081-PA
AQULA_014137-PA
AQULA_014223-PA
AQULA_014278-PA
ILUMI_00043-PA
ILUMI_00051-PA
ILUMI_00209-PA
ILUMI_00211-PA
ILUMI_00219-PA
ILUMI_00263-PA
ILUMI_00309-PA
ILUMI_00321-PA
ILUMI_00354-PA
ILUMI_00525-PA
ILUMI_00543-PA
ILUMI_00585-PA
ILUMI_00610-PA
ILUMI_00655-PA
ILUMI_00707-PA
ILUMI_00725-PA
ILUMI_00860-PA
ILUMI_00896-PA
ILUMI_00905-PA
ILUMI_01004-PA
ILUMI_01017-PA
ILUMI_01130-PA
ILUMI_01205-PA
ILUMI_01231-PA
ILUMI_01336-PA
ILUMI_01355-PA
ILUMI_01356-PA
ILUMI_01433-PA
ILUMI_01498-PA
ILUMI_01520-PA
ILUMI_01548-PA
ILUMI_01597-PA
ILUMI_01734-PA
ILUMI_01735-PA
ILUMI_01813-PA
ILUMI_01919-PA
ILUMI_01931-PA
ILUMI_01973-PA
ILUMI_01980-PA
ILUMI_02083-PA
ILUMI_02142-PA
ILUMI_02177-PA
ILUMI_02192-PA
ILUMI_02236-PA
ILUMI_02309-PA
ILUMI_02356-PA
ILUMI_02368-PA
ILUMI_02408-PA
ILUMI_02441-PA
ILUMI_02481-PA
ILUMI_02551-PA
ILUMI_02605-PA
ILUMI_02612-PA
ILUMI_02621-PA
ILUMI_02661-PA
ILUMI_02671-PA
ILUMI_02781-PA
ILUMI_02812-PA
ILUMI_02823-PA
ILUMI_02857-PA
ILUMI_02886-PA
ILUMI_02937-PA
ILUMI_02939-PA
ILUMI_02983-PA
ILUMI_03073-PA
ILUMI_03083-PA
ILUMI_03179-PA
ILUMI_03223-PA
ILUMI_03249-PA
ILUMI_03288-PA
ILUMI_03362-PA
ILUMI_03411-PA
ILUMI_03425-PA
ILUMI_03443-PA
ILUMI_03539-PA
ILUMI_03540-PA
ILUMI_03554-PA
ILUMI_03626-PA
ILUMI_03642-PA
ILUMI_03738-PA
ILUMI_03769-PA
ILUMI_03796-PA
ILUMI_03810-PA
ILUMI_03829-PA
ILUMI_03922-PA
ILUMI_03942-PA
ILUMI_03992-PA
ILUMI_03994-PA
ILUMI_03995-PA
ILUMI_03998-PA
ILUMI_04011-PA
ILUMI_04081-PA
ILUMI_04142-PA
ILUMI_04151-PA
ILUMI_04454-PA
ILUMI_04468-PA
ILUMI_04527-PA
ILUMI_04529-PA
ILUMI_04550-PA
ILUMI_04603-PA
ILUMI_04663-PA
ILUMI_04668-PA
ILUMI_04779-PA
ILUMI_04781-PA
ILUMI_04784-PA
ILUMI_04785-PA
ILUMI_04907-PA
ILUMI_04914-PA
ILUMI_05036-PA
ILUMI_05155-PA
ILUMI_05162-PA
ILUMI_05281-PA
ILUMI_05309-PA
ILUMI_05329-PA
ILUMI_05333-PA
ILUMI_05334-PA
ILUMI_05394-PA
ILUMI_05417-PA
ILUMI_05425-PA
ILUMI_05435-PA
ILUMI_05443-PA
ILUMI_05500-PA
ILUMI_05527-PA
ILUMI_05549-PA
ILUMI_05676-PA
ILUMI_05678-PA
ILUMI_05700-PA
ILUMI_05757-PA
ILUMI_05820-PA
ILUMI_05839-PA
ILUMI_05840-PA
ILUMI_05857-PA
ILUMI_05869-PA
ILUMI_05950-PA
ILUMI_06057-PA
ILUMI_06058-PA
ILUMI_06059-PA
ILUMI_06082-PA
ILUMI_06083-PA
ILUMI_06084-PA
ILUMI_06226-PA
ILUMI_06274-PA
ILUMI_06398-PA
ILUMI_06500-PA
ILUMI_06540-PA
ILUMI_06541-PA
ILUMI_06567-PA
ILUMI_06595-PA
ILUMI_06669-PA
ILUMI_06715-PA
ILUMI_06726-PA
ILUMI_06804-PA
ILUMI_06873-PA
ILUMI_06899-PA
ILUMI_06905-PA
ILUMI_06907-PA
ILUMI_07012-PA
ILUMI_07015-PA
ILUMI_07221-PA
ILUMI_07223-PA
ILUMI_07288-PA
ILUMI_07392-PA
ILUMI_07446-PA
ILUMI_07531-PA
ILUMI_07537-PA
ILUMI_07564-PA
ILUMI_07721-PA
ILUMI_07722-PA
ILUMI_07723-PA
ILUMI_07775-PA
ILUMI_07836-PA
ILUMI_07872-PA
ILUMI_07933-PA
ILUMI_08247-PA
ILUMI_08294-PA
ILUMI_08334-PA
ILUMI_08365-PA
ILUMI_08417-PA
ILUMI_08532-PA
ILUMI_08540-PA
ILUMI_08552-PA
ILUMI_08638-PA
ILUMI_08864-PA
ILUMI_09007-PA
ILUMI_09017-PA
ILUMI_09076-PA
ILUMI_09282-PA
ILUMI_09340-PA
ILUMI_09382-PA
ILUMI_09385-PA
ILUMI_09398-PA
ILUMI_09495-PA
ILUMI_09609-PA
ILUMI_09699-PA
ILUMI_09739-PA
ILUMI_09802-PA
ILUMI_09809-PA
ILUMI_09827-PA
ILUMI_09903-PA
ILUMI_09904-PA
ILUMI_09910-PA
ILUMI_09925-PA
ILUMI_09969-PA
ILUMI_09987-PA
ILUMI_10016-PA
ILUMI_10022-PA
ILUMI_10059-PA
ILUMI_10183-PA
ILUMI_10377-PA
ILUMI_10433-PA
ILUMI_10506-PA
ILUMI_10537-PA
ILUMI_10576-PA
ILUMI_10578-PA
ILUMI_10661-PA
ILUMI_10786-PA
ILUMI_10806-PA
ILUMI_10829-PA
ILUMI_11064-PA
ILUMI_11066-PA
ILUMI_11228-PA
ILUMI_11230-PA
ILUMI_11323-PA
ILUMI_11324-PA
ILUMI_11328-PA
ILUMI_11495-PA
ILUMI_11613-PA
ILUMI_11729-PA
ILUMI_11782-PA
ILUMI_11791-PA
ILUMI_11830-PA
ILUMI_11841-PA
ILUMI_11854-PA
ILUMI_11863-PA
ILUMI_11923-PA
ILUMI_11925-PA
ILUMI_11941-PA
ILUMI_12073-PA
ILUMI_12080-PA
ILUMI_12139-PA
ILUMI_12210-PA
ILUMI_12255-PA
ILUMI_12295-PA
ILUMI_12399-PA
ILUMI_12534-PA
ILUMI_12776-PA
ILUMI_12780-PA
ILUMI_12886-PA
ILUMI_12892-PA
ILUMI_12927-PA
ILUMI_13003-PA
ILUMI_13089-PA
ILUMI_13134-PA
ILUMI_13164-PA
ILUMI_13370-PA
ILUMI_13519-PA
ILUMI_13530-PA
ILUMI_13668-PA
ILUMI_13692-PA
ILUMI_13793-PA
ILUMI_13794-PA
ILUMI_13833-PA
ILUMI_13847-PA
ILUMI_13962-PA
ILUMI_14000-PA
ILUMI_14069-PA
ILUMI_14084-PA
ILUMI_14236-PA
ILUMI_14310-PA
ILUMI_14311-PA
ILUMI_14349-PA
ILUMI_14615-PA
ILUMI_14915-PA
ILUMI_15049-PA
ILUMI_15055-PA
ILUMI_15141-PA
ILUMI_15161-PA
ILUMI_15342-PA
ILUMI_15383-PA
ILUMI_15707-PA
ILUMI_16124-PA
ILUMI_16227-PA
ILUMI_16236-PA
ILUMI_16237-PA
ILUMI_16273-PA
ILUMI_16288-PA
ILUMI_16303-PA
ILUMI_16425-PA
ILUMI_16428-PA
ILUMI_16481-PA
ILUMI_16484-PA
ILUMI_16508-PA
ILUMI_16763-PA
ILUMI_16832-PA
ILUMI_17151-PA
ILUMI_17193-PA
ILUMI_17201-PA
ILUMI_17312-PA
ILUMI_17679-PA
ILUMI_17905-PA
ILUMI_18174-PA
ILUMI_18221-PA
ILUMI_18307-PA
ILUMI_18308-PA
ILUMI_18489-PA
ILUMI_18592-PA
ILUMI_18695-PA
ILUMI_18857-PA
ILUMI_18946-PA
ILUMI_18954-PA
ILUMI_18957-PA
ILUMI_18962-PA
ILUMI_19108-PA
ILUMI_19314-PA
ILUMI_19636-PA
ILUMI_19798-PA
ILUMI_19799-PA
ILUMI_19879-PA
ILUMI_20109-PA
ILUMI_20110-PA
ILUMI_20361-PA
ILUMI_20371-PA
ILUMI_20402-PA
ILUMI_20422-PA
ILUMI_20454-PA
ILUMI_20466-PA
ILUMI_20510-PA
ILUMI_20663-PA
ILUMI_20669-PA
ILUMI_20708-PA
ILUMI_20713-PA
ILUMI_20716-PA
ILUMI_20719-PA
ILUMI_20726-PA
ILUMI_20736-PA
ILUMI_20782-PA
ILUMI_20829-PA
ILUMI_20833-PA
ILUMI_20844-PA
ILUMI_20921-PA
ILUMI_21018-PA
ILUMI_21047-PA
ILUMI_21091-PA
ILUMI_21225-PA
ILUMI_21258-PA
ILUMI_21413-PA
ILUMI_21420-PA
ILUMI_21530-PA
ILUMI_21531-PA
ILUMI_21619-PA
ILUMI_21662-PA
ILUMI_21714-PA
ILUMI_21724-PA
ILUMI_21725-PA
ILUMI_21731-PA
ILUMI_21748-PA
ILUMI_21817-PA
ILUMI_21883-PA
ILUMI_21924-PA
ILUMI_21989-PA
ILUMI_21999-PA
ILUMI_22041-PA
ILUMI_22087-PA
ILUMI_22088-PA
ILUMI_22121-PA
ILUMI_22153-PA
ILUMI_22167-PA
ILUMI_22173-PA
ILUMI_22181-PA
ILUMI_22183-PA
ILUMI_22198-PA
ILUMI_22272-PA
ILUMI_22275-PA
ILUMI_22306-PA
ILUMI_22375-PA
ILUMI_22380-PA
ILUMI_22497-PA
ILUMI_22564-PA
ILUMI_22565-PA
ILUMI_22573-PA
ILUMI_22613-PA
ILUMI_22618-PA
ILUMI_22648-PA
ILUMI_22680-PA
ILUMI_22690-PA
ILUMI_22704-PA
ILUMI_22721-PA
ILUMI_22741-PA
ILUMI_22775-PA
ILUMI_22777-PA
ILUMI_22781-PA
ILUMI_22813-PA
ILUMI_22963-PA
ILUMI_22976-PA
ILUMI_22992-PA
ILUMI_23015-PA
ILUMI_23016-PA
ILUMI_23041-PA
ILUMI_23119-PA
ILUMI_23170-PA
ILUMI_23372-PA
ILUMI_23386-PA
ILUMI_23401-PA
ILUMI_23403-PA
ILUMI_23457-PA
ILUMI_23689-PA
ILUMI_23751-PA
ILUMI_23834-PA
ILUMI_23836-PA
ILUMI_23937-PA
ILUMI_23953-PA
ILUMI_23979-PA
ILUMI_24288-PA
ILUMI_24312-PA
ILUMI_24399-PA
ILUMI_24411-PA
ILUMI_24500-PA
ILUMI_24511-PA
ILUMI_24529-PA
ILUMI_24659-PA
ILUMI_24744-PA
ILUMI_24908-PA
ILUMI_24927-PA
ILUMI_25038-PA
ILUMI_25042-PA
ILUMI_25137-PA
ILUMI_25138-PA
ILUMI_25203-PA
ILUMI_25204-PA
ILUMI_25206-PA
ILUMI_25268-PA
ILUMI_25315-PA
ILUMI_25377-PA
ILUMI_25455-PA
ILUMI_25516-PA
ILUMI_25518-PA
ILUMI_25580-PA
ILUMI_25587-PA
ILUMI_25603-PA
ILUMI_25657-PA
ILUMI_25707-PA
ILUMI_25764-PA
ILUMI_25781-PA
ILUMI_25825-PA
ILUMI_25873-PA
ILUMI_25972-PA
ILUMI_25974-PA
ILUMI_26000-PA
ILUMI_26060-PA
ILUMI_26097-PA
ILUMI_26137-PA
ILUMI_26212-PA
ILUMI_26284-PA
ILUMI_26430-PA
ILUMI_26506-PA
ILUMI_26534-PA
ILUMI_26537-PA
ILUMI_26549-PA
ILUMI_26571-PA
ILUMI_26607-PA
ILUMI_26610-PA
ILUMI_26622-PA
ILUMI_26637-PA
ILUMI_26730-PA
ILUMI_26738-PA
ILUMI_26775-PA
ILUMI_26823-PA
ILUMI_26954-PA
ILUMI_27033-PA
ILUMI_27226-PA
ILUMI_27230-PA
ILUMI_27325-PA
ILUMI_27326-PA
ILUMI_27327-PA
ILUMI_27369-PA
ILUMI_27409-PA
ILUMI_27491-PA
ILUMI_27495-PA
ILUMI_27498-PA
ILUMI_27510-PA
ILUMI_27537-PA
tr|A0A139W8F0|A0A139W8F0_TRICA
tr|A0A139W8S6|A0A139W8S6_TRICA
tr|A0A139W8U1|A0A139W8U1_TRICA
tr|A0A139W8W6|A0A139W8W6_TRICA
tr|A0A139W9B0|A0A139W9B0_TRICA
tr|A0A139W9K3|A0A139W9K3_TRICA
tr|A0A139W9M0|A0A139W9M0_TRICA
tr|A0A139WA61|A0A139WA61_TRICA
tr|A0A139WAI5|A0A139WAI5_TRICA
tr|A0A139WAP1|A0A139WAP1_TRICA
tr|A0A139WAU3|A0A139WAU3_TRICA
tr|A0A139WAW8|A0A139WAW8_TRICA
tr|A0A139WB77|A0A139WB77_TRICA
tr|A0A139WBE1|A0A139WBE1_TRICA
tr|A0A139WBG3|A0A139WBG3_TRICA
tr|A0A139WBW9|A0A139WBW9_TRICA
tr|A0A139WBZ3|A0A139WBZ3_TRICA
tr|A0A139WC95|A0A139WC95_TRICA
tr|A0A139WCB4|A0A139WCB4_TRICA
tr|A0A139WCH2|A0A139WCH2_TRICA
tr|A0A139WCP2|A0A139WCP2_TRICA
tr|A0A139WD37|A0A139WD37_TRICA
tr|A0A139WD84|A0A139WD84_TRICA
tr|A0A139WDD0|A0A139WDD0_TRICA
tr|A0A139WDW1|A0A139WDW1_TRICA
tr|A0A139WDY5|A0A139WDY5_TRICA
tr|A0A139WE26|A0A139WE26_TRICA
tr|A0A139WE62|A0A139WE62_TRICA
tr|A0A139WE74|A0A139WE74_TRICA
tr|A0A139WE80|A0A139WE80_TRICA
tr|A0A139WEA5|A0A139WEA5_TRICA
tr|A0A139WEI2|A0A139WEI2_TRICA
tr|A0A139WEJ1|A0A139WEJ1_TRICA
tr|A0A139WEL3|A0A139WEL3_TRICA
tr|A0A139WES8|A0A139WES8_TRICA
tr|A0A139WEZ9|A0A139WEZ9_TRICA
tr|A0A139WF30|A0A139WF30_TRICA
tr|A0A139WFH7|A0A139WFH7_TRICA
tr|A0A139WFT9|A0A139WFT9_TRICA
tr|A0A139WFY5|A0A139WFY5_TRICA
tr|A0A139WFZ2|A0A139WFZ2_TRICA
tr|A0A139WG59|A0A139WG59_TRICA
tr|A0A139WG67|A0A139WG67_TRICA
tr|A0A139WGC0|A0A139WGC0_TRICA
tr|A0A139WGC8|A0A139WGC8_TRICA
tr|A0A139WGE1|A0A139WGE1_TRICA
tr|A0A139WGG4|A0A139WGG4_TRICA
tr|A0A139WGM0|A0A139WGM0_TRICA
tr|A0A139WGP6|A0A139WGP6_TRICA
tr|A0A139WGQ2|A0A139WGQ2_TRICA
tr|A0A139WGR8|A0A139WGR8_TRICA
tr|A0A139WGS5|A0A139WGS5_TRICA
tr|A0A139WH34|A0A139WH34_TRICA
tr|A0A139WH58|A0A139WH58_TRICA
tr|A0A139WH92|A0A139WH92_TRICA
tr|A0A139WHB4|A0A139WHB4_TRICA
tr|A0A139WI11|A0A139WI11_TRICA
tr|A0A139WI79|A0A139WI79_TRICA
tr|A0A139WI96|A0A139WI96_TRICA
tr|A0A139WIP4|A0A139WIP4_TRICA
tr|A0A139WIQ6|A0A139WIQ6_TRICA
tr|A0A139WIY4|A0A139WIY4_TRICA
tr|A0A139WJ09|A0A139WJ09_TRICA
tr|A0A139WJ26|A0A139WJ26_TRICA
tr|A0A139WJ28|A0A139WJ28_TRICA
tr|A0A139WJQ4|A0A139WJQ4_TRICA
tr|A0A139WK30|A0A139WK30_TRICA
tr|A0A139WK88|A0A139WK88_TRICA
tr|A0A139WK89|A0A139WK89_TRICA
tr|A0A139WKC1|A0A139WKC1_TRICA
tr|A0A139WKD8|A0A139WKD8_TRICA
tr|A0A139WKZ2|A0A139WKZ2_TRICA
tr|A0A139WL96|A0A139WL96_TRICA
tr|A0A139WLI8|A0A139WLI8_TRICA
tr|A0A139WLN2|A0A139WLN2_TRICA
tr|A0A139WLT3|A0A139WLT3_TRICA
tr|A0A139WMC2|A0A139WMC2_TRICA
tr|A0A139WMF5|A0A139WMF5_TRICA
tr|A0A139WMH4|A0A139WMH4_TRICA
tr|A0A139WMJ5|A0A139WMJ5_TRICA
tr|A0A139WMY1|A0A139WMY1_TRICA
tr|A0A139WMZ3|A0A139WMZ3_TRICA
tr|A0A139WN58|A0A139WN58_TRICA
tr|A0A139WNH5|A0A139WNH5_TRICA
tr|A0A139WNK3|A0A139WNK3_TRICA
tr|A0A139WNY4|A0A139WNY4_TRICA
tr|A0A139WPA7|A0A139WPA7_TRICA
tr|A0A139WPS8|A0A139WPS8_TRICA
tr|A2AX75|A2AX75_TRICA
tr|A8DMV1|A8DMV1_TRICA
tr|A8W495|A8W495_TRICA
tr|A9JPG6|A9JPG6_TRICA
tr|D1MAH6|D1MAH6_TRICA
tr|D1ZZG8|D1ZZG8_TRICA
tr|D1ZZL5|D1ZZL5_TRICA
tr|D1ZZR9|D1ZZR9_TRICA
tr|D1ZZU8|D1ZZU8_TRICA
tr|D1ZZX5|D1ZZX5_TRICA
tr|D1ZZY0|D1ZZY0_TRICA
tr|D1ZZY8|D1ZZY8_TRICA
tr|D1ZZY9|D1ZZY9_TRICA
tr|D1ZZZ2|D1ZZZ2_TRICA
tr|D1ZZZ3|D1ZZZ3_TRICA
tr|D2A022|D2A022_TRICA
tr|D2A043|D2A043_TRICA
tr|D2A046|D2A046_TRICA
tr|D2A075|D2A075_TRICA
tr|D2A085|D2A085_TRICA
tr|D2A0C0|D2A0C0_TRICA
tr|D2A0D8|D2A0D8_TRICA
tr|D2A0M3|D2A0M3_TRICA
tr|D2A0P0|D2A0P0_TRICA
tr|D2A161|D2A161_TRICA
tr|D2A185|D2A185_TRICA
tr|D2A1B9|D2A1B9_TRICA
tr|D2A1F0|D2A1F0_TRICA
tr|D2A1G0|D2A1G0_TRICA
tr|D2A1N7|D2A1N7_TRICA
tr|D2A1U0|D2A1U0_TRICA
tr|D2A1Y9|D2A1Y9_TRICA
tr|D2A1Z5|D2A1Z5_TRICA
tr|D2A236|D2A236_TRICA
tr|D2A276|D2A276_TRICA
tr|D2A2Q9|D2A2Q9_TRICA
tr|D2A2U5|D2A2U5_TRICA
tr|D2A2W1|D2A2W1_TRICA
tr|D2A2Z0|D2A2Z0_TRICA
tr|D2A3I0|D2A3I0_TRICA
tr|D2A3I8|D2A3I8_TRICA
tr|D2A3S2|D2A3S2_TRICA
tr|D2A3T4|D2A3T4_TRICA
tr|D2A3U3|D2A3U3_TRICA
tr|D2A4H0|D2A4H0_TRICA
tr|D2A4Z9|D2A4Z9_TRICA
tr|D2A5H7|D2A5H7_TRICA
tr|D2A5M4|D2A5M4_TRICA
tr|D2A5N8|D2A5N8_TRICA
tr|D2A5R7|D2A5R7_TRICA
tr|D2A5X3|D2A5X3_TRICA
tr|D2A5X4|D2A5X4_TRICA
tr|D2A633|D2A633_TRICA
tr|D2A652|D2A652_TRICA
tr|D2A699|D2A699_TRICA
tr|D2A6C6|D2A6C6_TRICA
tr|D2A6F7|D2A6F7_TRICA
tr|D2A6I2|D2A6I2_TRICA
tr|D2A6I4|D2A6I4_TRICA
tr|D6W690|D6W690_TRICA
tr|D6W6G4|D6W6G4_TRICA
tr|D6W6J9|D6W6J9_TRICA
tr|D6W6Q2|D6W6Q2_TRICA
tr|D6W6Q5|D6W6Q5_TRICA
tr|D6W6U0|D6W6U0_TRICA
tr|D6W710|D6W710_TRICA
tr|D6W779|D6W779_TRICA
tr|D6W7D7|D6W7D7_TRICA
tr|D6W7I4|D6W7I4_TRICA
tr|D6W7K3|D6W7K3_TRICA
tr|D6W7W1|D6W7W1_TRICA
tr|D6W805|D6W805_TRICA
tr|D6W867|D6W867_TRICA
tr|D6W8H5|D6W8H5_TRICA
tr|D6W8Z0|D6W8Z0_TRICA
tr|D6W8Z4|D6W8Z4_TRICA
tr|D6W953|D6W953_TRICA
tr|D6W955|D6W955_TRICA
tr|D6W971|D6W971_TRICA
tr|D6W9G0|D6W9G0_TRICA
tr|D6W9M6|D6W9M6_TRICA
tr|D6W9M7|D6W9M7_TRICA
tr|D6W9W7|D6W9W7_TRICA
tr|D6WA41|D6WA41_TRICA
tr|D6WAF6|D6WAF6_TRICA
tr|D6WAS3|D6WAS3_TRICA
tr|D6WB14|D6WB14_TRICA
tr|D6WB15|D6WB15_TRICA
tr|D6WB20|D6WB20_TRICA
tr|D6WB35|D6WB35_TRICA
tr|D6WB47|D6WB47_TRICA
tr|D6WBN6|D6WBN6_TRICA
tr|D6WBW9|D6WBW9_TRICA
tr|D6WBX6|D6WBX6_TRICA
tr|D6WBX7|D6WBX7_TRICA
tr|D6WBX9|D6WBX9_TRICA
tr|D6WBY3|D6WBY3_TRICA
tr|D6WC07|D6WC07_TRICA
tr|D6WC44|D6WC44_TRICA
tr|D6WCJ7|D6WCJ7_TRICA
tr|D6WCP5|D6WCP5_TRICA
tr|D6WCW9|D6WCW9_TRICA
tr|D6WCX2|D6WCX2_TRICA
tr|D6WCY4|D6WCY4_TRICA
tr|D6WD72|D6WD72_TRICA
tr|D6WD98|D6WD98_TRICA
tr|D6WDC5|D6WDC5_TRICA
tr|D6WDG0|D6WDG0_TRICA
tr|D6WE03|D6WE03_TRICA
tr|D6WED6|D6WED6_TRICA
tr|D6WER2|D6WER2_TRICA
tr|D6WEX2|D6WEX2_TRICA
tr|D6WF00|D6WF00_TRICA
tr|D6WF01|D6WF01_TRICA
tr|D6WF12|D6WF12_TRICA
tr|D6WF87|D6WF87_TRICA
tr|D6WFQ2|D6WFQ2_TRICA
tr|D6WG50|D6WG50_TRICA
tr|D6WG89|D6WG89_TRICA
tr|D6WGM7|D6WGM7_TRICA
tr|D6WGN2|D6WGN2_TRICA
tr|D6WGS3|D6WGS3_TRICA
tr|D6WGX5|D6WGX5_TRICA
tr|D6WGZ0|D6WGZ0_TRICA
tr|D6WH12|D6WH12_TRICA
tr|D6WH20|D6WH20_TRICA
tr|D6WH47|D6WH47_TRICA
tr|D6WH54|D6WH54_TRICA
tr|D6WH75|D6WH75_TRICA
tr|D6WH79|D6WH79_TRICA
tr|D6WHR0|D6WHR0_TRICA
tr|D6WI12|D6WI12_TRICA
tr|D6WID2|D6WID2_TRICA
tr|D6WIF7|D6WIF7_TRICA
tr|D6WIG8|D6WIG8_TRICA
tr|D6WIJ0|D6WIJ0_TRICA
tr|D6WIS9|D6WIS9_TRICA
tr|D6WIX6|D6WIX6_TRICA
tr|D6WIY2|D6WIY2_TRICA
tr|D6WIY4|D6WIY4_TRICA
tr|D6WJ30|D6WJ30_TRICA
tr|D6WJ69|D6WJ69_TRICA
tr|D6WJ71|D6WJ71_TRICA
tr|D6WJD3|D6WJD3_TRICA
tr|D6WJH7|D6WJH7_TRICA
tr|D6WJL3|D6WJL3_TRICA
tr|D6WJS1|D6WJS1_TRICA
tr|D6WK06|D6WK06_TRICA
tr|D6WKF7|D6WKF7_TRICA
tr|D6WKT0|D6WKT0_TRICA
tr|D6WKX3|D6WKX3_TRICA
tr|D6WL55|D6WL55_TRICA
tr|D6WLC4|D6WLC4_TRICA
tr|D6WLI9|D6WLI9_TRICA
tr|D6WLT7|D6WLT7_TRICA
tr|D6WLT8|D6WLT8_TRICA
tr|D6WM21|D6WM21_TRICA
tr|D6WMB7|D6WMB7_TRICA
tr|D6WML5|D6WML5_TRICA
tr|D6WMT4|D6WMT4_TRICA
tr|D6WN07|D6WN07_TRICA
tr|D6WN71|D6WN71_TRICA
tr|D6WN88|D6WN88_TRICA
tr|D6WNI6|D6WNI6_TRICA
tr|D6WNK3|D6WNK3_TRICA
tr|D6WNP6|D6WNP6_TRICA
tr|D6WNT9|D6WNT9_TRICA
tr|D6WP08|D6WP08_TRICA
tr|D6WP79|D6WP79_TRICA
tr|D6WP95|D6WP95_TRICA
tr|D6WPC3|D6WPC3_TRICA
tr|D6WPF3|D6WPF3_TRICA
tr|D6WPQ0|D6WPQ0_TRICA
tr|D6WPQ1|D6WPQ1_TRICA
tr|D6WQ52|D6WQ52_TRICA
tr|D6WQ75|D6WQ75_TRICA
tr|D6WQR2|D6WQR2_TRICA
tr|D6WQT5|D6WQT5_TRICA
tr|D6WR29|D6WR29_TRICA
tr|D6WR93|D6WR93_TRICA
tr|D6WRD4|D6WRD4_TRICA
tr|D6WS71|D6WS71_TRICA
tr|D6WS74|D6WS74_TRICA
tr|D6WSF6|D6WSF6_TRICA
tr|D6WSN9|D6WSN9_TRICA
tr|D6WT48|D6WT48_TRICA
tr|D6WT49|D6WT49_TRICA
tr|D6WT75|D6WT75_TRICA
tr|D6WTB1|D6WTB1_TRICA
tr|D6WTL6|D6WTL6_TRICA
tr|D6WU09|D6WU09_TRICA
tr|D6WU13|D6WU13_TRICA
tr|D6WU94|D6WU94_TRICA
tr|D6WV24|D6WV24_TRICA
tr|D6WV29|D6WV29_TRICA
tr|D6WV76|D6WV76_TRICA
tr|D6WVG5|D6WVG5_TRICA
tr|D6WVI2|D6WVI2_TRICA
tr|D6WVM8|D6WVM8_TRICA
tr|D6WVM9|D6WVM9_TRICA
tr|D6WVU2|D6WVU2_TRICA
tr|D6WW61|D6WW61_TRICA
tr|D6WWV7|D6WWV7_TRICA
tr|D6WX16|D6WX16_TRICA
tr|D6WX42|D6WX42_TRICA
tr|D6WX43|D6WX43_TRICA
tr|D6WX46|D6WX46_TRICA
tr|D6WX47|D6WX47_TRICA
tr|D6WX48|D6WX48_TRICA
tr|D6WXF9|D6WXF9_TRICA
tr|D6WY25|D6WY25_TRICA
tr|D6WY85|D6WY85_TRICA
tr|D6WY99|D6WY99_TRICA
tr|D6WYE4|D6WYE4_TRICA
tr|D6WYL0|D6WYL0_TRICA
tr|D6WYZ2|D6WYZ2_TRICA
tr|D6WZ08|D6WZ08_TRICA
tr|D6WZ66|D6WZ66_TRICA
tr|D6WZB2|D6WZB2_TRICA
tr|D6WZF1|D6WZF1_TRICA
tr|D6WZK6|D6WZK6_TRICA
tr|D6WZW0|D6WZW0_TRICA
tr|D6WZW9|D6WZW9_TRICA
tr|D6X075|D6X075_TRICA
tr|D6X0D3|D6X0D3_TRICA
tr|D6X0D7|D6X0D7_TRICA
tr|D6X0N0|D6X0N0_TRICA
tr|D6X0T4|D6X0T4_TRICA
tr|D6X0U3|D6X0U3_TRICA
tr|D6X0W0|D6X0W0_TRICA
tr|D6X1A2|D6X1A2_TRICA
tr|D6X1K8|D6X1K8_TRICA
tr|D6X1Q5|D6X1Q5_TRICA
tr|D6X1V1|D6X1V1_TRICA
tr|D6X1X2|D6X1X2_TRICA
tr|D6X1Z3|D6X1Z3_TRICA
tr|D6X208|D6X208_TRICA
tr|D6X2C4|D6X2C4_TRICA
tr|D6X2C8|D6X2C8_TRICA
tr|D6X2G9|D6X2G9_TRICA
tr|D6X2H5|D6X2H5_TRICA
tr|D6X2H9|D6X2H9_TRICA
tr|D6X2I3|D6X2I3_TRICA
tr|D6X345|D6X345_TRICA
tr|D6X3A1|D6X3A1_TRICA
tr|D6X3I9|D6X3I9_TRICA
tr|D6X3W1|D6X3W1_TRICA
tr|D6X429|D6X429_TRICA
tr|D6X477|D6X477_TRICA
tr|D6X4B4|D6X4B4_TRICA
tr|D6X4G2|D6X4G2_TRICA
tr|D6X4K8|D6X4K8_TRICA
tr|D6X517|D6X517_TRICA
tr|D6X567|D6X567_TRICA
tr|D7EHT3|D7EHT3_TRICA
tr|D7EHT4|D7EHT4_TRICA
tr|D7EI11|D7EI11_TRICA
tr|D7EI28|D7EI28_TRICA
tr|D7EI36|D7EI36_TRICA
tr|D7EIL9|D7EIL9_TRICA
tr|D7EIM7|D7EIM7_TRICA
tr|D7EIW4|D7EIW4_TRICA
tr|D7EJQ1|D7EJQ1_TRICA
tr|D7EJV5|D7EJV5_TRICA
tr|D7EJV6|D7EJV6_TRICA
tr|D7EJY3|D7EJY3_TRICA
tr|D7EKT7|D7EKT7_TRICA
tr|D7EKY0|D7EKY0_TRICA
tr|D7EKY4|D7EKY4_TRICA
tr|D7ELH9|D7ELH9_TRICA
tr|D7ELL1|D7ELL1_TRICA
tr|D7GXI9|D7GXI9_TRICA
tr|D7GYD9|D7GYD9_TRICA
tr|D7GYK6|D7GYK6_TRICA
tr|Q0MRL5|Q0MRL5_TRICA
