# Supplementary material for: Firefly genomes illuminate parallel origins of bioluminescence in beetles
Source: eLife. 2018 Oct 16;7:e36495. doi: 10.7554/eLife.36495 (PMC6191289; doi:10.7554/eLife.36495)
Supplement: Figure 2—source data 1. [file elife-36495-fig2-data1.zip › 5_way/[P._pyralis]_and_[I._luminosus]_and_[T._castaneum]_and_[D._melanogaster]_OGs.txt]

OG0000153
OG0000200
OG0000213
OG0000312
OG0000561
OG0000660
OG0000816
OG0001004
OG0001006
OG0001261
OG0001264
OG0001271
OG0001789
OG0001792
OG0001798
OG0001799
OG0001800
OG0003263
OG0003268
OG0003269
OG0003271
OG0003273
OG0003274
OG0003275
OG0003277
OG0003278
OG0003280
OG0003282
OG0003283
OG0003286
OG0003290
OG0003291
OG0007564
OG0007570
OG0007571
OG0007573
OG0007574
OG0007575
OG0007576
OG0007577
OG0007578
OG0007581
OG0007582
OG0007585
OG0007590
OG0007591
OG0007593
OG0007594
OG0007597
OG0007599
OG0007601
OG0007602
OG0007603
OG0007604
OG0007605
OG0007606
OG0007609
OG0007610
OG0007611
OG0007614
OG0007616
OG0007618
OG0007619
OG0007625
OG0007628
OG0007630
OG0007632
OG0007635
OG0007636
OG0007637
OG0007638
OG0007639
OG0007640
OG0007641
OG0007643
OG0007645
OG0007646
OG0007647
OG0007648
OG0007649
OG0007650
OG0007651
OG0007652
OG0007653
OG0007654
OG0007655
OG0007657
OG0007659
OG0007661
OG0007662
OG0007664
OG0009076
OG0009079
OG0009080
OG0009081
OG0009084
OG0009086
OG0009088
OG0009089
OG0009090
OG0009091
OG0009093
OG0009095
OG0009096
OG0009097
OG0009098
OG0009099
OG0009100
OG0009101
OG0009105
OG0009106
OG0009107
OG0009109
OG0009110
OG0009111
OG0009112
OG0009114
OG0009115
OG0009117
OG0009118
OG0009120
OG0009122
OG0009125
OG0009126
OG0009127
OG0009128
OG0009130
OG0009131
OG0009132
OG0009133
OG0009134
OG0009136
OG0009137
OG0009138
OG0009139
OG0009140
OG0009141
OG0009142
OG0009143
OG0009144
OG0009145
OG0009146
OG0009150
OG0009152
OG0009153
OG0009154
OG0009156
OG0009158
OG0009159
OG0009160
OG0009162
OG0009164
OG0009165
OG0009166
OG0009167
OG0009168
OG0009169
OG0009170
OG0009171
OG0009173
OG0009174
OG0009177
OG0009178
OG0009179
OG0009180
OG0009181
OG0009182
OG0009184
OG0009185
OG0009186
OG0009187
OG0009189
OG0009190
OG0009192
OG0009193
OG0009194
OG0009195
OG0009197
OG0009199
OG0009200
OG0009201
OG0009205
OG0009206
OG0009207
OG0009208
OG0009210
OG0009212
OG0009213
OG0009215
OG0009217
OG0009218
OG0009219
OG0009220
OG0009221
OG0009222
OG0009223
OG0009224
OG0009225
OG0009226
OG0009227
OG0009229
OG0009230
OG0009231
OG0009232
OG0009233
OG0009234
OG0009235
OG0009236
OG0009237
OG0009238
OG0009239
OG0009240
OG0009241
OG0009244
OG0009245
OG0009246
OG0009247
OG0009248
OG0009249
OG0009250
OG0009251
OG0009252
OG0009253
OG0009256
OG0009257
OG0009262
OG0009263
OG0009264
OG0009265
OG0009266
OG0009267
OG0009268
OG0009269
OG0009270
OG0009271
OG0009274
OG0009276
OG0009277
OG0009278
OG0009279
OG0009280
OG0009282
OG0009284
OG0009285
OG0009287
OG0009288
OG0009289
OG0009290
OG0009292
OG0009293
OG0009294
OG0009295
OG0009296
OG0009297
OG0009298
OG0009299
OG0009301
OG0009303
OG0009304
OG0009305
OG0009306
OG0009307
OG0009308
OG0009309
OG0009310
OG0009311
OG0009312
OG0009313
OG0009314
OG0009315
OG0009316
OG0009317
OG0009318
OG0009319
OG0009320
OG0009322
OG0009323
OG0009324
OG0009325
OG0009326
OG0009327
OG0009328
OG0009329
OG0009330
OG0009331
OG0009332
OG0009334
OG0009335
OG0009336
OG0009337
OG0009338
OG0009339
OG0009342
OG0009343
OG0009344
OG0009345
OG0009347
OG0009349
OG0009350
OG0009351
OG0009353
OG0009354
OG0009356
OG0009357
OG0009359
OG0009360
OG0009361
OG0009362
OG0009364
OG0009365
OG0009367
OG0009368
OG0009369
OG0009370
OG0009371
