# Supplementary material for: Firefly genomes illuminate parallel origins of bioluminescence in beetles
Source: eLife. 2018 Oct 16;7:e36495. doi: 10.7554/eLife.36495 (PMC6191289; doi:10.7554/eLife.36495)
Supplement: Figure 2—source data 1. [file elife-36495-fig2-data1.zip › 5_way/[A._lateralis]_and_[I._luminosus]_and_[T._castaneum]_and_[D._melanogaster]_OGs.txt]

OG0000017
OG0000348
OG0000532
OG0000626
OG0000719
OG0000771
OG0000782
OG0000871
OG0000917
OG0001121
OG0001158
OG0001180
OG0001189
OG0001230
OG0001285
OG0001287
OG0001391
OG0001424
OG0001443
OG0001592
OG0001612
OG0001761
OG0001949
OG0002046
OG0002099
OG0002132
OG0002322
OG0002338
OG0002345
OG0002458
OG0002657
OG0002771
OG0002888
OG0002927
OG0003045
OG0003052
OG0003220
OG0003250
OG0003429
OG0003433
OG0003452
OG0003587
OG0003662
OG0003899
OG0003921
OG0004066
OG0004128
OG0004189
OG0004193
OG0004203
OG0004295
OG0004413
OG0004441
OG0004497
OG0004561
OG0004570
OG0004588
OG0004722
OG0004731
OG0004810
OG0004925
OG0004986
OG0005141
OG0005223
OG0005279
OG0005370
OG0005393
OG0005415
OG0005938
OG0005976
OG0006020
OG0006231
OG0006244
OG0006389
OG0006562
OG0006667
OG0006690
OG0006947
OG0006998
OG0007132
OG0007208
OG0007299
OG0007325
OG0007347
OG0007357
OG0007388
OG0007473
OG0007538
OG0007684
OG0007730
OG0007731
OG0007735
OG0007738
OG0007751
OG0007754
OG0007758
OG0007776
OG0007779
OG0007788
OG0007795
OG0007796
OG0007799
OG0007806
OG0007809
OG0007818
OG0007823
OG0007836
OG0007840
OG0007847
OG0007849
OG0007853
OG0007854
OG0007861
OG0007864
OG0007878
OG0007883
OG0007888
OG0007902
OG0007910
OG0007912
OG0007914
OG0007919
OG0007925
OG0007930
OG0007931
OG0007932
OG0007935
OG0007939
OG0007943
OG0007946
OG0007954
OG0007968
OG0007969
OG0007972
OG0007973
OG0007976
OG0007983
OG0007984
OG0007987
OG0007991
OG0007994
OG0008001
OG0008006
OG0008008
OG0008009
OG0008014
OG0008016
OG0008019
OG0008022
OG0008034
OG0008038
OG0008058
OG0008069
OG0008070
OG0008080
OG0008081
OG0008084
OG0008090
OG0008095
OG0008099
OG0008103
OG0008105
OG0008109
OG0008110
OG0008113
OG0008130
OG0008133
OG0008137
OG0008140
OG0008142
OG0008145
OG0008171
OG0008177
OG0008181
OG0008183
OG0008186
OG0008187
OG0008188
OG0008189
OG0008205
OG0008207
OG0008211
OG0008219
OG0008222
OG0008226
OG0008234
OG0008240
OG0008246
OG0008260
OG0008263
OG0008275
OG0008277
OG0008282
OG0008288
OG0008298
OG0008299
OG0008309
OG0008316
OG0008321
OG0008322
OG0008324
OG0008335
OG0008346
OG0008347
OG0008370
OG0008373
OG0008377
OG0008385
OG0008397
OG0008399
OG0008402
OG0008406
OG0008410
OG0008412
OG0008418
OG0008421
OG0008428
OG0008436
OG0008442
OG0008451
OG0008455
OG0008462
OG0008470
OG0008471
OG0008472
OG0008473
OG0008475
OG0008478
OG0008479
OG0008482
OG0008487
OG0008492
OG0008499
OG0008502
OG0008508
OG0008511
OG0008514
OG0008516
OG0008519
OG0008524
OG0008535
OG0008538
OG0008540
OG0008541
OG0008554
OG0008555
OG0008560
OG0008569
OG0008582
OG0008596
OG0008602
OG0008609
OG0008626
OG0008633
OG0008636
OG0008644
OG0008661
OG0008665
OG0008678
OG0008679
OG0008682
OG0008685
OG0008699
OG0008700
OG0008713
OG0008716
OG0008722
OG0008723
OG0008737
OG0008738
OG0008739
OG0008742
OG0008753
OG0008757
OG0008766
OG0008774
OG0008779
OG0008789
OG0008797
OG0008800
OG0008801
OG0008808
OG0008811
OG0008812
OG0008813
OG0008814
OG0008816
OG0008825
OG0008828
OG0008831
OG0008834
OG0008835
OG0008842
OG0008849
OG0008852
OG0008857
OG0008864
OG0008878
OG0008889
OG0008907
OG0008909
OG0008914
OG0008919
OG0008927
OG0008930
OG0008939
OG0008941
OG0008943
OG0008944
OG0008950
OG0008952
OG0008961
OG0008964
OG0008969
OG0008983
OG0008988
OG0008989
OG0009008
OG0009019
OG0009027
OG0009037
OG0009038
OG0009039
OG0009041
OG0009058
OG0009074
