# Supplementary material for: Firefly genomes illuminate parallel origins of bioluminescence in beetles
Source: eLife. 2018 Oct 16;7:e36495. doi: 10.7554/eLife.36495 (PMC6191289; doi:10.7554/eLife.36495)
Supplement: Figure 2—source data 1. [file elife-36495-fig2-data1.zip › 5_way/[A._lateralis]_and_[I._luminosus]_OGs.txt]

OG0000187
OG0000229
OG0000276
OG0000287
OG0000295
OG0000316
OG0000317
OG0000406
OG0000522
OG0000535
OG0000601
OG0000686
OG0000733
OG0000830
OG0000856
OG0000913
OG0000950
OG0000956
OG0001055
OG0001118
OG0001153
OG0001402
OG0001415
OG0001478
OG0001603
OG0001882
OG0001982
OG0001992
OG0002205
OG0002222
OG0002321
OG0002487
OG0002554
OG0002868
OG0002900
OG0003693
OG0003844
OG0003973
OG0004031
OG0004377
OG0004578
OG0004801
OG0004854
OG0005673
OG0005829
OG0006169
OG0006899
OG0007691
OG0007728
OG0007790
OG0007845
OG0007899
OG0007915
OG0007955
OG0007970
OG0007985
OG0008048
OG0008100
OG0008155
OG0008164
OG0008221
OG0008349
OG0008675
OG0008748
OG0008760
OG0008821
OG0008823
OG0008896
OG0008946
OG0008951
OG0008996
OG0009015
OG0009026
OG0009035
OG0009420
OG0009421
OG0009441
OG0009448
OG0009455
OG0009457
OG0009469
OG0009471
OG0009473
OG0009477
OG0009481
OG0009482
OG0009487
OG0009491
OG0009503
OG0009514
OG0009517
OG0009520
OG0009521
OG0009541
OG0009550
OG0009567
OG0009568
OG0009580
OG0009593
OG0009601
OG0009614
OG0009621
OG0009626
OG0009633
OG0009640
OG0009646
OG0009650
OG0009651
OG0009656
OG0009673
OG0009676
OG0009696
OG0009715
OG0009726
OG0009758
OG0009768
OG0009795
OG0009803
OG0009805
OG0009806
OG0009808
OG0009809
OG0009839
OG0009842
OG0009843
OG0009853
OG0009875
OG0009878
OG0009890
OG0009900
OG0009905
OG0009917
OG0010273
OG0010278
OG0010279
OG0010280
OG0010284
OG0010286
OG0010288
OG0010289
OG0010290
OG0010291
OG0010292
OG0010293
OG0010295
OG0010298
OG0010299
OG0010300
OG0010301
OG0010304
OG0010306
OG0010308
OG0010309
OG0010310
OG0010311
OG0010312
OG0010314
OG0010315
OG0010319
OG0010322
OG0010324
OG0010325
OG0010328
OG0010329
OG0010331
OG0010332
OG0010333
OG0010335
OG0010336
OG0010339
OG0010340
OG0010343
OG0010344
OG0010345
OG0010349
OG0010350
OG0010352
OG0010355
OG0010357
OG0010360
OG0010361
OG0010362
OG0010363
OG0010364
OG0010367
OG0010369
OG0010370
OG0010376
OG0010377
OG0010378
OG0010380
OG0010386
OG0010388
OG0010391
OG0010392
OG0010395
OG0010396
OG0010398
OG0010399
OG0010401
OG0010407
OG0010408
OG0010409
OG0010410
OG0010411
OG0010412
OG0010414
OG0010416
OG0010421
OG0010422
OG0010424
OG0010426
OG0010429
OG0010430
OG0010432
OG0010433
OG0010439
OG0010440
OG0010442
OG0010443
OG0010445
OG0010448
OG0010450
OG0010451
OG0010453
OG0010455
OG0010456
OG0010457
OG0010458
OG0010460
OG0010462
OG0010463
OG0010465
OG0010468
OG0010469
OG0010470
OG0010471
OG0010473
OG0010474
OG0010475
OG0010476
OG0010477
OG0010479
OG0010482
OG0010487
OG0010489
OG0010490
OG0010492
OG0010494
OG0010497
OG0010500
OG0010502
OG0010505
OG0010507
OG0010509
OG0010513
OG0010514
OG0010515
OG0010518
OG0010522
OG0010525
OG0010532
OG0010533
OG0010535
OG0010537
OG0010539
OG0010540
OG0010541
OG0010542
OG0010545
OG0010546
OG0010547
OG0010550
OG0010551
OG0010554
OG0010556
OG0010557
OG0010559
OG0010560
OG0010561
OG0010562
OG0010563
OG0010564
OG0010565
OG0010566
OG0010568
OG0010569
OG0010571
OG0010572
OG0010573
OG0010574
OG0010578
OG0010584
OG0010587
OG0010591
OG0010594
OG0010595
OG0010596
OG0010597
OG0010598
OG0010600
OG0010602
OG0010604
OG0010606
OG0010607
OG0010609
OG0010612
OG0010613
OG0010614
OG0010618
OG0010619
OG0010623
OG0010625
OG0010626
OG0010628
OG0010629
OG0010632
OG0010635
OG0010637
OG0010638
OG0010640
OG0010642
OG0010643
OG0010645
OG0010650
OG0010652
OG0010654
OG0010655
OG0010657
OG0010658
OG0010659
OG0010664
OG0010666
OG0010668
OG0010669
OG0010671
OG0010672
OG0010675
OG0010677
OG0010681
OG0010684
OG0010687
OG0010690
OG0010691
