# Supplementary material for: Firefly genomes illuminate parallel origins of bioluminescence in beetles
Source: eLife. 2018 Oct 16;7:e36495. doi: 10.7554/eLife.36495 (PMC6191289; doi:10.7554/eLife.36495)
Supplement: Figure 2—source data 1. [file elife-36495-fig2-data1.zip › 5_way/[P._pyralis]_and_[I._luminosus]_and_[T._castaneum]_OGs.txt]

OG0000126
OG0000152
OG0000252
OG0000492
OG0000560
OG0000562
OG0000663
OG0000664
OG0000666
OG0000811
OG0001002
OG0001003
OG0001005
OG0001257
OG0001259
OG0001263
OG0001266
OG0001267
OG0001269
OG0001270
OG0001787
OG0001794
OG0001796
OG0003258
OG0003265
OG0003267
OG0003270
OG0003281
OG0003285
OG0003289
OG0003292
OG0007567
OG0007580
OG0007584
OG0007612
OG0007613
OG0007660
OG0007663
OG0009077
OG0009092
OG0009094
OG0009147
OG0009151
OG0009188
OG0009202
OG0009209
OG0009228
OG0009283
OG0009300
OG0009340
OG0009348
OG0009352
OG0009372
OG0009938
OG0009940
OG0009942
OG0009943
OG0009949
OG0009950
OG0009951
OG0009953
OG0009957
OG0009960
OG0009961
OG0009965
OG0009966
OG0009973
OG0009974
OG0009976
OG0009978
OG0009980
OG0009983
OG0009989
OG0009995
OG0010000
OG0010007
OG0010010
OG0010011
OG0010012
OG0010014
OG0010015
OG0010016
OG0010027
OG0010031
OG0010038
OG0010041
OG0010043
OG0010047
OG0010052
OG0010053
OG0010054
OG0010056
OG0010057
OG0010065
OG0010071
OG0010075
OG0010076
OG0010077
OG0010088
OG0010091
OG0010097
OG0010099
OG0010100
OG0010101
OG0010106
OG0010110
OG0010115
OG0010121
OG0010122
OG0010125
OG0010134
OG0010136
OG0010137
OG0010140
OG0010141
OG0010146
OG0010148
OG0010149
OG0010154
OG0010158
OG0010159
OG0010165
OG0010167
OG0010174
OG0010175
OG0010179
OG0010180
OG0010181
