# Supplementary material for: Firefly genomes illuminate parallel origins of bioluminescence in beetles
Source: eLife. 2018 Oct 16;7:e36495. doi: 10.7554/eLife.36495 (PMC6191289; doi:10.7554/eLife.36495)
Supplement: Figure 2—source data 1. [file elife-36495-fig2-data1.zip › 5_way/[T._castaneum]_and_[D._melanogaster]_genes.txt]

tr|A0A139W8A8|A0A139W8A8_TRICA
tr|A0A139W9P4|A0A139W9P4_TRICA
tr|A0A139W9Z7|A0A139W9Z7_TRICA
tr|A0A139WAH0|A0A139WAH0_TRICA
tr|A0A139WAJ5|A0A139WAJ5_TRICA
tr|A0A139WAP5|A0A139WAP5_TRICA
tr|A0A139WAY2|A0A139WAY2_TRICA
tr|A0A139WB34|A0A139WB34_TRICA
tr|A0A139WB56|A0A139WB56_TRICA
tr|A0A139WB58|A0A139WB58_TRICA
tr|A0A139WB67|A0A139WB67_TRICA
tr|A0A139WBC5|A0A139WBC5_TRICA
tr|A0A139WBC7|A0A139WBC7_TRICA
tr|A0A139WBD6|A0A139WBD6_TRICA
tr|A0A139WBG2|A0A139WBG2_TRICA
tr|A0A139WBG4|A0A139WBG4_TRICA
tr|A0A139WBG6|A0A139WBG6_TRICA
tr|A0A139WBW7|A0A139WBW7_TRICA
tr|A0A139WBY4|A0A139WBY4_TRICA
tr|A0A139WBZ5|A0A139WBZ5_TRICA
tr|A0A139WCU3|A0A139WCU3_TRICA
tr|A0A139WD74|A0A139WD74_TRICA
tr|A0A139WDK9|A0A139WDK9_TRICA
tr|A0A139WF43|A0A139WF43_TRICA
tr|A0A139WFA5|A0A139WFA5_TRICA
tr|A0A139WFJ6|A0A139WFJ6_TRICA
tr|A0A139WFT3|A0A139WFT3_TRICA
tr|A0A139WG56|A0A139WG56_TRICA
tr|A0A139WGQ4|A0A139WGQ4_TRICA
tr|A0A139WHF7|A0A139WHF7_TRICA
tr|A0A139WHT3|A0A139WHT3_TRICA
tr|A0A139WHW3|A0A139WHW3_TRICA
tr|A0A139WHY7|A0A139WHY7_TRICA
tr|A0A139WI97|A0A139WI97_TRICA
tr|A0A139WIQ4|A0A139WIQ4_TRICA
tr|A0A139WJ01|A0A139WJ01_TRICA
tr|A0A139WJB1|A0A139WJB1_TRICA
tr|A0A139WJD4|A0A139WJD4_TRICA
tr|A0A139WJQ7|A0A139WJQ7_TRICA
tr|A0A139WKJ4|A0A139WKJ4_TRICA
tr|A0A139WKK2|A0A139WKK2_TRICA
tr|A0A139WKM9|A0A139WKM9_TRICA
tr|A0A139WKV6|A0A139WKV6_TRICA
tr|A0A139WKX0|A0A139WKX0_TRICA
tr|A0A139WL94|A0A139WL94_TRICA
tr|A0A139WLG0|A0A139WLG0_TRICA
tr|A0A139WLJ5|A0A139WLJ5_TRICA
tr|A0A139WLL4|A0A139WLL4_TRICA
tr|A0A139WM34|A0A139WM34_TRICA
tr|A0A139WM44|A0A139WM44_TRICA
tr|A0A139WM75|A0A139WM75_TRICA
tr|A0A139WMA5|A0A139WMA5_TRICA
tr|A0A139WMB2|A0A139WMB2_TRICA
tr|A0A139WMV7|A0A139WMV7_TRICA
tr|A0A139WN01|A0A139WN01_TRICA
tr|A0A139WN15|A0A139WN15_TRICA
tr|A0A139WNF3|A0A139WNF3_TRICA
tr|A0A139WPP7|A0A139WPP7_TRICA
tr|A3RE77|A3RE77_TRICA
tr|B8K1Y2|B8K1Y2_TRICA
tr|D1MAJ2|D1MAJ2_TRICA
tr|D2A0F9|D2A0F9_TRICA
tr|D2A0G0|D2A0G0_TRICA
tr|D2A0G1|D2A0G1_TRICA
tr|D2A0G2|D2A0G2_TRICA
tr|D2A0Y8|D2A0Y8_TRICA
tr|D2A1H0|D2A1H0_TRICA
tr|D2A269|D2A269_TRICA
tr|D2A270|D2A270_TRICA
tr|D2A271|D2A271_TRICA
tr|D2A272|D2A272_TRICA
tr|D2A328|D2A328_TRICA
tr|D2A343|D2A343_TRICA
tr|D2A344|D2A344_TRICA
tr|D2A346|D2A346_TRICA
tr|D2A348|D2A348_TRICA
tr|D2A351|D2A351_TRICA
tr|D2A3K0|D2A3K0_TRICA
tr|D2A3X5|D2A3X5_TRICA
tr|D2A3Z0|D2A3Z0_TRICA
tr|D2A3Z1|D2A3Z1_TRICA
tr|D2A4P1|D2A4P1_TRICA
tr|D2A4V4|D2A4V4_TRICA
tr|D2A4Z1|D2A4Z1_TRICA
tr|D2A5I6|D2A5I6_TRICA
tr|D2A5N9|D2A5N9_TRICA
tr|D2A607|D2A607_TRICA
tr|D2A664|D2A664_TRICA
tr|D2CFY3|D2CFY3_TRICA
tr|D2CFY6|D2CFY6_TRICA
tr|D2CG24|D2CG24_TRICA
tr|D2CG26|D2CG26_TRICA
tr|D2EE65|D2EE65_TRICA
tr|D6W6E2|D6W6E2_TRICA
tr|D6W6E3|D6W6E3_TRICA
tr|D6W6H8|D6W6H8_TRICA
tr|D6W6V9|D6W6V9_TRICA
tr|D6W857|D6W857_TRICA
tr|D6W894|D6W894_TRICA
tr|D6W895|D6W895_TRICA
tr|D6W8B5|D6W8B5_TRICA
tr|D6W9B7|D6W9B7_TRICA
tr|D6W9P5|D6W9P5_TRICA
tr|D6W9T8|D6W9T8_TRICA
tr|D6W9T9|D6W9T9_TRICA
tr|D6W9Y7|D6W9Y7_TRICA
tr|D6WA33|D6WA33_TRICA
tr|D6WA72|D6WA72_TRICA
tr|D6WAU5|D6WAU5_TRICA
tr|D6WB82|D6WB82_TRICA
tr|D6WBN8|D6WBN8_TRICA
tr|D6WBN9|D6WBN9_TRICA
tr|D6WBP0|D6WBP0_TRICA
tr|D6WBT4|D6WBT4_TRICA
tr|D6WBZ1|D6WBZ1_TRICA
tr|D6WCB7|D6WCB7_TRICA
tr|D6WEI8|D6WEI8_TRICA
tr|D6WEI9|D6WEI9_TRICA
tr|D6WEN4|D6WEN4_TRICA
tr|D6WEN5|D6WEN5_TRICA
tr|D6WEN6|D6WEN6_TRICA
tr|D6WEN7|D6WEN7_TRICA
tr|D6WEN8|D6WEN8_TRICA
tr|D6WEN9|D6WEN9_TRICA
tr|D6WEP0|D6WEP0_TRICA
tr|D6WEP1|D6WEP1_TRICA
tr|D6WEP2|D6WEP2_TRICA
tr|D6WEP3|D6WEP3_TRICA
tr|D6WEQ9|D6WEQ9_TRICA
tr|D6WER3|D6WER3_TRICA
tr|D6WES6|D6WES6_TRICA
tr|D6WEU2|D6WEU2_TRICA
tr|D6WEU8|D6WEU8_TRICA
tr|D6WEU9|D6WEU9_TRICA
tr|D6WEV0|D6WEV0_TRICA
tr|D6WEV1|D6WEV1_TRICA
tr|D6WEV2|D6WEV2_TRICA
tr|D6WEV3|D6WEV3_TRICA
tr|D6WEV4|D6WEV4_TRICA
tr|D6WEV5|D6WEV5_TRICA
tr|D6WEV6|D6WEV6_TRICA
tr|D6WEV7|D6WEV7_TRICA
tr|D6WFU6|D6WFU6_TRICA
tr|D6WFW6|D6WFW6_TRICA
tr|D6WGQ2|D6WGQ2_TRICA
tr|D6WGQ3|D6WGQ3_TRICA
tr|D6WGQ4|D6WGQ4_TRICA
tr|D6WHA0|D6WHA0_TRICA
tr|D6WHJ4|D6WHJ4_TRICA
tr|D6WHK6|D6WHK6_TRICA
tr|D6WHK7|D6WHK7_TRICA
tr|D6WHK8|D6WHK8_TRICA
tr|D6WHK9|D6WHK9_TRICA
tr|D6WHL0|D6WHL0_TRICA
tr|D6WHL1|D6WHL1_TRICA
tr|D6WHL2|D6WHL2_TRICA
tr|D6WHL3|D6WHL3_TRICA
tr|D6WHL4|D6WHL4_TRICA
tr|D6WHL6|D6WHL6_TRICA
tr|D6WHL7|D6WHL7_TRICA
tr|D6WHL8|D6WHL8_TRICA
tr|D6WHL9|D6WHL9_TRICA
tr|D6WHM0|D6WHM0_TRICA
tr|D6WHM1|D6WHM1_TRICA
tr|D6WHM7|D6WHM7_TRICA
tr|D6WHM8|D6WHM8_TRICA
tr|D6WHW3|D6WHW3_TRICA
tr|D6WI55|D6WI55_TRICA
tr|D6WIE9|D6WIE9_TRICA
tr|D6WIF0|D6WIF0_TRICA
tr|D6WII0|D6WII0_TRICA
tr|D6WJ33|D6WJ33_TRICA
tr|D6WJK7|D6WJK7_TRICA
tr|D6WJK8|D6WJK8_TRICA
tr|D6WJK9|D6WJK9_TRICA
tr|D6WJL0|D6WJL0_TRICA
tr|D6WJL1|D6WJL1_TRICA
tr|D6WJL2|D6WJL2_TRICA
tr|D6WJX9|D6WJX9_TRICA
tr|D6WK65|D6WK65_TRICA
tr|D6WK69|D6WK69_TRICA
tr|D6WL56|D6WL56_TRICA
tr|D6WLG7|D6WLG7_TRICA
tr|D6WLQ4|D6WLQ4_TRICA
tr|D6WM20|D6WM20_TRICA
tr|D6WMD9|D6WMD9_TRICA
tr|D6WMT9|D6WMT9_TRICA
tr|D6WNK4|D6WNK4_TRICA
tr|D6WQ77|D6WQ77_TRICA
tr|D6WQJ2|D6WQJ2_TRICA
tr|D6WR24|D6WR24_TRICA
tr|D6WRE6|D6WRE6_TRICA
tr|D6WRF1|D6WRF1_TRICA
tr|D6WSF9|D6WSF9_TRICA
tr|D6WSP8|D6WSP8_TRICA
tr|D6WSR7|D6WSR7_TRICA
tr|D6WU21|D6WU21_TRICA
tr|D6WUA6|D6WUA6_TRICA
tr|D6WUR4|D6WUR4_TRICA
tr|D6WUR5|D6WUR5_TRICA
tr|D6WUW0|D6WUW0_TRICA
tr|D6WV26|D6WV26_TRICA
tr|D6WV28|D6WV28_TRICA
tr|D6WV30|D6WV30_TRICA
tr|D6WVA4|D6WVA4_TRICA
tr|D6WW54|D6WW54_TRICA
tr|D6WWE6|D6WWE6_TRICA
tr|D6WWR9|D6WWR9_TRICA
tr|D6WX51|D6WX51_TRICA
tr|D6WXC1|D6WXC1_TRICA
tr|D6WXU8|D6WXU8_TRICA
tr|D6WXY1|D6WXY1_TRICA
tr|D6WYC9|D6WYC9_TRICA
tr|D6X0N4|D6X0N4_TRICA
tr|D6X0T8|D6X0T8_TRICA
tr|D6X189|D6X189_TRICA
tr|D6X262|D6X262_TRICA
tr|D6X379|D6X379_TRICA
tr|D6X3G1|D6X3G1_TRICA
tr|D6X3G2|D6X3G2_TRICA
tr|D6X3G3|D6X3G3_TRICA
tr|D6X3R0|D6X3R0_TRICA
tr|D6X3T0|D6X3T0_TRICA
tr|D6X403|D6X403_TRICA
tr|D6X455|D6X455_TRICA
tr|D6X4L3|D6X4L3_TRICA
tr|D6X4L4|D6X4L4_TRICA
tr|D6X4L9|D6X4L9_TRICA
tr|D6X4N4|D6X4N4_TRICA
tr|D6X4N5|D6X4N5_TRICA
tr|D6X4Q2|D6X4Q2_TRICA
tr|D6X4X7|D6X4X7_TRICA
tr|D6X4Y0|D6X4Y0_TRICA
tr|D6X4Y2|D6X4Y2_TRICA
tr|D6X4Y5|D6X4Y5_TRICA
tr|D7EHZ4|D7EHZ4_TRICA
tr|D7EI04|D7EI04_TRICA
tr|D7EI05|D7EI05_TRICA
tr|D7EI07|D7EI07_TRICA
tr|D7EIA4|D7EIA4_TRICA
tr|D7EIQ8|D7EIQ8_TRICA
tr|D7EIR4|D7EIR4_TRICA
tr|D7EJW3|D7EJW3_TRICA
tr|D7EJZ3|D7EJZ3_TRICA
tr|D7EJZ4|D7EJZ4_TRICA
tr|D7EKQ0|D7EKQ0_TRICA
tr|D7EKT1|D7EKT1_TRICA
tr|D7EKY2|D7EKY2_TRICA
tr|D7ELY7|D7ELY7_TRICA
tr|D7GXH2|D7GXH2_TRICA
tr|D7GXQ1|D7GXQ1_TRICA
tr|D7GYK4|D7GYK4_TRICA
tr|Q94R68|Q94R68_TRICA
tr|Q94R69|Q94R69_TRICA
tr|Q94R70|Q94R70_TRICA
tr|Q94R71|Q94R71_TRICA
tr|Q94R72|Q94R72_TRICA
tr|Q94R74|Q94R74_TRICA
tr|Q94R75|Q94R75_TRICA
tr|Q94R76|Q94R76_TRICA
tr|Q94R79|Q94R79_TRICA
tr|Q9BK02|Q9BK02_TRICA
tr|Q9BK03|Q9BK03_TRICA
