# Supplementary material for: Firefly genomes illuminate parallel origins of bioluminescence in beetles
Source: eLife. 2018 Oct 16;7:e36495. doi: 10.7554/eLife.36495 (PMC6191289; doi:10.7554/eLife.36495)
Supplement: Figure 2—source data 1. [file elife-36495-fig2-data1.zip › 5_way/[A._lateralis]_OGs.txt]

OG0001582
OG0002472
OG0004684
OG0004740
OG0007859
OG0007977
OG0009447
OG0009452
OG0009536
OG0009598
OG0009657
OG0010341
OG0010387
OG0011070
OG0011071
OG0011072
OG0011073
OG0011074
OG0011075
OG0011076
OG0011077
OG0011078
OG0011079
OG0011080
OG0011081
OG0011082
OG0011083
OG0011084
OG0011085
OG0011086
OG0011087
OG0011088
OG0011089
OG0011090
OG0011091
OG0011092
OG0011093
OG0011094
OG0011095
OG0011096
OG0011097
OG0011098
OG0011099
OG0011100
OG0011101
OG0011102
OG0011103
OG0011104
OG0011105
OG0011106
OG0011107
OG0011108
OG0011109
OG0011110
OG0011111
OG0011112
OG0011113
OG0011114
OG0011115
OG0011116
OG0011117
OG0011118
OG0011119
OG0011120
OG0011121
OG0011122
OG0011123
OG0011124
OG0011125
OG0011126
OG0011127
OG0011128
OG0011129
OG0011130
OG0011131
OG0011132
OG0011133
OG0011134
OG0011135
OG0011136
OG0011137
OG0011138
OG0011139
OG0011140
OG0011141
OG0011142
OG0011143
OG0011144
OG0011145
OG0011146
OG0011147
OG0011148
OG0011149
OG0011150
OG0011151
OG0011152
OG0011153
OG0011154
OG0011155
OG0011156
OG0011157
OG0011158
OG0011159
OG0011160
OG0011161
OG0011162
OG0011163
OG0011164
OG0011165
OG0011166
OG0011167
OG0011168
OG0011169
OG0011170
OG0011171
OG0011172
OG0011173
OG0011174
OG0011175
OG0011176
OG0011177
OG0011178
OG0011179
OG0011180
OG0011181
OG0011182
OG0011183
OG0011184
OG0011185
OG0011186
OG0011187
OG0011188
OG0011189
OG0011190
OG0011191
OG0011192
OG0011193
OG0011194
OG0011195
OG0011196
OG0011197
OG0011198
OG0011199
OG0011200
OG0011201
OG0011202
OG0011203
OG0011204
OG0011205
OG0011206
OG0011207
OG0011208
OG0011209
OG0011210
OG0011211
OG0011212
OG0011213
OG0011214
OG0011215
OG0011216
OG0011217
OG0011218
OG0011219
OG0011220
OG0011221
OG0011222
OG0011223
OG0011224
OG0011225
OG0011226
OG0011227
OG0011228
OG0011229
OG0011230
OG0011231
OG0011232
OG0011233
OG0011234
OG0011235
OG0011236
OG0011237
OG0011238
OG0011239
OG0011240
OG0011241
OG0011242
OG0011243
OG0011244
OG0011245
OG0011246
OG0011247
OG0011248
OG0011249
OG0011250
OG0011251
OG0011252
OG0011253
OG0011254
OG0011255
OG0011256
OG0011257
OG0011258
OG0011259
OG0011260
OG0011261
OG0011262
OG0011263
OG0011264
OG0011265
OG0011266
OG0011267
OG0011268
OG0011269
OG0011270
OG0011271
OG0011272
OG0011273
OG0011274
OG0011275
OG0011276
OG0011277
OG0011278
OG0011279
OG0011280
OG0011281
OG0011282
OG0011283
OG0011284
OG0011285
OG0011286
OG0011287
OG0011288
OG0011289
OG0011290
OG0011291
OG0011292
OG0011293
OG0011294
OG0011295
OG0011296
OG0011297
OG0011298
OG0011299
OG0011300
OG0011301
OG0011302
OG0011303
OG0011304
OG0011305
OG0011306
OG0011307
OG0011308
OG0011309
OG0011310
OG0011311
OG0011312
OG0011313
OG0011314
OG0011315
OG0011316
OG0011317
OG0011318
OG0011319
OG0011320
OG0011321
OG0011322
OG0011323
OG0011324
OG0011325
OG0011326
OG0011327
OG0011328
OG0011329
OG0011330
OG0011331
OG0011332
OG0011333
OG0011334
OG0011335
OG0011336
OG0011337
OG0011338
OG0011339
OG0011340
OG0011341
OG0011342
OG0011343
OG0011344
OG0011345
OG0011346
OG0011347
OG0011348
OG0011349
OG0011350
OG0011351
OG0011352
OG0011353
OG0011354
OG0011355
OG0011356
OG0011357
OG0011358
OG0011359
OG0011360
OG0011361
OG0011362
OG0011363
OG0011364
OG0011365
OG0011366
OG0011367
OG0011368
OG0011369
OG0011370
OG0011371
OG0011372
OG0011373
OG0011374
OG0011375
OG0011376
OG0011377
OG0011378
OG0011379
OG0011380
OG0011381
OG0011382
OG0011383
OG0011384
OG0011385
OG0011386
OG0011387
OG0011388
OG0011389
OG0011390
OG0011391
OG0011392
OG0011393
OG0011394
OG0011395
OG0011396
OG0011397
OG0011398
OG0011399
OG0011400
OG0011401
OG0011402
OG0011403
OG0011404
OG0011405
OG0011406
OG0011407
OG0011408
OG0011409
OG0011410
OG0011411
OG0011412
OG0011413
OG0011414
OG0011415
OG0011416
OG0011417
OG0011418
OG0011419
OG0011420
OG0011421
OG0011422
OG0011423
OG0011424
OG0011425
OG0011426
OG0011427
OG0011428
OG0011429
OG0011430
OG0011431
OG0011432
OG0011433
OG0011434
OG0011435
OG0011436
OG0011437
OG0011438
OG0011439
OG0011440
OG0011441
OG0011442
OG0011443
OG0011444
OG0011445
OG0011446
OG0011447
OG0011448
OG0011449
OG0011450
OG0011451
OG0011452
OG0011453
OG0011454
OG0011455
OG0011456
OG0011457
OG0011458
OG0011459
OG0011460
OG0011461
OG0011462
OG0011463
OG0011464
OG0011465
OG0011466
OG0011467
OG0011468
OG0011469
OG0011470
OG0011471
OG0011472
OG0011473
OG0011474
OG0011475
OG0011476
OG0011477
OG0011478
OG0011479
OG0011480
OG0011481
OG0011482
OG0011483
OG0011484
OG0011485
OG0011486
OG0011487
OG0011488
OG0011489
OG0011490
OG0011491
OG0011492
OG0011493
OG0011494
OG0011495
OG0011496
OG0011497
OG0011498
OG0011499
OG0011500
OG0011501
OG0011502
OG0011503
OG0011504
OG0011505
OG0011506
OG0011507
OG0011508
OG0011509
OG0011510
OG0011511
OG0011512
OG0011513
OG0011514
OG0011515
OG0011516
OG0011517
OG0011518
OG0011519
OG0011520
OG0011521
OG0011522
OG0011523
OG0011524
OG0011525
OG0011526
OG0011527
OG0011528
OG0011529
OG0011530
OG0011531
OG0011532
OG0011533
OG0011534
OG0011535
OG0011536
OG0011537
OG0011538
OG0011539
OG0011540
OG0011541
OG0011542
OG0011543
OG0011544
OG0011545
OG0011546
OG0011547
OG0011548
OG0011549
OG0011550
OG0011551
OG0011552
OG0011553
OG0011554
OG0011555
OG0011556
OG0011557
OG0011558
OG0011559
OG0011560
OG0011561
OG0011562
OG0011563
OG0011564
OG0011565
OG0011566
OG0011567
OG0011568
OG0011569
OG0011570
OG0011571
OG0011572
OG0011573
OG0011574
OG0011575
OG0011576
OG0011577
OG0011578
OG0011579
OG0011580
OG0011581
OG0011582
OG0011583
OG0011584
OG0011585
OG0011586
OG0011587
OG0011588
OG0011589
OG0011590
OG0011591
OG0011592
OG0011593
OG0011594
OG0011595
OG0011596
OG0011597
OG0011598
OG0011599
OG0011600
OG0011601
OG0011602
OG0011603
OG0011604
OG0011605
OG0011606
OG0011607
OG0011608
OG0011609
OG0011610
OG0011611
OG0011612
OG0011613
OG0011614
OG0011615
OG0011616
OG0011617
OG0011618
OG0011619
OG0011620
OG0011621
OG0011622
OG0011623
OG0011624
OG0011625
OG0011626
OG0011627
OG0011628
OG0011629
OG0011630
OG0011631
OG0011632
OG0011633
OG0011634
OG0011635
OG0011636
OG0011637
OG0011638
OG0011639
OG0011640
OG0011641
OG0011642
OG0011643
OG0011644
OG0011645
OG0011646
OG0011647
OG0011648
OG0011649
OG0011650
OG0011651
OG0011652
OG0011653
OG0011654
OG0011655
OG0011656
OG0011657
OG0011658
OG0011659
OG0011660
OG0011661
OG0011662
OG0011663
OG0011664
OG0011665
OG0011666
OG0011667
OG0011668
OG0011669
OG0011670
OG0011671
OG0011672
OG0011673
OG0011674
OG0011675
OG0011676
OG0011677
OG0011678
OG0011679
OG0011680
OG0011681
OG0011682
OG0011683
OG0011684
OG0011685
OG0011686
OG0011687
OG0011688
OG0011689
OG0011690
OG0011691
OG0011692
OG0011693
OG0011694
OG0011695
OG0011696
OG0011697
OG0011698
OG0011699
OG0011700
OG0011701
OG0011702
OG0011703
OG0011704
OG0011705
OG0011706
OG0011707
OG0011708
OG0011709
OG0011710
OG0011711
OG0011712
OG0011713
OG0011714
OG0011715
OG0011716
OG0011717
OG0011718
OG0011719
OG0011720
OG0011721
OG0011722
OG0011723
OG0011724
OG0011725
OG0011726
OG0011727
OG0011728
OG0011729
OG0011730
OG0011731
OG0011732
OG0011733
OG0011734
OG0011735
OG0011736
OG0011737
OG0011738
OG0011739
OG0011740
OG0011741
OG0011742
OG0011743
OG0011744
OG0011745
OG0011746
OG0011747
OG0011748
OG0011749
OG0011750
OG0011751
OG0011752
OG0011753
OG0011754
OG0011755
OG0011756
OG0011757
OG0011758
OG0011759
OG0011760
OG0011761
OG0011762
OG0011763
OG0011764
OG0011765
OG0011766
OG0011767
OG0011768
OG0011769
OG0011770
OG0011771
OG0011772
OG0011773
OG0011774
OG0011775
OG0011776
OG0011777
OG0011778
OG0011779
OG0011780
OG0011781
OG0011782
OG0011783
OG0011784
OG0011785
OG0011786
OG0011787
OG0011788
OG0011789
OG0011790
OG0011791
OG0011792
OG0011793
OG0011794
OG0011795
OG0011796
OG0011797
OG0011798
OG0011799
OG0011800
OG0011801
OG0011802
OG0011803
OG0011804
OG0011805
OG0011806
OG0011807
OG0011808
OG0011809
OG0011810
OG0011811
OG0011812
OG0011813
OG0011814
OG0011815
OG0011816
OG0011817
OG0011818
OG0011819
OG0011820
OG0011821
OG0011822
OG0011823
OG0011824
OG0011825
OG0011826
OG0011827
OG0011828
OG0011829
OG0011830
OG0011831
OG0011832
OG0011833
OG0011834
OG0011835
OG0011836
OG0011837
OG0011838
OG0011839
OG0011840
OG0011841
OG0011842
OG0011843
OG0011844
OG0011845
OG0011846
OG0011847
OG0011848
OG0011849
OG0011850
OG0011851
OG0011852
OG0011853
OG0011854
OG0011855
OG0011856
OG0011857
OG0011858
OG0011859
OG0011860
OG0011861
OG0011862
OG0011863
OG0011864
OG0011865
OG0011866
OG0011867
OG0011868
OG0011869
OG0011870
OG0011871
OG0011872
OG0011873
OG0011874
OG0011875
OG0011876
OG0011877
OG0011878
OG0011879
OG0011880
OG0011881
OG0011882
OG0011883
OG0011884
OG0011885
OG0011886
OG0011887
OG0011888
OG0011889
OG0011890
OG0011891
OG0011892
OG0011893
OG0011894
OG0011895
OG0011896
OG0011897
OG0011898
OG0011899
OG0011900
OG0011901
OG0011902
OG0011903
OG0011904
OG0011905
OG0011906
OG0011907
OG0011908
OG0011909
OG0011910
OG0011911
OG0011912
OG0011913
OG0011914
OG0011915
OG0011916
OG0011917
OG0011918
OG0011919
OG0011920
OG0011921
OG0011922
OG0011923
OG0011924
OG0011925
OG0011926
OG0011927
OG0011928
OG0011929
OG0011930
OG0011931
OG0011932
OG0011933
OG0011934
OG0011935
OG0011936
OG0011937
OG0011938
OG0011939
OG0011940
OG0011941
OG0011942
OG0011943
OG0011944
OG0011945
OG0011946
OG0011947
OG0011948
OG0011949
OG0011950
OG0011951
OG0011952
OG0011953
OG0011954
OG0011955
OG0011956
OG0011957
OG0011958
OG0011959
OG0011960
OG0011961
OG0011962
OG0011963
OG0011964
OG0011965
OG0011966
OG0011967
OG0011968
OG0011969
OG0011970
OG0011971
OG0011972
OG0011973
OG0011974
OG0011975
OG0011976
OG0011977
OG0011978
OG0011979
OG0011980
OG0011981
OG0011982
OG0011983
OG0011984
OG0011985
OG0011986
OG0011987
OG0011988
OG0011989
OG0011990
OG0011991
OG0011992
OG0011993
OG0011994
OG0011995
OG0011996
OG0011997
OG0011998
OG0011999
OG0012000
OG0012001
OG0012002
OG0012003
OG0012004
OG0012005
OG0012006
OG0012007
OG0012008
OG0012009
OG0012010
OG0012011
OG0012012
OG0012013
OG0012014
OG0012015
OG0012016
OG0012017
OG0012018
OG0012019
OG0012020
OG0012021
OG0012022
OG0012023
OG0012024
OG0012025
OG0012026
OG0012027
OG0012028
OG0012029
OG0012030
OG0012031
OG0012032
OG0012033
OG0012034
OG0012035
OG0012036
OG0012037
OG0012038
OG0012039
OG0012040
OG0012041
OG0012042
OG0012043
OG0012044
OG0012045
OG0012046
OG0012047
OG0012048
OG0012049
OG0012050
OG0012051
OG0012052
OG0012053
OG0012054
OG0012055
OG0012056
OG0012057
OG0012058
OG0012059
OG0012060
OG0012061
OG0012062
OG0012063
OG0012064
OG0012065
OG0012066
OG0012067
OG0012068
OG0012069
OG0012070
OG0012071
OG0012072
OG0012073
OG0012074
OG0012075
OG0012076
OG0012077
OG0012078
OG0012079
OG0012080
OG0012081
OG0012082
OG0012083
OG0012084
OG0012085
OG0012086
OG0012087
OG0012088
OG0012089
OG0012090
OG0012091
OG0012092
OG0012093
OG0012094
OG0012095
OG0012096
OG0012097
OG0012098
OG0012099
OG0012100
OG0012101
OG0012102
OG0012103
OG0012104
OG0012105
OG0012106
OG0012107
OG0012108
OG0012109
OG0012110
OG0012111
OG0012112
OG0012113
OG0012114
OG0012115
OG0012116
OG0012117
OG0012118
OG0012119
OG0012120
OG0012121
OG0012122
OG0012123
OG0012124
OG0012125
OG0012126
OG0012127
OG0012128
OG0012129
OG0012130
OG0012131
OG0012132
OG0012133
OG0012134
OG0012135
OG0012136
OG0012137
OG0012138
OG0012139
OG0012140
OG0012141
OG0012142
OG0012143
OG0012144
OG0012145
OG0012146
OG0012147
OG0012148
OG0012149
OG0012150
OG0012151
OG0012152
OG0012153
OG0012154
OG0012155
OG0012156
OG0012157
OG0012158
OG0012159
OG0012160
OG0012161
OG0012162
OG0012163
OG0012164
OG0012165
OG0012166
OG0012167
OG0012168
OG0012169
OG0012170
OG0012171
OG0012172
OG0012173
OG0012174
OG0012175
OG0012176
OG0012177
OG0012178
OG0012179
OG0012180
OG0012181
OG0012182
OG0012183
OG0012184
OG0012185
OG0012186
OG0012187
OG0012188
OG0012189
OG0012190
OG0012191
OG0012192
OG0012193
OG0012194
OG0012195
OG0012196
OG0012197
OG0012198
OG0012199
OG0012200
OG0012201
OG0012202
OG0012203
OG0012204
OG0012205
OG0012206
OG0012207
OG0012208
OG0012209
OG0012210
OG0012211
OG0012212
OG0012213
OG0012214
OG0012215
OG0012216
OG0012217
OG0012218
OG0012219
OG0012220
OG0012221
OG0012222
OG0012223
OG0012224
OG0012225
OG0012226
OG0012227
OG0012228
OG0012229
OG0012230
OG0012231
OG0012232
OG0012233
OG0012234
OG0012235
OG0012236
OG0012237
OG0012238
OG0012239
OG0012240
OG0012241
OG0012242
OG0012243
OG0012244
OG0012245
OG0012246
OG0012247
OG0012248
OG0012249
OG0012250
OG0012251
OG0012252
OG0012253
OG0012254
OG0012255
OG0012256
OG0012257
OG0012258
OG0012259
OG0012260
OG0012261
OG0012262
OG0012263
OG0012264
OG0012265
OG0012266
OG0012267
OG0012268
OG0012269
OG0012270
OG0012271
OG0012272
OG0012273
OG0012274
OG0012275
OG0012276
OG0012277
OG0012278
OG0012279
OG0012280
OG0012281
OG0012282
OG0012283
OG0012284
OG0012285
OG0012286
OG0012287
OG0012288
OG0012289
OG0012290
OG0012291
OG0012292
OG0012293
OG0012294
OG0012295
OG0012296
OG0012297
OG0012298
OG0012299
OG0012300
OG0012301
OG0012302
OG0012303
OG0012304
OG0012305
OG0012306
OG0012307
OG0012308
OG0012309
OG0012310
OG0012311
OG0012312
OG0012313
OG0012314
OG0012315
OG0012316
OG0012317
OG0012318
OG0012319
OG0012320
OG0012321
OG0012322
OG0012323
OG0012324
OG0012325
OG0012326
OG0012327
OG0012328
OG0012329
OG0012330
OG0012331
OG0012332
OG0012333
OG0012334
OG0012335
OG0012336
OG0012337
OG0012338
OG0012339
OG0012340
OG0012341
OG0012342
OG0012343
OG0012344
OG0012345
OG0012346
OG0012347
OG0012348
OG0012349
OG0012350
OG0012351
OG0012352
OG0012353
OG0012354
OG0012355
OG0012356
OG0012357
OG0012358
OG0012359
OG0012360
OG0012361
OG0012362
OG0012363
OG0012364
OG0012365
OG0012366
OG0012367
OG0012368
OG0012369
OG0012370
OG0012371
OG0012372
OG0012373
OG0012374
OG0012375
OG0012376
OG0012377
OG0012378
OG0012379
OG0012380
OG0012381
OG0012382
OG0012383
OG0012384
OG0012385
OG0012386
OG0012387
OG0012388
OG0012389
OG0012390
OG0012391
OG0012392
OG0012393
OG0012394
OG0012395
OG0012396
OG0012397
OG0012398
OG0012399
OG0012400
OG0012401
OG0012402
OG0012403
OG0012404
OG0012405
OG0012406
OG0012407
OG0012408
OG0012409
OG0012410
OG0012411
OG0012412
OG0012413
OG0012414
OG0012415
OG0012416
OG0012417
OG0012418
OG0012419
OG0012420
OG0012421
OG0012422
OG0012423
OG0012424
OG0012425
OG0012426
OG0012427
OG0012428
OG0012429
OG0012430
OG0012431
OG0012432
OG0012433
OG0012434
OG0012435
OG0012436
OG0012437
OG0012438
OG0012439
OG0012440
OG0012441
OG0012442
OG0012443
OG0012444
OG0012445
OG0012446
OG0012447
OG0012448
OG0012449
OG0012450
OG0012451
OG0012452
OG0012453
OG0012454
OG0012455
OG0012456
OG0012457
OG0012458
OG0012459
OG0012460
OG0012461
OG0012462
OG0012463
OG0012464
OG0012465
OG0012466
OG0012467
OG0012468
OG0012469
OG0012470
OG0012471
OG0012472
OG0012473
OG0012474
OG0012475
OG0012476
OG0012477
OG0012478
OG0012479
OG0012480
OG0012481
OG0012482
OG0012483
OG0012484
OG0012485
OG0012486
OG0012487
OG0012488
OG0012489
OG0012490
OG0012491
OG0012492
OG0012493
OG0012494
OG0012495
OG0012496
OG0012497
OG0012498
OG0012499
OG0012500
OG0012501
OG0012502
OG0012503
OG0012504
OG0012505
OG0012506
OG0012507
OG0012508
OG0012509
OG0012510
OG0012511
OG0012512
OG0012513
OG0012514
OG0012515
OG0012516
OG0012517
OG0012518
OG0012519
OG0012520
OG0012521
OG0012522
OG0012523
OG0012524
OG0012525
OG0012526
OG0012527
OG0012528
OG0012529
OG0012530
OG0012531
OG0012532
OG0012533
OG0012534
OG0012535
OG0012536
OG0012537
OG0012538
OG0012539
OG0012540
OG0012541
OG0012542
OG0012543
OG0012544
OG0012545
OG0012546
OG0012547
OG0012548
OG0012549
OG0012550
OG0012551
OG0012552
OG0012553
OG0012554
OG0012555
OG0012556
OG0012557
OG0012558
OG0012559
OG0012560
OG0012561
OG0012562
OG0012563
OG0012564
OG0012565
OG0012566
OG0012567
OG0012568
OG0012569
OG0012570
OG0012571
OG0012572
OG0012573
OG0012574
OG0012575
OG0012576
OG0012577
OG0012578
OG0012579
OG0012580
OG0012581
OG0012582
OG0012583
