# Supplementary material for: Firefly genomes illuminate parallel origins of bioluminescence in beetles
Source: eLife. 2018 Oct 16;7:e36495. doi: 10.7554/eLife.36495 (PMC6191289; doi:10.7554/eLife.36495)
Supplement: Figure 2—source data 1. [file elife-36495-fig2-data1.zip › 5_way/[P._pyralis]_and_[I._luminosus]_and_[D._melanogaster]_genes.txt]

ILUMI_01659-PA
ILUMI_03266-PA
ILUMI_04798-PA
ILUMI_05254-PA
ILUMI_07543-PA
ILUMI_09895-PA
ILUMI_09907-PA
ILUMI_13261-PA
ILUMI_17259-PA
ILUMI_17996-PA
ILUMI_20406-PA
ILUMI_20415-PA
ILUMI_20949-PA
ILUMI_22138-PA
ILUMI_23598-PA
ILUMI_23755-PA
ILUMI_24564-PA
ILUMI_26135-PA
PPYR_00322-PA
PPYR_00544-PA
PPYR_00863-PA
PPYR_02443-PA
PPYR_03240-PA
PPYR_04048-PA
PPYR_05088-PA
PPYR_05671-PA
PPYR_05873-PA
PPYR_05917-PA
PPYR_05918-PA
PPYR_07380-PA
PPYR_08657-PA
PPYR_09794-PA
PPYR_10522-PA
PPYR_10562-PA
PPYR_10877-PA
PPYR_11830-PA
PPYR_14034-PA
