# Supplementary material for: Firefly genomes illuminate parallel origins of bioluminescence in beetles
Source: eLife. 2018 Oct 16;7:e36495. doi: 10.7554/eLife.36495 (PMC6191289; doi:10.7554/eLife.36495)
Supplement: Figure 2—source data 1. [file elife-36495-fig2-data1.zip › 5_way/[A._lateralis]_and_[I._luminosus]_and_[T._castaneum]_genes.txt]

AQULA_000087-PA
AQULA_000132-PA
AQULA_000166-PA
AQULA_000174-PA
AQULA_000225-PA
AQULA_000316-PA
AQULA_000348-PA
AQULA_000463-PA
AQULA_000544-PA
AQULA_000548-PA
AQULA_000551-PA
AQULA_000614-PA
AQULA_000655-PA
AQULA_000830-PA
AQULA_001004-PA
AQULA_001017-PA
AQULA_001050-PA
AQULA_001249-PA
AQULA_001357-PA
AQULA_001402-PA
AQULA_001448-PA
AQULA_001459-PA
AQULA_001479-PA
AQULA_001509-PA
AQULA_001551-PA
AQULA_001562-PA
AQULA_001646-PA
AQULA_001769-PA
AQULA_001790-PA
AQULA_001835-PA
AQULA_001875-PA
AQULA_001985-PA
AQULA_001992-PA
AQULA_002053-PA
AQULA_002129-PA
AQULA_002147-PA
AQULA_002353-PA
AQULA_002525-PA
AQULA_002572-PA
AQULA_002610-PA
AQULA_002662-PA
AQULA_002676-PA
AQULA_002679-PA
AQULA_002684-PA
AQULA_002701-PA
AQULA_002725-PA
AQULA_002746-PA
AQULA_002767-PA
AQULA_002768-PA
AQULA_002778-PA
AQULA_002919-PA
AQULA_002939-PA
AQULA_002952-PA
AQULA_003067-PA
AQULA_003079-PA
AQULA_003204-PA
AQULA_003208-PA
AQULA_003344-PA
AQULA_003356-PA
AQULA_003433-PA
AQULA_003452-PA
AQULA_003489-PA
AQULA_003552-PA
AQULA_003777-PA
AQULA_003802-PA
AQULA_003803-PA
AQULA_003931-PA
AQULA_003932-PA
AQULA_003940-PA
AQULA_003950-PA
AQULA_003951-PA
AQULA_004024-PA
AQULA_004106-PA
AQULA_004155-PA
AQULA_004420-PA
AQULA_004441-PA
AQULA_004584-PA
AQULA_004599-PA
AQULA_004644-PA
AQULA_004675-PA
AQULA_004677-PA
AQULA_004704-PA
AQULA_004747-PA
AQULA_004818-PA
AQULA_004955-PA
AQULA_005043-PA
AQULA_005139-PA
AQULA_005239-PA
AQULA_005243-PA
AQULA_005320-PA
AQULA_005410-PA
AQULA_005457-PA
AQULA_005664-PA
AQULA_005684-PA
AQULA_005692-PA
AQULA_005996-PA
AQULA_006022-PA
AQULA_006090-PA
AQULA_006306-PA
AQULA_006364-PA
AQULA_006487-PA
AQULA_006655-PA
AQULA_006693-PA
AQULA_006756-PA
AQULA_006868-PA
AQULA_006923-PA
AQULA_006946-PA
AQULA_006977-PA
AQULA_006980-PA
AQULA_006990-PA
AQULA_007007-PA
AQULA_007040-PA
AQULA_007095-PA
AQULA_007096-PA
AQULA_007147-PA
AQULA_007157-PA
AQULA_007171-PA
AQULA_007270-PA
AQULA_007327-PA
AQULA_007420-PA
AQULA_007459-PA
AQULA_007525-PA
AQULA_007556-PA
AQULA_007573-PA
AQULA_007576-PA
AQULA_007586-PA
AQULA_007635-PA
AQULA_007787-PA
AQULA_007826-PA
AQULA_007885-PA
AQULA_007906-PA
AQULA_008043-PA
AQULA_008059-PA
AQULA_008061-PA
AQULA_008074-PA
AQULA_008076-PA
AQULA_008080-PA
AQULA_008210-PA
AQULA_008317-PA
AQULA_008355-PA
AQULA_008371-PA
AQULA_008578-PA
AQULA_008628-PA
AQULA_008680-PA
AQULA_008691-PA
AQULA_008704-PA
AQULA_008716-PA
AQULA_008773-PA
AQULA_008779-PA
AQULA_008802-PA
AQULA_008918-PA
AQULA_008935-PA
AQULA_008953-PA
AQULA_008964-PA
AQULA_008980-PA
AQULA_009017-PA
AQULA_009059-PA
AQULA_009072-PA
AQULA_009076-PA
AQULA_009114-PA
AQULA_009345-PA
AQULA_009421-PA
AQULA_009438-PA
AQULA_009440-PA
AQULA_009567-PA
AQULA_009617-PA
AQULA_009732-PA
AQULA_009733-PA
AQULA_009793-PA
AQULA_009813-PA
AQULA_009818-PA
AQULA_009844-PA
AQULA_009862-PA
AQULA_009954-PA
AQULA_010045-PA
AQULA_010113-PA
AQULA_010229-PA
AQULA_010271-PA
AQULA_010500-PA
AQULA_010565-PA
AQULA_010572-PA
AQULA_010789-PA
AQULA_010830-PA
AQULA_010960-PA
AQULA_010961-PA
AQULA_011065-PA
AQULA_011129-PA
AQULA_011222-PA
AQULA_011229-PA
AQULA_011243-PA
AQULA_011380-PA
AQULA_011382-PA
AQULA_011385-PA
AQULA_011463-PA
AQULA_011514-PA
AQULA_011601-PA
AQULA_011742-PA
AQULA_012108-PA
AQULA_012115-PA
AQULA_012147-PA
AQULA_012352-PA
AQULA_012541-PA
AQULA_012544-PA
AQULA_012566-PA
AQULA_012761-PA
AQULA_012846-PA
AQULA_012930-PA
AQULA_013086-PA
AQULA_013146-PA
AQULA_013150-PA
AQULA_013171-PA
AQULA_013176-PA
AQULA_013184-PA
AQULA_013194-PA
AQULA_013230-PA
AQULA_013332-PA
AQULA_013338-PA
AQULA_013385-PA
AQULA_013412-PA
AQULA_013423-PA
AQULA_013541-PA
AQULA_013589-PA
AQULA_013699-PA
AQULA_013851-PA
AQULA_013913-PA
AQULA_014044-PA
AQULA_014088-PA
AQULA_014119-PA
AQULA_014123-PA
AQULA_014155-PA
AQULA_014157-PA
AQULA_014198-PA
AQULA_014202-PA
AQULA_014216-PA
AQULA_014273-PA
ILUMI_00046-PA
ILUMI_00085-PA
ILUMI_00095-PA
ILUMI_00106-PA
ILUMI_00125-PA
ILUMI_00210-PA
ILUMI_00213-PA
ILUMI_00265-PA
ILUMI_00326-PA
ILUMI_00404-PA
ILUMI_00447-PA
ILUMI_00468-PA
ILUMI_00474-PA
ILUMI_00533-PA
ILUMI_00559-PA
ILUMI_00586-PA
ILUMI_00646-PA
ILUMI_00667-PA
ILUMI_00804-PA
ILUMI_00806-PA
ILUMI_00864-PA
ILUMI_00904-PA
ILUMI_01064-PA
ILUMI_01087-PA
ILUMI_01209-PA
ILUMI_01300-PA
ILUMI_01308-PA
ILUMI_01337-PA
ILUMI_01426-PA
ILUMI_01431-PA
ILUMI_01471-PA
ILUMI_01497-PA
ILUMI_01570-PA
ILUMI_01610-PA
ILUMI_01624-PA
ILUMI_01657-PA
ILUMI_01683-PA
ILUMI_01854-PA
ILUMI_01918-PA
ILUMI_02061-PA
ILUMI_02128-PA
ILUMI_02186-PA
ILUMI_02409-PA
ILUMI_02435-PA
ILUMI_02563-PA
ILUMI_02568-PA
ILUMI_02736-PA
ILUMI_02744-PA
ILUMI_02978-PA
ILUMI_03040-PA
ILUMI_03067-PA
ILUMI_03076-PA
ILUMI_03086-PA
ILUMI_03198-PA
ILUMI_03345-PA
ILUMI_03403-PA
ILUMI_03421-PA
ILUMI_03500-PA
ILUMI_03681-PA
ILUMI_03824-PA
ILUMI_03955-PA
ILUMI_03988-PA
ILUMI_04078-PA
ILUMI_04095-PA
ILUMI_04159-PA
ILUMI_04186-PA
ILUMI_04232-PA
ILUMI_04288-PA
ILUMI_04328-PA
ILUMI_04353-PA
ILUMI_04401-PA
ILUMI_04520-PA
ILUMI_04891-PA
ILUMI_04892-PA
ILUMI_04990-PA
ILUMI_05041-PA
ILUMI_05042-PA
ILUMI_05089-PA
ILUMI_05318-PA
ILUMI_05372-PA
ILUMI_05444-PA
ILUMI_05482-PA
ILUMI_05546-PA
ILUMI_05598-PA
ILUMI_05630-PA
ILUMI_05652-PA
ILUMI_05675-PA
ILUMI_05770-PA
ILUMI_05811-PA
ILUMI_05813-PA
ILUMI_05843-PA
ILUMI_06150-PA
ILUMI_06171-PA
ILUMI_06250-PA
ILUMI_06404-PA
ILUMI_06476-PA
ILUMI_06488-PA
ILUMI_06501-PA
ILUMI_06635-PA
ILUMI_06643-PA
ILUMI_06855-PA
ILUMI_06957-PA
ILUMI_07000-PA
ILUMI_07167-PA
ILUMI_07179-PA
ILUMI_07195-PA
ILUMI_07230-PA
ILUMI_07312-PA
ILUMI_07361-PA
ILUMI_07387-PA
ILUMI_07432-PA
ILUMI_07605-PA
ILUMI_07658-PA
ILUMI_07662-PA
ILUMI_07912-PA
ILUMI_07965-PA
ILUMI_08295-PA
ILUMI_08447-PA
ILUMI_08743-PA
ILUMI_08771-PA
ILUMI_08798-PA
ILUMI_08822-PA
ILUMI_08955-PA
ILUMI_09022-PA
ILUMI_09098-PA
ILUMI_09120-PA
ILUMI_09192-PA
ILUMI_09254-PA
ILUMI_09287-PA
ILUMI_09296-PA
ILUMI_09407-PA
ILUMI_09521-PA
ILUMI_09531-PA
ILUMI_09606-PA
ILUMI_09639-PA
ILUMI_09717-PA
ILUMI_09754-PA
ILUMI_09768-PA
ILUMI_09787-PA
ILUMI_09815-PA
ILUMI_09918-PA
ILUMI_09937-PA
ILUMI_09938-PA
ILUMI_09970-PA
ILUMI_09985-PA
ILUMI_10171-PA
ILUMI_10179-PA
ILUMI_10273-PA
ILUMI_10294-PA
ILUMI_10316-PA
ILUMI_10588-PA
ILUMI_10778-PA
ILUMI_10826-PA
ILUMI_11002-PA
ILUMI_11123-PA
ILUMI_11168-PA
ILUMI_11217-PA
ILUMI_11218-PA
ILUMI_11236-PA
ILUMI_11237-PA
ILUMI_11238-PA
ILUMI_11343-PA
ILUMI_11375-PA
ILUMI_11381-PA
ILUMI_11411-PA
ILUMI_11478-PA
ILUMI_11484-PA
ILUMI_11507-PA
ILUMI_11590-PA
ILUMI_11620-PA
ILUMI_11837-PA
ILUMI_12030-PA
ILUMI_12168-PA
ILUMI_12194-PA
ILUMI_12198-PA
ILUMI_12201-PA
ILUMI_12216-PA
ILUMI_12344-PA
ILUMI_12404-PA
ILUMI_12453-PA
ILUMI_12454-PA
ILUMI_12532-PA
ILUMI_12579-PA
ILUMI_12600-PA
ILUMI_12623-PA
ILUMI_12660-PA
ILUMI_12700-PA
ILUMI_12722-PA
ILUMI_12872-PA
ILUMI_12952-PA
ILUMI_12981-PA
ILUMI_12993-PA
ILUMI_13075-PA
ILUMI_13141-PA
ILUMI_13159-PA
ILUMI_13216-PA
ILUMI_13387-PA
ILUMI_13435-PA
ILUMI_13469-PA
ILUMI_13507-PA
ILUMI_13552-PA
ILUMI_13598-PA
ILUMI_13739-PA
ILUMI_13743-PA
ILUMI_13778-PA
ILUMI_13795-PA
ILUMI_13985-PA
ILUMI_14105-PA
ILUMI_14114-PA
ILUMI_14175-PA
ILUMI_14223-PA
ILUMI_14239-PA
ILUMI_14262-PA
ILUMI_14361-PA
ILUMI_14412-PA
ILUMI_14413-PA
ILUMI_14416-PA
ILUMI_14427-PA
ILUMI_14438-PA
ILUMI_14452-PA
ILUMI_14456-PA
ILUMI_14465-PA
ILUMI_14580-PA
ILUMI_14639-PA
ILUMI_14663-PA
ILUMI_14692-PA
ILUMI_14694-PA
ILUMI_14702-PA
ILUMI_14708-PA
ILUMI_14729-PA
ILUMI_14763-PA
ILUMI_14785-PA
ILUMI_14801-PA
ILUMI_14813-PA
ILUMI_14822-PA
ILUMI_14835-PA
ILUMI_14865-PA
ILUMI_14884-PA
ILUMI_14905-PA
ILUMI_14945-PA
ILUMI_14967-PA
ILUMI_14983-PA
ILUMI_14993-PA
ILUMI_15008-PA
ILUMI_15172-PA
ILUMI_15173-PA
ILUMI_15182-PA
ILUMI_15202-PA
ILUMI_15206-PA
ILUMI_15211-PA
ILUMI_15230-PA
ILUMI_15231-PA
ILUMI_15261-PA
ILUMI_15279-PA
ILUMI_15329-PA
ILUMI_15330-PA
ILUMI_15357-PA
ILUMI_15365-PA
ILUMI_15432-PA
ILUMI_15507-PA
ILUMI_15537-PA
ILUMI_15589-PA
ILUMI_15622-PA
ILUMI_15702-PA
ILUMI_15832-PA
ILUMI_15896-PA
ILUMI_15898-PA
ILUMI_15908-PA
ILUMI_15915-PA
ILUMI_15926-PA
ILUMI_15935-PA
ILUMI_15942-PA
ILUMI_15962-PA
ILUMI_15967-PA
ILUMI_15985-PA
ILUMI_16019-PA
ILUMI_16031-PA
ILUMI_16109-PA
ILUMI_16140-PA
ILUMI_16191-PA
ILUMI_16220-PA
ILUMI_16259-PA
ILUMI_16277-PA
ILUMI_16292-PA
ILUMI_16297-PA
ILUMI_16334-PA
ILUMI_16349-PA
ILUMI_16376-PA
ILUMI_16396-PA
ILUMI_16431-PA
ILUMI_16553-PA
ILUMI_16580-PA
ILUMI_16589-PA
ILUMI_16612-PA
ILUMI_16731-PA
ILUMI_16799-PA
ILUMI_16803-PA
ILUMI_16866-PA
ILUMI_16874-PA
ILUMI_16889-PA
ILUMI_16910-PA
ILUMI_16940-PA
ILUMI_16979-PA
ILUMI_16983-PA
ILUMI_17001-PA
ILUMI_17056-PA
ILUMI_17177-PA
ILUMI_17250-PA
ILUMI_17252-PA
ILUMI_17254-PA
ILUMI_17255-PA
ILUMI_17258-PA
ILUMI_17282-PA
ILUMI_17294-PA
ILUMI_17336-PA
ILUMI_17472-PA
ILUMI_17480-PA
ILUMI_17482-PA
ILUMI_17544-PA
ILUMI_17569-PA
ILUMI_17588-PA
ILUMI_17601-PA
ILUMI_17611-PA
ILUMI_17674-PA
ILUMI_17718-PA
ILUMI_17895-PA
ILUMI_17904-PA
ILUMI_17954-PA
ILUMI_17986-PA
ILUMI_18009-PA
ILUMI_18015-PA
ILUMI_18017-PA
ILUMI_18148-PA
ILUMI_18159-PA
ILUMI_18200-PA
ILUMI_18232-PA
ILUMI_18285-PA
ILUMI_18316-PA
ILUMI_18374-PA
ILUMI_18449-PA
ILUMI_18485-PA
ILUMI_18525-PA
ILUMI_18575-PA
ILUMI_18648-PA
ILUMI_18666-PA
ILUMI_18760-PA
ILUMI_18763-PA
ILUMI_18796-PA
ILUMI_18825-PA
ILUMI_18887-PA
ILUMI_18975-PA
ILUMI_18976-PA
ILUMI_18986-PA
ILUMI_19028-PA
ILUMI_19100-PA
ILUMI_19113-PA
ILUMI_19120-PA
ILUMI_19141-PA
ILUMI_19147-PA
ILUMI_19272-PA
ILUMI_19479-PA
ILUMI_19490-PA
ILUMI_19504-PA
ILUMI_19582-PA
ILUMI_19610-PA
ILUMI_19687-PA
ILUMI_19688-PA
ILUMI_19693-PA
ILUMI_19706-PA
ILUMI_19732-PA
ILUMI_19738-PA
ILUMI_19754-PA
ILUMI_19756-PA
ILUMI_19819-PA
ILUMI_19849-PA
ILUMI_19859-PA
ILUMI_19904-PA
ILUMI_19918-PA
ILUMI_19970-PA
ILUMI_19972-PA
ILUMI_20002-PA
ILUMI_20052-PA
ILUMI_20067-PA
ILUMI_20225-PA
ILUMI_20293-PA
ILUMI_20305-PA
ILUMI_20335-PA
ILUMI_20368-PA
ILUMI_20419-PA
ILUMI_20512-PA
ILUMI_20562-PA
ILUMI_20566-PA
ILUMI_20588-PA
ILUMI_20614-PA
ILUMI_20627-PA
ILUMI_20678-PA
ILUMI_20731-PA
ILUMI_20732-PA
ILUMI_20778-PA
ILUMI_20804-PA
ILUMI_20813-PA
ILUMI_21056-PA
ILUMI_21113-PA
ILUMI_21209-PA
ILUMI_21246-PA
ILUMI_21262-PA
ILUMI_21285-PA
ILUMI_21311-PA
ILUMI_21414-PA
ILUMI_21504-PA
ILUMI_21683-PA
ILUMI_21761-PA
ILUMI_21841-PA
ILUMI_21876-PA
ILUMI_21983-PA
ILUMI_22027-PA
ILUMI_22114-PA
ILUMI_22229-PA
ILUMI_22353-PA
ILUMI_22411-PA
ILUMI_22413-PA
ILUMI_22532-PA
ILUMI_22568-PA
ILUMI_22629-PA
ILUMI_22776-PA
ILUMI_22878-PA
ILUMI_22879-PA
ILUMI_22881-PA
ILUMI_22899-PA
ILUMI_22988-PA
ILUMI_23064-PA
ILUMI_23104-PA
ILUMI_23114-PA
ILUMI_23307-PA
ILUMI_23398-PA
ILUMI_23440-PA
ILUMI_23509-PA
ILUMI_23525-PA
ILUMI_23672-PA
ILUMI_23697-PA
ILUMI_23703-PA
ILUMI_23824-PA
ILUMI_23827-PA
ILUMI_23864-PA
ILUMI_23919-PA
ILUMI_23940-PA
ILUMI_23984-PA
ILUMI_24013-PA
ILUMI_24127-PA
ILUMI_24166-PA
ILUMI_24215-PA
ILUMI_24284-PA
ILUMI_24339-PA
ILUMI_24499-PA
ILUMI_24592-PA
ILUMI_24667-PA
ILUMI_24753-PA
ILUMI_24754-PA
ILUMI_24814-PA
ILUMI_24967-PA
ILUMI_25024-PA
ILUMI_25027-PA
ILUMI_25028-PA
ILUMI_25103-PA
ILUMI_25223-PA
ILUMI_25258-PA
ILUMI_25260-PA
ILUMI_25274-PA
ILUMI_25536-PA
ILUMI_25554-PA
ILUMI_25556-PA
ILUMI_25711-PA
ILUMI_25735-PA
ILUMI_25765-PA
ILUMI_25859-PA
ILUMI_25911-PA
ILUMI_25912-PA
ILUMI_25960-PA
ILUMI_26120-PA
ILUMI_26172-PA
ILUMI_26220-PA
ILUMI_26222-PA
ILUMI_26299-PA
ILUMI_26326-PA
ILUMI_26338-PA
ILUMI_26347-PA
ILUMI_26351-PA
ILUMI_26434-PA
ILUMI_26522-PA
ILUMI_26570-PA
ILUMI_26612-PA
ILUMI_26645-PA
ILUMI_26723-PA
ILUMI_26797-PA
ILUMI_26829-PA
ILUMI_26844-PA
ILUMI_26851-PA
ILUMI_26903-PA
ILUMI_26934-PA
ILUMI_27015-PA
ILUMI_27055-PA
ILUMI_27064-PA
ILUMI_27163-PA
ILUMI_27268-PA
ILUMI_27354-PA
ILUMI_27414-PA
ILUMI_27463-PA
tr|A0A139W8B3|A0A139W8B3_TRICA
tr|A0A139W8B8|A0A139W8B8_TRICA
tr|A0A139W8C0|A0A139W8C0_TRICA
tr|A0A139W8D5|A0A139W8D5_TRICA
tr|A0A139W8F5|A0A139W8F5_TRICA
tr|A0A139W8G7|A0A139W8G7_TRICA
tr|A0A139W8I8|A0A139W8I8_TRICA
tr|A0A139W8K3|A0A139W8K3_TRICA
tr|A0A139W8K6|A0A139W8K6_TRICA
tr|A0A139W8M6|A0A139W8M6_TRICA
tr|A0A139W8U5|A0A139W8U5_TRICA
tr|A0A139W8U7|A0A139W8U7_TRICA
tr|A0A139W8U9|A0A139W8U9_TRICA
tr|A0A139W8V3|A0A139W8V3_TRICA
tr|A0A139W8X9|A0A139W8X9_TRICA
tr|A0A139W914|A0A139W914_TRICA
tr|A0A139W927|A0A139W927_TRICA
tr|A0A139W9C0|A0A139W9C0_TRICA
tr|A0A139W9E1|A0A139W9E1_TRICA
tr|A0A139W9H5|A0A139W9H5_TRICA
tr|A0A139W9H7|A0A139W9H7_TRICA
tr|A0A139W9I7|A0A139W9I7_TRICA
tr|A0A139W9J4|A0A139W9J4_TRICA
tr|A0A139W9Q3|A0A139W9Q3_TRICA
tr|A0A139W9S8|A0A139W9S8_TRICA
tr|A0A139W9S9|A0A139W9S9_TRICA
tr|A0A139W9T0|A0A139W9T0_TRICA
tr|A0A139W9T1|A0A139W9T1_TRICA
tr|A0A139W9T2|A0A139W9T2_TRICA
tr|A0A139W9U5|A0A139W9U5_TRICA
tr|A0A139WA09|A0A139WA09_TRICA
tr|A0A139WA13|A0A139WA13_TRICA
tr|A0A139WA14|A0A139WA14_TRICA
tr|A0A139WA15|A0A139WA15_TRICA
tr|A0A139WA19|A0A139WA19_TRICA
tr|A0A139WA44|A0A139WA44_TRICA
tr|A0A139WA45|A0A139WA45_TRICA
tr|A0A139WA47|A0A139WA47_TRICA
tr|A0A139WAF8|A0A139WAF8_TRICA
tr|A0A139WAI8|A0A139WAI8_TRICA
tr|A0A139WAK1|A0A139WAK1_TRICA
tr|A0A139WB30|A0A139WB30_TRICA
tr|A0A139WB68|A0A139WB68_TRICA
tr|A0A139WCA7|A0A139WCA7_TRICA
tr|A0A139WCM0|A0A139WCM0_TRICA
tr|A0A139WCN0|A0A139WCN0_TRICA
tr|A0A139WCX5|A0A139WCX5_TRICA
tr|A0A139WDN2|A0A139WDN2_TRICA
tr|A0A139WDN6|A0A139WDN6_TRICA
tr|A0A139WDQ9|A0A139WDQ9_TRICA
tr|A0A139WE33|A0A139WE33_TRICA
tr|A0A139WE92|A0A139WE92_TRICA
tr|A0A139WEL9|A0A139WEL9_TRICA
tr|A0A139WEP2|A0A139WEP2_TRICA
tr|A0A139WEZ8|A0A139WEZ8_TRICA
tr|A0A139WF90|A0A139WF90_TRICA
tr|A0A139WFB5|A0A139WFB5_TRICA
tr|A0A139WFC0|A0A139WFC0_TRICA
tr|A0A139WFU4|A0A139WFU4_TRICA
tr|A0A139WFZ5|A0A139WFZ5_TRICA
tr|A0A139WG09|A0A139WG09_TRICA
tr|A0A139WG51|A0A139WG51_TRICA
tr|A0A139WGB5|A0A139WGB5_TRICA
tr|A0A139WGN0|A0A139WGN0_TRICA
tr|A0A139WGP2|A0A139WGP2_TRICA
tr|A0A139WGV1|A0A139WGV1_TRICA
tr|A0A139WH41|A0A139WH41_TRICA
tr|A0A139WHB7|A0A139WHB7_TRICA
tr|A0A139WHK0|A0A139WHK0_TRICA
tr|A0A139WHL3|A0A139WHL3_TRICA
tr|A0A139WHS3|A0A139WHS3_TRICA
tr|A0A139WHV0|A0A139WHV0_TRICA
tr|A0A139WHY4|A0A139WHY4_TRICA
tr|A0A139WIQ3|A0A139WIQ3_TRICA
tr|A0A139WJ38|A0A139WJ38_TRICA
tr|A0A139WJ62|A0A139WJ62_TRICA
tr|A0A139WJE1|A0A139WJE1_TRICA
tr|A0A139WJQ2|A0A139WJQ2_TRICA
tr|A0A139WJS6|A0A139WJS6_TRICA
tr|A0A139WJW8|A0A139WJW8_TRICA
tr|A0A139WK12|A0A139WK12_TRICA
tr|A0A139WK47|A0A139WK47_TRICA
tr|A0A139WKB5|A0A139WKB5_TRICA
tr|A0A139WLE7|A0A139WLE7_TRICA
tr|A0A139WLH4|A0A139WLH4_TRICA
tr|A0A139WLY7|A0A139WLY7_TRICA
tr|A0A139WM11|A0A139WM11_TRICA
tr|A0A139WM40|A0A139WM40_TRICA
tr|A0A139WMP2|A0A139WMP2_TRICA
tr|A0A139WMU9|A0A139WMU9_TRICA
tr|A0A139WMY5|A0A139WMY5_TRICA
tr|A0A139WN23|A0A139WN23_TRICA
tr|A0A139WNG7|A0A139WNG7_TRICA
tr|A0A139WNJ5|A0A139WNJ5_TRICA
tr|A0A139WNM2|A0A139WNM2_TRICA
tr|A0A139WNM3|A0A139WNM3_TRICA
tr|A0A139WNZ9|A0A139WNZ9_TRICA
tr|A0A139WPG8|A0A139WPG8_TRICA
tr|A0A139WPP8|A0A139WPP8_TRICA
tr|A0A139WPT1|A0A139WPT1_TRICA
tr|A8W492|A8W492_TRICA
tr|A8W493|A8W493_TRICA
tr|A8W494|A8W494_TRICA
tr|D1ZZ95|D1ZZ95_TRICA
tr|D1ZZA1|D1ZZA1_TRICA
tr|D1ZZH2|D1ZZH2_TRICA
tr|D1ZZI0|D1ZZI0_TRICA
tr|D2A044|D2A044_TRICA
tr|D2A0F7|D2A0F7_TRICA
tr|D2A0M4|D2A0M4_TRICA
tr|D2A0W7|D2A0W7_TRICA
tr|D2A158|D2A158_TRICA
tr|D2A1Q5|D2A1Q5_TRICA
tr|D2A1R7|D2A1R7_TRICA
tr|D2A209|D2A209_TRICA
tr|D2A2R4|D2A2R4_TRICA
tr|D2A2Y8|D2A2Y8_TRICA
tr|D2A333|D2A333_TRICA
tr|D2A383|D2A383_TRICA
tr|D2A3Q8|D2A3Q8_TRICA
tr|D2A4D0|D2A4D0_TRICA
tr|D2A4X7|D2A4X7_TRICA
tr|D2A4X8|D2A4X8_TRICA
tr|D2A508|D2A508_TRICA
tr|D2A522|D2A522_TRICA
tr|D2A570|D2A570_TRICA
tr|D2A5B1|D2A5B1_TRICA
tr|D2A5H9|D2A5H9_TRICA
tr|D2A6F6|D2A6F6_TRICA
tr|D2CG33|D2CG33_TRICA
tr|D2CG55|D2CG55_TRICA
tr|D2CG62|D2CG62_TRICA
tr|D6W7C9|D6W7C9_TRICA
tr|D6W7L0|D6W7L0_TRICA
tr|D6W985|D6W985_TRICA
tr|D6W9G9|D6W9G9_TRICA
tr|D6W9M0|D6W9M0_TRICA
tr|D6WA95|D6WA95_TRICA
tr|D6WAL1|D6WAL1_TRICA
tr|D6WAU9|D6WAU9_TRICA
tr|D6WAY8|D6WAY8_TRICA
tr|D6WB18|D6WB18_TRICA
tr|D6WB19|D6WB19_TRICA
tr|D6WBD2|D6WBD2_TRICA
tr|D6WBH9|D6WBH9_TRICA
tr|D6WC48|D6WC48_TRICA
tr|D6WCD4|D6WCD4_TRICA
tr|D6WCR8|D6WCR8_TRICA
tr|D6WCY2|D6WCY2_TRICA
tr|D6WD13|D6WD13_TRICA
tr|D6WDD4|D6WDD4_TRICA
tr|D6WDP0|D6WDP0_TRICA
tr|D6WDS6|D6WDS6_TRICA
tr|D6WDU0|D6WDU0_TRICA
tr|D6WDU7|D6WDU7_TRICA
tr|D6WDX0|D6WDX0_TRICA
tr|D6WED5|D6WED5_TRICA
tr|D6WF93|D6WF93_TRICA
tr|D6WFC9|D6WFC9_TRICA
tr|D6WFG2|D6WFG2_TRICA
tr|D6WFJ7|D6WFJ7_TRICA
tr|D6WG60|D6WG60_TRICA
tr|D6WGE7|D6WGE7_TRICA
tr|D6WGY7|D6WGY7_TRICA
tr|D6WHY1|D6WHY1_TRICA
tr|D6WI70|D6WI70_TRICA
tr|D6WIG7|D6WIG7_TRICA
tr|D6WJ13|D6WJ13_TRICA
tr|D6WJ19|D6WJ19_TRICA
tr|D6WJM4|D6WJM4_TRICA
tr|D6WJM5|D6WJM5_TRICA
tr|D6WKF0|D6WKF0_TRICA
tr|D6WLD3|D6WLD3_TRICA
tr|D6WLL3|D6WLL3_TRICA
tr|D6WLW0|D6WLW0_TRICA
tr|D6WLY9|D6WLY9_TRICA
tr|D6WMM8|D6WMM8_TRICA
tr|D6WMM9|D6WMM9_TRICA
tr|D6WMZ2|D6WMZ2_TRICA
tr|D6WNZ4|D6WNZ4_TRICA
tr|D6WPE3|D6WPE3_TRICA
tr|D6WQ10|D6WQ10_TRICA
tr|D6WQ56|D6WQ56_TRICA
tr|D6WQK2|D6WQK2_TRICA
tr|D6WR59|D6WR59_TRICA
tr|D6WRH4|D6WRH4_TRICA
tr|D6WS46|D6WS46_TRICA
tr|D6WSR9|D6WSR9_TRICA
tr|D6WTN9|D6WTN9_TRICA
tr|D6WTS5|D6WTS5_TRICA
tr|D6WTV0|D6WTV0_TRICA
tr|D6WTZ5|D6WTZ5_TRICA
tr|D6WU81|D6WU81_TRICA
tr|D6WUF8|D6WUF8_TRICA
tr|D6WUK0|D6WUK0_TRICA
tr|D6WVF2|D6WVF2_TRICA
tr|D6WWA2|D6WWA2_TRICA
tr|D6WWE3|D6WWE3_TRICA
tr|D6WWR4|D6WWR4_TRICA
tr|D6WX70|D6WX70_TRICA
tr|D6WXG1|D6WXG1_TRICA
tr|D6WXV9|D6WXV9_TRICA
tr|D6WY35|D6WY35_TRICA
tr|D6WYD2|D6WYD2_TRICA
tr|D6WYM8|D6WYM8_TRICA
tr|D6WZA6|D6WZA6_TRICA
tr|D6X025|D6X025_TRICA
tr|D6X0E7|D6X0E7_TRICA
tr|D6X0F6|D6X0F6_TRICA
tr|D6X0T3|D6X0T3_TRICA
tr|D6X0U5|D6X0U5_TRICA
tr|D6X1F8|D6X1F8_TRICA
tr|D6X1L5|D6X1L5_TRICA
tr|D6X1L8|D6X1L8_TRICA
tr|D6X1N3|D6X1N3_TRICA
tr|D6X1X4|D6X1X4_TRICA
tr|D6X298|D6X298_TRICA
tr|D6X357|D6X357_TRICA
tr|D6X3D1|D6X3D1_TRICA
tr|D6X3L6|D6X3L6_TRICA
tr|D6X3N3|D6X3N3_TRICA
tr|D6X3N8|D6X3N8_TRICA
tr|D6X438|D6X438_TRICA
tr|D6X454|D6X454_TRICA
tr|D6X4C9|D6X4C9_TRICA
tr|D6X4G7|D6X4G7_TRICA
tr|D6X4Z8|D6X4Z8_TRICA
tr|D7EHY9|D7EHY9_TRICA
tr|D7EI64|D7EI64_TRICA
tr|D7EI68|D7EI68_TRICA
tr|D7EI95|D7EI95_TRICA
tr|D7EIC0|D7EIC0_TRICA
tr|D7EIG4|D7EIG4_TRICA
tr|D7EIG5|D7EIG5_TRICA
tr|D7EIG8|D7EIG8_TRICA
tr|D7EIJ9|D7EIJ9_TRICA
tr|D7EIS9|D7EIS9_TRICA
tr|D7EJ04|D7EJ04_TRICA
tr|D7EJ38|D7EJ38_TRICA
tr|D7EJ43|D7EJ43_TRICA
tr|D7EJ73|D7EJ73_TRICA
tr|D7EJ75|D7EJ75_TRICA
tr|D7EJ93|D7EJ93_TRICA
tr|D7EJB5|D7EJB5_TRICA
tr|D7EJM8|D7EJM8_TRICA
tr|D7EJX5|D7EJX5_TRICA
tr|D7EK39|D7EK39_TRICA
tr|D7EK56|D7EK56_TRICA
tr|D7EKC6|D7EKC6_TRICA
tr|D7EKD2|D7EKD2_TRICA
tr|D7EKE1|D7EKE1_TRICA
tr|D7EKI4|D7EKI4_TRICA
tr|D7EKI5|D7EKI5_TRICA
tr|D7EKI7|D7EKI7_TRICA
tr|D7EKM8|D7EKM8_TRICA
tr|D7EKM9|D7EKM9_TRICA
tr|D7EKN0|D7EKN0_TRICA
tr|D7EKN1|D7EKN1_TRICA
tr|D7EKN2|D7EKN2_TRICA
tr|D7EKN3|D7EKN3_TRICA
tr|D7EKN7|D7EKN7_TRICA
tr|D7EKP9|D7EKP9_TRICA
tr|D7EKS1|D7EKS1_TRICA
tr|D7EKS2|D7EKS2_TRICA
tr|D7EKS3|D7EKS3_TRICA
tr|D7EKS4|D7EKS4_TRICA
tr|D7EKS5|D7EKS5_TRICA
tr|D7EKS6|D7EKS6_TRICA
tr|D7EKX3|D7EKX3_TRICA
tr|D7EKX8|D7EKX8_TRICA
tr|D7EL24|D7EL24_TRICA
tr|D7EL45|D7EL45_TRICA
tr|D7ELA7|D7ELA7_TRICA
tr|D7ELI2|D7ELI2_TRICA
tr|D7ELI3|D7ELI3_TRICA
tr|D7ELI4|D7ELI4_TRICA
tr|D7ELI9|D7ELI9_TRICA
tr|D7ELQ9|D7ELQ9_TRICA
tr|D7ELR3|D7ELR3_TRICA
tr|D7ELT1|D7ELT1_TRICA
tr|D7GXK4|D7GXK4_TRICA
tr|D7GXN8|D7GXN8_TRICA
tr|D7GXN9|D7GXN9_TRICA
tr|D7GXT3|D7GXT3_TRICA
tr|D7GXW9|D7GXW9_TRICA
tr|D7GY15|D7GY15_TRICA
tr|D7GY68|D7GY68_TRICA
tr|D7GY76|D7GY76_TRICA
tr|D7GYB7|D7GYB7_TRICA
tr|D7GYC2|D7GYC2_TRICA
tr|D7GYF3|D7GYF3_TRICA
tr|D7GYH2|D7GYH2_TRICA
tr|D7GYJ3|D7GYJ3_TRICA
tr|D7GYK1|D7GYK1_TRICA
tr|D7GYM5|D7GYM5_TRICA
tr|D7GYM9|D7GYM9_TRICA
tr|H9CWF3|H9CWF3_TRICA
