# Supplementary material for: Firefly genomes illuminate parallel origins of bioluminescence in beetles
Source: eLife. 2018 Oct 16;7:e36495. doi: 10.7554/eLife.36495 (PMC6191289; doi:10.7554/eLife.36495)
Supplement: Figure 2—source data 1. [file elife-36495-fig2-data1.zip › 5_way/[P._pyralis]_and_[A._lateralis]_and_[I._luminosus]_genes.txt]

AQULA_000007-PA
AQULA_000010-PA
AQULA_000013-PA
AQULA_000019-PA
AQULA_000030-PA
AQULA_000041-PA
AQULA_000058-PA
AQULA_000100-PA
AQULA_000105-PA
AQULA_000108-PA
AQULA_000120-PA
AQULA_000123-PA
AQULA_000125-PA
AQULA_000128-PA
AQULA_000159-PA
AQULA_000176-PA
AQULA_000179-PA
AQULA_000233-PA
AQULA_000236-PA
AQULA_000265-PA
AQULA_000290-PA
AQULA_000307-PA
AQULA_000343-PA
AQULA_000359-PA
AQULA_000377-PA
AQULA_000402-PA
AQULA_000460-PA
AQULA_000496-PA
AQULA_000503-PA
AQULA_000520-PA
AQULA_000553-PA
AQULA_000561-PA
AQULA_000562-PA
AQULA_000566-PA
AQULA_000612-PA
AQULA_000625-PA
AQULA_000644-PA
AQULA_000652-PA
AQULA_000686-PA
AQULA_000706-PA
AQULA_000742-PA
AQULA_000746-PA
AQULA_000747-PA
AQULA_000788-PA
AQULA_000790-PA
AQULA_000844-PA
AQULA_000875-PA
AQULA_000883-PA
AQULA_000884-PA
AQULA_000910-PA
AQULA_000932-PA
AQULA_000933-PA
AQULA_000956-PA
AQULA_000983-PA
AQULA_001021-PA
AQULA_001028-PA
AQULA_001040-PA
AQULA_001044-PA
AQULA_001071-PA
AQULA_001074-PA
AQULA_001084-PA
AQULA_001099-PA
AQULA_001107-PA
AQULA_001137-PA
AQULA_001165-PA
AQULA_001247-PA
AQULA_001269-PA
AQULA_001294-PA
AQULA_001304-PA
AQULA_001377-PA
AQULA_001378-PA
AQULA_001400-PA
AQULA_001430-PA
AQULA_001435-PA
AQULA_001445-PA
AQULA_001490-PA
AQULA_001494-PA
AQULA_001552-PA
AQULA_001561-PA
AQULA_001578-PA
AQULA_001633-PA
AQULA_001703-PA
AQULA_001753-PA
AQULA_001762-PA
AQULA_001783-PA
AQULA_001787-PA
AQULA_001816-PA
AQULA_001825-PA
AQULA_001829-PA
AQULA_001838-PA
AQULA_001857-PA
AQULA_001877-PA
AQULA_001884-PA
AQULA_001938-PA
AQULA_001970-PA
AQULA_001996-PA
AQULA_002040-PA
AQULA_002044-PA
AQULA_002050-PA
AQULA_002093-PA
AQULA_002112-PA
AQULA_002113-PA
AQULA_002115-PA
AQULA_002116-PA
AQULA_002203-PA
AQULA_002220-PA
AQULA_002243-PA
AQULA_002251-PA
AQULA_002256-PA
AQULA_002316-PA
AQULA_002335-PA
AQULA_002363-PA
AQULA_002392-PA
AQULA_002422-PA
AQULA_002437-PA
AQULA_002438-PA
AQULA_002440-PA
AQULA_002441-PA
AQULA_002444-PA
AQULA_002447-PA
AQULA_002462-PA
AQULA_002497-PA
AQULA_002501-PA
AQULA_002515-PA
AQULA_002521-PA
AQULA_002556-PA
AQULA_002574-PA
AQULA_002575-PA
AQULA_002577-PA
AQULA_002579-PA
AQULA_002583-PA
AQULA_002597-PA
AQULA_002631-PA
AQULA_002648-PA
AQULA_002691-PA
AQULA_002700-PA
AQULA_002721-PA
AQULA_002739-PA
AQULA_002802-PA
AQULA_002805-PA
AQULA_002846-PA
AQULA_002879-PA
AQULA_002891-PA
AQULA_002899-PA
AQULA_002905-PA
AQULA_002917-PA
AQULA_002944-PA
AQULA_002970-PA
AQULA_002991-PA
AQULA_003009-PA
AQULA_003012-PA
AQULA_003029-PA
AQULA_003069-PA
AQULA_003123-PA
AQULA_003128-PA
AQULA_003131-PA
AQULA_003176-PA
AQULA_003184-PA
AQULA_003188-PA
AQULA_003192-PA
AQULA_003197-PA
AQULA_003202-PA
AQULA_003209-PA
AQULA_003211-PA
AQULA_003332-PA
AQULA_003336-PA
AQULA_003352-PA
AQULA_003354-PA
AQULA_003376-PA
AQULA_003475-PA
AQULA_003476-PA
AQULA_003525-PA
AQULA_003540-PA
AQULA_003542-PA
AQULA_003545-PA
AQULA_003554-PA
AQULA_003562-PA
AQULA_003587-PA
AQULA_003597-PA
AQULA_003646-PA
AQULA_003652-PA
AQULA_003711-PA
AQULA_003716-PA
AQULA_003719-PA
AQULA_003739-PA
AQULA_003767-PA
AQULA_003769-PA
AQULA_003780-PA
AQULA_003782-PA
AQULA_003796-PA
AQULA_003798-PA
AQULA_003816-PA
AQULA_003830-PA
AQULA_003833-PA
AQULA_003855-PA
AQULA_003864-PA
AQULA_003900-PA
AQULA_003901-PA
AQULA_003906-PA
AQULA_003908-PA
AQULA_003914-PA
AQULA_003915-PA
AQULA_003919-PA
AQULA_003934-PA
AQULA_004002-PA
AQULA_004043-PA
AQULA_004084-PA
AQULA_004104-PA
AQULA_004124-PA
AQULA_004126-PA
AQULA_004131-PA
AQULA_004132-PA
AQULA_004133-PA
AQULA_004139-PA
AQULA_004163-PA
AQULA_004187-PA
AQULA_004190-PA
AQULA_004193-PA
AQULA_004203-PA
AQULA_004210-PA
AQULA_004211-PA
AQULA_004212-PA
AQULA_004217-PA
AQULA_004225-PA
AQULA_004228-PA
AQULA_004234-PA
AQULA_004242-PA
AQULA_004307-PA
AQULA_004319-PA
AQULA_004321-PA
AQULA_004326-PA
AQULA_004337-PA
AQULA_004437-PA
AQULA_004493-PA
AQULA_004497-PA
AQULA_004508-PA
AQULA_004512-PA
AQULA_004520-PA
AQULA_004551-PA
AQULA_004577-PA
AQULA_004623-PA
AQULA_004633-PA
AQULA_004634-PA
AQULA_004635-PA
AQULA_004649-PA
AQULA_004656-PA
AQULA_004688-PA
AQULA_004795-PA
AQULA_004814-PA
AQULA_004862-PA
AQULA_004869-PA
AQULA_004871-PA
AQULA_004874-PA
AQULA_004878-PA
AQULA_004886-PA
AQULA_004892-PA
AQULA_004931-PA
AQULA_004968-PA
AQULA_005021-PA
AQULA_005025-PA
AQULA_005027-PA
AQULA_005033-PA
AQULA_005036-PA
AQULA_005093-PA
AQULA_005138-PA
AQULA_005141-PA
AQULA_005142-PA
AQULA_005150-PA
AQULA_005231-PA
AQULA_005247-PA
AQULA_005258-PA
AQULA_005261-PA
AQULA_005325-PA
AQULA_005426-PA
AQULA_005518-PA
AQULA_005555-PA
AQULA_005557-PA
AQULA_005562-PA
AQULA_005613-PA
AQULA_005616-PA
AQULA_005647-PA
AQULA_005691-PA
AQULA_005707-PA
AQULA_005711-PA
AQULA_005755-PA
AQULA_005884-PA
AQULA_005896-PA
AQULA_005916-PA
AQULA_005921-PA
AQULA_005922-PA
AQULA_005931-PA
AQULA_005960-PA
AQULA_005964-PA
AQULA_005968-PA
AQULA_006031-PA
AQULA_006037-PA
AQULA_006038-PA
AQULA_006046-PA
AQULA_006049-PA
AQULA_006088-PA
AQULA_006100-PA
AQULA_006126-PA
AQULA_006131-PA
AQULA_006138-PA
AQULA_006144-PA
AQULA_006146-PA
AQULA_006198-PA
AQULA_006200-PA
AQULA_006215-PA
AQULA_006218-PA
AQULA_006225-PA
AQULA_006278-PA
AQULA_006305-PA
AQULA_006349-PA
AQULA_006377-PA
AQULA_006398-PA
AQULA_006405-PA
AQULA_006440-PA
AQULA_006502-PA
AQULA_006517-PA
AQULA_006524-PA
AQULA_006531-PA
AQULA_006610-PA
AQULA_006620-PA
AQULA_006624-PA
AQULA_006629-PA
AQULA_006649-PA
AQULA_006660-PA
AQULA_006672-PA
AQULA_006676-PA
AQULA_006679-PA
AQULA_006687-PA
AQULA_006707-PA
AQULA_006741-PA
AQULA_006752-PA
AQULA_006755-PA
AQULA_006762-PA
AQULA_006766-PA
AQULA_006782-PA
AQULA_006835-PA
AQULA_006893-PA
AQULA_006928-PA
AQULA_006930-PA
AQULA_007019-PA
AQULA_007021-PA
AQULA_007039-PA
AQULA_007046-PA
AQULA_007067-PA
AQULA_007144-PA
AQULA_007151-PA
AQULA_007166-PA
AQULA_007177-PA
AQULA_007193-PA
AQULA_007220-PA
AQULA_007230-PA
AQULA_007256-PA
AQULA_007278-PA
AQULA_007296-PA
AQULA_007297-PA
AQULA_007348-PA
AQULA_007375-PA
AQULA_007452-PA
AQULA_007465-PA
AQULA_007466-PA
AQULA_007472-PA
AQULA_007485-PA
AQULA_007508-PA
AQULA_007535-PA
AQULA_007555-PA
AQULA_007558-PA
AQULA_007567-PA
AQULA_007596-PA
AQULA_007612-PA
AQULA_007664-PA
AQULA_007668-PA
AQULA_007693-PA
AQULA_007702-PA
AQULA_007703-PA
AQULA_007719-PA
AQULA_007742-PA
AQULA_007746-PA
AQULA_007791-PA
AQULA_007879-PA
AQULA_007897-PA
AQULA_007960-PA
AQULA_007973-PA
AQULA_008099-PA
AQULA_008135-PA
AQULA_008145-PA
AQULA_008167-PA
AQULA_008170-PA
AQULA_008174-PA
AQULA_008179-PA
AQULA_008212-PA
AQULA_008229-PA
AQULA_008276-PA
AQULA_008280-PA
AQULA_008332-PA
AQULA_008422-PA
AQULA_008436-PA
AQULA_008441-PA
AQULA_008457-PA
AQULA_008482-PA
AQULA_008483-PA
AQULA_008488-PA
AQULA_008558-PA
AQULA_008564-PA
AQULA_008568-PA
AQULA_008569-PA
AQULA_008570-PA
AQULA_008571-PA
AQULA_008617-PA
AQULA_008622-PA
AQULA_008641-PA
AQULA_008654-PA
AQULA_008663-PA
AQULA_008668-PA
AQULA_008670-PA
AQULA_008713-PA
AQULA_008721-PA
AQULA_008722-PA
AQULA_008768-PA
AQULA_008804-PA
AQULA_008852-PA
AQULA_008870-PA
AQULA_008882-PA
AQULA_008883-PA
AQULA_008885-PA
AQULA_008887-PA
AQULA_008889-PA
AQULA_008890-PA
AQULA_008891-PA
AQULA_008893-PA
AQULA_008989-PA
AQULA_008990-PA
AQULA_009024-PA
AQULA_009108-PA
AQULA_009155-PA
AQULA_009162-PA
AQULA_009207-PA
AQULA_009209-PA
AQULA_009292-PA
AQULA_009304-PA
AQULA_009322-PA
AQULA_009325-PA
AQULA_009333-PA
AQULA_009349-PA
AQULA_009351-PA
AQULA_009378-PA
AQULA_009393-PA
AQULA_009443-PA
AQULA_009450-PA
AQULA_009464-PA
AQULA_009504-PA
AQULA_009535-PA
AQULA_009566-PA
AQULA_009568-PA
AQULA_009611-PA
AQULA_009650-PA
AQULA_009663-PA
AQULA_009691-PA
AQULA_009695-PA
AQULA_009696-PA
AQULA_009701-PA
AQULA_009705-PA
AQULA_009715-PA
AQULA_009738-PA
AQULA_009752-PA
AQULA_009761-PA
AQULA_009784-PA
AQULA_009850-PA
AQULA_009859-PA
AQULA_009905-PA
AQULA_009912-PA
AQULA_009916-PA
AQULA_009937-PA
AQULA_009974-PA
AQULA_010011-PA
AQULA_010017-PA
AQULA_010018-PA
AQULA_010105-PA
AQULA_010135-PA
AQULA_010183-PA
AQULA_010196-PA
AQULA_010199-PA
AQULA_010201-PA
AQULA_010209-PA
AQULA_010219-PA
AQULA_010227-PA
AQULA_010233-PA
AQULA_010241-PA
AQULA_010249-PA
AQULA_010295-PA
AQULA_010302-PA
AQULA_010304-PA
AQULA_010332-PA
AQULA_010367-PA
AQULA_010404-PA
AQULA_010511-PA
AQULA_010513-PA
AQULA_010536-PA
AQULA_010541-PA
AQULA_010543-PA
AQULA_010552-PA
AQULA_010603-PA
AQULA_010619-PA
AQULA_010620-PA
AQULA_010629-PA
AQULA_010631-PA
AQULA_010686-PA
AQULA_010691-PA
AQULA_010724-PA
AQULA_010737-PA
AQULA_010752-PA
AQULA_010784-PA
AQULA_010804-PA
AQULA_010899-PA
AQULA_010918-PA
AQULA_010942-PA
AQULA_010943-PA
AQULA_010947-PA
AQULA_010953-PA
AQULA_010954-PA
AQULA_010957-PA
AQULA_010963-PA
AQULA_010965-PA
AQULA_011009-PA
AQULA_011026-PA
AQULA_011093-PA
AQULA_011110-PA
AQULA_011122-PA
AQULA_011123-PA
AQULA_011127-PA
AQULA_011160-PA
AQULA_011182-PA
AQULA_011186-PA
AQULA_011188-PA
AQULA_011190-PA
AQULA_011191-PA
AQULA_011198-PA
AQULA_011199-PA
AQULA_011211-PA
AQULA_011247-PA
AQULA_011248-PA
AQULA_011276-PA
AQULA_011282-PA
AQULA_011292-PA
AQULA_011324-PA
AQULA_011327-PA
AQULA_011342-PA
AQULA_011343-PA
AQULA_011344-PA
AQULA_011345-PA
AQULA_011346-PA
AQULA_011371-PA
AQULA_011381-PA
AQULA_011389-PA
AQULA_011421-PA
AQULA_011422-PA
AQULA_011433-PA
AQULA_011435-PA
AQULA_011457-PA
AQULA_011516-PA
AQULA_011519-PA
AQULA_011526-PA
AQULA_011527-PA
AQULA_011549-PA
AQULA_011569-PA
AQULA_011582-PA
AQULA_011623-PA
AQULA_011654-PA
AQULA_011661-PA
AQULA_011664-PA
AQULA_011668-PA
AQULA_011672-PA
AQULA_011716-PA
AQULA_011719-PA
AQULA_011723-PA
AQULA_011727-PA
AQULA_011737-PA
AQULA_011744-PA
AQULA_011746-PA
AQULA_011761-PA
AQULA_011769-PA
AQULA_011779-PA
AQULA_011798-PA
AQULA_011815-PA
AQULA_011817-PA
AQULA_011850-PA
AQULA_011896-PA
AQULA_011919-PA
AQULA_011945-PA
AQULA_011956-PA
AQULA_011962-PA
AQULA_011963-PA
AQULA_011982-PA
AQULA_011986-PA
AQULA_012011-PA
AQULA_012055-PA
AQULA_012088-PA
AQULA_012107-PA
AQULA_012131-PA
AQULA_012140-PA
AQULA_012144-PA
AQULA_012157-PA
AQULA_012165-PA
AQULA_012185-PA
AQULA_012205-PA
AQULA_012214-PA
AQULA_012235-PA
AQULA_012241-PA
AQULA_012242-PA
AQULA_012244-PA
AQULA_012297-PA
AQULA_012392-PA
AQULA_012399-PA
AQULA_012468-PA
AQULA_012483-PA
AQULA_012492-PA
AQULA_012513-PA
AQULA_012529-PA
AQULA_012538-PA
AQULA_012571-PA
AQULA_012574-PA
AQULA_012582-PA
AQULA_012591-PA
AQULA_012601-PA
AQULA_012603-PA
AQULA_012716-PA
AQULA_012724-PA
AQULA_012740-PA
AQULA_012749-PA
AQULA_012820-PA
AQULA_012838-PA
AQULA_012891-PA
AQULA_012910-PA
AQULA_012929-PA
AQULA_012958-PA
AQULA_012986-PA
AQULA_013017-PA
AQULA_013033-PA
AQULA_013044-PA
AQULA_013048-PA
AQULA_013051-PA
AQULA_013054-PA
AQULA_013055-PA
AQULA_013056-PA
AQULA_013063-PA
AQULA_013080-PA
AQULA_013119-PA
AQULA_013126-PA
AQULA_013153-PA
AQULA_013156-PA
AQULA_013193-PA
AQULA_013204-PA
AQULA_013227-PA
AQULA_013255-PA
AQULA_013264-PA
AQULA_013265-PA
AQULA_013266-PA
AQULA_013270-PA
AQULA_013283-PA
AQULA_013286-PA
AQULA_013301-PA
AQULA_013312-PA
AQULA_013321-PA
AQULA_013336-PA
AQULA_013358-PA
AQULA_013377-PA
AQULA_013413-PA
AQULA_013464-PA
AQULA_013466-PA
AQULA_013467-PA
AQULA_013477-PA
AQULA_013481-PA
AQULA_013582-PA
AQULA_013592-PA
AQULA_013647-PA
AQULA_013665-PA
AQULA_013673-PA
AQULA_013674-PA
AQULA_013675-PA
AQULA_013683-PA
AQULA_013691-PA
AQULA_013696-PA
AQULA_013708-PA
AQULA_013744-PA
AQULA_013797-PA
AQULA_013813-PA
AQULA_013820-PA
AQULA_013827-PA
AQULA_013881-PA
AQULA_013888-PA
AQULA_013897-PA
AQULA_013927-PA
AQULA_013947-PA
AQULA_013959-PA
AQULA_013979-PA
AQULA_013982-PA
AQULA_013986-PA
AQULA_013998-PA
AQULA_014000-PA
AQULA_014006-PA
AQULA_014008-PA
AQULA_014027-PA
AQULA_014038-PA
AQULA_014054-PA
AQULA_014093-PA
AQULA_014095-PA
AQULA_014153-PA
AQULA_014161-PA
AQULA_014168-PA
AQULA_014172-PA
AQULA_014199-PA
AQULA_014203-PA
AQULA_014235-PA
AQULA_014238-PA
AQULA_014266-PA
AQULA_014275-PA
ILUMI_00004-PA
ILUMI_00011-PA
ILUMI_00020-PA
ILUMI_00033-PA
ILUMI_00042-PA
ILUMI_00079-PA
ILUMI_00114-PA
ILUMI_00117-PA
ILUMI_00119-PA
ILUMI_00143-PA
ILUMI_00153-PA
ILUMI_00182-PA
ILUMI_00183-PA
ILUMI_00185-PA
ILUMI_00228-PA
ILUMI_00267-PA
ILUMI_00278-PA
ILUMI_00279-PA
ILUMI_00283-PA
ILUMI_00375-PA
ILUMI_00380-PA
ILUMI_00381-PA
ILUMI_00413-PA
ILUMI_00462-PA
ILUMI_00489-PA
ILUMI_00496-PA
ILUMI_00553-PA
ILUMI_00555-PA
ILUMI_00556-PA
ILUMI_00590-PA
ILUMI_00615-PA
ILUMI_00620-PA
ILUMI_00626-PA
ILUMI_00630-PA
ILUMI_00647-PA
ILUMI_00687-PA
ILUMI_00694-PA
ILUMI_00717-PA
ILUMI_00719-PA
ILUMI_00824-PA
ILUMI_00825-PA
ILUMI_00853-PA
ILUMI_00859-PA
ILUMI_00881-PA
ILUMI_00882-PA
ILUMI_00888-PA
ILUMI_00889-PA
ILUMI_00901-PA
ILUMI_00918-PA
ILUMI_00943-PA
ILUMI_01023-PA
ILUMI_01061-PA
ILUMI_01108-PA
ILUMI_01143-PA
ILUMI_01258-PA
ILUMI_01363-PA
ILUMI_01390-PA
ILUMI_01428-PA
ILUMI_01434-PA
ILUMI_01443-PA
ILUMI_01485-PA
ILUMI_01518-PA
ILUMI_01530-PA
ILUMI_01535-PA
ILUMI_01565-PA
ILUMI_01566-PA
ILUMI_01572-PA
ILUMI_01593-PA
ILUMI_01633-PA
ILUMI_01722-PA
ILUMI_01746-PA
ILUMI_01747-PA
ILUMI_01750-PA
ILUMI_01772-PA
ILUMI_01789-PA
ILUMI_01806-PA
ILUMI_01846-PA
ILUMI_01873-PA
ILUMI_01935-PA
ILUMI_01941-PA
ILUMI_01963-PA
ILUMI_01982-PA
ILUMI_01990-PA
ILUMI_02021-PA
ILUMI_02025-PA
ILUMI_02034-PA
ILUMI_02043-PA
ILUMI_02046-PA
ILUMI_02051-PA
ILUMI_02075-PA
ILUMI_02098-PA
ILUMI_02107-PA
ILUMI_02113-PA
ILUMI_02150-PA
ILUMI_02185-PA
ILUMI_02241-PA
ILUMI_02248-PA
ILUMI_02257-PA
ILUMI_02260-PA
ILUMI_02268-PA
ILUMI_02274-PA
ILUMI_02288-PA
ILUMI_02291-PA
ILUMI_02293-PA
ILUMI_02294-PA
ILUMI_02295-PA
ILUMI_02296-PA
ILUMI_02297-PA
ILUMI_02298-PA
ILUMI_02300-PA
ILUMI_02301-PA
ILUMI_02302-PA
ILUMI_02306-PA
ILUMI_02323-PA
ILUMI_02328-PA
ILUMI_02348-PA
ILUMI_02353-PA
ILUMI_02360-PA
ILUMI_02446-PA
ILUMI_02454-PA
ILUMI_02459-PA
ILUMI_02494-PA
ILUMI_02566-PA
ILUMI_02578-PA
ILUMI_02586-PA
ILUMI_02600-PA
ILUMI_02601-PA
ILUMI_02613-PA
ILUMI_02614-PA
ILUMI_02670-PA
ILUMI_02673-PA
ILUMI_02680-PA
ILUMI_02681-PA
ILUMI_02702-PA
ILUMI_02719-PA
ILUMI_02728-PA
ILUMI_02749-PA
ILUMI_02774-PA
ILUMI_02798-PA
ILUMI_02820-PA
ILUMI_02821-PA
ILUMI_02827-PA
ILUMI_02862-PA
ILUMI_02869-PA
ILUMI_02891-PA
ILUMI_02895-PA
ILUMI_02899-PA
ILUMI_02907-PA
ILUMI_02921-PA
ILUMI_02923-PA
ILUMI_02940-PA
ILUMI_02953-PA
ILUMI_02969-PA
ILUMI_02975-PA
ILUMI_02976-PA
ILUMI_02979-PA
ILUMI_02980-PA
ILUMI_02981-PA
ILUMI_02982-PA
ILUMI_03002-PA
ILUMI_03068-PA
ILUMI_03131-PA
ILUMI_03133-PA
ILUMI_03156-PA
ILUMI_03157-PA
ILUMI_03166-PA
ILUMI_03218-PA
ILUMI_03234-PA
ILUMI_03242-PA
ILUMI_03256-PA
ILUMI_03263-PA
ILUMI_03302-PA
ILUMI_03357-PA
ILUMI_03370-PA
ILUMI_03420-PA
ILUMI_03470-PA
ILUMI_03489-PA
ILUMI_03490-PA
ILUMI_03515-PA
ILUMI_03537-PA
ILUMI_03543-PA
ILUMI_03544-PA
ILUMI_03545-PA
ILUMI_03547-PA
ILUMI_03574-PA
ILUMI_03576-PA
ILUMI_03601-PA
ILUMI_03629-PA
ILUMI_03666-PA
ILUMI_03723-PA
ILUMI_03775-PA
ILUMI_03782-PA
ILUMI_03784-PA
ILUMI_03812-PA
ILUMI_03820-PA
ILUMI_03876-PA
ILUMI_03877-PA
ILUMI_03886-PA
ILUMI_03931-PA
ILUMI_03932-PA
ILUMI_03933-PA
ILUMI_03959-PA
ILUMI_03961-PA
ILUMI_03963-PA
ILUMI_03964-PA
ILUMI_03971-PA
ILUMI_03974-PA
ILUMI_04000-PA
ILUMI_04013-PA
ILUMI_04071-PA
ILUMI_04103-PA
ILUMI_04118-PA
ILUMI_04130-PA
ILUMI_04164-PA
ILUMI_04171-PA
ILUMI_04224-PA
ILUMI_04227-PA
ILUMI_04241-PA
ILUMI_04308-PA
ILUMI_04317-PA
ILUMI_04322-PA
ILUMI_04326-PA
ILUMI_04394-PA
ILUMI_04407-PA
ILUMI_04408-PA
ILUMI_04419-PA
ILUMI_04426-PA
ILUMI_04430-PA
ILUMI_04444-PA
ILUMI_04473-PA
ILUMI_04476-PA
ILUMI_04478-PA
ILUMI_04496-PA
ILUMI_04498-PA
ILUMI_04512-PA
ILUMI_04578-PA
ILUMI_04602-PA
ILUMI_04605-PA
ILUMI_04642-PA
ILUMI_04643-PA
ILUMI_04669-PA
ILUMI_04706-PA
ILUMI_04748-PA
ILUMI_04760-PA
ILUMI_04761-PA
ILUMI_04789-PA
ILUMI_04846-PA
ILUMI_04847-PA
ILUMI_04868-PA
ILUMI_04869-PA
ILUMI_04925-PA
ILUMI_05006-PA
ILUMI_05056-PA
ILUMI_05064-PA
ILUMI_05096-PA
ILUMI_05098-PA
ILUMI_05099-PA
ILUMI_05124-PA
ILUMI_05132-PA
ILUMI_05150-PA
ILUMI_05182-PA
ILUMI_05230-PA
ILUMI_05231-PA
ILUMI_05237-PA
ILUMI_05242-PA
ILUMI_05266-PA
ILUMI_05355-PA
ILUMI_05375-PA
ILUMI_05398-PA
ILUMI_05409-PA
ILUMI_05411-PA
ILUMI_05423-PA
ILUMI_05431-PA
ILUMI_05480-PA
ILUMI_05510-PA
ILUMI_05511-PA
ILUMI_05512-PA
ILUMI_05513-PA
ILUMI_05519-PA
ILUMI_05552-PA
ILUMI_05553-PA
ILUMI_05594-PA
ILUMI_05634-PA
ILUMI_05650-PA
ILUMI_05664-PA
ILUMI_05680-PA
ILUMI_05703-PA
ILUMI_05705-PA
ILUMI_05732-PA
ILUMI_05771-PA
ILUMI_05773-PA
ILUMI_05785-PA
ILUMI_05818-PA
ILUMI_05871-PA
ILUMI_05872-PA
ILUMI_05874-PA
ILUMI_05894-PA
ILUMI_05914-PA
ILUMI_05915-PA
ILUMI_05926-PA
ILUMI_05982-PA
ILUMI_06048-PA
ILUMI_06061-PA
ILUMI_06065-PA
ILUMI_06075-PA
ILUMI_06085-PA
ILUMI_06088-PA
ILUMI_06168-PA
ILUMI_06181-PA
ILUMI_06218-PA
ILUMI_06231-PA
ILUMI_06319-PA
ILUMI_06320-PA
ILUMI_06321-PA
ILUMI_06350-PA
ILUMI_06352-PA
ILUMI_06359-PA
ILUMI_06382-PA
ILUMI_06401-PA
ILUMI_06414-PA
ILUMI_06448-PA
ILUMI_06449-PA
ILUMI_06548-PA
ILUMI_06559-PA
ILUMI_06574-PA
ILUMI_06593-PA
ILUMI_06630-PA
ILUMI_06638-PA
ILUMI_06693-PA
ILUMI_06699-PA
ILUMI_06713-PA
ILUMI_06723-PA
ILUMI_06753-PA
ILUMI_06778-PA
ILUMI_06788-PA
ILUMI_06860-PA
ILUMI_06861-PA
ILUMI_06887-PA
ILUMI_06927-PA
ILUMI_06961-PA
ILUMI_07011-PA
ILUMI_07016-PA
ILUMI_07058-PA
ILUMI_07133-PA
ILUMI_07134-PA
ILUMI_07135-PA
ILUMI_07140-PA
ILUMI_07143-PA
ILUMI_07163-PA
ILUMI_07199-PA
ILUMI_07204-PA
ILUMI_07216-PA
ILUMI_07217-PA
ILUMI_07219-PA
ILUMI_07250-PA
ILUMI_07261-PA
ILUMI_07281-PA
ILUMI_07395-PA
ILUMI_07424-PA
ILUMI_07425-PA
ILUMI_07426-PA
ILUMI_07433-PA
ILUMI_07452-PA
ILUMI_07488-PA
ILUMI_07498-PA
ILUMI_07510-PA
ILUMI_07511-PA
ILUMI_07512-PA
ILUMI_07513-PA
ILUMI_07515-PA
ILUMI_07528-PA
ILUMI_07539-PA
ILUMI_07635-PA
ILUMI_07648-PA
ILUMI_07661-PA
ILUMI_07666-PA
ILUMI_07708-PA
ILUMI_07713-PA
ILUMI_07720-PA
ILUMI_07737-PA
ILUMI_07758-PA
ILUMI_07771-PA
ILUMI_07772-PA
ILUMI_07777-PA
ILUMI_07808-PA
ILUMI_07883-PA
ILUMI_07910-PA
ILUMI_07937-PA
ILUMI_07949-PA
ILUMI_08002-PA
ILUMI_08017-PA
ILUMI_08036-PA
ILUMI_08049-PA
ILUMI_08055-PA
ILUMI_08058-PA
ILUMI_08059-PA
ILUMI_08069-PA
ILUMI_08083-PA
ILUMI_08087-PA
ILUMI_08088-PA
ILUMI_08114-PA
ILUMI_08121-PA
ILUMI_08125-PA
ILUMI_08150-PA
ILUMI_08178-PA
ILUMI_08198-PA
ILUMI_08211-PA
ILUMI_08254-PA
ILUMI_08289-PA
ILUMI_08291-PA
ILUMI_08299-PA
ILUMI_08305-PA
ILUMI_08324-PA
ILUMI_08369-PA
ILUMI_08380-PA
ILUMI_08395-PA
ILUMI_08412-PA
ILUMI_08414-PA
ILUMI_08484-PA
ILUMI_08491-PA
ILUMI_08537-PA
ILUMI_08564-PA
ILUMI_08581-PA
ILUMI_08588-PA
ILUMI_08590-PA
ILUMI_08593-PA
ILUMI_08672-PA
ILUMI_08693-PA
ILUMI_08740-PA
ILUMI_08787-PA
ILUMI_08789-PA
ILUMI_08801-PA
ILUMI_08807-PA
ILUMI_08855-PA
ILUMI_08887-PA
ILUMI_08890-PA
ILUMI_08891-PA
ILUMI_08945-PA
ILUMI_08950-PA
ILUMI_08969-PA
ILUMI_09023-PA
ILUMI_09035-PA
ILUMI_09038-PA
ILUMI_09048-PA
ILUMI_09059-PA
ILUMI_09070-PA
ILUMI_09078-PA
ILUMI_09124-PA
ILUMI_09126-PA
ILUMI_09148-PA
ILUMI_09162-PA
ILUMI_09176-PA
ILUMI_09195-PA
ILUMI_09196-PA
ILUMI_09205-PA
ILUMI_09220-PA
ILUMI_09228-PA
ILUMI_09256-PA
ILUMI_09265-PA
ILUMI_09328-PA
ILUMI_09356-PA
ILUMI_09388-PA
ILUMI_09413-PA
ILUMI_09420-PA
ILUMI_09423-PA
ILUMI_09424-PA
ILUMI_09461-PA
ILUMI_09462-PA
ILUMI_09480-PA
ILUMI_09482-PA
ILUMI_09491-PA
ILUMI_09496-PA
ILUMI_09506-PA
ILUMI_09514-PA
ILUMI_09519-PA
ILUMI_09523-PA
ILUMI_09547-PA
ILUMI_09567-PA
ILUMI_09587-PA
ILUMI_09591-PA
ILUMI_09624-PA
ILUMI_09625-PA
ILUMI_09648-PA
ILUMI_09652-PA
ILUMI_09692-PA
ILUMI_09704-PA
ILUMI_09711-PA
ILUMI_09712-PA
ILUMI_09741-PA
ILUMI_09743-PA
ILUMI_09750-PA
ILUMI_09752-PA
ILUMI_09773-PA
ILUMI_09779-PA
ILUMI_09805-PA
ILUMI_09855-PA
ILUMI_09858-PA
ILUMI_09862-PA
ILUMI_09866-PA
ILUMI_09873-PA
ILUMI_09874-PA
ILUMI_09894-PA
ILUMI_09911-PA
ILUMI_09926-PA
ILUMI_09933-PA
ILUMI_09957-PA
ILUMI_09993-PA
ILUMI_10011-PA
ILUMI_10027-PA
ILUMI_10034-PA
ILUMI_10037-PA
ILUMI_10042-PA
ILUMI_10051-PA
ILUMI_10052-PA
ILUMI_10053-PA
ILUMI_10058-PA
ILUMI_10062-PA
ILUMI_10064-PA
ILUMI_10087-PA
ILUMI_10111-PA
ILUMI_10117-PA
ILUMI_10197-PA
ILUMI_10201-PA
ILUMI_10213-PA
ILUMI_10214-PA
ILUMI_10215-PA
ILUMI_10217-PA
ILUMI_10218-PA
ILUMI_10220-PA
ILUMI_10221-PA
ILUMI_10222-PA
ILUMI_10224-PA
ILUMI_10279-PA
ILUMI_10295-PA
ILUMI_10296-PA
ILUMI_10300-PA
ILUMI_10306-PA
ILUMI_10317-PA
ILUMI_10318-PA
ILUMI_10321-PA
ILUMI_10331-PA
ILUMI_10358-PA
ILUMI_10412-PA
ILUMI_10415-PA
ILUMI_10421-PA
ILUMI_10422-PA
ILUMI_10445-PA
ILUMI_10446-PA
ILUMI_10459-PA
ILUMI_10490-PA
ILUMI_10516-PA
ILUMI_10527-PA
ILUMI_10551-PA
ILUMI_10562-PA
ILUMI_10597-PA
ILUMI_10598-PA
ILUMI_10599-PA
ILUMI_10600-PA
ILUMI_10613-PA
ILUMI_10636-PA
ILUMI_10644-PA
ILUMI_10649-PA
ILUMI_10682-PA
ILUMI_10685-PA
ILUMI_10737-PA
ILUMI_10749-PA
ILUMI_10751-PA
ILUMI_10774-PA
ILUMI_10810-PA
ILUMI_10843-PA
ILUMI_10856-PA
ILUMI_10872-PA
ILUMI_10873-PA
ILUMI_10874-PA
ILUMI_10950-PA
ILUMI_10962-PA
ILUMI_10982-PA
ILUMI_11008-PA
ILUMI_11015-PA
ILUMI_11016-PA
ILUMI_11053-PA
ILUMI_11067-PA
ILUMI_11092-PA
ILUMI_11113-PA
ILUMI_11119-PA
ILUMI_11132-PA
ILUMI_11139-PA
ILUMI_11167-PA
ILUMI_11231-PA
ILUMI_11239-PA
ILUMI_11292-PA
ILUMI_11293-PA
ILUMI_11294-PA
ILUMI_11311-PA
ILUMI_11312-PA
ILUMI_11341-PA
ILUMI_11351-PA
ILUMI_11365-PA
ILUMI_11366-PA
ILUMI_11384-PA
ILUMI_11389-PA
ILUMI_11392-PA
ILUMI_11393-PA
ILUMI_11421-PA
ILUMI_11422-PA
ILUMI_11423-PA
ILUMI_11426-PA
ILUMI_11438-PA
ILUMI_11442-PA
ILUMI_11444-PA
ILUMI_11456-PA
ILUMI_11463-PA
ILUMI_11464-PA
ILUMI_11466-PA
ILUMI_11467-PA
ILUMI_11468-PA
ILUMI_11469-PA
ILUMI_11489-PA
ILUMI_11521-PA
ILUMI_11524-PA
ILUMI_11594-PA
ILUMI_11598-PA
ILUMI_11630-PA
ILUMI_11631-PA
ILUMI_11683-PA
ILUMI_11701-PA
ILUMI_11710-PA
ILUMI_11714-PA
ILUMI_11722-PA
ILUMI_11733-PA
ILUMI_11734-PA
ILUMI_11755-PA
ILUMI_11781-PA
ILUMI_11792-PA
ILUMI_11794-PA
ILUMI_11829-PA
ILUMI_11831-PA
ILUMI_11838-PA
ILUMI_11873-PA
ILUMI_11874-PA
ILUMI_11875-PA
ILUMI_11876-PA
ILUMI_11877-PA
ILUMI_11893-PA
ILUMI_11921-PA
ILUMI_11963-PA
ILUMI_11998-PA
ILUMI_12029-PA
ILUMI_12043-PA
ILUMI_12081-PA
ILUMI_12084-PA
ILUMI_12088-PA
ILUMI_12121-PA
ILUMI_12126-PA
ILUMI_12127-PA
ILUMI_12140-PA
ILUMI_12141-PA
ILUMI_12197-PA
ILUMI_12202-PA
ILUMI_12204-PA
ILUMI_12208-PA
ILUMI_12214-PA
ILUMI_12247-PA
ILUMI_12280-PA
ILUMI_12292-PA
ILUMI_12298-PA
ILUMI_12300-PA
ILUMI_12325-PA
ILUMI_12394-PA
ILUMI_12422-PA
ILUMI_12461-PA
ILUMI_12474-PA
ILUMI_12484-PA
ILUMI_12495-PA
ILUMI_12496-PA
ILUMI_12499-PA
ILUMI_12529-PA
ILUMI_12582-PA
ILUMI_12589-PA
ILUMI_12590-PA
ILUMI_12630-PA
ILUMI_12632-PA
ILUMI_12643-PA
ILUMI_12663-PA
ILUMI_12688-PA
ILUMI_12693-PA
ILUMI_12697-PA
ILUMI_12714-PA
ILUMI_12725-PA
ILUMI_12734-PA
ILUMI_12750-PA
ILUMI_12811-PA
ILUMI_12813-PA
ILUMI_12817-PA
ILUMI_12822-PA
ILUMI_12849-PA
ILUMI_12870-PA
ILUMI_12911-PA
ILUMI_12922-PA
ILUMI_12937-PA
ILUMI_12975-PA
ILUMI_12986-PA
ILUMI_12994-PA
ILUMI_12996-PA
ILUMI_12997-PA
ILUMI_13011-PA
ILUMI_13031-PA
ILUMI_13043-PA
ILUMI_13052-PA
ILUMI_13054-PA
ILUMI_13078-PA
ILUMI_13082-PA
ILUMI_13083-PA
ILUMI_13116-PA
ILUMI_13123-PA
ILUMI_13126-PA
ILUMI_13130-PA
ILUMI_13138-PA
ILUMI_13155-PA
ILUMI_13156-PA
ILUMI_13157-PA
ILUMI_13158-PA
ILUMI_13161-PA
ILUMI_13172-PA
ILUMI_13193-PA
ILUMI_13196-PA
ILUMI_13221-PA
ILUMI_13228-PA
ILUMI_13245-PA
ILUMI_13247-PA
ILUMI_13277-PA
ILUMI_13286-PA
ILUMI_13313-PA
ILUMI_13346-PA
ILUMI_13352-PA
ILUMI_13391-PA
ILUMI_13411-PA
ILUMI_13423-PA
ILUMI_13425-PA
ILUMI_13443-PA
ILUMI_13448-PA
ILUMI_13463-PA
ILUMI_13464-PA
ILUMI_13497-PA
ILUMI_13533-PA
ILUMI_13545-PA
ILUMI_13547-PA
ILUMI_13575-PA
ILUMI_13613-PA
ILUMI_13648-PA
ILUMI_13652-PA
ILUMI_13658-PA
ILUMI_13659-PA
ILUMI_13660-PA
ILUMI_13661-PA
ILUMI_13720-PA
ILUMI_13726-PA
ILUMI_13727-PA
ILUMI_13728-PA
ILUMI_13729-PA
ILUMI_13732-PA
ILUMI_13735-PA
ILUMI_13737-PA
ILUMI_13746-PA
ILUMI_13748-PA
ILUMI_13752-PA
ILUMI_13767-PA
ILUMI_13798-PA
ILUMI_13814-PA
ILUMI_13819-PA
ILUMI_13820-PA
ILUMI_13821-PA
ILUMI_13836-PA
ILUMI_13853-PA
ILUMI_13862-PA
ILUMI_13891-PA
ILUMI_13896-PA
ILUMI_13905-PA
ILUMI_13906-PA
ILUMI_13909-PA
ILUMI_13910-PA
ILUMI_13922-PA
ILUMI_13933-PA
ILUMI_13958-PA
ILUMI_13978-PA
ILUMI_13983-PA
ILUMI_13993-PA
ILUMI_14003-PA
ILUMI_14019-PA
ILUMI_14028-PA
ILUMI_14033-PA
ILUMI_14044-PA
ILUMI_14079-PA
ILUMI_14081-PA
ILUMI_14087-PA
ILUMI_14103-PA
ILUMI_14112-PA
ILUMI_14113-PA
ILUMI_14124-PA
ILUMI_14137-PA
ILUMI_14139-PA
ILUMI_14143-PA
ILUMI_14152-PA
ILUMI_14153-PA
ILUMI_14155-PA
ILUMI_14158-PA
ILUMI_14161-PA
ILUMI_14162-PA
ILUMI_14165-PA
ILUMI_14179-PA
ILUMI_14188-PA
ILUMI_14202-PA
ILUMI_14212-PA
ILUMI_14220-PA
ILUMI_14230-PA
ILUMI_14232-PA
ILUMI_14247-PA
ILUMI_14273-PA
ILUMI_14285-PA
ILUMI_14332-PA
ILUMI_14339-PA
ILUMI_14375-PA
ILUMI_14378-PA
ILUMI_14389-PA
ILUMI_14398-PA
ILUMI_14402-PA
ILUMI_14419-PA
ILUMI_14421-PA
ILUMI_14428-PA
ILUMI_14441-PA
ILUMI_14444-PA
ILUMI_14454-PA
ILUMI_14460-PA
ILUMI_14487-PA
ILUMI_14528-PA
ILUMI_14537-PA
ILUMI_14542-PA
ILUMI_14598-PA
ILUMI_14606-PA
ILUMI_14611-PA
ILUMI_14616-PA
ILUMI_14618-PA
ILUMI_14640-PA
ILUMI_14646-PA
ILUMI_14647-PA
ILUMI_14652-PA
ILUMI_14660-PA
ILUMI_14661-PA
ILUMI_14668-PA
ILUMI_14670-PA
ILUMI_14680-PA
ILUMI_14706-PA
ILUMI_14710-PA
ILUMI_14725-PA
ILUMI_14731-PA
ILUMI_14734-PA
ILUMI_14749-PA
ILUMI_14758-PA
ILUMI_14770-PA
ILUMI_14772-PA
ILUMI_14781-PA
ILUMI_14794-PA
ILUMI_14796-PA
ILUMI_14820-PA
ILUMI_14824-PA
ILUMI_14825-PA
ILUMI_14840-PA
ILUMI_14842-PA
ILUMI_14847-PA
ILUMI_14868-PA
ILUMI_14872-PA
ILUMI_14886-PA
ILUMI_14891-PA
ILUMI_14914-PA
ILUMI_14929-PA
ILUMI_14942-PA
ILUMI_14946-PA
ILUMI_14953-PA
ILUMI_14963-PA
ILUMI_14969-PA
ILUMI_14971-PA
ILUMI_14978-PA
ILUMI_14986-PA
ILUMI_14995-PA
ILUMI_15026-PA
ILUMI_15039-PA
ILUMI_15040-PA
ILUMI_15043-PA
ILUMI_15052-PA
ILUMI_15060-PA
ILUMI_15086-PA
ILUMI_15087-PA
ILUMI_15091-PA
ILUMI_15092-PA
ILUMI_15097-PA
ILUMI_15099-PA
ILUMI_15103-PA
ILUMI_15104-PA
ILUMI_15134-PA
ILUMI_15135-PA
ILUMI_15138-PA
ILUMI_15151-PA
ILUMI_15155-PA
ILUMI_15163-PA
ILUMI_15166-PA
ILUMI_15171-PA
ILUMI_15175-PA
ILUMI_15180-PA
ILUMI_15188-PA
ILUMI_15191-PA
ILUMI_15205-PA
ILUMI_15212-PA
ILUMI_15216-PA
ILUMI_15218-PA
ILUMI_15224-PA
ILUMI_15234-PA
ILUMI_15235-PA
ILUMI_15242-PA
ILUMI_15250-PA
ILUMI_15251-PA
ILUMI_15254-PA
ILUMI_15257-PA
ILUMI_15263-PA
ILUMI_15268-PA
ILUMI_15272-PA
ILUMI_15280-PA
ILUMI_15282-PA
ILUMI_15295-PA
ILUMI_15306-PA
ILUMI_15322-PA
ILUMI_15324-PA
ILUMI_15332-PA
ILUMI_15352-PA
ILUMI_15377-PA
ILUMI_15427-PA
ILUMI_15431-PA
ILUMI_15433-PA
ILUMI_15439-PA
ILUMI_15458-PA
ILUMI_15465-PA
ILUMI_15474-PA
ILUMI_15477-PA
ILUMI_15487-PA
ILUMI_15491-PA
ILUMI_15493-PA
ILUMI_15496-PA
ILUMI_15518-PA
ILUMI_15524-PA
ILUMI_15525-PA
ILUMI_15528-PA
ILUMI_15529-PA
ILUMI_15532-PA
ILUMI_15544-PA
ILUMI_15546-PA
ILUMI_15558-PA
ILUMI_15559-PA
ILUMI_15562-PA
ILUMI_15571-PA
ILUMI_15581-PA
ILUMI_15588-PA
ILUMI_15593-PA
ILUMI_15596-PA
ILUMI_15606-PA
ILUMI_15613-PA
ILUMI_15629-PA
ILUMI_15657-PA
ILUMI_15671-PA
ILUMI_15676-PA
ILUMI_15677-PA
ILUMI_15679-PA
ILUMI_15714-PA
ILUMI_15715-PA
ILUMI_15723-PA
ILUMI_15747-PA
ILUMI_15750-PA
ILUMI_15752-PA
ILUMI_15754-PA
ILUMI_15755-PA
ILUMI_15758-PA
ILUMI_15775-PA
ILUMI_15784-PA
ILUMI_15791-PA
ILUMI_15810-PA
ILUMI_15813-PA
ILUMI_15822-PA
ILUMI_15824-PA
ILUMI_15826-PA
ILUMI_15843-PA
ILUMI_15849-PA
ILUMI_15852-PA
ILUMI_15856-PA
ILUMI_15865-PA
ILUMI_15914-PA
ILUMI_15920-PA
ILUMI_15928-PA
ILUMI_15929-PA
ILUMI_15937-PA
ILUMI_15939-PA
ILUMI_15945-PA
ILUMI_15955-PA
ILUMI_15957-PA
ILUMI_15971-PA
ILUMI_15976-PA
ILUMI_15979-PA
ILUMI_16003-PA
ILUMI_16015-PA
ILUMI_16022-PA
ILUMI_16036-PA
ILUMI_16052-PA
ILUMI_16058-PA
ILUMI_16059-PA
ILUMI_16066-PA
ILUMI_16075-PA
ILUMI_16084-PA
ILUMI_16114-PA
ILUMI_16134-PA
ILUMI_16143-PA
ILUMI_16145-PA
ILUMI_16149-PA
ILUMI_16171-PA
ILUMI_16172-PA
ILUMI_16181-PA
ILUMI_16183-PA
ILUMI_16201-PA
ILUMI_16209-PA
ILUMI_16210-PA
ILUMI_16211-PA
ILUMI_16214-PA
ILUMI_16242-PA
ILUMI_16260-PA
ILUMI_16262-PA
ILUMI_16271-PA
ILUMI_16285-PA
ILUMI_16286-PA
ILUMI_16290-PA
ILUMI_16307-PA
ILUMI_16322-PA
ILUMI_16326-PA
ILUMI_16329-PA
ILUMI_16347-PA
ILUMI_16367-PA
ILUMI_16387-PA
ILUMI_16394-PA
ILUMI_16398-PA
ILUMI_16402-PA
ILUMI_16404-PA
ILUMI_16409-PA
ILUMI_16446-PA
ILUMI_16451-PA
ILUMI_16468-PA
ILUMI_16493-PA
ILUMI_16496-PA
ILUMI_16502-PA
ILUMI_16514-PA
ILUMI_16521-PA
ILUMI_16526-PA
ILUMI_16528-PA
ILUMI_16531-PA
ILUMI_16541-PA
ILUMI_16562-PA
ILUMI_16574-PA
ILUMI_16593-PA
ILUMI_16602-PA
ILUMI_16610-PA
ILUMI_16620-PA
ILUMI_16621-PA
ILUMI_16661-PA
ILUMI_16679-PA
ILUMI_16680-PA
ILUMI_16684-PA
ILUMI_16717-PA
ILUMI_16743-PA
ILUMI_16766-PA
ILUMI_16780-PA
ILUMI_16802-PA
ILUMI_16816-PA
ILUMI_16823-PA
ILUMI_16834-PA
ILUMI_16835-PA
ILUMI_16844-PA
ILUMI_16845-PA
ILUMI_16848-PA
ILUMI_16855-PA
ILUMI_16892-PA
ILUMI_16904-PA
ILUMI_16918-PA
ILUMI_16929-PA
ILUMI_16941-PA
ILUMI_16946-PA
ILUMI_16970-PA
ILUMI_16977-PA
ILUMI_16986-PA
ILUMI_16990-PA
ILUMI_17017-PA
ILUMI_17020-PA
ILUMI_17021-PA
ILUMI_17036-PA
ILUMI_17055-PA
ILUMI_17072-PA
ILUMI_17081-PA
ILUMI_17084-PA
ILUMI_17095-PA
ILUMI_17099-PA
ILUMI_17101-PA
ILUMI_17106-PA
ILUMI_17168-PA
ILUMI_17176-PA
ILUMI_17180-PA
ILUMI_17186-PA
ILUMI_17204-PA
ILUMI_17207-PA
ILUMI_17208-PA
ILUMI_17212-PA
ILUMI_17213-PA
ILUMI_17218-PA
ILUMI_17228-PA
ILUMI_17283-PA
ILUMI_17289-PA
ILUMI_17290-PA
ILUMI_17292-PA
ILUMI_17329-PA
ILUMI_17337-PA
ILUMI_17346-PA
ILUMI_17352-PA
ILUMI_17358-PA
ILUMI_17384-PA
ILUMI_17397-PA
ILUMI_17403-PA
ILUMI_17404-PA
ILUMI_17407-PA
ILUMI_17423-PA
ILUMI_17427-PA
ILUMI_17434-PA
ILUMI_17451-PA
ILUMI_17465-PA
ILUMI_17484-PA
ILUMI_17500-PA
ILUMI_17536-PA
ILUMI_17538-PA
ILUMI_17539-PA
ILUMI_17579-PA
ILUMI_17585-PA
ILUMI_17592-PA
ILUMI_17595-PA
ILUMI_17608-PA
ILUMI_17627-PA
ILUMI_17633-PA
ILUMI_17639-PA
ILUMI_17654-PA
ILUMI_17664-PA
ILUMI_17665-PA
ILUMI_17666-PA
ILUMI_17686-PA
ILUMI_17726-PA
ILUMI_17734-PA
ILUMI_17745-PA
ILUMI_17747-PA
ILUMI_17754-PA
ILUMI_17758-PA
ILUMI_17767-PA
ILUMI_17808-PA
ILUMI_17811-PA
ILUMI_17813-PA
ILUMI_17825-PA
ILUMI_17840-PA
ILUMI_17887-PA
ILUMI_17888-PA
ILUMI_17889-PA
ILUMI_17908-PA
ILUMI_17916-PA
ILUMI_17930-PA
ILUMI_17937-PA
ILUMI_17944-PA
ILUMI_17949-PA
ILUMI_17960-PA
ILUMI_17980-PA
ILUMI_18018-PA
ILUMI_18038-PA
ILUMI_18048-PA
ILUMI_18050-PA
ILUMI_18052-PA
ILUMI_18064-PA
ILUMI_18085-PA
ILUMI_18092-PA
ILUMI_18099-PA
ILUMI_18100-PA
ILUMI_18124-PA
ILUMI_18155-PA
ILUMI_18195-PA
ILUMI_18203-PA
ILUMI_18213-PA
ILUMI_18224-PA
ILUMI_18248-PA
ILUMI_18256-PA
ILUMI_18264-PA
ILUMI_18298-PA
ILUMI_18300-PA
ILUMI_18317-PA
ILUMI_18323-PA
ILUMI_18324-PA
ILUMI_18333-PA
ILUMI_18335-PA
ILUMI_18346-PA
ILUMI_18378-PA
ILUMI_18395-PA
ILUMI_18397-PA
ILUMI_18402-PA
ILUMI_18405-PA
ILUMI_18409-PA
ILUMI_18411-PA
ILUMI_18432-PA
ILUMI_18457-PA
ILUMI_18464-PA
ILUMI_18523-PA
ILUMI_18536-PA
ILUMI_18546-PA
ILUMI_18558-PA
ILUMI_18565-PA
ILUMI_18577-PA
ILUMI_18578-PA
ILUMI_18579-PA
ILUMI_18585-PA
ILUMI_18595-PA
ILUMI_18598-PA
ILUMI_18601-PA
ILUMI_18607-PA
ILUMI_18612-PA
ILUMI_18651-PA
ILUMI_18661-PA
ILUMI_18671-PA
ILUMI_18719-PA
ILUMI_18720-PA
ILUMI_18733-PA
ILUMI_18761-PA
ILUMI_18768-PA
ILUMI_18785-PA
ILUMI_18790-PA
ILUMI_18801-PA
ILUMI_18813-PA
ILUMI_18819-PA
ILUMI_18821-PA
ILUMI_18826-PA
ILUMI_18827-PA
ILUMI_18834-PA
ILUMI_18849-PA
ILUMI_18852-PA
ILUMI_18866-PA
ILUMI_18868-PA
ILUMI_18874-PA
ILUMI_18904-PA
ILUMI_18905-PA
ILUMI_18926-PA
ILUMI_18951-PA
ILUMI_18953-PA
ILUMI_18991-PA
ILUMI_18999-PA
ILUMI_19014-PA
ILUMI_19025-PA
ILUMI_19030-PA
ILUMI_19035-PA
ILUMI_19045-PA
ILUMI_19078-PA
ILUMI_19091-PA
ILUMI_19102-PA
ILUMI_19125-PA
ILUMI_19132-PA
ILUMI_19138-PA
ILUMI_19139-PA
ILUMI_19152-PA
ILUMI_19159-PA
ILUMI_19210-PA
ILUMI_19214-PA
ILUMI_19218-PA
ILUMI_19263-PA
ILUMI_19268-PA
ILUMI_19275-PA
ILUMI_19298-PA
ILUMI_19299-PA
ILUMI_19306-PA
ILUMI_19316-PA
ILUMI_19333-PA
ILUMI_19334-PA
ILUMI_19335-PA
ILUMI_19338-PA
ILUMI_19341-PA
ILUMI_19347-PA
ILUMI_19350-PA
ILUMI_19356-PA
ILUMI_19358-PA
ILUMI_19372-PA
ILUMI_19380-PA
ILUMI_19415-PA
ILUMI_19421-PA
ILUMI_19445-PA
ILUMI_19466-PA
ILUMI_19469-PA
ILUMI_19481-PA
ILUMI_19483-PA
ILUMI_19484-PA
ILUMI_19511-PA
ILUMI_19529-PA
ILUMI_19559-PA
ILUMI_19585-PA
ILUMI_19625-PA
ILUMI_19627-PA
ILUMI_19652-PA
ILUMI_19680-PA
ILUMI_19690-PA
ILUMI_19697-PA
ILUMI_19708-PA
ILUMI_19711-PA
ILUMI_19743-PA
ILUMI_19744-PA
ILUMI_19747-PA
ILUMI_19764-PA
ILUMI_19771-PA
ILUMI_19773-PA
ILUMI_19794-PA
ILUMI_19814-PA
ILUMI_19841-PA
ILUMI_19856-PA
ILUMI_19866-PA
ILUMI_19868-PA
ILUMI_19870-PA
ILUMI_19888-PA
ILUMI_19914-PA
ILUMI_19944-PA
ILUMI_19945-PA
ILUMI_19954-PA
ILUMI_19981-PA
ILUMI_19992-PA
ILUMI_20050-PA
ILUMI_20061-PA
ILUMI_20062-PA
ILUMI_20070-PA
ILUMI_20102-PA
ILUMI_20180-PA
ILUMI_20194-PA
ILUMI_20204-PA
ILUMI_20223-PA
ILUMI_20251-PA
ILUMI_20257-PA
ILUMI_20267-PA
ILUMI_20276-PA
ILUMI_20318-PA
ILUMI_20330-PA
ILUMI_20331-PA
ILUMI_20339-PA
ILUMI_20370-PA
ILUMI_20375-PA
ILUMI_20389-PA
ILUMI_20421-PA
ILUMI_20496-PA
ILUMI_20538-PA
ILUMI_20572-PA
ILUMI_20582-PA
ILUMI_20602-PA
ILUMI_20620-PA
ILUMI_20648-PA
ILUMI_20659-PA
ILUMI_20675-PA
ILUMI_20677-PA
ILUMI_20752-PA
ILUMI_20770-PA
ILUMI_20772-PA
ILUMI_20773-PA
ILUMI_20774-PA
ILUMI_20775-PA
ILUMI_20777-PA
ILUMI_20781-PA
ILUMI_20827-PA
ILUMI_20836-PA
ILUMI_20857-PA
ILUMI_20904-PA
ILUMI_20915-PA
ILUMI_20917-PA
ILUMI_20939-PA
ILUMI_20968-PA
ILUMI_20969-PA
ILUMI_21001-PA
ILUMI_21012-PA
ILUMI_21058-PA
ILUMI_21059-PA
ILUMI_21130-PA
ILUMI_21133-PA
ILUMI_21134-PA
ILUMI_21140-PA
ILUMI_21166-PA
ILUMI_21168-PA
ILUMI_21218-PA
ILUMI_21242-PA
ILUMI_21265-PA
ILUMI_21266-PA
ILUMI_21302-PA
ILUMI_21307-PA
ILUMI_21309-PA
ILUMI_21310-PA
ILUMI_21330-PA
ILUMI_21333-PA
ILUMI_21353-PA
ILUMI_21355-PA
ILUMI_21407-PA
ILUMI_21416-PA
ILUMI_21434-PA
ILUMI_21436-PA
ILUMI_21490-PA
ILUMI_21514-PA
ILUMI_21515-PA
ILUMI_21534-PA
ILUMI_21598-PA
ILUMI_21600-PA
ILUMI_21603-PA
ILUMI_21604-PA
ILUMI_21608-PA
ILUMI_21610-PA
ILUMI_21611-PA
ILUMI_21627-PA
ILUMI_21636-PA
ILUMI_21652-PA
ILUMI_21653-PA
ILUMI_21675-PA
ILUMI_21757-PA
ILUMI_21781-PA
ILUMI_21792-PA
ILUMI_21798-PA
ILUMI_21837-PA
ILUMI_21844-PA
ILUMI_21845-PA
ILUMI_21859-PA
ILUMI_21890-PA
ILUMI_21900-PA
ILUMI_21909-PA
ILUMI_21923-PA
ILUMI_21925-PA
ILUMI_21933-PA
ILUMI_21937-PA
ILUMI_21943-PA
ILUMI_22011-PA
ILUMI_22022-PA
ILUMI_22023-PA
ILUMI_22024-PA
ILUMI_22025-PA
ILUMI_22032-PA
ILUMI_22051-PA
ILUMI_22157-PA
ILUMI_22166-PA
ILUMI_22227-PA
ILUMI_22242-PA
ILUMI_22324-PA
ILUMI_22330-PA
ILUMI_22345-PA
ILUMI_22352-PA
ILUMI_22360-PA
ILUMI_22372-PA
ILUMI_22424-PA
ILUMI_22433-PA
ILUMI_22434-PA
ILUMI_22435-PA
ILUMI_22443-PA
ILUMI_22465-PA
ILUMI_22467-PA
ILUMI_22473-PA
ILUMI_22488-PA
ILUMI_22502-PA
ILUMI_22504-PA
ILUMI_22508-PA
ILUMI_22548-PA
ILUMI_22558-PA
ILUMI_22569-PA
ILUMI_22574-PA
ILUMI_22586-PA
ILUMI_22603-PA
ILUMI_22650-PA
ILUMI_22651-PA
ILUMI_22727-PA
ILUMI_22768-PA
ILUMI_22778-PA
ILUMI_22783-PA
ILUMI_22791-PA
ILUMI_22801-PA
ILUMI_22818-PA
ILUMI_22829-PA
ILUMI_22869-PA
ILUMI_22903-PA
ILUMI_22904-PA
ILUMI_22929-PA
ILUMI_22933-PA
ILUMI_22939-PA
ILUMI_22940-PA
ILUMI_22984-PA
ILUMI_22989-PA
ILUMI_22990-PA
ILUMI_23010-PA
ILUMI_23018-PA
ILUMI_23025-PA
ILUMI_23026-PA
ILUMI_23027-PA
ILUMI_23028-PA
ILUMI_23031-PA
ILUMI_23083-PA
ILUMI_23152-PA
ILUMI_23182-PA
ILUMI_23184-PA
ILUMI_23185-PA
ILUMI_23227-PA
ILUMI_23235-PA
ILUMI_23237-PA
ILUMI_23241-PA
ILUMI_23243-PA
ILUMI_23260-PA
ILUMI_23326-PA
ILUMI_23331-PA
ILUMI_23367-PA
ILUMI_23387-PA
ILUMI_23458-PA
ILUMI_23471-PA
ILUMI_23530-PA
ILUMI_23533-PA
ILUMI_23549-PA
ILUMI_23582-PA
ILUMI_23596-PA
ILUMI_23614-PA
ILUMI_23656-PA
ILUMI_23658-PA
ILUMI_23683-PA
ILUMI_23692-PA
ILUMI_23695-PA
ILUMI_23698-PA
ILUMI_23706-PA
ILUMI_23735-PA
ILUMI_23738-PA
ILUMI_23740-PA
ILUMI_23743-PA
ILUMI_23793-PA
ILUMI_23800-PA
ILUMI_23844-PA
ILUMI_23866-PA
ILUMI_23878-PA
ILUMI_23891-PA
ILUMI_23894-PA
ILUMI_23906-PA
ILUMI_23907-PA
ILUMI_23908-PA
ILUMI_23910-PA
ILUMI_23914-PA
ILUMI_23921-PA
ILUMI_23933-PA
ILUMI_23951-PA
ILUMI_23986-PA
ILUMI_24079-PA
ILUMI_24119-PA
ILUMI_24138-PA
ILUMI_24159-PA
ILUMI_24161-PA
ILUMI_24162-PA
ILUMI_24164-PA
ILUMI_24169-PA
ILUMI_24181-PA
ILUMI_24182-PA
ILUMI_24195-PA
ILUMI_24207-PA
ILUMI_24228-PA
ILUMI_24287-PA
ILUMI_24296-PA
ILUMI_24315-PA
ILUMI_24354-PA
ILUMI_24367-PA
ILUMI_24368-PA
ILUMI_24369-PA
ILUMI_24372-PA
ILUMI_24383-PA
ILUMI_24385-PA
ILUMI_24465-PA
ILUMI_24496-PA
ILUMI_24538-PA
ILUMI_24572-PA
ILUMI_24596-PA
ILUMI_24601-PA
ILUMI_24603-PA
ILUMI_24604-PA
ILUMI_24605-PA
ILUMI_24613-PA
ILUMI_24658-PA
ILUMI_24714-PA
ILUMI_24717-PA
ILUMI_24723-PA
ILUMI_24727-PA
ILUMI_24728-PA
ILUMI_24740-PA
ILUMI_24765-PA
ILUMI_24768-PA
ILUMI_24796-PA
ILUMI_24806-PA
ILUMI_24833-PA
ILUMI_24841-PA
ILUMI_24885-PA
ILUMI_24899-PA
ILUMI_24961-PA
ILUMI_25037-PA
ILUMI_25064-PA
ILUMI_25079-PA
ILUMI_25106-PA
ILUMI_25120-PA
ILUMI_25125-PA
ILUMI_25156-PA
ILUMI_25243-PA
ILUMI_25270-PA
ILUMI_25290-PA
ILUMI_25317-PA
ILUMI_25367-PA
ILUMI_25370-PA
ILUMI_25378-PA
ILUMI_25379-PA
ILUMI_25381-PA
ILUMI_25401-PA
ILUMI_25406-PA
ILUMI_25429-PA
ILUMI_25441-PA
ILUMI_25469-PA
ILUMI_25482-PA
ILUMI_25483-PA
ILUMI_25507-PA
ILUMI_25520-PA
ILUMI_25572-PA
ILUMI_25573-PA
ILUMI_25612-PA
ILUMI_25666-PA
ILUMI_25692-PA
ILUMI_25717-PA
ILUMI_25746-PA
ILUMI_25770-PA
ILUMI_25788-PA
ILUMI_25819-PA
ILUMI_25914-PA
ILUMI_25937-PA
ILUMI_25938-PA
ILUMI_25965-PA
ILUMI_25967-PA
ILUMI_25995-PA
ILUMI_26006-PA
ILUMI_26030-PA
ILUMI_26034-PA
ILUMI_26072-PA
ILUMI_26074-PA
ILUMI_26075-PA
ILUMI_26093-PA
ILUMI_26100-PA
ILUMI_26145-PA
ILUMI_26201-PA
ILUMI_26205-PA
ILUMI_26211-PA
ILUMI_26219-PA
ILUMI_26230-PA
ILUMI_26259-PA
ILUMI_26268-PA
ILUMI_26272-PA
ILUMI_26274-PA
ILUMI_26308-PA
ILUMI_26334-PA
ILUMI_26335-PA
ILUMI_26336-PA
ILUMI_26356-PA
ILUMI_26362-PA
ILUMI_26368-PA
ILUMI_26375-PA
ILUMI_26384-PA
ILUMI_26390-PA
ILUMI_26397-PA
ILUMI_26400-PA
ILUMI_26433-PA
ILUMI_26435-PA
ILUMI_26459-PA
ILUMI_26468-PA
ILUMI_26481-PA
ILUMI_26486-PA
ILUMI_26496-PA
ILUMI_26553-PA
ILUMI_26574-PA
ILUMI_26581-PA
ILUMI_26591-PA
ILUMI_26611-PA
ILUMI_26618-PA
ILUMI_26620-PA
ILUMI_26636-PA
ILUMI_26655-PA
ILUMI_26687-PA
ILUMI_26688-PA
ILUMI_26755-PA
ILUMI_26758-PA
ILUMI_26783-PA
ILUMI_26870-PA
ILUMI_26883-PA
ILUMI_26893-PA
ILUMI_26894-PA
ILUMI_26895-PA
ILUMI_26898-PA
ILUMI_26910-PA
ILUMI_26969-PA
ILUMI_27021-PA
ILUMI_27039-PA
ILUMI_27040-PA
ILUMI_27042-PA
ILUMI_27043-PA
ILUMI_27056-PA
ILUMI_27063-PA
ILUMI_27084-PA
ILUMI_27112-PA
ILUMI_27124-PA
ILUMI_27142-PA
ILUMI_27144-PA
ILUMI_27244-PA
ILUMI_27270-PA
ILUMI_27294-PA
ILUMI_27317-PA
ILUMI_27348-PA
ILUMI_27362-PA
ILUMI_27365-PA
ILUMI_27367-PA
ILUMI_27377-PA
ILUMI_27382-PA
ILUMI_27389-PA
ILUMI_27457-PA
ILUMI_27477-PA
ILUMI_27483-PA
ILUMI_27484-PA
ILUMI_27502-PA
ILUMI_27557-PA
PPYR_00007-PA
PPYR_00019-PA
PPYR_00021-PA
PPYR_00034-PA
PPYR_00041-PA
PPYR_00046-PA
PPYR_00068-PA
PPYR_00071-PA
PPYR_00074-PA
PPYR_00077-PA
PPYR_00089-PA
PPYR_00092-PA
PPYR_00094-PA
PPYR_00113-PA
PPYR_00115-PA
PPYR_00123-PA
PPYR_00128-PA
PPYR_00140-PA
PPYR_00141-PA
PPYR_00193-PA
PPYR_00194-PA
PPYR_00204-PA
PPYR_00210-PA
PPYR_00215-PA
PPYR_00236-PA
PPYR_00257-PA
PPYR_00267-PA
PPYR_00268-PA
PPYR_00273-PA
PPYR_00277-PA
PPYR_00290-PA
PPYR_00335-PA
PPYR_00340-PA
PPYR_00391-PA
PPYR_00425-PA
PPYR_00428-PA
PPYR_00429-PA
PPYR_00434-PA
PPYR_00451-PA
PPYR_00464-PA
PPYR_00473-PA
PPYR_00498-PA
PPYR_00499-PA
PPYR_00521-PA
PPYR_00522-PA
PPYR_00549-PA
PPYR_00550-PA
PPYR_00606-PA
PPYR_00614-PA
PPYR_00615-PA
PPYR_00630-PA
PPYR_00632-PA
PPYR_00640-PA
PPYR_00646-PA
PPYR_00647-PA
PPYR_00650-PA
PPYR_00676-PA
PPYR_00678-PA
PPYR_00683-PA
PPYR_00699-PA
PPYR_00702-PA
PPYR_00704-PA
PPYR_00707-PA
PPYR_00718-PA
PPYR_00720-PA
PPYR_00729-PA
PPYR_00734-PA
PPYR_00735-PA
PPYR_00738-PA
PPYR_00739-PA
PPYR_00745-PA
PPYR_00754-PA
PPYR_00756-PA
PPYR_00762-PA
PPYR_00777-PA
PPYR_00786-PA
PPYR_00788-PA
PPYR_00821-PA
PPYR_00843-PA
PPYR_00852-PA
PPYR_00870-PA
PPYR_00876-PA
PPYR_00883-PA
PPYR_00910-PA
PPYR_00911-PA
PPYR_00913-PA
PPYR_00916-PA
PPYR_00919-PA
PPYR_00920-PA
PPYR_00921-PA
PPYR_00923-PA
PPYR_00924-PA
PPYR_00938-PA
PPYR_01022-PA
PPYR_01024-PA
PPYR_01026-PA
PPYR_01027-PA
PPYR_01028-PA
PPYR_01054-PA
PPYR_01063-PA
PPYR_01120-PA
PPYR_01129-PA
PPYR_01153-PA
PPYR_01155-PA
PPYR_01158-PA
PPYR_01170-PA
PPYR_01200-PA
PPYR_01209-PA
PPYR_01227-PA
PPYR_01230-PA
PPYR_01232-PA
PPYR_01236-PA
PPYR_01278-PA
PPYR_01326-PA
PPYR_01332-PA
PPYR_01336-PA
PPYR_01352-PA
PPYR_01372-PA
PPYR_01373-PA
PPYR_01378-PA
PPYR_01386-PA
PPYR_01387-PA
PPYR_01390-PA
PPYR_01410-PA
PPYR_01414-PA
PPYR_01416-PA
PPYR_01421-PA
PPYR_01422-PA
PPYR_01428-PA
PPYR_01434-PA
PPYR_01448-PA
PPYR_01456-PA
PPYR_01460-PA
PPYR_01463-PA
PPYR_01480-PA
PPYR_01488-PA
PPYR_01499-PA
PPYR_01501-PA
PPYR_01535-PA
PPYR_01537-PA
PPYR_01544-PA
PPYR_01551-PA
PPYR_01555-PA
PPYR_01556-PA
PPYR_01565-PA
PPYR_01569-PA
PPYR_01580-PA
PPYR_01581-PA
PPYR_01582-PA
PPYR_01583-PA
PPYR_01590-PA
PPYR_01596-PA
PPYR_01623-PA
PPYR_01637-PA
PPYR_01641-PA
PPYR_01643-PA
PPYR_01647-PA
PPYR_01663-PA
PPYR_01681-PA
PPYR_01683-PA
PPYR_01716-PA
PPYR_01717-PA
PPYR_01743-PA
PPYR_01755-PA
PPYR_01786-PA
PPYR_01787-PA
PPYR_01839-PA
PPYR_01840-PA
PPYR_01843-PA
PPYR_01859-PA
PPYR_01869-PA
PPYR_01879-PA
PPYR_01880-PA
PPYR_01881-PA
PPYR_01896-PA
PPYR_01917-PA
PPYR_01918-PA
PPYR_01919-PA
PPYR_01947-PA
PPYR_01952-PA
PPYR_01953-PA
PPYR_01963-PA
PPYR_01987-PA
PPYR_02001-PA
PPYR_02002-PA
PPYR_02015-PA
PPYR_02016-PA
PPYR_02017-PA
PPYR_02018-PA
PPYR_02031-PA
PPYR_02051-PA
PPYR_02058-PA
PPYR_02065-PA
PPYR_02078-PA
PPYR_02091-PA
PPYR_02104-PA
PPYR_02111-PA
PPYR_02120-PA
PPYR_02129-PA
PPYR_02143-PA
PPYR_02145-PA
PPYR_02148-PA
PPYR_02163-PA
PPYR_02164-PA
PPYR_02191-PA
PPYR_02216-PA
PPYR_02260-PA
PPYR_02262-PA
PPYR_02264-PA
PPYR_02276-PA
PPYR_02281-PA
PPYR_02290-PA
PPYR_02294-PA
PPYR_02299-PA
PPYR_02302-PA
PPYR_02304-PA
PPYR_02305-PA
PPYR_02310-PA
PPYR_02312-PA
PPYR_02329-PA
PPYR_02330-PA
PPYR_02345-PA
PPYR_02348-PA
PPYR_02369-PA
PPYR_02371-PA
PPYR_02376-PA
PPYR_02388-PA
PPYR_02412-PA
PPYR_02481-PA
PPYR_02492-PA
PPYR_02497-PA
PPYR_02513-PA
PPYR_02543-PA
PPYR_02558-PA
PPYR_02568-PA
PPYR_02574-PA
PPYR_02621-PA
PPYR_02626-PA
PPYR_02636-PA
PPYR_02643-PA
PPYR_02665-PA
PPYR_02701-PA
PPYR_02710-PA
PPYR_02780-PA
PPYR_02781-PA
PPYR_02782-PA
PPYR_02802-PA
PPYR_02872-PA
PPYR_02874-PA
PPYR_02877-PA
PPYR_02920-PA
PPYR_02922-PA
PPYR_02949-PA
PPYR_02973-PA
PPYR_03000-PA
PPYR_03008-PA
PPYR_03037-PA
PPYR_03038-PA
PPYR_03053-PA
PPYR_03059-PA
PPYR_03078-PA
PPYR_03139-PA
PPYR_03174-PA
PPYR_03175-PA
PPYR_03233-PA
PPYR_03238-PA
PPYR_03303-PA
PPYR_03312-PA
PPYR_03372-PA
PPYR_03374-PA
PPYR_03375-PA
PPYR_03382-PA
PPYR_03427-PA
PPYR_03490-PA
PPYR_03518-PA
PPYR_03521-PA
PPYR_03525-PA
PPYR_03526-PA
PPYR_03527-PA
PPYR_03593-PA
PPYR_03636-PA
PPYR_03676-PA
PPYR_03692-PA
PPYR_03695-PA
PPYR_03740-PA
PPYR_03743-PA
PPYR_03747-PA
PPYR_03760-PA
PPYR_03761-PA
PPYR_03790-PA
PPYR_03804-PA
PPYR_03818-PA
PPYR_03825-PA
PPYR_03838-PA
PPYR_03844-PA
PPYR_03845-PA
PPYR_03869-PA
PPYR_03879-PA
PPYR_03884-PA
PPYR_03889-PA
PPYR_03926-PA
PPYR_03930-PA
PPYR_03946-PA
PPYR_03972-PA
PPYR_04039-PA
PPYR_04052-PA
PPYR_04079-PA
PPYR_04116-PA
PPYR_04150-PA
PPYR_04177-PA
PPYR_04178-PA
PPYR_04180-PA
PPYR_04181-PA
PPYR_04192-PA
PPYR_04193-PA
PPYR_04224-PA
PPYR_04277-PA
PPYR_04291-PA
PPYR_04375-PA
PPYR_04411-PA
PPYR_04418-PA
PPYR_04472-PA
PPYR_04474-PA
PPYR_04477-PA
PPYR_04488-PA
PPYR_04492-PA
PPYR_04517-PA
PPYR_04518-PA
PPYR_04551-PA
PPYR_04552-PA
PPYR_04554-PA
PPYR_04560-PA
PPYR_04564-PA
PPYR_04657-PA
PPYR_04662-PA
PPYR_04730-PA
PPYR_04738-PA
PPYR_04756-PA
PPYR_04766-PA
PPYR_04772-PA
PPYR_04796-PA
PPYR_04812-PA
PPYR_04813-PA
PPYR_04819-PA
PPYR_04844-PA
PPYR_04859-PA
PPYR_04882-PA
PPYR_04896-PA
PPYR_04897-PA
PPYR_04922-PA
PPYR_04989-PA
PPYR_05038-PA
PPYR_05040-PA
PPYR_05056-PA
PPYR_05079-PA
PPYR_05084-PA
PPYR_05086-PA
PPYR_05126-PA
PPYR_05154-PA
PPYR_05177-PA
PPYR_05178-PA
PPYR_05187-PA
PPYR_05193-PA
PPYR_05203-PA
PPYR_05204-PA
PPYR_05205-PA
PPYR_05206-PA
PPYR_05208-PA
PPYR_05251-PA
PPYR_05297-PA
PPYR_05315-PA
PPYR_05331-PA
PPYR_05349-PA
PPYR_05371-PA
PPYR_05373-PA
PPYR_05384-PA
PPYR_05400-PA
PPYR_05402-PA
PPYR_05436-PA
PPYR_05456-PA
PPYR_05481-PA
PPYR_05509-PA
PPYR_05561-PA
PPYR_05568-PA
PPYR_05575-PA
PPYR_05604-PA
PPYR_05605-PA
PPYR_05608-PA
PPYR_05672-PA
PPYR_05695-PA
PPYR_05862-PA
PPYR_05902-PA
PPYR_05948-PA
PPYR_05982-PA
PPYR_05996-PA
PPYR_05997-PA
PPYR_06006-PA
PPYR_06051-PA
PPYR_06057-PA
PPYR_06083-PA
PPYR_06142-PA
PPYR_06144-PA
PPYR_06148-PA
PPYR_06149-PA
PPYR_06164-PA
PPYR_06223-PA
PPYR_06224-PA
PPYR_06292-PA
PPYR_06300-PA
PPYR_06302-PA
PPYR_06371-PA
PPYR_06372-PA
PPYR_06436-PA
PPYR_06484-PA
PPYR_06488-PA
PPYR_06489-PA
PPYR_06566-PA
PPYR_06577-PA
PPYR_06603-PA
PPYR_06611-PA
PPYR_06632-PA
PPYR_06658-PA
PPYR_06780-PA
PPYR_06835-PA
PPYR_06836-PA
PPYR_06856-PA
PPYR_06857-PA
PPYR_06871-PA
PPYR_06872-PA
PPYR_06917-PA
PPYR_06925-PA
PPYR_06981-PA
PPYR_07049-PA
PPYR_07054-PA
PPYR_07136-PA
PPYR_07137-PA
PPYR_07192-PA
PPYR_07194-PA
PPYR_07195-PA
PPYR_07197-PA
PPYR_07290-PA
PPYR_07297-PA
PPYR_07311-PA
PPYR_07322-PA
PPYR_07423-PA
PPYR_07518-PA
PPYR_07550-PA
PPYR_07552-PA
PPYR_07578-PA
PPYR_07579-PA
PPYR_07590-PA
PPYR_07638-PA
PPYR_07639-PA
PPYR_07640-PA
PPYR_07646-PA
PPYR_07663-PA
PPYR_07698-PA
PPYR_07770-PA
PPYR_07772-PA
PPYR_07803-PA
PPYR_07820-PA
PPYR_07867-PA
PPYR_07909-PA
PPYR_07943-PA
PPYR_07949-PA
PPYR_08013-PA
PPYR_08014-PA
PPYR_08022-PA
PPYR_08023-PA
PPYR_08056-PA
PPYR_08079-PA
PPYR_08100-PA
PPYR_08150-PA
PPYR_08178-PA
PPYR_08189-PA
PPYR_08206-PA
PPYR_08226-PA
PPYR_08237-PA
PPYR_08247-PA
PPYR_08287-PA
PPYR_08291-PA
PPYR_08301-PA
PPYR_08314-PA
PPYR_08315-PA
PPYR_08317-PA
PPYR_08377-PA
PPYR_08385-PA
PPYR_08401-PA
PPYR_08441-PA
PPYR_08478-PA
PPYR_08632-PA
PPYR_08633-PA
PPYR_08634-PA
PPYR_08654-PA
PPYR_08655-PA
PPYR_08687-PA
PPYR_08703-PA
PPYR_08706-PA
PPYR_08717-PA
PPYR_08724-PA
PPYR_08739-PA
PPYR_08741-PA
PPYR_08782-PA
PPYR_08826-PA
PPYR_08854-PA
PPYR_08919-PA
PPYR_08974-PA
PPYR_09025-PA
PPYR_09064-PA
PPYR_09093-PA
PPYR_09105-PA
PPYR_09110-PA
PPYR_09133-PA
PPYR_09138-PA
PPYR_09144-PA
PPYR_09182-PA
PPYR_09183-PA
PPYR_09184-PA
PPYR_09194-PA
PPYR_09195-PA
PPYR_09253-PA
PPYR_09264-PA
PPYR_09285-PA
PPYR_09294-PA
PPYR_09295-PA
PPYR_09297-PA
PPYR_09322-PA
PPYR_09326-PA
PPYR_09357-PA
PPYR_09362-PA
PPYR_09427-PA
PPYR_09428-PA
PPYR_09445-PA
PPYR_09467-PA
PPYR_09622-PA
PPYR_09668-PA
PPYR_09669-PA
PPYR_09678-PA
PPYR_09710-PA
PPYR_09803-PA
PPYR_09806-PA
PPYR_09849-PA
PPYR_09871-PA
PPYR_09880-PA
PPYR_09908-PA
PPYR_09909-PA
PPYR_09911-PA
PPYR_09912-PA
PPYR_09917-PA
PPYR_09918-PA
PPYR_09925-PA
PPYR_09931-PA
PPYR_09958-PA
PPYR_09973-PA
PPYR_09975-PA
PPYR_09994-PA
PPYR_10008-PA
PPYR_10047-PA
PPYR_10053-PA
PPYR_10076-PA
PPYR_10096-PA
PPYR_10097-PA
PPYR_10098-PA
PPYR_10101-PA
PPYR_10102-PA
PPYR_10103-PA
PPYR_10133-PA
PPYR_10172-PA
PPYR_10228-PA
PPYR_10256-PA
PPYR_10278-PA
PPYR_10359-PA
PPYR_10368-PA
PPYR_10374-PA
PPYR_10381-PA
PPYR_10383-PA
PPYR_10384-PA
PPYR_10386-PA
PPYR_10387-PA
PPYR_10428-PA
PPYR_10437-PA
PPYR_10439-PA
PPYR_10463-PA
PPYR_10464-PA
PPYR_10471-PA
PPYR_10542-PA
PPYR_10543-PA
PPYR_10545-PA
PPYR_10546-PA
PPYR_10550-PA
PPYR_10575-PA
PPYR_10581-PA
PPYR_10589-PA
PPYR_10590-PA
PPYR_10591-PA
PPYR_10592-PA
PPYR_10614-PA
PPYR_10615-PA
PPYR_10647-PA
PPYR_10672-PA
PPYR_10700-PA
PPYR_10705-PA
PPYR_10761-PA
PPYR_10771-PA
PPYR_10789-PA
PPYR_11035-PA
PPYR_11101-PA
PPYR_11102-PA
PPYR_11139-PA
PPYR_11150-PA
PPYR_11193-PA
PPYR_11234-PA
PPYR_11251-PA
PPYR_11262-PA
PPYR_11270-PA
PPYR_11290-PA
PPYR_11313-PA
PPYR_11315-PA
PPYR_11359-PA
PPYR_11370-PA
PPYR_11400-PA
PPYR_11401-PA
PPYR_11407-PA
PPYR_11463-PA
PPYR_11541-PA
PPYR_11608-PA
PPYR_11670-PA
PPYR_11713-PA
PPYR_11732-PA
PPYR_11752-PA
PPYR_11784-PA
PPYR_11832-PA
PPYR_11887-PA
PPYR_11967-PA
PPYR_11989-PA
PPYR_12042-PA
PPYR_12080-PA
PPYR_12111-PA
PPYR_12202-PA
PPYR_12255-PA
PPYR_12326-PA
PPYR_12327-PA
PPYR_12341-PA
PPYR_12347-PA
PPYR_12348-PA
PPYR_12352-PA
PPYR_12353-PA
PPYR_12354-PA
PPYR_12355-PA
PPYR_12367-PA
PPYR_12381-PA
PPYR_12449-PA
PPYR_12479-PA
PPYR_12483-PA
PPYR_12494-PA
PPYR_12496-PA
PPYR_12497-PA
PPYR_12500-PA
PPYR_12509-PA
PPYR_12516-PA
PPYR_12527-PA
PPYR_12528-PA
PPYR_12564-PA
PPYR_12567-PA
PPYR_12583-PA
PPYR_12606-PA
PPYR_12616-PA
PPYR_12635-PA
PPYR_12703-PA
PPYR_12712-PA
PPYR_12719-PA
PPYR_12720-PA
PPYR_12730-PA
PPYR_12738-PA
PPYR_12753-PA
PPYR_12784-PA
PPYR_12827-PA
PPYR_12856-PA
PPYR_12881-PA
PPYR_12884-PA
PPYR_12889-PA
PPYR_12893-PA
PPYR_12966-PA
PPYR_12979-PA
PPYR_13032-PA
PPYR_13033-PA
PPYR_13084-PA
PPYR_13093-PA
PPYR_13094-PA
PPYR_13113-PA
PPYR_13123-PA
PPYR_13125-PA
PPYR_13126-PA
PPYR_13175-PA
PPYR_13176-PA
PPYR_13177-PA
PPYR_13178-PA
PPYR_13181-PA
PPYR_13184-PA
PPYR_13217-PA
PPYR_13231-PA
PPYR_13254-PA
PPYR_13255-PA
PPYR_13256-PA
PPYR_13260-PA
PPYR_13261-PA
PPYR_13262-PA
PPYR_13268-PA
PPYR_13270-PA
PPYR_13274-PA
PPYR_13300-PA
PPYR_13302-PA
PPYR_13316-PA
PPYR_13321-PA
PPYR_13329-PA
PPYR_13367-PA
PPYR_13376-PA
PPYR_13392-PA
PPYR_13409-PA
PPYR_13410-PA
PPYR_13456-PA
PPYR_13466-PA
PPYR_13470-PA
PPYR_13474-PA
PPYR_13475-PA
PPYR_13541-PA
PPYR_13553-PA
PPYR_13564-PA
PPYR_13587-PA
PPYR_13603-PA
PPYR_13606-PA
PPYR_13617-PA
PPYR_13626-PA
PPYR_13627-PA
PPYR_13630-PA
PPYR_13644-PA
PPYR_13660-PA
PPYR_13661-PA
PPYR_13664-PA
PPYR_13665-PA
PPYR_13675-PA
PPYR_13684-PA
PPYR_13731-PA
PPYR_13742-PA
PPYR_13743-PA
PPYR_13746-PA
PPYR_13747-PA
PPYR_13750-PA
PPYR_13765-PA
PPYR_13794-PA
PPYR_13806-PA
PPYR_13812-PA
PPYR_13864-PA
PPYR_13892-PA
PPYR_13904-PA
PPYR_13995-PA
PPYR_13996-PA
PPYR_14067-PA
PPYR_14069-PA
PPYR_14117-PA
PPYR_14285-PA
PPYR_14300-PA
PPYR_14319-PA
PPYR_14375-PA
PPYR_14376-PA
PPYR_14377-PA
PPYR_14379-PA
PPYR_14384-PA
PPYR_14422-PA
PPYR_14423-PA
PPYR_14473-PA
PPYR_14481-PA
PPYR_14529-PA
PPYR_14562-PA
PPYR_14573-PA
PPYR_14584-PA
PPYR_14595-PA
PPYR_14596-PA
PPYR_14605-PA
PPYR_14636-PA
PPYR_14658-PA
PPYR_14664-PA
PPYR_14716-PA
PPYR_14750-PA
PPYR_14792-PA
PPYR_14806-PA
PPYR_14836-PA
PPYR_14850-PA
PPYR_14882-PA
PPYR_14883-PA
PPYR_14888-PA
PPYR_14891-PA
PPYR_14898-PA
PPYR_14910-PA
PPYR_14915-PA
PPYR_14924-PA
PPYR_14929-PA
PPYR_14932-PA
PPYR_14990-PA
PPYR_14994-PA
PPYR_15001-PA
PPYR_15004-PA
PPYR_15011-PA
PPYR_15016-PA
PPYR_15020-PA
PPYR_15027-PA
PPYR_15057-PA
PPYR_15061-PA
PPYR_15063-PA
PPYR_15068-PA
PPYR_15083-PA
PPYR_15089-PA
PPYR_15093-PA
PPYR_15102-PA
PPYR_15108-PA
PPYR_15119-PA
PPYR_15129-PA
PPYR_15133-PA
PPYR_15136-PA
PPYR_15138-PA
PPYR_15193-PA
PPYR_15195-PA
PPYR_15196-PA
PPYR_15201-PA
PPYR_15214-PA
PPYR_15215-PA
PPYR_15218-PA
PPYR_15226-PA
PPYR_15231-PA
PPYR_15239-PA
PPYR_15247-PA
PPYR_15255-PA
PPYR_15257-PA
PPYR_15268-PA
PPYR_15269-PA
PPYR_15279-PA
PPYR_15283-PA
PPYR_15290-PA
PPYR_15316-PA
PPYR_15324-PA
PPYR_15336-PA
PPYR_15353-PA
PPYR_15367-PA
PPYR_15398-PA
PPYR_15400-PA
PPYR_15405-PA
PPYR_15412-PA
PPYR_15417-PA
PPYR_15418-PA
PPYR_15428-PA
PPYR_15436-PA
PPYR_15437-PA
PPYR_15443-PA
PPYR_15444-PA
PPYR_15446-PA
PPYR_15447-PA
PPYR_15454-PA
PPYR_15462-PA
PPYR_15466-PA
PPYR_15468-PA
PPYR_15469-PA
PPYR_15473-PA
PPYR_15489-PA
PPYR_15512-PA
PPYR_15514-PA
PPYR_15520-PA
PPYR_15537-PA
PPYR_15541-PA
PPYR_15553-PA
PPYR_15587-PA
PPYR_15629-PA
PPYR_15635-PA
PPYR_15636-PA
PPYR_15638-PA
PPYR_15644-PA
PPYR_15646-PA
PPYR_15673-PA
PPYR_15677-PA
PPYR_15684-PA
PPYR_15696-PA
PPYR_15703-PA
PPYR_15719-PA
PPYR_15740-PA
PPYR_15750-PA
PPYR_15766-PA
PPYR_15768-PA
PPYR_15773-PA
