# Supplementary material for: Firefly genomes illuminate parallel origins of bioluminescence in beetles
Source: eLife. 2018 Oct 16;7:e36495. doi: 10.7554/eLife.36495 (PMC6191289; doi:10.7554/eLife.36495)
Supplement: Figure 2—source data 1. [file elife-36495-fig2-data1.zip › 5_way/[A._lateralis]_and_[T._castaneum]_and_[D._melanogaster]_genes.txt]

AQULA_000239-PA
AQULA_000347-PA
AQULA_000533-PA
AQULA_000541-PA
AQULA_001113-PA
AQULA_001126-PA
AQULA_001213-PA
AQULA_001543-PA
AQULA_002555-PA
AQULA_002920-PA
AQULA_004207-PA
AQULA_004600-PA
AQULA_004752-PA
AQULA_005281-PA
AQULA_005502-PA
AQULA_005686-PA
AQULA_005828-PA
AQULA_007099-PA
AQULA_007260-PA
AQULA_007908-PA
AQULA_008284-PA
AQULA_008413-PA
AQULA_008630-PA
AQULA_009324-PA
AQULA_009343-PA
AQULA_010708-PA
AQULA_011213-PA
AQULA_011512-PA
AQULA_011781-PA
AQULA_012625-PA
AQULA_013722-PA
AQULA_014135-PA
tr|A0A139WA46|A0A139WA46_TRICA
tr|A0A139WAE8|A0A139WAE8_TRICA
tr|A0A139WBH1|A0A139WBH1_TRICA
tr|A0A139WBN3|A0A139WBN3_TRICA
tr|A0A139WDC2|A0A139WDC2_TRICA
tr|A0A139WDH2|A0A139WDH2_TRICA
tr|A0A139WFL3|A0A139WFL3_TRICA
tr|A0A139WFR5|A0A139WFR5_TRICA
tr|A0A139WFX5|A0A139WFX5_TRICA
tr|A0A139WH81|A0A139WH81_TRICA
tr|A0A139WHE0|A0A139WHE0_TRICA
tr|A0A139WM97|A0A139WM97_TRICA
tr|A0A139WMJ7|A0A139WMJ7_TRICA
tr|A0A139WMT8|A0A139WMT8_TRICA
tr|A0A139WPB6|A0A139WPB6_TRICA
tr|A0A139WPK2|A0A139WPK2_TRICA
tr|D1ZZC1|D1ZZC1_TRICA
tr|D2A0I3|D2A0I3_TRICA
tr|D2A167|D2A167_TRICA
tr|D2A2H4|D2A2H4_TRICA
tr|D2A2U4|D2A2U4_TRICA
tr|D2A310|D2A310_TRICA
tr|D2A327|D2A327_TRICA
tr|D2A368|D2A368_TRICA
tr|D2A422|D2A422_TRICA
tr|D6W711|D6W711_TRICA
tr|D6WAC1|D6WAC1_TRICA
tr|D6WCQ1|D6WCQ1_TRICA
tr|D6WD17|D6WD17_TRICA
tr|D6WFU3|D6WFU3_TRICA
tr|D6WG04|D6WG04_TRICA
tr|D6WHI5|D6WHI5_TRICA
tr|D6WI61|D6WI61_TRICA
tr|D6WMT8|D6WMT8_TRICA
tr|D6WS52|D6WS52_TRICA
tr|D6WWM8|D6WWM8_TRICA
tr|D6X349|D6X349_TRICA
tr|D7EIP7|D7EIP7_TRICA
tr|D7EIQ0|D7EIQ0_TRICA
tr|D7EJG1|D7EJG1_TRICA
tr|D7EKY3|D7EKY3_TRICA
tr|Q1W7L1|Q1W7L1_TRICA
