# Supplementary material for: Firefly genomes illuminate parallel origins of bioluminescence in beetles
Source: eLife. 2018 Oct 16;7:e36495. doi: 10.7554/eLife.36495 (PMC6191289; doi:10.7554/eLife.36495)
Supplement: Figure 2—source data 1. [file elife-36495-fig2-data1.zip › 5_way/[P._pyralis]_and_[A._lateralis]_and_[T._castaneum]_and_[D._melanogaster]_genes.txt]

AQULA_000121-PA
AQULA_000257-PA
AQULA_000264-PA
AQULA_000332-PA
AQULA_000340-PA
AQULA_000399-PA
AQULA_000482-PA
AQULA_000572-PA
AQULA_000600-PA
AQULA_000604-PA
AQULA_000642-PA
AQULA_000643-PA
AQULA_000659-PA
AQULA_000810-PA
AQULA_000928-PA
AQULA_001025-PA
AQULA_001027-PA
AQULA_001148-PA
AQULA_001151-PA
AQULA_001222-PA
AQULA_001365-PA
AQULA_001432-PA
AQULA_001449-PA
AQULA_001451-PA
AQULA_001577-PA
AQULA_001580-PA
AQULA_001626-PA
AQULA_001715-PA
AQULA_001765-PA
AQULA_001781-PA
AQULA_001832-PA
AQULA_001896-PA
AQULA_002029-PA
AQULA_002038-PA
AQULA_002072-PA
AQULA_002121-PA
AQULA_002145-PA
AQULA_002361-PA
AQULA_002366-PA
AQULA_002410-PA
AQULA_002471-PA
AQULA_002512-PA
AQULA_002585-PA
AQULA_002591-PA
AQULA_002599-PA
AQULA_002852-PA
AQULA_002859-PA
AQULA_002880-PA
AQULA_002895-PA
AQULA_002931-PA
AQULA_003080-PA
AQULA_003178-PA
AQULA_003218-PA
AQULA_003310-PA
AQULA_003434-PA
AQULA_003482-PA
AQULA_003498-PA
AQULA_003513-PA
AQULA_003515-PA
AQULA_003580-PA
AQULA_003615-PA
AQULA_003621-PA
AQULA_003730-PA
AQULA_003837-PA
AQULA_003867-PA
AQULA_003962-PA
AQULA_004120-PA
AQULA_004152-PA
AQULA_004247-PA
AQULA_004434-PA
AQULA_004588-PA
AQULA_004594-PA
AQULA_004619-PA
AQULA_004624-PA
AQULA_004638-PA
AQULA_004694-PA
AQULA_004715-PA
AQULA_004716-PA
AQULA_004724-PA
AQULA_004738-PA
AQULA_004746-PA
AQULA_004835-PA
AQULA_004947-PA
AQULA_004981-PA
AQULA_005009-PA
AQULA_005023-PA
AQULA_005046-PA
AQULA_005154-PA
AQULA_005166-PA
AQULA_005190-PA
AQULA_005366-PA
AQULA_005471-PA
AQULA_005481-PA
AQULA_005486-PA
AQULA_005558-PA
AQULA_005587-PA
AQULA_005615-PA
AQULA_005627-PA
AQULA_005663-PA
AQULA_005689-PA
AQULA_005748-PA
AQULA_005830-PA
AQULA_005835-PA
AQULA_006024-PA
AQULA_006027-PA
AQULA_006033-PA
AQULA_006209-PA
AQULA_006297-PA
AQULA_006303-PA
AQULA_006363-PA
AQULA_006375-PA
AQULA_006418-PA
AQULA_006420-PA
AQULA_006421-PA
AQULA_006521-PA
AQULA_006539-PA
AQULA_006545-PA
AQULA_006599-PA
AQULA_006668-PA
AQULA_006694-PA
AQULA_006711-PA
AQULA_006718-PA
AQULA_006774-PA
AQULA_006786-PA
AQULA_006805-PA
AQULA_006807-PA
AQULA_007037-PA
AQULA_007049-PA
AQULA_007125-PA
AQULA_007187-PA
AQULA_007207-PA
AQULA_007444-PA
AQULA_007516-PA
AQULA_007564-PA
AQULA_007618-PA
AQULA_007729-PA
AQULA_007781-PA
AQULA_007814-PA
AQULA_007843-PA
AQULA_007847-PA
AQULA_007910-PA
AQULA_007922-PA
AQULA_007926-PA
AQULA_007941-PA
AQULA_008009-PA
AQULA_008010-PA
AQULA_008021-PA
AQULA_008103-PA
AQULA_008144-PA
AQULA_008238-PA
AQULA_008289-PA
AQULA_008313-PA
AQULA_008343-PA
AQULA_008344-PA
AQULA_008512-PA
AQULA_008534-PA
AQULA_008565-PA
AQULA_008608-PA
AQULA_008610-PA
AQULA_008642-PA
AQULA_008647-PA
AQULA_008662-PA
AQULA_008765-PA
AQULA_008826-PA
AQULA_009030-PA
AQULA_009177-PA
AQULA_009200-PA
AQULA_009215-PA
AQULA_009267-PA
AQULA_009272-PA
AQULA_009409-PA
AQULA_009488-PA
AQULA_009531-PA
AQULA_009628-PA
AQULA_009662-PA
AQULA_009685-PA
AQULA_009811-PA
AQULA_009964-PA
AQULA_010003-PA
AQULA_010020-PA
AQULA_010145-PA
AQULA_010187-PA
AQULA_010214-PA
AQULA_010351-PA
AQULA_010430-PA
AQULA_010451-PA
AQULA_010461-PA
AQULA_010600-PA
AQULA_010610-PA
AQULA_010632-PA
AQULA_010676-PA
AQULA_010714-PA
AQULA_010727-PA
AQULA_010866-PA
AQULA_010869-PA
AQULA_010874-PA
AQULA_010922-PA
AQULA_010945-PA
AQULA_010984-PA
AQULA_011048-PA
AQULA_011050-PA
AQULA_011057-PA
AQULA_011095-PA
AQULA_011172-PA
AQULA_011263-PA
AQULA_011289-PA
AQULA_011393-PA
AQULA_011483-PA
AQULA_011807-PA
AQULA_011942-PA
AQULA_012076-PA
AQULA_012078-PA
AQULA_012083-PA
AQULA_012098-PA
AQULA_012217-PA
AQULA_012287-PA
AQULA_012292-PA
AQULA_012361-PA
AQULA_012432-PA
AQULA_012465-PA
AQULA_012523-PA
AQULA_012548-PA
AQULA_012551-PA
AQULA_012568-PA
AQULA_012619-PA
AQULA_012648-PA
AQULA_012658-PA
AQULA_012694-PA
AQULA_012793-PA
AQULA_012853-PA
AQULA_012874-PA
AQULA_012889-PA
AQULA_012897-PA
AQULA_013127-PA
AQULA_013198-PA
AQULA_013359-PA
AQULA_013366-PA
AQULA_013404-PA
AQULA_013432-PA
AQULA_013475-PA
AQULA_013500-PA
AQULA_013555-PA
AQULA_013568-PA
AQULA_013640-PA
AQULA_013800-PA
AQULA_013812-PA
AQULA_013818-PA
AQULA_013866-PA
AQULA_013885-PA
AQULA_013907-PA
AQULA_013918-PA
AQULA_013966-PA
AQULA_013984-PA
AQULA_014042-PA
AQULA_014072-PA
AQULA_014073-PA
AQULA_014079-PA
AQULA_014085-PA
AQULA_014086-PA
AQULA_014179-PA
AQULA_014233-PA
PPYR_00301-PA
PPYR_00441-PA
PPYR_00492-PA
PPYR_00577-PA
PPYR_00656-PA
PPYR_00714-PA
PPYR_00954-PA
PPYR_00987-PA
PPYR_01102-PA
PPYR_01107-PA
PPYR_01133-PA
PPYR_01300-PA
PPYR_01302-PA
PPYR_01425-PA
PPYR_01542-PA
PPYR_01586-PA
PPYR_01609-PA
PPYR_01666-PA
PPYR_01702-PA
PPYR_01824-PA
PPYR_01914-PA
PPYR_01950-PA
PPYR_01989-PA
PPYR_02020-PA
PPYR_02213-PA
PPYR_02226-PA
PPYR_02233-PA
PPYR_02530-PA
PPYR_02531-PA
PPYR_02561-PA
PPYR_02704-PA
PPYR_02720-PA
PPYR_02726-PA
PPYR_02737-PA
PPYR_03220-PA
PPYR_03281-PA
PPYR_03328-PA
PPYR_03343-PA
PPYR_03350-PA
PPYR_03401-PA
PPYR_03402-PA
PPYR_03415-PA
PPYR_03424-PA
PPYR_03437-PA
PPYR_03553-PA
PPYR_03601-PA
PPYR_03787-PA
PPYR_03886-PA
PPYR_04012-PA
PPYR_04035-PA
PPYR_04055-PA
PPYR_04078-PA
PPYR_04084-PA
PPYR_04132-PA
PPYR_04148-PA
PPYR_04168-PA
PPYR_04169-PA
PPYR_04269-PA
PPYR_04362-PA
PPYR_04531-PA
PPYR_04621-PA
PPYR_04630-PA
PPYR_04700-PA
PPYR_04715-PA
PPYR_04784-PA
PPYR_04854-PA
PPYR_04866-PA
PPYR_04974-PA
PPYR_04985-PA
PPYR_05007-PA
PPYR_05120-PA
PPYR_05226-PA
PPYR_05230-PA
PPYR_05236-PA
PPYR_05420-PA
PPYR_05460-PA
PPYR_05557-PA
PPYR_05665-PA
PPYR_05688-PA
PPYR_05698-PA
PPYR_05729-PA
PPYR_05753-PA
PPYR_05764-PA
PPYR_05817-PA
PPYR_05826-PA
PPYR_05837-PA
PPYR_05882-PA
PPYR_05906-PA
PPYR_05919-PA
PPYR_06140-PA
PPYR_06247-PA
PPYR_06278-PA
PPYR_06422-PA
PPYR_06431-PA
PPYR_06470-PA
PPYR_06472-PA
PPYR_06506-PA
PPYR_06507-PA
PPYR_06599-PA
PPYR_06622-PA
PPYR_06748-PA
PPYR_06758-PA
PPYR_06776-PA
PPYR_06874-PA
PPYR_06896-PA
PPYR_06918-PA
PPYR_07121-PA
PPYR_07138-PA
PPYR_07177-PA
PPYR_07233-PA
PPYR_07255-PA
PPYR_07323-PA
PPYR_07365-PA
PPYR_07467-PA
PPYR_07500-PA
PPYR_07503-PA
PPYR_07629-PA
PPYR_07651-PA
PPYR_07719-PA
PPYR_07737-PA
PPYR_07824-PA
PPYR_08035-PA
PPYR_08118-PA
PPYR_08158-PA
PPYR_08160-PA
PPYR_08161-PA
PPYR_08220-PA
PPYR_08348-PA
PPYR_08350-PA
PPYR_08369-PA
PPYR_08423-PA
PPYR_08438-PA
PPYR_08455-PA
PPYR_08522-PA
PPYR_08575-PA
PPYR_08658-PA
PPYR_08689-PA
PPYR_08690-PA
PPYR_08692-PA
PPYR_08759-PA
PPYR_08818-PA
PPYR_08819-PA
PPYR_08873-PA
PPYR_08953-PA
PPYR_09036-PA
PPYR_09055-PA
PPYR_09122-PA
PPYR_09135-PA
PPYR_09279-PA
PPYR_09300-PA
PPYR_09339-PA
PPYR_09478-PA
PPYR_09487-PA
PPYR_09553-PA
PPYR_09818-PA
PPYR_09900-PA
PPYR_09938-PA
PPYR_09947-PA
PPYR_10012-PA
PPYR_10036-PA
PPYR_10048-PA
PPYR_10161-PA
PPYR_10183-PA
PPYR_10227-PA
PPYR_10262-PA
PPYR_10288-PA
PPYR_10397-PA
PPYR_10421-PA
PPYR_10714-PA
PPYR_10736-PA
PPYR_10793-PA
PPYR_10808-PA
PPYR_10842-PA
PPYR_10870-PA
PPYR_10897-PA
PPYR_10918-PA
PPYR_10930-PA
PPYR_10979-PA
PPYR_10985-PA
PPYR_11020-PA
PPYR_11056-PA
PPYR_11057-PA
PPYR_11084-PA
PPYR_11095-PA
PPYR_11112-PA
PPYR_11113-PA
PPYR_11137-PA
PPYR_11214-PA
PPYR_11330-PA
PPYR_11346-PA
PPYR_11364-PA
PPYR_11480-PA
PPYR_11561-PA
PPYR_11635-PA
PPYR_11647-PA
PPYR_11650-PA
PPYR_11681-PA
PPYR_11789-PA
PPYR_11824-PA
PPYR_11825-PA
PPYR_11889-PA
PPYR_11941-PA
PPYR_11964-PA
PPYR_11968-PA
PPYR_11999-PA
PPYR_12091-PA
PPYR_12128-PA
PPYR_12129-PA
PPYR_12180-PA
PPYR_12291-PA
PPYR_12318-PA
PPYR_12369-PA
PPYR_12407-PA
PPYR_12430-PA
PPYR_12499-PA
PPYR_12584-PA
PPYR_12598-PA
PPYR_12601-PA
PPYR_12633-PA
PPYR_12709-PA
PPYR_12744-PA
PPYR_12882-PA
PPYR_12952-PA
PPYR_12972-PA
PPYR_12973-PA
PPYR_13030-PA
PPYR_13063-PA
PPYR_13095-PA
PPYR_13097-PA
PPYR_13099-PA
PPYR_13101-PA
PPYR_13163-PA
PPYR_13288-PA
PPYR_13386-PA
PPYR_13420-PA
PPYR_13717-PA
PPYR_13790-PA
PPYR_13823-PA
PPYR_13931-PA
PPYR_14055-PA
PPYR_14071-PA
PPYR_14086-PA
PPYR_14129-PA
PPYR_14141-PA
PPYR_14153-PA
PPYR_14155-PA
PPYR_14215-PA
PPYR_14241-PA
PPYR_14275-PA
PPYR_14311-PA
PPYR_14318-PA
PPYR_14325-PA
PPYR_14328-PA
PPYR_14368-PA
PPYR_14383-PA
PPYR_14443-PA
PPYR_14502-PA
PPYR_14560-PA
PPYR_14579-PA
PPYR_14671-PA
PPYR_14690-PA
PPYR_14724-PA
PPYR_14992-PA
PPYR_15015-PA
PPYR_15124-PA
PPYR_15184-PA
PPYR_15191-PA
PPYR_15291-PA
PPYR_15312-PA
PPYR_15395-PA
PPYR_15453-PA
PPYR_15516-PA
PPYR_15531-PA
PPYR_15656-PA
tr|A0A139W8C5|A0A139W8C5_TRICA
tr|A0A139W8H8|A0A139W8H8_TRICA
tr|A0A139WA89|A0A139WA89_TRICA
tr|A0A139WB32|A0A139WB32_TRICA
tr|A0A139WBN0|A0A139WBN0_TRICA
tr|A0A139WBP6|A0A139WBP6_TRICA
tr|A0A139WC05|A0A139WC05_TRICA
tr|A0A139WCE4|A0A139WCE4_TRICA
tr|A0A139WCP3|A0A139WCP3_TRICA
tr|A0A139WDV4|A0A139WDV4_TRICA
tr|A0A139WDY1|A0A139WDY1_TRICA
tr|A0A139WE08|A0A139WE08_TRICA
tr|A0A139WE87|A0A139WE87_TRICA
tr|A0A139WEL8|A0A139WEL8_TRICA
tr|A0A139WEY1|A0A139WEY1_TRICA
tr|A0A139WEY5|A0A139WEY5_TRICA
tr|A0A139WF15|A0A139WF15_TRICA
tr|A0A139WFK1|A0A139WFK1_TRICA
tr|A0A139WG06|A0A139WG06_TRICA
tr|A0A139WG17|A0A139WG17_TRICA
tr|A0A139WGK3|A0A139WGK3_TRICA
tr|A0A139WGX6|A0A139WGX6_TRICA
tr|A0A139WGY1|A0A139WGY1_TRICA
tr|A0A139WHD1|A0A139WHD1_TRICA
tr|A0A139WHE4|A0A139WHE4_TRICA
tr|A0A139WHZ6|A0A139WHZ6_TRICA
tr|A0A139WI06|A0A139WI06_TRICA
tr|A0A139WIF4|A0A139WIF4_TRICA
tr|A0A139WIF8|A0A139WIF8_TRICA
tr|A0A139WIG7|A0A139WIG7_TRICA
tr|A0A139WIJ3|A0A139WIJ3_TRICA
tr|A0A139WIP5|A0A139WIP5_TRICA
tr|A0A139WJ88|A0A139WJ88_TRICA
tr|A0A139WJJ2|A0A139WJJ2_TRICA
tr|A0A139WJU0|A0A139WJU0_TRICA
tr|A0A139WJY0|A0A139WJY0_TRICA
tr|A0A139WK39|A0A139WK39_TRICA
tr|A0A139WK48|A0A139WK48_TRICA
tr|A0A139WKM8|A0A139WKM8_TRICA
tr|A0A139WKU2|A0A139WKU2_TRICA
tr|A0A139WKX3|A0A139WKX3_TRICA
tr|A0A139WL30|A0A139WL30_TRICA
tr|A0A139WL35|A0A139WL35_TRICA
tr|A0A139WLL5|A0A139WLL5_TRICA
tr|A0A139WLM0|A0A139WLM0_TRICA
tr|A0A139WM71|A0A139WM71_TRICA
tr|A0A139WM90|A0A139WM90_TRICA
tr|A0A139WMF2|A0A139WMF2_TRICA
tr|A0A139WMJ6|A0A139WMJ6_TRICA
tr|A0A139WML4|A0A139WML4_TRICA
tr|A0A139WMM3|A0A139WMM3_TRICA
tr|A0A139WN83|A0A139WN83_TRICA
tr|A0A139WNN6|A0A139WNN6_TRICA
tr|A0A139WNV0|A0A139WNV0_TRICA
tr|A0A139WNX7|A0A139WNX7_TRICA
tr|A0A139WPN0|A0A139WPN0_TRICA
tr|A0A139WPN4|A0A139WPN4_TRICA
tr|A8DMU8|A8DMU8_TRICA
tr|B8PUN0|B8PUN0_TRICA
tr|D1MAH7|D1MAH7_TRICA
tr|D1ZZC5|D1ZZC5_TRICA
tr|D1ZZF5|D1ZZF5_TRICA
tr|D1ZZL6|D1ZZL6_TRICA
tr|D1ZZM9|D1ZZM9_TRICA
tr|D1ZZN9|D1ZZN9_TRICA
tr|D2A0Q9|D2A0Q9_TRICA
tr|D2A188|D2A188_TRICA
tr|D2A1J6|D2A1J6_TRICA
tr|D2A1R8|D2A1R8_TRICA
tr|D2A204|D2A204_TRICA
tr|D2A288|D2A288_TRICA
tr|D2A390|D2A390_TRICA
tr|D2A3E1|D2A3E1_TRICA
tr|D2A3K9|D2A3K9_TRICA
tr|D2A3Q0|D2A3Q0_TRICA
tr|D2A3Q5|D2A3Q5_TRICA
tr|D2A4M9|D2A4M9_TRICA
tr|D2A4R7|D2A4R7_TRICA
tr|D2A520|D2A520_TRICA
tr|D2A524|D2A524_TRICA
tr|D2A5J3|D2A5J3_TRICA
tr|D2A5Q8|D2A5Q8_TRICA
tr|D2A5Y0|D2A5Y0_TRICA
tr|D2A611|D2A611_TRICA
tr|D2A6B4|D2A6B4_TRICA
tr|D2A6E5|D2A6E5_TRICA
tr|D2A6F2|D2A6F2_TRICA
tr|D2CFW9|D2CFW9_TRICA
tr|D2CG29|D2CG29_TRICA
tr|D6W6R3|D6W6R3_TRICA
tr|D6W761|D6W761_TRICA
tr|D6W7D0|D6W7D0_TRICA
tr|D6W7E2|D6W7E2_TRICA
tr|D6W7K2|D6W7K2_TRICA
tr|D6W7R8|D6W7R8_TRICA
tr|D6W7W2|D6W7W2_TRICA
tr|D6W7Z7|D6W7Z7_TRICA
tr|D6W801|D6W801_TRICA
tr|D6W815|D6W815_TRICA
tr|D6W843|D6W843_TRICA
tr|D6W8H7|D6W8H7_TRICA
tr|D6W8S7|D6W8S7_TRICA
tr|D6W8S8|D6W8S8_TRICA
tr|D6W8S9|D6W8S9_TRICA
tr|D6W986|D6W986_TRICA
tr|D6W9C5|D6W9C5_TRICA
tr|D6W9N8|D6W9N8_TRICA
tr|D6W9W8|D6W9W8_TRICA
tr|D6WA19|D6WA19_TRICA
tr|D6WAK0|D6WAK0_TRICA
tr|D6WAZ2|D6WAZ2_TRICA
tr|D6WB54|D6WB54_TRICA
tr|D6WB58|D6WB58_TRICA
tr|D6WC08|D6WC08_TRICA
tr|D6WC49|D6WC49_TRICA
tr|D6WCK6|D6WCK6_TRICA
tr|D6WCQ8|D6WCQ8_TRICA
tr|D6WCR3|D6WCR3_TRICA
tr|D6WCY6|D6WCY6_TRICA
tr|D6WE93|D6WE93_TRICA
tr|D6WEE0|D6WEE0_TRICA
tr|D6WEJ1|D6WEJ1_TRICA
tr|D6WES8|D6WES8_TRICA
tr|D6WF17|D6WF17_TRICA
tr|D6WF49|D6WF49_TRICA
tr|D6WFE0|D6WFE0_TRICA
tr|D6WFG5|D6WFG5_TRICA
tr|D6WFW2|D6WFW2_TRICA
tr|D6WFY1|D6WFY1_TRICA
tr|D6WG10|D6WG10_TRICA
tr|D6WG94|D6WG94_TRICA
tr|D6WGH6|D6WGH6_TRICA
tr|D6WGK1|D6WGK1_TRICA
tr|D6WGK2|D6WGK2_TRICA
tr|D6WGL0|D6WGL0_TRICA
tr|D6WGM6|D6WGM6_TRICA
tr|D6WH85|D6WH85_TRICA
tr|D6WHG5|D6WHG5_TRICA
tr|D6WHM6|D6WHM6_TRICA
tr|D6WHT9|D6WHT9_TRICA
tr|D6WHV5|D6WHV5_TRICA
tr|D6WHW1|D6WHW1_TRICA
tr|D6WI28|D6WI28_TRICA
tr|D6WI30|D6WI30_TRICA
tr|D6WIC1|D6WIC1_TRICA
tr|D6WIH9|D6WIH9_TRICA
tr|D6WIQ4|D6WIQ4_TRICA
tr|D6WIQ8|D6WIQ8_TRICA
tr|D6WIR6|D6WIR6_TRICA
tr|D6WIV7|D6WIV7_TRICA
tr|D6WIW8|D6WIW8_TRICA
tr|D6WIY9|D6WIY9_TRICA
tr|D6WJ60|D6WJ60_TRICA
tr|D6WJM6|D6WJM6_TRICA
tr|D6WJN0|D6WJN0_TRICA
tr|D6WK54|D6WK54_TRICA
tr|D6WK60|D6WK60_TRICA
tr|D6WKD2|D6WKD2_TRICA
tr|D6WKE0|D6WKE0_TRICA
tr|D6WKF4|D6WKF4_TRICA
tr|D6WKJ5|D6WKJ5_TRICA
tr|D6WKR3|D6WKR3_TRICA
tr|D6WL32|D6WL32_TRICA
tr|D6WL54|D6WL54_TRICA
tr|D6WL57|D6WL57_TRICA
tr|D6WL59|D6WL59_TRICA
tr|D6WLA8|D6WLA8_TRICA
tr|D6WLB9|D6WLB9_TRICA
tr|D6WLE0|D6WLE0_TRICA
tr|D6WLK1|D6WLK1_TRICA
tr|D6WLR0|D6WLR0_TRICA
tr|D6WLS7|D6WLS7_TRICA
tr|D6WLW3|D6WLW3_TRICA
tr|D6WLW5|D6WLW5_TRICA
tr|D6WM59|D6WM59_TRICA
tr|D6WNC5|D6WNC5_TRICA
tr|D6WNT3|D6WNT3_TRICA
tr|D6WP05|D6WP05_TRICA
tr|D6WPK5|D6WPK5_TRICA
tr|D6WPN3|D6WPN3_TRICA
tr|D6WQ21|D6WQ21_TRICA
tr|D6WQ47|D6WQ47_TRICA
tr|D6WQ67|D6WQ67_TRICA
tr|D6WQ84|D6WQ84_TRICA
tr|D6WQP8|D6WQP8_TRICA
tr|D6WR04|D6WR04_TRICA
tr|D6WR68|D6WR68_TRICA
tr|D6WRH8|D6WRH8_TRICA
tr|D6WRU3|D6WRU3_TRICA
tr|D6WSK4|D6WSK4_TRICA
tr|D6WSZ7|D6WSZ7_TRICA
tr|D6WTT3|D6WTT3_TRICA
tr|D6WTU3|D6WTU3_TRICA
tr|D6WTX4|D6WTX4_TRICA
tr|D6WTZ7|D6WTZ7_TRICA
tr|D6WU16|D6WU16_TRICA
tr|D6WU82|D6WU82_TRICA
tr|D6WV48|D6WV48_TRICA
tr|D6WVY6|D6WVY6_TRICA
tr|D6WW06|D6WW06_TRICA
tr|D6WWA9|D6WWA9_TRICA
tr|D6WWF6|D6WWF6_TRICA
tr|D6WWG1|D6WWG1_TRICA
tr|D6WWM2|D6WWM2_TRICA
tr|D6WXJ9|D6WXJ9_TRICA
tr|D6WY26|D6WY26_TRICA
tr|D6WYC5|D6WYC5_TRICA
tr|D6WYI1|D6WYI1_TRICA
tr|D6WYJ7|D6WYJ7_TRICA
tr|D6WYL6|D6WYL6_TRICA
tr|D6WYS7|D6WYS7_TRICA
tr|D6WZ05|D6WZ05_TRICA
tr|D6WZ19|D6WZ19_TRICA
tr|D6WZ63|D6WZ63_TRICA
tr|D6WZB4|D6WZB4_TRICA
tr|D6WZJ5|D6WZJ5_TRICA
tr|D6WZY0|D6WZY0_TRICA
tr|D6X0H7|D6X0H7_TRICA
tr|D6X0N7|D6X0N7_TRICA
tr|D6X0N9|D6X0N9_TRICA
tr|D6X0U1|D6X0U1_TRICA
tr|D6X0V7|D6X0V7_TRICA
tr|D6X173|D6X173_TRICA
tr|D6X1B8|D6X1B8_TRICA
tr|D6X1E0|D6X1E0_TRICA
tr|D6X1T1|D6X1T1_TRICA
tr|D6X253|D6X253_TRICA
tr|D6X254|D6X254_TRICA
tr|D6X2G3|D6X2G3_TRICA
tr|D6X2I1|D6X2I1_TRICA
tr|D6X2J0|D6X2J0_TRICA
tr|D6X2K3|D6X2K3_TRICA
tr|D6X2L3|D6X2L3_TRICA
tr|D6X2T6|D6X2T6_TRICA
tr|D6X324|D6X324_TRICA
tr|D6X3F7|D6X3F7_TRICA
tr|D6X3I2|D6X3I2_TRICA
tr|D6X3T4|D6X3T4_TRICA
tr|D6X402|D6X402_TRICA
tr|D6X447|D6X447_TRICA
tr|D6X4R5|D6X4R5_TRICA
tr|D6X4Z3|D6X4Z3_TRICA
tr|D6X543|D6X543_TRICA
tr|D6X554|D6X554_TRICA
tr|D7EHT2|D7EHT2_TRICA
tr|D7EHU8|D7EHU8_TRICA
tr|D7EI09|D7EI09_TRICA
tr|D7EIA3|D7EIA3_TRICA
tr|D7EIM1|D7EIM1_TRICA
tr|D7EIU9|D7EIU9_TRICA
tr|D7EJ89|D7EJ89_TRICA
tr|D7EJF5|D7EJF5_TRICA
tr|D7EJN8|D7EJN8_TRICA
tr|D7EJZ5|D7EJZ5_TRICA
tr|D7EK12|D7EK12_TRICA
tr|D7EK58|D7EK58_TRICA
tr|D7EKL9|D7EKL9_TRICA
tr|D7EL55|D7EL55_TRICA
