# Supplementary material for: Firefly genomes illuminate parallel origins of bioluminescence in beetles
Source: eLife. 2018 Oct 16;7:e36495. doi: 10.7554/eLife.36495 (PMC6191289; doi:10.7554/eLife.36495)
Supplement: Figure 2—source data 1. [file elife-36495-fig2-data1.zip › 5_way/[T._castaneum]_and_[D._melanogaster]_OGs.txt]

OG0000014
OG0000566
OG0000669
OG0001010
OG0001279
OG0001802
OG0003299
OG0003301
OG0003302
OG0003303
OG0007675
OG0009390
OG0009391
OG0009393
OG0009399
OG0009401
OG0010231
OG0010234
OG0010236
OG0010237
OG0010240
OG0010241
OG0010242
OG0010245
OG0010248
OG0010249
OG0010250
OG0010252
OG0010253
OG0010264
OG0010948
OG0010949
OG0010950
OG0010951
OG0010952
OG0010953
OG0010954
OG0010955
OG0010956
OG0010957
OG0010959
OG0010961
OG0010962
OG0010963
OG0010964
OG0010965
OG0010966
OG0010967
OG0010969
OG0010971
OG0010972
OG0010973
OG0010974
OG0010976
OG0010977
OG0010978
OG0010979
OG0010980
OG0010981
OG0010982
OG0010983
OG0010984
OG0010985
OG0010986
OG0010988
OG0010989
OG0010990
OG0010991
OG0010992
OG0010993
OG0010994
OG0010995
OG0010996
OG0010997
OG0010998
OG0010999
OG0011000
OG0011001
OG0011003
OG0011004
OG0011005
OG0011006
OG0011007
OG0011008
OG0011009
OG0011010
OG0011011
OG0011012
OG0011013
OG0011014
OG0011015
OG0011016
OG0011017
OG0011018
OG0011019
OG0011020
OG0011021
OG0011022
OG0011023
OG0011024
OG0011025
OG0011026
OG0011027
OG0011028
OG0011029
OG0011030
OG0011031
OG0011032
OG0011033
OG0011034
OG0011035
OG0011036
OG0011037
OG0011038
