# Supplementary material for: Firefly genomes illuminate parallel origins of bioluminescence in beetles
Source: eLife. 2018 Oct 16;7:e36495. doi: 10.7554/eLife.36495 (PMC6191289; doi:10.7554/eLife.36495)
Supplement: Figure 2—source data 1. [file elife-36495-fig2-data1.zip › 5_way/new_5_way.txt]

[A. lateralis]: OG0001582,OG0002472,OG0004684,OG0004740,OG0007859,OG0007977,OG0009447,OG0009452,OG0009536,OG0009598,OG0009657,OG0010341,OG0010387,OG0011070,OG0011071,OG0011072,OG0011073,OG0011074,OG0011075,OG0011076,OG0011077,OG0011078,OG0011079,OG0011080,OG0011081,OG0011082,OG0011083,OG0011084,OG0011085,OG0011086,OG0011087,OG0011088,OG0011089,OG0011090,OG0011091,OG0011092,OG0011093,OG0011094,OG0011095,OG0011096,OG0011097,OG0011098,OG0011099,OG0011100,OG0011101,OG0011102,OG0011103,OG0011104,OG0011105,OG0011106,OG0011107,OG0011108,OG0011109,OG0011110,OG0011111,OG0011112,OG0011113,OG0011114,OG0011115,OG0011116,OG0011117,OG0011118,OG0011119,OG0011120,OG0011121,OG0011122,OG0011123,OG0011124,OG0011125,OG0011126,OG0011127,OG0011128,OG0011129,OG0011130,OG0011131,OG0011132,OG0011133,OG0011134,OG0011135,OG0011136,OG0011137,OG0011138,OG0011139,OG0011140,OG0011141,OG0011142,OG0011143,OG0011144,OG0011145,OG0011146,OG0011147,OG0011148,OG0011149,OG0011150,OG0011151,OG0011152,OG0011153,OG0011154,OG0011155,OG0011156,OG0011157,OG0011158,OG0011159,OG0011160,OG0011161,OG0011162,OG0011163,OG0011164,OG0011165,OG0011166,OG0011167,OG0011168,OG0011169,OG0011170,OG0011171,OG0011172,OG0011173,OG0011174,OG0011175,OG0011176,OG0011177,OG0011178,OG0011179,OG0011180,OG0011181,OG0011182,OG0011183,OG0011184,OG0011185,OG0011186,OG0011187,OG0011188,OG0011189,OG0011190,OG0011191,OG0011192,OG0011193,OG0011194,OG0011195,OG0011196,OG0011197,OG0011198,OG0011199,OG0011200,OG0011201,OG0011202,OG0011203,OG0011204,OG0011205,OG0011206,OG0011207,OG0011208,OG0011209,OG0011210,OG0011211,OG0011212,OG0011213,OG0011214,OG0011215,OG0011216,OG0011217,OG0011218,OG0011219,OG0011220,OG0011221,OG0011222,OG0011223,OG0011224,OG0011225,OG0011226,OG0011227,OG0011228,OG0011229,OG0011230,OG0011231,OG0011232,OG0011233,OG0011234,OG0011235,OG0011236,OG0011237,OG0011238,OG0011239,OG0011240,OG0011241,OG0011242,OG0011243,OG0011244,OG0011245,OG0011246,OG0011247,OG0011248,OG0011249,OG0011250,OG0011251,OG0011252,OG0011253,OG0011254,OG0011255,OG0011256,OG0011257,OG0011258,OG0011259,OG0011260,OG0011261,OG0011262,OG0011263,OG0011264,OG0011265,OG0011266,OG0011267,OG0011268,OG0011269,OG0011270,OG0011271,OG0011272,OG0011273,OG0011274,OG0011275,OG0011276,OG0011277,OG0011278,OG0011279,OG0011280,OG0011281,OG0011282,OG0011283,OG0011284,OG0011285,OG0011286,OG0011287,OG0011288,OG0011289,OG0011290,OG0011291,OG0011292,OG0011293,OG0011294,OG0011295,OG0011296,OG0011297,OG0011298,OG0011299,OG0011300,OG0011301,OG0011302,OG0011303,OG0011304,OG0011305,OG0011306,OG0011307,OG0011308,OG0011309,OG0011310,OG0011311,OG0011312,OG0011313,OG0011314,OG0011315,OG0011316,OG0011317,OG0011318,OG0011319,OG0011320,OG0011321,OG0011322,OG0011323,OG0011324,OG0011325,OG0011326,OG0011327,OG0011328,OG0011329,OG0011330,OG0011331,OG0011332,OG0011333,OG0011334,OG0011335,OG0011336,OG0011337,OG0011338,OG0011339,OG0011340,OG0011341,OG0011342,OG0011343,OG0011344,OG0011345,OG0011346,OG0011347,OG0011348,OG0011349,OG0011350,OG0011351,OG0011352,OG0011353,OG0011354,OG0011355,OG0011356,OG0011357,OG0011358,OG0011359,OG0011360,OG0011361,OG0011362,OG0011363,OG0011364,OG0011365,OG0011366,OG0011367,OG0011368,OG0011369,OG0011370,OG0011371,OG0011372,OG0011373,OG0011374,OG0011375,OG0011376,OG0011377,OG0011378,OG0011379,OG0011380,OG0011381,OG0011382,OG0011383,OG0011384,OG0011385,OG0011386,OG0011387,OG0011388,OG0011389,OG0011390,OG0011391,OG0011392,OG0011393,OG0011394,OG0011395,OG0011396,OG0011397,OG0011398,OG0011399,OG0011400,OG0011401,OG0011402,OG0011403,OG0011404,OG0011405,OG0011406,OG0011407,OG0011408,OG0011409,OG0011410,OG0011411,OG0011412,OG0011413,OG0011414,OG0011415,OG0011416,OG0011417,OG0011418,OG0011419,OG0011420,OG0011421,OG0011422,OG0011423,OG0011424,OG0011425,OG0011426,OG0011427,OG0011428,OG0011429,OG0011430,OG0011431,OG0011432,OG0011433,OG0011434,OG0011435,OG0011436,OG0011437,OG0011438,OG0011439,OG0011440,OG0011441,OG0011442,OG0011443,OG0011444,OG0011445,OG0011446,OG0011447,OG0011448,OG0011449,OG0011450,OG0011451,OG0011452,OG0011453,OG0011454,OG0011455,OG0011456,OG0011457,OG0011458,OG0011459,OG0011460,OG0011461,OG0011462,OG0011463,OG0011464,OG0011465,OG0011466,OG0011467,OG0011468,OG0011469,OG0011470,OG0011471,OG0011472,OG0011473,OG0011474,OG0011475,OG0011476,OG0011477,OG0011478,OG0011479,OG0011480,OG0011481,OG0011482,OG0011483,OG0011484,OG0011485,OG0011486,OG0011487,OG0011488,OG0011489,OG0011490,OG0011491,OG0011492,OG0011493,OG0011494,OG0011495,OG0011496,OG0011497,OG0011498,OG0011499,OG0011500,OG0011501,OG0011502,OG0011503,OG0011504,OG0011505,OG0011506,OG0011507,OG0011508,OG0011509,OG0011510,OG0011511,OG0011512,OG0011513,OG0011514,OG0011515,OG0011516,OG0011517,OG0011518,OG0011519,OG0011520,OG0011521,OG0011522,OG0011523,OG0011524,OG0011525,OG0011526,OG0011527,OG0011528,OG0011529,OG0011530,OG0011531,OG0011532,OG0011533,OG0011534,OG0011535,OG0011536,OG0011537,OG0011538,OG0011539,OG0011540,OG0011541,OG0011542,OG0011543,OG0011544,OG0011545,OG0011546,OG0011547,OG0011548,OG0011549,OG0011550,OG0011551,OG0011552,OG0011553,OG0011554,OG0011555,OG0011556,OG0011557,OG0011558,OG0011559,OG0011560,OG0011561,OG0011562,OG0011563,OG0011564,OG0011565,OG0011566,OG0011567,OG0011568,OG0011569,OG0011570,OG0011571,OG0011572,OG0011573,OG0011574,OG0011575,OG0011576,OG0011577,OG0011578,OG0011579,OG0011580,OG0011581,OG0011582,OG0011583,OG0011584,OG0011585,OG0011586,OG0011587,OG0011588,OG0011589,OG0011590,OG0011591,OG0011592,OG0011593,OG0011594,OG0011595,OG0011596,OG0011597,OG0011598,OG0011599,OG0011600,OG0011601,OG0011602,OG0011603,OG0011604,OG0011605,OG0011606,OG0011607,OG0011608,OG0011609,OG0011610,OG0011611,OG0011612,OG0011613,OG0011614,OG0011615,OG0011616,OG0011617,OG0011618,OG0011619,OG0011620,OG0011621,OG0011622,OG0011623,OG0011624,OG0011625,OG0011626,OG0011627,OG0011628,OG0011629,OG0011630,OG0011631,OG0011632,OG0011633,OG0011634,OG0011635,OG0011636,OG0011637,OG0011638,OG0011639,OG0011640,OG0011641,OG0011642,OG0011643,OG0011644,OG0011645,OG0011646,OG0011647,OG0011648,OG0011649,OG0011650,OG0011651,OG0011652,OG0011653,OG0011654,OG0011655,OG0011656,OG0011657,OG0011658,OG0011659,OG0011660,OG0011661,OG0011662,OG0011663,OG0011664,OG0011665,OG0011666,OG0011667,OG0011668,OG0011669,OG0011670,OG0011671,OG0011672,OG0011673,OG0011674,OG0011675,OG0011676,OG0011677,OG0011678,OG0011679,OG0011680,OG0011681,OG0011682,OG0011683,OG0011684,OG0011685,OG0011686,OG0011687,OG0011688,OG0011689,OG0011690,OG0011691,OG0011692,OG0011693,OG0011694,OG0011695,OG0011696,OG0011697,OG0011698,OG0011699,OG0011700,OG0011701,OG0011702,OG0011703,OG0011704,OG0011705,OG0011706,OG0011707,OG0011708,OG0011709,OG0011710,OG0011711,OG0011712,OG0011713,OG0011714,OG0011715,OG0011716,OG0011717,OG0011718,OG0011719,OG0011720,OG0011721,OG0011722,OG0011723,OG0011724,OG0011725,OG0011726,OG0011727,OG0011728,OG0011729,OG0011730,OG0011731,OG0011732,OG0011733,OG0011734,OG0011735,OG0011736,OG0011737,OG0011738,OG0011739,OG0011740,OG0011741,OG0011742,OG0011743,OG0011744,OG0011745,OG0011746,OG0011747,OG0011748,OG0011749,OG0011750,OG0011751,OG0011752,OG0011753,OG0011754,OG0011755,OG0011756,OG0011757,OG0011758,OG0011759,OG0011760,OG0011761,OG0011762,OG0011763,OG0011764,OG0011765,OG0011766,OG0011767,OG0011768,OG0011769,OG0011770,OG0011771,OG0011772,OG0011773,OG0011774,OG0011775,OG0011776,OG0011777,OG0011778,OG0011779,OG0011780,OG0011781,OG0011782,OG0011783,OG0011784,OG0011785,OG0011786,OG0011787,OG0011788,OG0011789,OG0011790,OG0011791,OG0011792,OG0011793,OG0011794,OG0011795,OG0011796,OG0011797,OG0011798,OG0011799,OG0011800,OG0011801,OG0011802,OG0011803,OG0011804,OG0011805,OG0011806,OG0011807,OG0011808,OG0011809,OG0011810,OG0011811,OG0011812,OG0011813,OG0011814,OG0011815,OG0011816,OG0011817,OG0011818,OG0011819,OG0011820,OG0011821,OG0011822,OG0011823,OG0011824,OG0011825,OG0011826,OG0011827,OG0011828,OG0011829,OG0011830,OG0011831,OG0011832,OG0011833,OG0011834,OG0011835,OG0011836,OG0011837,OG0011838,OG0011839,OG0011840,OG0011841,OG0011842,OG0011843,OG0011844,OG0011845,OG0011846,OG0011847,OG0011848,OG0011849,OG0011850,OG0011851,OG0011852,OG0011853,OG0011854,OG0011855,OG0011856,OG0011857,OG0011858,OG0011859,OG0011860,OG0011861,OG0011862,OG0011863,OG0011864,OG0011865,OG0011866,OG0011867,OG0011868,OG0011869,OG0011870,OG0011871,OG0011872,OG0011873,OG0011874,OG0011875,OG0011876,OG0011877,OG0011878,OG0011879,OG0011880,OG0011881,OG0011882,OG0011883,OG0011884,OG0011885,OG0011886,OG0011887,OG0011888,OG0011889,OG0011890,OG0011891,OG0011892,OG0011893,OG0011894,OG0011895,OG0011896,OG0011897,OG0011898,OG0011899,OG0011900,OG0011901,OG0011902,OG0011903,OG0011904,OG0011905,OG0011906,OG0011907,OG0011908,OG0011909,OG0011910,OG0011911,OG0011912,OG0011913,OG0011914,OG0011915,OG0011916,OG0011917,OG0011918,OG0011919,OG0011920,OG0011921,OG0011922,OG0011923,OG0011924,OG0011925,OG0011926,OG0011927,OG0011928,OG0011929,OG0011930,OG0011931,OG0011932,OG0011933,OG0011934,OG0011935,OG0011936,OG0011937,OG0011938,OG0011939,OG0011940,OG0011941,OG0011942,OG0011943,OG0011944,OG0011945,OG0011946,OG0011947,OG0011948,OG0011949,OG0011950,OG0011951,OG0011952,OG0011953,OG0011954,OG0011955,OG0011956,OG0011957,OG0011958,OG0011959,OG0011960,OG0011961,OG0011962,OG0011963,OG0011964,OG0011965,OG0011966,OG0011967,OG0011968,OG0011969,OG0011970,OG0011971,OG0011972,OG0011973,OG0011974,OG0011975,OG0011976,OG0011977,OG0011978,OG0011979,OG0011980,OG0011981,OG0011982,OG0011983,OG0011984,OG0011985,OG0011986,OG0011987,OG0011988,OG0011989,OG0011990,OG0011991,OG0011992,OG0011993,OG0011994,OG0011995,OG0011996,OG0011997,OG0011998,OG0011999,OG0012000,OG0012001,OG0012002,OG0012003,OG0012004,OG0012005,OG0012006,OG0012007,OG0012008,OG0012009,OG0012010,OG0012011,OG0012012,OG0012013,OG0012014,OG0012015,OG0012016,OG0012017,OG0012018,OG0012019,OG0012020,OG0012021,OG0012022,OG0012023,OG0012024,OG0012025,OG0012026,OG0012027,OG0012028,OG0012029,OG0012030,OG0012031,OG0012032,OG0012033,OG0012034,OG0012035,OG0012036,OG0012037,OG0012038,OG0012039,OG0012040,OG0012041,OG0012042,OG0012043,OG0012044,OG0012045,OG0012046,OG0012047,OG0012048,OG0012049,OG0012050,OG0012051,OG0012052,OG0012053,OG0012054,OG0012055,OG0012056,OG0012057,OG0012058,OG0012059,OG0012060,OG0012061,OG0012062,OG0012063,OG0012064,OG0012065,OG0012066,OG0012067,OG0012068,OG0012069,OG0012070,OG0012071,OG0012072,OG0012073,OG0012074,OG0012075,OG0012076,OG0012077,OG0012078,OG0012079,OG0012080,OG0012081,OG0012082,OG0012083,OG0012084,OG0012085,OG0012086,OG0012087,OG0012088,OG0012089,OG0012090,OG0012091,OG0012092,OG0012093,OG0012094,OG0012095,OG0012096,OG0012097,OG0012098,OG0012099,OG0012100,OG0012101,OG0012102,OG0012103,OG0012104,OG0012105,OG0012106,OG0012107,OG0012108,OG0012109,OG0012110,OG0012111,OG0012112,OG0012113,OG0012114,OG0012115,OG0012116,OG0012117,OG0012118,OG0012119,OG0012120,OG0012121,OG0012122,OG0012123,OG0012124,OG0012125,OG0012126,OG0012127,OG0012128,OG0012129,OG0012130,OG0012131,OG0012132,OG0012133,OG0012134,OG0012135,OG0012136,OG0012137,OG0012138,OG0012139,OG0012140,OG0012141,OG0012142,OG0012143,OG0012144,OG0012145,OG0012146,OG0012147,OG0012148,OG0012149,OG0012150,OG0012151,OG0012152,OG0012153,OG0012154,OG0012155,OG0012156,OG0012157,OG0012158,OG0012159,OG0012160,OG0012161,OG0012162,OG0012163,OG0012164,OG0012165,OG0012166,OG0012167,OG0012168,OG0012169,OG0012170,OG0012171,OG0012172,OG0012173,OG0012174,OG0012175,OG0012176,OG0012177,OG0012178,OG0012179,OG0012180,OG0012181,OG0012182,OG0012183,OG0012184,OG0012185,OG0012186,OG0012187,OG0012188,OG0012189,OG0012190,OG0012191,OG0012192,OG0012193,OG0012194,OG0012195,OG0012196,OG0012197,OG0012198,OG0012199,OG0012200,OG0012201,OG0012202,OG0012203,OG0012204,OG0012205,OG0012206,OG0012207,OG0012208,OG0012209,OG0012210,OG0012211,OG0012212,OG0012213,OG0012214,OG0012215,OG0012216,OG0012217,OG0012218,OG0012219,OG0012220,OG0012221,OG0012222,OG0012223,OG0012224,OG0012225,OG0012226,OG0012227,OG0012228,OG0012229,OG0012230,OG0012231,OG0012232,OG0012233,OG0012234,OG0012235,OG0012236,OG0012237,OG0012238,OG0012239,OG0012240,OG0012241,OG0012242,OG0012243,OG0012244,OG0012245,OG0012246,OG0012247,OG0012248,OG0012249,OG0012250,OG0012251,OG0012252,OG0012253,OG0012254,OG0012255,OG0012256,OG0012257,OG0012258,OG0012259,OG0012260,OG0012261,OG0012262,OG0012263,OG0012264,OG0012265,OG0012266,OG0012267,OG0012268,OG0012269,OG0012270,OG0012271,OG0012272,OG0012273,OG0012274,OG0012275,OG0012276,OG0012277,OG0012278,OG0012279,OG0012280,OG0012281,OG0012282,OG0012283,OG0012284,OG0012285,OG0012286,OG0012287,OG0012288,OG0012289,OG0012290,OG0012291,OG0012292,OG0012293,OG0012294,OG0012295,OG0012296,OG0012297,OG0012298,OG0012299,OG0012300,OG0012301,OG0012302,OG0012303,OG0012304,OG0012305,OG0012306,OG0012307,OG0012308,OG0012309,OG0012310,OG0012311,OG0012312,OG0012313,OG0012314,OG0012315,OG0012316,OG0012317,OG0012318,OG0012319,OG0012320,OG0012321,OG0012322,OG0012323,OG0012324,OG0012325,OG0012326,OG0012327,OG0012328,OG0012329,OG0012330,OG0012331,OG0012332,OG0012333,OG0012334,OG0012335,OG0012336,OG0012337,OG0012338,OG0012339,OG0012340,OG0012341,OG0012342,OG0012343,OG0012344,OG0012345,OG0012346,OG0012347,OG0012348,OG0012349,OG0012350,OG0012351,OG0012352,OG0012353,OG0012354,OG0012355,OG0012356,OG0012357,OG0012358,OG0012359,OG0012360,OG0012361,OG0012362,OG0012363,OG0012364,OG0012365,OG0012366,OG0012367,OG0012368,OG0012369,OG0012370,OG0012371,OG0012372,OG0012373,OG0012374,OG0012375,OG0012376,OG0012377,OG0012378,OG0012379,OG0012380,OG0012381,OG0012382,OG0012383,OG0012384,OG0012385,OG0012386,OG0012387,OG0012388,OG0012389,OG0012390,OG0012391,OG0012392,OG0012393,OG0012394,OG0012395,OG0012396,OG0012397,OG0012398,OG0012399,OG0012400,OG0012401,OG0012402,OG0012403,OG0012404,OG0012405,OG0012406,OG0012407,OG0012408,OG0012409,OG0012410,OG0012411,OG0012412,OG0012413,OG0012414,OG0012415,OG0012416,OG0012417,OG0012418,OG0012419,OG0012420,OG0012421,OG0012422,OG0012423,OG0012424,OG0012425,OG0012426,OG0012427,OG0012428,OG0012429,OG0012430,OG0012431,OG0012432,OG0012433,OG0012434,OG0012435,OG0012436,OG0012437,OG0012438,OG0012439,OG0012440,OG0012441,OG0012442,OG0012443,OG0012444,OG0012445,OG0012446,OG0012447,OG0012448,OG0012449,OG0012450,OG0012451,OG0012452,OG0012453,OG0012454,OG0012455,OG0012456,OG0012457,OG0012458,OG0012459,OG0012460,OG0012461,OG0012462,OG0012463,OG0012464,OG0012465,OG0012466,OG0012467,OG0012468,OG0012469,OG0012470,OG0012471,OG0012472,OG0012473,OG0012474,OG0012475,OG0012476,OG0012477,OG0012478,OG0012479,OG0012480,OG0012481,OG0012482,OG0012483,OG0012484,OG0012485,OG0012486,OG0012487,OG0012488,OG0012489,OG0012490,OG0012491,OG0012492,OG0012493,OG0012494,OG0012495,OG0012496,OG0012497,OG0012498,OG0012499,OG0012500,OG0012501,OG0012502,OG0012503,OG0012504,OG0012505,OG0012506,OG0012507,OG0012508,OG0012509,OG0012510,OG0012511,OG0012512,OG0012513,OG0012514,OG0012515,OG0012516,OG0012517,OG0012518,OG0012519,OG0012520,OG0012521,OG0012522,OG0012523,OG0012524,OG0012525,OG0012526,OG0012527,OG0012528,OG0012529,OG0012530,OG0012531,OG0012532,OG0012533,OG0012534,OG0012535,OG0012536,OG0012537,OG0012538,OG0012539,OG0012540,OG0012541,OG0012542,OG0012543,OG0012544,OG0012545,OG0012546,OG0012547,OG0012548,OG0012549,OG0012550,OG0012551,OG0012552,OG0012553,OG0012554,OG0012555,OG0012556,OG0012557,OG0012558,OG0012559,OG0012560,OG0012561,OG0012562,OG0012563,OG0012564,OG0012565,OG0012566,OG0012567,OG0012568,OG0012569,OG0012570,OG0012571,OG0012572,OG0012573,OG0012574,OG0012575,OG0012576,OG0012577,OG0012578,OG0012579,OG0012580,OG0012581,OG0012582,OG0012583
[I. luminosus]: OG0000250,OG0000290,OG0000291,OG0000428,OG0000489,OG0000659,OG0000812,OG0001255,OG0001256,OG0001262,OG0001788,OG0001790,OG0003272,OG0003276,OG0007569,OG0007583,OG0007588,OG0007600,OG0009078,OG0009085,OG0009087,OG0009108,OG0009172,OG0009183,OG0009255,OG0009931,OG0009987,OG0010069,OG0010709,OG0012584,OG0012585,OG0012586,OG0012587,OG0012588,OG0012589,OG0012590,OG0012591,OG0012592,OG0012593,OG0012594,OG0012595,OG0012596,OG0012597,OG0012598,OG0012599,OG0012600,OG0012601,OG0012602,OG0012603,OG0012604,OG0012605,OG0012606,OG0012607,OG0012608,OG0012609,OG0012610,OG0012611,OG0012612,OG0012613,OG0012614,OG0012615,OG0012616,OG0012617,OG0012618,OG0012619,OG0012620,OG0012621,OG0012622,OG0012623,OG0012624,OG0012625,OG0012626,OG0012627,OG0012628,OG0012629,OG0012630,OG0012631,OG0012632,OG0012633,OG0012634,OG0012635,OG0012636,OG0012637,OG0012638,OG0012639,OG0012640,OG0012641,OG0012642,OG0012643,OG0012644,OG0012645,OG0012646,OG0012647,OG0012648,OG0012649,OG0012650,OG0012651,OG0012652,OG0012653,OG0012654,OG0012655,OG0012656,OG0012657,OG0012658,OG0012659,OG0012660,OG0012661,OG0012662,OG0012663,OG0012664,OG0012665,OG0012666,OG0012667,OG0012668,OG0012669,OG0012670,OG0012671,OG0012672,OG0012673,OG0012674,OG0012675,OG0012676,OG0012677,OG0012678,OG0012679,OG0012680,OG0012681,OG0012682,OG0012683,OG0012684,OG0012685,OG0012686,OG0012687,OG0012688,OG0012689,OG0012690,OG0012691,OG0012692,OG0012693,OG0012694,OG0012695,OG0012696,OG0012697,OG0012698,OG0012699,OG0012700,OG0012701,OG0012702,OG0012703,OG0012704,OG0012705,OG0012706,OG0012707,OG0012708,OG0012709,OG0012710,OG0012711,OG0012712,OG0012713,OG0012714,OG0012715,OG0012716,OG0012717,OG0012718,OG0012719,OG0012720,OG0012721,OG0012722,OG0012723,OG0012724,OG0012725,OG0012726,OG0012727,OG0012728,OG0012729,OG0012730,OG0012731,OG0012732,OG0012733,OG0012734,OG0012735,OG0012736,OG0012737,OG0012738,OG0012739,OG0012740,OG0012741,OG0012742,OG0012743,OG0012744,OG0012745,OG0012746,OG0012747,OG0012748,OG0012749,OG0012750,OG0012751,OG0012752,OG0012753,OG0012754,OG0012755,OG0012756,OG0012757,OG0012758,OG0012759,OG0012760,OG0012761,OG0012762,OG0012763,OG0012764,OG0012765,OG0012766,OG0012767,OG0012768,OG0012769,OG0012770,OG0012771,OG0012772,OG0012773,OG0012774,OG0012775,OG0012776,OG0012777,OG0012778,OG0012779,OG0012780,OG0012781,OG0012782,OG0012783,OG0012784,OG0012785,OG0012786,OG0012787,OG0012788,OG0012789,OG0012790,OG0012791,OG0012792,OG0012793,OG0012794,OG0012795,OG0012796,OG0012797,OG0012798,OG0012799,OG0012800,OG0012801,OG0012802,OG0012803,OG0012804,OG0012805,OG0012806,OG0012807,OG0012808,OG0012809,OG0012810,OG0012811,OG0012812,OG0012813,OG0012814,OG0012815,OG0012816,OG0012817,OG0012818,OG0012819,OG0012820,OG0012821,OG0012822,OG0012823,OG0012824,OG0012825,OG0012826,OG0012827,OG0012828,OG0012829,OG0012830,OG0012831,OG0012832,OG0012833,OG0012834,OG0012835,OG0012836,OG0012837,OG0012838,OG0012839,OG0012840,OG0012841,OG0012842,OG0012843,OG0012844,OG0012845,OG0012846,OG0012847,OG0012848,OG0012849,OG0012850,OG0012851,OG0012852,OG0012853,OG0012854,OG0012855,OG0012856,OG0012857,OG0012858,OG0012859,OG0012860,OG0012861,OG0012862,OG0012863,OG0012864,OG0012865,OG0012866,OG0012867,OG0012868,OG0012869,OG0012870,OG0012871,OG0012872,OG0012873,OG0012874,OG0012875,OG0012876,OG0012877,OG0012878,OG0012879,OG0012880,OG0012881,OG0012882,OG0012883,OG0012884,OG0012885,OG0012886,OG0012887,OG0012888,OG0012889,OG0012890,OG0012891,OG0012892,OG0012893,OG0012894,OG0012895,OG0012896,OG0012897,OG0012898,OG0012899,OG0012900,OG0012901,OG0012902,OG0012903,OG0012904,OG0012905,OG0012906,OG0012907,OG0012908,OG0012909,OG0012910,OG0012911,OG0012912,OG0012913,OG0012914,OG0012915,OG0012916,OG0012917,OG0012918,OG0012919,OG0012920,OG0012921,OG0012922,OG0012923,OG0012924,OG0012925,OG0012926,OG0012927,OG0012928,OG0012929,OG0012930,OG0012931,OG0012932,OG0012933,OG0012934,OG0012935,OG0012936,OG0012937,OG0012938,OG0012939,OG0012940,OG0012941,OG0012942,OG0012943,OG0012944,OG0012945,OG0012946,OG0012947,OG0012948,OG0012949,OG0012950,OG0012951,OG0012952,OG0012953,OG0012954,OG0012955,OG0012956,OG0012957,OG0012958,OG0012959,OG0012960,OG0012961,OG0012962,OG0012963,OG0012964,OG0012965,OG0012966,OG0012967,OG0012968,OG0012969,OG0012970,OG0012971,OG0012972,OG0012973,OG0012974,OG0012975,OG0012976,OG0012977,OG0012978,OG0012979,OG0012980,OG0012981,OG0012982,OG0012983,OG0012984,OG0012985,OG0012986,OG0012987,OG0012988,OG0012989,OG0012990,OG0012991,OG0012992,OG0012993,OG0012994,OG0012995,OG0012996,OG0012997,OG0012998,OG0012999,OG0013000,OG0013001,OG0013002,OG0013003,OG0013004,OG0013005,OG0013006,OG0013007,OG0013008,OG0013009,OG0013010,OG0013011,OG0013012,OG0013013,OG0013014,OG0013015,OG0013016,OG0013017,OG0013018,OG0013019,OG0013020,OG0013021,OG0013022,OG0013023,OG0013024,OG0013025,OG0013026,OG0013027,OG0013028,OG0013029,OG0013030,OG0013031,OG0013032,OG0013033,OG0013034,OG0013035,OG0013036,OG0013037,OG0013038,OG0013039,OG0013040,OG0013041,OG0013042,OG0013043,OG0013044,OG0013045,OG0013046,OG0013047,OG0013048,OG0013049,OG0013050,OG0013051,OG0013052,OG0013053,OG0013054,OG0013055,OG0013056,OG0013057,OG0013058,OG0013059,OG0013060,OG0013061,OG0013062,OG0013063,OG0013064,OG0013065,OG0013066,OG0013067,OG0013068,OG0013069,OG0013070,OG0013071,OG0013072,OG0013073,OG0013074,OG0013075,OG0013076,OG0013077,OG0013078,OG0013079,OG0013080,OG0013081,OG0013082,OG0013083,OG0013084,OG0013085,OG0013086,OG0013087,OG0013088,OG0013089,OG0013090,OG0013091,OG0013092,OG0013093,OG0013094,OG0013095,OG0013096,OG0013097,OG0013098,OG0013099,OG0013100,OG0013101,OG0013102,OG0013103,OG0013104,OG0013105,OG0013106,OG0013107,OG0013108,OG0013109,OG0013110,OG0013111,OG0013112,OG0013113,OG0013114,OG0013115,OG0013116,OG0013117,OG0013118,OG0013119,OG0013120,OG0013121,OG0013122,OG0013123,OG0013124,OG0013125,OG0013126,OG0013127,OG0013128,OG0013129,OG0013130,OG0013131,OG0013132,OG0013133,OG0013134,OG0013135,OG0013136,OG0013137,OG0013138,OG0013139,OG0013140,OG0013141,OG0013142,OG0013143,OG0013144,OG0013145,OG0013146,OG0013147,OG0013148,OG0013149,OG0013150,OG0013151,OG0013152,OG0013153,OG0013154,OG0013155,OG0013156,OG0013157,OG0013158,OG0013159,OG0013160,OG0013161,OG0013162,OG0013163,OG0013164,OG0013165,OG0013166,OG0013167,OG0013168,OG0013169,OG0013170,OG0013171,OG0013172,OG0013173,OG0013174,OG0013175,OG0013176,OG0013177,OG0013178,OG0013179,OG0013180,OG0013181,OG0013182,OG0013183,OG0013184,OG0013185,OG0013186,OG0013187,OG0013188,OG0013189,OG0013190,OG0013191,OG0013192,OG0013193,OG0013194,OG0013195,OG0013196,OG0013197,OG0013198,OG0013199,OG0013200,OG0013201,OG0013202,OG0013203,OG0013204,OG0013205,OG0013206,OG0013207,OG0013208,OG0013209,OG0013210,OG0013211,OG0013212,OG0013213,OG0013214,OG0013215,OG0013216,OG0013217,OG0013218,OG0013219,OG0013220,OG0013221,OG0013222,OG0013223,OG0013224,OG0013225,OG0013226,OG0013227,OG0013228,OG0013229,OG0013230,OG0013231,OG0013232,OG0013233,OG0013234,OG0013235,OG0013236,OG0013237,OG0013238,OG0013239,OG0013240,OG0013241,OG0013242,OG0013243,OG0013244,OG0013245,OG0013246,OG0013247,OG0013248,OG0013249,OG0013250,OG0013251,OG0013252,OG0013253,OG0013254,OG0013255,OG0013256,OG0013257,OG0013258,OG0013259,OG0013260,OG0013261,OG0013262,OG0013263,OG0013264,OG0013265,OG0013266,OG0013267,OG0013268,OG0013269,OG0013270,OG0013271,OG0013272,OG0013273,OG0013274,OG0013275,OG0013276,OG0013277,OG0013278,OG0013279,OG0013280,OG0013281,OG0013282,OG0013283,OG0013284,OG0013285,OG0013286,OG0013287,OG0013288,OG0013289,OG0013290,OG0013291,OG0013292,OG0013293,OG0013294,OG0013295,OG0013296,OG0013297,OG0013298,OG0013299,OG0013300,OG0013301,OG0013302,OG0013303,OG0013304,OG0013305,OG0013306,OG0013307,OG0013308,OG0013309,OG0013310,OG0013311,OG0013312,OG0013313,OG0013314,OG0013315,OG0013316,OG0013317,OG0013318,OG0013319,OG0013320,OG0013321,OG0013322,OG0013323,OG0013324,OG0013325,OG0013326,OG0013327,OG0013328,OG0013329,OG0013330,OG0013331,OG0013332,OG0013333,OG0013334,OG0013335,OG0013336,OG0013337,OG0013338,OG0013339,OG0013340,OG0013341,OG0013342,OG0013343,OG0013344,OG0013345,OG0013346,OG0013347,OG0013348,OG0013349,OG0013350,OG0013351,OG0013352,OG0013353,OG0013354,OG0013355,OG0013356,OG0013357,OG0013358,OG0013359,OG0013360,OG0013361,OG0013362,OG0013363,OG0013364,OG0013365,OG0013366,OG0013367,OG0013368,OG0013369,OG0013370,OG0013371,OG0013372,OG0013373,OG0013374,OG0013375,OG0013376,OG0013377,OG0013378,OG0013379,OG0013380,OG0013381,OG0013382,OG0013383,OG0013384,OG0013385,OG0013386,OG0013387,OG0013388,OG0013389,OG0013390,OG0013391,OG0013392,OG0013393,OG0013394,OG0013395,OG0013396,OG0013397,OG0013398,OG0013399,OG0013400,OG0013401,OG0013402,OG0013403,OG0013404,OG0013405,OG0013406,OG0013407,OG0013408,OG0013409,OG0013410,OG0013411,OG0013412,OG0013413,OG0013414,OG0013415,OG0013416,OG0013417,OG0013418,OG0013419,OG0013420,OG0013421,OG0013422,OG0013423,OG0013424,OG0013425,OG0013426,OG0013427,OG0013428,OG0013429,OG0013430,OG0013431,OG0013432,OG0013433,OG0013434,OG0013435,OG0013436,OG0013437,OG0013438,OG0013439,OG0013440,OG0013441,OG0013442,OG0013443,OG0013444,OG0013445,OG0013446,OG0013447,OG0013448,OG0013449,OG0013450,OG0013451,OG0013452,OG0013453,OG0013454,OG0013455,OG0013456,OG0013457,OG0013458,OG0013459,OG0013460,OG0013461,OG0013462,OG0013463,OG0013464,OG0013465,OG0013466,OG0013467,OG0013468,OG0013469,OG0013470,OG0013471,OG0013472,OG0013473,OG0013474,OG0013475,OG0013476,OG0013477,OG0013478,OG0013479,OG0013480,OG0013481,OG0013482,OG0013483,OG0013484,OG0013485,OG0013486,OG0013487,OG0013488,OG0013489,OG0013490,OG0013491,OG0013492,OG0013493,OG0013494,OG0013495,OG0013496,OG0013497,OG0013498,OG0013499,OG0013500,OG0013501,OG0013502,OG0013503,OG0013504,OG0013505,OG0013506,OG0013507,OG0013508,OG0013509,OG0013510,OG0013511,OG0013512,OG0013513,OG0013514,OG0013515,OG0013516,OG0013517,OG0013518,OG0013519,OG0013520,OG0013521,OG0013522,OG0013523,OG0013524,OG0013525,OG0013526,OG0013527,OG0013528,OG0013529,OG0013530,OG0013531,OG0013532,OG0013533,OG0013534,OG0013535,OG0013536,OG0013537,OG0013538,OG0013539,OG0013540,OG0013541,OG0013542,OG0013543,OG0013544,OG0013545,OG0013546,OG0013547,OG0013548,OG0013549,OG0013550,OG0013551,OG0013552,OG0013553,OG0013554,OG0013555,OG0013556,OG0013557,OG0013558,OG0013559,OG0013560,OG0013561,OG0013562,OG0013563,OG0013564,OG0013565,OG0013566,OG0013567,OG0013568,OG0013569,OG0013570,OG0013571,OG0013572,OG0013573,OG0013574,OG0013575,OG0013576,OG0013577,OG0013578,OG0013579,OG0013580,OG0013581,OG0013582,OG0013583,OG0013584,OG0013585,OG0013586,OG0013587,OG0013588,OG0013589,OG0013590,OG0013591,OG0013592,OG0013593,OG0013594,OG0013595,OG0013596,OG0013597,OG0013598,OG0013599,OG0013600,OG0013601,OG0013602,OG0013603,OG0013604,OG0013605,OG0013606,OG0013607,OG0013608,OG0013609,OG0013610,OG0013611,OG0013612,OG0013613,OG0013614,OG0013615,OG0013616,OG0013617,OG0013618,OG0013619,OG0013620,OG0013621,OG0013622,OG0013623,OG0013624,OG0013625,OG0013626,OG0013627,OG0013628,OG0013629,OG0013630,OG0013631,OG0013632,OG0013633,OG0013634,OG0013635,OG0013636,OG0013637,OG0013638,OG0013639,OG0013640,OG0013641,OG0013642,OG0013643,OG0013644,OG0013645,OG0013646,OG0013647,OG0013648,OG0013649,OG0013650,OG0013651,OG0013652,OG0013653,OG0013654,OG0013655,OG0013656,OG0013657,OG0013658,OG0013659,OG0013660,OG0013661,OG0013662,OG0013663,OG0013664,OG0013665,OG0013666,OG0013667,OG0013668,OG0013669,OG0013670,OG0013671,OG0013672,OG0013673,OG0013674,OG0013675,OG0013676,OG0013677,OG0013678,OG0013679,OG0013680,OG0013681,OG0013682,OG0013683,OG0013684,OG0013685,OG0013686,OG0013687,OG0013688,OG0013689,OG0013690,OG0013691,OG0013692,OG0013693,OG0013694,OG0013695,OG0013696,OG0013697,OG0013698,OG0013699,OG0013700,OG0013701,OG0013702,OG0013703,OG0013704,OG0013705,OG0013706,OG0013707,OG0013708,OG0013709,OG0013710,OG0013711,OG0013712,OG0013713,OG0013714,OG0013715,OG0013716,OG0013717,OG0013718,OG0013719,OG0013720,OG0013721,OG0013722,OG0013723,OG0013724,OG0013725,OG0013726,OG0013727,OG0013728,OG0013729,OG0013730,OG0013731,OG0013732,OG0013733,OG0013734,OG0013735,OG0013736,OG0013737,OG0013738,OG0013739,OG0013740,OG0013741,OG0013742,OG0013743,OG0013744,OG0013745,OG0013746,OG0013747,OG0013748,OG0013749,OG0013750,OG0013751,OG0013752,OG0013753,OG0013754,OG0013755,OG0013756,OG0013757,OG0013758,OG0013759,OG0013760,OG0013761,OG0013762,OG0013763,OG0013764,OG0013765,OG0013766,OG0013767,OG0013768,OG0013769,OG0013770,OG0013771,OG0013772,OG0013773,OG0013774,OG0013775,OG0013776,OG0013777,OG0013778,OG0013779,OG0013780,OG0013781,OG0013782,OG0013783,OG0013784,OG0013785,OG0013786,OG0013787,OG0013788,OG0013789,OG0013790,OG0013791,OG0013792,OG0013793,OG0013794,OG0013795,OG0013796,OG0013797,OG0013798,OG0013799,OG0013800,OG0013801,OG0013802,OG0013803,OG0013804,OG0013805,OG0013806,OG0013807,OG0013808,OG0013809,OG0013810,OG0013811,OG0013812,OG0013813,OG0013814,OG0013815,OG0013816,OG0013817,OG0013818,OG0013819,OG0013820,OG0013821,OG0013822,OG0013823,OG0013824,OG0013825,OG0013826,OG0013827,OG0013828,OG0013829,OG0013830,OG0013831,OG0013832,OG0013833,OG0013834,OG0013835,OG0013836,OG0013837,OG0013838,OG0013839,OG0013840,OG0013841,OG0013842,OG0013843,OG0013844,OG0013845,OG0013846,OG0013847,OG0013848,OG0013849,OG0013850,OG0013851,OG0013852,OG0013853,OG0013854,OG0013855,OG0013856,OG0013857,OG0013858,OG0013859,OG0013860,OG0013861,OG0013862,OG0013863,OG0013864,OG0013865,OG0013866,OG0013867,OG0013868,OG0013869,OG0013870,OG0013871,OG0013872,OG0013873,OG0013874,OG0013875,OG0013876,OG0013877,OG0013878,OG0013879,OG0013880,OG0013881,OG0013882,OG0013883,OG0013884,OG0013885,OG0013886,OG0013887,OG0013888,OG0013889,OG0013890,OG0013891,OG0013892,OG0013893,OG0013894,OG0013895,OG0013896,OG0013897,OG0013898,OG0013899,OG0013900,OG0013901,OG0013902,OG0013903,OG0013904,OG0013905,OG0013906,OG0013907,OG0013908,OG0013909,OG0013910,OG0013911,OG0013912,OG0013913,OG0013914,OG0013915,OG0013916,OG0013917,OG0013918,OG0013919,OG0013920,OG0013921,OG0013922,OG0013923,OG0013924,OG0013925,OG0013926,OG0013927,OG0013928,OG0013929,OG0013930,OG0013931,OG0013932,OG0013933,OG0013934,OG0013935,OG0013936,OG0013937,OG0013938,OG0013939,OG0013940,OG0013941,OG0013942,OG0013943,OG0013944,OG0013945,OG0013946,OG0013947,OG0013948,OG0013949,OG0013950,OG0013951,OG0013952,OG0013953,OG0013954,OG0013955,OG0013956,OG0013957,OG0013958,OG0013959,OG0013960,OG0013961,OG0013962,OG0013963,OG0013964,OG0013965,OG0013966,OG0013967,OG0013968,OG0013969,OG0013970,OG0013971,OG0013972,OG0013973,OG0013974,OG0013975,OG0013976,OG0013977,OG0013978,OG0013979,OG0013980,OG0013981,OG0013982,OG0013983,OG0013984,OG0013985,OG0013986,OG0013987,OG0013988,OG0013989,OG0013990,OG0013991,OG0013992,OG0013993,OG0013994,OG0013995,OG0013996,OG0013997,OG0013998,OG0013999,OG0014000,OG0014001,OG0014002,OG0014003,OG0014004,OG0014005,OG0014006,OG0014007,OG0014008,OG0014009,OG0014010,OG0014011,OG0014012,OG0014013,OG0014014,OG0014015,OG0014016,OG0014017,OG0014018,OG0014019,OG0014020,OG0014021,OG0014022,OG0014023,OG0014024,OG0014025,OG0014026,OG0014027,OG0014028,OG0014029,OG0014030,OG0014031,OG0014032,OG0014033,OG0014034,OG0014035,OG0014036,OG0014037,OG0014038,OG0014039,OG0014040,OG0014041,OG0014042,OG0014043,OG0014044,OG0014045,OG0014046,OG0014047,OG0014048,OG0014049,OG0014050,OG0014051,OG0014052,OG0014053,OG0014054,OG0014055,OG0014056,OG0014057,OG0014058,OG0014059,OG0014060,OG0014061,OG0014062,OG0014063,OG0014064,OG0014065,OG0014066,OG0014067,OG0014068,OG0014069,OG0014070,OG0014071,OG0014072,OG0014073,OG0014074,OG0014075,OG0014076,OG0014077,OG0014078,OG0014079,OG0014080,OG0014081,OG0014082,OG0014083,OG0014084,OG0014085,OG0014086,OG0014087,OG0014088,OG0014089,OG0014090,OG0014091,OG0014092,OG0014093,OG0014094,OG0014095,OG0014096,OG0014097,OG0014098,OG0014099,OG0014100,OG0014101,OG0014102,OG0014103,OG0014104,OG0014105,OG0014106,OG0014107,OG0014108,OG0014109,OG0014110,OG0014111,OG0014112,OG0014113,OG0014114,OG0014115,OG0014116,OG0014117,OG0014118,OG0014119,OG0014120,OG0014121,OG0014122,OG0014123,OG0014124,OG0014125,OG0014126,OG0014127,OG0014128,OG0014129,OG0014130,OG0014131,OG0014132,OG0014133,OG0014134,OG0014135,OG0014136,OG0014137,OG0014138,OG0014139,OG0014140,OG0014141,OG0014142,OG0014143,OG0014144,OG0014145,OG0014146,OG0014147,OG0014148,OG0014149,OG0014150,OG0014151,OG0014152,OG0014153,OG0014154,OG0014155,OG0014156,OG0014157,OG0014158,OG0014159,OG0014160,OG0014161,OG0014162,OG0014163,OG0014164,OG0014165,OG0014166,OG0014167,OG0014168,OG0014169,OG0014170,OG0014171,OG0014172,OG0014173,OG0014174,OG0014175,OG0014176,OG0014177,OG0014178,OG0014179,OG0014180,OG0014181,OG0014182,OG0014183,OG0014184,OG0014185,OG0014186,OG0014187,OG0014188,OG0014189,OG0014190,OG0014191,OG0014192,OG0014193,OG0014194,OG0014195,OG0014196,OG0014197,OG0014198,OG0014199,OG0014200,OG0014201,OG0014202,OG0014203,OG0014204,OG0014205,OG0014206,OG0014207,OG0014208,OG0014209,OG0014210,OG0014211,OG0014212,OG0014213,OG0014214,OG0014215,OG0014216,OG0014217,OG0014218,OG0014219,OG0014220,OG0014221,OG0014222,OG0014223,OG0014224,OG0014225,OG0014226,OG0014227,OG0014228,OG0014229,OG0014230,OG0014231,OG0014232,OG0014233,OG0014234,OG0014235,OG0014236,OG0014237,OG0014238,OG0014239,OG0014240,OG0014241,OG0014242,OG0014243,OG0014244,OG0014245,OG0014246,OG0014247,OG0014248,OG0014249,OG0014250,OG0014251,OG0014252,OG0014253,OG0014254,OG0014255,OG0014256,OG0014257,OG0014258,OG0014259,OG0014260,OG0014261,OG0014262,OG0014263,OG0014264,OG0014265,OG0014266,OG0014267,OG0014268,OG0014269,OG0014270,OG0014271,OG0014272,OG0014273,OG0014274,OG0014275,OG0014276,OG0014277,OG0014278,OG0014279,OG0014280,OG0014281,OG0014282,OG0014283,OG0014284,OG0014285,OG0014286,OG0014287,OG0014288,OG0014289,OG0014290,OG0014291,OG0014292,OG0014293,OG0014294,OG0014295,OG0014296,OG0014297,OG0014298,OG0014299,OG0014300,OG0014301,OG0014302,OG0014303,OG0014304,OG0014305,OG0014306,OG0014307,OG0014308,OG0014309,OG0014310,OG0014311,OG0014312,OG0014313,OG0014314,OG0014315,OG0014316,OG0014317,OG0014318,OG0014319,OG0014320,OG0014321,OG0014322,OG0014323,OG0014324,OG0014325,OG0014326,OG0014327,OG0014328,OG0014329,OG0014330,OG0014331,OG0014332,OG0014333,OG0014334,OG0014335,OG0014336,OG0014337,OG0014338,OG0014339,OG0014340,OG0014341,OG0014342,OG0014343,OG0014344,OG0014345,OG0014346,OG0014347,OG0014348,OG0014349,OG0014350,OG0014351,OG0014352,OG0014353,OG0014354,OG0014355,OG0014356,OG0014357,OG0014358,OG0014359,OG0014360,OG0014361,OG0014362,OG0014363,OG0014364,OG0014365,OG0014366,OG0014367,OG0014368,OG0014369,OG0014370,OG0014371,OG0014372,OG0014373,OG0014374,OG0014375,OG0014376,OG0014377,OG0014378,OG0014379,OG0014380,OG0014381,OG0014382,OG0014383,OG0014384,OG0014385,OG0014386,OG0014387,OG0014388,OG0014389,OG0014390,OG0014391,OG0014392,OG0014393,OG0014394,OG0014395,OG0014396,OG0014397,OG0014398,OG0014399,OG0014400,OG0014401,OG0014402,OG0014403,OG0014404,OG0014405,OG0014406,OG0014407,OG0014408,OG0014409,OG0014410,OG0014411,OG0014412,OG0014413,OG0014414,OG0014415,OG0014416,OG0014417,OG0014418,OG0014419,OG0014420,OG0014421,OG0014422,OG0014423,OG0014424,OG0014425,OG0014426,OG0014427,OG0014428,OG0014429,OG0014430,OG0014431,OG0014432,OG0014433,OG0014434,OG0014435,OG0014436,OG0014437,OG0014438,OG0014439,OG0014440,OG0014441,OG0014442,OG0014443,OG0014444,OG0014445,OG0014446,OG0014447,OG0014448,OG0014449,OG0014450,OG0014451,OG0014452,OG0014453,OG0014454,OG0014455,OG0014456,OG0014457,OG0014458,OG0014459,OG0014460,OG0014461,OG0014462,OG0014463,OG0014464,OG0014465,OG0014466,OG0014467,OG0014468,OG0014469,OG0014470,OG0014471,OG0014472,OG0014473,OG0014474,OG0014475,OG0014476,OG0014477,OG0014478,OG0014479,OG0014480,OG0014481,OG0014482,OG0014483,OG0014484,OG0014485,OG0014486,OG0014487,OG0014488,OG0014489,OG0014490,OG0014491,OG0014492,OG0014493,OG0014494,OG0014495,OG0014496,OG0014497,OG0014498,OG0014499,OG0014500,OG0014501,OG0014502,OG0014503,OG0014504,OG0014505,OG0014506,OG0014507,OG0014508,OG0014509,OG0014510,OG0014511,OG0014512,OG0014513,OG0014514,OG0014515,OG0014516,OG0014517,OG0014518,OG0014519,OG0014520,OG0014521,OG0014522,OG0014523,OG0014524,OG0014525,OG0014526,OG0014527,OG0014528,OG0014529,OG0014530,OG0014531,OG0014532,OG0014533,OG0014534,OG0014535,OG0014536,OG0014537,OG0014538,OG0014539,OG0014540,OG0014541,OG0014542,OG0014543,OG0014544,OG0014545,OG0014546,OG0014547,OG0014548,OG0014549,OG0014550,OG0014551,OG0014552,OG0014553,OG0014554,OG0014555,OG0014556,OG0014557,OG0014558,OG0014559,OG0014560,OG0014561,OG0014562,OG0014563,OG0014564,OG0014565,OG0014566,OG0014567,OG0014568,OG0014569,OG0014570,OG0014571,OG0014572,OG0014573,OG0014574,OG0014575,OG0014576,OG0014577,OG0014578,OG0014579,OG0014580,OG0014581,OG0014582,OG0014583,OG0014584,OG0014585,OG0014586,OG0014587,OG0014588,OG0014589,OG0014590,OG0014591,OG0014592,OG0014593,OG0014594,OG0014595,OG0014596,OG0014597,OG0014598,OG0014599,OG0014600,OG0014601,OG0014602,OG0014603,OG0014604,OG0014605,OG0014606,OG0014607,OG0014608,OG0014609,OG0014610,OG0014611,OG0014612,OG0014613,OG0014614,OG0014615,OG0014616,OG0014617,OG0014618,OG0014619,OG0014620,OG0014621,OG0014622,OG0014623,OG0014624,OG0014625,OG0014626,OG0014627,OG0014628,OG0014629,OG0014630,OG0014631,OG0014632,OG0014633,OG0014634,OG0014635,OG0014636,OG0014637,OG0014638,OG0014639,OG0014640,OG0014641,OG0014642,OG0014643,OG0014644,OG0014645,OG0014646,OG0014647,OG0014648,OG0014649,OG0014650,OG0014651,OG0014652,OG0014653,OG0014654,OG0014655,OG0014656,OG0014657,OG0014658,OG0014659,OG0014660,OG0014661,OG0014662,OG0014663,OG0014664,OG0014665,OG0014666,OG0014667,OG0014668,OG0014669,OG0014670,OG0014671,OG0014672,OG0014673,OG0014674,OG0014675,OG0014676,OG0014677,OG0014678,OG0014679,OG0014680,OG0014681,OG0014682,OG0014683,OG0014684,OG0014685,OG0014686,OG0014687,OG0014688,OG0014689,OG0014690,OG0014691,OG0014692,OG0014693,OG0014694,OG0014695,OG0014696,OG0014697,OG0014698,OG0014699,OG0014700,OG0014701,OG0014702,OG0014703,OG0014704,OG0014705,OG0014706,OG0014707,OG0014708,OG0014709,OG0014710,OG0014711,OG0014712,OG0014713,OG0014714,OG0014715,OG0014716,OG0014717,OG0014718,OG0014719,OG0014720,OG0014721,OG0014722,OG0014723,OG0014724,OG0014725,OG0014726,OG0014727,OG0014728,OG0014729,OG0014730,OG0014731,OG0014732,OG0014733,OG0014734,OG0014735,OG0014736,OG0014737,OG0014738,OG0014739,OG0014740,OG0014741,OG0014742,OG0014743,OG0014744,OG0014745,OG0014746,OG0014747,OG0014748,OG0014749,OG0014750,OG0014751,OG0014752,OG0014753,OG0014754,OG0014755,OG0014756,OG0014757,OG0014758,OG0014759,OG0014760,OG0014761,OG0014762,OG0014763,OG0014764,OG0014765,OG0014766,OG0014767,OG0014768,OG0014769,OG0014770,OG0014771,OG0014772,OG0014773,OG0014774,OG0014775,OG0014776,OG0014777,OG0014778,OG0014779,OG0014780,OG0014781,OG0014782,OG0014783,OG0014784,OG0014785,OG0014786,OG0014787,OG0014788,OG0014789,OG0014790,OG0014791,OG0014792,OG0014793,OG0014794,OG0014795,OG0014796,OG0014797,OG0014798,OG0014799,OG0014800,OG0014801,OG0014802,OG0014803,OG0014804,OG0014805,OG0014806,OG0014807,OG0014808,OG0014809,OG0014810,OG0014811,OG0014812,OG0014813,OG0014814,OG0014815,OG0014816,OG0014817,OG0014818,OG0014819,OG0014820,OG0014821,OG0014822,OG0014823,OG0014824,OG0014825,OG0014826,OG0014827,OG0014828,OG0014829,OG0014830,OG0014831,OG0014832,OG0014833,OG0014834,OG0014835,OG0014836,OG0014837,OG0014838,OG0014839,OG0014840,OG0014841,OG0014842,OG0014843,OG0014844,OG0014845,OG0014846,OG0014847,OG0014848,OG0014849,OG0014850,OG0014851,OG0014852,OG0014853,OG0014854,OG0014855,OG0014856,OG0014857,OG0014858,OG0014859,OG0014860,OG0014861,OG0014862,OG0014863,OG0014864,OG0014865,OG0014866,OG0014867,OG0014868,OG0014869,OG0014870,OG0014871,OG0014872,OG0014873,OG0014874,OG0014875,OG0014876,OG0014877,OG0014878,OG0014879,OG0014880,OG0014881,OG0014882,OG0014883,OG0014884,OG0014885,OG0014886,OG0014887,OG0014888,OG0014889,OG0014890,OG0014891,OG0014892,OG0014893,OG0014894,OG0014895,OG0014896,OG0014897,OG0014898,OG0014899,OG0014900,OG0014901,OG0014902,OG0014903,OG0014904,OG0014905,OG0014906,OG0014907,OG0014908,OG0014909,OG0014910,OG0014911,OG0014912,OG0014913,OG0014914,OG0014915,OG0014916,OG0014917,OG0014918,OG0014919,OG0014920,OG0014921,OG0014922,OG0014923,OG0014924,OG0014925,OG0014926,OG0014927,OG0014928,OG0014929,OG0014930,OG0014931,OG0014932,OG0014933,OG0014934,OG0014935,OG0014936,OG0014937,OG0014938,OG0014939,OG0014940,OG0014941,OG0014942,OG0014943,OG0014944,OG0014945,OG0014946,OG0014947,OG0014948,OG0014949,OG0014950,OG0014951,OG0014952,OG0014953,OG0014954,OG0014955,OG0014956,OG0014957,OG0014958,OG0014959,OG0014960,OG0014961,OG0014962,OG0014963,OG0014964,OG0014965,OG0014966,OG0014967,OG0014968,OG0014969,OG0014970,OG0014971,OG0014972,OG0014973,OG0014974,OG0014975,OG0014976,OG0014977,OG0014978,OG0014979,OG0014980,OG0014981,OG0014982,OG0014983,OG0014984,OG0014985,OG0014986,OG0014987,OG0014988,OG0014989,OG0014990,OG0014991,OG0014992,OG0014993,OG0014994,OG0014995,OG0014996,OG0014997,OG0014998,OG0014999,OG0015000,OG0015001,OG0015002,OG0015003,OG0015004,OG0015005,OG0015006,OG0015007,OG0015008,OG0015009,OG0015010,OG0015011,OG0015012,OG0015013,OG0015014,OG0015015,OG0015016,OG0015017,OG0015018,OG0015019,OG0015020,OG0015021,OG0015022,OG0015023,OG0015024,OG0015025,OG0015026,OG0015027,OG0015028,OG0015029,OG0015030,OG0015031,OG0015032,OG0015033,OG0015034,OG0015035,OG0015036,OG0015037,OG0015038,OG0015039,OG0015040,OG0015041,OG0015042,OG0015043,OG0015044,OG0015045,OG0015046,OG0015047,OG0015048,OG0015049,OG0015050,OG0015051,OG0015052,OG0015053,OG0015054,OG0015055,OG0015056,OG0015057,OG0015058,OG0015059,OG0015060,OG0015061,OG0015062,OG0015063,OG0015064,OG0015065,OG0015066,OG0015067,OG0015068,OG0015069,OG0015070,OG0015071,OG0015072,OG0015073,OG0015074,OG0015075,OG0015076,OG0015077,OG0015078,OG0015079,OG0015080,OG0015081,OG0015082,OG0015083,OG0015084,OG0015085,OG0015086,OG0015087,OG0015088,OG0015089,OG0015090,OG0015091,OG0015092,OG0015093,OG0015094,OG0015095,OG0015096,OG0015097,OG0015098,OG0015099,OG0015100,OG0015101,OG0015102,OG0015103,OG0015104,OG0015105,OG0015106,OG0015107,OG0015108,OG0015109,OG0015110,OG0015111,OG0015112,OG0015113,OG0015114,OG0015115,OG0015116,OG0015117,OG0015118,OG0015119,OG0015120,OG0015121,OG0015122,OG0015123,OG0015124,OG0015125,OG0015126,OG0015127,OG0015128,OG0015129,OG0015130,OG0015131,OG0015132,OG0015133,OG0015134,OG0015135,OG0015136,OG0015137,OG0015138,OG0015139,OG0015140,OG0015141,OG0015142,OG0015143,OG0015144,OG0015145,OG0015146,OG0015147,OG0015148,OG0015149,OG0015150,OG0015151,OG0015152,OG0015153,OG0015154,OG0015155,OG0015156,OG0015157,OG0015158,OG0015159,OG0015160,OG0015161,OG0015162,OG0015163,OG0015164,OG0015165,OG0015166,OG0015167,OG0015168,OG0015169,OG0015170,OG0015171,OG0015172,OG0015173,OG0015174,OG0015175,OG0015176,OG0015177,OG0015178,OG0015179,OG0015180,OG0015181,OG0015182,OG0015183,OG0015184,OG0015185,OG0015186,OG0015187,OG0015188,OG0015189,OG0015190,OG0015191,OG0015192,OG0015193,OG0015194,OG0015195,OG0015196,OG0015197,OG0015198,OG0015199,OG0015200,OG0015201,OG0015202,OG0015203,OG0015204,OG0015205,OG0015206,OG0015207,OG0015208,OG0015209,OG0015210,OG0015211,OG0015212,OG0015213,OG0015214,OG0015215,OG0015216,OG0015217,OG0015218,OG0015219,OG0015220,OG0015221,OG0015222,OG0015223,OG0015224,OG0015225,OG0015226,OG0015227,OG0015228,OG0015229,OG0015230,OG0015231,OG0015232,OG0015233,OG0015234,OG0015235,OG0015236,OG0015237,OG0015238,OG0015239,OG0015240,OG0015241,OG0015242,OG0015243,OG0015244,OG0015245,OG0015246,OG0015247,OG0015248,OG0015249,OG0015250,OG0015251,OG0015252,OG0015253,OG0015254,OG0015255,OG0015256,OG0015257,OG0015258,OG0015259,OG0015260,OG0015261,OG0015262,OG0015263,OG0015264,OG0015265,OG0015266,OG0015267,OG0015268,OG0015269,OG0015270,OG0015271,OG0015272,OG0015273,OG0015274,OG0015275,OG0015276,OG0015277,OG0015278,OG0015279,OG0015280,OG0015281,OG0015282,OG0015283,OG0015284,OG0015285,OG0015286,OG0015287,OG0015288,OG0015289,OG0015290,OG0015291,OG0015292,OG0015293,OG0015294,OG0015295,OG0015296,OG0015297,OG0015298,OG0015299,OG0015300,OG0015301,OG0015302,OG0015303,OG0015304,OG0015305,OG0015306,OG0015307,OG0015308,OG0015309,OG0015310,OG0015311,OG0015312,OG0015313,OG0015314,OG0015315,OG0015316,OG0015317,OG0015318,OG0015319,OG0015320,OG0015321,OG0015322,OG0015323,OG0015324,OG0015325,OG0015326,OG0015327,OG0015328,OG0015329,OG0015330,OG0015331,OG0015332,OG0015333,OG0015334,OG0015335,OG0015336,OG0015337,OG0015338,OG0015339,OG0015340,OG0015341,OG0015342,OG0015343,OG0015344,OG0015345,OG0015346,OG0015347,OG0015348,OG0015349,OG0015350,OG0015351,OG0015352,OG0015353,OG0015354,OG0015355,OG0015356,OG0015357,OG0015358,OG0015359,OG0015360,OG0015361,OG0015362,OG0015363,OG0015364,OG0015365,OG0015366,OG0015367,OG0015368,OG0015369,OG0015370,OG0015371,OG0015372,OG0015373,OG0015374,OG0015375,OG0015376,OG0015377,OG0015378,OG0015379,OG0015380,OG0015381,OG0015382,OG0015383,OG0015384,OG0015385,OG0015386,OG0015387,OG0015388,OG0015389,OG0015390,OG0015391,OG0015392,OG0015393,OG0015394,OG0015395,OG0015396,OG0015397,OG0015398,OG0015399,OG0015400,OG0015401,OG0015402,OG0015403,OG0015404,OG0015405,OG0015406,OG0015407,OG0015408,OG0015409,OG0015410,OG0015411,OG0015412,OG0015413,OG0015414,OG0015415,OG0015416,OG0015417,OG0015418,OG0015419,OG0015420,OG0015421,OG0015422,OG0015423,OG0015424,OG0015425,OG0015426,OG0015427,OG0015428,OG0015429,OG0015430,OG0015431,OG0015432,OG0015433,OG0015434,OG0015435,OG0015436,OG0015437,OG0015438,OG0015439,OG0015440,OG0015441,OG0015442,OG0015443,OG0015444,OG0015445,OG0015446,OG0015447,OG0015448,OG0015449,OG0015450,OG0015451,OG0015452,OG0015453,OG0015454,OG0015455,OG0015456,OG0015457,OG0015458,OG0015459,OG0015460,OG0015461,OG0015462,OG0015463,OG0015464,OG0015465,OG0015466,OG0015467,OG0015468,OG0015469,OG0015470,OG0015471,OG0015472,OG0015473,OG0015474,OG0015475,OG0015476,OG0015477,OG0015478,OG0015479,OG0015480,OG0015481,OG0015482,OG0015483,OG0015484,OG0015485,OG0015486,OG0015487,OG0015488,OG0015489,OG0015490,OG0015491,OG0015492,OG0015493,OG0015494,OG0015495,OG0015496,OG0015497,OG0015498,OG0015499,OG0015500,OG0015501,OG0015502,OG0015503,OG0015504,OG0015505,OG0015506,OG0015507,OG0015508,OG0015509,OG0015510,OG0015511,OG0015512,OG0015513,OG0015514,OG0015515,OG0015516,OG0015517,OG0015518,OG0015519,OG0015520,OG0015521,OG0015522,OG0015523,OG0015524,OG0015525,OG0015526,OG0015527,OG0015528,OG0015529,OG0015530,OG0015531,OG0015532,OG0015533,OG0015534,OG0015535,OG0015536,OG0015537,OG0015538,OG0015539,OG0015540,OG0015541,OG0015542,OG0015543,OG0015544,OG0015545,OG0015546,OG0015547,OG0015548,OG0015549,OG0015550,OG0015551,OG0015552,OG0015553,OG0015554,OG0015555,OG0015556,OG0015557,OG0015558,OG0015559,OG0015560,OG0015561,OG0015562,OG0015563,OG0015564,OG0015565,OG0015566,OG0015567,OG0015568,OG0015569,OG0015570,OG0015571,OG0015572,OG0015573,OG0015574,OG0015575,OG0015576,OG0015577,OG0015578,OG0015579,OG0015580,OG0015581,OG0015582,OG0015583,OG0015584,OG0015585,OG0015586,OG0015587,OG0015588,OG0015589,OG0015590,OG0015591,OG0015592,OG0015593,OG0015594,OG0015595,OG0015596,OG0015597,OG0015598,OG0015599,OG0015600,OG0015601,OG0015602,OG0015603,OG0015604,OG0015605,OG0015606,OG0015607,OG0015608,OG0015609,OG0015610,OG0015611,OG0015612,OG0015613,OG0015614,OG0015615,OG0015616,OG0015617,OG0015618,OG0015619,OG0015620,OG0015621,OG0015622,OG0015623,OG0015624,OG0015625,OG0015626,OG0015627,OG0015628,OG0015629,OG0015630,OG0015631,OG0015632,OG0015633,OG0015634,OG0015635,OG0015636,OG0015637,OG0015638,OG0015639,OG0015640,OG0015641,OG0015642,OG0015643,OG0015644,OG0015645,OG0015646,OG0015647,OG0015648,OG0015649,OG0015650,OG0015651,OG0015652,OG0015653,OG0015654,OG0015655,OG0015656,OG0015657,OG0015658,OG0015659,OG0015660,OG0015661,OG0015662,OG0015663,OG0015664,OG0015665,OG0015666,OG0015667,OG0015668,OG0015669,OG0015670,OG0015671,OG0015672,OG0015673,OG0015674,OG0015675,OG0015676,OG0015677,OG0015678,OG0015679,OG0015680,OG0015681,OG0015682,OG0015683,OG0015684,OG0015685,OG0015686,OG0015687,OG0015688,OG0015689,OG0015690,OG0015691,OG0015692,OG0015693,OG0015694,OG0015695,OG0015696,OG0015697,OG0015698,OG0015699,OG0015700,OG0015701,OG0015702,OG0015703,OG0015704,OG0015705,OG0015706,OG0015707,OG0015708,OG0015709,OG0015710,OG0015711,OG0015712,OG0015713,OG0015714,OG0015715,OG0015716,OG0015717,OG0015718,OG0015719,OG0015720,OG0015721,OG0015722,OG0015723,OG0015724,OG0015725,OG0015726,OG0015727,OG0015728,OG0015729,OG0015730,OG0015731,OG0015732,OG0015733,OG0015734,OG0015735,OG0015736,OG0015737,OG0015738,OG0015739,OG0015740,OG0015741,OG0015742,OG0015743,OG0015744,OG0015745,OG0015746,OG0015747,OG0015748,OG0015749,OG0015750,OG0015751,OG0015752,OG0015753,OG0015754,OG0015755,OG0015756,OG0015757,OG0015758,OG0015759,OG0015760,OG0015761,OG0015762,OG0015763,OG0015764,OG0015765,OG0015766,OG0015767,OG0015768,OG0015769,OG0015770,OG0015771,OG0015772,OG0015773,OG0015774,OG0015775,OG0015776,OG0015777,OG0015778,OG0015779,OG0015780,OG0015781,OG0015782,OG0015783,OG0015784,OG0015785,OG0015786,OG0015787,OG0015788,OG0015789,OG0015790,OG0015791,OG0015792,OG0015793,OG0015794,OG0015795,OG0015796,OG0015797,OG0015798,OG0015799,OG0015800,OG0015801,OG0015802,OG0015803,OG0015804,OG0015805,OG0015806,OG0015807,OG0015808,OG0015809,OG0015810,OG0015811,OG0015812,OG0015813,OG0015814,OG0015815,OG0015816,OG0015817,OG0015818,OG0015819,OG0015820,OG0015821,OG0015822,OG0015823,OG0015824,OG0015825,OG0015826,OG0015827,OG0015828,OG0015829,OG0015830,OG0015831,OG0015832,OG0015833,OG0015834,OG0015835,OG0015836,OG0015837,OG0015838,OG0015839,OG0015840,OG0015841,OG0015842,OG0015843,OG0015844,OG0015845,OG0015846,OG0015847,OG0015848,OG0015849,OG0015850,OG0015851,OG0015852,OG0015853,OG0015854,OG0015855,OG0015856,OG0015857,OG0015858,OG0015859,OG0015860,OG0015861,OG0015862,OG0015863,OG0015864,OG0015865,OG0015866,OG0015867,OG0015868,OG0015869,OG0015870,OG0015871,OG0015872,OG0015873,OG0015874,OG0015875,OG0015876,OG0015877,OG0015878,OG0015879,OG0015880,OG0015881,OG0015882,OG0015883,OG0015884,OG0015885,OG0015886,OG0015887,OG0015888,OG0015889,OG0015890,OG0015891,OG0015892,OG0015893,OG0015894,OG0015895,OG0015896,OG0015897,OG0015898,OG0015899,OG0015900,OG0015901,OG0015902,OG0015903,OG0015904,OG0015905,OG0015906,OG0015907,OG0015908,OG0015909,OG0015910,OG0015911,OG0015912,OG0015913,OG0015914,OG0015915,OG0015916,OG0015917,OG0015918,OG0015919,OG0015920,OG0015921,OG0015922,OG0015923,OG0015924,OG0015925,OG0015926,OG0015927,OG0015928,OG0015929,OG0015930,OG0015931,OG0015932,OG0015933,OG0015934,OG0015935,OG0015936,OG0015937,OG0015938,OG0015939,OG0015940,OG0015941,OG0015942,OG0015943,OG0015944,OG0015945,OG0015946,OG0015947,OG0015948,OG0015949,OG0015950,OG0015951,OG0015952,OG0015953,OG0015954,OG0015955,OG0015956,OG0015957,OG0015958,OG0015959,OG0015960,OG0015961,OG0015962,OG0015963,OG0015964,OG0015965,OG0015966,OG0015967,OG0015968,OG0015969,OG0015970,OG0015971,OG0015972,OG0015973,OG0015974,OG0015975,OG0015976,OG0015977,OG0015978,OG0015979,OG0015980,OG0015981,OG0015982,OG0015983,OG0015984,OG0015985,OG0015986,OG0015987,OG0015988,OG0015989,OG0015990,OG0015991,OG0015992,OG0015993,OG0015994,OG0015995,OG0015996,OG0015997,OG0015998,OG0015999,OG0016000,OG0016001,OG0016002,OG0016003,OG0016004,OG0016005,OG0016006,OG0016007,OG0016008,OG0016009,OG0016010,OG0016011,OG0016012,OG0016013,OG0016014,OG0016015,OG0016016,OG0016017,OG0016018,OG0016019,OG0016020,OG0016021,OG0016022,OG0016023,OG0016024,OG0016025,OG0016026,OG0016027,OG0016028,OG0016029,OG0016030,OG0016031,OG0016032,OG0016033,OG0016034,OG0016035,OG0016036,OG0016037,OG0016038,OG0016039,OG0016040,OG0016041,OG0016042,OG0016043,OG0016044,OG0016045,OG0016046,OG0016047,OG0016048,OG0016049,OG0016050,OG0016051,OG0016052,OG0016053,OG0016054,OG0016055,OG0016056,OG0016057,OG0016058,OG0016059,OG0016060,OG0016061,OG0016062,OG0016063,OG0016064,OG0016065,OG0016066,OG0016067,OG0016068,OG0016069,OG0016070,OG0016071,OG0016072,OG0016073,OG0016074,OG0016075,OG0016076,OG0016077,OG0016078,OG0016079,OG0016080,OG0016081,OG0016082,OG0016083,OG0016084,OG0016085,OG0016086,OG0016087,OG0016088,OG0016089,OG0016090,OG0016091,OG0016092,OG0016093,OG0016094,OG0016095,OG0016096,OG0016097,OG0016098,OG0016099,OG0016100,OG0016101,OG0016102,OG0016103,OG0016104,OG0016105,OG0016106,OG0016107,OG0016108,OG0016109,OG0016110,OG0016111,OG0016112,OG0016113,OG0016114,OG0016115,OG0016116,OG0016117,OG0016118,OG0016119,OG0016120,OG0016121,OG0016122,OG0016123,OG0016124,OG0016125,OG0016126,OG0016127,OG0016128,OG0016129,OG0016130,OG0016131,OG0016132,OG0016133,OG0016134,OG0016135,OG0016136,OG0016137,OG0016138,OG0016139,OG0016140,OG0016141,OG0016142,OG0016143,OG0016144,OG0016145,OG0016146,OG0016147,OG0016148,OG0016149,OG0016150,OG0016151,OG0016152,OG0016153,OG0016154,OG0016155,OG0016156,OG0016157,OG0016158,OG0016159,OG0016160,OG0016161,OG0016162,OG0016163,OG0016164,OG0016165,OG0016166,OG0016167,OG0016168,OG0016169,OG0016170,OG0016171,OG0016172,OG0016173,OG0016174,OG0016175,OG0016176,OG0016177,OG0016178,OG0016179,OG0016180,OG0016181,OG0016182,OG0016183,OG0016184,OG0016185,OG0016186,OG0016187,OG0016188,OG0016189,OG0016190,OG0016191,OG0016192,OG0016193,OG0016194,OG0016195,OG0016196,OG0016197,OG0016198,OG0016199,OG0016200,OG0016201,OG0016202,OG0016203,OG0016204,OG0016205,OG0016206,OG0016207,OG0016208,OG0016209,OG0016210,OG0016211,OG0016212,OG0016213,OG0016214,OG0016215,OG0016216,OG0016217,OG0016218,OG0016219,OG0016220,OG0016221,OG0016222,OG0016223,OG0016224,OG0016225,OG0016226,OG0016227,OG0016228,OG0016229,OG0016230,OG0016231,OG0016232,OG0016233,OG0016234,OG0016235,OG0016236,OG0016237,OG0016238,OG0016239,OG0016240,OG0016241,OG0016242,OG0016243,OG0016244,OG0016245,OG0016246,OG0016247,OG0016248,OG0016249,OG0016250,OG0016251,OG0016252,OG0016253,OG0016254,OG0016255,OG0016256,OG0016257,OG0016258,OG0016259,OG0016260,OG0016261,OG0016262,OG0016263,OG0016264,OG0016265,OG0016266,OG0016267,OG0016268,OG0016269,OG0016270,OG0016271,OG0016272,OG0016273,OG0016274,OG0016275,OG0016276,OG0016277,OG0016278,OG0016279,OG0016280,OG0016281,OG0016282,OG0016283,OG0016284,OG0016285,OG0016286,OG0016287,OG0016288,OG0016289,OG0016290,OG0016291,OG0016292,OG0016293,OG0016294,OG0016295,OG0016296,OG0016297,OG0016298,OG0016299,OG0016300,OG0016301,OG0016302,OG0016303,OG0016304,OG0016305,OG0016306,OG0016307,OG0016308,OG0016309,OG0016310,OG0016311,OG0016312,OG0016313,OG0016314,OG0016315,OG0016316,OG0016317,OG0016318,OG0016319,OG0016320,OG0016321,OG0016322,OG0016323,OG0016324,OG0016325,OG0016326,OG0016327,OG0016328,OG0016329,OG0016330,OG0016331,OG0016332,OG0016333,OG0016334,OG0016335,OG0016336,OG0016337,OG0016338,OG0016339,OG0016340,OG0016341,OG0016342,OG0016343,OG0016344,OG0016345,OG0016346,OG0016347,OG0016348,OG0016349,OG0016350,OG0016351,OG0016352,OG0016353,OG0016354,OG0016355,OG0016356,OG0016357,OG0016358,OG0016359,OG0016360,OG0016361,OG0016362,OG0016363,OG0016364,OG0016365,OG0016366,OG0016367,OG0016368,OG0016369,OG0016370,OG0016371,OG0016372,OG0016373,OG0016374,OG0016375,OG0016376,OG0016377,OG0016378,OG0016379,OG0016380,OG0016381,OG0016382,OG0016383,OG0016384,OG0016385,OG0016386,OG0016387,OG0016388,OG0016389,OG0016390,OG0016391,OG0016392,OG0016393,OG0016394,OG0016395,OG0016396,OG0016397,OG0016398,OG0016399,OG0016400,OG0016401,OG0016402,OG0016403,OG0016404,OG0016405,OG0016406,OG0016407,OG0016408,OG0016409,OG0016410,OG0016411,OG0016412,OG0016413,OG0016414,OG0016415,OG0016416,OG0016417,OG0016418,OG0016419,OG0016420,OG0016421,OG0016422,OG0016423,OG0016424,OG0016425,OG0016426,OG0016427,OG0016428,OG0016429,OG0016430,OG0016431,OG0016432,OG0016433,OG0016434,OG0016435,OG0016436,OG0016437,OG0016438,OG0016439,OG0016440,OG0016441,OG0016442,OG0016443,OG0016444,OG0016445,OG0016446,OG0016447,OG0016448,OG0016449,OG0016450,OG0016451,OG0016452,OG0016453,OG0016454,OG0016455,OG0016456,OG0016457,OG0016458,OG0016459,OG0016460,OG0016461,OG0016462,OG0016463,OG0016464,OG0016465,OG0016466,OG0016467,OG0016468,OG0016469,OG0016470,OG0016471,OG0016472,OG0016473,OG0016474,OG0016475,OG0016476,OG0016477,OG0016478,OG0016479,OG0016480,OG0016481,OG0016482,OG0016483,OG0016484,OG0016485,OG0016486,OG0016487,OG0016488,OG0016489,OG0016490,OG0016491,OG0016492,OG0016493,OG0016494,OG0016495,OG0016496,OG0016497,OG0016498,OG0016499,OG0016500,OG0016501,OG0016502,OG0016503,OG0016504,OG0016505,OG0016506,OG0016507,OG0016508,OG0016509,OG0016510,OG0016511,OG0016512,OG0016513,OG0016514,OG0016515,OG0016516,OG0016517,OG0016518,OG0016519,OG0016520,OG0016521,OG0016522,OG0016523,OG0016524,OG0016525,OG0016526,OG0016527,OG0016528,OG0016529,OG0016530,OG0016531,OG0016532,OG0016533,OG0016534,OG0016535,OG0016536,OG0016537,OG0016538,OG0016539,OG0016540,OG0016541,OG0016542,OG0016543,OG0016544,OG0016545,OG0016546,OG0016547,OG0016548,OG0016549,OG0016550,OG0016551,OG0016552,OG0016553,OG0016554,OG0016555,OG0016556,OG0016557,OG0016558,OG0016559,OG0016560,OG0016561,OG0016562,OG0016563,OG0016564,OG0016565,OG0016566,OG0016567,OG0016568,OG0016569,OG0016570,OG0016571,OG0016572,OG0016573,OG0016574,OG0016575,OG0016576,OG0016577,OG0016578,OG0016579,OG0016580,OG0016581,OG0016582,OG0016583,OG0016584,OG0016585,OG0016586,OG0016587,OG0016588,OG0016589,OG0016590,OG0016591,OG0016592,OG0016593,OG0016594,OG0016595,OG0016596,OG0016597,OG0016598,OG0016599,OG0016600,OG0016601,OG0016602,OG0016603,OG0016604,OG0016605,OG0016606,OG0016607,OG0016608,OG0016609,OG0016610,OG0016611,OG0016612,OG0016613,OG0016614,OG0016615,OG0016616,OG0016617,OG0016618,OG0016619,OG0016620,OG0016621,OG0016622,OG0016623,OG0016624,OG0016625,OG0016626,OG0016627,OG0016628,OG0016629,OG0016630,OG0016631,OG0016632,OG0016633,OG0016634,OG0016635,OG0016636,OG0016637,OG0016638,OG0016639,OG0016640,OG0016641,OG0016642,OG0016643,OG0016644,OG0016645,OG0016646,OG0016647,OG0016648,OG0016649,OG0016650,OG0016651,OG0016652,OG0016653,OG0016654,OG0016655,OG0016656,OG0016657,OG0016658,OG0016659,OG0016660,OG0016661,OG0016662,OG0016663,OG0016664,OG0016665,OG0016666,OG0016667,OG0016668,OG0016669,OG0016670,OG0016671,OG0016672,OG0016673,OG0016674,OG0016675,OG0016676,OG0016677,OG0016678,OG0016679,OG0016680,OG0016681,OG0016682,OG0016683,OG0016684,OG0016685,OG0016686,OG0016687,OG0016688,OG0016689,OG0016690,OG0016691,OG0016692,OG0016693,OG0016694,OG0016695,OG0016696,OG0016697,OG0016698,OG0016699,OG0016700,OG0016701,OG0016702,OG0016703,OG0016704,OG0016705,OG0016706,OG0016707,OG0016708,OG0016709,OG0016710,OG0016711,OG0016712,OG0016713,OG0016714,OG0016715,OG0016716,OG0016717,OG0016718,OG0016719,OG0016720,OG0016721,OG0016722,OG0016723,OG0016724,OG0016725,OG0016726,OG0016727,OG0016728,OG0016729,OG0016730,OG0016731,OG0016732,OG0016733,OG0016734,OG0016735,OG0016736,OG0016737,OG0016738,OG0016739,OG0016740,OG0016741,OG0016742,OG0016743,OG0016744,OG0016745,OG0016746,OG0016747,OG0016748,OG0016749,OG0016750,OG0016751,OG0016752,OG0016753,OG0016754,OG0016755,OG0016756,OG0016757,OG0016758,OG0016759,OG0016760,OG0016761,OG0016762,OG0016763,OG0016764,OG0016765,OG0016766,OG0016767,OG0016768,OG0016769,OG0016770,OG0016771,OG0016772,OG0016773,OG0016774,OG0016775,OG0016776,OG0016777,OG0016778,OG0016779,OG0016780,OG0016781,OG0016782,OG0016783,OG0016784,OG0016785,OG0016786,OG0016787,OG0016788,OG0016789,OG0016790,OG0016791,OG0016792,OG0016793,OG0016794,OG0016795,OG0016796,OG0016797,OG0016798,OG0016799,OG0016800,OG0016801,OG0016802,OG0016803,OG0016804,OG0016805,OG0016806,OG0016807,OG0016808,OG0016809,OG0016810,OG0016811,OG0016812,OG0016813,OG0016814,OG0016815,OG0016816,OG0016817,OG0016818,OG0016819,OG0016820,OG0016821,OG0016822,OG0016823,OG0016824,OG0016825,OG0016826,OG0016827,OG0016828,OG0016829,OG0016830,OG0016831,OG0016832,OG0016833,OG0016834,OG0016835,OG0016836,OG0016837,OG0016838,OG0016839,OG0016840,OG0016841,OG0016842,OG0016843,OG0016844,OG0016845,OG0016846,OG0016847,OG0016848,OG0016849,OG0016850,OG0016851,OG0016852,OG0016853,OG0016854,OG0016855,OG0016856,OG0016857,OG0016858,OG0016859,OG0016860,OG0016861,OG0016862,OG0016863,OG0016864,OG0016865,OG0016866,OG0016867,OG0016868,OG0016869,OG0016870,OG0016871,OG0016872,OG0016873,OG0016874,OG0016875,OG0016876,OG0016877,OG0016878,OG0016879,OG0016880,OG0016881,OG0016882,OG0016883,OG0016884,OG0016885,OG0016886,OG0016887,OG0016888,OG0016889,OG0016890,OG0016891,OG0016892,OG0016893,OG0016894,OG0016895,OG0016896,OG0016897,OG0016898,OG0016899,OG0016900,OG0016901,OG0016902,OG0016903,OG0016904,OG0016905,OG0016906,OG0016907,OG0016908,OG0016909,OG0016910,OG0016911,OG0016912,OG0016913,OG0016914,OG0016915,OG0016916,OG0016917,OG0016918,OG0016919,OG0016920,OG0016921,OG0016922,OG0016923,OG0016924,OG0016925,OG0016926,OG0016927,OG0016928,OG0016929,OG0016930,OG0016931,OG0016932,OG0016933,OG0016934,OG0016935,OG0016936,OG0016937,OG0016938,OG0016939,OG0016940,OG0016941,OG0016942,OG0016943,OG0016944,OG0016945,OG0016946,OG0016947,OG0016948,OG0016949,OG0016950,OG0016951,OG0016952,OG0016953,OG0016954,OG0016955,OG0016956,OG0016957,OG0016958,OG0016959,OG0016960,OG0016961,OG0016962,OG0016963,OG0016964,OG0016965,OG0016966,OG0016967,OG0016968,OG0016969,OG0016970,OG0016971,OG0016972,OG0016973,OG0016974,OG0016975,OG0016976,OG0016977,OG0016978,OG0016979,OG0016980,OG0016981,OG0016982,OG0016983,OG0016984,OG0016985,OG0016986,OG0016987,OG0016988,OG0016989,OG0016990,OG0016991,OG0016992,OG0016993,OG0016994,OG0016995,OG0016996,OG0016997,OG0016998,OG0016999,OG0017000,OG0017001,OG0017002,OG0017003,OG0017004,OG0017005,OG0017006,OG0017007,OG0017008,OG0017009,OG0017010,OG0017011,OG0017012,OG0017013,OG0017014,OG0017015,OG0017016,OG0017017,OG0017018,OG0017019,OG0017020,OG0017021,OG0017022,OG0017023,OG0017024,OG0017025,OG0017026,OG0017027,OG0017028,OG0017029,OG0017030,OG0017031,OG0017032,OG0017033,OG0017034,OG0017035,OG0017036,OG0017037,OG0017038,OG0017039,OG0017040,OG0017041,OG0017042,OG0017043,OG0017044,OG0017045,OG0017046,OG0017047,OG0017048,OG0017049,OG0017050,OG0017051,OG0017052,OG0017053,OG0017054,OG0017055,OG0017056,OG0017057,OG0017058,OG0017059,OG0017060,OG0017061,OG0017062,OG0017063,OG0017064,OG0017065,OG0017066,OG0017067,OG0017068,OG0017069,OG0017070,OG0017071,OG0017072,OG0017073,OG0017074,OG0017075,OG0017076,OG0017077,OG0017078,OG0017079,OG0017080,OG0017081,OG0017082,OG0017083,OG0017084,OG0017085,OG0017086,OG0017087,OG0017088,OG0017089,OG0017090,OG0017091,OG0017092,OG0017093,OG0017094,OG0017095,OG0017096,OG0017097,OG0017098,OG0017099,OG0017100,OG0017101,OG0017102,OG0017103,OG0017104,OG0017105,OG0017106,OG0017107,OG0017108,OG0017109,OG0017110,OG0017111,OG0017112,OG0017113,OG0017114,OG0017115,OG0017116,OG0017117,OG0017118,OG0017119,OG0017120,OG0017121,OG0017122,OG0017123,OG0017124,OG0017125,OG0017126,OG0017127,OG0017128,OG0017129,OG0017130,OG0017131,OG0017132,OG0017133,OG0017134,OG0017135,OG0017136,OG0017137,OG0017138,OG0017139,OG0017140,OG0017141,OG0017142,OG0017143,OG0017144,OG0017145,OG0017146,OG0017147,OG0017148,OG0017149,OG0017150,OG0017151,OG0017152,OG0017153,OG0017154,OG0017155,OG0017156,OG0017157,OG0017158,OG0017159,OG0017160,OG0017161,OG0017162,OG0017163,OG0017164,OG0017165,OG0017166,OG0017167,OG0017168,OG0017169,OG0017170,OG0017171,OG0017172,OG0017173,OG0017174,OG0017175,OG0017176,OG0017177,OG0017178,OG0017179,OG0017180,OG0017181,OG0017182,OG0017183,OG0017184,OG0017185,OG0017186,OG0017187,OG0017188,OG0017189,OG0017190,OG0017191,OG0017192,OG0017193,OG0017194,OG0017195,OG0017196,OG0017197,OG0017198,OG0017199,OG0017200,OG0017201,OG0017202,OG0017203,OG0017204,OG0017205,OG0017206,OG0017207,OG0017208,OG0017209,OG0017210,OG0017211,OG0017212,OG0017213,OG0017214,OG0017215,OG0017216,OG0017217,OG0017218,OG0017219,OG0017220,OG0017221,OG0017222,OG0017223,OG0017224,OG0017225,OG0017226,OG0017227,OG0017228,OG0017229,OG0017230,OG0017231,OG0017232,OG0017233,OG0017234,OG0017235,OG0017236,OG0017237,OG0017238,OG0017239,OG0017240,OG0017241,OG0017242,OG0017243,OG0017244,OG0017245,OG0017246,OG0017247,OG0017248,OG0017249,OG0017250,OG0017251,OG0017252,OG0017253,OG0017254,OG0017255,OG0017256,OG0017257,OG0017258,OG0017259,OG0017260,OG0017261,OG0017262,OG0017263,OG0017264,OG0017265,OG0017266,OG0017267,OG0017268,OG0017269,OG0017270,OG0017271,OG0017272,OG0017273,OG0017274,OG0017275,OG0017276,OG0017277,OG0017278,OG0017279,OG0017280,OG0017281,OG0017282,OG0017283,OG0017284,OG0017285,OG0017286,OG0017287,OG0017288,OG0017289,OG0017290,OG0017291,OG0017292,OG0017293,OG0017294,OG0017295,OG0017296,OG0017297,OG0017298,OG0017299,OG0017300,OG0017301,OG0017302,OG0017303,OG0017304,OG0017305,OG0017306,OG0017307,OG0017308,OG0017309,OG0017310,OG0017311,OG0017312,OG0017313,OG0017314,OG0017315,OG0017316,OG0017317,OG0017318,OG0017319,OG0017320,OG0017321,OG0017322,OG0017323,OG0017324,OG0017325,OG0017326,OG0017327,OG0017328,OG0017329,OG0017330,OG0017331,OG0017332,OG0017333,OG0017334,OG0017335,OG0017336,OG0017337,OG0017338,OG0017339,OG0017340,OG0017341,OG0017342,OG0017343,OG0017344,OG0017345,OG0017346,OG0017347,OG0017348,OG0017349,OG0017350,OG0017351,OG0017352,OG0017353,OG0017354,OG0017355,OG0017356,OG0017357,OG0017358,OG0017359,OG0017360,OG0017361,OG0017362,OG0017363,OG0017364,OG0017365,OG0017366,OG0017367,OG0017368,OG0017369,OG0017370,OG0017371,OG0017372,OG0017373,OG0017374,OG0017375,OG0017376,OG0017377,OG0017378,OG0017379,OG0017380,OG0017381,OG0017382,OG0017383,OG0017384,OG0017385,OG0017386,OG0017387,OG0017388,OG0017389,OG0017390,OG0017391,OG0017392,OG0017393,OG0017394,OG0017395,OG0017396,OG0017397,OG0017398,OG0017399,OG0017400,OG0017401,OG0017402,OG0017403,OG0017404,OG0017405,OG0017406,OG0017407,OG0017408,OG0017409,OG0017410,OG0017411,OG0017412,OG0017413,OG0017414,OG0017415,OG0017416,OG0017417,OG0017418,OG0017419,OG0017420,OG0017421,OG0017422,OG0017423,OG0017424,OG0017425,OG0017426,OG0017427,OG0017428,OG0017429,OG0017430,OG0017431,OG0017432,OG0017433,OG0017434,OG0017435,OG0017436,OG0017437,OG0017438,OG0017439,OG0017440,OG0017441,OG0017442,OG0017443,OG0017444,OG0017445,OG0017446,OG0017447,OG0017448,OG0017449,OG0017450,OG0017451,OG0017452,OG0017453,OG0017454,OG0017455,OG0017456,OG0017457,OG0017458,OG0017459,OG0017460,OG0017461,OG0017462,OG0017463,OG0017464,OG0017465,OG0017466,OG0017467,OG0017468,OG0017469,OG0017470,OG0017471,OG0017472,OG0017473,OG0017474,OG0017475,OG0017476,OG0017477,OG0017478,OG0017479,OG0017480,OG0017481,OG0017482,OG0017483,OG0017484,OG0017485,OG0017486,OG0017487,OG0017488,OG0017489,OG0017490,OG0017491,OG0017492,OG0017493,OG0017494,OG0017495,OG0017496,OG0017497,OG0017498,OG0017499,OG0017500,OG0017501,OG0017502,OG0017503,OG0017504,OG0017505,OG0017506,OG0017507,OG0017508,OG0017509,OG0017510,OG0017511,OG0017512,OG0017513,OG0017514,OG0017515,OG0017516,OG0017517,OG0017518,OG0017519,OG0017520,OG0017521,OG0017522,OG0017523,OG0017524,OG0017525,OG0017526,OG0017527,OG0017528,OG0017529,OG0017530,OG0017531,OG0017532,OG0017533,OG0017534,OG0017535,OG0017536,OG0017537,OG0017538,OG0017539,OG0017540,OG0017541,OG0017542,OG0017543,OG0017544,OG0017545,OG0017546,OG0017547,OG0017548,OG0017549,OG0017550,OG0017551,OG0017552,OG0017553,OG0017554,OG0017555,OG0017556,OG0017557,OG0017558,OG0017559,OG0017560,OG0017561,OG0017562,OG0017563,OG0017564,OG0017565,OG0017566,OG0017567,OG0017568,OG0017569,OG0017570,OG0017571,OG0017572,OG0017573,OG0017574,OG0017575,OG0017576,OG0017577,OG0017578,OG0017579,OG0017580,OG0017581,OG0017582,OG0017583,OG0017584,OG0017585,OG0017586,OG0017587,OG0017588,OG0017589,OG0017590,OG0017591,OG0017592,OG0017593,OG0017594,OG0017595,OG0017596,OG0017597,OG0017598,OG0017599,OG0017600,OG0017601,OG0017602,OG0017603,OG0017604,OG0017605,OG0017606,OG0017607,OG0017608,OG0017609,OG0017610,OG0017611,OG0017612,OG0017613,OG0017614,OG0017615,OG0017616,OG0017617,OG0017618,OG0017619,OG0017620,OG0017621,OG0017622,OG0017623,OG0017624,OG0017625,OG0017626,OG0017627,OG0017628,OG0017629,OG0017630,OG0017631,OG0017632,OG0017633,OG0017634,OG0017635,OG0017636,OG0017637,OG0017638,OG0017639,OG0017640,OG0017641,OG0017642,OG0017643,OG0017644,OG0017645,OG0017646,OG0017647,OG0017648,OG0017649,OG0017650,OG0017651,OG0017652,OG0017653,OG0017654,OG0017655,OG0017656,OG0017657,OG0017658,OG0017659,OG0017660,OG0017661,OG0017662,OG0017663,OG0017664,OG0017665,OG0017666,OG0017667,OG0017668,OG0017669,OG0017670,OG0017671,OG0017672,OG0017673,OG0017674,OG0017675,OG0017676,OG0017677,OG0017678,OG0017679,OG0017680,OG0017681,OG0017682,OG0017683,OG0017684,OG0017685,OG0017686,OG0017687,OG0017688,OG0017689,OG0017690,OG0017691,OG0017692,OG0017693,OG0017694,OG0017695,OG0017696,OG0017697,OG0017698,OG0017699,OG0017700,OG0017701,OG0017702,OG0017703,OG0017704,OG0017705,OG0017706,OG0017707,OG0017708,OG0017709,OG0017710,OG0017711,OG0017712,OG0017713,OG0017714,OG0017715,OG0017716,OG0017717,OG0017718,OG0017719,OG0017720,OG0017721,OG0017722,OG0017723,OG0017724,OG0017725,OG0017726,OG0017727,OG0017728,OG0017729,OG0017730,OG0017731,OG0017732,OG0017733,OG0017734,OG0017735,OG0017736,OG0017737,OG0017738,OG0017739,OG0017740,OG0017741,OG0017742,OG0017743,OG0017744,OG0017745,OG0017746,OG0017747,OG0017748,OG0017749,OG0017750,OG0017751,OG0017752,OG0017753,OG0017754,OG0017755,OG0017756,OG0017757,OG0017758,OG0017759,OG0017760,OG0017761,OG0017762,OG0017763,OG0017764,OG0017765,OG0017766,OG0017767,OG0017768,OG0017769,OG0017770,OG0017771,OG0017772,OG0017773,OG0017774,OG0017775,OG0017776,OG0017777,OG0017778,OG0017779,OG0017780,OG0017781,OG0017782,OG0017783,OG0017784,OG0017785,OG0017786,OG0017787,OG0017788,OG0017789,OG0017790,OG0017791,OG0017792,OG0017793,OG0017794,OG0017795,OG0017796,OG0017797,OG0017798,OG0017799,OG0017800,OG0017801,OG0017802,OG0017803,OG0017804,OG0017805,OG0017806,OG0017807,OG0017808,OG0017809,OG0017810,OG0017811,OG0017812,OG0017813,OG0017814,OG0017815,OG0017816,OG0017817,OG0017818,OG0017819,OG0017820,OG0017821,OG0017822,OG0017823,OG0017824,OG0017825,OG0017826,OG0017827,OG0017828,OG0017829,OG0017830,OG0017831,OG0017832,OG0017833,OG0017834,OG0017835,OG0017836,OG0017837,OG0017838,OG0017839,OG0017840,OG0017841,OG0017842,OG0017843,OG0017844,OG0017845,OG0017846,OG0017847,OG0017848,OG0017849,OG0017850,OG0017851,OG0017852,OG0017853,OG0017854,OG0017855,OG0017856,OG0017857,OG0017858,OG0017859,OG0017860,OG0017861,OG0017862,OG0017863,OG0017864,OG0017865,OG0017866,OG0017867,OG0017868,OG0017869,OG0017870,OG0017871,OG0017872,OG0017873,OG0017874,OG0017875,OG0017876,OG0017877,OG0017878,OG0017879,OG0017880,OG0017881,OG0017882,OG0017883,OG0017884,OG0017885,OG0017886,OG0017887,OG0017888,OG0017889,OG0017890,OG0017891,OG0017892,OG0017893,OG0017894,OG0017895,OG0017896,OG0017897,OG0017898,OG0017899,OG0017900,OG0017901,OG0017902,OG0017903,OG0017904,OG0017905,OG0017906,OG0017907,OG0017908,OG0017909,OG0017910,OG0017911,OG0017912,OG0017913,OG0017914,OG0017915,OG0017916,OG0017917,OG0017918,OG0017919,OG0017920,OG0017921,OG0017922,OG0017923,OG0017924,OG0017925,OG0017926,OG0017927,OG0017928,OG0017929,OG0017930,OG0017931,OG0017932,OG0017933,OG0017934,OG0017935,OG0017936,OG0017937,OG0017938,OG0017939,OG0017940,OG0017941,OG0017942,OG0017943,OG0017944,OG0017945,OG0017946,OG0017947,OG0017948,OG0017949,OG0017950,OG0017951,OG0017952,OG0017953,OG0017954,OG0017955,OG0017956,OG0017957,OG0017958,OG0017959,OG0017960,OG0017961,OG0017962,OG0017963,OG0017964,OG0017965,OG0017966,OG0017967,OG0017968,OG0017969,OG0017970,OG0017971,OG0017972,OG0017973,OG0017974,OG0017975,OG0017976,OG0017977,OG0017978,OG0017979,OG0017980,OG0017981,OG0017982,OG0017983,OG0017984,OG0017985,OG0017986,OG0017987,OG0017988,OG0017989,OG0017990,OG0017991,OG0017992,OG0017993,OG0017994,OG0017995,OG0017996,OG0017997,OG0017998,OG0017999,OG0018000,OG0018001,OG0018002,OG0018003,OG0018004,OG0018005,OG0018006,OG0018007,OG0018008,OG0018009,OG0018010,OG0018011,OG0018012,OG0018013,OG0018014,OG0018015,OG0018016,OG0018017,OG0018018,OG0018019,OG0018020,OG0018021,OG0018022,OG0018023,OG0018024,OG0018025,OG0018026,OG0018027,OG0018028,OG0018029,OG0018030,OG0018031,OG0018032,OG0018033,OG0018034,OG0018035,OG0018036,OG0018037,OG0018038,OG0018039,OG0018040,OG0018041,OG0018042,OG0018043,OG0018044,OG0018045,OG0018046,OG0018047,OG0018048,OG0018049,OG0018050,OG0018051,OG0018052,OG0018053,OG0018054,OG0018055,OG0018056,OG0018057,OG0018058,OG0018059,OG0018060,OG0018061,OG0018062,OG0018063,OG0018064,OG0018065,OG0018066,OG0018067,OG0018068,OG0018069,OG0018070,OG0018071,OG0018072,OG0018073,OG0018074,OG0018075,OG0018076,OG0018077,OG0018078,OG0018079,OG0018080,OG0018081,OG0018082,OG0018083,OG0018084,OG0018085,OG0018086,OG0018087,OG0018088,OG0018089,OG0018090,OG0018091,OG0018092,OG0018093,OG0018094,OG0018095,OG0018096,OG0018097,OG0018098,OG0018099,OG0018100,OG0018101,OG0018102,OG0018103,OG0018104,OG0018105,OG0018106,OG0018107,OG0018108,OG0018109,OG0018110,OG0018111,OG0018112,OG0018113,OG0018114,OG0018115,OG0018116,OG0018117,OG0018118,OG0018119,OG0018120,OG0018121,OG0018122,OG0018123,OG0018124,OG0018125,OG0018126,OG0018127,OG0018128,OG0018129,OG0018130,OG0018131,OG0018132,OG0018133,OG0018134,OG0018135,OG0018136,OG0018137,OG0018138,OG0018139,OG0018140,OG0018141,OG0018142,OG0018143,OG0018144,OG0018145,OG0018146,OG0018147,OG0018148,OG0018149,OG0018150,OG0018151,OG0018152,OG0018153,OG0018154,OG0018155,OG0018156,OG0018157,OG0018158,OG0018159,OG0018160,OG0018161,OG0018162,OG0018163,OG0018164,OG0018165,OG0018166,OG0018167,OG0018168,OG0018169,OG0018170,OG0018171,OG0018172,OG0018173,OG0018174,OG0018175,OG0018176,OG0018177,OG0018178,OG0018179,OG0018180,OG0018181,OG0018182,OG0018183,OG0018184,OG0018185,OG0018186,OG0018187,OG0018188,OG0018189,OG0018190,OG0018191,OG0018192,OG0018193,OG0018194,OG0018195,OG0018196,OG0018197,OG0018198,OG0018199,OG0018200,OG0018201,OG0018202,OG0018203,OG0018204,OG0018205,OG0018206,OG0018207,OG0018208,OG0018209,OG0018210,OG0018211,OG0018212,OG0018213,OG0018214,OG0018215,OG0018216,OG0018217,OG0018218,OG0018219,OG0018220,OG0018221,OG0018222,OG0018223,OG0018224,OG0018225,OG0018226,OG0018227,OG0018228,OG0018229,OG0018230,OG0018231,OG0018232,OG0018233,OG0018234,OG0018235,OG0018236,OG0018237,OG0018238,OG0018239,OG0018240,OG0018241,OG0018242,OG0018243,OG0018244,OG0018245,OG0018246,OG0018247,OG0018248,OG0018249,OG0018250,OG0018251,OG0018252,OG0018253,OG0018254,OG0018255,OG0018256,OG0018257,OG0018258,OG0018259,OG0018260,OG0018261,OG0018262,OG0018263,OG0018264,OG0018265,OG0018266,OG0018267,OG0018268,OG0018269,OG0018270,OG0018271,OG0018272,OG0018273,OG0018274,OG0018275,OG0018276,OG0018277,OG0018278,OG0018279,OG0018280,OG0018281,OG0018282,OG0018283,OG0018284,OG0018285,OG0018286,OG0018287,OG0018288,OG0018289,OG0018290,OG0018291,OG0018292,OG0018293,OG0018294,OG0018295,OG0018296,OG0018297,OG0018298,OG0018299,OG0018300,OG0018301,OG0018302,OG0018303,OG0018304,OG0018305,OG0018306,OG0018307,OG0018308,OG0018309,OG0018310,OG0018311,OG0018312,OG0018313,OG0018314,OG0018315,OG0018316,OG0018317,OG0018318,OG0018319,OG0018320,OG0018321,OG0018322,OG0018323,OG0018324,OG0018325,OG0018326,OG0018327,OG0018328,OG0018329,OG0018330,OG0018331,OG0018332,OG0018333,OG0018334,OG0018335,OG0018336,OG0018337,OG0018338,OG0018339,OG0018340,OG0018341,OG0018342,OG0018343,OG0018344,OG0018345,OG0018346,OG0018347,OG0018348,OG0018349,OG0018350,OG0018351,OG0018352,OG0018353,OG0018354,OG0018355,OG0018356,OG0018357,OG0018358,OG0018359,OG0018360,OG0018361,OG0018362,OG0018363,OG0018364,OG0018365,OG0018366,OG0018367,OG0018368,OG0018369,OG0018370,OG0018371,OG0018372,OG0018373,OG0018374,OG0018375,OG0018376,OG0018377,OG0018378,OG0018379,OG0018380,OG0018381,OG0018382,OG0018383,OG0018384,OG0018385,OG0018386,OG0018387,OG0018388,OG0018389,OG0018390,OG0018391,OG0018392,OG0018393,OG0018394,OG0018395,OG0018396,OG0018397,OG0018398,OG0018399,OG0018400,OG0018401,OG0018402,OG0018403,OG0018404,OG0018405,OG0018406,OG0018407,OG0018408,OG0018409,OG0018410,OG0018411,OG0018412,OG0018413,OG0018414,OG0018415,OG0018416,OG0018417,OG0018418,OG0018419,OG0018420,OG0018421,OG0018422,OG0018423,OG0018424,OG0018425,OG0018426,OG0018427,OG0018428,OG0018429,OG0018430,OG0018431,OG0018432,OG0018433,OG0018434,OG0018435,OG0018436,OG0018437,OG0018438,OG0018439,OG0018440,OG0018441,OG0018442,OG0018443,OG0018444,OG0018445,OG0018446,OG0018447,OG0018448,OG0018449,OG0018450,OG0018451,OG0018452,OG0018453,OG0018454,OG0018455,OG0018456,OG0018457,OG0018458,OG0018459,OG0018460,OG0018461,OG0018462,OG0018463,OG0018464,OG0018465,OG0018466,OG0018467,OG0018468,OG0018469,OG0018470,OG0018471,OG0018472,OG0018473,OG0018474,OG0018475,OG0018476,OG0018477,OG0018478,OG0018479,OG0018480,OG0018481,OG0018482,OG0018483,OG0018484,OG0018485,OG0018486,OG0018487,OG0018488,OG0018489,OG0018490,OG0018491,OG0018492,OG0018493,OG0018494,OG0018495,OG0018496,OG0018497,OG0018498,OG0018499,OG0018500,OG0018501,OG0018502,OG0018503,OG0018504,OG0018505,OG0018506,OG0018507,OG0018508,OG0018509,OG0018510,OG0018511,OG0018512,OG0018513,OG0018514,OG0018515,OG0018516,OG0018517,OG0018518,OG0018519,OG0018520,OG0018521,OG0018522,OG0018523,OG0018524,OG0018525,OG0018526,OG0018527,OG0018528,OG0018529,OG0018530,OG0018531,OG0018532,OG0018533,OG0018534,OG0018535,OG0018536,OG0018537,OG0018538,OG0018539,OG0018540,OG0018541,OG0018542,OG0018543,OG0018544,OG0018545,OG0018546,OG0018547,OG0018548,OG0018549,OG0018550,OG0018551,OG0018552,OG0018553,OG0018554,OG0018555,OG0018556,OG0018557,OG0018558,OG0018559,OG0018560,OG0018561,OG0018562,OG0018563,OG0018564,OG0018565,OG0018566,OG0018567,OG0018568,OG0018569,OG0018570,OG0018571,OG0018572,OG0018573,OG0018574,OG0018575,OG0018576,OG0018577,OG0018578,OG0018579,OG0018580,OG0018581,OG0018582,OG0018583,OG0018584,OG0018585,OG0018586,OG0018587,OG0018588,OG0018589,OG0018590,OG0018591,OG0018592,OG0018593,OG0018594,OG0018595,OG0018596,OG0018597,OG0018598,OG0018599,OG0018600,OG0018601,OG0018602,OG0018603,OG0018604,OG0018605,OG0018606,OG0018607,OG0018608,OG0018609,OG0018610,OG0018611,OG0018612,OG0018613,OG0018614,OG0018615,OG0018616,OG0018617,OG0018618,OG0018619,OG0018620,OG0018621,OG0018622,OG0018623,OG0018624,OG0018625,OG0018626,OG0018627,OG0018628,OG0018629,OG0018630,OG0018631,OG0018632,OG0018633,OG0018634,OG0018635,OG0018636,OG0018637,OG0018638,OG0018639,OG0018640,OG0018641,OG0018642,OG0018643,OG0018644,OG0018645,OG0018646,OG0018647,OG0018648,OG0018649,OG0018650,OG0018651,OG0018652,OG0018653,OG0018654,OG0018655,OG0018656,OG0018657,OG0018658,OG0018659,OG0018660,OG0018661,OG0018662,OG0018663,OG0018664,OG0018665,OG0018666,OG0018667,OG0018668,OG0018669,OG0018670,OG0018671,OG0018672,OG0018673,OG0018674,OG0018675,OG0018676,OG0018677,OG0018678,OG0018679,OG0018680,OG0018681,OG0018682,OG0018683,OG0018684,OG0018685,OG0018686,OG0018687,OG0018688,OG0018689,OG0018690,OG0018691,OG0018692,OG0018693,OG0018694,OG0018695,OG0018696,OG0018697,OG0018698,OG0018699,OG0018700,OG0018701,OG0018702,OG0018703,OG0018704,OG0018705,OG0018706,OG0018707,OG0018708,OG0018709,OG0018710,OG0018711,OG0018712,OG0018713,OG0018714,OG0018715,OG0018716,OG0018717,OG0018718,OG0018719,OG0018720,OG0018721,OG0018722,OG0018723,OG0018724,OG0018725,OG0018726,OG0018727,OG0018728,OG0018729,OG0018730,OG0018731,OG0018732,OG0018733,OG0018734,OG0018735,OG0018736,OG0018737,OG0018738,OG0018739,OG0018740,OG0018741,OG0018742,OG0018743,OG0018744,OG0018745,OG0018746,OG0018747,OG0018748,OG0018749,OG0018750,OG0018751,OG0018752,OG0018753,OG0018754,OG0018755,OG0018756,OG0018757,OG0018758,OG0018759,OG0018760,OG0018761,OG0018762,OG0018763,OG0018764,OG0018765,OG0018766,OG0018767,OG0018768,OG0018769,OG0018770,OG0018771,OG0018772,OG0018773,OG0018774,OG0018775,OG0018776,OG0018777,OG0018778,OG0018779,OG0018780,OG0018781,OG0018782,OG0018783,OG0018784,OG0018785,OG0018786,OG0018787,OG0018788,OG0018789,OG0018790,OG0018791,OG0018792,OG0018793,OG0018794,OG0018795,OG0018796,OG0018797,OG0018798,OG0018799,OG0018800,OG0018801,OG0018802,OG0018803,OG0018804,OG0018805,OG0018806,OG0018807,OG0018808,OG0018809,OG0018810,OG0018811,OG0018812,OG0018813,OG0018814,OG0018815,OG0018816,OG0018817,OG0018818,OG0018819,OG0018820,OG0018821,OG0018822,OG0018823,OG0018824,OG0018825,OG0018826,OG0018827,OG0018828,OG0018829,OG0018830,OG0018831,OG0018832,OG0018833,OG0018834,OG0018835,OG0018836,OG0018837,OG0018838,OG0018839,OG0018840,OG0018841,OG0018842,OG0018843,OG0018844,OG0018845,OG0018846,OG0018847,OG0018848,OG0018849,OG0018850,OG0018851,OG0018852,OG0018853,OG0018854,OG0018855,OG0018856,OG0018857,OG0018858,OG0018859,OG0018860,OG0018861,OG0018862,OG0018863,OG0018864,OG0018865,OG0018866,OG0018867,OG0018868,OG0018869,OG0018870,OG0018871,OG0018872,OG0018873,OG0018874,OG0018875,OG0018876,OG0018877,OG0018878,OG0018879,OG0018880,OG0018881,OG0018882,OG0018883,OG0018884,OG0018885,OG0018886,OG0018887,OG0018888,OG0018889,OG0018890,OG0018891,OG0018892,OG0018893,OG0018894,OG0018895,OG0018896,OG0018897,OG0018898,OG0018899,OG0018900,OG0018901,OG0018902,OG0018903,OG0018904,OG0018905,OG0018906,OG0018907,OG0018908,OG0018909,OG0018910,OG0018911,OG0018912,OG0018913,OG0018914,OG0018915,OG0018916,OG0018917,OG0018918,OG0018919,OG0018920,OG0018921,OG0018922,OG0018923,OG0018924,OG0018925,OG0018926,OG0018927,OG0018928,OG0018929,OG0018930,OG0018931,OG0018932,OG0018933,OG0018934,OG0018935,OG0018936,OG0018937,OG0018938,OG0018939,OG0018940,OG0018941,OG0018942,OG0018943,OG0018944,OG0018945,OG0018946,OG0018947,OG0018948,OG0018949,OG0018950,OG0018951,OG0018952,OG0018953,OG0018954,OG0018955,OG0018956,OG0018957,OG0018958,OG0018959,OG0018960,OG0018961,OG0018962,OG0018963,OG0018964,OG0018965,OG0018966,OG0018967,OG0018968,OG0018969,OG0018970,OG0018971,OG0018972,OG0018973,OG0018974,OG0018975,OG0018976,OG0018977,OG0018978,OG0018979,OG0018980,OG0018981,OG0018982,OG0018983,OG0018984,OG0018985,OG0018986,OG0018987,OG0018988,OG0018989,OG0018990,OG0018991,OG0018992,OG0018993,OG0018994,OG0018995,OG0018996,OG0018997,OG0018998,OG0018999,OG0019000,OG0019001,OG0019002,OG0019003,OG0019004,OG0019005,OG0019006,OG0019007,OG0019008,OG0019009,OG0019010,OG0019011,OG0019012,OG0019013,OG0019014,OG0019015,OG0019016,OG0019017,OG0019018,OG0019019,OG0019020,OG0019021,OG0019022,OG0019023,OG0019024,OG0019025,OG0019026,OG0019027,OG0019028,OG0019029,OG0019030,OG0019031,OG0019032,OG0019033,OG0019034,OG0019035,OG0019036,OG0019037,OG0019038,OG0019039,OG0019040,OG0019041,OG0019042,OG0019043,OG0019044,OG0019045,OG0019046,OG0019047,OG0019048,OG0019049,OG0019050,OG0019051,OG0019052,OG0019053,OG0019054,OG0019055,OG0019056,OG0019057,OG0019058,OG0019059,OG0019060,OG0019061,OG0019062,OG0019063,OG0019064,OG0019065,OG0019066,OG0019067,OG0019068,OG0019069,OG0019070,OG0019071,OG0019072,OG0019073,OG0019074,OG0019075,OG0019076,OG0019077,OG0019078,OG0019079,OG0019080,OG0019081,OG0019082,OG0019083,OG0019084,OG0019085,OG0019086,OG0019087,OG0019088,OG0019089,OG0019090,OG0019091,OG0019092,OG0019093,OG0019094,OG0019095,OG0019096,OG0019097,OG0019098,OG0019099,OG0019100,OG0019101,OG0019102,OG0019103,OG0019104,OG0019105,OG0019106,OG0019107,OG0019108,OG0019109,OG0019110,OG0019111,OG0019112,OG0019113,OG0019114,OG0019115,OG0019116,OG0019117,OG0019118,OG0019119,OG0019120,OG0019121,OG0019122,OG0019123,OG0019124,OG0019125,OG0019126,OG0019127,OG0019128,OG0019129,OG0019130,OG0019131,OG0019132,OG0019133,OG0019134,OG0019135,OG0019136,OG0019137,OG0019138,OG0019139,OG0019140,OG0019141,OG0019142,OG0019143,OG0019144,OG0019145,OG0019146,OG0019147,OG0019148,OG0019149,OG0019150,OG0019151,OG0019152,OG0019153,OG0019154,OG0019155,OG0019156,OG0019157,OG0019158,OG0019159,OG0019160,OG0019161,OG0019162,OG0019163,OG0019164,OG0019165,OG0019166,OG0019167,OG0019168,OG0019169,OG0019170,OG0019171,OG0019172,OG0019173,OG0019174,OG0019175,OG0019176,OG0019177,OG0019178,OG0019179,OG0019180,OG0019181,OG0019182,OG0019183,OG0019184,OG0019185,OG0019186,OG0019187,OG0019188,OG0019189,OG0019190,OG0019191,OG0019192,OG0019193,OG0019194,OG0019195,OG0019196,OG0019197,OG0019198,OG0019199,OG0019200,OG0019201,OG0019202,OG0019203,OG0019204,OG0019205,OG0019206,OG0019207,OG0019208,OG0019209,OG0019210,OG0019211,OG0019212,OG0019213,OG0019214,OG0019215,OG0019216,OG0019217,OG0019218,OG0019219,OG0019220,OG0019221,OG0019222,OG0019223,OG0019224,OG0019225,OG0019226,OG0019227,OG0019228,OG0019229,OG0019230,OG0019231,OG0019232,OG0019233,OG0019234,OG0019235,OG0019236,OG0019237,OG0019238,OG0019239,OG0019240,OG0019241,OG0019242,OG0019243,OG0019244,OG0019245,OG0019246,OG0019247,OG0019248,OG0019249,OG0019250,OG0019251,OG0019252,OG0019253,OG0019254,OG0019255,OG0019256,OG0019257,OG0019258,OG0019259,OG0019260,OG0019261,OG0019262,OG0019263,OG0019264,OG0019265,OG0019266,OG0019267,OG0019268,OG0019269,OG0019270,OG0019271,OG0019272,OG0019273,OG0019274,OG0019275,OG0019276,OG0019277,OG0019278,OG0019279,OG0019280,OG0019281,OG0019282,OG0019283,OG0019284,OG0019285,OG0019286,OG0019287,OG0019288,OG0019289,OG0019290,OG0019291,OG0019292,OG0019293,OG0019294,OG0019295,OG0019296,OG0019297,OG0019298,OG0019299,OG0019300,OG0019301,OG0019302,OG0019303,OG0019304,OG0019305,OG0019306,OG0019307,OG0019308,OG0019309,OG0019310,OG0019311,OG0019312,OG0019313,OG0019314,OG0019315,OG0019316,OG0019317,OG0019318,OG0019319,OG0019320,OG0019321,OG0019322,OG0019323,OG0019324,OG0019325,OG0019326,OG0019327,OG0019328,OG0019329,OG0019330,OG0019331,OG0019332,OG0019333,OG0019334,OG0019335,OG0019336,OG0019337,OG0019338,OG0019339,OG0019340,OG0019341,OG0019342,OG0019343,OG0019344,OG0019345,OG0019346,OG0019347,OG0019348,OG0019349,OG0019350,OG0019351,OG0019352,OG0019353,OG0019354,OG0019355,OG0019356,OG0019357,OG0019358,OG0019359,OG0019360,OG0019361,OG0019362,OG0019363,OG0019364,OG0019365,OG0019366,OG0019367,OG0019368,OG0019369,OG0019370,OG0019371,OG0019372,OG0019373,OG0019374,OG0019375,OG0019376,OG0019377,OG0019378,OG0019379,OG0019380,OG0019381,OG0019382,OG0019383,OG0019384,OG0019385,OG0019386,OG0019387,OG0019388,OG0019389,OG0019390,OG0019391,OG0019392,OG0019393,OG0019394,OG0019395,OG0019396,OG0019397,OG0019398,OG0019399,OG0019400,OG0019401,OG0019402,OG0019403,OG0019404,OG0019405,OG0019406,OG0019407,OG0019408,OG0019409,OG0019410,OG0019411,OG0019412,OG0019413,OG0019414,OG0019415,OG0019416,OG0019417,OG0019418,OG0019419,OG0019420,OG0019421,OG0019422,OG0019423,OG0019424,OG0019425,OG0019426,OG0019427,OG0019428,OG0019429,OG0019430,OG0019431,OG0019432,OG0019433,OG0019434,OG0019435,OG0019436,OG0019437,OG0019438,OG0019439,OG0019440,OG0019441,OG0019442,OG0019443,OG0019444,OG0019445,OG0019446,OG0019447,OG0019448,OG0019449,OG0019450,OG0019451,OG0019452,OG0019453,OG0019454,OG0019455,OG0019456,OG0019457,OG0019458,OG0019459,OG0019460,OG0019461,OG0019462,OG0019463,OG0019464,OG0019465,OG0019466,OG0019467,OG0019468,OG0019469,OG0019470,OG0019471,OG0019472,OG0019473,OG0019474,OG0019475,OG0019476,OG0019477,OG0019478,OG0019479,OG0019480,OG0019481,OG0019482,OG0019483,OG0019484,OG0019485,OG0019486,OG0019487,OG0019488,OG0019489,OG0019490,OG0019491,OG0019492,OG0019493,OG0019494,OG0019495,OG0019496,OG0019497,OG0019498,OG0019499,OG0019500,OG0019501,OG0019502,OG0019503,OG0019504,OG0019505,OG0019506,OG0019507,OG0019508,OG0019509,OG0019510,OG0019511,OG0019512,OG0019513,OG0019514,OG0019515,OG0019516,OG0019517,OG0019518,OG0019519,OG0019520,OG0019521,OG0019522,OG0019523,OG0019524,OG0019525,OG0019526,OG0019527,OG0019528,OG0019529,OG0019530,OG0019531,OG0019532,OG0019533,OG0019534,OG0019535,OG0019536,OG0019537,OG0019538,OG0019539,OG0019540,OG0019541,OG0019542,OG0019543,OG0019544,OG0019545,OG0019546,OG0019547,OG0019548,OG0019549,OG0019550,OG0019551,OG0019552,OG0019553,OG0019554,OG0019555,OG0019556,OG0019557,OG0019558,OG0019559,OG0019560,OG0019561,OG0019562,OG0019563,OG0019564,OG0019565,OG0019566,OG0019567,OG0019568,OG0019569,OG0019570,OG0019571,OG0019572,OG0019573,OG0019574,OG0019575,OG0019576,OG0019577,OG0019578,OG0019579,OG0019580,OG0019581,OG0019582,OG0019583,OG0019584,OG0019585,OG0019586,OG0019587,OG0019588,OG0019589,OG0019590,OG0019591,OG0019592,OG0019593,OG0019594,OG0019595,OG0019596,OG0019597,OG0019598,OG0019599,OG0019600,OG0019601,OG0019602,OG0019603,OG0019604,OG0019605,OG0019606,OG0019607,OG0019608,OG0019609,OG0019610,OG0019611,OG0019612,OG0019613,OG0019614,OG0019615,OG0019616,OG0019617,OG0019618,OG0019619,OG0019620,OG0019621,OG0019622,OG0019623,OG0019624,OG0019625,OG0019626,OG0019627,OG0019628,OG0019629,OG0019630,OG0019631,OG0019632,OG0019633,OG0019634,OG0019635,OG0019636,OG0019637,OG0019638,OG0019639,OG0019640,OG0019641,OG0019642,OG0019643,OG0019644,OG0019645,OG0019646,OG0019647,OG0019648,OG0019649,OG0019650,OG0019651,OG0019652,OG0019653,OG0019654,OG0019655,OG0019656,OG0019657,OG0019658,OG0019659,OG0019660,OG0019661,OG0019662,OG0019663,OG0019664,OG0019665,OG0019666,OG0019667,OG0019668,OG0019669,OG0019670,OG0019671,OG0019672,OG0019673,OG0019674,OG0019675,OG0019676,OG0019677,OG0019678,OG0019679,OG0019680,OG0019681,OG0019682,OG0019683,OG0019684,OG0019685,OG0019686,OG0019687,OG0019688,OG0019689,OG0019690,OG0019691,OG0019692,OG0019693,OG0019694,OG0019695,OG0019696,OG0019697,OG0019698,OG0019699,OG0019700,OG0019701,OG0019702,OG0019703,OG0019704,OG0019705,OG0019706,OG0019707,OG0019708,OG0019709,OG0019710,OG0019711,OG0019712,OG0019713,OG0019714,OG0019715,OG0019716,OG0019717,OG0019718,OG0019719,OG0019720,OG0019721,OG0019722,OG0019723,OG0019724,OG0019725,OG0019726,OG0019727,OG0019728,OG0019729,OG0019730,OG0019731,OG0019732,OG0019733,OG0019734,OG0019735,OG0019736,OG0019737,OG0019738,OG0019739,OG0019740,OG0019741,OG0019742,OG0019743,OG0019744,OG0019745,OG0019746,OG0019747,OG0019748,OG0019749,OG0019750,OG0019751,OG0019752,OG0019753,OG0019754,OG0019755,OG0019756,OG0019757,OG0019758,OG0019759,OG0019760,OG0019761,OG0019762,OG0019763,OG0019764,OG0019765,OG0019766,OG0019767,OG0019768,OG0019769,OG0019770,OG0019771,OG0019772,OG0019773,OG0019774,OG0019775,OG0019776,OG0019777,OG0019778,OG0019779,OG0019780,OG0019781,OG0019782,OG0019783,OG0019784,OG0019785,OG0019786,OG0019787,OG0019788,OG0019789,OG0019790,OG0019791,OG0019792,OG0019793,OG0019794,OG0019795,OG0019796,OG0019797,OG0019798,OG0019799,OG0019800,OG0019801,OG0019802,OG0019803,OG0019804,OG0019805,OG0019806,OG0019807,OG0019808,OG0019809,OG0019810,OG0019811,OG0019812,OG0019813,OG0019814,OG0019815,OG0019816,OG0019817,OG0019818,OG0019819,OG0019820,OG0019821,OG0019822,OG0019823,OG0019824,OG0019825,OG0019826,OG0019827,OG0019828,OG0019829,OG0019830,OG0019831,OG0019832,OG0019833,OG0019834,OG0019835,OG0019836,OG0019837,OG0019838,OG0019839,OG0019840,OG0019841,OG0019842,OG0019843,OG0019844,OG0019845,OG0019846,OG0019847,OG0019848,OG0019849,OG0019850,OG0019851,OG0019852,OG0019853,OG0019854,OG0019855,OG0019856,OG0019857,OG0019858,OG0019859,OG0019860,OG0019861,OG0019862,OG0019863,OG0019864,OG0019865,OG0019866,OG0019867,OG0019868,OG0019869,OG0019870,OG0019871,OG0019872,OG0019873,OG0019874,OG0019875,OG0019876,OG0019877,OG0019878,OG0019879,OG0019880,OG0019881,OG0019882,OG0019883,OG0019884,OG0019885,OG0019886,OG0019887,OG0019888,OG0019889,OG0019890,OG0019891,OG0019892,OG0019893,OG0019894,OG0019895,OG0019896,OG0019897,OG0019898,OG0019899,OG0019900,OG0019901,OG0019902,OG0019903,OG0019904,OG0019905,OG0019906,OG0019907,OG0019908,OG0019909,OG0019910,OG0019911,OG0019912,OG0019913,OG0019914,OG0019915,OG0019916,OG0019917,OG0019918,OG0019919,OG0019920,OG0019921,OG0019922,OG0019923,OG0019924,OG0019925,OG0019926,OG0019927,OG0019928,OG0019929,OG0019930,OG0019931,OG0019932,OG0019933,OG0019934,OG0019935,OG0019936,OG0019937,OG0019938,OG0019939,OG0019940,OG0019941,OG0019942,OG0019943,OG0019944,OG0019945,OG0019946,OG0019947,OG0019948,OG0019949,OG0019950,OG0019951,OG0019952,OG0019953,OG0019954,OG0019955,OG0019956,OG0019957,OG0019958,OG0019959,OG0019960,OG0019961,OG0019962,OG0019963,OG0019964,OG0019965,OG0019966,OG0019967,OG0019968,OG0019969,OG0019970,OG0019971,OG0019972,OG0019973,OG0019974,OG0019975,OG0019976,OG0019977,OG0019978,OG0019979,OG0019980,OG0019981,OG0019982,OG0019983,OG0019984,OG0019985,OG0019986,OG0019987,OG0019988,OG0019989,OG0019990,OG0019991,OG0019992,OG0019993,OG0019994,OG0019995,OG0019996,OG0019997,OG0019998,OG0019999,OG0020000,OG0020001,OG0020002,OG0020003,OG0020004,OG0020005,OG0020006,OG0020007,OG0020008,OG0020009,OG0020010,OG0020011,OG0020012,OG0020013,OG0020014,OG0020015,OG0020016,OG0020017,OG0020018,OG0020019,OG0020020,OG0020021,OG0020022,OG0020023,OG0020024,OG0020025,OG0020026,OG0020027,OG0020028,OG0020029,OG0020030,OG0020031,OG0020032,OG0020033,OG0020034,OG0020035,OG0020036,OG0020037,OG0020038,OG0020039,OG0020040,OG0020041,OG0020042,OG0020043,OG0020044,OG0020045,OG0020046,OG0020047,OG0020048,OG0020049,OG0020050,OG0020051,OG0020052,OG0020053,OG0020054,OG0020055,OG0020056,OG0020057,OG0020058,OG0020059,OG0020060,OG0020061,OG0020062,OG0020063,OG0020064,OG0020065,OG0020066,OG0020067,OG0020068,OG0020069,OG0020070,OG0020071,OG0020072,OG0020073,OG0020074,OG0020075,OG0020076,OG0020077,OG0020078,OG0020079,OG0020080,OG0020081,OG0020082,OG0020083,OG0020084,OG0020085,OG0020086,OG0020087,OG0020088,OG0020089,OG0020090,OG0020091,OG0020092,OG0020093,OG0020094,OG0020095,OG0020096,OG0020097,OG0020098,OG0020099,OG0020100,OG0020101,OG0020102,OG0020103,OG0020104,OG0020105,OG0020106,OG0020107,OG0020108,OG0020109,OG0020110,OG0020111,OG0020112,OG0020113,OG0020114,OG0020115,OG0020116,OG0020117,OG0020118,OG0020119,OG0020120,OG0020121,OG0020122,OG0020123,OG0020124,OG0020125,OG0020126,OG0020127,OG0020128,OG0020129,OG0020130,OG0020131,OG0020132,OG0020133,OG0020134,OG0020135,OG0020136,OG0020137,OG0020138,OG0020139,OG0020140,OG0020141,OG0020142,OG0020143,OG0020144,OG0020145,OG0020146,OG0020147,OG0020148,OG0020149,OG0020150,OG0020151,OG0020152,OG0020153,OG0020154,OG0020155,OG0020156,OG0020157,OG0020158,OG0020159,OG0020160,OG0020161,OG0020162,OG0020163,OG0020164,OG0020165,OG0020166,OG0020167,OG0020168,OG0020169,OG0020170,OG0020171,OG0020172,OG0020173,OG0020174,OG0020175,OG0020176,OG0020177,OG0020178,OG0020179,OG0020180,OG0020181,OG0020182,OG0020183,OG0020184,OG0020185,OG0020186,OG0020187,OG0020188,OG0020189,OG0020190,OG0020191,OG0020192,OG0020193,OG0020194,OG0020195,OG0020196,OG0020197,OG0020198,OG0020199,OG0020200,OG0020201,OG0020202,OG0020203,OG0020204,OG0020205,OG0020206,OG0020207,OG0020208,OG0020209,OG0020210,OG0020211,OG0020212,OG0020213,OG0020214,OG0020215,OG0020216,OG0020217,OG0020218,OG0020219,OG0020220,OG0020221,OG0020222,OG0020223,OG0020224,OG0020225,OG0020226,OG0020227,OG0020228,OG0020229,OG0020230,OG0020231,OG0020232,OG0020233,OG0020234,OG0020235,OG0020236,OG0020237,OG0020238,OG0020239,OG0020240,OG0020241,OG0020242,OG0020243,OG0020244,OG0020245,OG0020246,OG0020247,OG0020248,OG0020249,OG0020250,OG0020251,OG0020252,OG0020253,OG0020254,OG0020255,OG0020256,OG0020257,OG0020258,OG0020259,OG0020260,OG0020261,OG0020262,OG0020263,OG0020264,OG0020265,OG0020266,OG0020267,OG0020268,OG0020269,OG0020270,OG0020271,OG0020272,OG0020273,OG0020274,OG0020275,OG0020276,OG0020277,OG0020278,OG0020279,OG0020280,OG0020281,OG0020282,OG0020283,OG0020284,OG0020285,OG0020286,OG0020287,OG0020288,OG0020289,OG0020290,OG0020291,OG0020292,OG0020293,OG0020294,OG0020295,OG0020296,OG0020297,OG0020298,OG0020299,OG0020300,OG0020301,OG0020302,OG0020303,OG0020304,OG0020305,OG0020306,OG0020307,OG0020308,OG0020309,OG0020310,OG0020311,OG0020312,OG0020313,OG0020314,OG0020315,OG0020316,OG0020317,OG0020318,OG0020319,OG0020320,OG0020321,OG0020322,OG0020323,OG0020324,OG0020325,OG0020326,OG0020327,OG0020328,OG0020329,OG0020330,OG0020331,OG0020332,OG0020333,OG0020334,OG0020335,OG0020336,OG0020337,OG0020338,OG0020339,OG0020340,OG0020341,OG0020342,OG0020343,OG0020344,OG0020345,OG0020346,OG0020347,OG0020348,OG0020349,OG0020350,OG0020351,OG0020352,OG0020353,OG0020354,OG0020355,OG0020356,OG0020357,OG0020358,OG0020359,OG0020360,OG0020361,OG0020362,OG0020363,OG0020364,OG0020365,OG0020366,OG0020367,OG0020368,OG0020369,OG0020370,OG0020371,OG0020372,OG0020373,OG0020374,OG0020375,OG0020376,OG0020377,OG0020378,OG0020379,OG0020380,OG0020381,OG0020382,OG0020383,OG0020384,OG0020385,OG0020386,OG0020387,OG0020388,OG0020389,OG0020390,OG0020391,OG0020392,OG0020393,OG0020394,OG0020395,OG0020396,OG0020397,OG0020398,OG0020399,OG0020400,OG0020401,OG0020402,OG0020403,OG0020404,OG0020405,OG0020406,OG0020407,OG0020408,OG0020409,OG0020410,OG0020411,OG0020412,OG0020413,OG0020414,OG0020415,OG0020416,OG0020417,OG0020418,OG0020419,OG0020420,OG0020421,OG0020422,OG0020423,OG0020424,OG0020425,OG0020426,OG0020427,OG0020428,OG0020429,OG0020430,OG0020431,OG0020432,OG0020433,OG0020434,OG0020435,OG0020436,OG0020437,OG0020438,OG0020439,OG0020440,OG0020441,OG0020442,OG0020443,OG0020444,OG0020445,OG0020446,OG0020447,OG0020448,OG0020449,OG0020450,OG0020451,OG0020452,OG0020453,OG0020454,OG0020455,OG0020456,OG0020457,OG0020458,OG0020459,OG0020460,OG0020461,OG0020462,OG0020463,OG0020464,OG0020465,OG0020466,OG0020467,OG0020468,OG0020469,OG0020470,OG0020471,OG0020472,OG0020473,OG0020474,OG0020475,OG0020476,OG0020477,OG0020478,OG0020479,OG0020480,OG0020481,OG0020482,OG0020483,OG0020484,OG0020485,OG0020486,OG0020487,OG0020488,OG0020489,OG0020490,OG0020491,OG0020492,OG0020493,OG0020494,OG0020495,OG0020496,OG0020497,OG0020498,OG0020499,OG0020500,OG0020501,OG0020502,OG0020503,OG0020504,OG0020505,OG0020506,OG0020507,OG0020508,OG0020509,OG0020510,OG0020511,OG0020512,OG0020513,OG0020514,OG0020515,OG0020516,OG0020517,OG0020518,OG0020519,OG0020520,OG0020521,OG0020522,OG0020523,OG0020524,OG0020525,OG0020526,OG0020527,OG0020528,OG0020529,OG0020530,OG0020531,OG0020532,OG0020533,OG0020534,OG0020535,OG0020536,OG0020537,OG0020538,OG0020539,OG0020540,OG0020541,OG0020542,OG0020543,OG0020544,OG0020545,OG0020546,OG0020547,OG0020548,OG0020549,OG0020550,OG0020551,OG0020552,OG0020553,OG0020554,OG0020555,OG0020556,OG0020557,OG0020558,OG0020559,OG0020560,OG0020561,OG0020562,OG0020563,OG0020564,OG0020565,OG0020566,OG0020567,OG0020568,OG0020569,OG0020570,OG0020571,OG0020572,OG0020573,OG0020574,OG0020575,OG0020576,OG0020577,OG0020578,OG0020579,OG0020580,OG0020581,OG0020582,OG0020583,OG0020584,OG0020585,OG0020586,OG0020587,OG0020588,OG0020589,OG0020590,OG0020591,OG0020592,OG0020593,OG0020594,OG0020595,OG0020596,OG0020597,OG0020598,OG0020599,OG0020600,OG0020601,OG0020602,OG0020603,OG0020604,OG0020605,OG0020606,OG0020607,OG0020608,OG0020609,OG0020610,OG0020611,OG0020612,OG0020613,OG0020614,OG0020615,OG0020616,OG0020617,OG0020618,OG0020619,OG0020620,OG0020621,OG0020622,OG0020623,OG0020624,OG0020625,OG0020626,OG0020627,OG0020628,OG0020629,OG0020630,OG0020631,OG0020632,OG0020633,OG0020634,OG0020635,OG0020636,OG0020637,OG0020638,OG0020639,OG0020640,OG0020641,OG0020642,OG0020643,OG0020644,OG0020645,OG0020646,OG0020647,OG0020648,OG0020649,OG0020650,OG0020651,OG0020652,OG0020653,OG0020654,OG0020655,OG0020656,OG0020657,OG0020658,OG0020659,OG0020660,OG0020661,OG0020662,OG0020663,OG0020664,OG0020665,OG0020666,OG0020667,OG0020668,OG0020669,OG0020670,OG0020671,OG0020672,OG0020673,OG0020674,OG0020675,OG0020676,OG0020677,OG0020678,OG0020679,OG0020680,OG0020681,OG0020682,OG0020683,OG0020684,OG0020685,OG0020686,OG0020687,OG0020688,OG0020689,OG0020690,OG0020691,OG0020692,OG0020693,OG0020694,OG0020695,OG0020696,OG0020697,OG0020698,OG0020699,OG0020700,OG0020701,OG0020702,OG0020703,OG0020704,OG0020705,OG0020706,OG0020707,OG0020708,OG0020709,OG0020710,OG0020711,OG0020712,OG0020713,OG0020714,OG0020715,OG0020716,OG0020717,OG0020718,OG0020719,OG0020720,OG0020721,OG0020722,OG0020723,OG0020724,OG0020725,OG0020726,OG0020727,OG0020728,OG0020729,OG0020730,OG0020731,OG0020732,OG0020733,OG0020734,OG0020735,OG0020736,OG0020737,OG0020738,OG0020739,OG0020740,OG0020741,OG0020742,OG0020743,OG0020744,OG0020745,OG0020746,OG0020747,OG0020748,OG0020749,OG0020750,OG0020751,OG0020752,OG0020753,OG0020754,OG0020755,OG0020756,OG0020757,OG0020758,OG0020759,OG0020760,OG0020761,OG0020762,OG0020763,OG0020764,OG0020765,OG0020766,OG0020767,OG0020768,OG0020769,OG0020770,OG0020771,OG0020772,OG0020773,OG0020774,OG0020775,OG0020776,OG0020777,OG0020778,OG0020779,OG0020780,OG0020781,OG0020782,OG0020783,OG0020784,OG0020785,OG0020786,OG0020787,OG0020788,OG0020789,OG0020790,OG0020791,OG0020792,OG0020793,OG0020794,OG0020795,OG0020796,OG0020797,OG0020798,OG0020799,OG0020800,OG0020801,OG0020802,OG0020803,OG0020804,OG0020805,OG0020806,OG0020807,OG0020808,OG0020809,OG0020810,OG0020811,OG0020812,OG0020813,OG0020814,OG0020815,OG0020816,OG0020817,OG0020818,OG0020819,OG0020820,OG0020821,OG0020822,OG0020823,OG0020824,OG0020825,OG0020826,OG0020827,OG0020828,OG0020829,OG0020830,OG0020831,OG0020832,OG0020833,OG0020834,OG0020835,OG0020836,OG0020837,OG0020838,OG0020839,OG0020840,OG0020841,OG0020842,OG0020843,OG0020844,OG0020845,OG0020846,OG0020847,OG0020848,OG0020849,OG0020850,OG0020851,OG0020852,OG0020853,OG0020854,OG0020855,OG0020856,OG0020857,OG0020858,OG0020859,OG0020860,OG0020861,OG0020862,OG0020863,OG0020864,OG0020865,OG0020866,OG0020867,OG0020868,OG0020869,OG0020870,OG0020871,OG0020872,OG0020873,OG0020874,OG0020875,OG0020876,OG0020877,OG0020878,OG0020879,OG0020880,OG0020881,OG0020882,OG0020883,OG0020884,OG0020885,OG0020886,OG0020887,OG0020888,OG0020889,OG0020890,OG0020891,OG0020892,OG0020893,OG0020894,OG0020895,OG0020896,OG0020897,OG0020898,OG0020899,OG0020900,OG0020901,OG0020902,OG0020903,OG0020904,OG0020905,OG0020906,OG0020907,OG0020908,OG0020909,OG0020910,OG0020911,OG0020912,OG0020913,OG0020914,OG0020915,OG0020916,OG0020917,OG0020918,OG0020919,OG0020920,OG0020921,OG0020922,OG0020923,OG0020924,OG0020925,OG0020926,OG0020927,OG0020928,OG0020929,OG0020930,OG0020931,OG0020932,OG0020933,OG0020934,OG0020935,OG0020936,OG0020937,OG0020938,OG0020939,OG0020940,OG0020941,OG0020942,OG0020943,OG0020944,OG0020945,OG0020946,OG0020947,OG0020948,OG0020949,OG0020950,OG0020951,OG0020952,OG0020953,OG0020954,OG0020955,OG0020956,OG0020957,OG0020958,OG0020959,OG0020960,OG0020961,OG0020962,OG0020963,OG0020964,OG0020965,OG0020966,OG0020967,OG0020968,OG0020969,OG0020970,OG0020971,OG0020972,OG0020973,OG0020974,OG0020975,OG0020976,OG0020977,OG0020978,OG0020979,OG0020980,OG0020981,OG0020982,OG0020983,OG0020984,OG0020985,OG0020986,OG0020987,OG0020988,OG0020989,OG0020990,OG0020991,OG0020992,OG0020993,OG0020994,OG0020995,OG0020996,OG0020997,OG0020998,OG0020999,OG0021000,OG0021001,OG0021002,OG0021003,OG0021004,OG0021005,OG0021006,OG0021007,OG0021008,OG0021009,OG0021010,OG0021011,OG0021012,OG0021013,OG0021014,OG0021015,OG0021016,OG0021017,OG0021018,OG0021019,OG0021020,OG0021021,OG0021022,OG0021023,OG0021024,OG0021025,OG0021026,OG0021027,OG0021028,OG0021029
[T. castaneum]: OG0000070,OG0000214,OG0000314,OG0000315,OG0000340,OG0000497,OG0000670,OG0000671,OG0001280,OG0001806,OG0001807,OG0003306,OG0003307,OG0003308,OG0003309,OG0007680,OG0007681,OG0007682,OG0007683,OG0009406,OG0009407,OG0010265,OG0010266,OG0010267,OG0010268,OG0010269,OG0010270,OG0010271,OG0011056,OG0011057,OG0011058,OG0011059,OG0011060,OG0011061,OG0011062,OG0011063,OG0011064,OG0011065,OG0011066,OG0011067,OG0011068,OG0011069,OG0027425,OG0027426,OG0027427,OG0027428,OG0027429,OG0027430,OG0027431,OG0027432,OG0027433,OG0027434,OG0027435,OG0027436,OG0027437,OG0027438,OG0027439,OG0027440,OG0027441,OG0027442,OG0027443,OG0027444,OG0027445,OG0027446,OG0027447,OG0027448,OG0027449,OG0027450,OG0027451,OG0027452,OG0027453,OG0027454,OG0027455,OG0027456,OG0027457,OG0027458,OG0027459,OG0027460,OG0027461,OG0027462,OG0027463,OG0027464,OG0027465,OG0027466,OG0027467,OG0027468,OG0027469,OG0027470,OG0027471,OG0027472,OG0027473,OG0027474,OG0027475,OG0027476,OG0027477,OG0027478,OG0027479,OG0027480,OG0027481,OG0027482,OG0027483,OG0027484,OG0027485,OG0027486,OG0027487,OG0027488,OG0027489,OG0027490,OG0027491,OG0027492,OG0027493,OG0027494,OG0027495,OG0027496,OG0027497,OG0027498,OG0027499,OG0027500,OG0027501,OG0027502,OG0027503,OG0027504,OG0027505,OG0027506,OG0027507,OG0027508,OG0027509,OG0027510,OG0027511,OG0027512,OG0027513,OG0027514,OG0027515,OG0027516,OG0027517,OG0027518,OG0027519,OG0027520,OG0027521,OG0027522,OG0027523,OG0027524,OG0027525,OG0027526,OG0027527,OG0027528,OG0027529,OG0027530,OG0027531,OG0027532,OG0027533,OG0027534,OG0027535,OG0027536,OG0027537,OG0027538,OG0027539,OG0027540,OG0027541,OG0027542,OG0027543,OG0027544,OG0027545,OG0027546,OG0027547,OG0027548,OG0027549,OG0027550,OG0027551,OG0027552,OG0027553,OG0027554,OG0027555,OG0027556,OG0027557,OG0027558,OG0027559,OG0027560,OG0027561,OG0027562,OG0027563,OG0027564,OG0027565,OG0027566,OG0027567,OG0027568,OG0027569,OG0027570,OG0027571,OG0027572,OG0027573,OG0027574,OG0027575,OG0027576,OG0027577,OG0027578,OG0027579,OG0027580,OG0027581,OG0027582,OG0027583,OG0027584,OG0027585,OG0027586,OG0027587,OG0027588,OG0027589,OG0027590,OG0027591,OG0027592,OG0027593,OG0027594,OG0027595,OG0027596,OG0027597,OG0027598,OG0027599,OG0027600,OG0027601,OG0027602,OG0027603,OG0027604,OG0027605,OG0027606,OG0027607,OG0027608,OG0027609,OG0027610,OG0027611,OG0027612,OG0027613,OG0027614,OG0027615,OG0027616,OG0027617,OG0027618,OG0027619,OG0027620,OG0027621,OG0027622,OG0027623,OG0027624,OG0027625,OG0027626,OG0027627,OG0027628,OG0027629,OG0027630,OG0027631,OG0027632,OG0027633,OG0027634,OG0027635,OG0027636,OG0027637,OG0027638,OG0027639,OG0027640,OG0027641,OG0027642,OG0027643,OG0027644,OG0027645,OG0027646,OG0027647,OG0027648,OG0027649,OG0027650,OG0027651,OG0027652,OG0027653,OG0027654,OG0027655,OG0027656,OG0027657,OG0027658,OG0027659,OG0027660,OG0027661,OG0027662,OG0027663,OG0027664,OG0027665,OG0027666,OG0027667,OG0027668,OG0027669,OG0027670,OG0027671,OG0027672,OG0027673,OG0027674,OG0027675,OG0027676,OG0027677,OG0027678,OG0027679,OG0027680,OG0027681,OG0027682,OG0027683,OG0027684,OG0027685,OG0027686,OG0027687,OG0027688,OG0027689,OG0027690,OG0027691,OG0027692,OG0027693,OG0027694,OG0027695,OG0027696,OG0027697,OG0027698,OG0027699,OG0027700,OG0027701,OG0027702,OG0027703,OG0027704,OG0027705,OG0027706,OG0027707,OG0027708,OG0027709,OG0027710,OG0027711,OG0027712,OG0027713,OG0027714,OG0027715,OG0027716,OG0027717,OG0027718,OG0027719,OG0027720,OG0027721,OG0027722,OG0027723,OG0027724,OG0027725,OG0027726,OG0027727,OG0027728,OG0027729,OG0027730,OG0027731,OG0027732,OG0027733,OG0027734,OG0027735,OG0027736,OG0027737,OG0027738,OG0027739,OG0027740,OG0027741,OG0027742,OG0027743,OG0027744,OG0027745,OG0027746,OG0027747,OG0027748,OG0027749,OG0027750,OG0027751,OG0027752,OG0027753,OG0027754,OG0027755,OG0027756,OG0027757,OG0027758,OG0027759,OG0027760,OG0027761,OG0027762,OG0027763,OG0027764,OG0027765,OG0027766,OG0027767,OG0027768,OG0027769,OG0027770,OG0027771,OG0027772,OG0027773,OG0027774,OG0027775,OG0027776,OG0027777,OG0027778,OG0027779,OG0027780,OG0027781,OG0027782,OG0027783,OG0027784,OG0027785,OG0027786,OG0027787,OG0027788,OG0027789,OG0027790,OG0027791,OG0027792,OG0027793,OG0027794,OG0027795,OG0027796,OG0027797,OG0027798,OG0027799,OG0027800,OG0027801,OG0027802,OG0027803,OG0027804,OG0027805,OG0027806,OG0027807,OG0027808,OG0027809,OG0027810,OG0027811,OG0027812,OG0027813,OG0027814,OG0027815,OG0027816,OG0027817,OG0027818,OG0027819,OG0027820,OG0027821,OG0027822,OG0027823,OG0027824,OG0027825,OG0027826,OG0027827,OG0027828,OG0027829,OG0027830,OG0027831,OG0027832,OG0027833,OG0027834,OG0027835,OG0027836,OG0027837,OG0027838,OG0027839,OG0027840,OG0027841,OG0027842,OG0027843,OG0027844,OG0027845,OG0027846,OG0027847,OG0027848,OG0027849,OG0027850,OG0027851,OG0027852,OG0027853,OG0027854,OG0027855,OG0027856,OG0027857,OG0027858,OG0027859,OG0027860,OG0027861,OG0027862,OG0027863,OG0027864,OG0027865,OG0027866,OG0027867,OG0027868,OG0027869,OG0027870,OG0027871,OG0027872,OG0027873,OG0027874,OG0027875,OG0027876,OG0027877,OG0027878,OG0027879,OG0027880,OG0027881,OG0027882,OG0027883,OG0027884,OG0027885,OG0027886,OG0027887,OG0027888,OG0027889,OG0027890,OG0027891,OG0027892,OG0027893,OG0027894,OG0027895,OG0027896,OG0027897,OG0027898,OG0027899,OG0027900,OG0027901,OG0027902,OG0027903,OG0027904,OG0027905,OG0027906,OG0027907,OG0027908,OG0027909,OG0027910,OG0027911,OG0027912,OG0027913,OG0027914,OG0027915,OG0027916,OG0027917,OG0027918,OG0027919,OG0027920,OG0027921,OG0027922,OG0027923,OG0027924,OG0027925,OG0027926,OG0027927,OG0027928,OG0027929,OG0027930,OG0027931,OG0027932,OG0027933,OG0027934,OG0027935,OG0027936,OG0027937,OG0027938,OG0027939,OG0027940,OG0027941,OG0027942,OG0027943,OG0027944,OG0027945,OG0027946,OG0027947,OG0027948,OG0027949,OG0027950,OG0027951,OG0027952,OG0027953,OG0027954,OG0027955,OG0027956,OG0027957,OG0027958,OG0027959,OG0027960,OG0027961,OG0027962,OG0027963,OG0027964,OG0027965,OG0027966,OG0027967,OG0027968,OG0027969,OG0027970,OG0027971,OG0027972,OG0027973,OG0027974,OG0027975,OG0027976,OG0027977,OG0027978,OG0027979,OG0027980,OG0027981,OG0027982,OG0027983,OG0027984,OG0027985,OG0027986,OG0027987,OG0027988,OG0027989,OG0027990,OG0027991,OG0027992,OG0027993,OG0027994,OG0027995,OG0027996,OG0027997,OG0027998,OG0027999,OG0028000,OG0028001,OG0028002,OG0028003,OG0028004,OG0028005,OG0028006,OG0028007,OG0028008,OG0028009,OG0028010,OG0028011,OG0028012,OG0028013,OG0028014,OG0028015,OG0028016,OG0028017,OG0028018,OG0028019,OG0028020,OG0028021,OG0028022,OG0028023,OG0028024,OG0028025,OG0028026,OG0028027,OG0028028,OG0028029,OG0028030,OG0028031,OG0028032,OG0028033,OG0028034,OG0028035,OG0028036,OG0028037,OG0028038,OG0028039,OG0028040,OG0028041,OG0028042,OG0028043,OG0028044,OG0028045,OG0028046,OG0028047,OG0028048,OG0028049,OG0028050,OG0028051,OG0028052,OG0028053,OG0028054,OG0028055,OG0028056,OG0028057,OG0028058,OG0028059,OG0028060,OG0028061,OG0028062,OG0028063,OG0028064,OG0028065,OG0028066,OG0028067,OG0028068,OG0028069,OG0028070,OG0028071,OG0028072,OG0028073,OG0028074,OG0028075,OG0028076,OG0028077,OG0028078,OG0028079,OG0028080,OG0028081,OG0028082,OG0028083,OG0028084,OG0028085,OG0028086,OG0028087,OG0028088,OG0028089,OG0028090,OG0028091,OG0028092,OG0028093,OG0028094,OG0028095,OG0028096,OG0028097,OG0028098,OG0028099,OG0028100,OG0028101,OG0028102,OG0028103,OG0028104,OG0028105,OG0028106,OG0028107,OG0028108,OG0028109,OG0028110,OG0028111,OG0028112,OG0028113,OG0028114,OG0028115,OG0028116,OG0028117,OG0028118,OG0028119,OG0028120,OG0028121,OG0028122,OG0028123,OG0028124,OG0028125,OG0028126,OG0028127,OG0028128,OG0028129,OG0028130,OG0028131,OG0028132,OG0028133,OG0028134,OG0028135,OG0028136,OG0028137,OG0028138,OG0028139,OG0028140,OG0028141,OG0028142,OG0028143,OG0028144,OG0028145,OG0028146,OG0028147,OG0028148,OG0028149,OG0028150,OG0028151,OG0028152,OG0028153,OG0028154,OG0028155,OG0028156,OG0028157,OG0028158,OG0028159,OG0028160,OG0028161,OG0028162,OG0028163,OG0028164,OG0028165,OG0028166,OG0028167,OG0028168,OG0028169,OG0028170,OG0028171,OG0028172,OG0028173,OG0028174,OG0028175,OG0028176,OG0028177,OG0028178,OG0028179,OG0028180,OG0028181,OG0028182,OG0028183,OG0028184,OG0028185,OG0028186,OG0028187,OG0028188,OG0028189,OG0028190,OG0028191,OG0028192,OG0028193,OG0028194,OG0028195,OG0028196,OG0028197,OG0028198,OG0028199,OG0028200,OG0028201,OG0028202,OG0028203,OG0028204,OG0028205,OG0028206,OG0028207,OG0028208,OG0028209,OG0028210,OG0028211,OG0028212,OG0028213,OG0028214,OG0028215,OG0028216,OG0028217,OG0028218,OG0028219,OG0028220,OG0028221,OG0028222,OG0028223,OG0028224,OG0028225,OG0028226,OG0028227,OG0028228,OG0028229,OG0028230,OG0028231,OG0028232,OG0028233,OG0028234,OG0028235,OG0028236,OG0028237,OG0028238,OG0028239,OG0028240,OG0028241,OG0028242,OG0028243,OG0028244,OG0028245,OG0028246,OG0028247,OG0028248,OG0028249,OG0028250,OG0028251,OG0028252,OG0028253,OG0028254,OG0028255,OG0028256,OG0028257,OG0028258,OG0028259,OG0028260,OG0028261,OG0028262,OG0028263,OG0028264,OG0028265,OG0028266,OG0028267,OG0028268,OG0028269,OG0028270,OG0028271,OG0028272,OG0028273,OG0028274,OG0028275,OG0028276,OG0028277,OG0028278,OG0028279,OG0028280,OG0028281,OG0028282,OG0028283,OG0028284,OG0028285,OG0028286,OG0028287,OG0028288,OG0028289,OG0028290,OG0028291,OG0028292,OG0028293,OG0028294,OG0028295,OG0028296,OG0028297,OG0028298,OG0028299,OG0028300,OG0028301,OG0028302,OG0028303,OG0028304,OG0028305,OG0028306,OG0028307,OG0028308,OG0028309,OG0028310,OG0028311,OG0028312,OG0028313,OG0028314,OG0028315,OG0028316,OG0028317,OG0028318,OG0028319,OG0028320,OG0028321,OG0028322,OG0028323,OG0028324,OG0028325,OG0028326,OG0028327,OG0028328,OG0028329,OG0028330,OG0028331,OG0028332,OG0028333,OG0028334,OG0028335,OG0028336,OG0028337,OG0028338,OG0028339,OG0028340,OG0028341,OG0028342,OG0028343,OG0028344,OG0028345,OG0028346,OG0028347,OG0028348,OG0028349,OG0028350,OG0028351,OG0028352,OG0028353,OG0028354,OG0028355,OG0028356,OG0028357,OG0028358,OG0028359,OG0028360,OG0028361,OG0028362,OG0028363,OG0028364,OG0028365,OG0028366,OG0028367,OG0028368,OG0028369,OG0028370,OG0028371,OG0028372,OG0028373,OG0028374,OG0028375,OG0028376,OG0028377,OG0028378,OG0028379,OG0028380,OG0028381,OG0028382,OG0028383,OG0028384,OG0028385,OG0028386,OG0028387,OG0028388,OG0028389,OG0028390,OG0028391,OG0028392,OG0028393,OG0028394,OG0028395,OG0028396,OG0028397,OG0028398,OG0028399,OG0028400,OG0028401,OG0028402,OG0028403,OG0028404,OG0028405,OG0028406,OG0028407,OG0028408,OG0028409,OG0028410,OG0028411,OG0028412,OG0028413,OG0028414,OG0028415,OG0028416,OG0028417,OG0028418,OG0028419,OG0028420,OG0028421,OG0028422,OG0028423,OG0028424,OG0028425,OG0028426,OG0028427,OG0028428,OG0028429,OG0028430,OG0028431,OG0028432,OG0028433,OG0028434,OG0028435,OG0028436,OG0028437,OG0028438,OG0028439,OG0028440,OG0028441,OG0028442,OG0028443,OG0028444,OG0028445,OG0028446,OG0028447,OG0028448,OG0028449,OG0028450,OG0028451,OG0028452,OG0028453,OG0028454,OG0028455,OG0028456,OG0028457,OG0028458,OG0028459,OG0028460,OG0028461,OG0028462,OG0028463,OG0028464,OG0028465,OG0028466,OG0028467,OG0028468,OG0028469,OG0028470,OG0028471,OG0028472,OG0028473,OG0028474,OG0028475,OG0028476,OG0028477,OG0028478,OG0028479,OG0028480,OG0028481,OG0028482,OG0028483,OG0028484,OG0028485,OG0028486,OG0028487,OG0028488,OG0028489,OG0028490,OG0028491,OG0028492,OG0028493,OG0028494,OG0028495,OG0028496,OG0028497,OG0028498,OG0028499,OG0028500,OG0028501,OG0028502,OG0028503,OG0028504,OG0028505,OG0028506,OG0028507,OG0028508,OG0028509,OG0028510,OG0028511,OG0028512,OG0028513,OG0028514,OG0028515,OG0028516,OG0028517,OG0028518,OG0028519,OG0028520,OG0028521,OG0028522,OG0028523,OG0028524,OG0028525,OG0028526,OG0028527,OG0028528,OG0028529,OG0028530,OG0028531,OG0028532,OG0028533,OG0028534,OG0028535,OG0028536,OG0028537,OG0028538,OG0028539,OG0028540,OG0028541,OG0028542,OG0028543,OG0028544,OG0028545,OG0028546,OG0028547,OG0028548,OG0028549,OG0028550,OG0028551,OG0028552,OG0028553,OG0028554,OG0028555,OG0028556,OG0028557,OG0028558,OG0028559,OG0028560,OG0028561,OG0028562,OG0028563,OG0028564,OG0028565,OG0028566,OG0028567,OG0028568,OG0028569,OG0028570,OG0028571,OG0028572,OG0028573,OG0028574,OG0028575,OG0028576,OG0028577,OG0028578,OG0028579,OG0028580,OG0028581,OG0028582,OG0028583,OG0028584,OG0028585,OG0028586,OG0028587,OG0028588,OG0028589,OG0028590,OG0028591,OG0028592,OG0028593,OG0028594,OG0028595,OG0028596,OG0028597,OG0028598,OG0028599,OG0028600,OG0028601,OG0028602,OG0028603,OG0028604,OG0028605,OG0028606,OG0028607,OG0028608,OG0028609,OG0028610,OG0028611,OG0028612,OG0028613,OG0028614,OG0028615,OG0028616,OG0028617,OG0028618,OG0028619,OG0028620,OG0028621,OG0028622,OG0028623,OG0028624,OG0028625,OG0028626,OG0028627,OG0028628,OG0028629,OG0028630,OG0028631,OG0028632,OG0028633,OG0028634,OG0028635,OG0028636,OG0028637,OG0028638,OG0028639,OG0028640,OG0028641,OG0028642,OG0028643,OG0028644,OG0028645,OG0028646,OG0028647,OG0028648,OG0028649,OG0028650,OG0028651,OG0028652,OG0028653,OG0028654,OG0028655,OG0028656,OG0028657,OG0028658,OG0028659,OG0028660,OG0028661,OG0028662,OG0028663,OG0028664,OG0028665,OG0028666,OG0028667,OG0028668,OG0028669,OG0028670,OG0028671,OG0028672,OG0028673,OG0028674,OG0028675,OG0028676,OG0028677,OG0028678,OG0028679,OG0028680,OG0028681,OG0028682,OG0028683,OG0028684,OG0028685,OG0028686,OG0028687,OG0028688,OG0028689,OG0028690,OG0028691,OG0028692,OG0028693,OG0028694,OG0028695,OG0028696,OG0028697,OG0028698,OG0028699,OG0028700,OG0028701,OG0028702,OG0028703,OG0028704,OG0028705,OG0028706,OG0028707,OG0028708,OG0028709,OG0028710,OG0028711,OG0028712,OG0028713,OG0028714,OG0028715,OG0028716,OG0028717,OG0028718,OG0028719,OG0028720,OG0028721,OG0028722,OG0028723,OG0028724,OG0028725,OG0028726,OG0028727,OG0028728,OG0028729,OG0028730,OG0028731,OG0028732,OG0028733,OG0028734,OG0028735,OG0028736,OG0028737,OG0028738,OG0028739,OG0028740,OG0028741,OG0028742,OG0028743,OG0028744,OG0028745,OG0028746,OG0028747,OG0028748,OG0028749,OG0028750,OG0028751,OG0028752,OG0028753,OG0028754,OG0028755,OG0028756,OG0028757,OG0028758,OG0028759,OG0028760,OG0028761,OG0028762,OG0028763,OG0028764,OG0028765,OG0028766,OG0028767,OG0028768,OG0028769,OG0028770,OG0028771,OG0028772,OG0028773,OG0028774,OG0028775,OG0028776,OG0028777,OG0028778,OG0028779,OG0028780,OG0028781,OG0028782,OG0028783,OG0028784,OG0028785,OG0028786,OG0028787,OG0028788,OG0028789,OG0028790,OG0028791,OG0028792,OG0028793,OG0028794,OG0028795,OG0028796,OG0028797,OG0028798,OG0028799,OG0028800,OG0028801,OG0028802,OG0028803,OG0028804,OG0028805,OG0028806,OG0028807,OG0028808,OG0028809,OG0028810,OG0028811,OG0028812,OG0028813,OG0028814,OG0028815,OG0028816,OG0028817,OG0028818,OG0028819,OG0028820,OG0028821,OG0028822,OG0028823,OG0028824,OG0028825,OG0028826,OG0028827,OG0028828,OG0028829,OG0028830,OG0028831,OG0028832,OG0028833,OG0028834,OG0028835,OG0028836,OG0028837,OG0028838,OG0028839,OG0028840,OG0028841,OG0028842,OG0028843,OG0028844,OG0028845,OG0028846,OG0028847,OG0028848,OG0028849,OG0028850,OG0028851,OG0028852,OG0028853,OG0028854,OG0028855,OG0028856,OG0028857,OG0028858,OG0028859,OG0028860,OG0028861,OG0028862,OG0028863,OG0028864,OG0028865,OG0028866,OG0028867,OG0028868,OG0028869,OG0028870,OG0028871,OG0028872,OG0028873,OG0028874,OG0028875,OG0028876,OG0028877,OG0028878,OG0028879,OG0028880,OG0028881,OG0028882,OG0028883,OG0028884,OG0028885,OG0028886,OG0028887,OG0028888,OG0028889,OG0028890,OG0028891,OG0028892,OG0028893,OG0028894,OG0028895,OG0028896,OG0028897,OG0028898,OG0028899,OG0028900,OG0028901,OG0028902,OG0028903,OG0028904,OG0028905,OG0028906,OG0028907,OG0028908,OG0028909,OG0028910,OG0028911,OG0028912,OG0028913,OG0028914,OG0028915,OG0028916,OG0028917,OG0028918,OG0028919,OG0028920,OG0028921,OG0028922,OG0028923,OG0028924,OG0028925,OG0028926,OG0028927,OG0028928,OG0028929,OG0028930,OG0028931,OG0028932,OG0028933,OG0028934,OG0028935,OG0028936,OG0028937,OG0028938,OG0028939,OG0028940,OG0028941,OG0028942,OG0028943,OG0028944,OG0028945,OG0028946,OG0028947,OG0028948,OG0028949,OG0028950,OG0028951,OG0028952,OG0028953,OG0028954,OG0028955,OG0028956,OG0028957,OG0028958,OG0028959,OG0028960,OG0028961,OG0028962,OG0028963,OG0028964,OG0028965,OG0028966,OG0028967,OG0028968,OG0028969,OG0028970,OG0028971,OG0028972,OG0028973,OG0028974,OG0028975,OG0028976,OG0028977,OG0028978,OG0028979,OG0028980,OG0028981,OG0028982,OG0028983,OG0028984,OG0028985,OG0028986,OG0028987,OG0028988,OG0028989,OG0028990,OG0028991,OG0028992,OG0028993,OG0028994,OG0028995,OG0028996,OG0028997,OG0028998,OG0028999,OG0029000,OG0029001,OG0029002,OG0029003,OG0029004,OG0029005,OG0029006,OG0029007,OG0029008,OG0029009,OG0029010,OG0029011,OG0029012,OG0029013,OG0029014,OG0029015,OG0029016,OG0029017,OG0029018,OG0029019,OG0029020,OG0029021,OG0029022,OG0029023,OG0029024,OG0029025,OG0029026,OG0029027,OG0029028,OG0029029,OG0029030,OG0029031,OG0029032,OG0029033,OG0029034,OG0029035,OG0029036,OG0029037,OG0029038,OG0029039,OG0029040,OG0029041,OG0029042,OG0029043,OG0029044,OG0029045,OG0029046,OG0029047,OG0029048,OG0029049,OG0029050,OG0029051,OG0029052,OG0029053,OG0029054,OG0029055,OG0029056,OG0029057,OG0029058,OG0029059,OG0029060,OG0029061,OG0029062,OG0029063,OG0029064,OG0029065,OG0029066,OG0029067,OG0029068,OG0029069,OG0029070,OG0029071,OG0029072,OG0029073,OG0029074,OG0029075,OG0029076,OG0029077,OG0029078,OG0029079,OG0029080,OG0029081,OG0029082,OG0029083,OG0029084,OG0029085,OG0029086,OG0029087,OG0029088,OG0029089,OG0029090,OG0029091,OG0029092,OG0029093,OG0029094,OG0029095,OG0029096,OG0029097,OG0029098,OG0029099,OG0029100,OG0029101,OG0029102,OG0029103,OG0029104,OG0029105,OG0029106,OG0029107,OG0029108,OG0029109,OG0029110,OG0029111,OG0029112,OG0029113,OG0029114,OG0029115,OG0029116,OG0029117,OG0029118,OG0029119,OG0029120,OG0029121,OG0029122,OG0029123,OG0029124,OG0029125,OG0029126,OG0029127,OG0029128,OG0029129,OG0029130,OG0029131,OG0029132,OG0029133,OG0029134,OG0029135,OG0029136,OG0029137,OG0029138,OG0029139,OG0029140,OG0029141,OG0029142,OG0029143,OG0029144,OG0029145,OG0029146,OG0029147,OG0029148,OG0029149,OG0029150,OG0029151,OG0029152,OG0029153,OG0029154,OG0029155,OG0029156,OG0029157,OG0029158,OG0029159,OG0029160,OG0029161,OG0029162,OG0029163,OG0029164,OG0029165,OG0029166,OG0029167,OG0029168,OG0029169,OG0029170,OG0029171,OG0029172,OG0029173,OG0029174,OG0029175,OG0029176,OG0029177,OG0029178,OG0029179,OG0029180,OG0029181,OG0029182,OG0029183,OG0029184,OG0029185,OG0029186,OG0029187,OG0029188,OG0029189,OG0029190,OG0029191,OG0029192,OG0029193,OG0029194,OG0029195,OG0029196,OG0029197,OG0029198,OG0029199,OG0029200,OG0029201,OG0029202,OG0029203,OG0029204,OG0029205,OG0029206,OG0029207,OG0029208,OG0029209,OG0029210,OG0029211,OG0029212,OG0029213,OG0029214,OG0029215,OG0029216,OG0029217,OG0029218,OG0029219,OG0029220,OG0029221,OG0029222,OG0029223,OG0029224,OG0029225,OG0029226,OG0029227,OG0029228,OG0029229,OG0029230,OG0029231,OG0029232,OG0029233,OG0029234,OG0029235,OG0029236,OG0029237,OG0029238,OG0029239,OG0029240,OG0029241,OG0029242,OG0029243,OG0029244,OG0029245,OG0029246,OG0029247,OG0029248,OG0029249,OG0029250,OG0029251,OG0029252,OG0029253,OG0029254,OG0029255,OG0029256,OG0029257,OG0029258,OG0029259,OG0029260,OG0029261,OG0029262,OG0029263,OG0029264,OG0029265,OG0029266,OG0029267,OG0029268,OG0029269,OG0029270,OG0029271,OG0029272,OG0029273,OG0029274,OG0029275,OG0029276,OG0029277,OG0029278,OG0029279,OG0029280,OG0029281,OG0029282,OG0029283,OG0029284,OG0029285,OG0029286,OG0029287,OG0029288,OG0029289,OG0029290,OG0029291,OG0029292,OG0029293,OG0029294,OG0029295,OG0029296,OG0029297,OG0029298,OG0029299,OG0029300,OG0029301,OG0029302,OG0029303,OG0029304,OG0029305,OG0029306,OG0029307,OG0029308,OG0029309,OG0029310,OG0029311,OG0029312,OG0029313,OG0029314,OG0029315,OG0029316,OG0029317,OG0029318,OG0029319,OG0029320,OG0029321,OG0029322,OG0029323,OG0029324,OG0029325,OG0029326,OG0029327,OG0029328,OG0029329,OG0029330,OG0029331,OG0029332,OG0029333,OG0029334,OG0029335,OG0029336,OG0029337,OG0029338,OG0029339,OG0029340,OG0029341,OG0029342,OG0029343,OG0029344,OG0029345,OG0029346,OG0029347,OG0029348,OG0029349,OG0029350,OG0029351,OG0029352,OG0029353,OG0029354,OG0029355,OG0029356,OG0029357,OG0029358,OG0029359,OG0029360,OG0029361,OG0029362,OG0029363,OG0029364,OG0029365,OG0029366,OG0029367,OG0029368,OG0029369,OG0029370,OG0029371,OG0029372,OG0029373,OG0029374,OG0029375,OG0029376,OG0029377,OG0029378,OG0029379,OG0029380,OG0029381,OG0029382,OG0029383,OG0029384,OG0029385,OG0029386,OG0029387,OG0029388,OG0029389,OG0029390,OG0029391,OG0029392,OG0029393,OG0029394,OG0029395,OG0029396,OG0029397,OG0029398,OG0029399,OG0029400,OG0029401,OG0029402,OG0029403,OG0029404,OG0029405,OG0029406,OG0029407,OG0029408,OG0029409,OG0029410,OG0029411,OG0029412,OG0029413,OG0029414,OG0029415,OG0029416,OG0029417,OG0029418,OG0029419,OG0029420,OG0029421,OG0029422,OG0029423,OG0029424,OG0029425,OG0029426,OG0029427,OG0029428,OG0029429,OG0029430,OG0029431,OG0029432,OG0029433,OG0029434,OG0029435,OG0029436,OG0029437,OG0029438,OG0029439,OG0029440,OG0029441,OG0029442,OG0029443,OG0029444,OG0029445,OG0029446,OG0029447,OG0029448,OG0029449,OG0029450,OG0029451,OG0029452,OG0029453,OG0029454,OG0029455,OG0029456,OG0029457,OG0029458,OG0029459,OG0029460,OG0029461,OG0029462,OG0029463,OG0029464,OG0029465,OG0029466,OG0029467,OG0029468,OG0029469,OG0029470,OG0029471,OG0029472,OG0029473,OG0029474,OG0029475,OG0029476,OG0029477,OG0029478,OG0029479,OG0029480,OG0029481,OG0029482,OG0029483,OG0029484,OG0029485,OG0029486,OG0029487,OG0029488,OG0029489,OG0029490,OG0029491,OG0029492,OG0029493,OG0029494,OG0029495,OG0029496,OG0029497,OG0029498,OG0029499,OG0029500,OG0029501,OG0029502,OG0029503,OG0029504,OG0029505,OG0029506,OG0029507,OG0029508,OG0029509,OG0029510,OG0029511,OG0029512,OG0029513,OG0029514,OG0029515,OG0029516,OG0029517,OG0029518,OG0029519,OG0029520,OG0029521,OG0029522,OG0029523,OG0029524,OG0029525,OG0029526,OG0029527,OG0029528,OG0029529,OG0029530,OG0029531,OG0029532,OG0029533,OG0029534,OG0029535,OG0029536,OG0029537,OG0029538,OG0029539,OG0029540,OG0029541,OG0029542,OG0029543,OG0029544,OG0029545,OG0029546,OG0029547,OG0029548,OG0029549,OG0029550,OG0029551,OG0029552,OG0029553,OG0029554,OG0029555,OG0029556,OG0029557,OG0029558,OG0029559,OG0029560,OG0029561,OG0029562,OG0029563,OG0029564,OG0029565,OG0029566,OG0029567,OG0029568,OG0029569,OG0029570,OG0029571,OG0029572,OG0029573,OG0029574,OG0029575,OG0029576,OG0029577,OG0029578,OG0029579,OG0029580,OG0029581,OG0029582,OG0029583,OG0029584,OG0029585,OG0029586,OG0029587,OG0029588,OG0029589,OG0029590,OG0029591,OG0029592,OG0029593,OG0029594,OG0029595,OG0029596,OG0029597,OG0029598,OG0029599,OG0029600,OG0029601,OG0029602,OG0029603,OG0029604,OG0029605,OG0029606,OG0029607,OG0029608,OG0029609,OG0029610,OG0029611,OG0029612,OG0029613,OG0029614,OG0029615,OG0029616,OG0029617,OG0029618,OG0029619,OG0029620,OG0029621,OG0029622,OG0029623,OG0029624,OG0029625,OG0029626,OG0029627,OG0029628,OG0029629,OG0029630,OG0029631,OG0029632,OG0029633,OG0029634,OG0029635,OG0029636,OG0029637,OG0029638,OG0029639,OG0029640,OG0029641,OG0029642,OG0029643,OG0029644,OG0029645,OG0029646,OG0029647,OG0029648,OG0029649,OG0029650,OG0029651,OG0029652,OG0029653,OG0029654,OG0029655,OG0029656,OG0029657,OG0029658,OG0029659,OG0029660,OG0029661,OG0029662,OG0029663,OG0029664,OG0029665,OG0029666,OG0029667,OG0029668,OG0029669,OG0029670,OG0029671,OG0029672,OG0029673,OG0029674,OG0029675,OG0029676,OG0029677,OG0029678,OG0029679,OG0029680,OG0029681,OG0029682,OG0029683,OG0029684,OG0029685,OG0029686,OG0029687,OG0029688,OG0029689,OG0029690,OG0029691,OG0029692,OG0029693,OG0029694,OG0029695,OG0029696,OG0029697,OG0029698,OG0029699,OG0029700,OG0029701,OG0029702,OG0029703,OG0029704,OG0029705,OG0029706,OG0029707,OG0029708,OG0029709,OG0029710,OG0029711,OG0029712,OG0029713,OG0029714,OG0029715,OG0029716,OG0029717,OG0029718,OG0029719,OG0029720,OG0029721,OG0029722,OG0029723,OG0029724,OG0029725,OG0029726,OG0029727,OG0029728,OG0029729,OG0029730,OG0029731,OG0029732,OG0029733,OG0029734,OG0029735,OG0029736,OG0029737,OG0029738,OG0029739,OG0029740,OG0029741,OG0029742,OG0029743,OG0029744,OG0029745,OG0029746,OG0029747,OG0029748,OG0029749,OG0029750,OG0029751,OG0029752,OG0029753,OG0029754,OG0029755,OG0029756,OG0029757,OG0029758,OG0029759,OG0029760,OG0029761,OG0029762,OG0029763,OG0029764,OG0029765,OG0029766,OG0029767,OG0029768,OG0029769,OG0029770,OG0029771,OG0029772,OG0029773,OG0029774,OG0029775,OG0029776,OG0029777,OG0029778,OG0029779,OG0029780,OG0029781,OG0029782,OG0029783,OG0029784,OG0029785,OG0029786,OG0029787,OG0029788,OG0029789,OG0029790,OG0029791,OG0029792,OG0029793,OG0029794,OG0029795,OG0029796,OG0029797,OG0029798,OG0029799,OG0029800,OG0029801,OG0029802,OG0029803,OG0029804,OG0029805,OG0029806,OG0029807,OG0029808,OG0029809,OG0029810,OG0029811,OG0029812,OG0029813,OG0029814,OG0029815,OG0029816,OG0029817,OG0029818,OG0029819,OG0029820,OG0029821,OG0029822,OG0029823,OG0029824,OG0029825,OG0029826,OG0029827,OG0029828,OG0029829,OG0029830,OG0029831,OG0029832,OG0029833,OG0029834,OG0029835,OG0029836,OG0029837,OG0029838,OG0029839,OG0029840,OG0029841,OG0029842,OG0029843,OG0029844,OG0029845,OG0029846,OG0029847,OG0029848,OG0029849,OG0029850,OG0029851,OG0029852,OG0029853,OG0029854,OG0029855,OG0029856,OG0029857,OG0029858,OG0029859,OG0029860,OG0029861,OG0029862,OG0029863,OG0029864,OG0029865,OG0029866,OG0029867,OG0029868,OG0029869,OG0029870,OG0029871,OG0029872,OG0029873,OG0029874,OG0029875,OG0029876,OG0029877,OG0029878,OG0029879,OG0029880,OG0029881,OG0029882,OG0029883,OG0029884,OG0029885,OG0029886,OG0029887,OG0029888,OG0029889,OG0029890,OG0029891,OG0029892,OG0029893,OG0029894,OG0029895,OG0029896,OG0029897,OG0029898,OG0029899,OG0029900,OG0029901,OG0029902,OG0029903,OG0029904,OG0029905,OG0029906,OG0029907,OG0029908,OG0029909,OG0029910,OG0029911,OG0029912,OG0029913,OG0029914,OG0029915,OG0029916,OG0029917,OG0029918,OG0029919,OG0029920,OG0029921,OG0029922,OG0029923,OG0029924,OG0029925,OG0029926,OG0029927,OG0029928,OG0029929,OG0029930,OG0029931,OG0029932,OG0029933,OG0029934,OG0029935,OG0029936,OG0029937,OG0029938,OG0029939,OG0029940,OG0029941,OG0029942,OG0029943,OG0029944,OG0029945,OG0029946,OG0029947,OG0029948,OG0029949,OG0029950,OG0029951,OG0029952,OG0029953,OG0029954,OG0029955,OG0029956,OG0029957,OG0029958,OG0029959,OG0029960,OG0029961,OG0029962,OG0029963,OG0029964,OG0029965,OG0029966,OG0029967,OG0029968,OG0029969,OG0029970,OG0029971,OG0029972,OG0029973,OG0029974,OG0029975,OG0029976,OG0029977,OG0029978,OG0029979,OG0029980,OG0029981,OG0029982,OG0029983,OG0029984,OG0029985,OG0029986,OG0029987,OG0029988,OG0029989,OG0029990,OG0029991,OG0029992,OG0029993,OG0029994,OG0029995,OG0029996,OG0029997,OG0029998,OG0029999,OG0030000,OG0030001,OG0030002,OG0030003,OG0030004,OG0030005,OG0030006,OG0030007,OG0030008,OG0030009,OG0030010,OG0030011,OG0030012,OG0030013,OG0030014,OG0030015,OG0030016,OG0030017,OG0030018,OG0030019,OG0030020,OG0030021,OG0030022,OG0030023,OG0030024,OG0030025,OG0030026,OG0030027,OG0030028,OG0030029,OG0030030,OG0030031,OG0030032,OG0030033,OG0030034,OG0030035,OG0030036,OG0030037,OG0030038,OG0030039,OG0030040,OG0030041,OG0030042,OG0030043,OG0030044,OG0030045,OG0030046,OG0030047,OG0030048,OG0030049,OG0030050,OG0030051,OG0030052,OG0030053,OG0030054,OG0030055,OG0030056,OG0030057,OG0030058,OG0030059,OG0030060,OG0030061,OG0030062,OG0030063,OG0030064,OG0030065,OG0030066,OG0030067,OG0030068,OG0030069,OG0030070,OG0030071,OG0030072,OG0030073,OG0030074,OG0030075,OG0030076,OG0030077,OG0030078,OG0030079,OG0030080,OG0030081,OG0030082,OG0030083,OG0030084,OG0030085,OG0030086,OG0030087,OG0030088,OG0030089,OG0030090,OG0030091,OG0030092,OG0030093,OG0030094,OG0030095,OG0030096,OG0030097,OG0030098,OG0030099,OG0030100,OG0030101,OG0030102,OG0030103,OG0030104,OG0030105,OG0030106,OG0030107,OG0030108,OG0030109,OG0030110,OG0030111,OG0030112,OG0030113,OG0030114,OG0030115,OG0030116,OG0030117,OG0030118,OG0030119,OG0030120,OG0030121,OG0030122,OG0030123,OG0030124,OG0030125,OG0030126,OG0030127,OG0030128,OG0030129,OG0030130,OG0030131,OG0030132,OG0030133,OG0030134,OG0030135,OG0030136,OG0030137,OG0030138,OG0030139,OG0030140,OG0030141,OG0030142,OG0030143,OG0030144,OG0030145,OG0030146,OG0030147,OG0030148,OG0030149,OG0030150,OG0030151,OG0030152,OG0030153,OG0030154,OG0030155,OG0030156,OG0030157,OG0030158,OG0030159,OG0030160,OG0030161,OG0030162,OG0030163,OG0030164,OG0030165,OG0030166,OG0030167,OG0030168,OG0030169,OG0030170,OG0030171,OG0030172,OG0030173,OG0030174,OG0030175,OG0030176,OG0030177,OG0030178,OG0030179,OG0030180,OG0030181,OG0030182,OG0030183,OG0030184,OG0030185,OG0030186,OG0030187,OG0030188,OG0030189,OG0030190,OG0030191,OG0030192,OG0030193,OG0030194,OG0030195,OG0030196,OG0030197,OG0030198,OG0030199,OG0030200,OG0030201,OG0030202,OG0030203,OG0030204,OG0030205,OG0030206,OG0030207,OG0030208,OG0030209,OG0030210,OG0030211,OG0030212,OG0030213,OG0030214,OG0030215,OG0030216,OG0030217,OG0030218,OG0030219,OG0030220,OG0030221,OG0030222,OG0030223,OG0030224,OG0030225,OG0030226,OG0030227,OG0030228,OG0030229,OG0030230,OG0030231,OG0030232,OG0030233,OG0030234,OG0030235,OG0030236,OG0030237,OG0030238,OG0030239,OG0030240,OG0030241,OG0030242,OG0030243,OG0030244,OG0030245,OG0030246,OG0030247,OG0030248,OG0030249,OG0030250,OG0030251,OG0030252,OG0030253,OG0030254,OG0030255,OG0030256,OG0030257,OG0030258,OG0030259,OG0030260,OG0030261,OG0030262,OG0030263,OG0030264,OG0030265,OG0030266,OG0030267,OG0030268,OG0030269,OG0030270,OG0030271,OG0030272,OG0030273,OG0030274,OG0030275,OG0030276,OG0030277,OG0030278,OG0030279,OG0030280,OG0030281,OG0030282,OG0030283,OG0030284,OG0030285,OG0030286,OG0030287,OG0030288,OG0030289,OG0030290,OG0030291,OG0030292,OG0030293,OG0030294,OG0030295,OG0030296,OG0030297,OG0030298,OG0030299,OG0030300,OG0030301,OG0030302,OG0030303,OG0030304,OG0030305,OG0030306,OG0030307,OG0030308,OG0030309,OG0030310,OG0030311,OG0030312,OG0030313,OG0030314,OG0030315,OG0030316,OG0030317,OG0030318,OG0030319,OG0030320,OG0030321,OG0030322,OG0030323,OG0030324,OG0030325,OG0030326,OG0030327,OG0030328,OG0030329,OG0030330,OG0030331,OG0030332,OG0030333,OG0030334,OG0030335,OG0030336,OG0030337,OG0030338,OG0030339,OG0030340,OG0030341,OG0030342,OG0030343,OG0030344,OG0030345,OG0030346,OG0030347,OG0030348,OG0030349,OG0030350,OG0030351,OG0030352,OG0030353,OG0030354,OG0030355,OG0030356,OG0030357,OG0030358,OG0030359,OG0030360,OG0030361,OG0030362,OG0030363,OG0030364,OG0030365,OG0030366,OG0030367,OG0030368,OG0030369,OG0030370,OG0030371,OG0030372,OG0030373,OG0030374,OG0030375,OG0030376,OG0030377,OG0030378,OG0030379,OG0030380,OG0030381,OG0030382,OG0030383,OG0030384,OG0030385,OG0030386,OG0030387,OG0030388,OG0030389,OG0030390,OG0030391,OG0030392,OG0030393,OG0030394,OG0030395,OG0030396,OG0030397,OG0030398,OG0030399,OG0030400,OG0030401,OG0030402,OG0030403,OG0030404,OG0030405,OG0030406,OG0030407,OG0030408,OG0030409,OG0030410,OG0030411,OG0030412,OG0030413,OG0030414,OG0030415,OG0030416,OG0030417,OG0030418,OG0030419,OG0030420,OG0030421,OG0030422,OG0030423,OG0030424,OG0030425,OG0030426,OG0030427,OG0030428,OG0030429,OG0030430,OG0030431,OG0030432,OG0030433,OG0030434,OG0030435,OG0030436,OG0030437,OG0030438,OG0030439,OG0030440,OG0030441,OG0030442,OG0030443,OG0030444,OG0030445,OG0030446,OG0030447,OG0030448,OG0030449,OG0030450,OG0030451,OG0030452,OG0030453,OG0030454,OG0030455,OG0030456,OG0030457,OG0030458,OG0030459,OG0030460,OG0030461,OG0030462,OG0030463,OG0030464,OG0030465,OG0030466,OG0030467,OG0030468,OG0030469,OG0030470,OG0030471,OG0030472,OG0030473,OG0030474,OG0030475,OG0030476,OG0030477,OG0030478,OG0030479,OG0030480,OG0030481,OG0030482,OG0030483,OG0030484,OG0030485,OG0030486,OG0030487,OG0030488,OG0030489,OG0030490,OG0030491,OG0030492,OG0030493,OG0030494,OG0030495,OG0030496,OG0030497,OG0030498,OG0030499,OG0030500,OG0030501,OG0030502,OG0030503,OG0030504,OG0030505,OG0030506,OG0030507,OG0030508,OG0030509,OG0030510,OG0030511,OG0030512,OG0030513,OG0030514,OG0030515,OG0030516,OG0030517,OG0030518,OG0030519,OG0030520,OG0030521,OG0030522,OG0030523,OG0030524,OG0030525,OG0030526,OG0030527,OG0030528,OG0030529,OG0030530,OG0030531,OG0030532,OG0030533,OG0030534,OG0030535,OG0030536,OG0030537,OG0030538,OG0030539,OG0030540,OG0030541,OG0030542,OG0030543,OG0030544,OG0030545,OG0030546,OG0030547,OG0030548,OG0030549,OG0030550,OG0030551,OG0030552,OG0030553,OG0030554,OG0030555,OG0030556,OG0030557,OG0030558,OG0030559,OG0030560,OG0030561,OG0030562,OG0030563,OG0030564,OG0030565,OG0030566,OG0030567,OG0030568,OG0030569,OG0030570,OG0030571,OG0030572,OG0030573,OG0030574,OG0030575,OG0030576,OG0030577,OG0030578,OG0030579,OG0030580,OG0030581,OG0030582,OG0030583,OG0030584,OG0030585,OG0030586,OG0030587,OG0030588,OG0030589,OG0030590,OG0030591,OG0030592,OG0030593,OG0030594,OG0030595,OG0030596,OG0030597,OG0030598,OG0030599,OG0030600,OG0030601,OG0030602,OG0030603,OG0030604,OG0030605,OG0030606,OG0030607,OG0030608,OG0030609,OG0030610,OG0030611,OG0030612,OG0030613,OG0030614,OG0030615,OG0030616,OG0030617,OG0030618,OG0030619,OG0030620,OG0030621,OG0030622,OG0030623,OG0030624,OG0030625,OG0030626,OG0030627,OG0030628,OG0030629,OG0030630,OG0030631,OG0030632,OG0030633,OG0030634,OG0030635,OG0030636,OG0030637,OG0030638,OG0030639,OG0030640,OG0030641,OG0030642,OG0030643,OG0030644,OG0030645,OG0030646,OG0030647,OG0030648,OG0030649,OG0030650,OG0030651,OG0030652,OG0030653,OG0030654,OG0030655,OG0030656,OG0030657,OG0030658,OG0030659,OG0030660,OG0030661,OG0030662,OG0030663,OG0030664,OG0030665,OG0030666,OG0030667,OG0030668,OG0030669,OG0030670,OG0030671,OG0030672,OG0030673,OG0030674,OG0030675,OG0030676,OG0030677,OG0030678,OG0030679,OG0030680,OG0030681,OG0030682,OG0030683,OG0030684,OG0030685,OG0030686,OG0030687,OG0030688,OG0030689,OG0030690,OG0030691,OG0030692,OG0030693,OG0030694,OG0030695,OG0030696,OG0030697,OG0030698,OG0030699,OG0030700,OG0030701,OG0030702,OG0030703,OG0030704,OG0030705,OG0030706,OG0030707,OG0030708,OG0030709,OG0030710,OG0030711,OG0030712,OG0030713,OG0030714,OG0030715,OG0030716,OG0030717,OG0030718,OG0030719,OG0030720,OG0030721,OG0030722,OG0030723,OG0030724,OG0030725,OG0030726,OG0030727,OG0030728,OG0030729,OG0030730,OG0030731,OG0030732,OG0030733,OG0030734,OG0030735,OG0030736,OG0030737,OG0030738,OG0030739,OG0030740,OG0030741,OG0030742,OG0030743,OG0030744,OG0030745,OG0030746,OG0030747,OG0030748,OG0030749,OG0030750,OG0030751,OG0030752,OG0030753,OG0030754,OG0030755,OG0030756,OG0030757,OG0030758,OG0030759,OG0030760,OG0030761,OG0030762,OG0030763,OG0030764,OG0030765,OG0030766,OG0030767,OG0030768,OG0030769,OG0030770,OG0030771,OG0030772,OG0030773,OG0030774,OG0030775,OG0030776,OG0030777,OG0030778,OG0030779,OG0030780,OG0030781,OG0030782,OG0030783,OG0030784,OG0030785,OG0030786,OG0030787,OG0030788,OG0030789,OG0030790,OG0030791,OG0030792,OG0030793,OG0030794,OG0030795,OG0030796,OG0030797,OG0030798,OG0030799,OG0030800,OG0030801,OG0030802,OG0030803,OG0030804,OG0030805,OG0030806,OG0030807,OG0030808,OG0030809,OG0030810,OG0030811,OG0030812,OG0030813,OG0030814,OG0030815,OG0030816,OG0030817,OG0030818,OG0030819,OG0030820,OG0030821,OG0030822,OG0030823,OG0030824,OG0030825,OG0030826,OG0030827,OG0030828,OG0030829,OG0030830,OG0030831,OG0030832,OG0030833,OG0030834,OG0030835,OG0030836,OG0030837,OG0030838,OG0030839,OG0030840,OG0030841,OG0030842,OG0030843,OG0030844,OG0030845,OG0030846,OG0030847,OG0030848,OG0030849,OG0030850,OG0030851,OG0030852,OG0030853,OG0030854,OG0030855,OG0030856,OG0030857,OG0030858,OG0030859,OG0030860,OG0030861,OG0030862,OG0030863,OG0030864,OG0030865,OG0030866,OG0030867,OG0030868,OG0030869,OG0030870,OG0030871,OG0030872,OG0030873,OG0030874,OG0030875,OG0030876,OG0030877,OG0030878,OG0030879,OG0030880,OG0030881,OG0030882,OG0030883,OG0030884,OG0030885,OG0030886,OG0030887,OG0030888,OG0030889,OG0030890,OG0030891,OG0030892,OG0030893,OG0030894,OG0030895,OG0030896,OG0030897,OG0030898,OG0030899,OG0030900,OG0030901,OG0030902,OG0030903,OG0030904,OG0030905,OG0030906,OG0030907,OG0030908,OG0030909,OG0030910,OG0030911,OG0030912,OG0030913,OG0030914,OG0030915,OG0030916,OG0030917,OG0030918,OG0030919,OG0030920,OG0030921,OG0030922,OG0030923,OG0030924,OG0030925,OG0030926,OG0030927,OG0030928,OG0030929,OG0030930,OG0030931,OG0030932,OG0030933,OG0030934,OG0030935,OG0030936,OG0030937,OG0030938,OG0030939,OG0030940,OG0030941,OG0030942,OG0030943,OG0030944,OG0030945,OG0030946,OG0030947,OG0030948,OG0030949,OG0030950,OG0030951,OG0030952,OG0030953,OG0030954,OG0030955,OG0030956,OG0030957,OG0030958,OG0030959,OG0030960,OG0030961,OG0030962,OG0030963,OG0030964,OG0030965,OG0030966,OG0030967,OG0030968,OG0030969,OG0030970,OG0030971,OG0030972,OG0030973,OG0030974,OG0030975,OG0030976,OG0030977,OG0030978,OG0030979,OG0030980,OG0030981,OG0030982,OG0030983,OG0030984,OG0030985,OG0030986,OG0030987,OG0030988,OG0030989,OG0030990,OG0030991,OG0030992,OG0030993,OG0030994,OG0030995,OG0030996,OG0030997,OG0030998,OG0030999,OG0031000,OG0031001,OG0031002,OG0031003,OG0031004,OG0031005,OG0031006,OG0031007,OG0031008,OG0031009,OG0031010,OG0031011,OG0031012,OG0031013,OG0031014,OG0031015,OG0031016,OG0031017,OG0031018,OG0031019,OG0031020,OG0031021,OG0031022,OG0031023,OG0031024,OG0031025,OG0031026,OG0031027,OG0031028,OG0031029,OG0031030,OG0031031,OG0031032,OG0031033,OG0031034,OG0031035,OG0031036,OG0031037,OG0031038,OG0031039,OG0031040,OG0031041,OG0031042,OG0031043,OG0031044,OG0031045,OG0031046,OG0031047,OG0031048,OG0031049,OG0031050,OG0031051,OG0031052,OG0031053,OG0031054,OG0031055,OG0031056,OG0031057,OG0031058,OG0031059,OG0031060,OG0031061,OG0031062,OG0031063,OG0031064,OG0031065,OG0031066,OG0031067,OG0031068,OG0031069,OG0031070,OG0031071,OG0031072,OG0031073,OG0031074,OG0031075,OG0031076,OG0031077,OG0031078,OG0031079,OG0031080,OG0031081,OG0031082,OG0031083,OG0031084,OG0031085,OG0031086,OG0031087,OG0031088,OG0031089,OG0031090,OG0031091,OG0031092,OG0031093,OG0031094,OG0031095,OG0031096,OG0031097,OG0031098,OG0031099,OG0031100,OG0031101,OG0031102,OG0031103,OG0031104,OG0031105,OG0031106,OG0031107,OG0031108,OG0031109,OG0031110,OG0031111,OG0031112,OG0031113,OG0031114,OG0031115,OG0031116,OG0031117,OG0031118,OG0031119,OG0031120,OG0031121,OG0031122,OG0031123,OG0031124,OG0031125,OG0031126,OG0031127,OG0031128,OG0031129,OG0031130,OG0031131,OG0031132,OG0031133,OG0031134,OG0031135,OG0031136,OG0031137,OG0031138,OG0031139,OG0031140,OG0031141,OG0031142,OG0031143,OG0031144,OG0031145,OG0031146,OG0031147,OG0031148,OG0031149,OG0031150,OG0031151,OG0031152,OG0031153,OG0031154,OG0031155,OG0031156,OG0031157,OG0031158,OG0031159,OG0031160,OG0031161,OG0031162,OG0031163,OG0031164,OG0031165,OG0031166,OG0031167,OG0031168,OG0031169,OG0031170,OG0031171,OG0031172,OG0031173,OG0031174,OG0031175,OG0031176,OG0031177,OG0031178,OG0031179,OG0031180,OG0031181,OG0031182,OG0031183,OG0031184,OG0031185,OG0031186,OG0031187,OG0031188,OG0031189,OG0031190,OG0031191,OG0031192,OG0031193,OG0031194,OG0031195,OG0031196,OG0031197,OG0031198,OG0031199,OG0031200,OG0031201,OG0031202,OG0031203,OG0031204,OG0031205,OG0031206,OG0031207,OG0031208,OG0031209,OG0031210,OG0031211,OG0031212,OG0031213,OG0031214,OG0031215,OG0031216,OG0031217,OG0031218,OG0031219,OG0031220,OG0031221,OG0031222,OG0031223,OG0031224,OG0031225,OG0031226,OG0031227,OG0031228,OG0031229,OG0031230,OG0031231,OG0031232,OG0031233,OG0031234,OG0031235,OG0031236,OG0031237,OG0031238,OG0031239,OG0031240,OG0031241,OG0031242,OG0031243,OG0031244,OG0031245,OG0031246,OG0031247,OG0031248,OG0031249,OG0031250,OG0031251,OG0031252,OG0031253,OG0031254,OG0031255,OG0031256,OG0031257,OG0031258,OG0031259,OG0031260,OG0031261,OG0031262,OG0031263,OG0031264,OG0031265,OG0031266,OG0031267,OG0031268,OG0031269,OG0031270,OG0031271,OG0031272,OG0031273,OG0031274,OG0031275,OG0031276,OG0031277,OG0031278,OG0031279,OG0031280,OG0031281,OG0031282,OG0031283,OG0031284,OG0031285,OG0031286,OG0031287,OG0031288,OG0031289,OG0031290,OG0031291,OG0031292,OG0031293,OG0031294,OG0031295,OG0031296,OG0031297,OG0031298,OG0031299,OG0031300,OG0031301,OG0031302,OG0031303,OG0031304,OG0031305,OG0031306,OG0031307,OG0031308,OG0031309,OG0031310,OG0031311,OG0031312,OG0031313,OG0031314,OG0031315,OG0031316,OG0031317,OG0031318,OG0031319,OG0031320,OG0031321,OG0031322,OG0031323,OG0031324,OG0031325,OG0031326,OG0031327,OG0031328,OG0031329,OG0031330,OG0031331,OG0031332,OG0031333,OG0031334,OG0031335,OG0031336,OG0031337,OG0031338,OG0031339,OG0031340,OG0031341,OG0031342,OG0031343,OG0031344,OG0031345,OG0031346,OG0031347,OG0031348,OG0031349,OG0031350,OG0031351,OG0031352,OG0031353,OG0031354,OG0031355,OG0031356,OG0031357,OG0031358,OG0031359,OG0031360,OG0031361,OG0031362,OG0031363,OG0031364,OG0031365,OG0031366,OG0031367,OG0031368,OG0031369,OG0031370,OG0031371,OG0031372,OG0031373,OG0031374,OG0031375,OG0031376,OG0031377,OG0031378,OG0031379,OG0031380,OG0031381,OG0031382,OG0031383,OG0031384,OG0031385,OG0031386,OG0031387,OG0031388,OG0031389,OG0031390,OG0031391,OG0031392,OG0031393,OG0031394,OG0031395,OG0031396,OG0031397,OG0031398,OG0031399,OG0031400,OG0031401,OG0031402,OG0031403,OG0031404,OG0031405,OG0031406,OG0031407,OG0031408,OG0031409,OG0031410,OG0031411,OG0031412,OG0031413,OG0031414,OG0031415,OG0031416,OG0031417,OG0031418,OG0031419,OG0031420,OG0031421,OG0031422,OG0031423,OG0031424,OG0031425,OG0031426,OG0031427,OG0031428,OG0031429,OG0031430,OG0031431,OG0031432,OG0031433,OG0031434,OG0031435,OG0031436,OG0031437,OG0031438,OG0031439,OG0031440,OG0031441,OG0031442,OG0031443,OG0031444,OG0031445,OG0031446,OG0031447,OG0031448,OG0031449,OG0031450,OG0031451,OG0031452,OG0031453,OG0031454,OG0031455,OG0031456,OG0031457,OG0031458,OG0031459,OG0031460,OG0031461,OG0031462,OG0031463,OG0031464,OG0031465,OG0031466,OG0031467,OG0031468,OG0031469,OG0031470,OG0031471,OG0031472,OG0031473,OG0031474,OG0031475,OG0031476,OG0031477,OG0031478,OG0031479,OG0031480,OG0031481,OG0031482,OG0031483,OG0031484,OG0031485,OG0031486,OG0031487,OG0031488,OG0031489,OG0031490,OG0031491,OG0031492,OG0031493,OG0031494,OG0031495,OG0031496,OG0031497,OG0031498,OG0031499,OG0031500,OG0031501,OG0031502,OG0031503,OG0031504,OG0031505,OG0031506,OG0031507,OG0031508,OG0031509,OG0031510,OG0031511,OG0031512,OG0031513,OG0031514,OG0031515,OG0031516,OG0031517,OG0031518,OG0031519,OG0031520,OG0031521,OG0031522,OG0031523,OG0031524,OG0031525,OG0031526,OG0031527,OG0031528,OG0031529,OG0031530,OG0031531,OG0031532,OG0031533,OG0031534,OG0031535,OG0031536,OG0031537,OG0031538,OG0031539,OG0031540,OG0031541,OG0031542,OG0031543,OG0031544,OG0031545,OG0031546,OG0031547,OG0031548,OG0031549,OG0031550,OG0031551,OG0031552,OG0031553,OG0031554,OG0031555,OG0031556,OG0031557,OG0031558,OG0031559,OG0031560,OG0031561,OG0031562,OG0031563,OG0031564,OG0031565,OG0031566,OG0031567,OG0031568,OG0031569,OG0031570,OG0031571,OG0031572,OG0031573,OG0031574,OG0031575,OG0031576,OG0031577,OG0031578,OG0031579,OG0031580,OG0031581,OG0031582,OG0031583,OG0031584,OG0031585,OG0031586,OG0031587,OG0031588,OG0031589,OG0031590,OG0031591,OG0031592,OG0031593,OG0031594,OG0031595,OG0031596,OG0031597,OG0031598,OG0031599,OG0031600,OG0031601,OG0031602,OG0031603,OG0031604,OG0031605,OG0031606,OG0031607,OG0031608,OG0031609,OG0031610,OG0031611,OG0031612,OG0031613,OG0031614,OG0031615,OG0031616,OG0031617,OG0031618,OG0031619,OG0031620,OG0031621,OG0031622,OG0031623,OG0031624,OG0031625,OG0031626,OG0031627,OG0031628,OG0031629,OG0031630,OG0031631,OG0031632,OG0031633,OG0031634,OG0031635,OG0031636,OG0031637,OG0031638,OG0031639,OG0031640,OG0031641,OG0031642,OG0031643,OG0031644,OG0031645,OG0031646,OG0031647,OG0031648,OG0031649,OG0031650,OG0031651,OG0031652,OG0031653,OG0031654,OG0031655,OG0031656,OG0031657,OG0031658,OG0031659,OG0031660,OG0031661,OG0031662,OG0031663,OG0031664,OG0031665,OG0031666,OG0031667,OG0031668,OG0031669,OG0031670,OG0031671,OG0031672,OG0031673,OG0031674,OG0031675,OG0031676,OG0031677,OG0031678,OG0031679,OG0031680,OG0031681,OG0031682,OG0031683,OG0031684,OG0031685,OG0031686,OG0031687,OG0031688,OG0031689,OG0031690,OG0031691,OG0031692,OG0031693,OG0031694,OG0031695,OG0031696,OG0031697,OG0031698,OG0031699,OG0031700,OG0031701,OG0031702,OG0031703,OG0031704,OG0031705,OG0031706,OG0031707,OG0031708,OG0031709,OG0031710,OG0031711,OG0031712,OG0031713,OG0031714,OG0031715,OG0031716,OG0031717,OG0031718,OG0031719,OG0031720,OG0031721,OG0031722,OG0031723,OG0031724,OG0031725,OG0031726,OG0031727,OG0031728,OG0031729,OG0031730,OG0031731,OG0031732,OG0031733,OG0031734,OG0031735,OG0031736,OG0031737,OG0031738,OG0031739,OG0031740,OG0031741,OG0031742,OG0031743,OG0031744,OG0031745,OG0031746,OG0031747,OG0031748,OG0031749,OG0031750,OG0031751,OG0031752,OG0031753,OG0031754,OG0031755,OG0031756,OG0031757,OG0031758,OG0031759,OG0031760,OG0031761,OG0031762,OG0031763,OG0031764,OG0031765,OG0031766,OG0031767,OG0031768,OG0031769,OG0031770,OG0031771,OG0031772,OG0031773,OG0031774,OG0031775,OG0031776,OG0031777,OG0031778,OG0031779,OG0031780,OG0031781,OG0031782,OG0031783,OG0031784,OG0031785,OG0031786,OG0031787,OG0031788,OG0031789,OG0031790,OG0031791,OG0031792,OG0031793,OG0031794,OG0031795,OG0031796,OG0031797,OG0031798,OG0031799,OG0031800,OG0031801,OG0031802,OG0031803,OG0031804,OG0031805,OG0031806,OG0031807,OG0031808,OG0031809,OG0031810,OG0031811,OG0031812,OG0031813,OG0031814,OG0031815,OG0031816,OG0031817,OG0031818,OG0031819,OG0031820,OG0031821,OG0031822,OG0031823,OG0031824,OG0031825,OG0031826,OG0031827,OG0031828,OG0031829,OG0031830,OG0031831,OG0031832,OG0031833,OG0031834,OG0031835,OG0031836,OG0031837,OG0031838,OG0031839,OG0031840,OG0031841,OG0031842,OG0031843,OG0031844,OG0031845,OG0031846,OG0031847,OG0031848,OG0031849,OG0031850,OG0031851,OG0031852,OG0031853,OG0031854,OG0031855,OG0031856,OG0031857,OG0031858,OG0031859,OG0031860,OG0031861,OG0031862,OG0031863,OG0031864,OG0031865,OG0031866,OG0031867,OG0031868,OG0031869,OG0031870,OG0031871,OG0031872,OG0031873,OG0031874,OG0031875,OG0031876,OG0031877,OG0031878,OG0031879,OG0031880,OG0031881,OG0031882,OG0031883,OG0031884,OG0031885,OG0031886,OG0031887,OG0031888,OG0031889,OG0031890,OG0031891,OG0031892,OG0031893,OG0031894,OG0031895,OG0031896,OG0031897,OG0031898,OG0031899,OG0031900,OG0031901,OG0031902,OG0031903,OG0031904,OG0031905,OG0031906,OG0031907,OG0031908,OG0031909,OG0031910,OG0031911,OG0031912,OG0031913,OG0031914,OG0031915,OG0031916,OG0031917,OG0031918,OG0031919,OG0031920,OG0031921,OG0031922,OG0031923,OG0031924,OG0031925,OG0031926,OG0031927,OG0031928,OG0031929,OG0031930,OG0031931,OG0031932,OG0031933,OG0031934,OG0031935,OG0031936,OG0031937,OG0031938,OG0031939,OG0031940,OG0031941,OG0031942,OG0031943,OG0031944,OG0031945,OG0031946,OG0031947,OG0031948,OG0031949,OG0031950,OG0031951,OG0031952,OG0031953,OG0031954,OG0031955,OG0031956,OG0031957,OG0031958,OG0031959,OG0031960,OG0031961,OG0031962,OG0031963,OG0031964,OG0031965,OG0031966,OG0031967,OG0031968,OG0031969,OG0031970,OG0031971,OG0031972,OG0031973,OG0031974,OG0031975,OG0031976,OG0031977,OG0031978,OG0031979,OG0031980,OG0031981,OG0031982,OG0031983,OG0031984,OG0031985,OG0031986,OG0031987,OG0031988,OG0031989,OG0031990,OG0031991,OG0031992,OG0031993,OG0031994,OG0031995,OG0031996,OG0031997,OG0031998,OG0031999,OG0032000,OG0032001,OG0032002,OG0032003,OG0032004,OG0032005,OG0032006,OG0032007,OG0032008,OG0032009,OG0032010,OG0032011,OG0032012,OG0032013,OG0032014,OG0032015,OG0032016,OG0032017,OG0032018,OG0032019,OG0032020,OG0032021,OG0032022,OG0032023,OG0032024,OG0032025,OG0032026,OG0032027,OG0032028,OG0032029
[D. melanogaster]: OG0000065,OG0000185,OG0000339,OG0000494,OG0000495,OG0000496,OG0000819,OG0000820,OG0000821,OG0001011,OG0001274,OG0001275,OG0001276,OG0001277,OG0001278,OG0001803,OG0001804,OG0001805,OG0003297,OG0003298,OG0003300,OG0003304,OG0003305,OG0007671,OG0007672,OG0007673,OG0007674,OG0007676,OG0007677,OG0007678,OG0007679,OG0009392,OG0009394,OG0009395,OG0009396,OG0009397,OG0009398,OG0009400,OG0009402,OG0009403,OG0009404,OG0009405,OG0010232,OG0010233,OG0010235,OG0010238,OG0010239,OG0010243,OG0010244,OG0010246,OG0010247,OG0010251,OG0010254,OG0010255,OG0010256,OG0010257,OG0010258,OG0010259,OG0010260,OG0010261,OG0010262,OG0010263,OG0010958,OG0010960,OG0010968,OG0010970,OG0010975,OG0010987,OG0011002,OG0011039,OG0011040,OG0011041,OG0011042,OG0011043,OG0011044,OG0011045,OG0011046,OG0011047,OG0011048,OG0011049,OG0011050,OG0011051,OG0011052,OG0011053,OG0011054,OG0011055,OG0022614,OG0022615,OG0022616,OG0022617,OG0022618,OG0022619,OG0022620,OG0022621,OG0022622,OG0022623,OG0022624,OG0022625,OG0022626,OG0022627,OG0022628,OG0022629,OG0022630,OG0022631,OG0022632,OG0022633,OG0022634,OG0022635,OG0022636,OG0022637,OG0022638,OG0022639,OG0022640,OG0022641,OG0022642,OG0022643,OG0022644,OG0022645,OG0022646,OG0022647,OG0022648,OG0022649,OG0022650,OG0022651,OG0022652,OG0022653,OG0022654,OG0022655,OG0022656,OG0022657,OG0022658,OG0022659,OG0022660,OG0022661,OG0022662,OG0022663,OG0022664,OG0022665,OG0022666,OG0022667,OG0022668,OG0022669,OG0022670,OG0022671,OG0022672,OG0022673,OG0022674,OG0022675,OG0022676,OG0022677,OG0022678,OG0022679,OG0022680,OG0022681,OG0022682,OG0022683,OG0022684,OG0022685,OG0022686,OG0022687,OG0022688,OG0022689,OG0022690,OG0022691,OG0022692,OG0022693,OG0022694,OG0022695,OG0022696,OG0022697,OG0022698,OG0022699,OG0022700,OG0022701,OG0022702,OG0022703,OG0022704,OG0022705,OG0022706,OG0022707,OG0022708,OG0022709,OG0022710,OG0022711,OG0022712,OG0022713,OG0022714,OG0022715,OG0022716,OG0022717,OG0022718,OG0022719,OG0022720,OG0022721,OG0022722,OG0022723,OG0022724,OG0022725,OG0022726,OG0022727,OG0022728,OG0022729,OG0022730,OG0022731,OG0022732,OG0022733,OG0022734,OG0022735,OG0022736,OG0022737,OG0022738,OG0022739,OG0022740,OG0022741,OG0022742,OG0022743,OG0022744,OG0022745,OG0022746,OG0022747,OG0022748,OG0022749,OG0022750,OG0022751,OG0022752,OG0022753,OG0022754,OG0022755,OG0022756,OG0022757,OG0022758,OG0022759,OG0022760,OG0022761,OG0022762,OG0022763,OG0022764,OG0022765,OG0022766,OG0022767,OG0022768,OG0022769,OG0022770,OG0022771,OG0022772,OG0022773,OG0022774,OG0022775,OG0022776,OG0022777,OG0022778,OG0022779,OG0022780,OG0022781,OG0022782,OG0022783,OG0022784,OG0022785,OG0022786,OG0022787,OG0022788,OG0022789,OG0022790,OG0022791,OG0022792,OG0022793,OG0022794,OG0022795,OG0022796,OG0022797,OG0022798,OG0022799,OG0022800,OG0022801,OG0022802,OG0022803,OG0022804,OG0022805,OG0022806,OG0022807,OG0022808,OG0022809,OG0022810,OG0022811,OG0022812,OG0022813,OG0022814,OG0022815,OG0022816,OG0022817,OG0022818,OG0022819,OG0022820,OG0022821,OG0022822,OG0022823,OG0022824,OG0022825,OG0022826,OG0022827,OG0022828,OG0022829,OG0022830,OG0022831,OG0022832,OG0022833,OG0022834,OG0022835,OG0022836,OG0022837,OG0022838,OG0022839,OG0022840,OG0022841,OG0022842,OG0022843,OG0022844,OG0022845,OG0022846,OG0022847,OG0022848,OG0022849,OG0022850,OG0022851,OG0022852,OG0022853,OG0022854,OG0022855,OG0022856,OG0022857,OG0022858,OG0022859,OG0022860,OG0022861,OG0022862,OG0022863,OG0022864,OG0022865,OG0022866,OG0022867,OG0022868,OG0022869,OG0022870,OG0022871,OG0022872,OG0022873,OG0022874,OG0022875,OG0022876,OG0022877,OG0022878,OG0022879,OG0022880,OG0022881,OG0022882,OG0022883,OG0022884,OG0022885,OG0022886,OG0022887,OG0022888,OG0022889,OG0022890,OG0022891,OG0022892,OG0022893,OG0022894,OG0022895,OG0022896,OG0022897,OG0022898,OG0022899,OG0022900,OG0022901,OG0022902,OG0022903,OG0022904,OG0022905,OG0022906,OG0022907,OG0022908,OG0022909,OG0022910,OG0022911,OG0022912,OG0022913,OG0022914,OG0022915,OG0022916,OG0022917,OG0022918,OG0022919,OG0022920,OG0022921,OG0022922,OG0022923,OG0022924,OG0022925,OG0022926,OG0022927,OG0022928,OG0022929,OG0022930,OG0022931,OG0022932,OG0022933,OG0022934,OG0022935,OG0022936,OG0022937,OG0022938,OG0022939,OG0022940,OG0022941,OG0022942,OG0022943,OG0022944,OG0022945,OG0022946,OG0022947,OG0022948,OG0022949,OG0022950,OG0022951,OG0022952,OG0022953,OG0022954,OG0022955,OG0022956,OG0022957,OG0022958,OG0022959,OG0022960,OG0022961,OG0022962,OG0022963,OG0022964,OG0022965,OG0022966,OG0022967,OG0022968,OG0022969,OG0022970,OG0022971,OG0022972,OG0022973,OG0022974,OG0022975,OG0022976,OG0022977,OG0022978,OG0022979,OG0022980,OG0022981,OG0022982,OG0022983,OG0022984,OG0022985,OG0022986,OG0022987,OG0022988,OG0022989,OG0022990,OG0022991,OG0022992,OG0022993,OG0022994,OG0022995,OG0022996,OG0022997,OG0022998,OG0022999,OG0023000,OG0023001,OG0023002,OG0023003,OG0023004,OG0023005,OG0023006,OG0023007,OG0023008,OG0023009,OG0023010,OG0023011,OG0023012,OG0023013,OG0023014,OG0023015,OG0023016,OG0023017,OG0023018,OG0023019,OG0023020,OG0023021,OG0023022,OG0023023,OG0023024,OG0023025,OG0023026,OG0023027,OG0023028,OG0023029,OG0023030,OG0023031,OG0023032,OG0023033,OG0023034,OG0023035,OG0023036,OG0023037,OG0023038,OG0023039,OG0023040,OG0023041,OG0023042,OG0023043,OG0023044,OG0023045,OG0023046,OG0023047,OG0023048,OG0023049,OG0023050,OG0023051,OG0023052,OG0023053,OG0023054,OG0023055,OG0023056,OG0023057,OG0023058,OG0023059,OG0023060,OG0023061,OG0023062,OG0023063,OG0023064,OG0023065,OG0023066,OG0023067,OG0023068,OG0023069,OG0023070,OG0023071,OG0023072,OG0023073,OG0023074,OG0023075,OG0023076,OG0023077,OG0023078,OG0023079,OG0023080,OG0023081,OG0023082,OG0023083,OG0023084,OG0023085,OG0023086,OG0023087,OG0023088,OG0023089,OG0023090,OG0023091,OG0023092,OG0023093,OG0023094,OG0023095,OG0023096,OG0023097,OG0023098,OG0023099,OG0023100,OG0023101,OG0023102,OG0023103,OG0023104,OG0023105,OG0023106,OG0023107,OG0023108,OG0023109,OG0023110,OG0023111,OG0023112,OG0023113,OG0023114,OG0023115,OG0023116,OG0023117,OG0023118,OG0023119,OG0023120,OG0023121,OG0023122,OG0023123,OG0023124,OG0023125,OG0023126,OG0023127,OG0023128,OG0023129,OG0023130,OG0023131,OG0023132,OG0023133,OG0023134,OG0023135,OG0023136,OG0023137,OG0023138,OG0023139,OG0023140,OG0023141,OG0023142,OG0023143,OG0023144,OG0023145,OG0023146,OG0023147,OG0023148,OG0023149,OG0023150,OG0023151,OG0023152,OG0023153,OG0023154,OG0023155,OG0023156,OG0023157,OG0023158,OG0023159,OG0023160,OG0023161,OG0023162,OG0023163,OG0023164,OG0023165,OG0023166,OG0023167,OG0023168,OG0023169,OG0023170,OG0023171,OG0023172,OG0023173,OG0023174,OG0023175,OG0023176,OG0023177,OG0023178,OG0023179,OG0023180,OG0023181,OG0023182,OG0023183,OG0023184,OG0023185,OG0023186,OG0023187,OG0023188,OG0023189,OG0023190,OG0023191,OG0023192,OG0023193,OG0023194,OG0023195,OG0023196,OG0023197,OG0023198,OG0023199,OG0023200,OG0023201,OG0023202,OG0023203,OG0023204,OG0023205,OG0023206,OG0023207,OG0023208,OG0023209,OG0023210,OG0023211,OG0023212,OG0023213,OG0023214,OG0023215,OG0023216,OG0023217,OG0023218,OG0023219,OG0023220,OG0023221,OG0023222,OG0023223,OG0023224,OG0023225,OG0023226,OG0023227,OG0023228,OG0023229,OG0023230,OG0023231,OG0023232,OG0023233,OG0023234,OG0023235,OG0023236,OG0023237,OG0023238,OG0023239,OG0023240,OG0023241,OG0023242,OG0023243,OG0023244,OG0023245,OG0023246,OG0023247,OG0023248,OG0023249,OG0023250,OG0023251,OG0023252,OG0023253,OG0023254,OG0023255,OG0023256,OG0023257,OG0023258,OG0023259,OG0023260,OG0023261,OG0023262,OG0023263,OG0023264,OG0023265,OG0023266,OG0023267,OG0023268,OG0023269,OG0023270,OG0023271,OG0023272,OG0023273,OG0023274,OG0023275,OG0023276,OG0023277,OG0023278,OG0023279,OG0023280,OG0023281,OG0023282,OG0023283,OG0023284,OG0023285,OG0023286,OG0023287,OG0023288,OG0023289,OG0023290,OG0023291,OG0023292,OG0023293,OG0023294,OG0023295,OG0023296,OG0023297,OG0023298,OG0023299,OG0023300,OG0023301,OG0023302,OG0023303,OG0023304,OG0023305,OG0023306,OG0023307,OG0023308,OG0023309,OG0023310,OG0023311,OG0023312,OG0023313,OG0023314,OG0023315,OG0023316,OG0023317,OG0023318,OG0023319,OG0023320,OG0023321,OG0023322,OG0023323,OG0023324,OG0023325,OG0023326,OG0023327,OG0023328,OG0023329,OG0023330,OG0023331,OG0023332,OG0023333,OG0023334,OG0023335,OG0023336,OG0023337,OG0023338,OG0023339,OG0023340,OG0023341,OG0023342,OG0023343,OG0023344,OG0023345,OG0023346,OG0023347,OG0023348,OG0023349,OG0023350,OG0023351,OG0023352,OG0023353,OG0023354,OG0023355,OG0023356,OG0023357,OG0023358,OG0023359,OG0023360,OG0023361,OG0023362,OG0023363,OG0023364,OG0023365,OG0023366,OG0023367,OG0023368,OG0023369,OG0023370,OG0023371,OG0023372,OG0023373,OG0023374,OG0023375,OG0023376,OG0023377,OG0023378,OG0023379,OG0023380,OG0023381,OG0023382,OG0023383,OG0023384,OG0023385,OG0023386,OG0023387,OG0023388,OG0023389,OG0023390,OG0023391,OG0023392,OG0023393,OG0023394,OG0023395,OG0023396,OG0023397,OG0023398,OG0023399,OG0023400,OG0023401,OG0023402,OG0023403,OG0023404,OG0023405,OG0023406,OG0023407,OG0023408,OG0023409,OG0023410,OG0023411,OG0023412,OG0023413,OG0023414,OG0023415,OG0023416,OG0023417,OG0023418,OG0023419,OG0023420,OG0023421,OG0023422,OG0023423,OG0023424,OG0023425,OG0023426,OG0023427,OG0023428,OG0023429,OG0023430,OG0023431,OG0023432,OG0023433,OG0023434,OG0023435,OG0023436,OG0023437,OG0023438,OG0023439,OG0023440,OG0023441,OG0023442,OG0023443,OG0023444,OG0023445,OG0023446,OG0023447,OG0023448,OG0023449,OG0023450,OG0023451,OG0023452,OG0023453,OG0023454,OG0023455,OG0023456,OG0023457,OG0023458,OG0023459,OG0023460,OG0023461,OG0023462,OG0023463,OG0023464,OG0023465,OG0023466,OG0023467,OG0023468,OG0023469,OG0023470,OG0023471,OG0023472,OG0023473,OG0023474,OG0023475,OG0023476,OG0023477,OG0023478,OG0023479,OG0023480,OG0023481,OG0023482,OG0023483,OG0023484,OG0023485,OG0023486,OG0023487,OG0023488,OG0023489,OG0023490,OG0023491,OG0023492,OG0023493,OG0023494,OG0023495,OG0023496,OG0023497,OG0023498,OG0023499,OG0023500,OG0023501,OG0023502,OG0023503,OG0023504,OG0023505,OG0023506,OG0023507,OG0023508,OG0023509,OG0023510,OG0023511,OG0023512,OG0023513,OG0023514,OG0023515,OG0023516,OG0023517,OG0023518,OG0023519,OG0023520,OG0023521,OG0023522,OG0023523,OG0023524,OG0023525,OG0023526,OG0023527,OG0023528,OG0023529,OG0023530,OG0023531,OG0023532,OG0023533,OG0023534,OG0023535,OG0023536,OG0023537,OG0023538,OG0023539,OG0023540,OG0023541,OG0023542,OG0023543,OG0023544,OG0023545,OG0023546,OG0023547,OG0023548,OG0023549,OG0023550,OG0023551,OG0023552,OG0023553,OG0023554,OG0023555,OG0023556,OG0023557,OG0023558,OG0023559,OG0023560,OG0023561,OG0023562,OG0023563,OG0023564,OG0023565,OG0023566,OG0023567,OG0023568,OG0023569,OG0023570,OG0023571,OG0023572,OG0023573,OG0023574,OG0023575,OG0023576,OG0023577,OG0023578,OG0023579,OG0023580,OG0023581,OG0023582,OG0023583,OG0023584,OG0023585,OG0023586,OG0023587,OG0023588,OG0023589,OG0023590,OG0023591,OG0023592,OG0023593,OG0023594,OG0023595,OG0023596,OG0023597,OG0023598,OG0023599,OG0023600,OG0023601,OG0023602,OG0023603,OG0023604,OG0023605,OG0023606,OG0023607,OG0023608,OG0023609,OG0023610,OG0023611,OG0023612,OG0023613,OG0023614,OG0023615,OG0023616,OG0023617,OG0023618,OG0023619,OG0023620,OG0023621,OG0023622,OG0023623,OG0023624,OG0023625,OG0023626,OG0023627,OG0023628,OG0023629,OG0023630,OG0023631,OG0023632,OG0023633,OG0023634,OG0023635,OG0023636,OG0023637,OG0023638,OG0023639,OG0023640,OG0023641,OG0023642,OG0023643,OG0023644,OG0023645,OG0023646,OG0023647,OG0023648,OG0023649,OG0023650,OG0023651,OG0023652,OG0023653,OG0023654,OG0023655,OG0023656,OG0023657,OG0023658,OG0023659,OG0023660,OG0023661,OG0023662,OG0023663,OG0023664,OG0023665,OG0023666,OG0023667,OG0023668,OG0023669,OG0023670,OG0023671,OG0023672,OG0023673,OG0023674,OG0023675,OG0023676,OG0023677,OG0023678,OG0023679,OG0023680,OG0023681,OG0023682,OG0023683,OG0023684,OG0023685,OG0023686,OG0023687,OG0023688,OG0023689,OG0023690,OG0023691,OG0023692,OG0023693,OG0023694,OG0023695,OG0023696,OG0023697,OG0023698,OG0023699,OG0023700,OG0023701,OG0023702,OG0023703,OG0023704,OG0023705,OG0023706,OG0023707,OG0023708,OG0023709,OG0023710,OG0023711,OG0023712,OG0023713,OG0023714,OG0023715,OG0023716,OG0023717,OG0023718,OG0023719,OG0023720,OG0023721,OG0023722,OG0023723,OG0023724,OG0023725,OG0023726,OG0023727,OG0023728,OG0023729,OG0023730,OG0023731,OG0023732,OG0023733,OG0023734,OG0023735,OG0023736,OG0023737,OG0023738,OG0023739,OG0023740,OG0023741,OG0023742,OG0023743,OG0023744,OG0023745,OG0023746,OG0023747,OG0023748,OG0023749,OG0023750,OG0023751,OG0023752,OG0023753,OG0023754,OG0023755,OG0023756,OG0023757,OG0023758,OG0023759,OG0023760,OG0023761,OG0023762,OG0023763,OG0023764,OG0023765,OG0023766,OG0023767,OG0023768,OG0023769,OG0023770,OG0023771,OG0023772,OG0023773,OG0023774,OG0023775,OG0023776,OG0023777,OG0023778,OG0023779,OG0023780,OG0023781,OG0023782,OG0023783,OG0023784,OG0023785,OG0023786,OG0023787,OG0023788,OG0023789,OG0023790,OG0023791,OG0023792,OG0023793,OG0023794,OG0023795,OG0023796,OG0023797,OG0023798,OG0023799,OG0023800,OG0023801,OG0023802,OG0023803,OG0023804,OG0023805,OG0023806,OG0023807,OG0023808,OG0023809,OG0023810,OG0023811,OG0023812,OG0023813,OG0023814,OG0023815,OG0023816,OG0023817,OG0023818,OG0023819,OG0023820,OG0023821,OG0023822,OG0023823,OG0023824,OG0023825,OG0023826,OG0023827,OG0023828,OG0023829,OG0023830,OG0023831,OG0023832,OG0023833,OG0023834,OG0023835,OG0023836,OG0023837,OG0023838,OG0023839,OG0023840,OG0023841,OG0023842,OG0023843,OG0023844,OG0023845,OG0023846,OG0023847,OG0023848,OG0023849,OG0023850,OG0023851,OG0023852,OG0023853,OG0023854,OG0023855,OG0023856,OG0023857,OG0023858,OG0023859,OG0023860,OG0023861,OG0023862,OG0023863,OG0023864,OG0023865,OG0023866,OG0023867,OG0023868,OG0023869,OG0023870,OG0023871,OG0023872,OG0023873,OG0023874,OG0023875,OG0023876,OG0023877,OG0023878,OG0023879,OG0023880,OG0023881,OG0023882,OG0023883,OG0023884,OG0023885,OG0023886,OG0023887,OG0023888,OG0023889,OG0023890,OG0023891,OG0023892,OG0023893,OG0023894,OG0023895,OG0023896,OG0023897,OG0023898,OG0023899,OG0023900,OG0023901,OG0023902,OG0023903,OG0023904,OG0023905,OG0023906,OG0023907,OG0023908,OG0023909,OG0023910,OG0023911,OG0023912,OG0023913,OG0023914,OG0023915,OG0023916,OG0023917,OG0023918,OG0023919,OG0023920,OG0023921,OG0023922,OG0023923,OG0023924,OG0023925,OG0023926,OG0023927,OG0023928,OG0023929,OG0023930,OG0023931,OG0023932,OG0023933,OG0023934,OG0023935,OG0023936,OG0023937,OG0023938,OG0023939,OG0023940,OG0023941,OG0023942,OG0023943,OG0023944,OG0023945,OG0023946,OG0023947,OG0023948,OG0023949,OG0023950,OG0023951,OG0023952,OG0023953,OG0023954,OG0023955,OG0023956,OG0023957,OG0023958,OG0023959,OG0023960,OG0023961,OG0023962,OG0023963,OG0023964,OG0023965,OG0023966,OG0023967,OG0023968,OG0023969,OG0023970,OG0023971,OG0023972,OG0023973,OG0023974,OG0023975,OG0023976,OG0023977,OG0023978,OG0023979,OG0023980,OG0023981,OG0023982,OG0023983,OG0023984,OG0023985,OG0023986,OG0023987,OG0023988,OG0023989,OG0023990,OG0023991,OG0023992,OG0023993,OG0023994,OG0023995,OG0023996,OG0023997,OG0023998,OG0023999,OG0024000,OG0024001,OG0024002,OG0024003,OG0024004,OG0024005,OG0024006,OG0024007,OG0024008,OG0024009,OG0024010,OG0024011,OG0024012,OG0024013,OG0024014,OG0024015,OG0024016,OG0024017,OG0024018,OG0024019,OG0024020,OG0024021,OG0024022,OG0024023,OG0024024,OG0024025,OG0024026,OG0024027,OG0024028,OG0024029,OG0024030,OG0024031,OG0024032,OG0024033,OG0024034,OG0024035,OG0024036,OG0024037,OG0024038,OG0024039,OG0024040,OG0024041,OG0024042,OG0024043,OG0024044,OG0024045,OG0024046,OG0024047,OG0024048,OG0024049,OG0024050,OG0024051,OG0024052,OG0024053,OG0024054,OG0024055,OG0024056,OG0024057,OG0024058,OG0024059,OG0024060,OG0024061,OG0024062,OG0024063,OG0024064,OG0024065,OG0024066,OG0024067,OG0024068,OG0024069,OG0024070,OG0024071,OG0024072,OG0024073,OG0024074,OG0024075,OG0024076,OG0024077,OG0024078,OG0024079,OG0024080,OG0024081,OG0024082,OG0024083,OG0024084,OG0024085,OG0024086,OG0024087,OG0024088,OG0024089,OG0024090,OG0024091,OG0024092,OG0024093,OG0024094,OG0024095,OG0024096,OG0024097,OG0024098,OG0024099,OG0024100,OG0024101,OG0024102,OG0024103,OG0024104,OG0024105,OG0024106,OG0024107,OG0024108,OG0024109,OG0024110,OG0024111,OG0024112,OG0024113,OG0024114,OG0024115,OG0024116,OG0024117,OG0024118,OG0024119,OG0024120,OG0024121,OG0024122,OG0024123,OG0024124,OG0024125,OG0024126,OG0024127,OG0024128,OG0024129,OG0024130,OG0024131,OG0024132,OG0024133,OG0024134,OG0024135,OG0024136,OG0024137,OG0024138,OG0024139,OG0024140,OG0024141,OG0024142,OG0024143,OG0024144,OG0024145,OG0024146,OG0024147,OG0024148,OG0024149,OG0024150,OG0024151,OG0024152,OG0024153,OG0024154,OG0024155,OG0024156,OG0024157,OG0024158,OG0024159,OG0024160,OG0024161,OG0024162,OG0024163,OG0024164,OG0024165,OG0024166,OG0024167,OG0024168,OG0024169,OG0024170,OG0024171,OG0024172,OG0024173,OG0024174,OG0024175,OG0024176,OG0024177,OG0024178,OG0024179,OG0024180,OG0024181,OG0024182,OG0024183,OG0024184,OG0024185,OG0024186,OG0024187,OG0024188,OG0024189,OG0024190,OG0024191,OG0024192,OG0024193,OG0024194,OG0024195,OG0024196,OG0024197,OG0024198,OG0024199,OG0024200,OG0024201,OG0024202,OG0024203,OG0024204,OG0024205,OG0024206,OG0024207,OG0024208,OG0024209,OG0024210,OG0024211,OG0024212,OG0024213,OG0024214,OG0024215,OG0024216,OG0024217,OG0024218,OG0024219,OG0024220,OG0024221,OG0024222,OG0024223,OG0024224,OG0024225,OG0024226,OG0024227,OG0024228,OG0024229,OG0024230,OG0024231,OG0024232,OG0024233,OG0024234,OG0024235,OG0024236,OG0024237,OG0024238,OG0024239,OG0024240,OG0024241,OG0024242,OG0024243,OG0024244,OG0024245,OG0024246,OG0024247,OG0024248,OG0024249,OG0024250,OG0024251,OG0024252,OG0024253,OG0024254,OG0024255,OG0024256,OG0024257,OG0024258,OG0024259,OG0024260,OG0024261,OG0024262,OG0024263,OG0024264,OG0024265,OG0024266,OG0024267,OG0024268,OG0024269,OG0024270,OG0024271,OG0024272,OG0024273,OG0024274,OG0024275,OG0024276,OG0024277,OG0024278,OG0024279,OG0024280,OG0024281,OG0024282,OG0024283,OG0024284,OG0024285,OG0024286,OG0024287,OG0024288,OG0024289,OG0024290,OG0024291,OG0024292,OG0024293,OG0024294,OG0024295,OG0024296,OG0024297,OG0024298,OG0024299,OG0024300,OG0024301,OG0024302,OG0024303,OG0024304,OG0024305,OG0024306,OG0024307,OG0024308,OG0024309,OG0024310,OG0024311,OG0024312,OG0024313,OG0024314,OG0024315,OG0024316,OG0024317,OG0024318,OG0024319,OG0024320,OG0024321,OG0024322,OG0024323,OG0024324,OG0024325,OG0024326,OG0024327,OG0024328,OG0024329,OG0024330,OG0024331,OG0024332,OG0024333,OG0024334,OG0024335,OG0024336,OG0024337,OG0024338,OG0024339,OG0024340,OG0024341,OG0024342,OG0024343,OG0024344,OG0024345,OG0024346,OG0024347,OG0024348,OG0024349,OG0024350,OG0024351,OG0024352,OG0024353,OG0024354,OG0024355,OG0024356,OG0024357,OG0024358,OG0024359,OG0024360,OG0024361,OG0024362,OG0024363,OG0024364,OG0024365,OG0024366,OG0024367,OG0024368,OG0024369,OG0024370,OG0024371,OG0024372,OG0024373,OG0024374,OG0024375,OG0024376,OG0024377,OG0024378,OG0024379,OG0024380,OG0024381,OG0024382,OG0024383,OG0024384,OG0024385,OG0024386,OG0024387,OG0024388,OG0024389,OG0024390,OG0024391,OG0024392,OG0024393,OG0024394,OG0024395,OG0024396,OG0024397,OG0024398,OG0024399,OG0024400,OG0024401,OG0024402,OG0024403,OG0024404,OG0024405,OG0024406,OG0024407,OG0024408,OG0024409,OG0024410,OG0024411,OG0024412,OG0024413,OG0024414,OG0024415,OG0024416,OG0024417,OG0024418,OG0024419,OG0024420,OG0024421,OG0024422,OG0024423,OG0024424,OG0024425,OG0024426,OG0024427,OG0024428,OG0024429,OG0024430,OG0024431,OG0024432,OG0024433,OG0024434,OG0024435,OG0024436,OG0024437,OG0024438,OG0024439,OG0024440,OG0024441,OG0024442,OG0024443,OG0024444,OG0024445,OG0024446,OG0024447,OG0024448,OG0024449,OG0024450,OG0024451,OG0024452,OG0024453,OG0024454,OG0024455,OG0024456,OG0024457,OG0024458,OG0024459,OG0024460,OG0024461,OG0024462,OG0024463,OG0024464,OG0024465,OG0024466,OG0024467,OG0024468,OG0024469,OG0024470,OG0024471,OG0024472,OG0024473,OG0024474,OG0024475,OG0024476,OG0024477,OG0024478,OG0024479,OG0024480,OG0024481,OG0024482,OG0024483,OG0024484,OG0024485,OG0024486,OG0024487,OG0024488,OG0024489,OG0024490,OG0024491,OG0024492,OG0024493,OG0024494,OG0024495,OG0024496,OG0024497,OG0024498,OG0024499,OG0024500,OG0024501,OG0024502,OG0024503,OG0024504,OG0024505,OG0024506,OG0024507,OG0024508,OG0024509,OG0024510,OG0024511,OG0024512,OG0024513,OG0024514,OG0024515,OG0024516,OG0024517,OG0024518,OG0024519,OG0024520,OG0024521,OG0024522,OG0024523,OG0024524,OG0024525,OG0024526,OG0024527,OG0024528,OG0024529,OG0024530,OG0024531,OG0024532,OG0024533,OG0024534,OG0024535,OG0024536,OG0024537,OG0024538,OG0024539,OG0024540,OG0024541,OG0024542,OG0024543,OG0024544,OG0024545,OG0024546,OG0024547,OG0024548,OG0024549,OG0024550,OG0024551,OG0024552,OG0024553,OG0024554,OG0024555,OG0024556,OG0024557,OG0024558,OG0024559,OG0024560,OG0024561,OG0024562,OG0024563,OG0024564,OG0024565,OG0024566,OG0024567,OG0024568,OG0024569,OG0024570,OG0024571,OG0024572,OG0024573,OG0024574,OG0024575,OG0024576,OG0024577,OG0024578,OG0024579,OG0024580,OG0024581,OG0024582,OG0024583,OG0024584,OG0024585,OG0024586,OG0024587,OG0024588,OG0024589,OG0024590,OG0024591,OG0024592,OG0024593,OG0024594,OG0024595,OG0024596,OG0024597,OG0024598,OG0024599,OG0024600,OG0024601,OG0024602,OG0024603,OG0024604,OG0024605,OG0024606,OG0024607,OG0024608,OG0024609,OG0024610,OG0024611,OG0024612,OG0024613,OG0024614,OG0024615,OG0024616,OG0024617,OG0024618,OG0024619,OG0024620,OG0024621,OG0024622,OG0024623,OG0024624,OG0024625,OG0024626,OG0024627,OG0024628,OG0024629,OG0024630,OG0024631,OG0024632,OG0024633,OG0024634,OG0024635,OG0024636,OG0024637,OG0024638,OG0024639,OG0024640,OG0024641,OG0024642,OG0024643,OG0024644,OG0024645,OG0024646,OG0024647,OG0024648,OG0024649,OG0024650,OG0024651,OG0024652,OG0024653,OG0024654,OG0024655,OG0024656,OG0024657,OG0024658,OG0024659,OG0024660,OG0024661,OG0024662,OG0024663,OG0024664,OG0024665,OG0024666,OG0024667,OG0024668,OG0024669,OG0024670,OG0024671,OG0024672,OG0024673,OG0024674,OG0024675,OG0024676,OG0024677,OG0024678,OG0024679,OG0024680,OG0024681,OG0024682,OG0024683,OG0024684,OG0024685,OG0024686,OG0024687,OG0024688,OG0024689,OG0024690,OG0024691,OG0024692,OG0024693,OG0024694,OG0024695,OG0024696,OG0024697,OG0024698,OG0024699,OG0024700,OG0024701,OG0024702,OG0024703,OG0024704,OG0024705,OG0024706,OG0024707,OG0024708,OG0024709,OG0024710,OG0024711,OG0024712,OG0024713,OG0024714,OG0024715,OG0024716,OG0024717,OG0024718,OG0024719,OG0024720,OG0024721,OG0024722,OG0024723,OG0024724,OG0024725,OG0024726,OG0024727,OG0024728,OG0024729,OG0024730,OG0024731,OG0024732,OG0024733,OG0024734,OG0024735,OG0024736,OG0024737,OG0024738,OG0024739,OG0024740,OG0024741,OG0024742,OG0024743,OG0024744,OG0024745,OG0024746,OG0024747,OG0024748,OG0024749,OG0024750,OG0024751,OG0024752,OG0024753,OG0024754,OG0024755,OG0024756,OG0024757,OG0024758,OG0024759,OG0024760,OG0024761,OG0024762,OG0024763,OG0024764,OG0024765,OG0024766,OG0024767,OG0024768,OG0024769,OG0024770,OG0024771,OG0024772,OG0024773,OG0024774,OG0024775,OG0024776,OG0024777,OG0024778,OG0024779,OG0024780,OG0024781,OG0024782,OG0024783,OG0024784,OG0024785,OG0024786,OG0024787,OG0024788,OG0024789,OG0024790,OG0024791,OG0024792,OG0024793,OG0024794,OG0024795,OG0024796,OG0024797,OG0024798,OG0024799,OG0024800,OG0024801,OG0024802,OG0024803,OG0024804,OG0024805,OG0024806,OG0024807,OG0024808,OG0024809,OG0024810,OG0024811,OG0024812,OG0024813,OG0024814,OG0024815,OG0024816,OG0024817,OG0024818,OG0024819,OG0024820,OG0024821,OG0024822,OG0024823,OG0024824,OG0024825,OG0024826,OG0024827,OG0024828,OG0024829,OG0024830,OG0024831,OG0024832,OG0024833,OG0024834,OG0024835,OG0024836,OG0024837,OG0024838,OG0024839,OG0024840,OG0024841,OG0024842,OG0024843,OG0024844,OG0024845,OG0024846,OG0024847,OG0024848,OG0024849,OG0024850,OG0024851,OG0024852,OG0024853,OG0024854,OG0024855,OG0024856,OG0024857,OG0024858,OG0024859,OG0024860,OG0024861,OG0024862,OG0024863,OG0024864,OG0024865,OG0024866,OG0024867,OG0024868,OG0024869,OG0024870,OG0024871,OG0024872,OG0024873,OG0024874,OG0024875,OG0024876,OG0024877,OG0024878,OG0024879,OG0024880,OG0024881,OG0024882,OG0024883,OG0024884,OG0024885,OG0024886,OG0024887,OG0024888,OG0024889,OG0024890,OG0024891,OG0024892,OG0024893,OG0024894,OG0024895,OG0024896,OG0024897,OG0024898,OG0024899,OG0024900,OG0024901,OG0024902,OG0024903,OG0024904,OG0024905,OG0024906,OG0024907,OG0024908,OG0024909,OG0024910,OG0024911,OG0024912,OG0024913,OG0024914,OG0024915,OG0024916,OG0024917,OG0024918,OG0024919,OG0024920,OG0024921,OG0024922,OG0024923,OG0024924,OG0024925,OG0024926,OG0024927,OG0024928,OG0024929,OG0024930,OG0024931,OG0024932,OG0024933,OG0024934,OG0024935,OG0024936,OG0024937,OG0024938,OG0024939,OG0024940,OG0024941,OG0024942,OG0024943,OG0024944,OG0024945,OG0024946,OG0024947,OG0024948,OG0024949,OG0024950,OG0024951,OG0024952,OG0024953,OG0024954,OG0024955,OG0024956,OG0024957,OG0024958,OG0024959,OG0024960,OG0024961,OG0024962,OG0024963,OG0024964,OG0024965,OG0024966,OG0024967,OG0024968,OG0024969,OG0024970,OG0024971,OG0024972,OG0024973,OG0024974,OG0024975,OG0024976,OG0024977,OG0024978,OG0024979,OG0024980,OG0024981,OG0024982,OG0024983,OG0024984,OG0024985,OG0024986,OG0024987,OG0024988,OG0024989,OG0024990,OG0024991,OG0024992,OG0024993,OG0024994,OG0024995,OG0024996,OG0024997,OG0024998,OG0024999,OG0025000,OG0025001,OG0025002,OG0025003,OG0025004,OG0025005,OG0025006,OG0025007,OG0025008,OG0025009,OG0025010,OG0025011,OG0025012,OG0025013,OG0025014,OG0025015,OG0025016,OG0025017,OG0025018,OG0025019,OG0025020,OG0025021,OG0025022,OG0025023,OG0025024,OG0025025,OG0025026,OG0025027,OG0025028,OG0025029,OG0025030,OG0025031,OG0025032,OG0025033,OG0025034,OG0025035,OG0025036,OG0025037,OG0025038,OG0025039,OG0025040,OG0025041,OG0025042,OG0025043,OG0025044,OG0025045,OG0025046,OG0025047,OG0025048,OG0025049,OG0025050,OG0025051,OG0025052,OG0025053,OG0025054,OG0025055,OG0025056,OG0025057,OG0025058,OG0025059,OG0025060,OG0025061,OG0025062,OG0025063,OG0025064,OG0025065,OG0025066,OG0025067,OG0025068,OG0025069,OG0025070,OG0025071,OG0025072,OG0025073,OG0025074,OG0025075,OG0025076,OG0025077,OG0025078,OG0025079,OG0025080,OG0025081,OG0025082,OG0025083,OG0025084,OG0025085,OG0025086,OG0025087,OG0025088,OG0025089,OG0025090,OG0025091,OG0025092,OG0025093,OG0025094,OG0025095,OG0025096,OG0025097,OG0025098,OG0025099,OG0025100,OG0025101,OG0025102,OG0025103,OG0025104,OG0025105,OG0025106,OG0025107,OG0025108,OG0025109,OG0025110,OG0025111,OG0025112,OG0025113,OG0025114,OG0025115,OG0025116,OG0025117,OG0025118,OG0025119,OG0025120,OG0025121,OG0025122,OG0025123,OG0025124,OG0025125,OG0025126,OG0025127,OG0025128,OG0025129,OG0025130,OG0025131,OG0025132,OG0025133,OG0025134,OG0025135,OG0025136,OG0025137,OG0025138,OG0025139,OG0025140,OG0025141,OG0025142,OG0025143,OG0025144,OG0025145,OG0025146,OG0025147,OG0025148,OG0025149,OG0025150,OG0025151,OG0025152,OG0025153,OG0025154,OG0025155,OG0025156,OG0025157,OG0025158,OG0025159,OG0025160,OG0025161,OG0025162,OG0025163,OG0025164,OG0025165,OG0025166,OG0025167,OG0025168,OG0025169,OG0025170,OG0025171,OG0025172,OG0025173,OG0025174,OG0025175,OG0025176,OG0025177,OG0025178,OG0025179,OG0025180,OG0025181,OG0025182,OG0025183,OG0025184,OG0025185,OG0025186,OG0025187,OG0025188,OG0025189,OG0025190,OG0025191,OG0025192,OG0025193,OG0025194,OG0025195,OG0025196,OG0025197,OG0025198,OG0025199,OG0025200,OG0025201,OG0025202,OG0025203,OG0025204,OG0025205,OG0025206,OG0025207,OG0025208,OG0025209,OG0025210,OG0025211,OG0025212,OG0025213,OG0025214,OG0025215,OG0025216,OG0025217,OG0025218,OG0025219,OG0025220,OG0025221,OG0025222,OG0025223,OG0025224,OG0025225,OG0025226,OG0025227,OG0025228,OG0025229,OG0025230,OG0025231,OG0025232,OG0025233,OG0025234,OG0025235,OG0025236,OG0025237,OG0025238,OG0025239,OG0025240,OG0025241,OG0025242,OG0025243,OG0025244,OG0025245,OG0025246,OG0025247,OG0025248,OG0025249,OG0025250,OG0025251,OG0025252,OG0025253,OG0025254,OG0025255,OG0025256,OG0025257,OG0025258,OG0025259,OG0025260,OG0025261,OG0025262,OG0025263,OG0025264,OG0025265,OG0025266,OG0025267,OG0025268,OG0025269,OG0025270,OG0025271,OG0025272,OG0025273,OG0025274,OG0025275,OG0025276,OG0025277,OG0025278,OG0025279,OG0025280,OG0025281,OG0025282,OG0025283,OG0025284,OG0025285,OG0025286,OG0025287,OG0025288,OG0025289,OG0025290,OG0025291,OG0025292,OG0025293,OG0025294,OG0025295,OG0025296,OG0025297,OG0025298,OG0025299,OG0025300,OG0025301,OG0025302,OG0025303,OG0025304,OG0025305,OG0025306,OG0025307,OG0025308,OG0025309,OG0025310,OG0025311,OG0025312,OG0025313,OG0025314,OG0025315,OG0025316,OG0025317,OG0025318,OG0025319,OG0025320,OG0025321,OG0025322,OG0025323,OG0025324,OG0025325,OG0025326,OG0025327,OG0025328,OG0025329,OG0025330,OG0025331,OG0025332,OG0025333,OG0025334,OG0025335,OG0025336,OG0025337,OG0025338,OG0025339,OG0025340,OG0025341,OG0025342,OG0025343,OG0025344,OG0025345,OG0025346,OG0025347,OG0025348,OG0025349,OG0025350,OG0025351,OG0025352,OG0025353,OG0025354,OG0025355,OG0025356,OG0025357,OG0025358,OG0025359,OG0025360,OG0025361,OG0025362,OG0025363,OG0025364,OG0025365,OG0025366,OG0025367,OG0025368,OG0025369,OG0025370,OG0025371,OG0025372,OG0025373,OG0025374,OG0025375,OG0025376,OG0025377,OG0025378,OG0025379,OG0025380,OG0025381,OG0025382,OG0025383,OG0025384,OG0025385,OG0025386,OG0025387,OG0025388,OG0025389,OG0025390,OG0025391,OG0025392,OG0025393,OG0025394,OG0025395,OG0025396,OG0025397,OG0025398,OG0025399,OG0025400,OG0025401,OG0025402,OG0025403,OG0025404,OG0025405,OG0025406,OG0025407,OG0025408,OG0025409,OG0025410,OG0025411,OG0025412,OG0025413,OG0025414,OG0025415,OG0025416,OG0025417,OG0025418,OG0025419,OG0025420,OG0025421,OG0025422,OG0025423,OG0025424,OG0025425,OG0025426,OG0025427,OG0025428,OG0025429,OG0025430,OG0025431,OG0025432,OG0025433,OG0025434,OG0025435,OG0025436,OG0025437,OG0025438,OG0025439,OG0025440,OG0025441,OG0025442,OG0025443,OG0025444,OG0025445,OG0025446,OG0025447,OG0025448,OG0025449,OG0025450,OG0025451,OG0025452,OG0025453,OG0025454,OG0025455,OG0025456,OG0025457,OG0025458,OG0025459,OG0025460,OG0025461,OG0025462,OG0025463,OG0025464,OG0025465,OG0025466,OG0025467,OG0025468,OG0025469,OG0025470,OG0025471,OG0025472,OG0025473,OG0025474,OG0025475,OG0025476,OG0025477,OG0025478,OG0025479,OG0025480,OG0025481,OG0025482,OG0025483,OG0025484,OG0025485,OG0025486,OG0025487,OG0025488,OG0025489,OG0025490,OG0025491,OG0025492,OG0025493,OG0025494,OG0025495,OG0025496,OG0025497,OG0025498,OG0025499,OG0025500,OG0025501,OG0025502,OG0025503,OG0025504,OG0025505,OG0025506,OG0025507,OG0025508,OG0025509,OG0025510,OG0025511,OG0025512,OG0025513,OG0025514,OG0025515,OG0025516,OG0025517,OG0025518,OG0025519,OG0025520,OG0025521,OG0025522,OG0025523,OG0025524,OG0025525,OG0025526,OG0025527,OG0025528,OG0025529,OG0025530,OG0025531,OG0025532,OG0025533,OG0025534,OG0025535,OG0025536,OG0025537,OG0025538,OG0025539,OG0025540,OG0025541,OG0025542,OG0025543,OG0025544,OG0025545,OG0025546,OG0025547,OG0025548,OG0025549,OG0025550,OG0025551,OG0025552,OG0025553,OG0025554,OG0025555,OG0025556,OG0025557,OG0025558,OG0025559,OG0025560,OG0025561,OG0025562,OG0025563,OG0025564,OG0025565,OG0025566,OG0025567,OG0025568,OG0025569,OG0025570,OG0025571,OG0025572,OG0025573,OG0025574,OG0025575,OG0025576,OG0025577,OG0025578,OG0025579,OG0025580,OG0025581,OG0025582,OG0025583,OG0025584,OG0025585,OG0025586,OG0025587,OG0025588,OG0025589,OG0025590,OG0025591,OG0025592,OG0025593,OG0025594,OG0025595,OG0025596,OG0025597,OG0025598,OG0025599,OG0025600,OG0025601,OG0025602,OG0025603,OG0025604,OG0025605,OG0025606,OG0025607,OG0025608,OG0025609,OG0025610,OG0025611,OG0025612,OG0025613,OG0025614,OG0025615,OG0025616,OG0025617,OG0025618,OG0025619,OG0025620,OG0025621,OG0025622,OG0025623,OG0025624,OG0025625,OG0025626,OG0025627,OG0025628,OG0025629,OG0025630,OG0025631,OG0025632,OG0025633,OG0025634,OG0025635,OG0025636,OG0025637,OG0025638,OG0025639,OG0025640,OG0025641,OG0025642,OG0025643,OG0025644,OG0025645,OG0025646,OG0025647,OG0025648,OG0025649,OG0025650,OG0025651,OG0025652,OG0025653,OG0025654,OG0025655,OG0025656,OG0025657,OG0025658,OG0025659,OG0025660,OG0025661,OG0025662,OG0025663,OG0025664,OG0025665,OG0025666,OG0025667,OG0025668,OG0025669,OG0025670,OG0025671,OG0025672,OG0025673,OG0025674,OG0025675,OG0025676,OG0025677,OG0025678,OG0025679,OG0025680,OG0025681,OG0025682,OG0025683,OG0025684,OG0025685,OG0025686,OG0025687,OG0025688,OG0025689,OG0025690,OG0025691,OG0025692,OG0025693,OG0025694,OG0025695,OG0025696,OG0025697,OG0025698,OG0025699,OG0025700,OG0025701,OG0025702,OG0025703,OG0025704,OG0025705,OG0025706,OG0025707,OG0025708,OG0025709,OG0025710,OG0025711,OG0025712,OG0025713,OG0025714,OG0025715,OG0025716,OG0025717,OG0025718,OG0025719,OG0025720,OG0025721,OG0025722,OG0025723,OG0025724,OG0025725,OG0025726,OG0025727,OG0025728,OG0025729,OG0025730,OG0025731,OG0025732,OG0025733,OG0025734,OG0025735,OG0025736,OG0025737,OG0025738,OG0025739,OG0025740,OG0025741,OG0025742,OG0025743,OG0025744,OG0025745,OG0025746,OG0025747,OG0025748,OG0025749,OG0025750,OG0025751,OG0025752,OG0025753,OG0025754,OG0025755,OG0025756,OG0025757,OG0025758,OG0025759,OG0025760,OG0025761,OG0025762,OG0025763,OG0025764,OG0025765,OG0025766,OG0025767,OG0025768,OG0025769,OG0025770,OG0025771,OG0025772,OG0025773,OG0025774,OG0025775,OG0025776,OG0025777,OG0025778,OG0025779,OG0025780,OG0025781,OG0025782,OG0025783,OG0025784,OG0025785,OG0025786,OG0025787,OG0025788,OG0025789,OG0025790,OG0025791,OG0025792,OG0025793,OG0025794,OG0025795,OG0025796,OG0025797,OG0025798,OG0025799,OG0025800,OG0025801,OG0025802,OG0025803,OG0025804,OG0025805,OG0025806,OG0025807,OG0025808,OG0025809,OG0025810,OG0025811,OG0025812,OG0025813,OG0025814,OG0025815,OG0025816,OG0025817,OG0025818,OG0025819,OG0025820,OG0025821,OG0025822,OG0025823,OG0025824,OG0025825,OG0025826,OG0025827,OG0025828,OG0025829,OG0025830,OG0025831,OG0025832,OG0025833,OG0025834,OG0025835,OG0025836,OG0025837,OG0025838,OG0025839,OG0025840,OG0025841,OG0025842,OG0025843,OG0025844,OG0025845,OG0025846,OG0025847,OG0025848,OG0025849,OG0025850,OG0025851,OG0025852,OG0025853,OG0025854,OG0025855,OG0025856,OG0025857,OG0025858,OG0025859,OG0025860,OG0025861,OG0025862,OG0025863,OG0025864,OG0025865,OG0025866,OG0025867,OG0025868,OG0025869,OG0025870,OG0025871,OG0025872,OG0025873,OG0025874,OG0025875,OG0025876,OG0025877,OG0025878,OG0025879,OG0025880,OG0025881,OG0025882,OG0025883,OG0025884,OG0025885,OG0025886,OG0025887,OG0025888,OG0025889,OG0025890,OG0025891,OG0025892,OG0025893,OG0025894,OG0025895,OG0025896,OG0025897,OG0025898,OG0025899,OG0025900,OG0025901,OG0025902,OG0025903,OG0025904,OG0025905,OG0025906,OG0025907,OG0025908,OG0025909,OG0025910,OG0025911,OG0025912,OG0025913,OG0025914,OG0025915,OG0025916,OG0025917,OG0025918,OG0025919,OG0025920,OG0025921,OG0025922,OG0025923,OG0025924,OG0025925,OG0025926,OG0025927,OG0025928,OG0025929,OG0025930,OG0025931,OG0025932,OG0025933,OG0025934,OG0025935,OG0025936,OG0025937,OG0025938,OG0025939,OG0025940,OG0025941,OG0025942,OG0025943,OG0025944,OG0025945,OG0025946,OG0025947,OG0025948,OG0025949,OG0025950,OG0025951,OG0025952,OG0025953,OG0025954,OG0025955,OG0025956,OG0025957,OG0025958,OG0025959,OG0025960,OG0025961,OG0025962,OG0025963,OG0025964,OG0025965,OG0025966,OG0025967,OG0025968,OG0025969,OG0025970,OG0025971,OG0025972,OG0025973,OG0025974,OG0025975,OG0025976,OG0025977,OG0025978,OG0025979,OG0025980,OG0025981,OG0025982,OG0025983,OG0025984,OG0025985,OG0025986,OG0025987,OG0025988,OG0025989,OG0025990,OG0025991,OG0025992,OG0025993,OG0025994,OG0025995,OG0025996,OG0025997,OG0025998,OG0025999,OG0026000,OG0026001,OG0026002,OG0026003,OG0026004,OG0026005,OG0026006,OG0026007,OG0026008,OG0026009,OG0026010,OG0026011,OG0026012,OG0026013,OG0026014,OG0026015,OG0026016,OG0026017,OG0026018,OG0026019,OG0026020,OG0026021,OG0026022,OG0026023,OG0026024,OG0026025,OG0026026,OG0026027,OG0026028,OG0026029,OG0026030,OG0026031,OG0026032,OG0026033,OG0026034,OG0026035,OG0026036,OG0026037,OG0026038,OG0026039,OG0026040,OG0026041,OG0026042,OG0026043,OG0026044,OG0026045,OG0026046,OG0026047,OG0026048,OG0026049,OG0026050,OG0026051,OG0026052,OG0026053,OG0026054,OG0026055,OG0026056,OG0026057,OG0026058,OG0026059,OG0026060,OG0026061,OG0026062,OG0026063,OG0026064,OG0026065,OG0026066,OG0026067,OG0026068,OG0026069,OG0026070,OG0026071,OG0026072,OG0026073,OG0026074,OG0026075,OG0026076,OG0026077,OG0026078,OG0026079,OG0026080,OG0026081,OG0026082,OG0026083,OG0026084,OG0026085,OG0026086,OG0026087,OG0026088,OG0026089,OG0026090,OG0026091,OG0026092,OG0026093,OG0026094,OG0026095,OG0026096,OG0026097,OG0026098,OG0026099,OG0026100,OG0026101,OG0026102,OG0026103,OG0026104,OG0026105,OG0026106,OG0026107,OG0026108,OG0026109,OG0026110,OG0026111,OG0026112,OG0026113,OG0026114,OG0026115,OG0026116,OG0026117,OG0026118,OG0026119,OG0026120,OG0026121,OG0026122,OG0026123,OG0026124,OG0026125,OG0026126,OG0026127,OG0026128,OG0026129,OG0026130,OG0026131,OG0026132,OG0026133,OG0026134,OG0026135,OG0026136,OG0026137,OG0026138,OG0026139,OG0026140,OG0026141,OG0026142,OG0026143,OG0026144,OG0026145,OG0026146,OG0026147,OG0026148,OG0026149,OG0026150,OG0026151,OG0026152,OG0026153,OG0026154,OG0026155,OG0026156,OG0026157,OG0026158,OG0026159,OG0026160,OG0026161,OG0026162,OG0026163,OG0026164,OG0026165,OG0026166,OG0026167,OG0026168,OG0026169,OG0026170,OG0026171,OG0026172,OG0026173,OG0026174,OG0026175,OG0026176,OG0026177,OG0026178,OG0026179,OG0026180,OG0026181,OG0026182,OG0026183,OG0026184,OG0026185,OG0026186,OG0026187,OG0026188,OG0026189,OG0026190,OG0026191,OG0026192,OG0026193,OG0026194,OG0026195,OG0026196,OG0026197,OG0026198,OG0026199,OG0026200,OG0026201,OG0026202,OG0026203,OG0026204,OG0026205,OG0026206,OG0026207,OG0026208,OG0026209,OG0026210,OG0026211,OG0026212,OG0026213,OG0026214,OG0026215,OG0026216,OG0026217,OG0026218,OG0026219,OG0026220,OG0026221,OG0026222,OG0026223,OG0026224,OG0026225,OG0026226,OG0026227,OG0026228,OG0026229,OG0026230,OG0026231,OG0026232,OG0026233,OG0026234,OG0026235,OG0026236,OG0026237,OG0026238,OG0026239,OG0026240,OG0026241,OG0026242,OG0026243,OG0026244,OG0026245,OG0026246,OG0026247,OG0026248,OG0026249,OG0026250,OG0026251,OG0026252,OG0026253,OG0026254,OG0026255,OG0026256,OG0026257,OG0026258,OG0026259,OG0026260,OG0026261,OG0026262,OG0026263,OG0026264,OG0026265,OG0026266,OG0026267,OG0026268,OG0026269,OG0026270,OG0026271,OG0026272,OG0026273,OG0026274,OG0026275,OG0026276,OG0026277,OG0026278,OG0026279,OG0026280,OG0026281,OG0026282,OG0026283,OG0026284,OG0026285,OG0026286,OG0026287,OG0026288,OG0026289,OG0026290,OG0026291,OG0026292,OG0026293,OG0026294,OG0026295,OG0026296,OG0026297,OG0026298,OG0026299,OG0026300,OG0026301,OG0026302,OG0026303,OG0026304,OG0026305,OG0026306,OG0026307,OG0026308,OG0026309,OG0026310,OG0026311,OG0026312,OG0026313,OG0026314,OG0026315,OG0026316,OG0026317,OG0026318,OG0026319,OG0026320,OG0026321,OG0026322,OG0026323,OG0026324,OG0026325,OG0026326,OG0026327,OG0026328,OG0026329,OG0026330,OG0026331,OG0026332,OG0026333,OG0026334,OG0026335,OG0026336,OG0026337,OG0026338,OG0026339,OG0026340,OG0026341,OG0026342,OG0026343,OG0026344,OG0026345,OG0026346,OG0026347,OG0026348,OG0026349,OG0026350,OG0026351,OG0026352,OG0026353,OG0026354,OG0026355,OG0026356,OG0026357,OG0026358,OG0026359,OG0026360,OG0026361,OG0026362,OG0026363,OG0026364,OG0026365,OG0026366,OG0026367,OG0026368,OG0026369,OG0026370,OG0026371,OG0026372,OG0026373,OG0026374,OG0026375,OG0026376,OG0026377,OG0026378,OG0026379,OG0026380,OG0026381,OG0026382,OG0026383,OG0026384,OG0026385,OG0026386,OG0026387,OG0026388,OG0026389,OG0026390,OG0026391,OG0026392,OG0026393,OG0026394,OG0026395,OG0026396,OG0026397,OG0026398,OG0026399,OG0026400,OG0026401,OG0026402,OG0026403,OG0026404,OG0026405,OG0026406,OG0026407,OG0026408,OG0026409,OG0026410,OG0026411,OG0026412,OG0026413,OG0026414,OG0026415,OG0026416,OG0026417,OG0026418,OG0026419,OG0026420,OG0026421,OG0026422,OG0026423,OG0026424,OG0026425,OG0026426,OG0026427,OG0026428,OG0026429,OG0026430,OG0026431,OG0026432,OG0026433,OG0026434,OG0026435,OG0026436,OG0026437,OG0026438,OG0026439,OG0026440,OG0026441,OG0026442,OG0026443,OG0026444,OG0026445,OG0026446,OG0026447,OG0026448,OG0026449,OG0026450,OG0026451,OG0026452,OG0026453,OG0026454,OG0026455,OG0026456,OG0026457,OG0026458,OG0026459,OG0026460,OG0026461,OG0026462,OG0026463,OG0026464,OG0026465,OG0026466,OG0026467,OG0026468,OG0026469,OG0026470,OG0026471,OG0026472,OG0026473,OG0026474,OG0026475,OG0026476,OG0026477,OG0026478,OG0026479,OG0026480,OG0026481,OG0026482,OG0026483,OG0026484,OG0026485,OG0026486,OG0026487,OG0026488,OG0026489,OG0026490,OG0026491,OG0026492,OG0026493,OG0026494,OG0026495,OG0026496,OG0026497,OG0026498,OG0026499,OG0026500,OG0026501,OG0026502,OG0026503,OG0026504,OG0026505,OG0026506,OG0026507,OG0026508,OG0026509,OG0026510,OG0026511,OG0026512,OG0026513,OG0026514,OG0026515,OG0026516,OG0026517,OG0026518,OG0026519,OG0026520,OG0026521,OG0026522,OG0026523,OG0026524,OG0026525,OG0026526,OG0026527,OG0026528,OG0026529,OG0026530,OG0026531,OG0026532,OG0026533,OG0026534,OG0026535,OG0026536,OG0026537,OG0026538,OG0026539,OG0026540,OG0026541,OG0026542,OG0026543,OG0026544,OG0026545,OG0026546,OG0026547,OG0026548,OG0026549,OG0026550,OG0026551,OG0026552,OG0026553,OG0026554,OG0026555,OG0026556,OG0026557,OG0026558,OG0026559,OG0026560,OG0026561,OG0026562,OG0026563,OG0026564,OG0026565,OG0026566,OG0026567,OG0026568,OG0026569,OG0026570,OG0026571,OG0026572,OG0026573,OG0026574,OG0026575,OG0026576,OG0026577,OG0026578,OG0026579,OG0026580,OG0026581,OG0026582,OG0026583,OG0026584,OG0026585,OG0026586,OG0026587,OG0026588,OG0026589,OG0026590,OG0026591,OG0026592,OG0026593,OG0026594,OG0026595,OG0026596,OG0026597,OG0026598,OG0026599,OG0026600,OG0026601,OG0026602,OG0026603,OG0026604,OG0026605,OG0026606,OG0026607,OG0026608,OG0026609,OG0026610,OG0026611,OG0026612,OG0026613,OG0026614,OG0026615,OG0026616,OG0026617,OG0026618,OG0026619,OG0026620,OG0026621,OG0026622,OG0026623,OG0026624,OG0026625,OG0026626,OG0026627,OG0026628,OG0026629,OG0026630,OG0026631,OG0026632,OG0026633,OG0026634,OG0026635,OG0026636,OG0026637,OG0026638,OG0026639,OG0026640,OG0026641,OG0026642,OG0026643,OG0026644,OG0026645,OG0026646,OG0026647,OG0026648,OG0026649,OG0026650,OG0026651,OG0026652,OG0026653,OG0026654,OG0026655,OG0026656,OG0026657,OG0026658,OG0026659,OG0026660,OG0026661,OG0026662,OG0026663,OG0026664,OG0026665,OG0026666,OG0026667,OG0026668,OG0026669,OG0026670,OG0026671,OG0026672,OG0026673,OG0026674,OG0026675,OG0026676,OG0026677,OG0026678,OG0026679,OG0026680,OG0026681,OG0026682,OG0026683,OG0026684,OG0026685,OG0026686,OG0026687,OG0026688,OG0026689,OG0026690,OG0026691,OG0026692,OG0026693,OG0026694,OG0026695,OG0026696,OG0026697,OG0026698,OG0026699,OG0026700,OG0026701,OG0026702,OG0026703,OG0026704,OG0026705,OG0026706,OG0026707,OG0026708,OG0026709,OG0026710,OG0026711,OG0026712,OG0026713,OG0026714,OG0026715,OG0026716,OG0026717,OG0026718,OG0026719,OG0026720,OG0026721,OG0026722,OG0026723,OG0026724,OG0026725,OG0026726,OG0026727,OG0026728,OG0026729,OG0026730,OG0026731,OG0026732,OG0026733,OG0026734,OG0026735,OG0026736,OG0026737,OG0026738,OG0026739,OG0026740,OG0026741,OG0026742,OG0026743,OG0026744,OG0026745,OG0026746,OG0026747,OG0026748,OG0026749,OG0026750,OG0026751,OG0026752,OG0026753,OG0026754,OG0026755,OG0026756,OG0026757,OG0026758,OG0026759,OG0026760,OG0026761,OG0026762,OG0026763,OG0026764,OG0026765,OG0026766,OG0026767,OG0026768,OG0026769,OG0026770,OG0026771,OG0026772,OG0026773,OG0026774,OG0026775,OG0026776,OG0026777,OG0026778,OG0026779,OG0026780,OG0026781,OG0026782,OG0026783,OG0026784,OG0026785,OG0026786,OG0026787,OG0026788,OG0026789,OG0026790,OG0026791,OG0026792,OG0026793,OG0026794,OG0026795,OG0026796,OG0026797,OG0026798,OG0026799,OG0026800,OG0026801,OG0026802,OG0026803,OG0026804,OG0026805,OG0026806,OG0026807,OG0026808,OG0026809,OG0026810,OG0026811,OG0026812,OG0026813,OG0026814,OG0026815,OG0026816,OG0026817,OG0026818,OG0026819,OG0026820,OG0026821,OG0026822,OG0026823,OG0026824,OG0026825,OG0026826,OG0026827,OG0026828,OG0026829,OG0026830,OG0026831,OG0026832,OG0026833,OG0026834,OG0026835,OG0026836,OG0026837,OG0026838,OG0026839,OG0026840,OG0026841,OG0026842,OG0026843,OG0026844,OG0026845,OG0026846,OG0026847,OG0026848,OG0026849,OG0026850,OG0026851,OG0026852,OG0026853,OG0026854,OG0026855,OG0026856,OG0026857,OG0026858,OG0026859,OG0026860,OG0026861,OG0026862,OG0026863,OG0026864,OG0026865,OG0026866,OG0026867,OG0026868,OG0026869,OG0026870,OG0026871,OG0026872,OG0026873,OG0026874,OG0026875,OG0026876,OG0026877,OG0026878,OG0026879,OG0026880,OG0026881,OG0026882,OG0026883,OG0026884,OG0026885,OG0026886,OG0026887,OG0026888,OG0026889,OG0026890,OG0026891,OG0026892,OG0026893,OG0026894,OG0026895,OG0026896,OG0026897,OG0026898,OG0026899,OG0026900,OG0026901,OG0026902,OG0026903,OG0026904,OG0026905,OG0026906,OG0026907,OG0026908,OG0026909,OG0026910,OG0026911,OG0026912,OG0026913,OG0026914,OG0026915,OG0026916,OG0026917,OG0026918,OG0026919,OG0026920,OG0026921,OG0026922,OG0026923,OG0026924,OG0026925,OG0026926,OG0026927,OG0026928,OG0026929,OG0026930,OG0026931,OG0026932,OG0026933,OG0026934,OG0026935,OG0026936,OG0026937,OG0026938,OG0026939,OG0026940,OG0026941,OG0026942,OG0026943,OG0026944,OG0026945,OG0026946,OG0026947,OG0026948,OG0026949,OG0026950,OG0026951,OG0026952,OG0026953,OG0026954,OG0026955,OG0026956,OG0026957,OG0026958,OG0026959,OG0026960,OG0026961,OG0026962,OG0026963,OG0026964,OG0026965,OG0026966,OG0026967,OG0026968,OG0026969,OG0026970,OG0026971,OG0026972,OG0026973,OG0026974,OG0026975,OG0026976,OG0026977,OG0026978,OG0026979,OG0026980,OG0026981,OG0026982,OG0026983,OG0026984,OG0026985,OG0026986,OG0026987,OG0026988,OG0026989,OG0026990,OG0026991,OG0026992,OG0026993,OG0026994,OG0026995,OG0026996,OG0026997,OG0026998,OG0026999,OG0027000,OG0027001,OG0027002,OG0027003,OG0027004,OG0027005,OG0027006,OG0027007,OG0027008,OG0027009,OG0027010,OG0027011,OG0027012,OG0027013,OG0027014,OG0027015,OG0027016,OG0027017,OG0027018,OG0027019,OG0027020,OG0027021,OG0027022,OG0027023,OG0027024,OG0027025,OG0027026,OG0027027,OG0027028,OG0027029,OG0027030,OG0027031,OG0027032,OG0027033,OG0027034,OG0027035,OG0027036,OG0027037,OG0027038,OG0027039,OG0027040,OG0027041,OG0027042,OG0027043,OG0027044,OG0027045,OG0027046,OG0027047,OG0027048,OG0027049,OG0027050,OG0027051,OG0027052,OG0027053,OG0027054,OG0027055,OG0027056,OG0027057,OG0027058,OG0027059,OG0027060,OG0027061,OG0027062,OG0027063,OG0027064,OG0027065,OG0027066,OG0027067,OG0027068,OG0027069,OG0027070,OG0027071,OG0027072,OG0027073,OG0027074,OG0027075,OG0027076,OG0027077,OG0027078,OG0027079,OG0027080,OG0027081,OG0027082,OG0027083,OG0027084,OG0027085,OG0027086,OG0027087,OG0027088,OG0027089,OG0027090,OG0027091,OG0027092,OG0027093,OG0027094,OG0027095,OG0027096,OG0027097,OG0027098,OG0027099,OG0027100,OG0027101,OG0027102,OG0027103,OG0027104,OG0027105,OG0027106,OG0027107,OG0027108,OG0027109,OG0027110,OG0027111,OG0027112,OG0027113,OG0027114,OG0027115,OG0027116,OG0027117,OG0027118,OG0027119,OG0027120,OG0027121,OG0027122,OG0027123,OG0027124,OG0027125,OG0027126,OG0027127,OG0027128,OG0027129,OG0027130,OG0027131,OG0027132,OG0027133,OG0027134,OG0027135,OG0027136,OG0027137,OG0027138,OG0027139,OG0027140,OG0027141,OG0027142,OG0027143,OG0027144,OG0027145,OG0027146,OG0027147,OG0027148,OG0027149,OG0027150,OG0027151,OG0027152,OG0027153,OG0027154,OG0027155,OG0027156,OG0027157,OG0027158,OG0027159,OG0027160,OG0027161,OG0027162,OG0027163,OG0027164,OG0027165,OG0027166,OG0027167,OG0027168,OG0027169,OG0027170,OG0027171,OG0027172,OG0027173,OG0027174,OG0027175,OG0027176,OG0027177,OG0027178,OG0027179,OG0027180,OG0027181,OG0027182,OG0027183,OG0027184,OG0027185,OG0027186,OG0027187,OG0027188,OG0027189,OG0027190,OG0027191,OG0027192,OG0027193,OG0027194,OG0027195,OG0027196,OG0027197,OG0027198,OG0027199,OG0027200,OG0027201,OG0027202,OG0027203,OG0027204,OG0027205,OG0027206,OG0027207,OG0027208,OG0027209,OG0027210,OG0027211,OG0027212,OG0027213,OG0027214,OG0027215,OG0027216,OG0027217,OG0027218,OG0027219,OG0027220,OG0027221,OG0027222,OG0027223,OG0027224,OG0027225,OG0027226,OG0027227,OG0027228,OG0027229,OG0027230,OG0027231,OG0027232,OG0027233,OG0027234,OG0027235,OG0027236,OG0027237,OG0027238,OG0027239,OG0027240,OG0027241,OG0027242,OG0027243,OG0027244,OG0027245,OG0027246,OG0027247,OG0027248,OG0027249,OG0027250,OG0027251,OG0027252,OG0027253,OG0027254,OG0027255,OG0027256,OG0027257,OG0027258,OG0027259,OG0027260,OG0027261,OG0027262,OG0027263,OG0027264,OG0027265,OG0027266,OG0027267,OG0027268,OG0027269,OG0027270,OG0027271,OG0027272,OG0027273,OG0027274,OG0027275,OG0027276,OG0027277,OG0027278,OG0027279,OG0027280,OG0027281,OG0027282,OG0027283,OG0027284,OG0027285,OG0027286,OG0027287,OG0027288,OG0027289,OG0027290,OG0027291,OG0027292,OG0027293,OG0027294,OG0027295,OG0027296,OG0027297,OG0027298,OG0027299,OG0027300,OG0027301,OG0027302,OG0027303,OG0027304,OG0027305,OG0027306,OG0027307,OG0027308,OG0027309,OG0027310,OG0027311,OG0027312,OG0027313,OG0027314,OG0027315,OG0027316,OG0027317,OG0027318,OG0027319,OG0027320,OG0027321,OG0027322,OG0027323,OG0027324,OG0027325,OG0027326,OG0027327,OG0027328,OG0027329,OG0027330,OG0027331,OG0027332,OG0027333,OG0027334,OG0027335,OG0027336,OG0027337,OG0027338,OG0027339,OG0027340,OG0027341,OG0027342,OG0027343,OG0027344,OG0027345,OG0027346,OG0027347,OG0027348,OG0027349,OG0027350,OG0027351,OG0027352,OG0027353,OG0027354,OG0027355,OG0027356,OG0027357,OG0027358,OG0027359,OG0027360,OG0027361,OG0027362,OG0027363,OG0027364,OG0027365,OG0027366,OG0027367,OG0027368,OG0027369,OG0027370,OG0027371,OG0027372,OG0027373,OG0027374,OG0027375,OG0027376,OG0027377,OG0027378,OG0027379,OG0027380,OG0027381,OG0027382,OG0027383,OG0027384,OG0027385,OG0027386,OG0027387,OG0027388,OG0027389,OG0027390,OG0027391,OG0027392,OG0027393,OG0027394,OG0027395,OG0027396,OG0027397,OG0027398,OG0027399,OG0027400,OG0027401,OG0027402,OG0027403,OG0027404,OG0027405,OG0027406,OG0027407,OG0027408,OG0027409,OG0027410,OG0027411,OG0027412,OG0027413,OG0027414,OG0027415,OG0027416,OG0027417,OG0027418,OG0027419,OG0027420,OG0027421,OG0027422,OG0027423,OG0027424
[P. pyralis]: OG0000434,OG0000565,OG0003294,OG0009377,OG0009381,OG0009388,OG0010207,OG0010222,OG0010931,OG0010933,OG0010934,OG0010936,OG0021030,OG0021031,OG0021032,OG0021033,OG0021034,OG0021035,OG0021036,OG0021037,OG0021038,OG0021039,OG0021040,OG0021041,OG0021042,OG0021043,OG0021044,OG0021045,OG0021046,OG0021047,OG0021048,OG0021049,OG0021050,OG0021051,OG0021052,OG0021053,OG0021054,OG0021055,OG0021056,OG0021057,OG0021058,OG0021059,OG0021060,OG0021061,OG0021062,OG0021063,OG0021064,OG0021065,OG0021066,OG0021067,OG0021068,OG0021069,OG0021070,OG0021071,OG0021072,OG0021073,OG0021074,OG0021075,OG0021076,OG0021077,OG0021078,OG0021079,OG0021080,OG0021081,OG0021082,OG0021083,OG0021084,OG0021085,OG0021086,OG0021087,OG0021088,OG0021089,OG0021090,OG0021091,OG0021092,OG0021093,OG0021094,OG0021095,OG0021096,OG0021097,OG0021098,OG0021099,OG0021100,OG0021101,OG0021102,OG0021103,OG0021104,OG0021105,OG0021106,OG0021107,OG0021108,OG0021109,OG0021110,OG0021111,OG0021112,OG0021113,OG0021114,OG0021115,OG0021116,OG0021117,OG0021118,OG0021119,OG0021120,OG0021121,OG0021122,OG0021123,OG0021124,OG0021125,OG0021126,OG0021127,OG0021128,OG0021129,OG0021130,OG0021131,OG0021132,OG0021133,OG0021134,OG0021135,OG0021136,OG0021137,OG0021138,OG0021139,OG0021140,OG0021141,OG0021142,OG0021143,OG0021144,OG0021145,OG0021146,OG0021147,OG0021148,OG0021149,OG0021150,OG0021151,OG0021152,OG0021153,OG0021154,OG0021155,OG0021156,OG0021157,OG0021158,OG0021159,OG0021160,OG0021161,OG0021162,OG0021163,OG0021164,OG0021165,OG0021166,OG0021167,OG0021168,OG0021169,OG0021170,OG0021171,OG0021172,OG0021173,OG0021174,OG0021175,OG0021176,OG0021177,OG0021178,OG0021179,OG0021180,OG0021181,OG0021182,OG0021183,OG0021184,OG0021185,OG0021186,OG0021187,OG0021188,OG0021189,OG0021190,OG0021191,OG0021192,OG0021193,OG0021194,OG0021195,OG0021196,OG0021197,OG0021198,OG0021199,OG0021200,OG0021201,OG0021202,OG0021203,OG0021204,OG0021205,OG0021206,OG0021207,OG0021208,OG0021209,OG0021210,OG0021211,OG0021212,OG0021213,OG0021214,OG0021215,OG0021216,OG0021217,OG0021218,OG0021219,OG0021220,OG0021221,OG0021222,OG0021223,OG0021224,OG0021225,OG0021226,OG0021227,OG0021228,OG0021229,OG0021230,OG0021231,OG0021232,OG0021233,OG0021234,OG0021235,OG0021236,OG0021237,OG0021238,OG0021239,OG0021240,OG0021241,OG0021242,OG0021243,OG0021244,OG0021245,OG0021246,OG0021247,OG0021248,OG0021249,OG0021250,OG0021251,OG0021252,OG0021253,OG0021254,OG0021255,OG0021256,OG0021257,OG0021258,OG0021259,OG0021260,OG0021261,OG0021262,OG0021263,OG0021264,OG0021265,OG0021266,OG0021267,OG0021268,OG0021269,OG0021270,OG0021271,OG0021272,OG0021273,OG0021274,OG0021275,OG0021276,OG0021277,OG0021278,OG0021279,OG0021280,OG0021281,OG0021282,OG0021283,OG0021284,OG0021285,OG0021286,OG0021287,OG0021288,OG0021289,OG0021290,OG0021291,OG0021292,OG0021293,OG0021294,OG0021295,OG0021296,OG0021297,OG0021298,OG0021299,OG0021300,OG0021301,OG0021302,OG0021303,OG0021304,OG0021305,OG0021306,OG0021307,OG0021308,OG0021309,OG0021310,OG0021311,OG0021312,OG0021313,OG0021314,OG0021315,OG0021316,OG0021317,OG0021318,OG0021319,OG0021320,OG0021321,OG0021322,OG0021323,OG0021324,OG0021325,OG0021326,OG0021327,OG0021328,OG0021329,OG0021330,OG0021331,OG0021332,OG0021333,OG0021334,OG0021335,OG0021336,OG0021337,OG0021338,OG0021339,OG0021340,OG0021341,OG0021342,OG0021343,OG0021344,OG0021345,OG0021346,OG0021347,OG0021348,OG0021349,OG0021350,OG0021351,OG0021352,OG0021353,OG0021354,OG0021355,OG0021356,OG0021357,OG0021358,OG0021359,OG0021360,OG0021361,OG0021362,OG0021363,OG0021364,OG0021365,OG0021366,OG0021367,OG0021368,OG0021369,OG0021370,OG0021371,OG0021372,OG0021373,OG0021374,OG0021375,OG0021376,OG0021377,OG0021378,OG0021379,OG0021380,OG0021381,OG0021382,OG0021383,OG0021384,OG0021385,OG0021386,OG0021387,OG0021388,OG0021389,OG0021390,OG0021391,OG0021392,OG0021393,OG0021394,OG0021395,OG0021396,OG0021397,OG0021398,OG0021399,OG0021400,OG0021401,OG0021402,OG0021403,OG0021404,OG0021405,OG0021406,OG0021407,OG0021408,OG0021409,OG0021410,OG0021411,OG0021412,OG0021413,OG0021414,OG0021415,OG0021416,OG0021417,OG0021418,OG0021419,OG0021420,OG0021421,OG0021422,OG0021423,OG0021424,OG0021425,OG0021426,OG0021427,OG0021428,OG0021429,OG0021430,OG0021431,OG0021432,OG0021433,OG0021434,OG0021435,OG0021436,OG0021437,OG0021438,OG0021439,OG0021440,OG0021441,OG0021442,OG0021443,OG0021444,OG0021445,OG0021446,OG0021447,OG0021448,OG0021449,OG0021450,OG0021451,OG0021452,OG0021453,OG0021454,OG0021455,OG0021456,OG0021457,OG0021458,OG0021459,OG0021460,OG0021461,OG0021462,OG0021463,OG0021464,OG0021465,OG0021466,OG0021467,OG0021468,OG0021469,OG0021470,OG0021471,OG0021472,OG0021473,OG0021474,OG0021475,OG0021476,OG0021477,OG0021478,OG0021479,OG0021480,OG0021481,OG0021482,OG0021483,OG0021484,OG0021485,OG0021486,OG0021487,OG0021488,OG0021489,OG0021490,OG0021491,OG0021492,OG0021493,OG0021494,OG0021495,OG0021496,OG0021497,OG0021498,OG0021499,OG0021500,OG0021501,OG0021502,OG0021503,OG0021504,OG0021505,OG0021506,OG0021507,OG0021508,OG0021509,OG0021510,OG0021511,OG0021512,OG0021513,OG0021514,OG0021515,OG0021516,OG0021517,OG0021518,OG0021519,OG0021520,OG0021521,OG0021522,OG0021523,OG0021524,OG0021525,OG0021526,OG0021527,OG0021528,OG0021529,OG0021530,OG0021531,OG0021532,OG0021533,OG0021534,OG0021535,OG0021536,OG0021537,OG0021538,OG0021539,OG0021540,OG0021541,OG0021542,OG0021543,OG0021544,OG0021545,OG0021546,OG0021547,OG0021548,OG0021549,OG0021550,OG0021551,OG0021552,OG0021553,OG0021554,OG0021555,OG0021556,OG0021557,OG0021558,OG0021559,OG0021560,OG0021561,OG0021562,OG0021563,OG0021564,OG0021565,OG0021566,OG0021567,OG0021568,OG0021569,OG0021570,OG0021571,OG0021572,OG0021573,OG0021574,OG0021575,OG0021576,OG0021577,OG0021578,OG0021579,OG0021580,OG0021581,OG0021582,OG0021583,OG0021584,OG0021585,OG0021586,OG0021587,OG0021588,OG0021589,OG0021590,OG0021591,OG0021592,OG0021593,OG0021594,OG0021595,OG0021596,OG0021597,OG0021598,OG0021599,OG0021600,OG0021601,OG0021602,OG0021603,OG0021604,OG0021605,OG0021606,OG0021607,OG0021608,OG0021609,OG0021610,OG0021611,OG0021612,OG0021613,OG0021614,OG0021615,OG0021616,OG0021617,OG0021618,OG0021619,OG0021620,OG0021621,OG0021622,OG0021623,OG0021624,OG0021625,OG0021626,OG0021627,OG0021628,OG0021629,OG0021630,OG0021631,OG0021632,OG0021633,OG0021634,OG0021635,OG0021636,OG0021637,OG0021638,OG0021639,OG0021640,OG0021641,OG0021642,OG0021643,OG0021644,OG0021645,OG0021646,OG0021647,OG0021648,OG0021649,OG0021650,OG0021651,OG0021652,OG0021653,OG0021654,OG0021655,OG0021656,OG0021657,OG0021658,OG0021659,OG0021660,OG0021661,OG0021662,OG0021663,OG0021664,OG0021665,OG0021666,OG0021667,OG0021668,OG0021669,OG0021670,OG0021671,OG0021672,OG0021673,OG0021674,OG0021675,OG0021676,OG0021677,OG0021678,OG0021679,OG0021680,OG0021681,OG0021682,OG0021683,OG0021684,OG0021685,OG0021686,OG0021687,OG0021688,OG0021689,OG0021690,OG0021691,OG0021692,OG0021693,OG0021694,OG0021695,OG0021696,OG0021697,OG0021698,OG0021699,OG0021700,OG0021701,OG0021702,OG0021703,OG0021704,OG0021705,OG0021706,OG0021707,OG0021708,OG0021709,OG0021710,OG0021711,OG0021712,OG0021713,OG0021714,OG0021715,OG0021716,OG0021717,OG0021718,OG0021719,OG0021720,OG0021721,OG0021722,OG0021723,OG0021724,OG0021725,OG0021726,OG0021727,OG0021728,OG0021729,OG0021730,OG0021731,OG0021732,OG0021733,OG0021734,OG0021735,OG0021736,OG0021737,OG0021738,OG0021739,OG0021740,OG0021741,OG0021742,OG0021743,OG0021744,OG0021745,OG0021746,OG0021747,OG0021748,OG0021749,OG0021750,OG0021751,OG0021752,OG0021753,OG0021754,OG0021755,OG0021756,OG0021757,OG0021758,OG0021759,OG0021760,OG0021761,OG0021762,OG0021763,OG0021764,OG0021765,OG0021766,OG0021767,OG0021768,OG0021769,OG0021770,OG0021771,OG0021772,OG0021773,OG0021774,OG0021775,OG0021776,OG0021777,OG0021778,OG0021779,OG0021780,OG0021781,OG0021782,OG0021783,OG0021784,OG0021785,OG0021786,OG0021787,OG0021788,OG0021789,OG0021790,OG0021791,OG0021792,OG0021793,OG0021794,OG0021795,OG0021796,OG0021797,OG0021798,OG0021799,OG0021800,OG0021801,OG0021802,OG0021803,OG0021804,OG0021805,OG0021806,OG0021807,OG0021808,OG0021809,OG0021810,OG0021811,OG0021812,OG0021813,OG0021814,OG0021815,OG0021816,OG0021817,OG0021818,OG0021819,OG0021820,OG0021821,OG0021822,OG0021823,OG0021824,OG0021825,OG0021826,OG0021827,OG0021828,OG0021829,OG0021830,OG0021831,OG0021832,OG0021833,OG0021834,OG0021835,OG0021836,OG0021837,OG0021838,OG0021839,OG0021840,OG0021841,OG0021842,OG0021843,OG0021844,OG0021845,OG0021846,OG0021847,OG0021848,OG0021849,OG0021850,OG0021851,OG0021852,OG0021853,OG0021854,OG0021855,OG0021856,OG0021857,OG0021858,OG0021859,OG0021860,OG0021861,OG0021862,OG0021863,OG0021864,OG0021865,OG0021866,OG0021867,OG0021868,OG0021869,OG0021870,OG0021871,OG0021872,OG0021873,OG0021874,OG0021875,OG0021876,OG0021877,OG0021878,OG0021879,OG0021880,OG0021881,OG0021882,OG0021883,OG0021884,OG0021885,OG0021886,OG0021887,OG0021888,OG0021889,OG0021890,OG0021891,OG0021892,OG0021893,OG0021894,OG0021895,OG0021896,OG0021897,OG0021898,OG0021899,OG0021900,OG0021901,OG0021902,OG0021903,OG0021904,OG0021905,OG0021906,OG0021907,OG0021908,OG0021909,OG0021910,OG0021911,OG0021912,OG0021913,OG0021914,OG0021915,OG0021916,OG0021917,OG0021918,OG0021919,OG0021920,OG0021921,OG0021922,OG0021923,OG0021924,OG0021925,OG0021926,OG0021927,OG0021928,OG0021929,OG0021930,OG0021931,OG0021932,OG0021933,OG0021934,OG0021935,OG0021936,OG0021937,OG0021938,OG0021939,OG0021940,OG0021941,OG0021942,OG0021943,OG0021944,OG0021945,OG0021946,OG0021947,OG0021948,OG0021949,OG0021950,OG0021951,OG0021952,OG0021953,OG0021954,OG0021955,OG0021956,OG0021957,OG0021958,OG0021959,OG0021960,OG0021961,OG0021962,OG0021963,OG0021964,OG0021965,OG0021966,OG0021967,OG0021968,OG0021969,OG0021970,OG0021971,OG0021972,OG0021973,OG0021974,OG0021975,OG0021976,OG0021977,OG0021978,OG0021979,OG0021980,OG0021981,OG0021982,OG0021983,OG0021984,OG0021985,OG0021986,OG0021987,OG0021988,OG0021989,OG0021990,OG0021991,OG0021992,OG0021993,OG0021994,OG0021995,OG0021996,OG0021997,OG0021998,OG0021999,OG0022000,OG0022001,OG0022002,OG0022003,OG0022004,OG0022005,OG0022006,OG0022007,OG0022008,OG0022009,OG0022010,OG0022011,OG0022012,OG0022013,OG0022014,OG0022015,OG0022016,OG0022017,OG0022018,OG0022019,OG0022020,OG0022021,OG0022022,OG0022023,OG0022024,OG0022025,OG0022026,OG0022027,OG0022028,OG0022029,OG0022030,OG0022031,OG0022032,OG0022033,OG0022034,OG0022035,OG0022036,OG0022037,OG0022038,OG0022039,OG0022040,OG0022041,OG0022042,OG0022043,OG0022044,OG0022045,OG0022046,OG0022047,OG0022048,OG0022049,OG0022050,OG0022051,OG0022052,OG0022053,OG0022054,OG0022055,OG0022056,OG0022057,OG0022058,OG0022059,OG0022060,OG0022061,OG0022062,OG0022063,OG0022064,OG0022065,OG0022066,OG0022067,OG0022068,OG0022069,OG0022070,OG0022071,OG0022072,OG0022073,OG0022074,OG0022075,OG0022076,OG0022077,OG0022078,OG0022079,OG0022080,OG0022081,OG0022082,OG0022083,OG0022084,OG0022085,OG0022086,OG0022087,OG0022088,OG0022089,OG0022090,OG0022091,OG0022092,OG0022093,OG0022094,OG0022095,OG0022096,OG0022097,OG0022098,OG0022099,OG0022100,OG0022101,OG0022102,OG0022103,OG0022104,OG0022105,OG0022106,OG0022107,OG0022108,OG0022109,OG0022110,OG0022111,OG0022112,OG0022113,OG0022114,OG0022115,OG0022116,OG0022117,OG0022118,OG0022119,OG0022120,OG0022121,OG0022122,OG0022123,OG0022124,OG0022125,OG0022126,OG0022127,OG0022128,OG0022129,OG0022130,OG0022131,OG0022132,OG0022133,OG0022134,OG0022135,OG0022136,OG0022137,OG0022138,OG0022139,OG0022140,OG0022141,OG0022142,OG0022143,OG0022144,OG0022145,OG0022146,OG0022147,OG0022148,OG0022149,OG0022150,OG0022151,OG0022152,OG0022153,OG0022154,OG0022155,OG0022156,OG0022157,OG0022158,OG0022159,OG0022160,OG0022161,OG0022162,OG0022163,OG0022164,OG0022165,OG0022166,OG0022167,OG0022168,OG0022169,OG0022170,OG0022171,OG0022172,OG0022173,OG0022174,OG0022175,OG0022176,OG0022177,OG0022178,OG0022179,OG0022180,OG0022181,OG0022182,OG0022183,OG0022184,OG0022185,OG0022186,OG0022187,OG0022188,OG0022189,OG0022190,OG0022191,OG0022192,OG0022193,OG0022194,OG0022195,OG0022196,OG0022197,OG0022198,OG0022199,OG0022200,OG0022201,OG0022202,OG0022203,OG0022204,OG0022205,OG0022206,OG0022207,OG0022208,OG0022209,OG0022210,OG0022211,OG0022212,OG0022213,OG0022214,OG0022215,OG0022216,OG0022217,OG0022218,OG0022219,OG0022220,OG0022221,OG0022222,OG0022223,OG0022224,OG0022225,OG0022226,OG0022227,OG0022228,OG0022229,OG0022230,OG0022231,OG0022232,OG0022233,OG0022234,OG0022235,OG0022236,OG0022237,OG0022238,OG0022239,OG0022240,OG0022241,OG0022242,OG0022243,OG0022244,OG0022245,OG0022246,OG0022247,OG0022248,OG0022249,OG0022250,OG0022251,OG0022252,OG0022253,OG0022254,OG0022255,OG0022256,OG0022257,OG0022258,OG0022259,OG0022260,OG0022261,OG0022262,OG0022263,OG0022264,OG0022265,OG0022266,OG0022267,OG0022268,OG0022269,OG0022270,OG0022271,OG0022272,OG0022273,OG0022274,OG0022275,OG0022276,OG0022277,OG0022278,OG0022279,OG0022280,OG0022281,OG0022282,OG0022283,OG0022284,OG0022285,OG0022286,OG0022287,OG0022288,OG0022289,OG0022290,OG0022291,OG0022292,OG0022293,OG0022294,OG0022295,OG0022296,OG0022297,OG0022298,OG0022299,OG0022300,OG0022301,OG0022302,OG0022303,OG0022304,OG0022305,OG0022306,OG0022307,OG0022308,OG0022309,OG0022310,OG0022311,OG0022312,OG0022313,OG0022314,OG0022315,OG0022316,OG0022317,OG0022318,OG0022319,OG0022320,OG0022321,OG0022322,OG0022323,OG0022324,OG0022325,OG0022326,OG0022327,OG0022328,OG0022329,OG0022330,OG0022331,OG0022332,OG0022333,OG0022334,OG0022335,OG0022336,OG0022337,OG0022338,OG0022339,OG0022340,OG0022341,OG0022342,OG0022343,OG0022344,OG0022345,OG0022346,OG0022347,OG0022348,OG0022349,OG0022350,OG0022351,OG0022352,OG0022353,OG0022354,OG0022355,OG0022356,OG0022357,OG0022358,OG0022359,OG0022360,OG0022361,OG0022362,OG0022363,OG0022364,OG0022365,OG0022366,OG0022367,OG0022368,OG0022369,OG0022370,OG0022371,OG0022372,OG0022373,OG0022374,OG0022375,OG0022376,OG0022377,OG0022378,OG0022379,OG0022380,OG0022381,OG0022382,OG0022383,OG0022384,OG0022385,OG0022386,OG0022387,OG0022388,OG0022389,OG0022390,OG0022391,OG0022392,OG0022393,OG0022394,OG0022395,OG0022396,OG0022397,OG0022398,OG0022399,OG0022400,OG0022401,OG0022402,OG0022403,OG0022404,OG0022405,OG0022406,OG0022407,OG0022408,OG0022409,OG0022410,OG0022411,OG0022412,OG0022413,OG0022414,OG0022415,OG0022416,OG0022417,OG0022418,OG0022419,OG0022420,OG0022421,OG0022422,OG0022423,OG0022424,OG0022425,OG0022426,OG0022427,OG0022428,OG0022429,OG0022430,OG0022431,OG0022432,OG0022433,OG0022434,OG0022435,OG0022436,OG0022437,OG0022438,OG0022439,OG0022440,OG0022441,OG0022442,OG0022443,OG0022444,OG0022445,OG0022446,OG0022447,OG0022448,OG0022449,OG0022450,OG0022451,OG0022452,OG0022453,OG0022454,OG0022455,OG0022456,OG0022457,OG0022458,OG0022459,OG0022460,OG0022461,OG0022462,OG0022463,OG0022464,OG0022465,OG0022466,OG0022467,OG0022468,OG0022469,OG0022470,OG0022471,OG0022472,OG0022473,OG0022474,OG0022475,OG0022476,OG0022477,OG0022478,OG0022479,OG0022480,OG0022481,OG0022482,OG0022483,OG0022484,OG0022485,OG0022486,OG0022487,OG0022488,OG0022489,OG0022490,OG0022491,OG0022492,OG0022493,OG0022494,OG0022495,OG0022496,OG0022497,OG0022498,OG0022499,OG0022500,OG0022501,OG0022502,OG0022503,OG0022504,OG0022505,OG0022506,OG0022507,OG0022508,OG0022509,OG0022510,OG0022511,OG0022512,OG0022513,OG0022514,OG0022515,OG0022516,OG0022517,OG0022518,OG0022519,OG0022520,OG0022521,OG0022522,OG0022523,OG0022524,OG0022525,OG0022526,OG0022527,OG0022528,OG0022529,OG0022530,OG0022531,OG0022532,OG0022533,OG0022534,OG0022535,OG0022536,OG0022537,OG0022538,OG0022539,OG0022540,OG0022541,OG0022542,OG0022543,OG0022544,OG0022545,OG0022546,OG0022547,OG0022548,OG0022549,OG0022550,OG0022551,OG0022552,OG0022553,OG0022554,OG0022555,OG0022556,OG0022557,OG0022558,OG0022559,OG0022560,OG0022561,OG0022562,OG0022563,OG0022564,OG0022565,OG0022566,OG0022567,OG0022568,OG0022569,OG0022570,OG0022571,OG0022572,OG0022573,OG0022574,OG0022575,OG0022576,OG0022577,OG0022578,OG0022579,OG0022580,OG0022581,OG0022582,OG0022583,OG0022584,OG0022585,OG0022586,OG0022587,OG0022588,OG0022589,OG0022590,OG0022591,OG0022592,OG0022593,OG0022594,OG0022595,OG0022596,OG0022597,OG0022598,OG0022599,OG0022600,OG0022601,OG0022602,OG0022603,OG0022604,OG0022605,OG0022606,OG0022607,OG0022608,OG0022609,OG0022610,OG0022611,OG0022612,OG0022613
[A. lateralis] and [I. luminosus]: OG0000187,OG0000229,OG0000276,OG0000287,OG0000295,OG0000316,OG0000317,OG0000406,OG0000522,OG0000535,OG0000601,OG0000686,OG0000733,OG0000830,OG0000856,OG0000913,OG0000950,OG0000956,OG0001055,OG0001118,OG0001153,OG0001402,OG0001415,OG0001478,OG0001603,OG0001882,OG0001982,OG0001992,OG0002205,OG0002222,OG0002321,OG0002487,OG0002554,OG0002868,OG0002900,OG0003693,OG0003844,OG0003973,OG0004031,OG0004377,OG0004578,OG0004801,OG0004854,OG0005673,OG0005829,OG0006169,OG0006899,OG0007691,OG0007728,OG0007790,OG0007845,OG0007899,OG0007915,OG0007955,OG0007970,OG0007985,OG0008048,OG0008100,OG0008155,OG0008164,OG0008221,OG0008349,OG0008675,OG0008748,OG0008760,OG0008821,OG0008823,OG0008896,OG0008946,OG0008951,OG0008996,OG0009015,OG0009026,OG0009035,OG0009420,OG0009421,OG0009441,OG0009448,OG0009455,OG0009457,OG0009469,OG0009471,OG0009473,OG0009477,OG0009481,OG0009482,OG0009487,OG0009491,OG0009503,OG0009514,OG0009517,OG0009520,OG0009521,OG0009541,OG0009550,OG0009567,OG0009568,OG0009580,OG0009593,OG0009601,OG0009614,OG0009621,OG0009626,OG0009633,OG0009640,OG0009646,OG0009650,OG0009651,OG0009656,OG0009673,OG0009676,OG0009696,OG0009715,OG0009726,OG0009758,OG0009768,OG0009795,OG0009803,OG0009805,OG0009806,OG0009808,OG0009809,OG0009839,OG0009842,OG0009843,OG0009853,OG0009875,OG0009878,OG0009890,OG0009900,OG0009905,OG0009917,OG0010273,OG0010278,OG0010279,OG0010280,OG0010284,OG0010286,OG0010288,OG0010289,OG0010290,OG0010291,OG0010292,OG0010293,OG0010295,OG0010298,OG0010299,OG0010300,OG0010301,OG0010304,OG0010306,OG0010308,OG0010309,OG0010310,OG0010311,OG0010312,OG0010314,OG0010315,OG0010319,OG0010322,OG0010324,OG0010325,OG0010328,OG0010329,OG0010331,OG0010332,OG0010333,OG0010335,OG0010336,OG0010339,OG0010340,OG0010343,OG0010344,OG0010345,OG0010349,OG0010350,OG0010352,OG0010355,OG0010357,OG0010360,OG0010361,OG0010362,OG0010363,OG0010364,OG0010367,OG0010369,OG0010370,OG0010376,OG0010377,OG0010378,OG0010380,OG0010386,OG0010388,OG0010391,OG0010392,OG0010395,OG0010396,OG0010398,OG0010399,OG0010401,OG0010407,OG0010408,OG0010409,OG0010410,OG0010411,OG0010412,OG0010414,OG0010416,OG0010421,OG0010422,OG0010424,OG0010426,OG0010429,OG0010430,OG0010432,OG0010433,OG0010439,OG0010440,OG0010442,OG0010443,OG0010445,OG0010448,OG0010450,OG0010451,OG0010453,OG0010455,OG0010456,OG0010457,OG0010458,OG0010460,OG0010462,OG0010463,OG0010465,OG0010468,OG0010469,OG0010470,OG0010471,OG0010473,OG0010474,OG0010475,OG0010476,OG0010477,OG0010479,OG0010482,OG0010487,OG0010489,OG0010490,OG0010492,OG0010494,OG0010497,OG0010500,OG0010502,OG0010505,OG0010507,OG0010509,OG0010513,OG0010514,OG0010515,OG0010518,OG0010522,OG0010525,OG0010532,OG0010533,OG0010535,OG0010537,OG0010539,OG0010540,OG0010541,OG0010542,OG0010545,OG0010546,OG0010547,OG0010550,OG0010551,OG0010554,OG0010556,OG0010557,OG0010559,OG0010560,OG0010561,OG0010562,OG0010563,OG0010564,OG0010565,OG0010566,OG0010568,OG0010569,OG0010571,OG0010572,OG0010573,OG0010574,OG0010578,OG0010584,OG0010587,OG0010591,OG0010594,OG0010595,OG0010596,OG0010597,OG0010598,OG0010600,OG0010602,OG0010604,OG0010606,OG0010607,OG0010609,OG0010612,OG0010613,OG0010614,OG0010618,OG0010619,OG0010623,OG0010625,OG0010626,OG0010628,OG0010629,OG0010632,OG0010635,OG0010637,OG0010638,OG0010640,OG0010642,OG0010643,OG0010645,OG0010650,OG0010652,OG0010654,OG0010655,OG0010657,OG0010658,OG0010659,OG0010664,OG0010666,OG0010668,OG0010669,OG0010671,OG0010672,OG0010675,OG0010677,OG0010681,OG0010684,OG0010687,OG0010690,OG0010691
[A. lateralis] and [I. luminosus] and [D. melanogaster]: OG0000136,OG0000280,OG0000384,OG0000730,OG0002259,OG0002312,OG0004382,OG0008584,OG0008815,OG0009513,OG0009551,OG0009724,OG0009732,OG0009738,OG0009810,OG0009879
[I. luminosus] and [D. melanogaster]: OG0007587,OG0007620,OG0007627,OG0009198,OG0009996,OG0009998,OG0010002,OG0010102,OG0010112,OG0010706,OG0010711,OG0010745,OG0010780,OG0010803,OG0010832,OG0010833,OG0010843,OG0010871,OG0010901,OG0010910,OG0010927
[A. lateralis] and [I. luminosus] and [T. castaneum] and [D. melanogaster]: OG0000017,OG0000348,OG0000532,OG0000626,OG0000719,OG0000771,OG0000782,OG0000871,OG0000917,OG0001121,OG0001158,OG0001180,OG0001189,OG0001230,OG0001285,OG0001287,OG0001391,OG0001424,OG0001443,OG0001592,OG0001612,OG0001761,OG0001949,OG0002046,OG0002099,OG0002132,OG0002322,OG0002338,OG0002345,OG0002458,OG0002657,OG0002771,OG0002888,OG0002927,OG0003045,OG0003052,OG0003220,OG0003250,OG0003429,OG0003433,OG0003452,OG0003587,OG0003662,OG0003899,OG0003921,OG0004066,OG0004128,OG0004189,OG0004193,OG0004203,OG0004295,OG0004413,OG0004441,OG0004497,OG0004561,OG0004570,OG0004588,OG0004722,OG0004731,OG0004810,OG0004925,OG0004986,OG0005141,OG0005223,OG0005279,OG0005370,OG0005393,OG0005415,OG0005938,OG0005976,OG0006020,OG0006231,OG0006244,OG0006389,OG0006562,OG0006667,OG0006690,OG0006947,OG0006998,OG0007132,OG0007208,OG0007299,OG0007325,OG0007347,OG0007357,OG0007388,OG0007473,OG0007538,OG0007684,OG0007730,OG0007731,OG0007735,OG0007738,OG0007751,OG0007754,OG0007758,OG0007776,OG0007779,OG0007788,OG0007795,OG0007796,OG0007799,OG0007806,OG0007809,OG0007818,OG0007823,OG0007836,OG0007840,OG0007847,OG0007849,OG0007853,OG0007854,OG0007861,OG0007864,OG0007878,OG0007883,OG0007888,OG0007902,OG0007910,OG0007912,OG0007914,OG0007919,OG0007925,OG0007930,OG0007931,OG0007932,OG0007935,OG0007939,OG0007943,OG0007946,OG0007954,OG0007968,OG0007969,OG0007972,OG0007973,OG0007976,OG0007983,OG0007984,OG0007987,OG0007991,OG0007994,OG0008001,OG0008006,OG0008008,OG0008009,OG0008014,OG0008016,OG0008019,OG0008022,OG0008034,OG0008038,OG0008058,OG0008069,OG0008070,OG0008080,OG0008081,OG0008084,OG0008090,OG0008095,OG0008099,OG0008103,OG0008105,OG0008109,OG0008110,OG0008113,OG0008130,OG0008133,OG0008137,OG0008140,OG0008142,OG0008145,OG0008171,OG0008177,OG0008181,OG0008183,OG0008186,OG0008187,OG0008188,OG0008189,OG0008205,OG0008207,OG0008211,OG0008219,OG0008222,OG0008226,OG0008234,OG0008240,OG0008246,OG0008260,OG0008263,OG0008275,OG0008277,OG0008282,OG0008288,OG0008298,OG0008299,OG0008309,OG0008316,OG0008321,OG0008322,OG0008324,OG0008335,OG0008346,OG0008347,OG0008370,OG0008373,OG0008377,OG0008385,OG0008397,OG0008399,OG0008402,OG0008406,OG0008410,OG0008412,OG0008418,OG0008421,OG0008428,OG0008436,OG0008442,OG0008451,OG0008455,OG0008462,OG0008470,OG0008471,OG0008472,OG0008473,OG0008475,OG0008478,OG0008479,OG0008482,OG0008487,OG0008492,OG0008499,OG0008502,OG0008508,OG0008511,OG0008514,OG0008516,OG0008519,OG0008524,OG0008535,OG0008538,OG0008540,OG0008541,OG0008554,OG0008555,OG0008560,OG0008569,OG0008582,OG0008596,OG0008602,OG0008609,OG0008626,OG0008633,OG0008636,OG0008644,OG0008661,OG0008665,OG0008678,OG0008679,OG0008682,OG0008685,OG0008699,OG0008700,OG0008713,OG0008716,OG0008722,OG0008723,OG0008737,OG0008738,OG0008739,OG0008742,OG0008753,OG0008757,OG0008766,OG0008774,OG0008779,OG0008789,OG0008797,OG0008800,OG0008801,OG0008808,OG0008811,OG0008812,OG0008813,OG0008814,OG0008816,OG0008825,OG0008828,OG0008831,OG0008834,OG0008835,OG0008842,OG0008849,OG0008852,OG0008857,OG0008864,OG0008878,OG0008889,OG0008907,OG0008909,OG0008914,OG0008919,OG0008927,OG0008930,OG0008939,OG0008941,OG0008943,OG0008944,OG0008950,OG0008952,OG0008961,OG0008964,OG0008969,OG0008983,OG0008988,OG0008989,OG0009008,OG0009019,OG0009027,OG0009037,OG0009038,OG0009039,OG0009041,OG0009058,OG0009074
[I. luminosus] and [T. castaneum] and [D. melanogaster]: OG0000167,OG0000377,OG0000433,OG0000490,OG0000661,OG0000665,OG0000813,OG0000814,OG0000817,OG0003288,OG0007565,OG0007572,OG0007633,OG0007634,OG0007658,OG0009124,OG0009148,OG0009157,OG0009175,OG0009176,OG0009191,OG0009214,OG0009272,OG0009275,OG0009286,OG0009291,OG0009302,OG0009333,OG0009341,OG0009355,OG0009358,OG0009366,OG0009937,OG0009941,OG0009944,OG0009947,OG0009954,OG0009955,OG0009959,OG0009962,OG0009964,OG0009968,OG0009969,OG0009970,OG0009971,OG0009975,OG0009977,OG0009979,OG0009981,OG0009982,OG0009984,OG0009986,OG0009988,OG0009991,OG0009992,OG0009994,OG0009997,OG0009999,OG0010001,OG0010003,OG0010004,OG0010005,OG0010006,OG0010013,OG0010017,OG0010018,OG0010019,OG0010020,OG0010021,OG0010022,OG0010023,OG0010026,OG0010028,OG0010029,OG0010032,OG0010033,OG0010035,OG0010036,OG0010042,OG0010044,OG0010046,OG0010049,OG0010050,OG0010055,OG0010058,OG0010059,OG0010062,OG0010064,OG0010067,OG0010068,OG0010070,OG0010072,OG0010073,OG0010078,OG0010084,OG0010085,OG0010095,OG0010096,OG0010103,OG0010107,OG0010108,OG0010109,OG0010114,OG0010116,OG0010117,OG0010118,OG0010119,OG0010120,OG0010123,OG0010124,OG0010126,OG0010127,OG0010129,OG0010130,OG0010132,OG0010133,OG0010135,OG0010139,OG0010142,OG0010143,OG0010144,OG0010145,OG0010150,OG0010151,OG0010152,OG0010153,OG0010156,OG0010157,OG0010160,OG0010161,OG0010162,OG0010163,OG0010164,OG0010166,OG0010168,OG0010169,OG0010170,OG0010172,OG0010176,OG0010177,OG0010178,OG0010182,OG0010184
[I. luminosus] and [T. castaneum]: OG0000226,OG0000251,OG0000292,OG0000338,OG0000429,OG0000430,OG0000431,OG0000432,OG0000486,OG0000487,OG0000563,OG0000807,OG0000808,OG0000810,OG0001001,OG0001254,OG0001258,OG0001260,OG0001265,OG0001268,OG0001272,OG0001785,OG0001795,OG0001797,OG0003260,OG0003261,OG0003262,OG0003264,OG0003266,OG0003279,OG0003284,OG0007561,OG0007563,OG0007566,OG0007568,OG0007579,OG0007586,OG0007598,OG0007607,OG0007623,OG0007642,OG0009082,OG0009083,OG0009102,OG0009103,OG0009104,OG0009121,OG0009149,OG0009163,OG0009203,OG0009204,OG0009216,OG0009242,OG0009260,OG0009346,OG0009363,OG0009934,OG0009935,OG0009936,OG0009939,OG0009956,OG0009958,OG0009963,OG0009967,OG0010024,OG0010025,OG0010030,OG0010048,OG0010061,OG0010079,OG0010090,OG0010094,OG0010171,OG0010697,OG0010698,OG0010699,OG0010701,OG0010702,OG0010704,OG0010707,OG0010710,OG0010712,OG0010714,OG0010716,OG0010717,OG0010718,OG0010719,OG0010720,OG0010724,OG0010726,OG0010727,OG0010729,OG0010730,OG0010733,OG0010735,OG0010736,OG0010737,OG0010738,OG0010739,OG0010744,OG0010747,OG0010748,OG0010749,OG0010752,OG0010753,OG0010754,OG0010760,OG0010762,OG0010763,OG0010764,OG0010766,OG0010768,OG0010769,OG0010771,OG0010774,OG0010776,OG0010777,OG0010778,OG0010779,OG0010782,OG0010783,OG0010787,OG0010788,OG0010789,OG0010790,OG0010791,OG0010792,OG0010794,OG0010795,OG0010796,OG0010798,OG0010799,OG0010800,OG0010808,OG0010809,OG0010810,OG0010811,OG0010812,OG0010815,OG0010819,OG0010820,OG0010821,OG0010822,OG0010823,OG0010824,OG0010827,OG0010828,OG0010829,OG0010830,OG0010835,OG0010836,OG0010845,OG0010849,OG0010850,OG0010851,OG0010854,OG0010855,OG0010858,OG0010867,OG0010868,OG0010869,OG0010870,OG0010872,OG0010877,OG0010878,OG0010880,OG0010881,OG0010882,OG0010885,OG0010886,OG0010887,OG0010889,OG0010890,OG0010891,OG0010894,OG0010895,OG0010897,OG0010898,OG0010900,OG0010902,OG0010905,OG0010906,OG0010908,OG0010909,OG0010911,OG0010912,OG0010913,OG0010914,OG0010915,OG0010918,OG0010919,OG0010921,OG0010923,OG0010924,OG0010926,OG0010928,OG0010930
[A. lateralis] and [T. castaneum]: OG0000724,OG0001168,OG0001281,OG0001355,OG0001418,OG0002925,OG0007723,OG0008031,OG0008049,OG0009066,OG0009543,OG0009544,OG0009596,OG0009770,OG0009793,OG0009815,OG0009919,OG0010282,OG0010285,OG0010302,OG0010313,OG0010320,OG0010321,OG0010327,OG0010347,OG0010353,OG0010374,OG0010389,OG0010393,OG0010406,OG0010425,OG0010427,OG0010437,OG0010446,OG0010478,OG0010480,OG0010485,OG0010510,OG0010511,OG0010512,OG0010519,OG0010548,OG0010570,OG0010588,OG0010599,OG0010603,OG0010605,OG0010610,OG0010615,OG0010644,OG0010660,OG0010673,OG0010683
[A. lateralis] and [I. luminosus] and [T. castaneum]: OG0000044,OG0000067,OG0000089,OG0000092,OG0000103,OG0000137,OG0000211,OG0000228,OG0000243,OG0000257,OG0000296,OG0000327,OG0000344,OG0000390,OG0000439,OG0000447,OG0000595,OG0000620,OG0000884,OG0000895,OG0000947,OG0000975,OG0001014,OG0001102,OG0001244,OG0001304,OG0001405,OG0001457,OG0001462,OG0001546,OG0001719,OG0001931,OG0001938,OG0001953,OG0002076,OG0002304,OG0002442,OG0003067,OG0003253,OG0003325,OG0004583,OG0004732,OG0005373,OG0005400,OG0005729,OG0006176,OG0006554,OG0006827,OG0006917,OG0007518,OG0007719,OG0007744,OG0007855,OG0007868,OG0007944,OG0007950,OG0007964,OG0008199,OG0008202,OG0008304,OG0008330,OG0008376,OG0008425,OG0008477,OG0008503,OG0008546,OG0008568,OG0008575,OG0008606,OG0008637,OG0008786,OG0008973,OG0009413,OG0009415,OG0009416,OG0009425,OG0009439,OG0009450,OG0009460,OG0009463,OG0009468,OG0009476,OG0009479,OG0009488,OG0009494,OG0009497,OG0009498,OG0009500,OG0009501,OG0009512,OG0009522,OG0009524,OG0009525,OG0009529,OG0009537,OG0009540,OG0009548,OG0009549,OG0009555,OG0009570,OG0009576,OG0009578,OG0009583,OG0009585,OG0009594,OG0009605,OG0009606,OG0009616,OG0009618,OG0009623,OG0009631,OG0009648,OG0009654,OG0009658,OG0009659,OG0009660,OG0009668,OG0009674,OG0009677,OG0009680,OG0009683,OG0009686,OG0009693,OG0009694,OG0009697,OG0009700,OG0009702,OG0009706,OG0009712,OG0009716,OG0009719,OG0009720,OG0009725,OG0009727,OG0009737,OG0009739,OG0009740,OG0009743,OG0009744,OG0009748,OG0009760,OG0009772,OG0009775,OG0009776,OG0009778,OG0009781,OG0009783,OG0009786,OG0009789,OG0009794,OG0009816,OG0009820,OG0009825,OG0009827,OG0009829,OG0009831,OG0009840,OG0009859,OG0009865,OG0009873,OG0009874,OG0009880,OG0009884,OG0009885,OG0009888,OG0009889,OG0009892,OG0009894,OG0009895,OG0009896,OG0009901,OG0009913,OG0009922,OG0009923,OG0009926,OG0009929
[P. pyralis] and [A. lateralis] and [I. luminosus] and [T. castaneum]: OG0000000,OG0000006,OG0000008,OG0000016,OG0000019,OG0000020,OG0000023,OG0000026,OG0000031,OG0000032,OG0000037,OG0000042,OG0000045,OG0000046,OG0000049,OG0000052,OG0000056,OG0000058,OG0000060,OG0000061,OG0000068,OG0000069,OG0000077,OG0000079,OG0000080,OG0000083,OG0000086,OG0000088,OG0000090,OG0000091,OG0000094,OG0000095,OG0000096,OG0000098,OG0000102,OG0000105,OG0000112,OG0000114,OG0000115,OG0000121,OG0000122,OG0000127,OG0000129,OG0000131,OG0000132,OG0000135,OG0000138,OG0000139,OG0000140,OG0000142,OG0000146,OG0000147,OG0000155,OG0000157,OG0000160,OG0000164,OG0000170,OG0000171,OG0000172,OG0000173,OG0000176,OG0000181,OG0000182,OG0000188,OG0000189,OG0000191,OG0000194,OG0000203,OG0000205,OG0000206,OG0000209,OG0000218,OG0000219,OG0000220,OG0000223,OG0000225,OG0000236,OG0000238,OG0000239,OG0000240,OG0000245,OG0000246,OG0000253,OG0000255,OG0000260,OG0000269,OG0000271,OG0000273,OG0000275,OG0000278,OG0000282,OG0000293,OG0000297,OG0000302,OG0000305,OG0000306,OG0000321,OG0000326,OG0000330,OG0000349,OG0000357,OG0000358,OG0000362,OG0000363,OG0000364,OG0000375,OG0000386,OG0000391,OG0000393,OG0000395,OG0000398,OG0000405,OG0000411,OG0000421,OG0000425,OG0000437,OG0000438,OG0000440,OG0000446,OG0000453,OG0000460,OG0000463,OG0000469,OG0000470,OG0000481,OG0000484,OG0000498,OG0000503,OG0000509,OG0000513,OG0000518,OG0000524,OG0000525,OG0000528,OG0000529,OG0000530,OG0000547,OG0000557,OG0000567,OG0000572,OG0000577,OG0000578,OG0000579,OG0000584,OG0000588,OG0000589,OG0000603,OG0000604,OG0000623,OG0000655,OG0000676,OG0000679,OG0000691,OG0000693,OG0000697,OG0000707,OG0000711,OG0000716,OG0000726,OG0000735,OG0000736,OG0000778,OG0000832,OG0000851,OG0000877,OG0000899,OG0000935,OG0000943,OG0000944,OG0000951,OG0000979,OG0000991,OG0000996,OG0001024,OG0001037,OG0001053,OG0001089,OG0001104,OG0001137,OG0001140,OG0001149,OG0001164,OG0001172,OG0001229,OG0001239,OG0001245,OG0001288,OG0001312,OG0001321,OG0001375,OG0001378,OG0001381,OG0001388,OG0001399,OG0001436,OG0001439,OG0001446,OG0001461,OG0001463,OG0001480,OG0001528,OG0001531,OG0001551,OG0001591,OG0001606,OG0001633,OG0001652,OG0001669,OG0001681,OG0001721,OG0001730,OG0001749,OG0001751,OG0001754,OG0001756,OG0001767,OG0001771,OG0001815,OG0001831,OG0001859,OG0001877,OG0001887,OG0001918,OG0001925,OG0001926,OG0001979,OG0001995,OG0002019,OG0002048,OG0002053,OG0002064,OG0002082,OG0002129,OG0002142,OG0002152,OG0002156,OG0002159,OG0002161,OG0002173,OG0002178,OG0002207,OG0002216,OG0002219,OG0002269,OG0002287,OG0002290,OG0002306,OG0002309,OG0002311,OG0002319,OG0002323,OG0002340,OG0002363,OG0002381,OG0002397,OG0002415,OG0002521,OG0002544,OG0002564,OG0002604,OG0002610,OG0002615,OG0002628,OG0002635,OG0002653,OG0002733,OG0002734,OG0002805,OG0002806,OG0002813,OG0002832,OG0002870,OG0002876,OG0002877,OG0002911,OG0002941,OG0002964,OG0002989,OG0002993,OG0003055,OG0003071,OG0003095,OG0003118,OG0003186,OG0003199,OG0003209,OG0003215,OG0003222,OG0003239,OG0003312,OG0003374,OG0003403,OG0003404,OG0003416,OG0003431,OG0003444,OG0003459,OG0003472,OG0003479,OG0003510,OG0003526,OG0003527,OG0003528,OG0003537,OG0003538,OG0003566,OG0003584,OG0003598,OG0003614,OG0003623,OG0003655,OG0003674,OG0003704,OG0003710,OG0003731,OG0003776,OG0003799,OG0003827,OG0003830,OG0003891,OG0003894,OG0003902,OG0003918,OG0003932,OG0003940,OG0003942,OG0003957,OG0003970,OG0004010,OG0004035,OG0004039,OG0004069,OG0004150,OG0004221,OG0004259,OG0004266,OG0004300,OG0004303,OG0004336,OG0004387,OG0004446,OG0004476,OG0004509,OG0004581,OG0004596,OG0004600,OG0004613,OG0004620,OG0004621,OG0004641,OG0004682,OG0004685,OG0004735,OG0004742,OG0004802,OG0004835,OG0004840,OG0004850,OG0004889,OG0004900,OG0004981,OG0004983,OG0004984,OG0005024,OG0005042,OG0005090,OG0005096,OG0005115,OG0005147,OG0005162,OG0005184,OG0005217,OG0005220,OG0005221,OG0005245,OG0005246,OG0005254,OG0005261,OG0005265,OG0005289,OG0005293,OG0005329,OG0005361,OG0005375,OG0005377,OG0005422,OG0005449,OG0005469,OG0005471,OG0005481,OG0005485,OG0005571,OG0005623,OG0005626,OG0005630,OG0005738,OG0005759,OG0005764,OG0005777,OG0005794,OG0005813,OG0005816,OG0005826,OG0005831,OG0005839,OG0005857,OG0005874,OG0005993,OG0005999,OG0006009,OG0006016,OG0006017,OG0006021,OG0006078,OG0006128,OG0006138,OG0006139,OG0006143,OG0006190,OG0006191,OG0006194,OG0006229,OG0006263,OG0006271,OG0006282,OG0006288,OG0006291,OG0006292,OG0006348,OG0006355,OG0006410,OG0006467,OG0006469,OG0006474,OG0006484,OG0006506,OG0006516,OG0006584,OG0006637,OG0006649,OG0006680,OG0006721,OG0006770,OG0006780,OG0006804,OG0006812,OG0006830,OG0006855,OG0006871,OG0006880,OG0006881,OG0006887,OG0006912,OG0006929,OG0006969,OG0006976,OG0006980,OG0007000,OG0007079,OG0007099,OG0007156,OG0007181,OG0007233,OG0007253,OG0007270,OG0007272,OG0007310,OG0007342,OG0007408,OG0007409,OG0007436,OG0007448,OG0007462,OG0007506,OG0007531,OG0007546,OG0007686,OG0007687,OG0007688,OG0007689,OG0007690,OG0007693,OG0007695,OG0007696,OG0007697,OG0007698,OG0007699,OG0007700,OG0007702,OG0007703,OG0007704,OG0007705,OG0007707,OG0007708,OG0007709,OG0007710,OG0007712,OG0007715,OG0007716,OG0007720,OG0007721,OG0007722,OG0007724,OG0007725,OG0007726,OG0007727,OG0007729,OG0007732,OG0007733,OG0007734,OG0007736,OG0007737,OG0007739,OG0007740,OG0007742,OG0007743,OG0007745,OG0007747,OG0007748,OG0007749,OG0007750,OG0007752,OG0007753,OG0007755,OG0007759,OG0007760,OG0007762,OG0007764,OG0007765,OG0007766,OG0007767,OG0007769,OG0007770,OG0007772,OG0007773,OG0007774,OG0007775,OG0007777,OG0007778,OG0007780,OG0007782,OG0007783,OG0007784,OG0007785,OG0007786,OG0007791,OG0007792,OG0007794,OG0007798,OG0007800,OG0007801,OG0007802,OG0007803,OG0007804,OG0007808,OG0007811,OG0007815,OG0007817,OG0007819,OG0007820,OG0007821,OG0007822,OG0007825,OG0007826,OG0007827,OG0007830,OG0007831,OG0007832,OG0007834,OG0007835,OG0007838,OG0007841,OG0007843,OG0007846,OG0007850,OG0007856,OG0007862,OG0007863,OG0007865,OG0007867,OG0007869,OG0007870,OG0007871,OG0007872,OG0007873,OG0007874,OG0007876,OG0007879,OG0007880,OG0007881,OG0007884,OG0007885,OG0007886,OG0007889,OG0007890,OG0007893,OG0007894,OG0007895,OG0007900,OG0007901,OG0007903,OG0007904,OG0007905,OG0007906,OG0007909,OG0007913,OG0007916,OG0007917,OG0007918,OG0007920,OG0007921,OG0007922,OG0007923,OG0007927,OG0007928,OG0007929,OG0007933,OG0007936,OG0007937,OG0007938,OG0007940,OG0007945,OG0007948,OG0007949,OG0007952,OG0007953,OG0007961,OG0007962,OG0007963,OG0007966,OG0007967,OG0007974,OG0007975,OG0007978,OG0007979,OG0007980,OG0007981,OG0007986,OG0007988,OG0007989,OG0007993,OG0007995,OG0007998,OG0008000,OG0008002,OG0008003,OG0008004,OG0008007,OG0008010,OG0008011,OG0008012,OG0008015,OG0008017,OG0008018,OG0008020,OG0008021,OG0008023,OG0008024,OG0008025,OG0008026,OG0008027,OG0008028,OG0008029,OG0008033,OG0008036,OG0008040,OG0008042,OG0008044,OG0008045,OG0008046,OG0008047,OG0008050,OG0008051,OG0008053,OG0008054,OG0008055,OG0008056,OG0008059,OG0008061,OG0008062,OG0008063,OG0008064,OG0008065,OG0008068,OG0008073,OG0008074,OG0008076,OG0008077,OG0008078,OG0008079,OG0008083,OG0008086,OG0008091,OG0008093,OG0008094,OG0008096,OG0008097,OG0008098,OG0008101,OG0008102,OG0008104,OG0008112,OG0008114,OG0008115,OG0008120,OG0008124,OG0008125,OG0008126,OG0008128,OG0008131,OG0008136,OG0008138,OG0008139,OG0008141,OG0008143,OG0008144,OG0008146,OG0008147,OG0008148,OG0008149,OG0008150,OG0008151,OG0008153,OG0008156,OG0008161,OG0008165,OG0008166,OG0008167,OG0008168,OG0008169,OG0008170,OG0008172,OG0008173,OG0008174,OG0008179,OG0008180,OG0008182,OG0008185,OG0008190,OG0008191,OG0008192,OG0008193,OG0008195,OG0008196,OG0008198,OG0008201,OG0008203,OG0008204,OG0008208,OG0008209,OG0008210,OG0008212,OG0008213,OG0008214,OG0008215,OG0008216,OG0008217,OG0008218,OG0008223,OG0008224,OG0008225,OG0008228,OG0008229,OG0008230,OG0008231,OG0008232,OG0008233,OG0008235,OG0008236,OG0008238,OG0008239,OG0008241,OG0008243,OG0008244,OG0008245,OG0008247,OG0008248,OG0008249,OG0008250,OG0008251,OG0008252,OG0008253,OG0008254,OG0008255,OG0008256,OG0008259,OG0008261,OG0008262,OG0008264,OG0008269,OG0008270,OG0008271,OG0008273,OG0008274,OG0008276,OG0008281,OG0008284,OG0008285,OG0008286,OG0008289,OG0008290,OG0008291,OG0008292,OG0008293,OG0008294,OG0008296,OG0008301,OG0008302,OG0008303,OG0008306,OG0008311,OG0008312,OG0008313,OG0008315,OG0008318,OG0008319,OG0008320,OG0008323,OG0008326,OG0008327,OG0008328,OG0008331,OG0008333,OG0008336,OG0008337,OG0008338,OG0008341,OG0008342,OG0008345,OG0008350,OG0008355,OG0008356,OG0008357,OG0008358,OG0008359,OG0008361,OG0008362,OG0008363,OG0008364,OG0008365,OG0008366,OG0008367,OG0008369,OG0008371,OG0008374,OG0008375,OG0008378,OG0008379,OG0008383,OG0008384,OG0008386,OG0008387,OG0008389,OG0008390,OG0008391,OG0008392,OG0008393,OG0008394,OG0008395,OG0008396,OG0008398,OG0008400,OG0008403,OG0008404,OG0008405,OG0008407,OG0008408,OG0008409,OG0008413,OG0008414,OG0008415,OG0008419,OG0008420,OG0008422,OG0008423,OG0008426,OG0008429,OG0008430,OG0008431,OG0008432,OG0008433,OG0008434,OG0008435,OG0008437,OG0008439,OG0008440,OG0008445,OG0008446,OG0008449,OG0008450,OG0008452,OG0008453,OG0008459,OG0008460,OG0008461,OG0008464,OG0008465,OG0008466,OG0008468,OG0008474,OG0008476,OG0008480,OG0008481,OG0008483,OG0008486,OG0008488,OG0008489,OG0008490,OG0008493,OG0008494,OG0008495,OG0008496,OG0008500,OG0008505,OG0008509,OG0008510,OG0008512,OG0008513,OG0008515,OG0008517,OG0008518,OG0008521,OG0008522,OG0008525,OG0008526,OG0008529,OG0008530,OG0008531,OG0008534,OG0008542,OG0008543,OG0008547,OG0008549,OG0008552,OG0008553,OG0008556,OG0008557,OG0008561,OG0008562,OG0008563,OG0008564,OG0008565,OG0008567,OG0008571,OG0008572,OG0008573,OG0008574,OG0008576,OG0008577,OG0008578,OG0008581,OG0008583,OG0008587,OG0008590,OG0008591,OG0008592,OG0008593,OG0008597,OG0008598,OG0008599,OG0008600,OG0008601,OG0008603,OG0008604,OG0008605,OG0008607,OG0008610,OG0008611,OG0008612,OG0008613,OG0008614,OG0008615,OG0008617,OG0008618,OG0008622,OG0008623,OG0008624,OG0008625,OG0008628,OG0008629,OG0008631,OG0008632,OG0008634,OG0008640,OG0008642,OG0008643,OG0008646,OG0008647,OG0008649,OG0008650,OG0008651,OG0008653,OG0008654,OG0008655,OG0008656,OG0008657,OG0008658,OG0008659,OG0008662,OG0008663,OG0008664,OG0008666,OG0008668,OG0008669,OG0008670,OG0008671,OG0008676,OG0008677,OG0008680,OG0008681,OG0008683,OG0008684,OG0008686,OG0008688,OG0008689,OG0008690,OG0008691,OG0008694,OG0008695,OG0008696,OG0008697,OG0008698,OG0008702,OG0008703,OG0008705,OG0008707,OG0008708,OG0008709,OG0008711,OG0008712,OG0008718,OG0008719,OG0008720,OG0008721,OG0008724,OG0008726,OG0008727,OG0008730,OG0008731,OG0008732,OG0008734,OG0008736,OG0008741,OG0008743,OG0008744,OG0008746,OG0008750,OG0008751,OG0008752,OG0008755,OG0008756,OG0008758,OG0008761,OG0008762,OG0008764,OG0008767,OG0008768,OG0008769,OG0008770,OG0008771,OG0008772,OG0008775,OG0008776,OG0008778,OG0008780,OG0008781,OG0008782,OG0008783,OG0008784,OG0008785,OG0008788,OG0008790,OG0008791,OG0008793,OG0008794,OG0008795,OG0008796,OG0008798,OG0008799,OG0008802,OG0008803,OG0008804,OG0008805,OG0008807,OG0008809,OG0008819,OG0008820,OG0008822,OG0008824,OG0008829,OG0008832,OG0008833,OG0008839,OG0008844,OG0008845,OG0008846,OG0008851,OG0008853,OG0008856,OG0008859,OG0008860,OG0008862,OG0008863,OG0008865,OG0008866,OG0008867,OG0008868,OG0008869,OG0008870,OG0008872,OG0008875,OG0008876,OG0008877,OG0008879,OG0008882,OG0008883,OG0008884,OG0008886,OG0008888,OG0008891,OG0008892,OG0008894,OG0008899,OG0008900,OG0008905,OG0008906,OG0008908,OG0008911,OG0008912,OG0008916,OG0008918,OG0008920,OG0008921,OG0008922,OG0008923,OG0008928,OG0008929,OG0008931,OG0008932,OG0008934,OG0008935,OG0008936,OG0008937,OG0008940,OG0008942,OG0008945,OG0008947,OG0008953,OG0008954,OG0008956,OG0008957,OG0008958,OG0008960,OG0008962,OG0008963,OG0008966,OG0008968,OG0008970,OG0008971,OG0008972,OG0008974,OG0008976,OG0008977,OG0008978,OG0008979,OG0008980,OG0008984,OG0008985,OG0008986,OG0008987,OG0008990,OG0008991,OG0008993,OG0008998,OG0008999,OG0009000,OG0009001,OG0009002,OG0009004,OG0009007,OG0009009,OG0009010,OG0009013,OG0009014,OG0009016,OG0009017,OG0009018,OG0009020,OG0009021,OG0009022,OG0009025,OG0009028,OG0009031,OG0009032,OG0009033,OG0009040,OG0009042,OG0009046,OG0009048,OG0009049,OG0009050,OG0009053,OG0009055,OG0009057,OG0009061,OG0009065,OG0009067,OG0009070,OG0009071,OG0009073
[P. pyralis] and [A. lateralis] and [I. luminosus] and [T. castaneum] and [D. melanogaster]: OG0000001,OG0000002,OG0000003,OG0000004,OG0000007,OG0000009,OG0000010,OG0000011,OG0000012,OG0000013,OG0000018,OG0000021,OG0000022,OG0000024,OG0000025,OG0000027,OG0000028,OG0000029,OG0000030,OG0000035,OG0000036,OG0000038,OG0000039,OG0000040,OG0000041,OG0000043,OG0000047,OG0000048,OG0000050,OG0000051,OG0000053,OG0000054,OG0000055,OG0000057,OG0000059,OG0000062,OG0000066,OG0000071,OG0000073,OG0000074,OG0000075,OG0000076,OG0000078,OG0000084,OG0000085,OG0000087,OG0000093,OG0000097,OG0000099,OG0000100,OG0000104,OG0000107,OG0000108,OG0000109,OG0000113,OG0000116,OG0000118,OG0000119,OG0000120,OG0000123,OG0000124,OG0000125,OG0000128,OG0000133,OG0000134,OG0000143,OG0000144,OG0000148,OG0000149,OG0000150,OG0000154,OG0000156,OG0000158,OG0000161,OG0000163,OG0000165,OG0000168,OG0000174,OG0000175,OG0000177,OG0000178,OG0000179,OG0000180,OG0000190,OG0000192,OG0000195,OG0000197,OG0000198,OG0000201,OG0000202,OG0000204,OG0000207,OG0000208,OG0000212,OG0000215,OG0000216,OG0000222,OG0000224,OG0000227,OG0000230,OG0000233,OG0000234,OG0000237,OG0000241,OG0000242,OG0000244,OG0000248,OG0000249,OG0000254,OG0000256,OG0000259,OG0000263,OG0000264,OG0000267,OG0000268,OG0000270,OG0000272,OG0000277,OG0000279,OG0000283,OG0000284,OG0000285,OG0000286,OG0000299,OG0000300,OG0000301,OG0000304,OG0000307,OG0000308,OG0000309,OG0000310,OG0000318,OG0000319,OG0000322,OG0000323,OG0000324,OG0000328,OG0000331,OG0000332,OG0000335,OG0000337,OG0000341,OG0000342,OG0000345,OG0000346,OG0000347,OG0000350,OG0000351,OG0000352,OG0000353,OG0000354,OG0000356,OG0000359,OG0000360,OG0000361,OG0000366,OG0000367,OG0000368,OG0000369,OG0000371,OG0000373,OG0000379,OG0000380,OG0000381,OG0000382,OG0000385,OG0000387,OG0000388,OG0000392,OG0000394,OG0000399,OG0000400,OG0000402,OG0000403,OG0000404,OG0000407,OG0000408,OG0000412,OG0000413,OG0000414,OG0000415,OG0000417,OG0000418,OG0000419,OG0000420,OG0000423,OG0000424,OG0000426,OG0000427,OG0000435,OG0000436,OG0000443,OG0000444,OG0000445,OG0000448,OG0000449,OG0000451,OG0000452,OG0000454,OG0000455,OG0000456,OG0000457,OG0000458,OG0000459,OG0000461,OG0000462,OG0000464,OG0000465,OG0000466,OG0000467,OG0000468,OG0000471,OG0000473,OG0000474,OG0000475,OG0000476,OG0000477,OG0000479,OG0000482,OG0000483,OG0000501,OG0000502,OG0000504,OG0000505,OG0000506,OG0000507,OG0000508,OG0000510,OG0000511,OG0000514,OG0000515,OG0000516,OG0000517,OG0000519,OG0000520,OG0000521,OG0000523,OG0000531,OG0000533,OG0000534,OG0000536,OG0000537,OG0000538,OG0000539,OG0000541,OG0000542,OG0000543,OG0000544,OG0000545,OG0000546,OG0000548,OG0000549,OG0000551,OG0000552,OG0000553,OG0000556,OG0000558,OG0000559,OG0000568,OG0000570,OG0000573,OG0000574,OG0000575,OG0000576,OG0000580,OG0000582,OG0000583,OG0000586,OG0000587,OG0000590,OG0000591,OG0000593,OG0000594,OG0000596,OG0000597,OG0000598,OG0000599,OG0000602,OG0000605,OG0000606,OG0000609,OG0000610,OG0000611,OG0000612,OG0000613,OG0000614,OG0000615,OG0000616,OG0000617,OG0000618,OG0000619,OG0000621,OG0000622,OG0000624,OG0000625,OG0000627,OG0000628,OG0000630,OG0000631,OG0000633,OG0000634,OG0000636,OG0000637,OG0000638,OG0000639,OG0000640,OG0000641,OG0000642,OG0000643,OG0000644,OG0000645,OG0000646,OG0000647,OG0000648,OG0000649,OG0000650,OG0000651,OG0000652,OG0000653,OG0000654,OG0000656,OG0000657,OG0000672,OG0000675,OG0000678,OG0000680,OG0000681,OG0000682,OG0000683,OG0000684,OG0000687,OG0000688,OG0000689,OG0000690,OG0000692,OG0000695,OG0000698,OG0000699,OG0000701,OG0000702,OG0000703,OG0000704,OG0000705,OG0000706,OG0000708,OG0000709,OG0000710,OG0000713,OG0000714,OG0000715,OG0000717,OG0000720,OG0000721,OG0000722,OG0000725,OG0000727,OG0000728,OG0000729,OG0000732,OG0000737,OG0000738,OG0000740,OG0000741,OG0000742,OG0000743,OG0000744,OG0000745,OG0000746,OG0000747,OG0000748,OG0000749,OG0000750,OG0000751,OG0000752,OG0000753,OG0000754,OG0000755,OG0000756,OG0000758,OG0000759,OG0000760,OG0000761,OG0000762,OG0000763,OG0000765,OG0000766,OG0000767,OG0000768,OG0000769,OG0000770,OG0000772,OG0000773,OG0000774,OG0000775,OG0000776,OG0000777,OG0000779,OG0000780,OG0000781,OG0000783,OG0000784,OG0000785,OG0000787,OG0000788,OG0000789,OG0000790,OG0000791,OG0000792,OG0000793,OG0000794,OG0000795,OG0000796,OG0000797,OG0000798,OG0000799,OG0000801,OG0000802,OG0000803,OG0000804,OG0000805,OG0000822,OG0000825,OG0000826,OG0000829,OG0000833,OG0000834,OG0000837,OG0000839,OG0000840,OG0000841,OG0000843,OG0000844,OG0000847,OG0000848,OG0000849,OG0000852,OG0000853,OG0000854,OG0000855,OG0000857,OG0000858,OG0000859,OG0000860,OG0000861,OG0000862,OG0000863,OG0000864,OG0000866,OG0000867,OG0000868,OG0000869,OG0000870,OG0000872,OG0000873,OG0000874,OG0000876,OG0000878,OG0000879,OG0000880,OG0000881,OG0000882,OG0000885,OG0000886,OG0000887,OG0000888,OG0000889,OG0000892,OG0000893,OG0000894,OG0000896,OG0000897,OG0000898,OG0000900,OG0000901,OG0000902,OG0000903,OG0000905,OG0000906,OG0000907,OG0000908,OG0000909,OG0000910,OG0000911,OG0000912,OG0000914,OG0000915,OG0000916,OG0000918,OG0000919,OG0000920,OG0000921,OG0000922,OG0000923,OG0000924,OG0000925,OG0000926,OG0000927,OG0000928,OG0000929,OG0000930,OG0000931,OG0000932,OG0000933,OG0000934,OG0000936,OG0000937,OG0000938,OG0000940,OG0000941,OG0000942,OG0000945,OG0000946,OG0000949,OG0000952,OG0000953,OG0000954,OG0000957,OG0000958,OG0000961,OG0000962,OG0000964,OG0000965,OG0000966,OG0000967,OG0000968,OG0000970,OG0000972,OG0000973,OG0000974,OG0000977,OG0000978,OG0000980,OG0000982,OG0000983,OG0000984,OG0000985,OG0000986,OG0000987,OG0000988,OG0000989,OG0000990,OG0000993,OG0000994,OG0000995,OG0000997,OG0000998,OG0000999,OG0001000,OG0001013,OG0001015,OG0001016,OG0001017,OG0001018,OG0001019,OG0001020,OG0001021,OG0001022,OG0001023,OG0001025,OG0001026,OG0001028,OG0001029,OG0001030,OG0001031,OG0001032,OG0001033,OG0001034,OG0001035,OG0001036,OG0001038,OG0001039,OG0001040,OG0001041,OG0001042,OG0001043,OG0001044,OG0001045,OG0001046,OG0001047,OG0001048,OG0001049,OG0001050,OG0001051,OG0001054,OG0001056,OG0001057,OG0001058,OG0001059,OG0001061,OG0001064,OG0001065,OG0001066,OG0001067,OG0001068,OG0001069,OG0001070,OG0001072,OG0001073,OG0001074,OG0001076,OG0001077,OG0001078,OG0001079,OG0001080,OG0001081,OG0001082,OG0001083,OG0001084,OG0001085,OG0001088,OG0001090,OG0001091,OG0001092,OG0001093,OG0001094,OG0001095,OG0001097,OG0001098,OG0001099,OG0001100,OG0001101,OG0001103,OG0001105,OG0001107,OG0001108,OG0001109,OG0001110,OG0001111,OG0001112,OG0001113,OG0001114,OG0001115,OG0001116,OG0001117,OG0001119,OG0001120,OG0001123,OG0001124,OG0001125,OG0001126,OG0001127,OG0001128,OG0001129,OG0001131,OG0001132,OG0001133,OG0001134,OG0001135,OG0001136,OG0001138,OG0001139,OG0001141,OG0001142,OG0001143,OG0001144,OG0001145,OG0001146,OG0001147,OG0001148,OG0001150,OG0001151,OG0001152,OG0001154,OG0001155,OG0001157,OG0001159,OG0001160,OG0001161,OG0001162,OG0001163,OG0001165,OG0001166,OG0001167,OG0001169,OG0001170,OG0001171,OG0001173,OG0001174,OG0001175,OG0001176,OG0001177,OG0001178,OG0001179,OG0001181,OG0001182,OG0001183,OG0001184,OG0001185,OG0001186,OG0001187,OG0001188,OG0001190,OG0001192,OG0001193,OG0001194,OG0001195,OG0001196,OG0001197,OG0001198,OG0001199,OG0001200,OG0001201,OG0001202,OG0001203,OG0001204,OG0001205,OG0001207,OG0001209,OG0001210,OG0001211,OG0001212,OG0001213,OG0001214,OG0001215,OG0001216,OG0001217,OG0001218,OG0001219,OG0001220,OG0001221,OG0001222,OG0001223,OG0001224,OG0001225,OG0001226,OG0001227,OG0001228,OG0001231,OG0001232,OG0001233,OG0001234,OG0001236,OG0001237,OG0001238,OG0001240,OG0001241,OG0001243,OG0001246,OG0001247,OG0001248,OG0001249,OG0001250,OG0001251,OG0001252,OG0001282,OG0001284,OG0001286,OG0001290,OG0001291,OG0001294,OG0001295,OG0001296,OG0001297,OG0001298,OG0001299,OG0001300,OG0001301,OG0001302,OG0001305,OG0001306,OG0001307,OG0001308,OG0001310,OG0001311,OG0001313,OG0001314,OG0001315,OG0001316,OG0001317,OG0001318,OG0001319,OG0001320,OG0001322,OG0001323,OG0001324,OG0001325,OG0001326,OG0001327,OG0001328,OG0001329,OG0001330,OG0001331,OG0001332,OG0001333,OG0001334,OG0001335,OG0001336,OG0001337,OG0001338,OG0001339,OG0001340,OG0001341,OG0001342,OG0001343,OG0001344,OG0001345,OG0001346,OG0001347,OG0001348,OG0001349,OG0001351,OG0001352,OG0001354,OG0001356,OG0001358,OG0001359,OG0001360,OG0001361,OG0001362,OG0001363,OG0001365,OG0001366,OG0001367,OG0001368,OG0001369,OG0001370,OG0001371,OG0001372,OG0001373,OG0001374,OG0001376,OG0001377,OG0001379,OG0001380,OG0001382,OG0001383,OG0001384,OG0001385,OG0001387,OG0001389,OG0001390,OG0001392,OG0001393,OG0001394,OG0001396,OG0001397,OG0001398,OG0001400,OG0001401,OG0001403,OG0001404,OG0001406,OG0001407,OG0001408,OG0001409,OG0001410,OG0001411,OG0001412,OG0001413,OG0001414,OG0001416,OG0001417,OG0001419,OG0001420,OG0001422,OG0001425,OG0001426,OG0001427,OG0001428,OG0001429,OG0001430,OG0001431,OG0001432,OG0001433,OG0001434,OG0001435,OG0001437,OG0001438,OG0001440,OG0001441,OG0001442,OG0001444,OG0001445,OG0001447,OG0001448,OG0001449,OG0001450,OG0001452,OG0001453,OG0001454,OG0001455,OG0001456,OG0001458,OG0001460,OG0001464,OG0001466,OG0001467,OG0001468,OG0001469,OG0001470,OG0001471,OG0001472,OG0001473,OG0001474,OG0001475,OG0001476,OG0001477,OG0001479,OG0001481,OG0001483,OG0001484,OG0001485,OG0001486,OG0001487,OG0001488,OG0001489,OG0001490,OG0001491,OG0001492,OG0001493,OG0001494,OG0001495,OG0001496,OG0001497,OG0001498,OG0001499,OG0001500,OG0001501,OG0001502,OG0001503,OG0001504,OG0001505,OG0001506,OG0001507,OG0001508,OG0001509,OG0001511,OG0001512,OG0001513,OG0001514,OG0001515,OG0001516,OG0001517,OG0001518,OG0001519,OG0001520,OG0001521,OG0001522,OG0001523,OG0001524,OG0001525,OG0001526,OG0001527,OG0001529,OG0001530,OG0001532,OG0001533,OG0001534,OG0001535,OG0001536,OG0001537,OG0001538,OG0001539,OG0001540,OG0001541,OG0001542,OG0001543,OG0001544,OG0001545,OG0001547,OG0001548,OG0001549,OG0001550,OG0001552,OG0001553,OG0001554,OG0001555,OG0001556,OG0001557,OG0001558,OG0001559,OG0001560,OG0001561,OG0001562,OG0001563,OG0001564,OG0001565,OG0001566,OG0001567,OG0001568,OG0001570,OG0001571,OG0001572,OG0001573,OG0001574,OG0001575,OG0001576,OG0001577,OG0001578,OG0001579,OG0001580,OG0001581,OG0001583,OG0001584,OG0001586,OG0001587,OG0001588,OG0001589,OG0001590,OG0001593,OG0001594,OG0001595,OG0001596,OG0001597,OG0001598,OG0001599,OG0001600,OG0001601,OG0001602,OG0001604,OG0001605,OG0001607,OG0001608,OG0001609,OG0001610,OG0001611,OG0001613,OG0001614,OG0001615,OG0001616,OG0001617,OG0001618,OG0001619,OG0001621,OG0001622,OG0001623,OG0001624,OG0001625,OG0001626,OG0001627,OG0001628,OG0001630,OG0001631,OG0001632,OG0001634,OG0001635,OG0001636,OG0001637,OG0001638,OG0001639,OG0001640,OG0001641,OG0001642,OG0001643,OG0001644,OG0001645,OG0001646,OG0001647,OG0001648,OG0001649,OG0001650,OG0001651,OG0001653,OG0001654,OG0001655,OG0001656,OG0001657,OG0001658,OG0001659,OG0001660,OG0001661,OG0001662,OG0001663,OG0001664,OG0001665,OG0001666,OG0001667,OG0001668,OG0001670,OG0001671,OG0001672,OG0001673,OG0001674,OG0001675,OG0001676,OG0001677,OG0001678,OG0001680,OG0001682,OG0001683,OG0001684,OG0001685,OG0001686,OG0001687,OG0001688,OG0001689,OG0001690,OG0001691,OG0001692,OG0001693,OG0001694,OG0001695,OG0001696,OG0001697,OG0001699,OG0001700,OG0001701,OG0001702,OG0001703,OG0001704,OG0001705,OG0001706,OG0001707,OG0001708,OG0001709,OG0001710,OG0001712,OG0001713,OG0001714,OG0001715,OG0001716,OG0001717,OG0001718,OG0001720,OG0001722,OG0001723,OG0001724,OG0001725,OG0001726,OG0001727,OG0001728,OG0001729,OG0001731,OG0001732,OG0001733,OG0001734,OG0001735,OG0001736,OG0001737,OG0001738,OG0001739,OG0001740,OG0001741,OG0001742,OG0001743,OG0001745,OG0001746,OG0001747,OG0001748,OG0001750,OG0001752,OG0001753,OG0001755,OG0001757,OG0001758,OG0001759,OG0001760,OG0001762,OG0001763,OG0001764,OG0001765,OG0001766,OG0001768,OG0001769,OG0001770,OG0001772,OG0001773,OG0001774,OG0001775,OG0001776,OG0001777,OG0001778,OG0001779,OG0001780,OG0001781,OG0001782,OG0001783,OG0001784,OG0001808,OG0001809,OG0001810,OG0001812,OG0001813,OG0001814,OG0001816,OG0001817,OG0001818,OG0001819,OG0001820,OG0001821,OG0001822,OG0001823,OG0001824,OG0001825,OG0001826,OG0001827,OG0001828,OG0001829,OG0001830,OG0001832,OG0001833,OG0001834,OG0001835,OG0001837,OG0001838,OG0001839,OG0001840,OG0001841,OG0001842,OG0001844,OG0001845,OG0001846,OG0001847,OG0001848,OG0001849,OG0001850,OG0001851,OG0001853,OG0001855,OG0001856,OG0001857,OG0001858,OG0001860,OG0001861,OG0001862,OG0001863,OG0001864,OG0001865,OG0001866,OG0001867,OG0001868,OG0001869,OG0001870,OG0001871,OG0001872,OG0001873,OG0001874,OG0001875,OG0001876,OG0001878,OG0001879,OG0001880,OG0001881,OG0001883,OG0001884,OG0001885,OG0001886,OG0001888,OG0001889,OG0001890,OG0001891,OG0001892,OG0001893,OG0001894,OG0001895,OG0001896,OG0001897,OG0001898,OG0001899,OG0001900,OG0001901,OG0001902,OG0001903,OG0001904,OG0001905,OG0001906,OG0001907,OG0001908,OG0001909,OG0001910,OG0001911,OG0001912,OG0001913,OG0001914,OG0001915,OG0001916,OG0001917,OG0001919,OG0001920,OG0001921,OG0001922,OG0001923,OG0001924,OG0001927,OG0001928,OG0001929,OG0001930,OG0001932,OG0001933,OG0001934,OG0001935,OG0001936,OG0001937,OG0001939,OG0001940,OG0001941,OG0001942,OG0001943,OG0001944,OG0001945,OG0001946,OG0001947,OG0001948,OG0001950,OG0001951,OG0001952,OG0001954,OG0001955,OG0001956,OG0001957,OG0001958,OG0001959,OG0001960,OG0001961,OG0001962,OG0001963,OG0001964,OG0001965,OG0001966,OG0001967,OG0001969,OG0001970,OG0001972,OG0001973,OG0001974,OG0001975,OG0001976,OG0001977,OG0001978,OG0001983,OG0001985,OG0001986,OG0001987,OG0001989,OG0001990,OG0001991,OG0001993,OG0001994,OG0001996,OG0001997,OG0001998,OG0001999,OG0002000,OG0002001,OG0002002,OG0002004,OG0002005,OG0002006,OG0002007,OG0002008,OG0002009,OG0002010,OG0002011,OG0002012,OG0002013,OG0002014,OG0002015,OG0002016,OG0002017,OG0002020,OG0002021,OG0002022,OG0002023,OG0002024,OG0002025,OG0002026,OG0002027,OG0002028,OG0002029,OG0002030,OG0002031,OG0002032,OG0002033,OG0002034,OG0002035,OG0002036,OG0002037,OG0002038,OG0002040,OG0002041,OG0002044,OG0002045,OG0002047,OG0002049,OG0002050,OG0002051,OG0002052,OG0002054,OG0002055,OG0002056,OG0002057,OG0002058,OG0002059,OG0002060,OG0002061,OG0002062,OG0002063,OG0002065,OG0002066,OG0002067,OG0002068,OG0002069,OG0002070,OG0002071,OG0002072,OG0002073,OG0002074,OG0002075,OG0002077,OG0002078,OG0002080,OG0002081,OG0002083,OG0002084,OG0002085,OG0002086,OG0002087,OG0002088,OG0002089,OG0002090,OG0002091,OG0002092,OG0002093,OG0002094,OG0002095,OG0002097,OG0002098,OG0002100,OG0002101,OG0002102,OG0002103,OG0002105,OG0002106,OG0002107,OG0002109,OG0002110,OG0002111,OG0002112,OG0002113,OG0002114,OG0002115,OG0002116,OG0002117,OG0002118,OG0002119,OG0002120,OG0002121,OG0002122,OG0002123,OG0002124,OG0002125,OG0002126,OG0002127,OG0002128,OG0002131,OG0002133,OG0002134,OG0002135,OG0002136,OG0002137,OG0002138,OG0002139,OG0002140,OG0002143,OG0002144,OG0002145,OG0002146,OG0002147,OG0002148,OG0002149,OG0002150,OG0002151,OG0002153,OG0002154,OG0002155,OG0002158,OG0002160,OG0002163,OG0002164,OG0002165,OG0002166,OG0002167,OG0002168,OG0002169,OG0002170,OG0002171,OG0002172,OG0002174,OG0002175,OG0002176,OG0002177,OG0002179,OG0002180,OG0002181,OG0002182,OG0002183,OG0002184,OG0002185,OG0002186,OG0002187,OG0002188,OG0002189,OG0002190,OG0002191,OG0002192,OG0002193,OG0002195,OG0002196,OG0002197,OG0002198,OG0002199,OG0002200,OG0002201,OG0002202,OG0002203,OG0002204,OG0002206,OG0002208,OG0002210,OG0002211,OG0002212,OG0002213,OG0002214,OG0002215,OG0002217,OG0002218,OG0002220,OG0002221,OG0002223,OG0002224,OG0002225,OG0002226,OG0002227,OG0002228,OG0002229,OG0002230,OG0002231,OG0002232,OG0002233,OG0002234,OG0002235,OG0002236,OG0002238,OG0002239,OG0002240,OG0002241,OG0002242,OG0002243,OG0002244,OG0002245,OG0002246,OG0002247,OG0002248,OG0002249,OG0002250,OG0002251,OG0002252,OG0002253,OG0002254,OG0002255,OG0002256,OG0002257,OG0002258,OG0002260,OG0002261,OG0002262,OG0002263,OG0002264,OG0002265,OG0002266,OG0002267,OG0002268,OG0002270,OG0002271,OG0002272,OG0002273,OG0002274,OG0002275,OG0002276,OG0002277,OG0002278,OG0002279,OG0002280,OG0002281,OG0002282,OG0002283,OG0002284,OG0002285,OG0002286,OG0002288,OG0002289,OG0002291,OG0002292,OG0002293,OG0002294,OG0002295,OG0002296,OG0002297,OG0002298,OG0002299,OG0002300,OG0002301,OG0002302,OG0002303,OG0002305,OG0002307,OG0002308,OG0002310,OG0002313,OG0002314,OG0002315,OG0002316,OG0002317,OG0002318,OG0002320,OG0002324,OG0002325,OG0002326,OG0002327,OG0002329,OG0002330,OG0002331,OG0002332,OG0002333,OG0002334,OG0002335,OG0002336,OG0002337,OG0002339,OG0002341,OG0002342,OG0002343,OG0002344,OG0002346,OG0002347,OG0002348,OG0002349,OG0002350,OG0002351,OG0002352,OG0002353,OG0002354,OG0002355,OG0002356,OG0002357,OG0002358,OG0002359,OG0002360,OG0002361,OG0002362,OG0002364,OG0002365,OG0002366,OG0002367,OG0002368,OG0002369,OG0002370,OG0002371,OG0002372,OG0002373,OG0002374,OG0002375,OG0002376,OG0002377,OG0002378,OG0002379,OG0002380,OG0002382,OG0002383,OG0002384,OG0002385,OG0002386,OG0002387,OG0002388,OG0002389,OG0002390,OG0002391,OG0002392,OG0002393,OG0002395,OG0002396,OG0002398,OG0002399,OG0002400,OG0002401,OG0002402,OG0002403,OG0002404,OG0002405,OG0002406,OG0002407,OG0002408,OG0002409,OG0002410,OG0002411,OG0002412,OG0002413,OG0002414,OG0002416,OG0002417,OG0002418,OG0002419,OG0002420,OG0002421,OG0002422,OG0002424,OG0002425,OG0002426,OG0002427,OG0002428,OG0002430,OG0002431,OG0002432,OG0002433,OG0002434,OG0002435,OG0002436,OG0002437,OG0002438,OG0002439,OG0002440,OG0002441,OG0002443,OG0002444,OG0002445,OG0002447,OG0002448,OG0002449,OG0002450,OG0002451,OG0002452,OG0002453,OG0002454,OG0002455,OG0002456,OG0002457,OG0002459,OG0002460,OG0002461,OG0002462,OG0002463,OG0002464,OG0002465,OG0002466,OG0002467,OG0002468,OG0002469,OG0002470,OG0002471,OG0002473,OG0002474,OG0002475,OG0002477,OG0002478,OG0002479,OG0002480,OG0002481,OG0002482,OG0002483,OG0002484,OG0002485,OG0002486,OG0002488,OG0002489,OG0002490,OG0002491,OG0002492,OG0002493,OG0002494,OG0002495,OG0002496,OG0002497,OG0002498,OG0002499,OG0002500,OG0002501,OG0002502,OG0002505,OG0002506,OG0002507,OG0002508,OG0002509,OG0002510,OG0002511,OG0002512,OG0002513,OG0002514,OG0002515,OG0002516,OG0002517,OG0002518,OG0002519,OG0002522,OG0002523,OG0002524,OG0002525,OG0002526,OG0002527,OG0002528,OG0002529,OG0002530,OG0002531,OG0002532,OG0002533,OG0002534,OG0002535,OG0002536,OG0002537,OG0002538,OG0002539,OG0002540,OG0002541,OG0002542,OG0002543,OG0002545,OG0002546,OG0002547,OG0002548,OG0002549,OG0002550,OG0002551,OG0002552,OG0002553,OG0002555,OG0002556,OG0002557,OG0002558,OG0002559,OG0002560,OG0002561,OG0002562,OG0002563,OG0002565,OG0002566,OG0002567,OG0002568,OG0002569,OG0002570,OG0002572,OG0002573,OG0002574,OG0002575,OG0002576,OG0002578,OG0002579,OG0002580,OG0002581,OG0002582,OG0002583,OG0002584,OG0002585,OG0002586,OG0002587,OG0002588,OG0002589,OG0002590,OG0002591,OG0002592,OG0002593,OG0002594,OG0002595,OG0002596,OG0002597,OG0002598,OG0002599,OG0002600,OG0002601,OG0002602,OG0002603,OG0002606,OG0002607,OG0002608,OG0002609,OG0002611,OG0002612,OG0002613,OG0002614,OG0002616,OG0002617,OG0002618,OG0002619,OG0002622,OG0002623,OG0002624,OG0002625,OG0002626,OG0002627,OG0002629,OG0002630,OG0002631,OG0002632,OG0002633,OG0002634,OG0002636,OG0002637,OG0002639,OG0002640,OG0002641,OG0002642,OG0002643,OG0002644,OG0002645,OG0002646,OG0002647,OG0002648,OG0002650,OG0002651,OG0002652,OG0002654,OG0002655,OG0002656,OG0002658,OG0002659,OG0002660,OG0002661,OG0002662,OG0002663,OG0002664,OG0002665,OG0002666,OG0002667,OG0002668,OG0002669,OG0002670,OG0002671,OG0002672,OG0002673,OG0002674,OG0002675,OG0002676,OG0002677,OG0002678,OG0002679,OG0002680,OG0002681,OG0002682,OG0002683,OG0002684,OG0002685,OG0002687,OG0002688,OG0002689,OG0002690,OG0002691,OG0002692,OG0002693,OG0002694,OG0002695,OG0002696,OG0002699,OG0002700,OG0002701,OG0002702,OG0002703,OG0002704,OG0002705,OG0002706,OG0002707,OG0002708,OG0002709,OG0002710,OG0002711,OG0002712,OG0002713,OG0002714,OG0002715,OG0002716,OG0002717,OG0002718,OG0002719,OG0002720,OG0002721,OG0002722,OG0002723,OG0002724,OG0002726,OG0002727,OG0002728,OG0002729,OG0002730,OG0002731,OG0002732,OG0002735,OG0002736,OG0002737,OG0002738,OG0002739,OG0002740,OG0002741,OG0002742,OG0002743,OG0002744,OG0002745,OG0002746,OG0002747,OG0002748,OG0002749,OG0002750,OG0002751,OG0002752,OG0002753,OG0002754,OG0002755,OG0002756,OG0002757,OG0002758,OG0002759,OG0002760,OG0002761,OG0002762,OG0002765,OG0002767,OG0002768,OG0002769,OG0002770,OG0002772,OG0002773,OG0002774,OG0002775,OG0002776,OG0002777,OG0002778,OG0002779,OG0002780,OG0002781,OG0002782,OG0002783,OG0002784,OG0002785,OG0002786,OG0002787,OG0002788,OG0002789,OG0002790,OG0002791,OG0002793,OG0002794,OG0002795,OG0002796,OG0002797,OG0002798,OG0002799,OG0002800,OG0002801,OG0002802,OG0002803,OG0002804,OG0002807,OG0002808,OG0002809,OG0002810,OG0002811,OG0002812,OG0002814,OG0002815,OG0002816,OG0002817,OG0002818,OG0002819,OG0002820,OG0002821,OG0002822,OG0002823,OG0002824,OG0002825,OG0002826,OG0002827,OG0002828,OG0002829,OG0002830,OG0002833,OG0002834,OG0002835,OG0002836,OG0002837,OG0002838,OG0002839,OG0002840,OG0002841,OG0002842,OG0002843,OG0002844,OG0002845,OG0002846,OG0002847,OG0002848,OG0002849,OG0002850,OG0002851,OG0002852,OG0002853,OG0002854,OG0002855,OG0002856,OG0002857,OG0002858,OG0002859,OG0002860,OG0002861,OG0002862,OG0002863,OG0002864,OG0002865,OG0002866,OG0002869,OG0002871,OG0002872,OG0002873,OG0002874,OG0002875,OG0002878,OG0002879,OG0002880,OG0002881,OG0002882,OG0002883,OG0002884,OG0002885,OG0002886,OG0002887,OG0002889,OG0002890,OG0002891,OG0002892,OG0002894,OG0002895,OG0002896,OG0002897,OG0002898,OG0002899,OG0002901,OG0002902,OG0002903,OG0002904,OG0002905,OG0002906,OG0002907,OG0002908,OG0002909,OG0002910,OG0002912,OG0002913,OG0002914,OG0002915,OG0002916,OG0002917,OG0002919,OG0002920,OG0002921,OG0002922,OG0002923,OG0002924,OG0002926,OG0002928,OG0002929,OG0002930,OG0002931,OG0002932,OG0002933,OG0002934,OG0002935,OG0002936,OG0002937,OG0002938,OG0002939,OG0002940,OG0002942,OG0002943,OG0002944,OG0002945,OG0002946,OG0002947,OG0002948,OG0002949,OG0002950,OG0002951,OG0002952,OG0002953,OG0002954,OG0002955,OG0002956,OG0002957,OG0002958,OG0002959,OG0002960,OG0002961,OG0002962,OG0002963,OG0002965,OG0002966,OG0002967,OG0002968,OG0002969,OG0002970,OG0002971,OG0002972,OG0002974,OG0002975,OG0002976,OG0002977,OG0002978,OG0002979,OG0002980,OG0002981,OG0002982,OG0002983,OG0002984,OG0002985,OG0002986,OG0002987,OG0002988,OG0002990,OG0002991,OG0002992,OG0002994,OG0002995,OG0002996,OG0002997,OG0002998,OG0002999,OG0003000,OG0003001,OG0003002,OG0003003,OG0003004,OG0003005,OG0003006,OG0003007,OG0003008,OG0003009,OG0003010,OG0003011,OG0003012,OG0003013,OG0003014,OG0003015,OG0003016,OG0003017,OG0003018,OG0003019,OG0003020,OG0003021,OG0003022,OG0003024,OG0003025,OG0003026,OG0003027,OG0003028,OG0003029,OG0003030,OG0003031,OG0003032,OG0003033,OG0003034,OG0003035,OG0003036,OG0003037,OG0003038,OG0003039,OG0003040,OG0003041,OG0003042,OG0003043,OG0003044,OG0003046,OG0003047,OG0003048,OG0003049,OG0003050,OG0003051,OG0003053,OG0003054,OG0003056,OG0003057,OG0003058,OG0003059,OG0003060,OG0003061,OG0003062,OG0003063,OG0003064,OG0003065,OG0003066,OG0003068,OG0003069,OG0003070,OG0003072,OG0003073,OG0003074,OG0003075,OG0003076,OG0003077,OG0003079,OG0003080,OG0003081,OG0003082,OG0003083,OG0003084,OG0003085,OG0003086,OG0003087,OG0003088,OG0003089,OG0003091,OG0003092,OG0003093,OG0003094,OG0003096,OG0003097,OG0003098,OG0003099,OG0003100,OG0003101,OG0003102,OG0003103,OG0003104,OG0003105,OG0003106,OG0003107,OG0003108,OG0003109,OG0003110,OG0003111,OG0003112,OG0003113,OG0003114,OG0003115,OG0003116,OG0003117,OG0003119,OG0003120,OG0003121,OG0003122,OG0003124,OG0003125,OG0003126,OG0003127,OG0003128,OG0003129,OG0003130,OG0003131,OG0003132,OG0003133,OG0003134,OG0003135,OG0003136,OG0003137,OG0003138,OG0003139,OG0003140,OG0003141,OG0003142,OG0003146,OG0003147,OG0003149,OG0003150,OG0003151,OG0003152,OG0003153,OG0003154,OG0003155,OG0003156,OG0003157,OG0003159,OG0003160,OG0003161,OG0003162,OG0003163,OG0003164,OG0003165,OG0003166,OG0003167,OG0003168,OG0003169,OG0003170,OG0003171,OG0003172,OG0003173,OG0003175,OG0003176,OG0003177,OG0003178,OG0003179,OG0003180,OG0003181,OG0003182,OG0003183,OG0003184,OG0003185,OG0003187,OG0003188,OG0003189,OG0003190,OG0003191,OG0003192,OG0003193,OG0003194,OG0003195,OG0003196,OG0003197,OG0003198,OG0003200,OG0003201,OG0003202,OG0003203,OG0003204,OG0003205,OG0003206,OG0003207,OG0003208,OG0003210,OG0003211,OG0003212,OG0003213,OG0003214,OG0003216,OG0003217,OG0003218,OG0003219,OG0003221,OG0003223,OG0003224,OG0003225,OG0003226,OG0003227,OG0003228,OG0003229,OG0003230,OG0003231,OG0003232,OG0003233,OG0003234,OG0003235,OG0003236,OG0003237,OG0003238,OG0003240,OG0003241,OG0003242,OG0003243,OG0003244,OG0003245,OG0003246,OG0003247,OG0003248,OG0003249,OG0003252,OG0003254,OG0003255,OG0003256,OG0003257,OG0003310,OG0003311,OG0003313,OG0003314,OG0003315,OG0003316,OG0003317,OG0003318,OG0003319,OG0003320,OG0003321,OG0003322,OG0003323,OG0003324,OG0003326,OG0003327,OG0003328,OG0003329,OG0003330,OG0003331,OG0003333,OG0003334,OG0003335,OG0003336,OG0003338,OG0003339,OG0003340,OG0003341,OG0003342,OG0003343,OG0003344,OG0003345,OG0003346,OG0003347,OG0003348,OG0003349,OG0003350,OG0003351,OG0003352,OG0003353,OG0003354,OG0003355,OG0003356,OG0003357,OG0003358,OG0003359,OG0003360,OG0003361,OG0003362,OG0003363,OG0003364,OG0003366,OG0003367,OG0003368,OG0003369,OG0003370,OG0003371,OG0003372,OG0003373,OG0003375,OG0003376,OG0003377,OG0003378,OG0003379,OG0003380,OG0003381,OG0003382,OG0003383,OG0003384,OG0003385,OG0003386,OG0003387,OG0003388,OG0003389,OG0003390,OG0003391,OG0003392,OG0003394,OG0003395,OG0003396,OG0003397,OG0003398,OG0003399,OG0003400,OG0003401,OG0003402,OG0003405,OG0003406,OG0003407,OG0003409,OG0003410,OG0003411,OG0003412,OG0003413,OG0003415,OG0003417,OG0003418,OG0003419,OG0003420,OG0003421,OG0003422,OG0003423,OG0003424,OG0003425,OG0003426,OG0003427,OG0003428,OG0003430,OG0003432,OG0003434,OG0003435,OG0003436,OG0003437,OG0003438,OG0003439,OG0003440,OG0003442,OG0003443,OG0003445,OG0003446,OG0003447,OG0003448,OG0003449,OG0003450,OG0003451,OG0003453,OG0003455,OG0003456,OG0003458,OG0003460,OG0003461,OG0003462,OG0003463,OG0003464,OG0003465,OG0003466,OG0003467,OG0003468,OG0003469,OG0003470,OG0003471,OG0003473,OG0003474,OG0003475,OG0003476,OG0003477,OG0003478,OG0003480,OG0003481,OG0003482,OG0003483,OG0003484,OG0003485,OG0003486,OG0003487,OG0003488,OG0003489,OG0003490,OG0003491,OG0003492,OG0003493,OG0003494,OG0003495,OG0003496,OG0003497,OG0003498,OG0003499,OG0003500,OG0003501,OG0003502,OG0003505,OG0003506,OG0003507,OG0003508,OG0003509,OG0003511,OG0003512,OG0003513,OG0003514,OG0003515,OG0003516,OG0003519,OG0003520,OG0003521,OG0003522,OG0003523,OG0003524,OG0003525,OG0003529,OG0003530,OG0003531,OG0003532,OG0003533,OG0003534,OG0003535,OG0003536,OG0003539,OG0003540,OG0003541,OG0003542,OG0003543,OG0003544,OG0003545,OG0003546,OG0003547,OG0003548,OG0003549,OG0003550,OG0003551,OG0003552,OG0003553,OG0003554,OG0003555,OG0003556,OG0003557,OG0003558,OG0003559,OG0003560,OG0003561,OG0003562,OG0003563,OG0003564,OG0003565,OG0003567,OG0003568,OG0003569,OG0003570,OG0003571,OG0003572,OG0003573,OG0003574,OG0003575,OG0003576,OG0003577,OG0003578,OG0003579,OG0003580,OG0003581,OG0003582,OG0003583,OG0003586,OG0003588,OG0003589,OG0003590,OG0003591,OG0003592,OG0003593,OG0003594,OG0003595,OG0003596,OG0003597,OG0003599,OG0003600,OG0003601,OG0003602,OG0003603,OG0003604,OG0003605,OG0003606,OG0003607,OG0003608,OG0003609,OG0003610,OG0003611,OG0003612,OG0003613,OG0003615,OG0003616,OG0003617,OG0003618,OG0003619,OG0003620,OG0003621,OG0003622,OG0003624,OG0003625,OG0003626,OG0003627,OG0003628,OG0003629,OG0003630,OG0003631,OG0003632,OG0003633,OG0003634,OG0003635,OG0003636,OG0003637,OG0003638,OG0003639,OG0003640,OG0003641,OG0003642,OG0003643,OG0003644,OG0003645,OG0003646,OG0003647,OG0003648,OG0003649,OG0003650,OG0003651,OG0003652,OG0003654,OG0003656,OG0003657,OG0003658,OG0003659,OG0003660,OG0003661,OG0003663,OG0003664,OG0003665,OG0003666,OG0003667,OG0003668,OG0003669,OG0003670,OG0003671,OG0003672,OG0003673,OG0003675,OG0003676,OG0003677,OG0003678,OG0003679,OG0003680,OG0003682,OG0003683,OG0003684,OG0003685,OG0003686,OG0003687,OG0003688,OG0003689,OG0003690,OG0003691,OG0003692,OG0003694,OG0003695,OG0003696,OG0003697,OG0003698,OG0003700,OG0003701,OG0003702,OG0003703,OG0003705,OG0003706,OG0003707,OG0003708,OG0003709,OG0003711,OG0003712,OG0003713,OG0003714,OG0003715,OG0003716,OG0003717,OG0003718,OG0003719,OG0003720,OG0003722,OG0003723,OG0003724,OG0003725,OG0003726,OG0003727,OG0003728,OG0003729,OG0003730,OG0003732,OG0003733,OG0003734,OG0003736,OG0003737,OG0003738,OG0003739,OG0003740,OG0003741,OG0003742,OG0003743,OG0003744,OG0003745,OG0003746,OG0003747,OG0003748,OG0003749,OG0003750,OG0003751,OG0003752,OG0003753,OG0003754,OG0003755,OG0003756,OG0003757,OG0003758,OG0003759,OG0003760,OG0003761,OG0003762,OG0003763,OG0003764,OG0003765,OG0003766,OG0003767,OG0003768,OG0003769,OG0003770,OG0003771,OG0003772,OG0003773,OG0003774,OG0003775,OG0003778,OG0003779,OG0003780,OG0003781,OG0003782,OG0003783,OG0003784,OG0003785,OG0003786,OG0003787,OG0003788,OG0003789,OG0003790,OG0003791,OG0003792,OG0003793,OG0003794,OG0003795,OG0003796,OG0003797,OG0003798,OG0003800,OG0003801,OG0003802,OG0003803,OG0003804,OG0003805,OG0003806,OG0003807,OG0003808,OG0003809,OG0003810,OG0003811,OG0003812,OG0003813,OG0003814,OG0003815,OG0003816,OG0003817,OG0003819,OG0003820,OG0003821,OG0003822,OG0003823,OG0003824,OG0003825,OG0003826,OG0003828,OG0003829,OG0003831,OG0003832,OG0003833,OG0003834,OG0003835,OG0003836,OG0003837,OG0003838,OG0003839,OG0003840,OG0003841,OG0003842,OG0003843,OG0003845,OG0003847,OG0003848,OG0003849,OG0003850,OG0003851,OG0003852,OG0003853,OG0003854,OG0003855,OG0003856,OG0003857,OG0003858,OG0003859,OG0003860,OG0003861,OG0003862,OG0003863,OG0003865,OG0003866,OG0003867,OG0003868,OG0003869,OG0003870,OG0003871,OG0003872,OG0003873,OG0003874,OG0003875,OG0003876,OG0003877,OG0003878,OG0003879,OG0003880,OG0003881,OG0003882,OG0003883,OG0003884,OG0003885,OG0003886,OG0003887,OG0003888,OG0003889,OG0003890,OG0003892,OG0003893,OG0003895,OG0003896,OG0003897,OG0003898,OG0003900,OG0003901,OG0003903,OG0003904,OG0003905,OG0003906,OG0003907,OG0003908,OG0003909,OG0003910,OG0003911,OG0003912,OG0003913,OG0003914,OG0003915,OG0003916,OG0003917,OG0003919,OG0003920,OG0003922,OG0003923,OG0003924,OG0003925,OG0003926,OG0003927,OG0003928,OG0003929,OG0003930,OG0003931,OG0003933,OG0003934,OG0003935,OG0003936,OG0003937,OG0003938,OG0003939,OG0003941,OG0003943,OG0003944,OG0003945,OG0003946,OG0003947,OG0003948,OG0003949,OG0003950,OG0003951,OG0003952,OG0003953,OG0003954,OG0003955,OG0003956,OG0003958,OG0003959,OG0003960,OG0003961,OG0003962,OG0003964,OG0003965,OG0003966,OG0003967,OG0003968,OG0003969,OG0003971,OG0003972,OG0003974,OG0003975,OG0003976,OG0003977,OG0003978,OG0003979,OG0003980,OG0003981,OG0003982,OG0003983,OG0003984,OG0003985,OG0003986,OG0003987,OG0003988,OG0003989,OG0003990,OG0003991,OG0003992,OG0003993,OG0003994,OG0003995,OG0003996,OG0003997,OG0003998,OG0003999,OG0004000,OG0004001,OG0004002,OG0004003,OG0004004,OG0004005,OG0004006,OG0004007,OG0004008,OG0004009,OG0004011,OG0004012,OG0004013,OG0004014,OG0004015,OG0004016,OG0004017,OG0004018,OG0004019,OG0004020,OG0004021,OG0004022,OG0004023,OG0004024,OG0004025,OG0004026,OG0004027,OG0004028,OG0004029,OG0004030,OG0004032,OG0004033,OG0004034,OG0004037,OG0004038,OG0004040,OG0004041,OG0004042,OG0004044,OG0004045,OG0004046,OG0004047,OG0004050,OG0004051,OG0004052,OG0004053,OG0004054,OG0004055,OG0004056,OG0004057,OG0004059,OG0004060,OG0004061,OG0004062,OG0004063,OG0004064,OG0004067,OG0004068,OG0004070,OG0004071,OG0004072,OG0004073,OG0004074,OG0004075,OG0004076,OG0004077,OG0004078,OG0004079,OG0004080,OG0004081,OG0004082,OG0004083,OG0004084,OG0004085,OG0004086,OG0004087,OG0004088,OG0004089,OG0004090,OG0004091,OG0004092,OG0004094,OG0004095,OG0004096,OG0004097,OG0004098,OG0004099,OG0004100,OG0004101,OG0004102,OG0004103,OG0004104,OG0004105,OG0004106,OG0004107,OG0004108,OG0004109,OG0004110,OG0004111,OG0004112,OG0004113,OG0004114,OG0004115,OG0004116,OG0004117,OG0004118,OG0004119,OG0004120,OG0004121,OG0004122,OG0004123,OG0004124,OG0004125,OG0004126,OG0004127,OG0004129,OG0004130,OG0004131,OG0004132,OG0004133,OG0004134,OG0004135,OG0004136,OG0004137,OG0004138,OG0004139,OG0004141,OG0004142,OG0004143,OG0004144,OG0004145,OG0004146,OG0004147,OG0004148,OG0004149,OG0004151,OG0004152,OG0004153,OG0004154,OG0004155,OG0004156,OG0004157,OG0004158,OG0004159,OG0004160,OG0004161,OG0004162,OG0004163,OG0004164,OG0004165,OG0004166,OG0004167,OG0004168,OG0004169,OG0004170,OG0004171,OG0004172,OG0004173,OG0004174,OG0004175,OG0004176,OG0004177,OG0004178,OG0004179,OG0004180,OG0004181,OG0004182,OG0004183,OG0004185,OG0004186,OG0004187,OG0004188,OG0004190,OG0004191,OG0004192,OG0004194,OG0004195,OG0004196,OG0004197,OG0004198,OG0004200,OG0004201,OG0004202,OG0004204,OG0004205,OG0004206,OG0004207,OG0004208,OG0004209,OG0004210,OG0004211,OG0004212,OG0004213,OG0004214,OG0004215,OG0004216,OG0004217,OG0004218,OG0004219,OG0004220,OG0004222,OG0004223,OG0004224,OG0004225,OG0004226,OG0004227,OG0004228,OG0004229,OG0004230,OG0004231,OG0004232,OG0004233,OG0004235,OG0004236,OG0004237,OG0004238,OG0004239,OG0004240,OG0004241,OG0004242,OG0004243,OG0004244,OG0004245,OG0004246,OG0004247,OG0004248,OG0004249,OG0004250,OG0004251,OG0004252,OG0004253,OG0004254,OG0004256,OG0004257,OG0004258,OG0004261,OG0004262,OG0004263,OG0004264,OG0004265,OG0004267,OG0004268,OG0004269,OG0004270,OG0004273,OG0004274,OG0004275,OG0004276,OG0004277,OG0004278,OG0004279,OG0004280,OG0004281,OG0004282,OG0004283,OG0004284,OG0004285,OG0004286,OG0004287,OG0004288,OG0004289,OG0004290,OG0004291,OG0004292,OG0004293,OG0004294,OG0004296,OG0004297,OG0004298,OG0004299,OG0004301,OG0004302,OG0004304,OG0004305,OG0004306,OG0004307,OG0004308,OG0004309,OG0004310,OG0004311,OG0004312,OG0004313,OG0004314,OG0004315,OG0004316,OG0004317,OG0004318,OG0004319,OG0004321,OG0004322,OG0004323,OG0004324,OG0004325,OG0004326,OG0004327,OG0004328,OG0004330,OG0004331,OG0004332,OG0004333,OG0004334,OG0004335,OG0004337,OG0004338,OG0004339,OG0004340,OG0004341,OG0004342,OG0004343,OG0004344,OG0004345,OG0004346,OG0004347,OG0004348,OG0004349,OG0004350,OG0004351,OG0004352,OG0004353,OG0004354,OG0004356,OG0004357,OG0004358,OG0004359,OG0004360,OG0004361,OG0004362,OG0004363,OG0004364,OG0004365,OG0004366,OG0004367,OG0004368,OG0004369,OG0004370,OG0004371,OG0004372,OG0004374,OG0004375,OG0004376,OG0004378,OG0004379,OG0004380,OG0004381,OG0004383,OG0004384,OG0004385,OG0004388,OG0004389,OG0004390,OG0004391,OG0004392,OG0004393,OG0004394,OG0004395,OG0004396,OG0004397,OG0004398,OG0004399,OG0004400,OG0004401,OG0004402,OG0004403,OG0004404,OG0004405,OG0004406,OG0004407,OG0004408,OG0004409,OG0004410,OG0004411,OG0004412,OG0004415,OG0004416,OG0004417,OG0004418,OG0004419,OG0004420,OG0004421,OG0004422,OG0004423,OG0004424,OG0004425,OG0004426,OG0004427,OG0004428,OG0004429,OG0004430,OG0004431,OG0004432,OG0004433,OG0004434,OG0004435,OG0004437,OG0004438,OG0004439,OG0004440,OG0004442,OG0004443,OG0004444,OG0004445,OG0004447,OG0004448,OG0004449,OG0004450,OG0004451,OG0004452,OG0004453,OG0004454,OG0004455,OG0004456,OG0004457,OG0004458,OG0004459,OG0004460,OG0004461,OG0004462,OG0004463,OG0004464,OG0004465,OG0004466,OG0004467,OG0004468,OG0004469,OG0004470,OG0004471,OG0004472,OG0004473,OG0004474,OG0004475,OG0004477,OG0004478,OG0004479,OG0004480,OG0004481,OG0004482,OG0004483,OG0004484,OG0004485,OG0004486,OG0004487,OG0004488,OG0004489,OG0004490,OG0004491,OG0004492,OG0004493,OG0004494,OG0004495,OG0004496,OG0004498,OG0004499,OG0004501,OG0004502,OG0004503,OG0004504,OG0004505,OG0004506,OG0004507,OG0004508,OG0004510,OG0004512,OG0004513,OG0004514,OG0004515,OG0004516,OG0004517,OG0004518,OG0004519,OG0004520,OG0004522,OG0004523,OG0004524,OG0004525,OG0004526,OG0004527,OG0004528,OG0004529,OG0004530,OG0004531,OG0004532,OG0004533,OG0004534,OG0004535,OG0004536,OG0004537,OG0004538,OG0004539,OG0004540,OG0004541,OG0004542,OG0004543,OG0004544,OG0004545,OG0004546,OG0004547,OG0004548,OG0004549,OG0004550,OG0004551,OG0004552,OG0004553,OG0004554,OG0004555,OG0004556,OG0004557,OG0004558,OG0004559,OG0004560,OG0004562,OG0004563,OG0004564,OG0004565,OG0004566,OG0004567,OG0004568,OG0004569,OG0004571,OG0004572,OG0004573,OG0004574,OG0004575,OG0004576,OG0004577,OG0004579,OG0004580,OG0004584,OG0004585,OG0004586,OG0004587,OG0004589,OG0004590,OG0004591,OG0004592,OG0004593,OG0004594,OG0004595,OG0004597,OG0004598,OG0004599,OG0004601,OG0004602,OG0004603,OG0004604,OG0004605,OG0004606,OG0004607,OG0004608,OG0004609,OG0004610,OG0004611,OG0004612,OG0004614,OG0004615,OG0004616,OG0004617,OG0004618,OG0004619,OG0004622,OG0004623,OG0004624,OG0004625,OG0004626,OG0004628,OG0004630,OG0004631,OG0004632,OG0004633,OG0004634,OG0004635,OG0004636,OG0004637,OG0004638,OG0004639,OG0004640,OG0004642,OG0004643,OG0004644,OG0004645,OG0004646,OG0004647,OG0004648,OG0004649,OG0004650,OG0004651,OG0004652,OG0004654,OG0004655,OG0004656,OG0004657,OG0004658,OG0004659,OG0004660,OG0004661,OG0004662,OG0004663,OG0004664,OG0004666,OG0004667,OG0004668,OG0004669,OG0004670,OG0004671,OG0004673,OG0004674,OG0004675,OG0004676,OG0004677,OG0004679,OG0004680,OG0004681,OG0004683,OG0004686,OG0004687,OG0004688,OG0004689,OG0004690,OG0004691,OG0004692,OG0004693,OG0004694,OG0004695,OG0004696,OG0004697,OG0004698,OG0004699,OG0004700,OG0004701,OG0004702,OG0004703,OG0004705,OG0004706,OG0004707,OG0004708,OG0004710,OG0004711,OG0004712,OG0004713,OG0004714,OG0004715,OG0004716,OG0004717,OG0004718,OG0004719,OG0004720,OG0004721,OG0004723,OG0004725,OG0004726,OG0004727,OG0004728,OG0004729,OG0004730,OG0004733,OG0004734,OG0004736,OG0004737,OG0004738,OG0004739,OG0004741,OG0004743,OG0004744,OG0004745,OG0004746,OG0004747,OG0004748,OG0004749,OG0004750,OG0004751,OG0004752,OG0004753,OG0004754,OG0004755,OG0004756,OG0004757,OG0004758,OG0004759,OG0004760,OG0004761,OG0004762,OG0004763,OG0004764,OG0004765,OG0004766,OG0004767,OG0004768,OG0004769,OG0004770,OG0004771,OG0004772,OG0004773,OG0004774,OG0004775,OG0004777,OG0004778,OG0004779,OG0004780,OG0004781,OG0004782,OG0004783,OG0004784,OG0004785,OG0004786,OG0004787,OG0004788,OG0004789,OG0004790,OG0004791,OG0004792,OG0004793,OG0004794,OG0004795,OG0004796,OG0004797,OG0004798,OG0004799,OG0004800,OG0004803,OG0004804,OG0004805,OG0004806,OG0004807,OG0004808,OG0004809,OG0004811,OG0004812,OG0004813,OG0004814,OG0004815,OG0004816,OG0004817,OG0004818,OG0004819,OG0004820,OG0004821,OG0004822,OG0004823,OG0004824,OG0004825,OG0004826,OG0004827,OG0004828,OG0004829,OG0004830,OG0004832,OG0004833,OG0004834,OG0004836,OG0004837,OG0004838,OG0004839,OG0004841,OG0004842,OG0004843,OG0004844,OG0004845,OG0004846,OG0004847,OG0004848,OG0004849,OG0004851,OG0004852,OG0004853,OG0004855,OG0004856,OG0004857,OG0004858,OG0004859,OG0004860,OG0004861,OG0004862,OG0004863,OG0004864,OG0004865,OG0004866,OG0004867,OG0004868,OG0004869,OG0004870,OG0004871,OG0004872,OG0004873,OG0004874,OG0004875,OG0004876,OG0004877,OG0004878,OG0004879,OG0004880,OG0004881,OG0004882,OG0004883,OG0004884,OG0004885,OG0004886,OG0004887,OG0004888,OG0004890,OG0004891,OG0004892,OG0004893,OG0004894,OG0004895,OG0004897,OG0004898,OG0004899,OG0004901,OG0004902,OG0004904,OG0004905,OG0004906,OG0004907,OG0004908,OG0004909,OG0004910,OG0004911,OG0004912,OG0004913,OG0004914,OG0004915,OG0004917,OG0004918,OG0004919,OG0004920,OG0004921,OG0004922,OG0004923,OG0004924,OG0004926,OG0004927,OG0004928,OG0004929,OG0004930,OG0004932,OG0004934,OG0004935,OG0004936,OG0004937,OG0004938,OG0004939,OG0004940,OG0004941,OG0004942,OG0004943,OG0004944,OG0004945,OG0004946,OG0004947,OG0004948,OG0004949,OG0004950,OG0004951,OG0004952,OG0004953,OG0004954,OG0004955,OG0004956,OG0004957,OG0004958,OG0004959,OG0004960,OG0004961,OG0004962,OG0004963,OG0004964,OG0004965,OG0004966,OG0004967,OG0004968,OG0004969,OG0004970,OG0004971,OG0004972,OG0004973,OG0004974,OG0004975,OG0004976,OG0004977,OG0004978,OG0004979,OG0004980,OG0004982,OG0004985,OG0004987,OG0004988,OG0004989,OG0004990,OG0004991,OG0004992,OG0004993,OG0004994,OG0004996,OG0004997,OG0004998,OG0004999,OG0005000,OG0005001,OG0005002,OG0005003,OG0005004,OG0005005,OG0005006,OG0005007,OG0005008,OG0005009,OG0005010,OG0005011,OG0005012,OG0005013,OG0005014,OG0005015,OG0005016,OG0005017,OG0005018,OG0005019,OG0005020,OG0005021,OG0005022,OG0005023,OG0005025,OG0005026,OG0005027,OG0005028,OG0005029,OG0005031,OG0005032,OG0005033,OG0005034,OG0005035,OG0005036,OG0005037,OG0005038,OG0005039,OG0005040,OG0005041,OG0005043,OG0005044,OG0005045,OG0005046,OG0005047,OG0005048,OG0005049,OG0005050,OG0005051,OG0005052,OG0005053,OG0005054,OG0005055,OG0005056,OG0005057,OG0005058,OG0005059,OG0005060,OG0005061,OG0005062,OG0005063,OG0005064,OG0005065,OG0005066,OG0005068,OG0005069,OG0005070,OG0005071,OG0005072,OG0005073,OG0005074,OG0005075,OG0005076,OG0005077,OG0005079,OG0005080,OG0005081,OG0005082,OG0005083,OG0005084,OG0005085,OG0005086,OG0005087,OG0005088,OG0005089,OG0005091,OG0005092,OG0005093,OG0005094,OG0005095,OG0005097,OG0005098,OG0005099,OG0005100,OG0005101,OG0005102,OG0005103,OG0005104,OG0005105,OG0005106,OG0005107,OG0005108,OG0005109,OG0005110,OG0005111,OG0005112,OG0005113,OG0005114,OG0005116,OG0005117,OG0005118,OG0005119,OG0005120,OG0005121,OG0005122,OG0005123,OG0005124,OG0005125,OG0005126,OG0005127,OG0005128,OG0005129,OG0005130,OG0005131,OG0005132,OG0005133,OG0005134,OG0005135,OG0005136,OG0005137,OG0005138,OG0005140,OG0005142,OG0005143,OG0005144,OG0005145,OG0005146,OG0005148,OG0005149,OG0005150,OG0005151,OG0005152,OG0005153,OG0005154,OG0005155,OG0005156,OG0005157,OG0005158,OG0005159,OG0005160,OG0005161,OG0005163,OG0005164,OG0005165,OG0005166,OG0005167,OG0005168,OG0005169,OG0005170,OG0005171,OG0005172,OG0005173,OG0005174,OG0005175,OG0005176,OG0005177,OG0005178,OG0005179,OG0005180,OG0005181,OG0005182,OG0005183,OG0005185,OG0005186,OG0005187,OG0005188,OG0005189,OG0005191,OG0005192,OG0005193,OG0005194,OG0005195,OG0005196,OG0005197,OG0005198,OG0005199,OG0005200,OG0005201,OG0005202,OG0005203,OG0005204,OG0005205,OG0005206,OG0005207,OG0005208,OG0005209,OG0005210,OG0005211,OG0005212,OG0005213,OG0005214,OG0005215,OG0005216,OG0005218,OG0005219,OG0005222,OG0005224,OG0005225,OG0005226,OG0005227,OG0005228,OG0005229,OG0005230,OG0005231,OG0005233,OG0005234,OG0005235,OG0005236,OG0005237,OG0005238,OG0005239,OG0005240,OG0005241,OG0005242,OG0005243,OG0005244,OG0005247,OG0005248,OG0005249,OG0005250,OG0005251,OG0005252,OG0005253,OG0005255,OG0005256,OG0005257,OG0005258,OG0005259,OG0005260,OG0005262,OG0005263,OG0005264,OG0005266,OG0005267,OG0005268,OG0005269,OG0005270,OG0005271,OG0005272,OG0005273,OG0005274,OG0005275,OG0005276,OG0005277,OG0005278,OG0005280,OG0005281,OG0005282,OG0005283,OG0005284,OG0005285,OG0005286,OG0005287,OG0005288,OG0005290,OG0005291,OG0005292,OG0005294,OG0005295,OG0005296,OG0005297,OG0005298,OG0005299,OG0005300,OG0005301,OG0005302,OG0005303,OG0005304,OG0005305,OG0005306,OG0005307,OG0005308,OG0005309,OG0005310,OG0005311,OG0005312,OG0005313,OG0005314,OG0005315,OG0005316,OG0005317,OG0005318,OG0005319,OG0005320,OG0005321,OG0005322,OG0005323,OG0005324,OG0005325,OG0005326,OG0005327,OG0005328,OG0005330,OG0005331,OG0005332,OG0005333,OG0005335,OG0005336,OG0005337,OG0005338,OG0005339,OG0005340,OG0005342,OG0005343,OG0005344,OG0005345,OG0005346,OG0005347,OG0005348,OG0005349,OG0005350,OG0005351,OG0005352,OG0005353,OG0005354,OG0005355,OG0005356,OG0005357,OG0005358,OG0005359,OG0005360,OG0005362,OG0005363,OG0005364,OG0005365,OG0005366,OG0005367,OG0005368,OG0005369,OG0005371,OG0005372,OG0005374,OG0005376,OG0005378,OG0005379,OG0005380,OG0005381,OG0005382,OG0005383,OG0005385,OG0005386,OG0005387,OG0005388,OG0005389,OG0005390,OG0005391,OG0005392,OG0005394,OG0005395,OG0005396,OG0005397,OG0005398,OG0005399,OG0005401,OG0005402,OG0005403,OG0005404,OG0005405,OG0005407,OG0005408,OG0005409,OG0005410,OG0005411,OG0005412,OG0005414,OG0005416,OG0005417,OG0005418,OG0005420,OG0005421,OG0005423,OG0005424,OG0005425,OG0005426,OG0005427,OG0005428,OG0005429,OG0005430,OG0005431,OG0005432,OG0005433,OG0005434,OG0005435,OG0005436,OG0005437,OG0005438,OG0005439,OG0005440,OG0005441,OG0005442,OG0005443,OG0005444,OG0005445,OG0005446,OG0005447,OG0005448,OG0005450,OG0005451,OG0005452,OG0005453,OG0005454,OG0005455,OG0005456,OG0005457,OG0005458,OG0005459,OG0005460,OG0005461,OG0005462,OG0005463,OG0005464,OG0005465,OG0005466,OG0005467,OG0005468,OG0005472,OG0005473,OG0005474,OG0005475,OG0005476,OG0005477,OG0005478,OG0005479,OG0005480,OG0005482,OG0005483,OG0005484,OG0005486,OG0005487,OG0005488,OG0005489,OG0005490,OG0005491,OG0005492,OG0005493,OG0005494,OG0005495,OG0005496,OG0005497,OG0005498,OG0005499,OG0005500,OG0005501,OG0005502,OG0005503,OG0005504,OG0005505,OG0005506,OG0005507,OG0005508,OG0005509,OG0005510,OG0005511,OG0005512,OG0005513,OG0005514,OG0005515,OG0005516,OG0005517,OG0005518,OG0005519,OG0005520,OG0005521,OG0005522,OG0005523,OG0005524,OG0005525,OG0005526,OG0005527,OG0005528,OG0005529,OG0005530,OG0005531,OG0005532,OG0005533,OG0005534,OG0005535,OG0005536,OG0005537,OG0005538,OG0005539,OG0005540,OG0005541,OG0005542,OG0005543,OG0005544,OG0005545,OG0005546,OG0005547,OG0005548,OG0005549,OG0005550,OG0005551,OG0005552,OG0005553,OG0005554,OG0005555,OG0005556,OG0005557,OG0005558,OG0005559,OG0005560,OG0005561,OG0005562,OG0005563,OG0005564,OG0005565,OG0005566,OG0005567,OG0005568,OG0005569,OG0005570,OG0005572,OG0005573,OG0005574,OG0005575,OG0005576,OG0005577,OG0005578,OG0005579,OG0005580,OG0005581,OG0005582,OG0005583,OG0005584,OG0005585,OG0005586,OG0005587,OG0005588,OG0005589,OG0005590,OG0005591,OG0005592,OG0005593,OG0005594,OG0005595,OG0005596,OG0005597,OG0005598,OG0005599,OG0005600,OG0005601,OG0005602,OG0005603,OG0005604,OG0005605,OG0005606,OG0005607,OG0005608,OG0005609,OG0005610,OG0005611,OG0005612,OG0005613,OG0005614,OG0005615,OG0005617,OG0005618,OG0005619,OG0005620,OG0005621,OG0005624,OG0005625,OG0005627,OG0005628,OG0005629,OG0005631,OG0005632,OG0005633,OG0005634,OG0005635,OG0005636,OG0005637,OG0005638,OG0005639,OG0005640,OG0005641,OG0005642,OG0005643,OG0005644,OG0005645,OG0005646,OG0005647,OG0005648,OG0005649,OG0005650,OG0005651,OG0005652,OG0005653,OG0005654,OG0005655,OG0005656,OG0005657,OG0005658,OG0005659,OG0005660,OG0005661,OG0005662,OG0005663,OG0005664,OG0005665,OG0005666,OG0005667,OG0005668,OG0005669,OG0005670,OG0005671,OG0005672,OG0005674,OG0005675,OG0005676,OG0005677,OG0005678,OG0005679,OG0005680,OG0005681,OG0005682,OG0005683,OG0005684,OG0005685,OG0005686,OG0005687,OG0005688,OG0005689,OG0005691,OG0005692,OG0005693,OG0005694,OG0005695,OG0005696,OG0005697,OG0005698,OG0005699,OG0005700,OG0005701,OG0005702,OG0005703,OG0005704,OG0005705,OG0005706,OG0005707,OG0005708,OG0005709,OG0005710,OG0005711,OG0005712,OG0005713,OG0005714,OG0005715,OG0005716,OG0005717,OG0005718,OG0005719,OG0005720,OG0005721,OG0005722,OG0005723,OG0005724,OG0005725,OG0005726,OG0005727,OG0005728,OG0005730,OG0005731,OG0005732,OG0005733,OG0005734,OG0005735,OG0005736,OG0005737,OG0005739,OG0005740,OG0005741,OG0005742,OG0005743,OG0005744,OG0005745,OG0005746,OG0005747,OG0005748,OG0005749,OG0005750,OG0005751,OG0005752,OG0005753,OG0005754,OG0005755,OG0005756,OG0005757,OG0005760,OG0005761,OG0005762,OG0005763,OG0005765,OG0005766,OG0005767,OG0005768,OG0005769,OG0005770,OG0005771,OG0005772,OG0005773,OG0005774,OG0005775,OG0005776,OG0005778,OG0005779,OG0005780,OG0005781,OG0005782,OG0005783,OG0005784,OG0005785,OG0005786,OG0005787,OG0005788,OG0005789,OG0005790,OG0005791,OG0005792,OG0005793,OG0005795,OG0005796,OG0005797,OG0005798,OG0005799,OG0005800,OG0005801,OG0005802,OG0005803,OG0005805,OG0005806,OG0005807,OG0005808,OG0005809,OG0005810,OG0005811,OG0005812,OG0005814,OG0005815,OG0005817,OG0005818,OG0005819,OG0005820,OG0005821,OG0005822,OG0005823,OG0005824,OG0005825,OG0005827,OG0005828,OG0005830,OG0005832,OG0005833,OG0005834,OG0005835,OG0005836,OG0005837,OG0005838,OG0005840,OG0005841,OG0005842,OG0005843,OG0005844,OG0005845,OG0005846,OG0005847,OG0005848,OG0005849,OG0005850,OG0005851,OG0005852,OG0005853,OG0005854,OG0005855,OG0005856,OG0005858,OG0005859,OG0005860,OG0005861,OG0005862,OG0005863,OG0005864,OG0005865,OG0005866,OG0005867,OG0005868,OG0005869,OG0005870,OG0005871,OG0005872,OG0005873,OG0005875,OG0005876,OG0005877,OG0005878,OG0005879,OG0005880,OG0005881,OG0005882,OG0005883,OG0005884,OG0005885,OG0005886,OG0005887,OG0005888,OG0005889,OG0005890,OG0005891,OG0005892,OG0005893,OG0005894,OG0005895,OG0005896,OG0005897,OG0005898,OG0005899,OG0005900,OG0005901,OG0005903,OG0005906,OG0005907,OG0005908,OG0005909,OG0005910,OG0005911,OG0005912,OG0005913,OG0005914,OG0005915,OG0005916,OG0005917,OG0005918,OG0005919,OG0005920,OG0005921,OG0005922,OG0005923,OG0005924,OG0005925,OG0005927,OG0005928,OG0005929,OG0005930,OG0005931,OG0005932,OG0005933,OG0005934,OG0005935,OG0005936,OG0005937,OG0005939,OG0005940,OG0005941,OG0005942,OG0005943,OG0005944,OG0005945,OG0005946,OG0005947,OG0005948,OG0005949,OG0005950,OG0005951,OG0005952,OG0005953,OG0005954,OG0005955,OG0005956,OG0005957,OG0005958,OG0005959,OG0005960,OG0005961,OG0005964,OG0005965,OG0005966,OG0005967,OG0005968,OG0005969,OG0005970,OG0005971,OG0005972,OG0005973,OG0005974,OG0005975,OG0005977,OG0005978,OG0005979,OG0005980,OG0005981,OG0005982,OG0005983,OG0005984,OG0005985,OG0005986,OG0005987,OG0005988,OG0005989,OG0005990,OG0005991,OG0005992,OG0005994,OG0005995,OG0005996,OG0005997,OG0005998,OG0006000,OG0006001,OG0006002,OG0006003,OG0006004,OG0006005,OG0006006,OG0006007,OG0006008,OG0006010,OG0006011,OG0006012,OG0006013,OG0006014,OG0006015,OG0006018,OG0006019,OG0006022,OG0006023,OG0006024,OG0006025,OG0006026,OG0006027,OG0006028,OG0006029,OG0006030,OG0006031,OG0006032,OG0006033,OG0006034,OG0006035,OG0006036,OG0006038,OG0006039,OG0006040,OG0006041,OG0006042,OG0006043,OG0006044,OG0006045,OG0006046,OG0006047,OG0006048,OG0006049,OG0006050,OG0006051,OG0006052,OG0006053,OG0006054,OG0006055,OG0006056,OG0006057,OG0006058,OG0006059,OG0006060,OG0006061,OG0006062,OG0006063,OG0006064,OG0006065,OG0006066,OG0006067,OG0006068,OG0006069,OG0006070,OG0006071,OG0006072,OG0006073,OG0006074,OG0006075,OG0006076,OG0006077,OG0006079,OG0006080,OG0006081,OG0006082,OG0006083,OG0006084,OG0006085,OG0006086,OG0006087,OG0006088,OG0006089,OG0006090,OG0006091,OG0006092,OG0006093,OG0006094,OG0006095,OG0006096,OG0006097,OG0006098,OG0006099,OG0006100,OG0006101,OG0006102,OG0006103,OG0006104,OG0006105,OG0006106,OG0006107,OG0006108,OG0006109,OG0006110,OG0006111,OG0006112,OG0006113,OG0006114,OG0006115,OG0006116,OG0006117,OG0006118,OG0006119,OG0006120,OG0006121,OG0006122,OG0006123,OG0006124,OG0006125,OG0006126,OG0006127,OG0006129,OG0006130,OG0006132,OG0006133,OG0006136,OG0006140,OG0006141,OG0006142,OG0006144,OG0006145,OG0006146,OG0006147,OG0006148,OG0006149,OG0006150,OG0006151,OG0006152,OG0006153,OG0006154,OG0006155,OG0006156,OG0006157,OG0006158,OG0006159,OG0006160,OG0006161,OG0006162,OG0006163,OG0006164,OG0006165,OG0006166,OG0006167,OG0006168,OG0006170,OG0006171,OG0006172,OG0006173,OG0006174,OG0006177,OG0006178,OG0006179,OG0006180,OG0006181,OG0006182,OG0006183,OG0006184,OG0006185,OG0006186,OG0006187,OG0006188,OG0006189,OG0006192,OG0006193,OG0006195,OG0006196,OG0006197,OG0006198,OG0006199,OG0006200,OG0006201,OG0006202,OG0006203,OG0006204,OG0006205,OG0006206,OG0006207,OG0006208,OG0006209,OG0006210,OG0006211,OG0006212,OG0006213,OG0006214,OG0006215,OG0006216,OG0006217,OG0006218,OG0006219,OG0006220,OG0006221,OG0006222,OG0006223,OG0006224,OG0006225,OG0006226,OG0006227,OG0006228,OG0006232,OG0006233,OG0006234,OG0006235,OG0006236,OG0006237,OG0006238,OG0006239,OG0006240,OG0006241,OG0006242,OG0006243,OG0006245,OG0006246,OG0006247,OG0006248,OG0006249,OG0006250,OG0006251,OG0006252,OG0006253,OG0006254,OG0006255,OG0006256,OG0006257,OG0006258,OG0006259,OG0006260,OG0006261,OG0006262,OG0006264,OG0006265,OG0006266,OG0006267,OG0006268,OG0006269,OG0006270,OG0006272,OG0006273,OG0006274,OG0006275,OG0006276,OG0006277,OG0006278,OG0006279,OG0006280,OG0006281,OG0006283,OG0006284,OG0006285,OG0006286,OG0006287,OG0006289,OG0006290,OG0006293,OG0006294,OG0006295,OG0006296,OG0006297,OG0006298,OG0006299,OG0006300,OG0006301,OG0006302,OG0006303,OG0006304,OG0006305,OG0006306,OG0006307,OG0006308,OG0006309,OG0006310,OG0006311,OG0006312,OG0006313,OG0006314,OG0006315,OG0006316,OG0006317,OG0006318,OG0006319,OG0006320,OG0006321,OG0006322,OG0006323,OG0006324,OG0006325,OG0006326,OG0006327,OG0006328,OG0006329,OG0006330,OG0006331,OG0006332,OG0006333,OG0006334,OG0006335,OG0006336,OG0006337,OG0006338,OG0006340,OG0006341,OG0006342,OG0006343,OG0006344,OG0006345,OG0006346,OG0006347,OG0006349,OG0006350,OG0006351,OG0006352,OG0006353,OG0006354,OG0006356,OG0006357,OG0006358,OG0006359,OG0006360,OG0006361,OG0006362,OG0006363,OG0006364,OG0006365,OG0006366,OG0006367,OG0006368,OG0006369,OG0006370,OG0006371,OG0006372,OG0006373,OG0006374,OG0006375,OG0006376,OG0006377,OG0006378,OG0006379,OG0006380,OG0006381,OG0006382,OG0006383,OG0006384,OG0006385,OG0006386,OG0006387,OG0006388,OG0006390,OG0006391,OG0006392,OG0006393,OG0006394,OG0006395,OG0006396,OG0006397,OG0006398,OG0006399,OG0006400,OG0006401,OG0006402,OG0006403,OG0006404,OG0006405,OG0006406,OG0006407,OG0006408,OG0006409,OG0006411,OG0006412,OG0006413,OG0006414,OG0006415,OG0006416,OG0006417,OG0006418,OG0006419,OG0006420,OG0006421,OG0006422,OG0006423,OG0006424,OG0006425,OG0006426,OG0006427,OG0006428,OG0006429,OG0006430,OG0006431,OG0006432,OG0006433,OG0006434,OG0006435,OG0006436,OG0006437,OG0006439,OG0006440,OG0006441,OG0006442,OG0006443,OG0006444,OG0006445,OG0006446,OG0006447,OG0006448,OG0006449,OG0006450,OG0006451,OG0006452,OG0006453,OG0006454,OG0006455,OG0006456,OG0006457,OG0006458,OG0006459,OG0006460,OG0006461,OG0006462,OG0006463,OG0006464,OG0006465,OG0006466,OG0006468,OG0006470,OG0006471,OG0006472,OG0006473,OG0006475,OG0006476,OG0006477,OG0006478,OG0006479,OG0006480,OG0006481,OG0006482,OG0006483,OG0006485,OG0006486,OG0006487,OG0006488,OG0006489,OG0006490,OG0006491,OG0006492,OG0006494,OG0006495,OG0006496,OG0006497,OG0006498,OG0006499,OG0006500,OG0006501,OG0006502,OG0006503,OG0006504,OG0006505,OG0006507,OG0006508,OG0006509,OG0006510,OG0006511,OG0006512,OG0006513,OG0006514,OG0006515,OG0006517,OG0006518,OG0006520,OG0006521,OG0006522,OG0006523,OG0006524,OG0006525,OG0006526,OG0006527,OG0006528,OG0006529,OG0006530,OG0006531,OG0006532,OG0006533,OG0006534,OG0006535,OG0006536,OG0006537,OG0006538,OG0006539,OG0006540,OG0006541,OG0006542,OG0006543,OG0006544,OG0006545,OG0006546,OG0006547,OG0006548,OG0006549,OG0006550,OG0006551,OG0006552,OG0006553,OG0006555,OG0006556,OG0006557,OG0006558,OG0006559,OG0006560,OG0006561,OG0006563,OG0006564,OG0006565,OG0006566,OG0006567,OG0006568,OG0006569,OG0006570,OG0006571,OG0006572,OG0006573,OG0006574,OG0006575,OG0006576,OG0006577,OG0006578,OG0006579,OG0006580,OG0006581,OG0006582,OG0006583,OG0006585,OG0006586,OG0006587,OG0006588,OG0006589,OG0006590,OG0006591,OG0006592,OG0006593,OG0006595,OG0006596,OG0006597,OG0006598,OG0006599,OG0006600,OG0006601,OG0006602,OG0006603,OG0006604,OG0006605,OG0006606,OG0006607,OG0006608,OG0006609,OG0006610,OG0006611,OG0006612,OG0006613,OG0006614,OG0006615,OG0006616,OG0006617,OG0006618,OG0006619,OG0006620,OG0006621,OG0006622,OG0006623,OG0006624,OG0006625,OG0006626,OG0006627,OG0006628,OG0006630,OG0006632,OG0006633,OG0006634,OG0006635,OG0006636,OG0006638,OG0006639,OG0006640,OG0006641,OG0006642,OG0006643,OG0006644,OG0006645,OG0006646,OG0006647,OG0006648,OG0006650,OG0006651,OG0006652,OG0006653,OG0006654,OG0006655,OG0006656,OG0006657,OG0006658,OG0006659,OG0006660,OG0006661,OG0006662,OG0006663,OG0006664,OG0006665,OG0006666,OG0006668,OG0006669,OG0006670,OG0006671,OG0006672,OG0006673,OG0006674,OG0006675,OG0006676,OG0006677,OG0006678,OG0006679,OG0006681,OG0006682,OG0006683,OG0006684,OG0006685,OG0006686,OG0006687,OG0006688,OG0006689,OG0006691,OG0006692,OG0006693,OG0006694,OG0006695,OG0006696,OG0006697,OG0006698,OG0006699,OG0006700,OG0006701,OG0006702,OG0006703,OG0006704,OG0006705,OG0006706,OG0006708,OG0006709,OG0006710,OG0006711,OG0006712,OG0006713,OG0006714,OG0006715,OG0006716,OG0006717,OG0006718,OG0006719,OG0006720,OG0006722,OG0006723,OG0006724,OG0006726,OG0006727,OG0006728,OG0006729,OG0006730,OG0006731,OG0006732,OG0006733,OG0006734,OG0006735,OG0006736,OG0006737,OG0006738,OG0006739,OG0006740,OG0006741,OG0006742,OG0006743,OG0006744,OG0006745,OG0006746,OG0006747,OG0006748,OG0006749,OG0006750,OG0006751,OG0006752,OG0006753,OG0006754,OG0006755,OG0006756,OG0006757,OG0006758,OG0006759,OG0006760,OG0006761,OG0006762,OG0006763,OG0006764,OG0006765,OG0006766,OG0006767,OG0006768,OG0006769,OG0006771,OG0006772,OG0006773,OG0006774,OG0006775,OG0006776,OG0006777,OG0006778,OG0006779,OG0006781,OG0006782,OG0006783,OG0006784,OG0006785,OG0006786,OG0006787,OG0006788,OG0006789,OG0006790,OG0006791,OG0006792,OG0006793,OG0006794,OG0006795,OG0006796,OG0006797,OG0006798,OG0006799,OG0006800,OG0006801,OG0006802,OG0006803,OG0006805,OG0006806,OG0006807,OG0006808,OG0006809,OG0006810,OG0006811,OG0006813,OG0006814,OG0006815,OG0006816,OG0006817,OG0006818,OG0006819,OG0006820,OG0006821,OG0006822,OG0006823,OG0006824,OG0006825,OG0006826,OG0006828,OG0006829,OG0006831,OG0006832,OG0006833,OG0006834,OG0006835,OG0006836,OG0006837,OG0006838,OG0006839,OG0006841,OG0006842,OG0006843,OG0006844,OG0006845,OG0006846,OG0006847,OG0006848,OG0006849,OG0006850,OG0006851,OG0006852,OG0006853,OG0006854,OG0006856,OG0006857,OG0006858,OG0006859,OG0006860,OG0006861,OG0006862,OG0006863,OG0006864,OG0006865,OG0006866,OG0006867,OG0006868,OG0006869,OG0006870,OG0006872,OG0006873,OG0006874,OG0006875,OG0006876,OG0006877,OG0006878,OG0006879,OG0006882,OG0006883,OG0006884,OG0006885,OG0006886,OG0006888,OG0006889,OG0006890,OG0006891,OG0006892,OG0006893,OG0006894,OG0006895,OG0006896,OG0006897,OG0006898,OG0006900,OG0006901,OG0006902,OG0006903,OG0006904,OG0006905,OG0006906,OG0006907,OG0006908,OG0006909,OG0006910,OG0006911,OG0006913,OG0006914,OG0006915,OG0006916,OG0006918,OG0006919,OG0006920,OG0006921,OG0006922,OG0006923,OG0006924,OG0006925,OG0006926,OG0006927,OG0006928,OG0006930,OG0006932,OG0006933,OG0006934,OG0006935,OG0006936,OG0006937,OG0006938,OG0006939,OG0006940,OG0006941,OG0006942,OG0006943,OG0006944,OG0006945,OG0006946,OG0006949,OG0006950,OG0006951,OG0006952,OG0006953,OG0006954,OG0006955,OG0006956,OG0006957,OG0006958,OG0006959,OG0006960,OG0006961,OG0006962,OG0006963,OG0006964,OG0006965,OG0006966,OG0006968,OG0006970,OG0006971,OG0006972,OG0006973,OG0006974,OG0006975,OG0006977,OG0006978,OG0006979,OG0006981,OG0006982,OG0006983,OG0006984,OG0006985,OG0006986,OG0006987,OG0006988,OG0006989,OG0006990,OG0006991,OG0006992,OG0006993,OG0006994,OG0006995,OG0006996,OG0006997,OG0006999,OG0007001,OG0007002,OG0007003,OG0007004,OG0007005,OG0007006,OG0007007,OG0007008,OG0007009,OG0007010,OG0007011,OG0007012,OG0007013,OG0007014,OG0007015,OG0007016,OG0007017,OG0007018,OG0007019,OG0007020,OG0007021,OG0007022,OG0007023,OG0007024,OG0007025,OG0007026,OG0007027,OG0007028,OG0007029,OG0007030,OG0007031,OG0007032,OG0007033,OG0007034,OG0007035,OG0007036,OG0007037,OG0007038,OG0007039,OG0007040,OG0007041,OG0007042,OG0007043,OG0007044,OG0007045,OG0007046,OG0007047,OG0007048,OG0007049,OG0007050,OG0007051,OG0007052,OG0007053,OG0007054,OG0007055,OG0007056,OG0007057,OG0007058,OG0007059,OG0007060,OG0007061,OG0007062,OG0007063,OG0007064,OG0007065,OG0007066,OG0007067,OG0007068,OG0007069,OG0007070,OG0007071,OG0007072,OG0007073,OG0007074,OG0007075,OG0007076,OG0007077,OG0007078,OG0007080,OG0007081,OG0007082,OG0007083,OG0007084,OG0007085,OG0007086,OG0007087,OG0007088,OG0007089,OG0007090,OG0007091,OG0007092,OG0007093,OG0007094,OG0007095,OG0007096,OG0007097,OG0007098,OG0007100,OG0007101,OG0007102,OG0007103,OG0007104,OG0007105,OG0007106,OG0007107,OG0007108,OG0007109,OG0007110,OG0007111,OG0007112,OG0007113,OG0007114,OG0007115,OG0007116,OG0007117,OG0007118,OG0007119,OG0007120,OG0007121,OG0007122,OG0007123,OG0007124,OG0007125,OG0007126,OG0007127,OG0007128,OG0007129,OG0007130,OG0007131,OG0007133,OG0007134,OG0007136,OG0007137,OG0007138,OG0007139,OG0007140,OG0007141,OG0007142,OG0007143,OG0007145,OG0007146,OG0007147,OG0007148,OG0007149,OG0007150,OG0007151,OG0007152,OG0007153,OG0007154,OG0007155,OG0007157,OG0007158,OG0007159,OG0007160,OG0007161,OG0007162,OG0007163,OG0007164,OG0007165,OG0007166,OG0007167,OG0007168,OG0007169,OG0007170,OG0007171,OG0007172,OG0007173,OG0007174,OG0007175,OG0007176,OG0007177,OG0007178,OG0007179,OG0007180,OG0007182,OG0007183,OG0007184,OG0007185,OG0007186,OG0007187,OG0007188,OG0007189,OG0007190,OG0007191,OG0007192,OG0007193,OG0007194,OG0007195,OG0007196,OG0007197,OG0007198,OG0007199,OG0007200,OG0007201,OG0007202,OG0007203,OG0007204,OG0007205,OG0007206,OG0007207,OG0007209,OG0007210,OG0007211,OG0007212,OG0007213,OG0007214,OG0007215,OG0007216,OG0007217,OG0007218,OG0007219,OG0007220,OG0007222,OG0007223,OG0007224,OG0007225,OG0007226,OG0007227,OG0007228,OG0007229,OG0007230,OG0007231,OG0007232,OG0007234,OG0007235,OG0007236,OG0007237,OG0007238,OG0007239,OG0007240,OG0007242,OG0007243,OG0007244,OG0007245,OG0007246,OG0007247,OG0007248,OG0007249,OG0007250,OG0007251,OG0007252,OG0007254,OG0007255,OG0007256,OG0007257,OG0007258,OG0007259,OG0007260,OG0007261,OG0007262,OG0007263,OG0007264,OG0007265,OG0007266,OG0007267,OG0007268,OG0007269,OG0007271,OG0007273,OG0007274,OG0007275,OG0007276,OG0007277,OG0007278,OG0007279,OG0007280,OG0007281,OG0007282,OG0007283,OG0007284,OG0007285,OG0007286,OG0007288,OG0007289,OG0007290,OG0007291,OG0007292,OG0007293,OG0007294,OG0007295,OG0007296,OG0007297,OG0007298,OG0007300,OG0007301,OG0007302,OG0007303,OG0007304,OG0007305,OG0007307,OG0007308,OG0007311,OG0007312,OG0007313,OG0007314,OG0007315,OG0007316,OG0007317,OG0007318,OG0007319,OG0007320,OG0007321,OG0007322,OG0007323,OG0007324,OG0007327,OG0007328,OG0007329,OG0007330,OG0007331,OG0007332,OG0007333,OG0007334,OG0007335,OG0007336,OG0007337,OG0007338,OG0007339,OG0007340,OG0007341,OG0007343,OG0007344,OG0007345,OG0007346,OG0007348,OG0007349,OG0007350,OG0007351,OG0007353,OG0007354,OG0007355,OG0007356,OG0007358,OG0007359,OG0007360,OG0007361,OG0007362,OG0007363,OG0007364,OG0007365,OG0007366,OG0007367,OG0007368,OG0007369,OG0007370,OG0007371,OG0007372,OG0007373,OG0007374,OG0007377,OG0007378,OG0007379,OG0007380,OG0007381,OG0007382,OG0007383,OG0007384,OG0007385,OG0007386,OG0007387,OG0007389,OG0007390,OG0007391,OG0007392,OG0007393,OG0007394,OG0007395,OG0007396,OG0007397,OG0007398,OG0007399,OG0007400,OG0007401,OG0007402,OG0007403,OG0007404,OG0007405,OG0007406,OG0007407,OG0007410,OG0007411,OG0007412,OG0007413,OG0007414,OG0007415,OG0007416,OG0007417,OG0007418,OG0007419,OG0007420,OG0007421,OG0007422,OG0007423,OG0007425,OG0007427,OG0007428,OG0007429,OG0007430,OG0007431,OG0007432,OG0007433,OG0007434,OG0007435,OG0007437,OG0007438,OG0007439,OG0007440,OG0007441,OG0007442,OG0007443,OG0007444,OG0007445,OG0007446,OG0007447,OG0007449,OG0007450,OG0007451,OG0007452,OG0007453,OG0007455,OG0007456,OG0007457,OG0007458,OG0007459,OG0007460,OG0007461,OG0007463,OG0007464,OG0007465,OG0007467,OG0007468,OG0007469,OG0007470,OG0007471,OG0007472,OG0007474,OG0007475,OG0007476,OG0007477,OG0007478,OG0007479,OG0007480,OG0007481,OG0007483,OG0007484,OG0007485,OG0007486,OG0007487,OG0007488,OG0007489,OG0007490,OG0007491,OG0007493,OG0007495,OG0007496,OG0007497,OG0007498,OG0007499,OG0007500,OG0007501,OG0007502,OG0007503,OG0007504,OG0007505,OG0007507,OG0007508,OG0007509,OG0007510,OG0007511,OG0007512,OG0007513,OG0007514,OG0007515,OG0007516,OG0007517,OG0007520,OG0007521,OG0007522,OG0007523,OG0007524,OG0007525,OG0007526,OG0007527,OG0007530,OG0007532,OG0007533,OG0007534,OG0007535,OG0007536,OG0007537,OG0007539,OG0007540,OG0007541,OG0007542,OG0007543,OG0007544,OG0007545,OG0007547,OG0007548,OG0007549,OG0007550,OG0007551,OG0007552,OG0007553,OG0007554,OG0007555,OG0007556,OG0007557,OG0007558,OG0007559,OG0007560
[P. pyralis] and [A. lateralis]: OG0000298,OG0000336,OG0000512,OG0000550,OG0000592,OG0000600,OG0000607,OG0000629,OG0000673,OG0000685,OG0000800,OG0000865,OG0000883,OG0001062,OG0001071,OG0001292,OG0001353,OG0001364,OG0001451,OG0001620,OG0001988,OG0002209,OG0002504,OG0002520,OG0002697,OG0002867,OG0002918,OG0002973,OG0003365,OG0003517,OG0004065,OG0004093,OG0004320,OG0004386,OG0004436,OG0004500,OG0004724,OG0004896,OG0004903,OG0005419,OG0005962,OG0006037,OG0006137,OG0007326,OG0007757,OG0007771,OG0007891,OG0007896,OG0007947,OG0008052,OG0008072,OG0008088,OG0008107,OG0008108,OG0008122,OG0008135,OG0008178,OG0008267,OG0008388,OG0008401,OG0008528,OG0008545,OG0008837,OG0008838,OG0008850,OG0008873,OG0008885,OG0008910,OG0009024,OG0009056,OG0009063,OG0009411,OG0009412,OG0009417,OG0009426,OG0009430,OG0009433,OG0009458,OG0009459,OG0009461,OG0009465,OG0009474,OG0009475,OG0009492,OG0009504,OG0009506,OG0009507,OG0009515,OG0009516,OG0009519,OG0009539,OG0009542,OG0009553,OG0009559,OG0009563,OG0009565,OG0009587,OG0009591,OG0009617,OG0009625,OG0009627,OG0009636,OG0009641,OG0009666,OG0009670,OG0009682,OG0009713,OG0009722,OG0009733,OG0009741,OG0009771,OG0009812,OG0009850,OG0009855,OG0009863,OG0009864,OG0009869,OG0009872,OG0009881,OG0009920,OG0010272,OG0010274,OG0010275,OG0010276,OG0010277,OG0010281,OG0010283,OG0010287,OG0010294,OG0010296,OG0010297,OG0010303,OG0010305,OG0010307,OG0010316,OG0010317,OG0010318,OG0010323,OG0010326,OG0010330,OG0010334,OG0010337,OG0010338,OG0010342,OG0010346,OG0010348,OG0010351,OG0010354,OG0010356,OG0010358,OG0010359,OG0010365,OG0010366,OG0010368,OG0010371,OG0010372,OG0010373,OG0010375,OG0010379,OG0010381,OG0010382,OG0010383,OG0010384,OG0010385,OG0010390,OG0010394,OG0010397,OG0010400,OG0010402,OG0010403,OG0010404,OG0010405,OG0010413,OG0010415,OG0010417,OG0010418,OG0010419,OG0010420,OG0010423,OG0010428,OG0010431,OG0010434,OG0010435,OG0010436,OG0010438,OG0010441,OG0010444,OG0010447,OG0010449,OG0010452,OG0010454,OG0010459,OG0010464,OG0010466,OG0010467,OG0010472,OG0010481,OG0010483,OG0010484,OG0010486,OG0010488,OG0010491,OG0010493,OG0010495,OG0010496,OG0010498,OG0010499,OG0010501,OG0010503,OG0010504,OG0010506,OG0010508,OG0010516,OG0010517,OG0010520,OG0010521,OG0010523,OG0010524,OG0010526,OG0010527,OG0010529,OG0010530,OG0010531,OG0010534,OG0010536,OG0010538,OG0010543,OG0010544,OG0010549,OG0010552,OG0010553,OG0010555,OG0010558,OG0010567,OG0010575,OG0010576,OG0010577,OG0010579,OG0010580,OG0010581,OG0010583,OG0010585,OG0010586,OG0010589,OG0010592,OG0010593,OG0010601,OG0010608,OG0010611,OG0010616,OG0010617,OG0010620,OG0010621,OG0010622,OG0010624,OG0010627,OG0010630,OG0010631,OG0010633,OG0010634,OG0010636,OG0010641,OG0010646,OG0010647,OG0010648,OG0010649,OG0010651,OG0010653,OG0010656,OG0010661,OG0010662,OG0010663,OG0010665,OG0010667,OG0010670,OG0010674,OG0010676,OG0010678,OG0010679,OG0010680,OG0010682,OG0010685,OG0010686,OG0010688,OG0010689,OG0010692,OG0010693,OG0010694,OG0010695,OG0010696
[P. pyralis] and [I. luminosus]: OG0000110,OG0000311,OG0000376,OG0000485,OG0000488,OG0000491,OG0000662,OG0000667,OG0000806,OG0000809,OG0000815,OG0000818,OG0001007,OG0001253,OG0001786,OG0001791,OG0001793,OG0003259,OG0003287,OG0003293,OG0007562,OG0007589,OG0007592,OG0007595,OG0007596,OG0007615,OG0007617,OG0007621,OG0007622,OG0007624,OG0007626,OG0007629,OG0007631,OG0007644,OG0007656,OG0009116,OG0009119,OG0009123,OG0009135,OG0009155,OG0009161,OG0009196,OG0009211,OG0009243,OG0009254,OG0009258,OG0009259,OG0009261,OG0009932,OG0009933,OG0009945,OG0009948,OG0009952,OG0009972,OG0009990,OG0009993,OG0010008,OG0010034,OG0010037,OG0010040,OG0010045,OG0010051,OG0010060,OG0010063,OG0010066,OG0010080,OG0010081,OG0010082,OG0010083,OG0010086,OG0010087,OG0010089,OG0010092,OG0010093,OG0010104,OG0010105,OG0010111,OG0010131,OG0010138,OG0010183,OG0010700,OG0010703,OG0010705,OG0010708,OG0010713,OG0010715,OG0010721,OG0010722,OG0010723,OG0010725,OG0010728,OG0010731,OG0010732,OG0010734,OG0010740,OG0010741,OG0010742,OG0010743,OG0010746,OG0010750,OG0010751,OG0010755,OG0010756,OG0010757,OG0010758,OG0010759,OG0010761,OG0010765,OG0010767,OG0010770,OG0010772,OG0010773,OG0010775,OG0010781,OG0010784,OG0010785,OG0010786,OG0010793,OG0010797,OG0010801,OG0010802,OG0010804,OG0010805,OG0010806,OG0010807,OG0010813,OG0010814,OG0010816,OG0010817,OG0010818,OG0010825,OG0010826,OG0010831,OG0010834,OG0010837,OG0010838,OG0010839,OG0010840,OG0010841,OG0010842,OG0010844,OG0010846,OG0010847,OG0010848,OG0010852,OG0010853,OG0010856,OG0010857,OG0010859,OG0010860,OG0010861,OG0010862,OG0010863,OG0010864,OG0010865,OG0010866,OG0010873,OG0010874,OG0010875,OG0010876,OG0010879,OG0010883,OG0010884,OG0010888,OG0010892,OG0010893,OG0010896,OG0010899,OG0010903,OG0010904,OG0010907,OG0010916,OG0010917,OG0010920,OG0010922,OG0010925,OG0010929
[P. pyralis] and [A. lateralis] and [I. luminosus]: OG0000015,OG0000033,OG0000034,OG0000063,OG0000064,OG0000072,OG0000082,OG0000101,OG0000106,OG0000111,OG0000117,OG0000130,OG0000141,OG0000145,OG0000151,OG0000159,OG0000162,OG0000166,OG0000183,OG0000184,OG0000186,OG0000193,OG0000196,OG0000199,OG0000210,OG0000217,OG0000231,OG0000235,OG0000258,OG0000261,OG0000262,OG0000265,OG0000266,OG0000281,OG0000288,OG0000289,OG0000294,OG0000303,OG0000325,OG0000329,OG0000333,OG0000334,OG0000355,OG0000365,OG0000370,OG0000372,OG0000374,OG0000383,OG0000389,OG0000396,OG0000401,OG0000409,OG0000410,OG0000416,OG0000422,OG0000441,OG0000442,OG0000450,OG0000472,OG0000478,OG0000480,OG0000499,OG0000500,OG0000540,OG0000554,OG0000571,OG0000581,OG0000585,OG0000608,OG0000632,OG0000674,OG0000694,OG0000700,OG0000723,OG0000734,OG0000739,OG0000757,OG0000764,OG0000786,OG0000823,OG0000824,OG0000827,OG0000828,OG0000831,OG0000836,OG0000838,OG0000842,OG0000845,OG0000846,OG0000850,OG0000875,OG0000891,OG0000904,OG0000948,OG0000955,OG0000959,OG0000960,OG0000963,OG0000969,OG0000971,OG0000976,OG0000981,OG0001012,OG0001027,OG0001052,OG0001060,OG0001063,OG0001086,OG0001087,OG0001096,OG0001106,OG0001122,OG0001206,OG0001208,OG0001283,OG0001293,OG0001303,OG0001357,OG0001386,OG0001395,OG0001421,OG0001423,OG0001510,OG0001744,OG0001811,OG0001852,OG0001854,OG0001971,OG0002003,OG0002018,OG0002039,OG0002042,OG0002043,OG0002079,OG0002104,OG0002130,OG0002162,OG0002394,OG0002423,OG0002446,OG0002476,OG0002503,OG0002605,OG0002620,OG0002638,OG0002649,OG0002725,OG0002764,OG0002766,OG0002893,OG0003023,OG0003090,OG0003123,OG0003143,OG0003144,OG0003145,OG0003148,OG0003251,OG0003332,OG0003337,OG0003457,OG0003681,OG0003735,OG0003777,OG0004048,OG0004049,OG0004140,OG0004184,OG0004355,OG0004414,OG0004511,OG0004653,OG0004678,OG0004709,OG0004776,OG0005078,OG0005341,OG0005413,OG0005616,OG0005690,OG0005963,OG0006131,OG0006230,OG0006339,OG0006493,OG0006707,OG0006840,OG0006931,OG0007241,OG0007309,OG0007375,OG0007376,OG0007454,OG0007482,OG0007528,OG0007685,OG0007713,OG0007741,OG0007761,OG0007789,OG0007813,OG0007851,OG0007897,OG0007898,OG0007924,OG0007942,OG0007992,OG0007996,OG0007997,OG0008030,OG0008043,OG0008060,OG0008066,OG0008071,OG0008082,OG0008085,OG0008087,OG0008106,OG0008118,OG0008154,OG0008160,OG0008257,OG0008272,OG0008278,OG0008279,OG0008283,OG0008295,OG0008332,OG0008344,OG0008348,OG0008484,OG0008536,OG0008537,OG0008558,OG0008559,OG0008630,OG0008638,OG0008639,OG0008641,OG0008673,OG0008701,OG0008704,OG0008787,OG0008792,OG0008806,OG0008817,OG0008818,OG0008841,OG0008861,OG0008881,OG0008902,OG0008903,OG0008926,OG0008949,OG0008967,OG0008975,OG0008982,OG0008992,OG0008994,OG0009005,OG0009011,OG0009012,OG0009044,OG0009052,OG0009064,OG0009408,OG0009410,OG0009414,OG0009418,OG0009419,OG0009422,OG0009428,OG0009431,OG0009432,OG0009434,OG0009436,OG0009438,OG0009440,OG0009442,OG0009443,OG0009444,OG0009451,OG0009453,OG0009456,OG0009462,OG0009467,OG0009470,OG0009472,OG0009478,OG0009480,OG0009483,OG0009484,OG0009485,OG0009486,OG0009489,OG0009490,OG0009493,OG0009496,OG0009499,OG0009505,OG0009510,OG0009518,OG0009527,OG0009528,OG0009530,OG0009531,OG0009532,OG0009533,OG0009538,OG0009545,OG0009546,OG0009547,OG0009554,OG0009556,OG0009557,OG0009558,OG0009560,OG0009564,OG0009566,OG0009573,OG0009577,OG0009581,OG0009582,OG0009584,OG0009586,OG0009588,OG0009589,OG0009590,OG0009597,OG0009600,OG0009602,OG0009607,OG0009608,OG0009611,OG0009612,OG0009613,OG0009619,OG0009620,OG0009622,OG0009624,OG0009629,OG0009632,OG0009634,OG0009635,OG0009638,OG0009639,OG0009643,OG0009644,OG0009645,OG0009647,OG0009653,OG0009655,OG0009661,OG0009662,OG0009663,OG0009664,OG0009669,OG0009671,OG0009675,OG0009678,OG0009679,OG0009681,OG0009684,OG0009685,OG0009687,OG0009688,OG0009690,OG0009691,OG0009692,OG0009695,OG0009699,OG0009701,OG0009703,OG0009704,OG0009708,OG0009709,OG0009714,OG0009718,OG0009721,OG0009723,OG0009728,OG0009729,OG0009731,OG0009734,OG0009735,OG0009736,OG0009742,OG0009747,OG0009750,OG0009753,OG0009754,OG0009757,OG0009759,OG0009761,OG0009762,OG0009763,OG0009766,OG0009767,OG0009769,OG0009774,OG0009780,OG0009782,OG0009784,OG0009785,OG0009787,OG0009790,OG0009791,OG0009792,OG0009796,OG0009798,OG0009799,OG0009801,OG0009802,OG0009807,OG0009811,OG0009813,OG0009818,OG0009819,OG0009821,OG0009822,OG0009826,OG0009828,OG0009830,OG0009834,OG0009835,OG0009838,OG0009841,OG0009845,OG0009846,OG0009848,OG0009849,OG0009851,OG0009852,OG0009854,OG0009856,OG0009857,OG0009858,OG0009860,OG0009861,OG0009862,OG0009868,OG0009870,OG0009877,OG0009882,OG0009883,OG0009886,OG0009891,OG0009897,OG0009898,OG0009904,OG0009906,OG0009907,OG0009908,OG0009909,OG0009912,OG0009914,OG0009915,OG0009916,OG0009918,OG0009921,OG0009927,OG0009928,OG0009930
[P. pyralis] and [A. lateralis] and [I. luminosus] and [D. melanogaster]: OG0000005,OG0000081,OG0000169,OG0000221,OG0000232,OG0000274,OG0000320,OG0000343,OG0000555,OG0000569,OG0000658,OG0000992,OG0001130,OG0001156,OG0001191,OG0001235,OG0001242,OG0001465,OG0001585,OG0001629,OG0001679,OG0001711,OG0001968,OG0001980,OG0002621,OG0002686,OG0002698,OG0003158,OG0003393,OG0003441,OG0003585,OG0003818,OG0004043,OG0004199,OG0004260,OG0004629,OG0004831,OG0004931,OG0005030,OG0005067,OG0005232,OG0005334,OG0005470,OG0005926,OG0006134,OG0006438,OG0006594,OG0006629,OG0007352,OG0007529,OG0007701,OG0007787,OG0007793,OG0007807,OG0007812,OG0007814,OG0007816,OG0007833,OG0007844,OG0007857,OG0007858,OG0007866,OG0007892,OG0007908,OG0007941,OG0007951,OG0007957,OG0007971,OG0007982,OG0007999,OG0008005,OG0008032,OG0008041,OG0008057,OG0008092,OG0008111,OG0008119,OG0008121,OG0008123,OG0008134,OG0008176,OG0008197,OG0008200,OG0008280,OG0008287,OG0008305,OG0008314,OG0008360,OG0008368,OG0008380,OG0008411,OG0008424,OG0008441,OG0008444,OG0008498,OG0008539,OG0008548,OG0008551,OG0008570,OG0008579,OG0008580,OG0008586,OG0008616,OG0008619,OG0008645,OG0008660,OG0008715,OG0008747,OG0008759,OG0008777,OG0008810,OG0008836,OG0008843,OG0008858,OG0008893,OG0008925,OG0008948,OG0008965,OG0009006,OG0009043,OG0009047,OG0009062,OG0009069,OG0009072,OG0009075
[P. pyralis] and [A. lateralis] and [D. melanogaster]: OG0004234,OG0004272,OG0007714,OG0009054,OG0009435,OG0009464,OG0009509,OG0009561,OG0009630,OG0009649,OG0009705,OG0009764,OG0009800,OG0009910
[P. pyralis] and [A. lateralis] and [T. castaneum] and [D. melanogaster]: OG0000835,OG0000890,OG0000939,OG0001075,OG0001459,OG0001482,OG0001569,OG0001698,OG0001843,OG0001981,OG0002108,OG0002141,OG0002157,OG0002194,OG0002237,OG0002328,OG0002429,OG0002571,OG0002577,OG0002763,OG0002792,OG0002831,OG0003174,OG0003414,OG0003454,OG0003503,OG0003504,OG0003518,OG0003653,OG0003699,OG0003721,OG0003846,OG0003864,OG0003963,OG0004036,OG0004058,OG0004271,OG0004329,OG0004373,OG0004582,OG0004627,OG0004665,OG0004672,OG0004704,OG0004916,OG0004933,OG0004995,OG0005139,OG0005190,OG0005384,OG0005406,OG0005622,OG0005758,OG0005902,OG0005904,OG0005905,OG0006135,OG0006175,OG0006519,OG0006631,OG0006725,OG0006948,OG0006967,OG0007135,OG0007144,OG0007221,OG0007287,OG0007306,OG0007424,OG0007426,OG0007466,OG0007492,OG0007494,OG0007519,OG0007694,OG0007706,OG0007711,OG0007717,OG0007746,OG0007756,OG0007768,OG0007781,OG0007797,OG0007810,OG0007824,OG0007828,OG0007829,OG0007837,OG0007839,OG0007842,OG0007848,OG0007860,OG0007875,OG0007877,OG0007882,OG0007887,OG0007907,OG0007911,OG0007926,OG0007934,OG0007956,OG0007958,OG0007959,OG0007960,OG0007965,OG0007990,OG0008013,OG0008035,OG0008037,OG0008039,OG0008067,OG0008075,OG0008089,OG0008116,OG0008117,OG0008127,OG0008129,OG0008152,OG0008157,OG0008158,OG0008162,OG0008163,OG0008175,OG0008194,OG0008206,OG0008220,OG0008227,OG0008237,OG0008242,OG0008265,OG0008266,OG0008268,OG0008297,OG0008300,OG0008307,OG0008308,OG0008310,OG0008317,OG0008325,OG0008329,OG0008334,OG0008339,OG0008340,OG0008343,OG0008351,OG0008352,OG0008353,OG0008354,OG0008372,OG0008381,OG0008382,OG0008416,OG0008427,OG0008438,OG0008447,OG0008448,OG0008454,OG0008456,OG0008463,OG0008467,OG0008469,OG0008485,OG0008491,OG0008497,OG0008504,OG0008506,OG0008507,OG0008520,OG0008523,OG0008527,OG0008532,OG0008533,OG0008544,OG0008550,OG0008566,OG0008585,OG0008588,OG0008589,OG0008594,OG0008595,OG0008608,OG0008621,OG0008627,OG0008635,OG0008648,OG0008652,OG0008667,OG0008672,OG0008674,OG0008687,OG0008692,OG0008693,OG0008706,OG0008710,OG0008714,OG0008717,OG0008725,OG0008728,OG0008729,OG0008733,OG0008735,OG0008740,OG0008745,OG0008749,OG0008754,OG0008763,OG0008773,OG0008830,OG0008840,OG0008847,OG0008848,OG0008854,OG0008855,OG0008874,OG0008880,OG0008887,OG0008890,OG0008895,OG0008897,OG0008898,OG0008901,OG0008904,OG0008913,OG0008915,OG0008917,OG0008924,OG0008933,OG0008938,OG0008959,OG0008981,OG0008995,OG0008997,OG0009003,OG0009023,OG0009029,OG0009030,OG0009034,OG0009036,OG0009045,OG0009051,OG0009059,OG0009060,OG0009068
[A. lateralis] and [T. castaneum] and [D. melanogaster]: OG0000677,OG0004521,OG0005804,OG0007718,OG0008132,OG0008184,OG0008765,OG0008826,OG0009423,OG0009424,OG0009445,OG0009446,OG0009449,OG0009466,OG0009495,OG0009508,OG0009579,OG0009599,OG0009604,OG0009610,OG0009667,OG0009672,OG0009698,OG0009707,OG0009717,OG0009755,OG0009756,OG0009797,OG0009836,OG0009871,OG0009902,OG0009924
[A. lateralis] and [D. melanogaster]: OG0000718,OG0004255,OG0009837,OG0009867,OG0010461,OG0010528,OG0010582,OG0010590,OG0010639
[P. pyralis] and [T. castaneum] and [D. melanogaster]: OG0000668,OG0001273,OG0003296,OG0009374,OG0009378,OG0009379,OG0009382,OG0009383,OG0009385,OG0009387,OG0009389,OG0010185,OG0010186,OG0010187,OG0010188,OG0010189,OG0010190,OG0010191,OG0010192,OG0010193,OG0010194,OG0010195,OG0010196,OG0010197,OG0010199,OG0010200,OG0010201,OG0010203,OG0010205,OG0010206,OG0010208,OG0010209,OG0010210,OG0010211,OG0010214,OG0010216,OG0010218,OG0010219,OG0010220,OG0010221,OG0010223,OG0010225,OG0010226,OG0010227,OG0010228,OG0010229,OG0010230
[P. pyralis] and [T. castaneum]: OG0000313,OG0000378,OG0000493,OG0000564,OG0001008,OG0001801,OG0003295,OG0007665,OG0007666,OG0007667,OG0007668,OG0007670,OG0009373,OG0009375,OG0009376,OG0009380,OG0009386,OG0010198,OG0010202,OG0010212,OG0010213,OG0010215,OG0010217,OG0010932,OG0010935,OG0010937,OG0010938,OG0010939,OG0010940,OG0010941,OG0010942,OG0010943,OG0010945,OG0010946,OG0010947
[P. pyralis] and [I. luminosus] and [T. castaneum]: OG0000126,OG0000152,OG0000252,OG0000492,OG0000560,OG0000562,OG0000663,OG0000664,OG0000666,OG0000811,OG0001002,OG0001003,OG0001005,OG0001257,OG0001259,OG0001263,OG0001266,OG0001267,OG0001269,OG0001270,OG0001787,OG0001794,OG0001796,OG0003258,OG0003265,OG0003267,OG0003270,OG0003281,OG0003285,OG0003289,OG0003292,OG0007567,OG0007580,OG0007584,OG0007612,OG0007613,OG0007660,OG0007663,OG0009077,OG0009092,OG0009094,OG0009147,OG0009151,OG0009188,OG0009202,OG0009209,OG0009228,OG0009283,OG0009300,OG0009340,OG0009348,OG0009352,OG0009372,OG0009938,OG0009940,OG0009942,OG0009943,OG0009949,OG0009950,OG0009951,OG0009953,OG0009957,OG0009960,OG0009961,OG0009965,OG0009966,OG0009973,OG0009974,OG0009976,OG0009978,OG0009980,OG0009983,OG0009989,OG0009995,OG0010000,OG0010007,OG0010010,OG0010011,OG0010012,OG0010014,OG0010015,OG0010016,OG0010027,OG0010031,OG0010038,OG0010041,OG0010043,OG0010047,OG0010052,OG0010053,OG0010054,OG0010056,OG0010057,OG0010065,OG0010071,OG0010075,OG0010076,OG0010077,OG0010088,OG0010091,OG0010097,OG0010099,OG0010100,OG0010101,OG0010106,OG0010110,OG0010115,OG0010121,OG0010122,OG0010125,OG0010134,OG0010136,OG0010137,OG0010140,OG0010141,OG0010146,OG0010148,OG0010149,OG0010154,OG0010158,OG0010159,OG0010165,OG0010167,OG0010174,OG0010175,OG0010179,OG0010180,OG0010181
[P. pyralis] and [I. luminosus] and [T. castaneum] and [D. melanogaster]: OG0000153,OG0000200,OG0000213,OG0000312,OG0000561,OG0000660,OG0000816,OG0001004,OG0001006,OG0001261,OG0001264,OG0001271,OG0001789,OG0001792,OG0001798,OG0001799,OG0001800,OG0003263,OG0003268,OG0003269,OG0003271,OG0003273,OG0003274,OG0003275,OG0003277,OG0003278,OG0003280,OG0003282,OG0003283,OG0003286,OG0003290,OG0003291,OG0007564,OG0007570,OG0007571,OG0007573,OG0007574,OG0007575,OG0007576,OG0007577,OG0007578,OG0007581,OG0007582,OG0007585,OG0007590,OG0007591,OG0007593,OG0007594,OG0007597,OG0007599,OG0007601,OG0007602,OG0007603,OG0007604,OG0007605,OG0007606,OG0007609,OG0007610,OG0007611,OG0007614,OG0007616,OG0007618,OG0007619,OG0007625,OG0007628,OG0007630,OG0007632,OG0007635,OG0007636,OG0007637,OG0007638,OG0007639,OG0007640,OG0007641,OG0007643,OG0007645,OG0007646,OG0007647,OG0007648,OG0007649,OG0007650,OG0007651,OG0007652,OG0007653,OG0007654,OG0007655,OG0007657,OG0007659,OG0007661,OG0007662,OG0007664,OG0009076,OG0009079,OG0009080,OG0009081,OG0009084,OG0009086,OG0009088,OG0009089,OG0009090,OG0009091,OG0009093,OG0009095,OG0009096,OG0009097,OG0009098,OG0009099,OG0009100,OG0009101,OG0009105,OG0009106,OG0009107,OG0009109,OG0009110,OG0009111,OG0009112,OG0009114,OG0009115,OG0009117,OG0009118,OG0009120,OG0009122,OG0009125,OG0009126,OG0009127,OG0009128,OG0009130,OG0009131,OG0009132,OG0009133,OG0009134,OG0009136,OG0009137,OG0009138,OG0009139,OG0009140,OG0009141,OG0009142,OG0009143,OG0009144,OG0009145,OG0009146,OG0009150,OG0009152,OG0009153,OG0009154,OG0009156,OG0009158,OG0009159,OG0009160,OG0009162,OG0009164,OG0009165,OG0009166,OG0009167,OG0009168,OG0009169,OG0009170,OG0009171,OG0009173,OG0009174,OG0009177,OG0009178,OG0009179,OG0009180,OG0009181,OG0009182,OG0009184,OG0009185,OG0009186,OG0009187,OG0009189,OG0009190,OG0009192,OG0009193,OG0009194,OG0009195,OG0009197,OG0009199,OG0009200,OG0009201,OG0009205,OG0009206,OG0009207,OG0009208,OG0009210,OG0009212,OG0009213,OG0009215,OG0009217,OG0009218,OG0009219,OG0009220,OG0009221,OG0009222,OG0009223,OG0009224,OG0009225,OG0009226,OG0009227,OG0009229,OG0009230,OG0009231,OG0009232,OG0009233,OG0009234,OG0009235,OG0009236,OG0009237,OG0009238,OG0009239,OG0009240,OG0009241,OG0009244,OG0009245,OG0009246,OG0009247,OG0009248,OG0009249,OG0009250,OG0009251,OG0009252,OG0009253,OG0009256,OG0009257,OG0009262,OG0009263,OG0009264,OG0009265,OG0009266,OG0009267,OG0009268,OG0009269,OG0009270,OG0009271,OG0009274,OG0009276,OG0009277,OG0009278,OG0009279,OG0009280,OG0009282,OG0009284,OG0009285,OG0009287,OG0009288,OG0009289,OG0009290,OG0009292,OG0009293,OG0009294,OG0009295,OG0009296,OG0009297,OG0009298,OG0009299,OG0009301,OG0009303,OG0009304,OG0009305,OG0009306,OG0009307,OG0009308,OG0009309,OG0009310,OG0009311,OG0009312,OG0009313,OG0009314,OG0009315,OG0009316,OG0009317,OG0009318,OG0009319,OG0009320,OG0009322,OG0009323,OG0009324,OG0009325,OG0009326,OG0009327,OG0009328,OG0009329,OG0009330,OG0009331,OG0009332,OG0009334,OG0009335,OG0009336,OG0009337,OG0009338,OG0009339,OG0009342,OG0009343,OG0009344,OG0009345,OG0009347,OG0009349,OG0009350,OG0009351,OG0009353,OG0009354,OG0009356,OG0009357,OG0009359,OG0009360,OG0009361,OG0009362,OG0009364,OG0009365,OG0009367,OG0009368,OG0009369,OG0009370,OG0009371
[T. castaneum] and [D. melanogaster]: OG0000014,OG0000566,OG0000669,OG0001010,OG0001279,OG0001802,OG0003299,OG0003301,OG0003302,OG0003303,OG0007675,OG0009390,OG0009391,OG0009393,OG0009399,OG0009401,OG0010231,OG0010234,OG0010236,OG0010237,OG0010240,OG0010241,OG0010242,OG0010245,OG0010248,OG0010249,OG0010250,OG0010252,OG0010253,OG0010264,OG0010948,OG0010949,OG0010950,OG0010951,OG0010952,OG0010953,OG0010954,OG0010955,OG0010956,OG0010957,OG0010959,OG0010961,OG0010962,OG0010963,OG0010964,OG0010965,OG0010966,OG0010967,OG0010969,OG0010971,OG0010972,OG0010973,OG0010974,OG0010976,OG0010977,OG0010978,OG0010979,OG0010980,OG0010981,OG0010982,OG0010983,OG0010984,OG0010985,OG0010986,OG0010988,OG0010989,OG0010990,OG0010991,OG0010992,OG0010993,OG0010994,OG0010995,OG0010996,OG0010997,OG0010998,OG0010999,OG0011000,OG0011001,OG0011003,OG0011004,OG0011005,OG0011006,OG0011007,OG0011008,OG0011009,OG0011010,OG0011011,OG0011012,OG0011013,OG0011014,OG0011015,OG0011016,OG0011017,OG0011018,OG0011019,OG0011020,OG0011021,OG0011022,OG0011023,OG0011024,OG0011025,OG0011026,OG0011027,OG0011028,OG0011029,OG0011030,OG0011031,OG0011032,OG0011033,OG0011034,OG0011035,OG0011036,OG0011037,OG0011038
[P. pyralis] and [D. melanogaster]: OG0001009,OG0007669,OG0009384,OG0010204,OG0010224,OG0010944
[P. pyralis] and [I. luminosus] and [D. melanogaster]: OG0007608,OG0009113,OG0009129,OG0009273,OG0009281,OG0009321,OG0009946,OG0009985,OG0010009,OG0010039,OG0010074,OG0010098,OG0010113,OG0010128,OG0010147,OG0010155,OG0010173
[P. pyralis] and [A. lateralis] and [T. castaneum]: OG0000247,OG0000397,OG0000526,OG0000527,OG0000635,OG0000696,OG0000712,OG0000731,OG0001289,OG0001309,OG0001350,OG0001836,OG0001984,OG0002096,OG0003078,OG0003408,OG0007692,OG0007763,OG0007805,OG0007852,OG0008159,OG0008258,OG0008417,OG0008443,OG0008457,OG0008458,OG0008501,OG0008620,OG0008827,OG0008871,OG0008955,OG0009409,OG0009427,OG0009429,OG0009437,OG0009454,OG0009502,OG0009511,OG0009523,OG0009526,OG0009534,OG0009535,OG0009552,OG0009562,OG0009569,OG0009571,OG0009572,OG0009574,OG0009575,OG0009592,OG0009595,OG0009603,OG0009609,OG0009615,OG0009628,OG0009637,OG0009642,OG0009652,OG0009665,OG0009689,OG0009710,OG0009711,OG0009730,OG0009745,OG0009746,OG0009749,OG0009751,OG0009752,OG0009765,OG0009773,OG0009777,OG0009779,OG0009788,OG0009804,OG0009814,OG0009817,OG0009823,OG0009824,OG0009832,OG0009833,OG0009844,OG0009847,OG0009866,OG0009876,OG0009887,OG0009893,OG0009899,OG0009903,OG0009911,OG0009925
