# Supplementary material for: Firefly genomes illuminate parallel origins of bioluminescence in beetles
Source: eLife. 2018 Oct 16;7:e36495. doi: 10.7554/eLife.36495 (PMC6191289; doi:10.7554/eLife.36495)
Supplement: Figure 2—source data 1. [file elife-36495-fig2-data1.zip › 5_way/[P._pyralis]_and_[A._lateralis]_and_[D._melanogaster]_genes.txt]

AQULA_000299-PA
AQULA_000971-PA
AQULA_001512-PA
AQULA_003021-PA
AQULA_003058-PA
AQULA_003183-PA
AQULA_004257-PA
AQULA_004713-PA
AQULA_006295-PA
AQULA_006777-PA
AQULA_008337-PA
AQULA_008425-PA
AQULA_009503-PA
AQULA_010760-PA
AQULA_012797-PA
AQULA_013846-PA
AQULA_014049-PA
PPYR_00930-PA
PPYR_01257-PA
PPYR_02373-PA
PPYR_02809-PA
PPYR_04005-PA
PPYR_05353-PA
PPYR_06061-PA
PPYR_06367-PA
PPYR_07324-PA
PPYR_08197-PA
PPYR_08959-PA
PPYR_10945-PA
PPYR_12579-PA
PPYR_12618-PA
PPYR_15065-PA
PPYR_15176-PA
