# Supplementary material for: Firefly genomes illuminate parallel origins of bioluminescence in beetles
Source: eLife. 2018 Oct 16;7:e36495. doi: 10.7554/eLife.36495 (PMC6191289; doi:10.7554/eLife.36495)
Supplement: Figure 2—source data 1. [file elife-36495-fig2-data1.zip › 5_way/[P._pyralis]_and_[I._luminosus]_genes.txt]

ILUMI_00005-PA
ILUMI_00111-PA
ILUMI_00264-PA
ILUMI_00332-PA
ILUMI_00470-PA
ILUMI_00527-PA
ILUMI_00608-PA
ILUMI_00832-PA
ILUMI_00837-PA
ILUMI_01011-PA
ILUMI_01141-PA
ILUMI_01147-PA
ILUMI_01220-PA
ILUMI_01490-PA
ILUMI_01500-PA
ILUMI_01643-PA
ILUMI_01691-PA
ILUMI_01860-PA
ILUMI_01943-PA
ILUMI_02118-PA
ILUMI_02138-PA
ILUMI_02204-PA
ILUMI_02251-PA
ILUMI_02543-PA
ILUMI_02548-PA
ILUMI_02571-PA
ILUMI_02632-PA
ILUMI_02712-PA
ILUMI_02829-PA
ILUMI_02830-PA
ILUMI_02930-PA
ILUMI_03112-PA
ILUMI_03128-PA
ILUMI_03368-PA
ILUMI_03438-PA
ILUMI_03529-PA
ILUMI_03653-PA
ILUMI_03664-PA
ILUMI_03695-PA
ILUMI_03766-PA
ILUMI_03830-PA
ILUMI_03934-PA
ILUMI_04168-PA
ILUMI_04333-PA
ILUMI_04384-PA
ILUMI_04530-PA
ILUMI_04577-PA
ILUMI_04615-PA
ILUMI_04625-PA
ILUMI_04694-PA
ILUMI_04854-PA
ILUMI_04866-PA
ILUMI_04886-PA
ILUMI_05061-PA
ILUMI_05094-PA
ILUMI_05095-PA
ILUMI_05153-PA
ILUMI_05221-PA
ILUMI_05222-PA
ILUMI_05252-PA
ILUMI_05686-PA
ILUMI_05688-PA
ILUMI_05711-PA
ILUMI_05806-PA
ILUMI_05909-PA
ILUMI_05964-PA
ILUMI_06155-PA
ILUMI_06156-PA
ILUMI_06164-PA
ILUMI_06300-PA
ILUMI_06355-PA
ILUMI_06378-PA
ILUMI_06427-PA
ILUMI_06436-PA
ILUMI_06440-PA
ILUMI_06531-PA
ILUMI_06611-PA
ILUMI_06616-PA
ILUMI_06750-PA
ILUMI_06851-PA
ILUMI_06951-PA
ILUMI_07159-PA
ILUMI_07161-PA
ILUMI_07252-PA
ILUMI_07458-PA
ILUMI_07538-PA
ILUMI_07637-PA
ILUMI_07781-PA
ILUMI_07978-PA
ILUMI_08047-PA
ILUMI_08163-PA
ILUMI_08192-PA
ILUMI_08217-PA
ILUMI_08396-PA
ILUMI_08705-PA
ILUMI_08957-PA
ILUMI_08958-PA
ILUMI_09036-PA
ILUMI_09209-PA
ILUMI_09337-PA
ILUMI_09438-PA
ILUMI_09736-PA
ILUMI_09808-PA
ILUMI_09853-PA
ILUMI_09860-PA
ILUMI_09906-PA
ILUMI_09914-PA
ILUMI_10000-PA
ILUMI_10194-PA
ILUMI_10333-PA
ILUMI_10384-PA
ILUMI_10400-PA
ILUMI_10466-PA
ILUMI_10500-PA
ILUMI_10511-PA
ILUMI_10571-PA
ILUMI_10573-PA
ILUMI_10710-PA
ILUMI_10773-PA
ILUMI_10784-PA
ILUMI_11079-PA
ILUMI_11473-PA
ILUMI_11476-PA
ILUMI_11583-PA
ILUMI_11636-PA
ILUMI_11779-PA
ILUMI_11946-PA
ILUMI_11966-PA
ILUMI_12151-PA
ILUMI_12262-PA
ILUMI_12357-PA
ILUMI_12414-PA
ILUMI_12502-PA
ILUMI_12577-PA
ILUMI_12614-PA
ILUMI_12615-PA
ILUMI_12637-PA
ILUMI_12737-PA
ILUMI_12810-PA
ILUMI_12821-PA
ILUMI_12891-PA
ILUMI_12929-PA
ILUMI_13013-PA
ILUMI_13077-PA
ILUMI_13086-PA
ILUMI_13117-PA
ILUMI_13253-PA
ILUMI_13388-PA
ILUMI_13434-PA
ILUMI_13461-PA
ILUMI_13514-PA
ILUMI_13637-PA
ILUMI_13908-PA
ILUMI_13971-PA
ILUMI_13992-PA
ILUMI_14116-PA
ILUMI_14130-PA
ILUMI_14157-PA
ILUMI_14170-PA
ILUMI_14184-PA
ILUMI_14254-PA
ILUMI_14265-PA
ILUMI_14274-PA
ILUMI_14300-PA
ILUMI_14316-PA
ILUMI_14318-PA
ILUMI_14323-PA
ILUMI_14425-PA
ILUMI_14476-PA
ILUMI_14489-PA
ILUMI_14540-PA
ILUMI_14657-PA
ILUMI_14684-PA
ILUMI_14686-PA
ILUMI_14739-PA
ILUMI_14821-PA
ILUMI_14833-PA
ILUMI_14860-PA
ILUMI_14906-PA
ILUMI_14931-PA
ILUMI_14974-PA
ILUMI_15014-PA
ILUMI_15017-PA
ILUMI_15020-PA
ILUMI_15057-PA
ILUMI_15122-PA
ILUMI_15145-PA
ILUMI_15168-PA
ILUMI_15203-PA
ILUMI_15219-PA
ILUMI_15232-PA
ILUMI_15265-PA
ILUMI_15294-PA
ILUMI_15349-PA
ILUMI_15387-PA
ILUMI_15451-PA
ILUMI_15499-PA
ILUMI_15510-PA
ILUMI_15526-PA
ILUMI_15586-PA
ILUMI_15587-PA
ILUMI_15607-PA
ILUMI_15642-PA
ILUMI_15661-PA
ILUMI_15665-PA
ILUMI_15683-PA
ILUMI_15686-PA
ILUMI_15741-PA
ILUMI_15802-PA
ILUMI_15918-PA
ILUMI_15924-PA
ILUMI_15933-PA
ILUMI_16050-PA
ILUMI_16051-PA
ILUMI_16072-PA
ILUMI_16090-PA
ILUMI_16096-PA
ILUMI_16119-PA
ILUMI_16121-PA
ILUMI_16126-PA
ILUMI_16186-PA
ILUMI_16198-PA
ILUMI_16226-PA
ILUMI_16270-PA
ILUMI_16299-PA
ILUMI_16333-PA
ILUMI_16445-PA
ILUMI_16457-PA
ILUMI_16565-PA
ILUMI_16625-PA
ILUMI_16750-PA
ILUMI_16768-PA
ILUMI_16807-PA
ILUMI_16912-PA
ILUMI_16939-PA
ILUMI_16950-PA
ILUMI_16962-PA
ILUMI_16966-PA
ILUMI_17005-PA
ILUMI_17161-PA
ILUMI_17165-PA
ILUMI_17265-PA
ILUMI_17302-PA
ILUMI_17390-PA
ILUMI_17393-PA
ILUMI_17495-PA
ILUMI_17527-PA
ILUMI_17541-PA
ILUMI_17546-PA
ILUMI_17574-PA
ILUMI_17710-PA
ILUMI_18037-PA
ILUMI_18074-PA
ILUMI_18211-PA
ILUMI_18259-PA
ILUMI_18263-PA
ILUMI_18403-PA
ILUMI_18404-PA
ILUMI_18451-PA
ILUMI_18532-PA
ILUMI_18571-PA
ILUMI_18591-PA
ILUMI_18652-PA
ILUMI_18689-PA
ILUMI_18700-PA
ILUMI_18804-PA
ILUMI_18850-PA
ILUMI_18854-PA
ILUMI_18877-PA
ILUMI_19041-PA
ILUMI_19155-PA
ILUMI_19187-PA
ILUMI_19242-PA
ILUMI_19256-PA
ILUMI_19282-PA
ILUMI_19283-PA
ILUMI_19293-PA
ILUMI_19325-PA
ILUMI_19342-PA
ILUMI_19400-PA
ILUMI_19403-PA
ILUMI_19404-PA
ILUMI_19475-PA
ILUMI_19620-PA
ILUMI_19661-PA
ILUMI_19662-PA
ILUMI_19689-PA
ILUMI_19837-PA
ILUMI_19898-PA
ILUMI_19899-PA
ILUMI_19900-PA
ILUMI_19915-PA
ILUMI_20026-PA
ILUMI_20074-PA
ILUMI_20108-PA
ILUMI_20208-PA
ILUMI_20209-PA
ILUMI_20218-PA
ILUMI_20482-PA
ILUMI_20503-PA
ILUMI_20586-PA
ILUMI_20616-PA
ILUMI_20687-PA
ILUMI_20722-PA
ILUMI_20749-PA
ILUMI_20784-PA
ILUMI_21125-PA
ILUMI_21418-PA
ILUMI_21665-PA
ILUMI_21726-PA
ILUMI_21743-PA
ILUMI_21831-PA
ILUMI_21849-PA
ILUMI_21944-PA
ILUMI_22085-PA
ILUMI_22098-PA
ILUMI_22168-PA
ILUMI_22193-PA
ILUMI_22239-PA
ILUMI_22250-PA
ILUMI_22342-PA
ILUMI_22471-PA
ILUMI_22499-PA
ILUMI_22538-PA
ILUMI_22541-PA
ILUMI_22638-PA
ILUMI_22723-PA
ILUMI_22935-PA
ILUMI_22959-PA
ILUMI_22993-PA
ILUMI_22996-PA
ILUMI_23004-PA
ILUMI_23087-PA
ILUMI_23222-PA
ILUMI_23267-PA
ILUMI_23390-PA
ILUMI_23431-PA
ILUMI_23563-PA
ILUMI_23603-PA
ILUMI_23909-PA
ILUMI_24026-PA
ILUMI_24029-PA
ILUMI_24036-PA
ILUMI_24183-PA
ILUMI_24396-PA
ILUMI_24414-PA
ILUMI_24422-PA
ILUMI_24460-PA
ILUMI_24598-PA
ILUMI_24722-PA
ILUMI_24769-PA
ILUMI_24835-PA
ILUMI_24872-PA
ILUMI_24874-PA
ILUMI_24938-PA
ILUMI_24981-PA
ILUMI_25242-PA
ILUMI_25316-PA
ILUMI_25394-PA
ILUMI_25468-PA
ILUMI_25489-PA
ILUMI_25515-PA
ILUMI_25599-PA
ILUMI_25659-PA
ILUMI_25776-PA
ILUMI_25811-PA
ILUMI_25823-PA
ILUMI_25835-PA
ILUMI_25847-PA
ILUMI_26160-PA
ILUMI_26161-PA
ILUMI_26249-PA
ILUMI_26579-PA
ILUMI_26669-PA
ILUMI_26706-PA
ILUMI_26877-PA
ILUMI_26897-PA
ILUMI_27037-PA
ILUMI_27048-PA
ILUMI_27102-PA
ILUMI_27149-PA
ILUMI_27150-PA
PPYR_00009-PA
PPYR_00028-PA
PPYR_00039-PA
PPYR_00049-PA
PPYR_00050-PA
PPYR_00052-PA
PPYR_00075-PA
PPYR_00079-PA
PPYR_00083-PA
PPYR_00098-PA
PPYR_00118-PA
PPYR_00127-PA
PPYR_00192-PA
PPYR_00205-PA
PPYR_00269-PA
PPYR_00353-PA
PPYR_00375-PA
PPYR_00404-PA
PPYR_00470-PA
PPYR_00591-PA
PPYR_00717-PA
PPYR_00722-PA
PPYR_00755-PA
PPYR_01086-PA
PPYR_01119-PA
PPYR_01179-PA
PPYR_01180-PA
PPYR_01203-PA
PPYR_01208-PA
PPYR_01215-PA
PPYR_01341-PA
PPYR_01361-PA
PPYR_01383-PA
PPYR_01420-PA
PPYR_01441-PA
PPYR_01469-PA
PPYR_01502-PA
PPYR_01503-PA
PPYR_01520-PA
PPYR_01552-PA
PPYR_01566-PA
PPYR_01640-PA
PPYR_01842-PA
PPYR_01847-PA
PPYR_01872-PA
PPYR_01979-PA
PPYR_02077-PA
PPYR_02087-PA
PPYR_02094-PA
PPYR_02095-PA
PPYR_02098-PA
PPYR_02105-PA
PPYR_02256-PA
PPYR_02278-PA
PPYR_02282-PA
PPYR_02300-PA
PPYR_02322-PA
PPYR_02340-PA
PPYR_02374-PA
PPYR_02381-PA
PPYR_02402-PA
PPYR_02417-PA
PPYR_02559-PA
PPYR_02606-PA
PPYR_02629-PA
PPYR_02773-PA
PPYR_02892-PA
PPYR_03124-PA
PPYR_03224-PA
PPYR_03258-PA
PPYR_03450-PA
PPYR_03530-PA
PPYR_03839-PA
PPYR_03901-PA
PPYR_03902-PA
PPYR_03948-PA
PPYR_03951-PA
PPYR_04014-PA
PPYR_04037-PA
PPYR_04233-PA
PPYR_04262-PA
PPYR_04266-PA
PPYR_04406-PA
PPYR_04478-PA
PPYR_04480-PA
PPYR_04481-PA
PPYR_04487-PA
PPYR_04624-PA
PPYR_04691-PA
PPYR_04731-PA
PPYR_04744-PA
PPYR_04755-PA
PPYR_04815-PA
PPYR_04878-PA
PPYR_04904-PA
PPYR_04955-PA
PPYR_05182-PA
PPYR_05214-PA
PPYR_05415-PA
PPYR_05690-PA
PPYR_05733-PA
PPYR_05898-PA
PPYR_05924-PA
PPYR_05985-PA
PPYR_06049-PA
PPYR_06052-PA
PPYR_06077-PA
PPYR_06092-PA
PPYR_06127-PA
PPYR_06141-PA
PPYR_06199-PA
PPYR_06200-PA
PPYR_06261-PA
PPYR_06521-PA
PPYR_06548-PA
PPYR_06565-PA
PPYR_06739-PA
PPYR_06745-PA
PPYR_06747-PA
PPYR_07084-PA
PPYR_07139-PA
PPYR_07147-PA
PPYR_07176-PA
PPYR_07205-PA
PPYR_07285-PA
PPYR_07659-PA
PPYR_07739-PA
PPYR_07987-PA
PPYR_07991-PA
PPYR_07992-PA
PPYR_08132-PA
PPYR_08218-PA
PPYR_08344-PA
PPYR_08374-PA
PPYR_08399-PA
PPYR_08426-PA
PPYR_08473-PA
PPYR_08509-PA
PPYR_08519-PA
PPYR_08569-PA
PPYR_08675-PA
PPYR_08743-PA
PPYR_08778-PA
PPYR_08779-PA
PPYR_08901-PA
PPYR_08987-PA
PPYR_09043-PA
PPYR_09060-PA
PPYR_09303-PA
PPYR_09308-PA
PPYR_09573-PA
PPYR_09690-PA
PPYR_09755-PA
PPYR_09791-PA
PPYR_09809-PA
PPYR_09872-PA
PPYR_09874-PA
PPYR_09895-PA
PPYR_10011-PA
PPYR_10054-PA
PPYR_10055-PA
PPYR_10112-PA
PPYR_10167-PA
PPYR_10193-PA
PPYR_10316-PA
PPYR_10454-PA
PPYR_10512-PA
PPYR_10536-PA
PPYR_10583-PA
PPYR_10588-PA
PPYR_10610-PA
PPYR_10684-PA
PPYR_10753-PA
PPYR_10846-PA
PPYR_10935-PA
PPYR_10972-PA
PPYR_10978-PA
PPYR_10995-PA
PPYR_11133-PA
PPYR_11294-PA
PPYR_11410-PA
PPYR_11484-PA
PPYR_11609-PA
PPYR_11632-PA
PPYR_11637-PA
PPYR_11641-PA
PPYR_11642-PA
PPYR_11666-PA
PPYR_11842-PA
PPYR_11879-PA
PPYR_11914-PA
PPYR_12009-PA
PPYR_12092-PA
PPYR_12189-PA
PPYR_12303-PA
PPYR_12373-PA
PPYR_12404-PA
PPYR_12457-PA
PPYR_12503-PA
PPYR_12723-PA
PPYR_12751-PA
PPYR_12826-PA
PPYR_12854-PA
PPYR_12868-PA
PPYR_12994-PA
PPYR_13148-PA
PPYR_13209-PA
PPYR_13218-PA
PPYR_13230-PA
PPYR_13317-PA
PPYR_13365-PA
PPYR_13374-PA
PPYR_13379-PA
PPYR_13381-PA
PPYR_13440-PA
PPYR_13471-PA
PPYR_13568-PA
PPYR_13612-PA
PPYR_13655-PA
PPYR_13901-PA
PPYR_13916-PA
PPYR_13966-PA
PPYR_14042-PA
PPYR_14048-PA
PPYR_14232-PA
PPYR_14378-PA
PPYR_14581-PA
PPYR_14659-PA
PPYR_14809-PA
PPYR_14872-PA
PPYR_14899-PA
PPYR_14930-PA
PPYR_14998-PA
PPYR_15021-PA
PPYR_15078-PA
PPYR_15094-PA
PPYR_15127-PA
PPYR_15217-PA
PPYR_15242-PA
PPYR_15245-PA
PPYR_15321-PA
PPYR_15333-PA
PPYR_15362-PA
PPYR_15386-PA
PPYR_15415-PA
PPYR_15501-PA
PPYR_15509-PA
PPYR_15557-PA
PPYR_15567-PA
PPYR_15568-PA
PPYR_15595-PA
PPYR_15602-PA
PPYR_15612-PA
PPYR_15618-PA
PPYR_15710-PA
PPYR_15711-PA
PPYR_15715-PA
PPYR_15762-PA
