# Supplementary material for: Firefly genomes illuminate parallel origins of bioluminescence in beetles
Source: eLife. 2018 Oct 16;7:e36495. doi: 10.7554/eLife.36495 (PMC6191289; doi:10.7554/eLife.36495)
Supplement: Figure 2—source data 1. [file elife-36495-fig2-data1.zip › 5_way/[P._pyralis]_and_[T._castaneum]_and_[D._melanogaster]_OGs.txt]

OG0000668
OG0001273
OG0003296
OG0009374
OG0009378
OG0009379
OG0009382
OG0009383
OG0009385
OG0009387
OG0009389
OG0010185
OG0010186
OG0010187
OG0010188
OG0010189
OG0010190
OG0010191
OG0010192
OG0010193
OG0010194
OG0010195
OG0010196
OG0010197
OG0010199
OG0010200
OG0010201
OG0010203
OG0010205
OG0010206
OG0010208
OG0010209
OG0010210
OG0010211
OG0010214
OG0010216
OG0010218
OG0010219
OG0010220
OG0010221
OG0010223
OG0010225
OG0010226
OG0010227
OG0010228
OG0010229
OG0010230
