# Supplementary material for: Firefly genomes illuminate parallel origins of bioluminescence in beetles
Source: eLife. 2018 Oct 16;7:e36495. doi: 10.7554/eLife.36495 (PMC6191289; doi:10.7554/eLife.36495)
Supplement: Figure 2—source data 1. [file elife-36495-fig2-data1.zip › 5_way/[P._pyralis]_and_[I._luminosus]_and_[T._castaneum]_genes.txt]

ILUMI_00048-PA
ILUMI_00050-PA
ILUMI_00130-PA
ILUMI_00282-PA
ILUMI_00336-PA
ILUMI_00730-PA
ILUMI_00925-PA
ILUMI_00932-PA
ILUMI_01266-PA
ILUMI_01283-PA
ILUMI_01334-PA
ILUMI_01361-PA
ILUMI_01491-PA
ILUMI_01575-PA
ILUMI_01695-PA
ILUMI_01706-PA
ILUMI_01716-PA
ILUMI_01752-PA
ILUMI_01975-PA
ILUMI_02181-PA
ILUMI_02242-PA
ILUMI_02541-PA
ILUMI_02831-PA
ILUMI_02852-PA
ILUMI_03197-PA
ILUMI_03359-PA
ILUMI_03361-PA
ILUMI_03447-PA
ILUMI_03473-PA
ILUMI_03595-PA
ILUMI_03621-PA
ILUMI_03622-PA
ILUMI_03669-PA
ILUMI_03718-PA
ILUMI_03719-PA
ILUMI_03720-PA
ILUMI_03902-PA
ILUMI_03979-PA
ILUMI_04008-PA
ILUMI_04010-PA
ILUMI_04084-PA
ILUMI_04225-PA
ILUMI_04233-PA
ILUMI_04601-PA
ILUMI_04661-PA
ILUMI_04674-PA
ILUMI_04887-PA
ILUMI_05045-PA
ILUMI_05181-PA
ILUMI_05407-PA
ILUMI_05426-PA
ILUMI_05837-PA
ILUMI_05866-PA
ILUMI_06129-PA
ILUMI_06192-PA
ILUMI_06397-PA
ILUMI_06520-PA
ILUMI_06581-PA
ILUMI_06755-PA
ILUMI_06916-PA
ILUMI_06917-PA
ILUMI_06952-PA
ILUMI_06954-PA
ILUMI_07054-PA
ILUMI_07160-PA
ILUMI_07430-PA
ILUMI_07463-PA
ILUMI_07464-PA
ILUMI_07631-PA
ILUMI_07793-PA
ILUMI_07831-PA
ILUMI_08070-PA
ILUMI_08487-PA
ILUMI_08634-PA
ILUMI_08636-PA
ILUMI_08641-PA
ILUMI_08810-PA
ILUMI_09158-PA
ILUMI_09167-PA
ILUMI_09206-PA
ILUMI_09437-PA
ILUMI_09561-PA
ILUMI_09598-PA
ILUMI_09637-PA
ILUMI_09753-PA
ILUMI_09775-PA
ILUMI_09889-PA
ILUMI_10068-PA
ILUMI_10135-PA
ILUMI_10248-PA
ILUMI_10512-PA
ILUMI_10603-PA
ILUMI_10607-PA
ILUMI_10722-PA
ILUMI_10798-PA
ILUMI_10827-PA
ILUMI_10902-PA
ILUMI_11189-PA
ILUMI_11298-PA
ILUMI_11386-PA
ILUMI_11480-PA
ILUMI_11582-PA
ILUMI_11653-PA
ILUMI_11669-PA
ILUMI_11682-PA
ILUMI_11804-PA
ILUMI_12050-PA
ILUMI_12421-PA
ILUMI_12439-PA
ILUMI_12916-PA
ILUMI_13038-PA
ILUMI_13051-PA
ILUMI_13142-PA
ILUMI_13150-PA
ILUMI_13291-PA
ILUMI_13570-PA
ILUMI_13801-PA
ILUMI_13848-PA
ILUMI_13849-PA
ILUMI_13997-PA
ILUMI_14004-PA
ILUMI_14177-PA
ILUMI_14190-PA
ILUMI_14292-PA
ILUMI_14466-PA
ILUMI_14548-PA
ILUMI_14936-PA
ILUMI_14937-PA
ILUMI_15007-PA
ILUMI_15047-PA
ILUMI_15540-PA
ILUMI_15634-PA
ILUMI_15678-PA
ILUMI_15934-PA
ILUMI_16141-PA
ILUMI_16233-PA
ILUMI_16416-PA
ILUMI_16516-PA
ILUMI_16725-PA
ILUMI_16761-PA
ILUMI_16867-PA
ILUMI_16971-PA
ILUMI_17281-PA
ILUMI_17373-PA
ILUMI_17374-PA
ILUMI_17425-PA
ILUMI_17535-PA
ILUMI_17573-PA
ILUMI_17759-PA
ILUMI_17979-PA
ILUMI_18072-PA
ILUMI_18208-PA
ILUMI_18354-PA
ILUMI_18517-PA
ILUMI_18686-PA
ILUMI_18992-PA
ILUMI_19115-PA
ILUMI_19253-PA
ILUMI_19261-PA
ILUMI_19292-PA
ILUMI_19402-PA
ILUMI_19494-PA
ILUMI_19500-PA
ILUMI_19525-PA
ILUMI_19913-PA
ILUMI_19966-PA
ILUMI_19979-PA
ILUMI_20096-PA
ILUMI_20317-PA
ILUMI_20611-PA
ILUMI_20864-PA
ILUMI_21085-PA
ILUMI_21250-PA
ILUMI_21475-PA
ILUMI_21476-PA
ILUMI_21509-PA
ILUMI_21887-PA
ILUMI_21917-PA
ILUMI_22083-PA
ILUMI_22767-PA
ILUMI_22799-PA
ILUMI_22827-PA
ILUMI_22977-PA
ILUMI_23179-PA
ILUMI_23188-PA
ILUMI_23420-PA
ILUMI_23491-PA
ILUMI_23693-PA
ILUMI_23846-PA
ILUMI_23988-PA
ILUMI_24398-PA
ILUMI_24548-PA
ILUMI_24770-PA
ILUMI_24856-PA
ILUMI_24858-PA
ILUMI_24989-PA
ILUMI_25073-PA
ILUMI_25085-PA
ILUMI_25281-PA
ILUMI_25332-PA
ILUMI_25458-PA
ILUMI_25494-PA
ILUMI_25496-PA
ILUMI_25497-PA
ILUMI_25548-PA
ILUMI_25549-PA
ILUMI_25619-PA
ILUMI_25635-PA
ILUMI_25703-PA
ILUMI_25712-PA
ILUMI_25934-PA
ILUMI_25942-PA
ILUMI_25952-PA
ILUMI_26049-PA
ILUMI_26103-PA
ILUMI_26126-PA
ILUMI_26195-PA
ILUMI_26242-PA
ILUMI_26629-PA
ILUMI_26631-PA
ILUMI_26633-PA
ILUMI_26634-PA
ILUMI_26698-PA
ILUMI_26708-PA
ILUMI_26753-PA
ILUMI_27019-PA
ILUMI_27223-PA
ILUMI_27224-PA
ILUMI_27229-PA
ILUMI_27332-PA
ILUMI_27346-PA
ILUMI_27437-PA
ILUMI_27485-PA
ILUMI_27513-PA
PPYR_00082-PA
PPYR_00147-PA
PPYR_00200-PA
PPYR_00286-PA
PPYR_00474-PA
PPYR_00484-PA
PPYR_00601-PA
PPYR_00616-PA
PPYR_00660-PA
PPYR_00686-PA
PPYR_00741-PA
PPYR_00775-PA
PPYR_00787-PA
PPYR_00827-PA
PPYR_00979-PA
PPYR_01104-PA
PPYR_01174-PA
PPYR_01366-PA
PPYR_01402-PA
PPYR_01468-PA
PPYR_01584-PA
PPYR_01730-PA
PPYR_01849-PA
PPYR_02050-PA
PPYR_02057-PA
PPYR_02114-PA
PPYR_02177-PA
PPYR_02179-PA
PPYR_02181-PA
PPYR_02204-PA
PPYR_02298-PA
PPYR_02321-PA
PPYR_02338-PA
PPYR_02451-PA
PPYR_02544-PA
PPYR_02767-PA
PPYR_02832-PA
PPYR_02849-PA
PPYR_02875-PA
PPYR_02956-PA
PPYR_02996-PA
PPYR_03005-PA
PPYR_03025-PA
PPYR_03036-PA
PPYR_03231-PA
PPYR_03378-PA
PPYR_03380-PA
PPYR_03410-PA
PPYR_03742-PA
PPYR_03757-PA
PPYR_03764-PA
PPYR_03798-PA
PPYR_03893-PA
PPYR_03925-PA
PPYR_03927-PA
PPYR_03950-PA
PPYR_03999-PA
PPYR_04020-PA
PPYR_04047-PA
PPYR_04089-PA
PPYR_04346-PA
PPYR_04573-PA
PPYR_04614-PA
PPYR_04740-PA
PPYR_04743-PA
PPYR_04771-PA
PPYR_04862-PA
PPYR_04863-PA
PPYR_04881-PA
PPYR_05045-PA
PPYR_05480-PA
PPYR_06152-PA
PPYR_06192-PA
PPYR_06211-PA
PPYR_06212-PA
PPYR_06255-PA
PPYR_06297-PA
PPYR_06353-PA
PPYR_06520-PA
PPYR_06530-PA
PPYR_06575-PA
PPYR_06768-PA
PPYR_06852-PA
PPYR_06902-PA
PPYR_06951-PA
PPYR_06960-PA
PPYR_07030-PA
PPYR_07108-PA
PPYR_07244-PA
PPYR_07319-PA
PPYR_07575-PA
PPYR_07622-PA
PPYR_07645-PA
PPYR_07654-PA
PPYR_07766-PA
PPYR_07778-PA
PPYR_07911-PA
PPYR_07988-PA
PPYR_08019-PA
PPYR_08185-PA
PPYR_08323-PA
PPYR_08398-PA
PPYR_08570-PA
PPYR_08604-PA
PPYR_08698-PA
PPYR_08812-PA
PPYR_08816-PA
PPYR_09039-PA
PPYR_09057-PA
PPYR_09316-PA
PPYR_09435-PA
PPYR_09491-PA
PPYR_09492-PA
PPYR_09630-PA
PPYR_09671-PA
PPYR_09823-PA
PPYR_09853-PA
PPYR_09941-PA
PPYR_10064-PA
PPYR_10111-PA
PPYR_10204-PA
PPYR_10223-PA
PPYR_10328-PA
PPYR_10606-PA
PPYR_10738-PA
PPYR_10879-PA
PPYR_10961-PA
PPYR_11031-PA
PPYR_11291-PA
PPYR_11311-PA
PPYR_11312-PA
PPYR_11621-PA
PPYR_11682-PA
PPYR_11683-PA
PPYR_11691-PA
PPYR_11755-PA
PPYR_11852-PA
PPYR_11874-PA
PPYR_11884-PA
PPYR_11937-PA
PPYR_12108-PA
PPYR_12191-PA
PPYR_12218-PA
PPYR_12238-PA
PPYR_12256-PA
PPYR_12274-PA
PPYR_12360-PA
PPYR_12387-PA
PPYR_12453-PA
PPYR_12454-PA
PPYR_12455-PA
PPYR_12541-PA
PPYR_12558-PA
PPYR_12575-PA
PPYR_12697-PA
PPYR_12843-PA
PPYR_12880-PA
PPYR_13147-PA
PPYR_13183-PA
PPYR_13293-PA
PPYR_13478-PA
PPYR_13588-PA
PPYR_13735-PA
PPYR_13740-PA
PPYR_13745-PA
PPYR_13815-PA
PPYR_13816-PA
PPYR_13817-PA
PPYR_13960-PA
PPYR_13993-PA
PPYR_14017-PA
PPYR_14031-PA
PPYR_14137-PA
PPYR_14192-PA
PPYR_14220-PA
PPYR_14226-PA
PPYR_14374-PA
PPYR_14434-PA
PPYR_14589-PA
PPYR_14638-PA
PPYR_14742-PA
PPYR_14835-PA
PPYR_14845-PA
PPYR_14855-PA
PPYR_14920-PA
PPYR_14939-PA
PPYR_14973-PA
PPYR_14984-PA
PPYR_15003-PA
PPYR_15028-PA
PPYR_15040-PA
PPYR_15075-PA
PPYR_15077-PA
PPYR_15097-PA
PPYR_15240-PA
PPYR_15256-PA
PPYR_15307-PA
PPYR_15313-PA
PPYR_15322-PA
PPYR_15526-PA
PPYR_15527-PA
PPYR_15533-PA
PPYR_15564-PA
PPYR_15571-PA
PPYR_15642-PA
PPYR_15643-PA
PPYR_15693-PA
PPYR_15705-PA
PPYR_15723-PA
PPYR_15724-PA
PPYR_15755-PA
tr|A0A139W8L7|A0A139W8L7_TRICA
tr|A0A139W8L8|A0A139W8L8_TRICA
tr|A0A139W8R6|A0A139W8R6_TRICA
tr|A0A139W8X8|A0A139W8X8_TRICA
tr|A0A139W8Y5|A0A139W8Y5_TRICA
tr|A0A139W9L9|A0A139W9L9_TRICA
tr|A0A139W9M6|A0A139W9M6_TRICA
tr|A0A139W9T3|A0A139W9T3_TRICA
tr|A0A139W9Y7|A0A139W9Y7_TRICA
tr|A0A139WA68|A0A139WA68_TRICA
tr|A0A139WAB6|A0A139WAB6_TRICA
tr|A0A139WAQ8|A0A139WAQ8_TRICA
tr|A0A139WBF7|A0A139WBF7_TRICA
tr|A0A139WBP4|A0A139WBP4_TRICA
tr|A0A139WBW1|A0A139WBW1_TRICA
tr|A0A139WBZ4|A0A139WBZ4_TRICA
tr|A0A139WC03|A0A139WC03_TRICA
tr|A0A139WC06|A0A139WC06_TRICA
tr|A0A139WC68|A0A139WC68_TRICA
tr|A0A139WCG9|A0A139WCG9_TRICA
tr|A0A139WD05|A0A139WD05_TRICA
tr|A0A139WDJ3|A0A139WDJ3_TRICA
tr|A0A139WDK6|A0A139WDK6_TRICA
tr|A0A139WDP0|A0A139WDP0_TRICA
tr|A0A139WDS5|A0A139WDS5_TRICA
tr|A0A139WE89|A0A139WE89_TRICA
tr|A0A139WEB6|A0A139WEB6_TRICA
tr|A0A139WEE7|A0A139WEE7_TRICA
tr|A0A139WEG4|A0A139WEG4_TRICA
tr|A0A139WEG7|A0A139WEG7_TRICA
tr|A0A139WEH0|A0A139WEH0_TRICA
tr|A0A139WEM2|A0A139WEM2_TRICA
tr|A0A139WEM5|A0A139WEM5_TRICA
tr|A0A139WFN7|A0A139WFN7_TRICA
tr|A0A139WFS0|A0A139WFS0_TRICA
tr|A0A139WFZ3|A0A139WFZ3_TRICA
tr|A0A139WG10|A0A139WG10_TRICA
tr|A0A139WG78|A0A139WG78_TRICA
tr|A0A139WGN3|A0A139WGN3_TRICA
tr|A0A139WJA1|A0A139WJA1_TRICA
tr|A0A139WJP9|A0A139WJP9_TRICA
tr|A0A139WJX3|A0A139WJX3_TRICA
tr|A0A139WK69|A0A139WK69_TRICA
tr|A0A139WKU3|A0A139WKU3_TRICA
tr|A0A139WL09|A0A139WL09_TRICA
tr|A0A139WL29|A0A139WL29_TRICA
tr|A0A139WL86|A0A139WL86_TRICA
tr|A0A139WLR0|A0A139WLR0_TRICA
tr|A0A139WMI1|A0A139WMI1_TRICA
tr|A0A139WMI8|A0A139WMI8_TRICA
tr|A0A139WNJ7|A0A139WNJ7_TRICA
tr|B8PUQ4|B8PUQ4_TRICA
tr|D1ZZS0|D1ZZS0_TRICA
tr|D1ZZY2|D1ZZY2_TRICA
tr|D2A088|D2A088_TRICA
tr|D2A0M0|D2A0M0_TRICA
tr|D2A0M8|D2A0M8_TRICA
tr|D2A201|D2A201_TRICA
tr|D2A241|D2A241_TRICA
tr|D2A2I7|D2A2I7_TRICA
tr|D2A395|D2A395_TRICA
tr|D2A3F9|D2A3F9_TRICA
tr|D2A3S4|D2A3S4_TRICA
tr|D2A4H6|D2A4H6_TRICA
tr|D2A4J5|D2A4J5_TRICA
tr|D2A4J9|D2A4J9_TRICA
tr|D2A4T1|D2A4T1_TRICA
tr|D2A501|D2A501_TRICA
tr|D2A533|D2A533_TRICA
tr|D2A536|D2A536_TRICA
tr|D2A5B8|D2A5B8_TRICA
tr|D2A5L9|D2A5L9_TRICA
tr|D2A6C1|D2A6C1_TRICA
tr|D2A6G6|D2A6G6_TRICA
tr|D2CFX6|D2CFX6_TRICA
tr|D2CFZ6|D2CFZ6_TRICA
tr|D2CG32|D2CG32_TRICA
tr|D2CG43|D2CG43_TRICA
tr|D2CG44|D2CG44_TRICA
tr|D6W8J2|D6W8J2_TRICA
tr|D6WA61|D6WA61_TRICA
tr|D6WAB4|D6WAB4_TRICA
tr|D6WAS5|D6WAS5_TRICA
tr|D6WAV5|D6WAV5_TRICA
tr|D6WB43|D6WB43_TRICA
tr|D6WCA9|D6WCA9_TRICA
tr|D6WCT8|D6WCT8_TRICA
tr|D6WD14|D6WD14_TRICA
tr|D6WDK7|D6WDK7_TRICA
tr|D6WDT5|D6WDT5_TRICA
tr|D6WE89|D6WE89_TRICA
tr|D6WEY7|D6WEY7_TRICA
tr|D6WF70|D6WF70_TRICA
tr|D6WF98|D6WF98_TRICA
tr|D6WFC1|D6WFC1_TRICA
tr|D6WFC2|D6WFC2_TRICA
tr|D6WFC3|D6WFC3_TRICA
tr|D6WFK7|D6WFK7_TRICA
tr|D6WFP8|D6WFP8_TRICA
tr|D6WGL7|D6WGL7_TRICA
tr|D6WH37|D6WH37_TRICA
tr|D6WHD4|D6WHD4_TRICA
tr|D6WHP6|D6WHP6_TRICA
tr|D6WHZ2|D6WHZ2_TRICA
tr|D6WI11|D6WI11_TRICA
tr|D6WIE2|D6WIE2_TRICA
tr|D6WII1|D6WII1_TRICA
tr|D6WK84|D6WK84_TRICA
tr|D6WKI1|D6WKI1_TRICA
tr|D6WKU4|D6WKU4_TRICA
tr|D6WLR2|D6WLR2_TRICA
tr|D6WMJ4|D6WMJ4_TRICA
tr|D6WN48|D6WN48_TRICA
tr|D6WN75|D6WN75_TRICA
tr|D6WNL1|D6WNL1_TRICA
tr|D6WNN6|D6WNN6_TRICA
tr|D6WP48|D6WP48_TRICA
tr|D6WPB8|D6WPB8_TRICA
tr|D6WPI0|D6WPI0_TRICA
tr|D6WPS1|D6WPS1_TRICA
tr|D6WPU7|D6WPU7_TRICA
tr|D6WQN1|D6WQN1_TRICA
tr|D6WQZ2|D6WQZ2_TRICA
tr|D6WRA8|D6WRA8_TRICA
tr|D6WRJ8|D6WRJ8_TRICA
tr|D6WS09|D6WS09_TRICA
tr|D6WSJ6|D6WSJ6_TRICA
tr|D6WSK7|D6WSK7_TRICA
tr|D6WTW4|D6WTW4_TRICA
tr|D6WUI2|D6WUI2_TRICA
tr|D6WUN4|D6WUN4_TRICA
tr|D6WVR6|D6WVR6_TRICA
tr|D6WVS7|D6WVS7_TRICA
tr|D6WW18|D6WW18_TRICA
tr|D6WWJ8|D6WWJ8_TRICA
tr|D6WWY3|D6WWY3_TRICA
tr|D6WX80|D6WX80_TRICA
tr|D6WXA0|D6WXA0_TRICA
tr|D6WXG0|D6WXG0_TRICA
tr|D6WXS8|D6WXS8_TRICA
tr|D6WY21|D6WY21_TRICA
tr|D6WYK9|D6WYK9_TRICA
tr|D6WZ00|D6WZ00_TRICA
tr|D6WZC8|D6WZC8_TRICA
tr|D6WZK0|D6WZK0_TRICA
tr|D6WZQ3|D6WZQ3_TRICA
tr|D6WZQ4|D6WZQ4_TRICA
tr|D6X0C1|D6X0C1_TRICA
tr|D6X0C3|D6X0C3_TRICA
tr|D6X0H3|D6X0H3_TRICA
tr|D6X0P0|D6X0P0_TRICA
tr|D6X0Z0|D6X0Z0_TRICA
tr|D6X1D3|D6X1D3_TRICA
tr|D6X1F2|D6X1F2_TRICA
tr|D6X1X7|D6X1X7_TRICA
tr|D6X2A9|D6X2A9_TRICA
tr|D6X3J8|D6X3J8_TRICA
tr|D6X3U3|D6X3U3_TRICA
tr|D6X405|D6X405_TRICA
tr|D6X439|D6X439_TRICA
tr|D7EI12|D7EI12_TRICA
tr|D7EIH9|D7EIH9_TRICA
tr|D7EJK6|D7EJK6_TRICA
tr|D7EJU2|D7EJU2_TRICA
tr|D7EJY4|D7EJY4_TRICA
tr|D7EK05|D7EK05_TRICA
tr|D7EKF0|D7EKF0_TRICA
tr|D7EKG4|D7EKG4_TRICA
tr|D7EKH6|D7EKH6_TRICA
tr|D7EKH8|D7EKH8_TRICA
tr|D7EKI9|D7EKI9_TRICA
tr|D7EKJ4|D7EKJ4_TRICA
tr|D7EL66|D7EL66_TRICA
tr|D7ELD7|D7ELD7_TRICA
tr|D7ELG6|D7ELG6_TRICA
tr|D7ELM2|D7ELM2_TRICA
tr|D7EM12|D7EM12_TRICA
tr|D7GXH3|D7GXH3_TRICA
tr|D7GXP2|D7GXP2_TRICA
tr|D7GXP7|D7GXP7_TRICA
tr|D7GXQ3|D7GXQ3_TRICA
tr|D7GXT4|D7GXT4_TRICA
tr|D7GXW5|D7GXW5_TRICA
tr|D7GXW6|D7GXW6_TRICA
tr|D7GY05|D7GY05_TRICA
tr|D7GY28|D7GY28_TRICA
