# Supplementary material for: Firefly genomes illuminate parallel origins of bioluminescence in beetles
Source: eLife. 2018 Oct 16;7:e36495. doi: 10.7554/eLife.36495 (PMC6191289; doi:10.7554/eLife.36495)
Supplement: Figure 2—source data 1. [file elife-36495-fig2-data1.zip › 5_way/[A._lateralis]_and_[I._luminosus]_and_[T._castaneum]_OGs.txt]

OG0000044
OG0000067
OG0000089
OG0000092
OG0000103
OG0000137
OG0000211
OG0000228
OG0000243
OG0000257
OG0000296
OG0000327
OG0000344
OG0000390
OG0000439
OG0000447
OG0000595
OG0000620
OG0000884
OG0000895
OG0000947
OG0000975
OG0001014
OG0001102
OG0001244
OG0001304
OG0001405
OG0001457
OG0001462
OG0001546
OG0001719
OG0001931
OG0001938
OG0001953
OG0002076
OG0002304
OG0002442
OG0003067
OG0003253
OG0003325
OG0004583
OG0004732
OG0005373
OG0005400
OG0005729
OG0006176
OG0006554
OG0006827
OG0006917
OG0007518
OG0007719
OG0007744
OG0007855
OG0007868
OG0007944
OG0007950
OG0007964
OG0008199
OG0008202
OG0008304
OG0008330
OG0008376
OG0008425
OG0008477
OG0008503
OG0008546
OG0008568
OG0008575
OG0008606
OG0008637
OG0008786
OG0008973
OG0009413
OG0009415
OG0009416
OG0009425
OG0009439
OG0009450
OG0009460
OG0009463
OG0009468
OG0009476
OG0009479
OG0009488
OG0009494
OG0009497
OG0009498
OG0009500
OG0009501
OG0009512
OG0009522
OG0009524
OG0009525
OG0009529
OG0009537
OG0009540
OG0009548
OG0009549
OG0009555
OG0009570
OG0009576
OG0009578
OG0009583
OG0009585
OG0009594
OG0009605
OG0009606
OG0009616
OG0009618
OG0009623
OG0009631
OG0009648
OG0009654
OG0009658
OG0009659
OG0009660
OG0009668
OG0009674
OG0009677
OG0009680
OG0009683
OG0009686
OG0009693
OG0009694
OG0009697
OG0009700
OG0009702
OG0009706
OG0009712
OG0009716
OG0009719
OG0009720
OG0009725
OG0009727
OG0009737
OG0009739
OG0009740
OG0009743
OG0009744
OG0009748
OG0009760
OG0009772
OG0009775
OG0009776
OG0009778
OG0009781
OG0009783
OG0009786
OG0009789
OG0009794
OG0009816
OG0009820
OG0009825
OG0009827
OG0009829
OG0009831
OG0009840
OG0009859
OG0009865
OG0009873
OG0009874
OG0009880
OG0009884
OG0009885
OG0009888
OG0009889
OG0009892
OG0009894
OG0009895
OG0009896
OG0009901
OG0009913
OG0009922
OG0009923
OG0009926
OG0009929
