# Supplementary material for: Firefly genomes illuminate parallel origins of bioluminescence in beetles
Source: eLife. 2018 Oct 16;7:e36495. doi: 10.7554/eLife.36495 (PMC6191289; doi:10.7554/eLife.36495)
Supplement: Figure 2—source data 1. [file elife-36495-fig2-data1.zip › 5_way/[P._pyralis]_and_[T._castaneum]_and_[D._melanogaster]_genes.txt]

PPYR_00856-PA
PPYR_01175-PA
PPYR_01183-PA
PPYR_01281-PA
PPYR_01611-PA
PPYR_01618-PA
PPYR_02008-PA
PPYR_02440-PA
PPYR_02848-PA
PPYR_03085-PA
PPYR_03297-PA
PPYR_03460-PA
PPYR_03461-PA
PPYR_03523-PA
PPYR_03574-PA
PPYR_03575-PA
PPYR_03588-PA
PPYR_03962-PA
PPYR_03967-PA
PPYR_03969-PA
PPYR_03976-PA
PPYR_03978-PA
PPYR_03980-PA
PPYR_04377-PA
PPYR_04574-PA
PPYR_04601-PA
PPYR_05076-PA
PPYR_05078-PA
PPYR_05833-PA
PPYR_06419-PA
PPYR_06705-PA
PPYR_07400-PA
PPYR_07913-PA
PPYR_08859-PA
PPYR_08922-PA
PPYR_09722-PA
PPYR_10203-PA
PPYR_10941-PA
PPYR_11350-PA
PPYR_11605-PA
PPYR_11800-PA
PPYR_12262-PA
PPYR_12399-PA
PPYR_12846-PA
PPYR_12853-PA
PPYR_13292-PA
PPYR_13834-PA
PPYR_14755-PA
PPYR_15140-PA
PPYR_15144-PA
PPYR_15503-PA
PPYR_15606-PA
PPYR_15652-PA
PPYR_15776-PA
tr|A0A139W9I4|A0A139W9I4_TRICA
tr|A0A139W9W1|A0A139W9W1_TRICA
tr|A0A139WB65|A0A139WB65_TRICA
tr|A0A139WBV9|A0A139WBV9_TRICA
tr|A0A139WCR5|A0A139WCR5_TRICA
tr|A0A139WCV0|A0A139WCV0_TRICA
tr|A0A139WE78|A0A139WE78_TRICA
tr|A0A139WF00|A0A139WF00_TRICA
tr|A0A139WFU2|A0A139WFU2_TRICA
tr|A0A139WGT4|A0A139WGT4_TRICA
tr|A0A139WII6|A0A139WII6_TRICA
tr|A0A139WL98|A0A139WL98_TRICA
tr|A0A139WLT0|A0A139WLT0_TRICA
tr|A0A139WMV0|A0A139WMV0_TRICA
tr|D1ZZG9|D1ZZG9_TRICA
tr|D2A0E3|D2A0E3_TRICA
tr|D2A394|D2A394_TRICA
tr|D2A3M7|D2A3M7_TRICA
tr|D2A4A7|D2A4A7_TRICA
tr|D2A5K8|D2A5K8_TRICA
tr|D6W6P9|D6W6P9_TRICA
tr|D6WA25|D6WA25_TRICA
tr|D6WA42|D6WA42_TRICA
tr|D6WCG7|D6WCG7_TRICA
tr|D6WCN3|D6WCN3_TRICA
tr|D6WD48|D6WD48_TRICA
tr|D6WE43|D6WE43_TRICA
tr|D6WF97|D6WF97_TRICA
tr|D6WKE1|D6WKE1_TRICA
tr|D6WKS7|D6WKS7_TRICA
tr|D6WM95|D6WM95_TRICA
tr|D6WPA1|D6WPA1_TRICA
tr|D6WPU2|D6WPU2_TRICA
tr|D6WQP2|D6WQP2_TRICA
tr|D6WQY4|D6WQY4_TRICA
tr|D6WR08|D6WR08_TRICA
tr|D6WRB6|D6WRB6_TRICA
tr|D6WRY1|D6WRY1_TRICA
tr|D6WSR1|D6WSR1_TRICA
tr|D6WV53|D6WV53_TRICA
tr|D6WV55|D6WV55_TRICA
tr|D6WV56|D6WV56_TRICA
tr|D6WV60|D6WV60_TRICA
tr|D6WV61|D6WV61_TRICA
tr|D6WX59|D6WX59_TRICA
tr|D6WYH3|D6WYH3_TRICA
tr|D6WYQ4|D6WYQ4_TRICA
tr|D6WYV5|D6WYV5_TRICA
tr|D6WZ39|D6WZ39_TRICA
tr|D6X1P6|D6X1P6_TRICA
tr|D6X2B0|D6X2B0_TRICA
tr|D6X2J3|D6X2J3_TRICA
tr|D7GXP9|D7GXP9_TRICA
tr|D7GYI5|D7GYI5_TRICA
