# Supplementary material for: Firefly genomes illuminate parallel origins of bioluminescence in beetles
Source: eLife. 2018 Oct 16;7:e36495. doi: 10.7554/eLife.36495 (PMC6191289; doi:10.7554/eLife.36495)
Supplement: Figure 2—source data 1. [file elife-36495-fig2-data1.zip › 5_way/[I._luminosus]_and_[D._melanogaster]_OGs.txt]

OG0007587
OG0007620
OG0007627
OG0009198
OG0009996
OG0009998
OG0010002
OG0010102
OG0010112
OG0010706
OG0010711
OG0010745
OG0010780
OG0010803
OG0010832
OG0010833
OG0010843
OG0010871
OG0010901
OG0010910
OG0010927
