# Supplementary material for: Firefly genomes illuminate parallel origins of bioluminescence in beetles
Source: eLife. 2018 Oct 16;7:e36495. doi: 10.7554/eLife.36495 (PMC6191289; doi:10.7554/eLife.36495)
Supplement: Figure 2—source data 1. [file elife-36495-fig2-data1.zip › 5_way/[A._lateralis]_and_[D._melanogaster]_genes.txt]

AQULA_003051-PA
AQULA_003121-PA
AQULA_006414-PA
AQULA_008760-PA
AQULA_010523-PA
AQULA_010795-PA
AQULA_011528-PA
AQULA_012331-PA
AQULA_012462-PA
