# Supplementary material for: Firefly genomes illuminate parallel origins of bioluminescence in beetles
Source: eLife. 2018 Oct 16;7:e36495. doi: 10.7554/eLife.36495 (PMC6191289; doi:10.7554/eLife.36495)
Supplement: Figure 2—source data 1. [file elife-36495-fig2-data1.zip › 5_way/[P._pyralis]_and_[I._luminosus]_OGs.txt]

OG0000110
OG0000311
OG0000376
OG0000485
OG0000488
OG0000491
OG0000662
OG0000667
OG0000806
OG0000809
OG0000815
OG0000818
OG0001007
OG0001253
OG0001786
OG0001791
OG0001793
OG0003259
OG0003287
OG0003293
OG0007562
OG0007589
OG0007592
OG0007595
OG0007596
OG0007615
OG0007617
OG0007621
OG0007622
OG0007624
OG0007626
OG0007629
OG0007631
OG0007644
OG0007656
OG0009116
OG0009119
OG0009123
OG0009135
OG0009155
OG0009161
OG0009196
OG0009211
OG0009243
OG0009254
OG0009258
OG0009259
OG0009261
OG0009932
OG0009933
OG0009945
OG0009948
OG0009952
OG0009972
OG0009990
OG0009993
OG0010008
OG0010034
OG0010037
OG0010040
OG0010045
OG0010051
OG0010060
OG0010063
OG0010066
OG0010080
OG0010081
OG0010082
OG0010083
OG0010086
OG0010087
OG0010089
OG0010092
OG0010093
OG0010104
OG0010105
OG0010111
OG0010131
OG0010138
OG0010183
OG0010700
OG0010703
OG0010705
OG0010708
OG0010713
OG0010715
OG0010721
OG0010722
OG0010723
OG0010725
OG0010728
OG0010731
OG0010732
OG0010734
OG0010740
OG0010741
OG0010742
OG0010743
OG0010746
OG0010750
OG0010751
OG0010755
OG0010756
OG0010757
OG0010758
OG0010759
OG0010761
OG0010765
OG0010767
OG0010770
OG0010772
OG0010773
OG0010775
OG0010781
OG0010784
OG0010785
OG0010786
OG0010793
OG0010797
OG0010801
OG0010802
OG0010804
OG0010805
OG0010806
OG0010807
OG0010813
OG0010814
OG0010816
OG0010817
OG0010818
OG0010825
OG0010826
OG0010831
OG0010834
OG0010837
OG0010838
OG0010839
OG0010840
OG0010841
OG0010842
OG0010844
OG0010846
OG0010847
OG0010848
OG0010852
OG0010853
OG0010856
OG0010857
OG0010859
OG0010860
OG0010861
OG0010862
OG0010863
OG0010864
OG0010865
OG0010866
OG0010873
OG0010874
OG0010875
OG0010876
OG0010879
OG0010883
OG0010884
OG0010888
OG0010892
OG0010893
OG0010896
OG0010899
OG0010903
OG0010904
OG0010907
OG0010916
OG0010917
OG0010920
OG0010922
OG0010925
OG0010929
