# Supplementary material for: Firefly genomes illuminate parallel origins of bioluminescence in beetles
Source: eLife. 2018 Oct 16;7:e36495. doi: 10.7554/eLife.36495 (PMC6191289; doi:10.7554/eLife.36495)
Supplement: Figure 2—source data 1. [file elife-36495-fig2-data1.zip › 5_way/[I._luminosus]_and_[T._castaneum]_and_[D._melanogaster]_genes.txt]

ILUMI_00636-PA
ILUMI_00643-PA
ILUMI_01131-PA
ILUMI_01341-PA
ILUMI_01665-PA
ILUMI_01667-PA
ILUMI_02314-PA
ILUMI_02317-PA
ILUMI_02340-PA
ILUMI_02722-PA
ILUMI_02763-PA
ILUMI_02807-PA
ILUMI_02808-PA
ILUMI_02809-PA
ILUMI_02810-PA
ILUMI_02811-PA
ILUMI_02875-PA
ILUMI_03224-PA
ILUMI_03238-PA
ILUMI_03606-PA
ILUMI_03635-PA
ILUMI_03675-PA
ILUMI_03765-PA
ILUMI_04198-PA
ILUMI_04213-PA
ILUMI_04457-PA
ILUMI_04812-PA
ILUMI_04908-PA
ILUMI_04917-PA
ILUMI_04954-PA
ILUMI_05118-PA
ILUMI_05347-PA
ILUMI_05377-PA
ILUMI_05774-PA
ILUMI_05834-PA
ILUMI_05835-PA
ILUMI_05853-PA
ILUMI_05854-PA
ILUMI_06014-PA
ILUMI_06318-PA
ILUMI_06517-PA
ILUMI_06519-PA
ILUMI_06734-PA
ILUMI_06807-PA
ILUMI_07202-PA
ILUMI_07297-PA
ILUMI_07318-PA
ILUMI_07407-PA
ILUMI_07744-PA
ILUMI_07806-PA
ILUMI_07807-PA
ILUMI_07956-PA
ILUMI_08213-PA
ILUMI_08434-PA
ILUMI_08657-PA
ILUMI_08658-PA
ILUMI_08659-PA
ILUMI_08720-PA
ILUMI_08745-PA
ILUMI_08755-PA
ILUMI_08760-PA
ILUMI_08836-PA
ILUMI_08838-PA
ILUMI_08925-PA
ILUMI_08992-PA
ILUMI_09172-PA
ILUMI_09338-PA
ILUMI_09358-PA
ILUMI_09366-PA
ILUMI_09401-PA
ILUMI_09402-PA
ILUMI_09469-PA
ILUMI_09635-PA
ILUMI_09667-PA
ILUMI_09818-PA
ILUMI_09850-PA
ILUMI_09915-PA
ILUMI_10126-PA
ILUMI_10188-PA
ILUMI_10507-PA
ILUMI_10515-PA
ILUMI_10641-PA
ILUMI_10754-PA
ILUMI_11618-PA
ILUMI_11668-PA
ILUMI_11732-PA
ILUMI_11743-PA
ILUMI_11981-PA
ILUMI_11982-PA
ILUMI_11983-PA
ILUMI_12276-PA
ILUMI_12367-PA
ILUMI_12624-PA
ILUMI_12751-PA
ILUMI_12882-PA
ILUMI_12950-PA
ILUMI_12977-PA
ILUMI_13029-PA
ILUMI_13180-PA
ILUMI_13223-PA
ILUMI_13765-PA
ILUMI_14293-PA
ILUMI_14709-PA
ILUMI_15417-PA
ILUMI_15846-PA
ILUMI_15986-PA
ILUMI_16316-PA
ILUMI_16410-PA
ILUMI_16448-PA
ILUMI_17049-PA
ILUMI_17167-PA
ILUMI_17428-PA
ILUMI_17470-PA
ILUMI_17694-PA
ILUMI_18082-PA
ILUMI_18204-PA
ILUMI_18727-PA
ILUMI_18870-PA
ILUMI_18892-PA
ILUMI_19153-PA
ILUMI_19206-PA
ILUMI_19786-PA
ILUMI_19847-PA
ILUMI_19911-PA
ILUMI_19924-PA
ILUMI_19947-PA
ILUMI_19967-PA
ILUMI_20505-PA
ILUMI_20559-PA
ILUMI_20560-PA
ILUMI_20655-PA
ILUMI_20761-PA
ILUMI_20783-PA
ILUMI_20787-PA
ILUMI_20788-PA
ILUMI_20943-PA
ILUMI_21274-PA
ILUMI_21396-PA
ILUMI_21479-PA
ILUMI_21564-PA
ILUMI_21596-PA
ILUMI_21968-PA
ILUMI_22005-PA
ILUMI_22148-PA
ILUMI_22185-PA
ILUMI_22202-PA
ILUMI_22366-PA
ILUMI_22682-PA
ILUMI_22734-PA
ILUMI_22826-PA
ILUMI_22937-PA
ILUMI_23072-PA
ILUMI_23277-PA
ILUMI_23329-PA
ILUMI_23357-PA
ILUMI_23418-PA
ILUMI_23660-PA
ILUMI_23795-PA
ILUMI_23851-PA
ILUMI_23912-PA
ILUMI_24035-PA
ILUMI_24082-PA
ILUMI_24234-PA
ILUMI_24490-PA
ILUMI_24790-PA
ILUMI_24926-PA
ILUMI_25040-PA
ILUMI_25187-PA
ILUMI_25285-PA
ILUMI_25345-PA
ILUMI_25386-PA
ILUMI_25402-PA
ILUMI_25420-PA
ILUMI_25425-PA
ILUMI_25691-PA
ILUMI_25725-PA
ILUMI_25742-PA
ILUMI_25821-PA
ILUMI_25837-PA
ILUMI_25984-PA
ILUMI_26001-PA
ILUMI_26002-PA
ILUMI_26012-PA
ILUMI_26115-PA
ILUMI_26163-PA
ILUMI_26239-PA
ILUMI_26309-PA
ILUMI_26310-PA
ILUMI_26311-PA
ILUMI_26314-PA
ILUMI_26317-PA
ILUMI_26318-PA
ILUMI_26320-PA
ILUMI_26398-PA
ILUMI_26545-PA
ILUMI_26666-PA
ILUMI_26949-PA
ILUMI_26995-PA
ILUMI_27036-PA
ILUMI_27138-PA
ILUMI_27248-PA
ILUMI_27395-PA
tr|A0A139W8N2|A0A139W8N2_TRICA
tr|A0A139W9J2|A0A139W9J2_TRICA
tr|A0A139W9Z0|A0A139W9Z0_TRICA
tr|A0A139W9Z3|A0A139W9Z3_TRICA
tr|A0A139WAP6|A0A139WAP6_TRICA
tr|A0A139WAU1|A0A139WAU1_TRICA
tr|A0A139WAX9|A0A139WAX9_TRICA
tr|A0A139WB28|A0A139WB28_TRICA
tr|A0A139WBB5|A0A139WBB5_TRICA
tr|A0A139WCZ4|A0A139WCZ4_TRICA
tr|A0A139WDP6|A0A139WDP6_TRICA
tr|A0A139WDT4|A0A139WDT4_TRICA
tr|A0A139WEF0|A0A139WEF0_TRICA
tr|A0A139WEG6|A0A139WEG6_TRICA
tr|A0A139WEK5|A0A139WEK5_TRICA
tr|A0A139WEX3|A0A139WEX3_TRICA
tr|A0A139WF13|A0A139WF13_TRICA
tr|A0A139WF81|A0A139WF81_TRICA
tr|A0A139WFA6|A0A139WFA6_TRICA
tr|A0A139WGT9|A0A139WGT9_TRICA
tr|A0A139WI57|A0A139WI57_TRICA
tr|A0A139WIC3|A0A139WIC3_TRICA
tr|A0A139WIE4|A0A139WIE4_TRICA
tr|A0A139WJ78|A0A139WJ78_TRICA
tr|A0A139WJD6|A0A139WJD6_TRICA
tr|A0A139WJS0|A0A139WJS0_TRICA
tr|A0A139WJS7|A0A139WJS7_TRICA
tr|A0A139WK11|A0A139WK11_TRICA
tr|A0A139WKA4|A0A139WKA4_TRICA
tr|A0A139WKP3|A0A139WKP3_TRICA
tr|A0A139WLF0|A0A139WLF0_TRICA
tr|A0A139WLR3|A0A139WLR3_TRICA
tr|A0A139WLT4|A0A139WLT4_TRICA
tr|A0A139WM55|A0A139WM55_TRICA
tr|A0A139WMM6|A0A139WMM6_TRICA
tr|A0A139WN10|A0A139WN10_TRICA
tr|A0A139WN41|A0A139WN41_TRICA
tr|A0A139WNS7|A0A139WNS7_TRICA
tr|A0A139WPU7|A0A139WPU7_TRICA
tr|D0R8R1|D0R8R1_TRICA
tr|D1LZK9|D1LZK9_TRICA
tr|D1ZZC2|D1ZZC2_TRICA
tr|D2A0A9|D2A0A9_TRICA
tr|D2A0Z0|D2A0Z0_TRICA
tr|D2A1H4|D2A1H4_TRICA
tr|D2A1Q4|D2A1Q4_TRICA
tr|D2A1Y7|D2A1Y7_TRICA
tr|D2A2D6|D2A2D6_TRICA
tr|D2A3N0|D2A3N0_TRICA
tr|D2A440|D2A440_TRICA
tr|D2A4Q9|D2A4Q9_TRICA
tr|D2A4R2|D2A4R2_TRICA
tr|D2A5I4|D2A5I4_TRICA
tr|D2A5Z1|D2A5Z1_TRICA
tr|D2A5Z6|D2A5Z6_TRICA
tr|D2A5Z7|D2A5Z7_TRICA
tr|D2EE66|D2EE66_TRICA
tr|D6W680|D6W680_TRICA
tr|D6W6A6|D6W6A6_TRICA
tr|D6W6E7|D6W6E7_TRICA
tr|D6W6H9|D6W6H9_TRICA
tr|D6W6L9|D6W6L9_TRICA
tr|D6W778|D6W778_TRICA
tr|D6W7D3|D6W7D3_TRICA
tr|D6W7U6|D6W7U6_TRICA
tr|D6W7W7|D6W7W7_TRICA
tr|D6W8A2|D6W8A2_TRICA
tr|D6W8Z1|D6W8Z1_TRICA
tr|D6W987|D6W987_TRICA
tr|D6W9D1|D6W9D1_TRICA
tr|D6W9E0|D6W9E0_TRICA
tr|D6W9I2|D6W9I2_TRICA
tr|D6W9J5|D6W9J5_TRICA
tr|D6WA46|D6WA46_TRICA
tr|D6WA71|D6WA71_TRICA
tr|D6WAA1|D6WAA1_TRICA
tr|D6WAC2|D6WAC2_TRICA
tr|D6WB32|D6WB32_TRICA
tr|D6WBR3|D6WBR3_TRICA
tr|D6WBS3|D6WBS3_TRICA
tr|D6WCQ6|D6WCQ6_TRICA
tr|D6WD21|D6WD21_TRICA
tr|D6WDF8|D6WDF8_TRICA
tr|D6WDN5|D6WDN5_TRICA
tr|D6WDT8|D6WDT8_TRICA
tr|D6WDY8|D6WDY8_TRICA
tr|D6WEG1|D6WEG1_TRICA
tr|D6WEM7|D6WEM7_TRICA
tr|D6WEY2|D6WEY2_TRICA
tr|D6WFR1|D6WFR1_TRICA
tr|D6WGD6|D6WGD6_TRICA
tr|D6WGV5|D6WGV5_TRICA
tr|D6WH11|D6WH11_TRICA
tr|D6WHW0|D6WHW0_TRICA
tr|D6WI29|D6WI29_TRICA
tr|D6WI33|D6WI33_TRICA
tr|D6WIZ3|D6WIZ3_TRICA
tr|D6WJK0|D6WJK0_TRICA
tr|D6WJL9|D6WJL9_TRICA
tr|D6WJY3|D6WJY3_TRICA
tr|D6WK24|D6WK24_TRICA
tr|D6WK25|D6WK25_TRICA
tr|D6WK26|D6WK26_TRICA
tr|D6WK27|D6WK27_TRICA
tr|D6WK28|D6WK28_TRICA
tr|D6WK67|D6WK67_TRICA
tr|D6WK91|D6WK91_TRICA
tr|D6WKA2|D6WKA2_TRICA
tr|D6WKF2|D6WKF2_TRICA
tr|D6WKP9|D6WKP9_TRICA
tr|D6WKR4|D6WKR4_TRICA
tr|D6WKZ9|D6WKZ9_TRICA
tr|D6WLC0|D6WLC0_TRICA
tr|D6WLZ4|D6WLZ4_TRICA
tr|D6WM24|D6WM24_TRICA
tr|D6WMD6|D6WMD6_TRICA
tr|D6WML7|D6WML7_TRICA
tr|D6WNM3|D6WNM3_TRICA
tr|D6WNX4|D6WNX4_TRICA
tr|D6WP99|D6WP99_TRICA
tr|D6WQ48|D6WQ48_TRICA
tr|D6WQ53|D6WQ53_TRICA
tr|D6WQ63|D6WQ63_TRICA
tr|D6WR54|D6WR54_TRICA
tr|D6WRM6|D6WRM6_TRICA
tr|D6WT84|D6WT84_TRICA
tr|D6WT85|D6WT85_TRICA
tr|D6WTE8|D6WTE8_TRICA
tr|D6WUI9|D6WUI9_TRICA
tr|D6WUN6|D6WUN6_TRICA
tr|D6WV02|D6WV02_TRICA
tr|D6WV69|D6WV69_TRICA
tr|D6WVA8|D6WVA8_TRICA
tr|D6WVI4|D6WVI4_TRICA
tr|D6WVN3|D6WVN3_TRICA
tr|D6WVV8|D6WVV8_TRICA
tr|D6WW93|D6WW93_TRICA
tr|D6WWE1|D6WWE1_TRICA
tr|D6WX44|D6WX44_TRICA
tr|D6WXD5|D6WXD5_TRICA
tr|D6WXL0|D6WXL0_TRICA
tr|D6WXL6|D6WXL6_TRICA
tr|D6WYE7|D6WYE7_TRICA
tr|D6WYL3|D6WYL3_TRICA
tr|D6WZ31|D6WZ31_TRICA
tr|D6WZ84|D6WZ84_TRICA
tr|D6X058|D6X058_TRICA
tr|D6X0G5|D6X0G5_TRICA
tr|D6X0P2|D6X0P2_TRICA
tr|D6X0W6|D6X0W6_TRICA
tr|D6X1E1|D6X1E1_TRICA
tr|D6X1H7|D6X1H7_TRICA
tr|D6X1J1|D6X1J1_TRICA
tr|D6X1W6|D6X1W6_TRICA
tr|D6X205|D6X205_TRICA
tr|D6X268|D6X268_TRICA
tr|D6X2G2|D6X2G2_TRICA
tr|D6X2M6|D6X2M6_TRICA
tr|D6X333|D6X333_TRICA
tr|D6X3H4|D6X3H4_TRICA
tr|D6X3H7|D6X3H7_TRICA
tr|D6X441|D6X441_TRICA
tr|D6X4F5|D6X4F5_TRICA
tr|D6X4R9|D6X4R9_TRICA
tr|D7EHQ3|D7EHQ3_TRICA
tr|D7EIT8|D7EIT8_TRICA
tr|D7EKT2|D7EKT2_TRICA
tr|D7ELK1|D7ELK1_TRICA
tr|Q94R78|Q94R78_TRICA
