# Supplementary material for: Firefly genomes illuminate parallel origins of bioluminescence in beetles
Source: eLife. 2018 Oct 16;7:e36495. doi: 10.7554/eLife.36495 (PMC6191289; doi:10.7554/eLife.36495)
Supplement: Figure 2—source data 1. [file elife-36495-fig2-data1.zip › 5_way/[P._pyralis]_and_[A._lateralis]_OGs.txt]

OG0000298
OG0000336
OG0000512
OG0000550
OG0000592
OG0000600
OG0000607
OG0000629
OG0000673
OG0000685
OG0000800
OG0000865
OG0000883
OG0001062
OG0001071
OG0001292
OG0001353
OG0001364
OG0001451
OG0001620
OG0001988
OG0002209
OG0002504
OG0002520
OG0002697
OG0002867
OG0002918
OG0002973
OG0003365
OG0003517
OG0004065
OG0004093
OG0004320
OG0004386
OG0004436
OG0004500
OG0004724
OG0004896
OG0004903
OG0005419
OG0005962
OG0006037
OG0006137
OG0007326
OG0007757
OG0007771
OG0007891
OG0007896
OG0007947
OG0008052
OG0008072
OG0008088
OG0008107
OG0008108
OG0008122
OG0008135
OG0008178
OG0008267
OG0008388
OG0008401
OG0008528
OG0008545
OG0008837
OG0008838
OG0008850
OG0008873
OG0008885
OG0008910
OG0009024
OG0009056
OG0009063
OG0009411
OG0009412
OG0009417
OG0009426
OG0009430
OG0009433
OG0009458
OG0009459
OG0009461
OG0009465
OG0009474
OG0009475
OG0009492
OG0009504
OG0009506
OG0009507
OG0009515
OG0009516
OG0009519
OG0009539
OG0009542
OG0009553
OG0009559
OG0009563
OG0009565
OG0009587
OG0009591
OG0009617
OG0009625
OG0009627
OG0009636
OG0009641
OG0009666
OG0009670
OG0009682
OG0009713
OG0009722
OG0009733
OG0009741
OG0009771
OG0009812
OG0009850
OG0009855
OG0009863
OG0009864
OG0009869
OG0009872
OG0009881
OG0009920
OG0010272
OG0010274
OG0010275
OG0010276
OG0010277
OG0010281
OG0010283
OG0010287
OG0010294
OG0010296
OG0010297
OG0010303
OG0010305
OG0010307
OG0010316
OG0010317
OG0010318
OG0010323
OG0010326
OG0010330
OG0010334
OG0010337
OG0010338
OG0010342
OG0010346
OG0010348
OG0010351
OG0010354
OG0010356
OG0010358
OG0010359
OG0010365
OG0010366
OG0010368
OG0010371
OG0010372
OG0010373
OG0010375
OG0010379
OG0010381
OG0010382
OG0010383
OG0010384
OG0010385
OG0010390
OG0010394
OG0010397
OG0010400
OG0010402
OG0010403
OG0010404
OG0010405
OG0010413
OG0010415
OG0010417
OG0010418
OG0010419
OG0010420
OG0010423
OG0010428
OG0010431
OG0010434
OG0010435
OG0010436
OG0010438
OG0010441
OG0010444
OG0010447
OG0010449
OG0010452
OG0010454
OG0010459
OG0010464
OG0010466
OG0010467
OG0010472
OG0010481
OG0010483
OG0010484
OG0010486
OG0010488
OG0010491
OG0010493
OG0010495
OG0010496
OG0010498
OG0010499
OG0010501
OG0010503
OG0010504
OG0010506
OG0010508
OG0010516
OG0010517
OG0010520
OG0010521
OG0010523
OG0010524
OG0010526
OG0010527
OG0010529
OG0010530
OG0010531
OG0010534
OG0010536
OG0010538
OG0010543
OG0010544
OG0010549
OG0010552
OG0010553
OG0010555
OG0010558
OG0010567
OG0010575
OG0010576
OG0010577
OG0010579
OG0010580
OG0010581
OG0010583
OG0010585
OG0010586
OG0010589
OG0010592
OG0010593
OG0010601
OG0010608
OG0010611
OG0010616
OG0010617
OG0010620
OG0010621
OG0010622
OG0010624
OG0010627
OG0010630
OG0010631
OG0010633
OG0010634
OG0010636
OG0010641
OG0010646
OG0010647
OG0010648
OG0010649
OG0010651
OG0010653
OG0010656
OG0010661
OG0010662
OG0010663
OG0010665
OG0010667
OG0010670
OG0010674
OG0010676
OG0010678
OG0010679
OG0010680
OG0010682
OG0010685
OG0010686
OG0010688
OG0010689
OG0010692
OG0010693
OG0010694
OG0010695
OG0010696
