# Supplementary material for: Firefly genomes illuminate parallel origins of bioluminescence in beetles
Source: eLife. 2018 Oct 16;7:e36495. doi: 10.7554/eLife.36495 (PMC6191289; doi:10.7554/eLife.36495)
Supplement: Figure 2—source data 1. [file elife-36495-fig2-data1.zip › 5_way/[P._pyralis]_and_[A._lateralis]_and_[D._melanogaster]_OGs.txt]

OG0004234
OG0004272
OG0007714
OG0009054
OG0009435
OG0009464
OG0009509
OG0009561
OG0009630
OG0009649
OG0009705
OG0009764
OG0009800
OG0009910
