# Supplementary material for: Firefly genomes illuminate parallel origins of bioluminescence in beetles
Source: eLife. 2018 Oct 16;7:e36495. doi: 10.7554/eLife.36495 (PMC6191289; doi:10.7554/eLife.36495)
Supplement: Figure 2—source data 1. [file elife-36495-fig2-data1.zip › 5_way/[D._melanogaster]_OGs.txt]

OG0000065
OG0000185
OG0000339
OG0000494
OG0000495
OG0000496
OG0000819
OG0000820
OG0000821
OG0001011
OG0001274
OG0001275
OG0001276
OG0001277
OG0001278
OG0001803
OG0001804
OG0001805
OG0003297
OG0003298
OG0003300
OG0003304
OG0003305
OG0007671
OG0007672
OG0007673
OG0007674
OG0007676
OG0007677
OG0007678
OG0007679
OG0009392
OG0009394
OG0009395
OG0009396
OG0009397
OG0009398
OG0009400
OG0009402
OG0009403
OG0009404
OG0009405
OG0010232
OG0010233
OG0010235
OG0010238
OG0010239
OG0010243
OG0010244
OG0010246
OG0010247
OG0010251
OG0010254
OG0010255
OG0010256
OG0010257
OG0010258
OG0010259
OG0010260
OG0010261
OG0010262
OG0010263
OG0010958
OG0010960
OG0010968
OG0010970
OG0010975
OG0010987
OG0011002
OG0011039
OG0011040
OG0011041
OG0011042
OG0011043
OG0011044
OG0011045
OG0011046
OG0011047
OG0011048
OG0011049
OG0011050
OG0011051
OG0011052
OG0011053
OG0011054
OG0011055
OG0022614
OG0022615
OG0022616
OG0022617
OG0022618
OG0022619
OG0022620
OG0022621
OG0022622
OG0022623
OG0022624
OG0022625
OG0022626
OG0022627
OG0022628
OG0022629
OG0022630
OG0022631
OG0022632
OG0022633
OG0022634
OG0022635
OG0022636
OG0022637
OG0022638
OG0022639
OG0022640
OG0022641
OG0022642
OG0022643
OG0022644
OG0022645
OG0022646
OG0022647
OG0022648
OG0022649
OG0022650
OG0022651
OG0022652
OG0022653
OG0022654
OG0022655
OG0022656
OG0022657
OG0022658
OG0022659
OG0022660
OG0022661
OG0022662
OG0022663
OG0022664
OG0022665
OG0022666
OG0022667
OG0022668
OG0022669
OG0022670
OG0022671
OG0022672
OG0022673
OG0022674
OG0022675
OG0022676
OG0022677
OG0022678
OG0022679
OG0022680
OG0022681
OG0022682
OG0022683
OG0022684
OG0022685
OG0022686
OG0022687
OG0022688
OG0022689
OG0022690
OG0022691
OG0022692
OG0022693
OG0022694
OG0022695
OG0022696
OG0022697
OG0022698
OG0022699
OG0022700
OG0022701
OG0022702
OG0022703
OG0022704
OG0022705
OG0022706
OG0022707
OG0022708
OG0022709
OG0022710
OG0022711
OG0022712
OG0022713
OG0022714
OG0022715
OG0022716
OG0022717
OG0022718
OG0022719
OG0022720
OG0022721
OG0022722
OG0022723
OG0022724
OG0022725
OG0022726
OG0022727
OG0022728
OG0022729
OG0022730
OG0022731
OG0022732
OG0022733
OG0022734
OG0022735
OG0022736
OG0022737
OG0022738
OG0022739
OG0022740
OG0022741
OG0022742
OG0022743
OG0022744
OG0022745
OG0022746
OG0022747
OG0022748
OG0022749
OG0022750
OG0022751
OG0022752
OG0022753
OG0022754
OG0022755
OG0022756
OG0022757
OG0022758
OG0022759
OG0022760
OG0022761
OG0022762
OG0022763
OG0022764
OG0022765
OG0022766
OG0022767
OG0022768
OG0022769
OG0022770
OG0022771
OG0022772
OG0022773
OG0022774
OG0022775
OG0022776
OG0022777
OG0022778
OG0022779
OG0022780
OG0022781
OG0022782
OG0022783
OG0022784
OG0022785
OG0022786
OG0022787
OG0022788
OG0022789
OG0022790
OG0022791
OG0022792
OG0022793
OG0022794
OG0022795
OG0022796
OG0022797
OG0022798
OG0022799
OG0022800
OG0022801
OG0022802
OG0022803
OG0022804
OG0022805
OG0022806
OG0022807
OG0022808
OG0022809
OG0022810
OG0022811
OG0022812
OG0022813
OG0022814
OG0022815
OG0022816
OG0022817
OG0022818
OG0022819
OG0022820
OG0022821
OG0022822
OG0022823
OG0022824
OG0022825
OG0022826
OG0022827
OG0022828
OG0022829
OG0022830
OG0022831
OG0022832
OG0022833
OG0022834
OG0022835
OG0022836
OG0022837
OG0022838
OG0022839
OG0022840
OG0022841
OG0022842
OG0022843
OG0022844
OG0022845
OG0022846
OG0022847
OG0022848
OG0022849
OG0022850
OG0022851
OG0022852
OG0022853
OG0022854
OG0022855
OG0022856
OG0022857
OG0022858
OG0022859
OG0022860
OG0022861
OG0022862
OG0022863
OG0022864
OG0022865
OG0022866
OG0022867
OG0022868
OG0022869
OG0022870
OG0022871
OG0022872
OG0022873
OG0022874
OG0022875
OG0022876
OG0022877
OG0022878
OG0022879
OG0022880
OG0022881
OG0022882
OG0022883
OG0022884
OG0022885
OG0022886
OG0022887
OG0022888
OG0022889
OG0022890
OG0022891
OG0022892
OG0022893
OG0022894
OG0022895
OG0022896
OG0022897
OG0022898
OG0022899
OG0022900
OG0022901
OG0022902
OG0022903
OG0022904
OG0022905
OG0022906
OG0022907
OG0022908
OG0022909
OG0022910
OG0022911
OG0022912
OG0022913
OG0022914
OG0022915
OG0022916
OG0022917
OG0022918
OG0022919
OG0022920
OG0022921
OG0022922
OG0022923
OG0022924
OG0022925
OG0022926
OG0022927
OG0022928
OG0022929
OG0022930
OG0022931
OG0022932
OG0022933
OG0022934
OG0022935
OG0022936
OG0022937
OG0022938
OG0022939
OG0022940
OG0022941
OG0022942
OG0022943
OG0022944
OG0022945
OG0022946
OG0022947
OG0022948
OG0022949
OG0022950
OG0022951
OG0022952
OG0022953
OG0022954
OG0022955
OG0022956
OG0022957
OG0022958
OG0022959
OG0022960
OG0022961
OG0022962
OG0022963
OG0022964
OG0022965
OG0022966
OG0022967
OG0022968
OG0022969
OG0022970
OG0022971
OG0022972
OG0022973
OG0022974
OG0022975
OG0022976
OG0022977
OG0022978
OG0022979
OG0022980
OG0022981
OG0022982
OG0022983
OG0022984
OG0022985
OG0022986
OG0022987
OG0022988
OG0022989
OG0022990
OG0022991
OG0022992
OG0022993
OG0022994
OG0022995
OG0022996
OG0022997
OG0022998
OG0022999
OG0023000
OG0023001
OG0023002
OG0023003
OG0023004
OG0023005
OG0023006
OG0023007
OG0023008
OG0023009
OG0023010
OG0023011
OG0023012
OG0023013
OG0023014
OG0023015
OG0023016
OG0023017
OG0023018
OG0023019
OG0023020
OG0023021
OG0023022
OG0023023
OG0023024
OG0023025
OG0023026
OG0023027
OG0023028
OG0023029
OG0023030
OG0023031
OG0023032
OG0023033
OG0023034
OG0023035
OG0023036
OG0023037
OG0023038
OG0023039
OG0023040
OG0023041
OG0023042
OG0023043
OG0023044
OG0023045
OG0023046
OG0023047
OG0023048
OG0023049
OG0023050
OG0023051
OG0023052
OG0023053
OG0023054
OG0023055
OG0023056
OG0023057
OG0023058
OG0023059
OG0023060
OG0023061
OG0023062
OG0023063
OG0023064
OG0023065
OG0023066
OG0023067
OG0023068
OG0023069
OG0023070
OG0023071
OG0023072
OG0023073
OG0023074
OG0023075
OG0023076
OG0023077
OG0023078
OG0023079
OG0023080
OG0023081
OG0023082
OG0023083
OG0023084
OG0023085
OG0023086
OG0023087
OG0023088
OG0023089
OG0023090
OG0023091
OG0023092
OG0023093
OG0023094
OG0023095
OG0023096
OG0023097
OG0023098
OG0023099
OG0023100
OG0023101
OG0023102
OG0023103
OG0023104
OG0023105
OG0023106
OG0023107
OG0023108
OG0023109
OG0023110
OG0023111
OG0023112
OG0023113
OG0023114
OG0023115
OG0023116
OG0023117
OG0023118
OG0023119
OG0023120
OG0023121
OG0023122
OG0023123
OG0023124
OG0023125
OG0023126
OG0023127
OG0023128
OG0023129
OG0023130
OG0023131
OG0023132
OG0023133
OG0023134
OG0023135
OG0023136
OG0023137
OG0023138
OG0023139
OG0023140
OG0023141
OG0023142
OG0023143
OG0023144
OG0023145
OG0023146
OG0023147
OG0023148
OG0023149
OG0023150
OG0023151
OG0023152
OG0023153
OG0023154
OG0023155
OG0023156
OG0023157
OG0023158
OG0023159
OG0023160
OG0023161
OG0023162
OG0023163
OG0023164
OG0023165
OG0023166
OG0023167
OG0023168
OG0023169
OG0023170
OG0023171
OG0023172
OG0023173
OG0023174
OG0023175
OG0023176
OG0023177
OG0023178
OG0023179
OG0023180
OG0023181
OG0023182
OG0023183
OG0023184
OG0023185
OG0023186
OG0023187
OG0023188
OG0023189
OG0023190
OG0023191
OG0023192
OG0023193
OG0023194
OG0023195
OG0023196
OG0023197
OG0023198
OG0023199
OG0023200
OG0023201
OG0023202
OG0023203
OG0023204
OG0023205
OG0023206
OG0023207
OG0023208
OG0023209
OG0023210
OG0023211
OG0023212
OG0023213
OG0023214
OG0023215
OG0023216
OG0023217
OG0023218
OG0023219
OG0023220
OG0023221
OG0023222
OG0023223
OG0023224
OG0023225
OG0023226
OG0023227
OG0023228
OG0023229
OG0023230
OG0023231
OG0023232
OG0023233
OG0023234
OG0023235
OG0023236
OG0023237
OG0023238
OG0023239
OG0023240
OG0023241
OG0023242
OG0023243
OG0023244
OG0023245
OG0023246
OG0023247
OG0023248
OG0023249
OG0023250
OG0023251
OG0023252
OG0023253
OG0023254
OG0023255
OG0023256
OG0023257
OG0023258
OG0023259
OG0023260
OG0023261
OG0023262
OG0023263
OG0023264
OG0023265
OG0023266
OG0023267
OG0023268
OG0023269
OG0023270
OG0023271
OG0023272
OG0023273
OG0023274
OG0023275
OG0023276
OG0023277
OG0023278
OG0023279
OG0023280
OG0023281
OG0023282
OG0023283
OG0023284
OG0023285
OG0023286
OG0023287
OG0023288
OG0023289
OG0023290
OG0023291
OG0023292
OG0023293
OG0023294
OG0023295
OG0023296
OG0023297
OG0023298
OG0023299
OG0023300
OG0023301
OG0023302
OG0023303
OG0023304
OG0023305
OG0023306
OG0023307
OG0023308
OG0023309
OG0023310
OG0023311
OG0023312
OG0023313
OG0023314
OG0023315
OG0023316
OG0023317
OG0023318
OG0023319
OG0023320
OG0023321
OG0023322
OG0023323
OG0023324
OG0023325
OG0023326
OG0023327
OG0023328
OG0023329
OG0023330
OG0023331
OG0023332
OG0023333
OG0023334
OG0023335
OG0023336
OG0023337
OG0023338
OG0023339
OG0023340
OG0023341
OG0023342
OG0023343
OG0023344
OG0023345
OG0023346
OG0023347
OG0023348
OG0023349
OG0023350
OG0023351
OG0023352
OG0023353
OG0023354
OG0023355
OG0023356
OG0023357
OG0023358
OG0023359
OG0023360
OG0023361
OG0023362
OG0023363
OG0023364
OG0023365
OG0023366
OG0023367
OG0023368
OG0023369
OG0023370
OG0023371
OG0023372
OG0023373
OG0023374
OG0023375
OG0023376
OG0023377
OG0023378
OG0023379
OG0023380
OG0023381
OG0023382
OG0023383
OG0023384
OG0023385
OG0023386
OG0023387
OG0023388
OG0023389
OG0023390
OG0023391
OG0023392
OG0023393
OG0023394
OG0023395
OG0023396
OG0023397
OG0023398
OG0023399
OG0023400
OG0023401
OG0023402
OG0023403
OG0023404
OG0023405
OG0023406
OG0023407
OG0023408
OG0023409
OG0023410
OG0023411
OG0023412
OG0023413
OG0023414
OG0023415
OG0023416
OG0023417
OG0023418
OG0023419
OG0023420
OG0023421
OG0023422
OG0023423
OG0023424
OG0023425
OG0023426
OG0023427
OG0023428
OG0023429
OG0023430
OG0023431
OG0023432
OG0023433
OG0023434
OG0023435
OG0023436
OG0023437
OG0023438
OG0023439
OG0023440
OG0023441
OG0023442
OG0023443
OG0023444
OG0023445
OG0023446
OG0023447
OG0023448
OG0023449
OG0023450
OG0023451
OG0023452
OG0023453
OG0023454
OG0023455
OG0023456
OG0023457
OG0023458
OG0023459
OG0023460
OG0023461
OG0023462
OG0023463
OG0023464
OG0023465
OG0023466
OG0023467
OG0023468
OG0023469
OG0023470
OG0023471
OG0023472
OG0023473
OG0023474
OG0023475
OG0023476
OG0023477
OG0023478
OG0023479
OG0023480
OG0023481
OG0023482
OG0023483
OG0023484
OG0023485
OG0023486
OG0023487
OG0023488
OG0023489
OG0023490
OG0023491
OG0023492
OG0023493
OG0023494
OG0023495
OG0023496
OG0023497
OG0023498
OG0023499
OG0023500
OG0023501
OG0023502
OG0023503
OG0023504
OG0023505
OG0023506
OG0023507
OG0023508
OG0023509
OG0023510
OG0023511
OG0023512
OG0023513
OG0023514
OG0023515
OG0023516
OG0023517
OG0023518
OG0023519
OG0023520
OG0023521
OG0023522
OG0023523
OG0023524
OG0023525
OG0023526
OG0023527
OG0023528
OG0023529
OG0023530
OG0023531
OG0023532
OG0023533
OG0023534
OG0023535
OG0023536
OG0023537
OG0023538
OG0023539
OG0023540
OG0023541
OG0023542
OG0023543
OG0023544
OG0023545
OG0023546
OG0023547
OG0023548
OG0023549
OG0023550
OG0023551
OG0023552
OG0023553
OG0023554
OG0023555
OG0023556
OG0023557
OG0023558
OG0023559
OG0023560
OG0023561
OG0023562
OG0023563
OG0023564
OG0023565
OG0023566
OG0023567
OG0023568
OG0023569
OG0023570
OG0023571
OG0023572
OG0023573
OG0023574
OG0023575
OG0023576
OG0023577
OG0023578
OG0023579
OG0023580
OG0023581
OG0023582
OG0023583
OG0023584
OG0023585
OG0023586
OG0023587
OG0023588
OG0023589
OG0023590
OG0023591
OG0023592
OG0023593
OG0023594
OG0023595
OG0023596
OG0023597
OG0023598
OG0023599
OG0023600
OG0023601
OG0023602
OG0023603
OG0023604
OG0023605
OG0023606
OG0023607
OG0023608
OG0023609
OG0023610
OG0023611
OG0023612
OG0023613
OG0023614
OG0023615
OG0023616
OG0023617
OG0023618
OG0023619
OG0023620
OG0023621
OG0023622
OG0023623
OG0023624
OG0023625
OG0023626
OG0023627
OG0023628
OG0023629
OG0023630
OG0023631
OG0023632
OG0023633
OG0023634
OG0023635
OG0023636
OG0023637
OG0023638
OG0023639
OG0023640
OG0023641
OG0023642
OG0023643
OG0023644
OG0023645
OG0023646
OG0023647
OG0023648
OG0023649
OG0023650
OG0023651
OG0023652
OG0023653
OG0023654
OG0023655
OG0023656
OG0023657
OG0023658
OG0023659
OG0023660
OG0023661
OG0023662
OG0023663
OG0023664
OG0023665
OG0023666
OG0023667
OG0023668
OG0023669
OG0023670
OG0023671
OG0023672
OG0023673
OG0023674
OG0023675
OG0023676
OG0023677
OG0023678
OG0023679
OG0023680
OG0023681
OG0023682
OG0023683
OG0023684
OG0023685
OG0023686
OG0023687
OG0023688
OG0023689
OG0023690
OG0023691
OG0023692
OG0023693
OG0023694
OG0023695
OG0023696
OG0023697
OG0023698
OG0023699
OG0023700
OG0023701
OG0023702
OG0023703
OG0023704
OG0023705
OG0023706
OG0023707
OG0023708
OG0023709
OG0023710
OG0023711
OG0023712
OG0023713
OG0023714
OG0023715
OG0023716
OG0023717
OG0023718
OG0023719
OG0023720
OG0023721
OG0023722
OG0023723
OG0023724
OG0023725
OG0023726
OG0023727
OG0023728
OG0023729
OG0023730
OG0023731
OG0023732
OG0023733
OG0023734
OG0023735
OG0023736
OG0023737
OG0023738
OG0023739
OG0023740
OG0023741
OG0023742
OG0023743
OG0023744
OG0023745
OG0023746
OG0023747
OG0023748
OG0023749
OG0023750
OG0023751
OG0023752
OG0023753
OG0023754
OG0023755
OG0023756
OG0023757
OG0023758
OG0023759
OG0023760
OG0023761
OG0023762
OG0023763
OG0023764
OG0023765
OG0023766
OG0023767
OG0023768
OG0023769
OG0023770
OG0023771
OG0023772
OG0023773
OG0023774
OG0023775
OG0023776
OG0023777
OG0023778
OG0023779
OG0023780
OG0023781
OG0023782
OG0023783
OG0023784
OG0023785
OG0023786
OG0023787
OG0023788
OG0023789
OG0023790
OG0023791
OG0023792
OG0023793
OG0023794
OG0023795
OG0023796
OG0023797
OG0023798
OG0023799
OG0023800
OG0023801
OG0023802
OG0023803
OG0023804
OG0023805
OG0023806
OG0023807
OG0023808
OG0023809
OG0023810
OG0023811
OG0023812
OG0023813
OG0023814
OG0023815
OG0023816
OG0023817
OG0023818
OG0023819
OG0023820
OG0023821
OG0023822
OG0023823
OG0023824
OG0023825
OG0023826
OG0023827
OG0023828
OG0023829
OG0023830
OG0023831
OG0023832
OG0023833
OG0023834
OG0023835
OG0023836
OG0023837
OG0023838
OG0023839
OG0023840
OG0023841
OG0023842
OG0023843
OG0023844
OG0023845
OG0023846
OG0023847
OG0023848
OG0023849
OG0023850
OG0023851
OG0023852
OG0023853
OG0023854
OG0023855
OG0023856
OG0023857
OG0023858
OG0023859
OG0023860
OG0023861
OG0023862
OG0023863
OG0023864
OG0023865
OG0023866
OG0023867
OG0023868
OG0023869
OG0023870
OG0023871
OG0023872
OG0023873
OG0023874
OG0023875
OG0023876
OG0023877
OG0023878
OG0023879
OG0023880
OG0023881
OG0023882
OG0023883
OG0023884
OG0023885
OG0023886
OG0023887
OG0023888
OG0023889
OG0023890
OG0023891
OG0023892
OG0023893
OG0023894
OG0023895
OG0023896
OG0023897
OG0023898
OG0023899
OG0023900
OG0023901
OG0023902
OG0023903
OG0023904
OG0023905
OG0023906
OG0023907
OG0023908
OG0023909
OG0023910
OG0023911
OG0023912
OG0023913
OG0023914
OG0023915
OG0023916
OG0023917
OG0023918
OG0023919
OG0023920
OG0023921
OG0023922
OG0023923
OG0023924
OG0023925
OG0023926
OG0023927
OG0023928
OG0023929
OG0023930
OG0023931
OG0023932
OG0023933
OG0023934
OG0023935
OG0023936
OG0023937
OG0023938
OG0023939
OG0023940
OG0023941
OG0023942
OG0023943
OG0023944
OG0023945
OG0023946
OG0023947
OG0023948
OG0023949
OG0023950
OG0023951
OG0023952
OG0023953
OG0023954
OG0023955
OG0023956
OG0023957
OG0023958
OG0023959
OG0023960
OG0023961
OG0023962
OG0023963
OG0023964
OG0023965
OG0023966
OG0023967
OG0023968
OG0023969
OG0023970
OG0023971
OG0023972
OG0023973
OG0023974
OG0023975
OG0023976
OG0023977
OG0023978
OG0023979
OG0023980
OG0023981
OG0023982
OG0023983
OG0023984
OG0023985
OG0023986
OG0023987
OG0023988
OG0023989
OG0023990
OG0023991
OG0023992
OG0023993
OG0023994
OG0023995
OG0023996
OG0023997
OG0023998
OG0023999
OG0024000
OG0024001
OG0024002
OG0024003
OG0024004
OG0024005
OG0024006
OG0024007
OG0024008
OG0024009
OG0024010
OG0024011
OG0024012
OG0024013
OG0024014
OG0024015
OG0024016
OG0024017
OG0024018
OG0024019
OG0024020
OG0024021
OG0024022
OG0024023
OG0024024
OG0024025
OG0024026
OG0024027
OG0024028
OG0024029
OG0024030
OG0024031
OG0024032
OG0024033
OG0024034
OG0024035
OG0024036
OG0024037
OG0024038
OG0024039
OG0024040
OG0024041
OG0024042
OG0024043
OG0024044
OG0024045
OG0024046
OG0024047
OG0024048
OG0024049
OG0024050
OG0024051
OG0024052
OG0024053
OG0024054
OG0024055
OG0024056
OG0024057
OG0024058
OG0024059
OG0024060
OG0024061
OG0024062
OG0024063
OG0024064
OG0024065
OG0024066
OG0024067
OG0024068
OG0024069
OG0024070
OG0024071
OG0024072
OG0024073
OG0024074
OG0024075
OG0024076
OG0024077
OG0024078
OG0024079
OG0024080
OG0024081
OG0024082
OG0024083
OG0024084
OG0024085
OG0024086
OG0024087
OG0024088
OG0024089
OG0024090
OG0024091
OG0024092
OG0024093
OG0024094
OG0024095
OG0024096
OG0024097
OG0024098
OG0024099
OG0024100
OG0024101
OG0024102
OG0024103
OG0024104
OG0024105
OG0024106
OG0024107
OG0024108
OG0024109
OG0024110
OG0024111
OG0024112
OG0024113
OG0024114
OG0024115
OG0024116
OG0024117
OG0024118
OG0024119
OG0024120
OG0024121
OG0024122
OG0024123
OG0024124
OG0024125
OG0024126
OG0024127
OG0024128
OG0024129
OG0024130
OG0024131
OG0024132
OG0024133
OG0024134
OG0024135
OG0024136
OG0024137
OG0024138
OG0024139
OG0024140
OG0024141
OG0024142
OG0024143
OG0024144
OG0024145
OG0024146
OG0024147
OG0024148
OG0024149
OG0024150
OG0024151
OG0024152
OG0024153
OG0024154
OG0024155
OG0024156
OG0024157
OG0024158
OG0024159
OG0024160
OG0024161
OG0024162
OG0024163
OG0024164
OG0024165
OG0024166
OG0024167
OG0024168
OG0024169
OG0024170
OG0024171
OG0024172
OG0024173
OG0024174
OG0024175
OG0024176
OG0024177
OG0024178
OG0024179
OG0024180
OG0024181
OG0024182
OG0024183
OG0024184
OG0024185
OG0024186
OG0024187
OG0024188
OG0024189
OG0024190
OG0024191
OG0024192
OG0024193
OG0024194
OG0024195
OG0024196
OG0024197
OG0024198
OG0024199
OG0024200
OG0024201
OG0024202
OG0024203
OG0024204
OG0024205
OG0024206
OG0024207
OG0024208
OG0024209
OG0024210
OG0024211
OG0024212
OG0024213
OG0024214
OG0024215
OG0024216
OG0024217
OG0024218
OG0024219
OG0024220
OG0024221
OG0024222
OG0024223
OG0024224
OG0024225
OG0024226
OG0024227
OG0024228
OG0024229
OG0024230
OG0024231
OG0024232
OG0024233
OG0024234
OG0024235
OG0024236
OG0024237
OG0024238
OG0024239
OG0024240
OG0024241
OG0024242
OG0024243
OG0024244
OG0024245
OG0024246
OG0024247
OG0024248
OG0024249
OG0024250
OG0024251
OG0024252
OG0024253
OG0024254
OG0024255
OG0024256
OG0024257
OG0024258
OG0024259
OG0024260
OG0024261
OG0024262
OG0024263
OG0024264
OG0024265
OG0024266
OG0024267
OG0024268
OG0024269
OG0024270
OG0024271
OG0024272
OG0024273
OG0024274
OG0024275
OG0024276
OG0024277
OG0024278
OG0024279
OG0024280
OG0024281
OG0024282
OG0024283
OG0024284
OG0024285
OG0024286
OG0024287
OG0024288
OG0024289
OG0024290
OG0024291
OG0024292
OG0024293
OG0024294
OG0024295
OG0024296
OG0024297
OG0024298
OG0024299
OG0024300
OG0024301
OG0024302
OG0024303
OG0024304
OG0024305
OG0024306
OG0024307
OG0024308
OG0024309
OG0024310
OG0024311
OG0024312
OG0024313
OG0024314
OG0024315
OG0024316
OG0024317
OG0024318
OG0024319
OG0024320
OG0024321
OG0024322
OG0024323
OG0024324
OG0024325
OG0024326
OG0024327
OG0024328
OG0024329
OG0024330
OG0024331
OG0024332
OG0024333
OG0024334
OG0024335
OG0024336
OG0024337
OG0024338
OG0024339
OG0024340
OG0024341
OG0024342
OG0024343
OG0024344
OG0024345
OG0024346
OG0024347
OG0024348
OG0024349
OG0024350
OG0024351
OG0024352
OG0024353
OG0024354
OG0024355
OG0024356
OG0024357
OG0024358
OG0024359
OG0024360
OG0024361
OG0024362
OG0024363
OG0024364
OG0024365
OG0024366
OG0024367
OG0024368
OG0024369
OG0024370
OG0024371
OG0024372
OG0024373
OG0024374
OG0024375
OG0024376
OG0024377
OG0024378
OG0024379
OG0024380
OG0024381
OG0024382
OG0024383
OG0024384
OG0024385
OG0024386
OG0024387
OG0024388
OG0024389
OG0024390
OG0024391
OG0024392
OG0024393
OG0024394
OG0024395
OG0024396
OG0024397
OG0024398
OG0024399
OG0024400
OG0024401
OG0024402
OG0024403
OG0024404
OG0024405
OG0024406
OG0024407
OG0024408
OG0024409
OG0024410
OG0024411
OG0024412
OG0024413
OG0024414
OG0024415
OG0024416
OG0024417
OG0024418
OG0024419
OG0024420
OG0024421
OG0024422
OG0024423
OG0024424
OG0024425
OG0024426
OG0024427
OG0024428
OG0024429
OG0024430
OG0024431
OG0024432
OG0024433
OG0024434
OG0024435
OG0024436
OG0024437
OG0024438
OG0024439
OG0024440
OG0024441
OG0024442
OG0024443
OG0024444
OG0024445
OG0024446
OG0024447
OG0024448
OG0024449
OG0024450
OG0024451
OG0024452
OG0024453
OG0024454
OG0024455
OG0024456
OG0024457
OG0024458
OG0024459
OG0024460
OG0024461
OG0024462
OG0024463
OG0024464
OG0024465
OG0024466
OG0024467
OG0024468
OG0024469
OG0024470
OG0024471
OG0024472
OG0024473
OG0024474
OG0024475
OG0024476
OG0024477
OG0024478
OG0024479
OG0024480
OG0024481
OG0024482
OG0024483
OG0024484
OG0024485
OG0024486
OG0024487
OG0024488
OG0024489
OG0024490
OG0024491
OG0024492
OG0024493
OG0024494
OG0024495
OG0024496
OG0024497
OG0024498
OG0024499
OG0024500
OG0024501
OG0024502
OG0024503
OG0024504
OG0024505
OG0024506
OG0024507
OG0024508
OG0024509
OG0024510
OG0024511
OG0024512
OG0024513
OG0024514
OG0024515
OG0024516
OG0024517
OG0024518
OG0024519
OG0024520
OG0024521
OG0024522
OG0024523
OG0024524
OG0024525
OG0024526
OG0024527
OG0024528
OG0024529
OG0024530
OG0024531
OG0024532
OG0024533
OG0024534
OG0024535
OG0024536
OG0024537
OG0024538
OG0024539
OG0024540
OG0024541
OG0024542
OG0024543
OG0024544
OG0024545
OG0024546
OG0024547
OG0024548
OG0024549
OG0024550
OG0024551
OG0024552
OG0024553
OG0024554
OG0024555
OG0024556
OG0024557
OG0024558
OG0024559
OG0024560
OG0024561
OG0024562
OG0024563
OG0024564
OG0024565
OG0024566
OG0024567
OG0024568
OG0024569
OG0024570
OG0024571
OG0024572
OG0024573
OG0024574
OG0024575
OG0024576
OG0024577
OG0024578
OG0024579
OG0024580
OG0024581
OG0024582
OG0024583
OG0024584
OG0024585
OG0024586
OG0024587
OG0024588
OG0024589
OG0024590
OG0024591
OG0024592
OG0024593
OG0024594
OG0024595
OG0024596
OG0024597
OG0024598
OG0024599
OG0024600
OG0024601
OG0024602
OG0024603
OG0024604
OG0024605
OG0024606
OG0024607
OG0024608
OG0024609
OG0024610
OG0024611
OG0024612
OG0024613
OG0024614
OG0024615
OG0024616
OG0024617
OG0024618
OG0024619
OG0024620
OG0024621
OG0024622
OG0024623
OG0024624
OG0024625
OG0024626
OG0024627
OG0024628
OG0024629
OG0024630
OG0024631
OG0024632
OG0024633
OG0024634
OG0024635
OG0024636
OG0024637
OG0024638
OG0024639
OG0024640
OG0024641
OG0024642
OG0024643
OG0024644
OG0024645
OG0024646
OG0024647
OG0024648
OG0024649
OG0024650
OG0024651
OG0024652
OG0024653
OG0024654
OG0024655
OG0024656
OG0024657
OG0024658
OG0024659
OG0024660
OG0024661
OG0024662
OG0024663
OG0024664
OG0024665
OG0024666
OG0024667
OG0024668
OG0024669
OG0024670
OG0024671
OG0024672
OG0024673
OG0024674
OG0024675
OG0024676
OG0024677
OG0024678
OG0024679
OG0024680
OG0024681
OG0024682
OG0024683
OG0024684
OG0024685
OG0024686
OG0024687
OG0024688
OG0024689
OG0024690
OG0024691
OG0024692
OG0024693
OG0024694
OG0024695
OG0024696
OG0024697
OG0024698
OG0024699
OG0024700
OG0024701
OG0024702
OG0024703
OG0024704
OG0024705
OG0024706
OG0024707
OG0024708
OG0024709
OG0024710
OG0024711
OG0024712
OG0024713
OG0024714
OG0024715
OG0024716
OG0024717
OG0024718
OG0024719
OG0024720
OG0024721
OG0024722
OG0024723
OG0024724
OG0024725
OG0024726
OG0024727
OG0024728
OG0024729
OG0024730
OG0024731
OG0024732
OG0024733
OG0024734
OG0024735
OG0024736
OG0024737
OG0024738
OG0024739
OG0024740
OG0024741
OG0024742
OG0024743
OG0024744
OG0024745
OG0024746
OG0024747
OG0024748
OG0024749
OG0024750
OG0024751
OG0024752
OG0024753
OG0024754
OG0024755
OG0024756
OG0024757
OG0024758
OG0024759
OG0024760
OG0024761
OG0024762
OG0024763
OG0024764
OG0024765
OG0024766
OG0024767
OG0024768
OG0024769
OG0024770
OG0024771
OG0024772
OG0024773
OG0024774
OG0024775
OG0024776
OG0024777
OG0024778
OG0024779
OG0024780
OG0024781
OG0024782
OG0024783
OG0024784
OG0024785
OG0024786
OG0024787
OG0024788
OG0024789
OG0024790
OG0024791
OG0024792
OG0024793
OG0024794
OG0024795
OG0024796
OG0024797
OG0024798
OG0024799
OG0024800
OG0024801
OG0024802
OG0024803
OG0024804
OG0024805
OG0024806
OG0024807
OG0024808
OG0024809
OG0024810
OG0024811
OG0024812
OG0024813
OG0024814
OG0024815
OG0024816
OG0024817
OG0024818
OG0024819
OG0024820
OG0024821
OG0024822
OG0024823
OG0024824
OG0024825
OG0024826
OG0024827
OG0024828
OG0024829
OG0024830
OG0024831
OG0024832
OG0024833
OG0024834
OG0024835
OG0024836
OG0024837
OG0024838
OG0024839
OG0024840
OG0024841
OG0024842
OG0024843
OG0024844
OG0024845
OG0024846
OG0024847
OG0024848
OG0024849
OG0024850
OG0024851
OG0024852
OG0024853
OG0024854
OG0024855
OG0024856
OG0024857
OG0024858
OG0024859
OG0024860
OG0024861
OG0024862
OG0024863
OG0024864
OG0024865
OG0024866
OG0024867
OG0024868
OG0024869
OG0024870
OG0024871
OG0024872
OG0024873
OG0024874
OG0024875
OG0024876
OG0024877
OG0024878
OG0024879
OG0024880
OG0024881
OG0024882
OG0024883
OG0024884
OG0024885
OG0024886
OG0024887
OG0024888
OG0024889
OG0024890
OG0024891
OG0024892
OG0024893
OG0024894
OG0024895
OG0024896
OG0024897
OG0024898
OG0024899
OG0024900
OG0024901
OG0024902
OG0024903
OG0024904
OG0024905
OG0024906
OG0024907
OG0024908
OG0024909
OG0024910
OG0024911
OG0024912
OG0024913
OG0024914
OG0024915
OG0024916
OG0024917
OG0024918
OG0024919
OG0024920
OG0024921
OG0024922
OG0024923
OG0024924
OG0024925
OG0024926
OG0024927
OG0024928
OG0024929
OG0024930
OG0024931
OG0024932
OG0024933
OG0024934
OG0024935
OG0024936
OG0024937
OG0024938
OG0024939
OG0024940
OG0024941
OG0024942
OG0024943
OG0024944
OG0024945
OG0024946
OG0024947
OG0024948
OG0024949
OG0024950
OG0024951
OG0024952
OG0024953
OG0024954
OG0024955
OG0024956
OG0024957
OG0024958
OG0024959
OG0024960
OG0024961
OG0024962
OG0024963
OG0024964
OG0024965
OG0024966
OG0024967
OG0024968
OG0024969
OG0024970
OG0024971
OG0024972
OG0024973
OG0024974
OG0024975
OG0024976
OG0024977
OG0024978
OG0024979
OG0024980
OG0024981
OG0024982
OG0024983
OG0024984
OG0024985
OG0024986
OG0024987
OG0024988
OG0024989
OG0024990
OG0024991
OG0024992
OG0024993
OG0024994
OG0024995
OG0024996
OG0024997
OG0024998
OG0024999
OG0025000
OG0025001
OG0025002
OG0025003
OG0025004
OG0025005
OG0025006
OG0025007
OG0025008
OG0025009
OG0025010
OG0025011
OG0025012
OG0025013
OG0025014
OG0025015
OG0025016
OG0025017
OG0025018
OG0025019
OG0025020
OG0025021
OG0025022
OG0025023
OG0025024
OG0025025
OG0025026
OG0025027
OG0025028
OG0025029
OG0025030
OG0025031
OG0025032
OG0025033
OG0025034
OG0025035
OG0025036
OG0025037
OG0025038
OG0025039
OG0025040
OG0025041
OG0025042
OG0025043
OG0025044
OG0025045
OG0025046
OG0025047
OG0025048
OG0025049
OG0025050
OG0025051
OG0025052
OG0025053
OG0025054
OG0025055
OG0025056
OG0025057
OG0025058
OG0025059
OG0025060
OG0025061
OG0025062
OG0025063
OG0025064
OG0025065
OG0025066
OG0025067
OG0025068
OG0025069
OG0025070
OG0025071
OG0025072
OG0025073
OG0025074
OG0025075
OG0025076
OG0025077
OG0025078
OG0025079
OG0025080
OG0025081
OG0025082
OG0025083
OG0025084
OG0025085
OG0025086
OG0025087
OG0025088
OG0025089
OG0025090
OG0025091
OG0025092
OG0025093
OG0025094
OG0025095
OG0025096
OG0025097
OG0025098
OG0025099
OG0025100
OG0025101
OG0025102
OG0025103
OG0025104
OG0025105
OG0025106
OG0025107
OG0025108
OG0025109
OG0025110
OG0025111
OG0025112
OG0025113
OG0025114
OG0025115
OG0025116
OG0025117
OG0025118
OG0025119
OG0025120
OG0025121
OG0025122
OG0025123
OG0025124
OG0025125
OG0025126
OG0025127
OG0025128
OG0025129
OG0025130
OG0025131
OG0025132
OG0025133
OG0025134
OG0025135
OG0025136
OG0025137
OG0025138
OG0025139
OG0025140
OG0025141
OG0025142
OG0025143
OG0025144
OG0025145
OG0025146
OG0025147
OG0025148
OG0025149
OG0025150
OG0025151
OG0025152
OG0025153
OG0025154
OG0025155
OG0025156
OG0025157
OG0025158
OG0025159
OG0025160
OG0025161
OG0025162
OG0025163
OG0025164
OG0025165
OG0025166
OG0025167
OG0025168
OG0025169
OG0025170
OG0025171
OG0025172
OG0025173
OG0025174
OG0025175
OG0025176
OG0025177
OG0025178
OG0025179
OG0025180
OG0025181
OG0025182
OG0025183
OG0025184
OG0025185
OG0025186
OG0025187
OG0025188
OG0025189
OG0025190
OG0025191
OG0025192
OG0025193
OG0025194
OG0025195
OG0025196
OG0025197
OG0025198
OG0025199
OG0025200
OG0025201
OG0025202
OG0025203
OG0025204
OG0025205
OG0025206
OG0025207
OG0025208
OG0025209
OG0025210
OG0025211
OG0025212
OG0025213
OG0025214
OG0025215
OG0025216
OG0025217
OG0025218
OG0025219
OG0025220
OG0025221
OG0025222
OG0025223
OG0025224
OG0025225
OG0025226
OG0025227
OG0025228
OG0025229
OG0025230
OG0025231
OG0025232
OG0025233
OG0025234
OG0025235
OG0025236
OG0025237
OG0025238
OG0025239
OG0025240
OG0025241
OG0025242
OG0025243
OG0025244
OG0025245
OG0025246
OG0025247
OG0025248
OG0025249
OG0025250
OG0025251
OG0025252
OG0025253
OG0025254
OG0025255
OG0025256
OG0025257
OG0025258
OG0025259
OG0025260
OG0025261
OG0025262
OG0025263
OG0025264
OG0025265
OG0025266
OG0025267
OG0025268
OG0025269
OG0025270
OG0025271
OG0025272
OG0025273
OG0025274
OG0025275
OG0025276
OG0025277
OG0025278
OG0025279
OG0025280
OG0025281
OG0025282
OG0025283
OG0025284
OG0025285
OG0025286
OG0025287
OG0025288
OG0025289
OG0025290
OG0025291
OG0025292
OG0025293
OG0025294
OG0025295
OG0025296
OG0025297
OG0025298
OG0025299
OG0025300
OG0025301
OG0025302
OG0025303
OG0025304
OG0025305
OG0025306
OG0025307
OG0025308
OG0025309
OG0025310
OG0025311
OG0025312
OG0025313
OG0025314
OG0025315
OG0025316
OG0025317
OG0025318
OG0025319
OG0025320
OG0025321
OG0025322
OG0025323
OG0025324
OG0025325
OG0025326
OG0025327
OG0025328
OG0025329
OG0025330
OG0025331
OG0025332
OG0025333
OG0025334
OG0025335
OG0025336
OG0025337
OG0025338
OG0025339
OG0025340
OG0025341
OG0025342
OG0025343
OG0025344
OG0025345
OG0025346
OG0025347
OG0025348
OG0025349
OG0025350
OG0025351
OG0025352
OG0025353
OG0025354
OG0025355
OG0025356
OG0025357
OG0025358
OG0025359
OG0025360
OG0025361
OG0025362
OG0025363
OG0025364
OG0025365
OG0025366
OG0025367
OG0025368
OG0025369
OG0025370
OG0025371
OG0025372
OG0025373
OG0025374
OG0025375
OG0025376
OG0025377
OG0025378
OG0025379
OG0025380
OG0025381
OG0025382
OG0025383
OG0025384
OG0025385
OG0025386
OG0025387
OG0025388
OG0025389
OG0025390
OG0025391
OG0025392
OG0025393
OG0025394
OG0025395
OG0025396
OG0025397
OG0025398
OG0025399
OG0025400
OG0025401
OG0025402
OG0025403
OG0025404
OG0025405
OG0025406
OG0025407
OG0025408
OG0025409
OG0025410
OG0025411
OG0025412
OG0025413
OG0025414
OG0025415
OG0025416
OG0025417
OG0025418
OG0025419
OG0025420
OG0025421
OG0025422
OG0025423
OG0025424
OG0025425
OG0025426
OG0025427
OG0025428
OG0025429
OG0025430
OG0025431
OG0025432
OG0025433
OG0025434
OG0025435
OG0025436
OG0025437
OG0025438
OG0025439
OG0025440
OG0025441
OG0025442
OG0025443
OG0025444
OG0025445
OG0025446
OG0025447
OG0025448
OG0025449
OG0025450
OG0025451
OG0025452
OG0025453
OG0025454
OG0025455
OG0025456
OG0025457
OG0025458
OG0025459
OG0025460
OG0025461
OG0025462
OG0025463
OG0025464
OG0025465
OG0025466
OG0025467
OG0025468
OG0025469
OG0025470
OG0025471
OG0025472
OG0025473
OG0025474
OG0025475
OG0025476
OG0025477
OG0025478
OG0025479
OG0025480
OG0025481
OG0025482
OG0025483
OG0025484
OG0025485
OG0025486
OG0025487
OG0025488
OG0025489
OG0025490
OG0025491
OG0025492
OG0025493
OG0025494
OG0025495
OG0025496
OG0025497
OG0025498
OG0025499
OG0025500
OG0025501
OG0025502
OG0025503
OG0025504
OG0025505
OG0025506
OG0025507
OG0025508
OG0025509
OG0025510
OG0025511
OG0025512
OG0025513
OG0025514
OG0025515
OG0025516
OG0025517
OG0025518
OG0025519
OG0025520
OG0025521
OG0025522
OG0025523
OG0025524
OG0025525
OG0025526
OG0025527
OG0025528
OG0025529
OG0025530
OG0025531
OG0025532
OG0025533
OG0025534
OG0025535
OG0025536
OG0025537
OG0025538
OG0025539
OG0025540
OG0025541
OG0025542
OG0025543
OG0025544
OG0025545
OG0025546
OG0025547
OG0025548
OG0025549
OG0025550
OG0025551
OG0025552
OG0025553
OG0025554
OG0025555
OG0025556
OG0025557
OG0025558
OG0025559
OG0025560
OG0025561
OG0025562
OG0025563
OG0025564
OG0025565
OG0025566
OG0025567
OG0025568
OG0025569
OG0025570
OG0025571
OG0025572
OG0025573
OG0025574
OG0025575
OG0025576
OG0025577
OG0025578
OG0025579
OG0025580
OG0025581
OG0025582
OG0025583
OG0025584
OG0025585
OG0025586
OG0025587
OG0025588
OG0025589
OG0025590
OG0025591
OG0025592
OG0025593
OG0025594
OG0025595
OG0025596
OG0025597
OG0025598
OG0025599
OG0025600
OG0025601
OG0025602
OG0025603
OG0025604
OG0025605
OG0025606
OG0025607
OG0025608
OG0025609
OG0025610
OG0025611
OG0025612
OG0025613
OG0025614
OG0025615
OG0025616
OG0025617
OG0025618
OG0025619
OG0025620
OG0025621
OG0025622
OG0025623
OG0025624
OG0025625
OG0025626
OG0025627
OG0025628
OG0025629
OG0025630
OG0025631
OG0025632
OG0025633
OG0025634
OG0025635
OG0025636
OG0025637
OG0025638
OG0025639
OG0025640
OG0025641
OG0025642
OG0025643
OG0025644
OG0025645
OG0025646
OG0025647
OG0025648
OG0025649
OG0025650
OG0025651
OG0025652
OG0025653
OG0025654
OG0025655
OG0025656
OG0025657
OG0025658
OG0025659
OG0025660
OG0025661
OG0025662
OG0025663
OG0025664
OG0025665
OG0025666
OG0025667
OG0025668
OG0025669
OG0025670
OG0025671
OG0025672
OG0025673
OG0025674
OG0025675
OG0025676
OG0025677
OG0025678
OG0025679
OG0025680
OG0025681
OG0025682
OG0025683
OG0025684
OG0025685
OG0025686
OG0025687
OG0025688
OG0025689
OG0025690
OG0025691
OG0025692
OG0025693
OG0025694
OG0025695
OG0025696
OG0025697
OG0025698
OG0025699
OG0025700
OG0025701
OG0025702
OG0025703
OG0025704
OG0025705
OG0025706
OG0025707
OG0025708
OG0025709
OG0025710
OG0025711
OG0025712
OG0025713
OG0025714
OG0025715
OG0025716
OG0025717
OG0025718
OG0025719
OG0025720
OG0025721
OG0025722
OG0025723
OG0025724
OG0025725
OG0025726
OG0025727
OG0025728
OG0025729
OG0025730
OG0025731
OG0025732
OG0025733
OG0025734
OG0025735
OG0025736
OG0025737
OG0025738
OG0025739
OG0025740
OG0025741
OG0025742
OG0025743
OG0025744
OG0025745
OG0025746
OG0025747
OG0025748
OG0025749
OG0025750
OG0025751
OG0025752
OG0025753
OG0025754
OG0025755
OG0025756
OG0025757
OG0025758
OG0025759
OG0025760
OG0025761
OG0025762
OG0025763
OG0025764
OG0025765
OG0025766
OG0025767
OG0025768
OG0025769
OG0025770
OG0025771
OG0025772
OG0025773
OG0025774
OG0025775
OG0025776
OG0025777
OG0025778
OG0025779
OG0025780
OG0025781
OG0025782
OG0025783
OG0025784
OG0025785
OG0025786
OG0025787
OG0025788
OG0025789
OG0025790
OG0025791
OG0025792
OG0025793
OG0025794
OG0025795
OG0025796
OG0025797
OG0025798
OG0025799
OG0025800
OG0025801
OG0025802
OG0025803
OG0025804
OG0025805
OG0025806
OG0025807
OG0025808
OG0025809
OG0025810
OG0025811
OG0025812
OG0025813
OG0025814
OG0025815
OG0025816
OG0025817
OG0025818
OG0025819
OG0025820
OG0025821
OG0025822
OG0025823
OG0025824
OG0025825
OG0025826
OG0025827
OG0025828
OG0025829
OG0025830
OG0025831
OG0025832
OG0025833
OG0025834
OG0025835
OG0025836
OG0025837
OG0025838
OG0025839
OG0025840
OG0025841
OG0025842
OG0025843
OG0025844
OG0025845
OG0025846
OG0025847
OG0025848
OG0025849
OG0025850
OG0025851
OG0025852
OG0025853
OG0025854
OG0025855
OG0025856
OG0025857
OG0025858
OG0025859
OG0025860
OG0025861
OG0025862
OG0025863
OG0025864
OG0025865
OG0025866
OG0025867
OG0025868
OG0025869
OG0025870
OG0025871
OG0025872
OG0025873
OG0025874
OG0025875
OG0025876
OG0025877
OG0025878
OG0025879
OG0025880
OG0025881
OG0025882
OG0025883
OG0025884
OG0025885
OG0025886
OG0025887
OG0025888
OG0025889
OG0025890
OG0025891
OG0025892
OG0025893
OG0025894
OG0025895
OG0025896
OG0025897
OG0025898
OG0025899
OG0025900
OG0025901
OG0025902
OG0025903
OG0025904
OG0025905
OG0025906
OG0025907
OG0025908
OG0025909
OG0025910
OG0025911
OG0025912
OG0025913
OG0025914
OG0025915
OG0025916
OG0025917
OG0025918
OG0025919
OG0025920
OG0025921
OG0025922
OG0025923
OG0025924
OG0025925
OG0025926
OG0025927
OG0025928
OG0025929
OG0025930
OG0025931
OG0025932
OG0025933
OG0025934
OG0025935
OG0025936
OG0025937
OG0025938
OG0025939
OG0025940
OG0025941
OG0025942
OG0025943
OG0025944
OG0025945
OG0025946
OG0025947
OG0025948
OG0025949
OG0025950
OG0025951
OG0025952
OG0025953
OG0025954
OG0025955
OG0025956
OG0025957
OG0025958
OG0025959
OG0025960
OG0025961
OG0025962
OG0025963
OG0025964
OG0025965
OG0025966
OG0025967
OG0025968
OG0025969
OG0025970
OG0025971
OG0025972
OG0025973
OG0025974
OG0025975
OG0025976
OG0025977
OG0025978
OG0025979
OG0025980
OG0025981
OG0025982
OG0025983
OG0025984
OG0025985
OG0025986
OG0025987
OG0025988
OG0025989
OG0025990
OG0025991
OG0025992
OG0025993
OG0025994
OG0025995
OG0025996
OG0025997
OG0025998
OG0025999
OG0026000
OG0026001
OG0026002
OG0026003
OG0026004
OG0026005
OG0026006
OG0026007
OG0026008
OG0026009
OG0026010
OG0026011
OG0026012
OG0026013
OG0026014
OG0026015
OG0026016
OG0026017
OG0026018
OG0026019
OG0026020
OG0026021
OG0026022
OG0026023
OG0026024
OG0026025
OG0026026
OG0026027
OG0026028
OG0026029
OG0026030
OG0026031
OG0026032
OG0026033
OG0026034
OG0026035
OG0026036
OG0026037
OG0026038
OG0026039
OG0026040
OG0026041
OG0026042
OG0026043
OG0026044
OG0026045
OG0026046
OG0026047
OG0026048
OG0026049
OG0026050
OG0026051
OG0026052
OG0026053
OG0026054
OG0026055
OG0026056
OG0026057
OG0026058
OG0026059
OG0026060
OG0026061
OG0026062
OG0026063
OG0026064
OG0026065
OG0026066
OG0026067
OG0026068
OG0026069
OG0026070
OG0026071
OG0026072
OG0026073
OG0026074
OG0026075
OG0026076
OG0026077
OG0026078
OG0026079
OG0026080
OG0026081
OG0026082
OG0026083
OG0026084
OG0026085
OG0026086
OG0026087
OG0026088
OG0026089
OG0026090
OG0026091
OG0026092
OG0026093
OG0026094
OG0026095
OG0026096
OG0026097
OG0026098
OG0026099
OG0026100
OG0026101
OG0026102
OG0026103
OG0026104
OG0026105
OG0026106
OG0026107
OG0026108
OG0026109
OG0026110
OG0026111
OG0026112
OG0026113
OG0026114
OG0026115
OG0026116
OG0026117
OG0026118
OG0026119
OG0026120
OG0026121
OG0026122
OG0026123
OG0026124
OG0026125
OG0026126
OG0026127
OG0026128
OG0026129
OG0026130
OG0026131
OG0026132
OG0026133
OG0026134
OG0026135
OG0026136
OG0026137
OG0026138
OG0026139
OG0026140
OG0026141
OG0026142
OG0026143
OG0026144
OG0026145
OG0026146
OG0026147
OG0026148
OG0026149
OG0026150
OG0026151
OG0026152
OG0026153
OG0026154
OG0026155
OG0026156
OG0026157
OG0026158
OG0026159
OG0026160
OG0026161
OG0026162
OG0026163
OG0026164
OG0026165
OG0026166
OG0026167
OG0026168
OG0026169
OG0026170
OG0026171
OG0026172
OG0026173
OG0026174
OG0026175
OG0026176
OG0026177
OG0026178
OG0026179
OG0026180
OG0026181
OG0026182
OG0026183
OG0026184
OG0026185
OG0026186
OG0026187
OG0026188
OG0026189
OG0026190
OG0026191
OG0026192
OG0026193
OG0026194
OG0026195
OG0026196
OG0026197
OG0026198
OG0026199
OG0026200
OG0026201
OG0026202
OG0026203
OG0026204
OG0026205
OG0026206
OG0026207
OG0026208
OG0026209
OG0026210
OG0026211
OG0026212
OG0026213
OG0026214
OG0026215
OG0026216
OG0026217
OG0026218
OG0026219
OG0026220
OG0026221
OG0026222
OG0026223
OG0026224
OG0026225
OG0026226
OG0026227
OG0026228
OG0026229
OG0026230
OG0026231
OG0026232
OG0026233
OG0026234
OG0026235
OG0026236
OG0026237
OG0026238
OG0026239
OG0026240
OG0026241
OG0026242
OG0026243
OG0026244
OG0026245
OG0026246
OG0026247
OG0026248
OG0026249
OG0026250
OG0026251
OG0026252
OG0026253
OG0026254
OG0026255
OG0026256
OG0026257
OG0026258
OG0026259
OG0026260
OG0026261
OG0026262
OG0026263
OG0026264
OG0026265
OG0026266
OG0026267
OG0026268
OG0026269
OG0026270
OG0026271
OG0026272
OG0026273
OG0026274
OG0026275
OG0026276
OG0026277
OG0026278
OG0026279
OG0026280
OG0026281
OG0026282
OG0026283
OG0026284
OG0026285
OG0026286
OG0026287
OG0026288
OG0026289
OG0026290
OG0026291
OG0026292
OG0026293
OG0026294
OG0026295
OG0026296
OG0026297
OG0026298
OG0026299
OG0026300
OG0026301
OG0026302
OG0026303
OG0026304
OG0026305
OG0026306
OG0026307
OG0026308
OG0026309
OG0026310
OG0026311
OG0026312
OG0026313
OG0026314
OG0026315
OG0026316
OG0026317
OG0026318
OG0026319
OG0026320
OG0026321
OG0026322
OG0026323
OG0026324
OG0026325
OG0026326
OG0026327
OG0026328
OG0026329
OG0026330
OG0026331
OG0026332
OG0026333
OG0026334
OG0026335
OG0026336
OG0026337
OG0026338
OG0026339
OG0026340
OG0026341
OG0026342
OG0026343
OG0026344
OG0026345
OG0026346
OG0026347
OG0026348
OG0026349
OG0026350
OG0026351
OG0026352
OG0026353
OG0026354
OG0026355
OG0026356
OG0026357
OG0026358
OG0026359
OG0026360
OG0026361
OG0026362
OG0026363
OG0026364
OG0026365
OG0026366
OG0026367
OG0026368
OG0026369
OG0026370
OG0026371
OG0026372
OG0026373
OG0026374
OG0026375
OG0026376
OG0026377
OG0026378
OG0026379
OG0026380
OG0026381
OG0026382
OG0026383
OG0026384
OG0026385
OG0026386
OG0026387
OG0026388
OG0026389
OG0026390
OG0026391
OG0026392
OG0026393
OG0026394
OG0026395
OG0026396
OG0026397
OG0026398
OG0026399
OG0026400
OG0026401
OG0026402
OG0026403
OG0026404
OG0026405
OG0026406
OG0026407
OG0026408
OG0026409
OG0026410
OG0026411
OG0026412
OG0026413
OG0026414
OG0026415
OG0026416
OG0026417
OG0026418
OG0026419
OG0026420
OG0026421
OG0026422
OG0026423
OG0026424
OG0026425
OG0026426
OG0026427
OG0026428
OG0026429
OG0026430
OG0026431
OG0026432
OG0026433
OG0026434
OG0026435
OG0026436
OG0026437
OG0026438
OG0026439
OG0026440
OG0026441
OG0026442
OG0026443
OG0026444
OG0026445
OG0026446
OG0026447
OG0026448
OG0026449
OG0026450
OG0026451
OG0026452
OG0026453
OG0026454
OG0026455
OG0026456
OG0026457
OG0026458
OG0026459
OG0026460
OG0026461
OG0026462
OG0026463
OG0026464
OG0026465
OG0026466
OG0026467
OG0026468
OG0026469
OG0026470
OG0026471
OG0026472
OG0026473
OG0026474
OG0026475
OG0026476
OG0026477
OG0026478
OG0026479
OG0026480
OG0026481
OG0026482
OG0026483
OG0026484
OG0026485
OG0026486
OG0026487
OG0026488
OG0026489
OG0026490
OG0026491
OG0026492
OG0026493
OG0026494
OG0026495
OG0026496
OG0026497
OG0026498
OG0026499
OG0026500
OG0026501
OG0026502
OG0026503
OG0026504
OG0026505
OG0026506
OG0026507
OG0026508
OG0026509
OG0026510
OG0026511
OG0026512
OG0026513
OG0026514
OG0026515
OG0026516
OG0026517
OG0026518
OG0026519
OG0026520
OG0026521
OG0026522
OG0026523
OG0026524
OG0026525
OG0026526
OG0026527
OG0026528
OG0026529
OG0026530
OG0026531
OG0026532
OG0026533
OG0026534
OG0026535
OG0026536
OG0026537
OG0026538
OG0026539
OG0026540
OG0026541
OG0026542
OG0026543
OG0026544
OG0026545
OG0026546
OG0026547
OG0026548
OG0026549
OG0026550
OG0026551
OG0026552
OG0026553
OG0026554
OG0026555
OG0026556
OG0026557
OG0026558
OG0026559
OG0026560
OG0026561
OG0026562
OG0026563
OG0026564
OG0026565
OG0026566
OG0026567
OG0026568
OG0026569
OG0026570
OG0026571
OG0026572
OG0026573
OG0026574
OG0026575
OG0026576
OG0026577
OG0026578
OG0026579
OG0026580
OG0026581
OG0026582
OG0026583
OG0026584
OG0026585
OG0026586
OG0026587
OG0026588
OG0026589
OG0026590
OG0026591
OG0026592
OG0026593
OG0026594
OG0026595
OG0026596
OG0026597
OG0026598
OG0026599
OG0026600
OG0026601
OG0026602
OG0026603
OG0026604
OG0026605
OG0026606
OG0026607
OG0026608
OG0026609
OG0026610
OG0026611
OG0026612
OG0026613
OG0026614
OG0026615
OG0026616
OG0026617
OG0026618
OG0026619
OG0026620
OG0026621
OG0026622
OG0026623
OG0026624
OG0026625
OG0026626
OG0026627
OG0026628
OG0026629
OG0026630
OG0026631
OG0026632
OG0026633
OG0026634
OG0026635
OG0026636
OG0026637
OG0026638
OG0026639
OG0026640
OG0026641
OG0026642
OG0026643
OG0026644
OG0026645
OG0026646
OG0026647
OG0026648
OG0026649
OG0026650
OG0026651
OG0026652
OG0026653
OG0026654
OG0026655
OG0026656
OG0026657
OG0026658
OG0026659
OG0026660
OG0026661
OG0026662
OG0026663
OG0026664
OG0026665
OG0026666
OG0026667
OG0026668
OG0026669
OG0026670
OG0026671
OG0026672
OG0026673
OG0026674
OG0026675
OG0026676
OG0026677
OG0026678
OG0026679
OG0026680
OG0026681
OG0026682
OG0026683
OG0026684
OG0026685
OG0026686
OG0026687
OG0026688
OG0026689
OG0026690
OG0026691
OG0026692
OG0026693
OG0026694
OG0026695
OG0026696
OG0026697
OG0026698
OG0026699
OG0026700
OG0026701
OG0026702
OG0026703
OG0026704
OG0026705
OG0026706
OG0026707
OG0026708
OG0026709
OG0026710
OG0026711
OG0026712
OG0026713
OG0026714
OG0026715
OG0026716
OG0026717
OG0026718
OG0026719
OG0026720
OG0026721
OG0026722
OG0026723
OG0026724
OG0026725
OG0026726
OG0026727
OG0026728
OG0026729
OG0026730
OG0026731
OG0026732
OG0026733
OG0026734
OG0026735
OG0026736
OG0026737
OG0026738
OG0026739
OG0026740
OG0026741
OG0026742
OG0026743
OG0026744
OG0026745
OG0026746
OG0026747
OG0026748
OG0026749
OG0026750
OG0026751
OG0026752
OG0026753
OG0026754
OG0026755
OG0026756
OG0026757
OG0026758
OG0026759
OG0026760
OG0026761
OG0026762
OG0026763
OG0026764
OG0026765
OG0026766
OG0026767
OG0026768
OG0026769
OG0026770
OG0026771
OG0026772
OG0026773
OG0026774
OG0026775
OG0026776
OG0026777
OG0026778
OG0026779
OG0026780
OG0026781
OG0026782
OG0026783
OG0026784
OG0026785
OG0026786
OG0026787
OG0026788
OG0026789
OG0026790
OG0026791
OG0026792
OG0026793
OG0026794
OG0026795
OG0026796
OG0026797
OG0026798
OG0026799
OG0026800
OG0026801
OG0026802
OG0026803
OG0026804
OG0026805
OG0026806
OG0026807
OG0026808
OG0026809
OG0026810
OG0026811
OG0026812
OG0026813
OG0026814
OG0026815
OG0026816
OG0026817
OG0026818
OG0026819
OG0026820
OG0026821
OG0026822
OG0026823
OG0026824
OG0026825
OG0026826
OG0026827
OG0026828
OG0026829
OG0026830
OG0026831
OG0026832
OG0026833
OG0026834
OG0026835
OG0026836
OG0026837
OG0026838
OG0026839
OG0026840
OG0026841
OG0026842
OG0026843
OG0026844
OG0026845
OG0026846
OG0026847
OG0026848
OG0026849
OG0026850
OG0026851
OG0026852
OG0026853
OG0026854
OG0026855
OG0026856
OG0026857
OG0026858
OG0026859
OG0026860
OG0026861
OG0026862
OG0026863
OG0026864
OG0026865
OG0026866
OG0026867
OG0026868
OG0026869
OG0026870
OG0026871
OG0026872
OG0026873
OG0026874
OG0026875
OG0026876
OG0026877
OG0026878
OG0026879
OG0026880
OG0026881
OG0026882
OG0026883
OG0026884
OG0026885
OG0026886
OG0026887
OG0026888
OG0026889
OG0026890
OG0026891
OG0026892
OG0026893
OG0026894
OG0026895
OG0026896
OG0026897
OG0026898
OG0026899
OG0026900
OG0026901
OG0026902
OG0026903
OG0026904
OG0026905
OG0026906
OG0026907
OG0026908
OG0026909
OG0026910
OG0026911
OG0026912
OG0026913
OG0026914
OG0026915
OG0026916
OG0026917
OG0026918
OG0026919
OG0026920
OG0026921
OG0026922
OG0026923
OG0026924
OG0026925
OG0026926
OG0026927
OG0026928
OG0026929
OG0026930
OG0026931
OG0026932
OG0026933
OG0026934
OG0026935
OG0026936
OG0026937
OG0026938
OG0026939
OG0026940
OG0026941
OG0026942
OG0026943
OG0026944
OG0026945
OG0026946
OG0026947
OG0026948
OG0026949
OG0026950
OG0026951
OG0026952
OG0026953
OG0026954
OG0026955
OG0026956
OG0026957
OG0026958
OG0026959
OG0026960
OG0026961
OG0026962
OG0026963
OG0026964
OG0026965
OG0026966
OG0026967
OG0026968
OG0026969
OG0026970
OG0026971
OG0026972
OG0026973
OG0026974
OG0026975
OG0026976
OG0026977
OG0026978
OG0026979
OG0026980
OG0026981
OG0026982
OG0026983
OG0026984
OG0026985
OG0026986
OG0026987
OG0026988
OG0026989
OG0026990
OG0026991
OG0026992
OG0026993
OG0026994
OG0026995
OG0026996
OG0026997
OG0026998
OG0026999
OG0027000
OG0027001
OG0027002
OG0027003
OG0027004
OG0027005
OG0027006
OG0027007
OG0027008
OG0027009
OG0027010
OG0027011
OG0027012
OG0027013
OG0027014
OG0027015
OG0027016
OG0027017
OG0027018
OG0027019
OG0027020
OG0027021
OG0027022
OG0027023
OG0027024
OG0027025
OG0027026
OG0027027
OG0027028
OG0027029
OG0027030
OG0027031
OG0027032
OG0027033
OG0027034
OG0027035
OG0027036
OG0027037
OG0027038
OG0027039
OG0027040
OG0027041
OG0027042
OG0027043
OG0027044
OG0027045
OG0027046
OG0027047
OG0027048
OG0027049
OG0027050
OG0027051
OG0027052
OG0027053
OG0027054
OG0027055
OG0027056
OG0027057
OG0027058
OG0027059
OG0027060
OG0027061
OG0027062
OG0027063
OG0027064
OG0027065
OG0027066
OG0027067
OG0027068
OG0027069
OG0027070
OG0027071
OG0027072
OG0027073
OG0027074
OG0027075
OG0027076
OG0027077
OG0027078
OG0027079
OG0027080
OG0027081
OG0027082
OG0027083
OG0027084
OG0027085
OG0027086
OG0027087
OG0027088
OG0027089
OG0027090
OG0027091
OG0027092
OG0027093
OG0027094
OG0027095
OG0027096
OG0027097
OG0027098
OG0027099
OG0027100
OG0027101
OG0027102
OG0027103
OG0027104
OG0027105
OG0027106
OG0027107
OG0027108
OG0027109
OG0027110
OG0027111
OG0027112
OG0027113
OG0027114
OG0027115
OG0027116
OG0027117
OG0027118
OG0027119
OG0027120
OG0027121
OG0027122
OG0027123
OG0027124
OG0027125
OG0027126
OG0027127
OG0027128
OG0027129
OG0027130
OG0027131
OG0027132
OG0027133
OG0027134
OG0027135
OG0027136
OG0027137
OG0027138
OG0027139
OG0027140
OG0027141
OG0027142
OG0027143
OG0027144
OG0027145
OG0027146
OG0027147
OG0027148
OG0027149
OG0027150
OG0027151
OG0027152
OG0027153
OG0027154
OG0027155
OG0027156
OG0027157
OG0027158
OG0027159
OG0027160
OG0027161
OG0027162
OG0027163
OG0027164
OG0027165
OG0027166
OG0027167
OG0027168
OG0027169
OG0027170
OG0027171
OG0027172
OG0027173
OG0027174
OG0027175
OG0027176
OG0027177
OG0027178
OG0027179
OG0027180
OG0027181
OG0027182
OG0027183
OG0027184
OG0027185
OG0027186
OG0027187
OG0027188
OG0027189
OG0027190
OG0027191
OG0027192
OG0027193
OG0027194
OG0027195
OG0027196
OG0027197
OG0027198
OG0027199
OG0027200
OG0027201
OG0027202
OG0027203
OG0027204
OG0027205
OG0027206
OG0027207
OG0027208
OG0027209
OG0027210
OG0027211
OG0027212
OG0027213
OG0027214
OG0027215
OG0027216
OG0027217
OG0027218
OG0027219
OG0027220
OG0027221
OG0027222
OG0027223
OG0027224
OG0027225
OG0027226
OG0027227
OG0027228
OG0027229
OG0027230
OG0027231
OG0027232
OG0027233
OG0027234
OG0027235
OG0027236
OG0027237
OG0027238
OG0027239
OG0027240
OG0027241
OG0027242
OG0027243
OG0027244
OG0027245
OG0027246
OG0027247
OG0027248
OG0027249
OG0027250
OG0027251
OG0027252
OG0027253
OG0027254
OG0027255
OG0027256
OG0027257
OG0027258
OG0027259
OG0027260
OG0027261
OG0027262
OG0027263
OG0027264
OG0027265
OG0027266
OG0027267
OG0027268
OG0027269
OG0027270
OG0027271
OG0027272
OG0027273
OG0027274
OG0027275
OG0027276
OG0027277
OG0027278
OG0027279
OG0027280
OG0027281
OG0027282
OG0027283
OG0027284
OG0027285
OG0027286
OG0027287
OG0027288
OG0027289
OG0027290
OG0027291
OG0027292
OG0027293
OG0027294
OG0027295
OG0027296
OG0027297
OG0027298
OG0027299
OG0027300
OG0027301
OG0027302
OG0027303
OG0027304
OG0027305
OG0027306
OG0027307
OG0027308
OG0027309
OG0027310
OG0027311
OG0027312
OG0027313
OG0027314
OG0027315
OG0027316
OG0027317
OG0027318
OG0027319
OG0027320
OG0027321
OG0027322
OG0027323
OG0027324
OG0027325
OG0027326
OG0027327
OG0027328
OG0027329
OG0027330
OG0027331
OG0027332
OG0027333
OG0027334
OG0027335
OG0027336
OG0027337
OG0027338
OG0027339
OG0027340
OG0027341
OG0027342
OG0027343
OG0027344
OG0027345
OG0027346
OG0027347
OG0027348
OG0027349
OG0027350
OG0027351
OG0027352
OG0027353
OG0027354
OG0027355
OG0027356
OG0027357
OG0027358
OG0027359
OG0027360
OG0027361
OG0027362
OG0027363
OG0027364
OG0027365
OG0027366
OG0027367
OG0027368
OG0027369
OG0027370
OG0027371
OG0027372
OG0027373
OG0027374
OG0027375
OG0027376
OG0027377
OG0027378
OG0027379
OG0027380
OG0027381
OG0027382
OG0027383
OG0027384
OG0027385
OG0027386
OG0027387
OG0027388
OG0027389
OG0027390
OG0027391
OG0027392
OG0027393
OG0027394
OG0027395
OG0027396
OG0027397
OG0027398
OG0027399
OG0027400
OG0027401
OG0027402
OG0027403
OG0027404
OG0027405
OG0027406
OG0027407
OG0027408
OG0027409
OG0027410
OG0027411
OG0027412
OG0027413
OG0027414
OG0027415
OG0027416
OG0027417
OG0027418
OG0027419
OG0027420
OG0027421
OG0027422
OG0027423
OG0027424
