# Supplementary material for: Firefly genomes illuminate parallel origins of bioluminescence in beetles
Source: eLife. 2018 Oct 16;7:e36495. doi: 10.7554/eLife.36495 (PMC6191289; doi:10.7554/eLife.36495)
Supplement: Figure 2—source data 1. [file elife-36495-fig2-data1.zip › 5_way/[P._pyralis]_and_[A._lateralis]_and_[I._luminosus]_and_[D._melanogaster]_genes.txt]

AQULA_000150-PA
AQULA_000192-PA
AQULA_000301-PA
AQULA_000328-PA
AQULA_000453-PA
AQULA_000806-PA
AQULA_000921-PA
AQULA_000922-PA
AQULA_000923-PA
AQULA_000925-PA
AQULA_001026-PA
AQULA_001035-PA
AQULA_001041-PA
AQULA_001090-PA
AQULA_001257-PA
AQULA_001266-PA
AQULA_001338-PA
AQULA_001346-PA
AQULA_001388-PA
AQULA_001533-PA
AQULA_001632-PA
AQULA_001647-PA
AQULA_001699-PA
AQULA_001739-PA
AQULA_001793-PA
AQULA_001865-PA
AQULA_001891-PA
AQULA_001910-PA
AQULA_001977-PA
AQULA_002159-PA
AQULA_002239-PA
AQULA_002317-PA
AQULA_002318-PA
AQULA_002343-PA
AQULA_002429-PA
AQULA_002638-PA
AQULA_002793-PA
AQULA_002873-PA
AQULA_002947-PA
AQULA_002962-PA
AQULA_003027-PA
AQULA_003114-PA
AQULA_003244-PA
AQULA_003248-PA
AQULA_003490-PA
AQULA_003534-PA
AQULA_003734-PA
AQULA_004278-PA
AQULA_004283-PA
AQULA_004295-PA
AQULA_004299-PA
AQULA_004323-PA
AQULA_004325-PA
AQULA_004327-PA
AQULA_004328-PA
AQULA_004329-PA
AQULA_004331-PA
AQULA_004457-PA
AQULA_004514-PA
AQULA_004586-PA
AQULA_004639-PA
AQULA_004668-PA
AQULA_004691-PA
AQULA_004744-PA
AQULA_004770-PA
AQULA_004774-PA
AQULA_004800-PA
AQULA_004966-PA
AQULA_005173-PA
AQULA_005268-PA
AQULA_005286-PA
AQULA_005333-PA
AQULA_005395-PA
AQULA_005455-PA
AQULA_005660-PA
AQULA_005667-PA
AQULA_005949-PA
AQULA_006097-PA
AQULA_006120-PA
AQULA_006185-PA
AQULA_006204-PA
AQULA_006210-PA
AQULA_006386-PA
AQULA_006501-PA
AQULA_006619-PA
AQULA_006888-PA
AQULA_006903-PA
AQULA_007005-PA
AQULA_007181-PA
AQULA_007315-PA
AQULA_007386-PA
AQULA_007467-PA
AQULA_007583-PA
AQULA_007707-PA
AQULA_007804-PA
AQULA_007828-PA
AQULA_007851-PA
AQULA_007953-PA
AQULA_008233-PA
AQULA_008287-PA
AQULA_008299-PA
AQULA_008477-PA
AQULA_008678-PA
AQULA_008709-PA
AQULA_008729-PA
AQULA_008843-PA
AQULA_008869-PA
AQULA_008959-PA
AQULA_009077-PA
AQULA_009094-PA
AQULA_009140-PA
AQULA_009179-PA
AQULA_009183-PA
AQULA_009280-PA
AQULA_009384-PA
AQULA_009418-PA
AQULA_009541-PA
AQULA_009626-PA
AQULA_009923-PA
AQULA_010078-PA
AQULA_010127-PA
AQULA_010175-PA
AQULA_010448-PA
AQULA_010687-PA
AQULA_010703-PA
AQULA_010755-PA
AQULA_010941-PA
AQULA_011024-PA
AQULA_011043-PA
AQULA_011147-PA
AQULA_011151-PA
AQULA_011303-PA
AQULA_011305-PA
AQULA_011310-PA
AQULA_011448-PA
AQULA_011617-PA
AQULA_011868-PA
AQULA_011923-PA
AQULA_011990-PA
AQULA_012138-PA
AQULA_012503-PA
AQULA_012723-PA
AQULA_012825-PA
AQULA_013087-PA
AQULA_013098-PA
AQULA_013208-PA
AQULA_013242-PA
AQULA_013425-PA
AQULA_013430-PA
AQULA_013543-PA
AQULA_013556-PA
AQULA_013557-PA
AQULA_013563-PA
AQULA_013572-PA
AQULA_013574-PA
AQULA_013624-PA
AQULA_013891-PA
AQULA_013954-PA
AQULA_014005-PA
AQULA_014151-PA
AQULA_014201-PA
AQULA_014234-PA
AQULA_014236-PA
AQULA_014258-PA
AQULA_014280-PA
ILUMI_00184-PA
ILUMI_00324-PA
ILUMI_00401-PA
ILUMI_00505-PA
ILUMI_00602-PA
ILUMI_00603-PA
ILUMI_00899-PA
ILUMI_00995-PA
ILUMI_01171-PA
ILUMI_01225-PA
ILUMI_01244-PA
ILUMI_01280-PA
ILUMI_01395-PA
ILUMI_01412-PA
ILUMI_01451-PA
ILUMI_01509-PA
ILUMI_01945-PA
ILUMI_02272-PA
ILUMI_02565-PA
ILUMI_02704-PA
ILUMI_02929-PA
ILUMI_03082-PA
ILUMI_03175-PA
ILUMI_03400-PA
ILUMI_03462-PA
ILUMI_03463-PA
ILUMI_03465-PA
ILUMI_03734-PA
ILUMI_03847-PA
ILUMI_03849-PA
ILUMI_03851-PA
ILUMI_03852-PA
ILUMI_03853-PA
ILUMI_04038-PA
ILUMI_04061-PA
ILUMI_04076-PA
ILUMI_04104-PA
ILUMI_04184-PA
ILUMI_04268-PA
ILUMI_04556-PA
ILUMI_04600-PA
ILUMI_05011-PA
ILUMI_05019-PA
ILUMI_05088-PA
ILUMI_05187-PA
ILUMI_05374-PA
ILUMI_05473-PA
ILUMI_05544-PA
ILUMI_05578-PA
ILUMI_05603-PA
ILUMI_05685-PA
ILUMI_05763-PA
ILUMI_06108-PA
ILUMI_06111-PA
ILUMI_06185-PA
ILUMI_06543-PA
ILUMI_06586-PA
ILUMI_06765-PA
ILUMI_06808-PA
ILUMI_06828-PA
ILUMI_06848-PA
ILUMI_06849-PA
ILUMI_06850-PA
ILUMI_07035-PA
ILUMI_07107-PA
ILUMI_07115-PA
ILUMI_07153-PA
ILUMI_07329-PA
ILUMI_07332-PA
ILUMI_07467-PA
ILUMI_07553-PA
ILUMI_07624-PA
ILUMI_07669-PA
ILUMI_07681-PA
ILUMI_07682-PA
ILUMI_07740-PA
ILUMI_07778-PA
ILUMI_07939-PA
ILUMI_07941-PA
ILUMI_08071-PA
ILUMI_08139-PA
ILUMI_08140-PA
ILUMI_08141-PA
ILUMI_08287-PA
ILUMI_08320-PA
ILUMI_08321-PA
ILUMI_08394-PA
ILUMI_08429-PA
ILUMI_08531-PA
ILUMI_08724-PA
ILUMI_08854-PA
ILUMI_08898-PA
ILUMI_08910-PA
ILUMI_09074-PA
ILUMI_09225-PA
ILUMI_09234-PA
ILUMI_09248-PA
ILUMI_09353-PA
ILUMI_09473-PA
ILUMI_09474-PA
ILUMI_09489-PA
ILUMI_09513-PA
ILUMI_09544-PA
ILUMI_09619-PA
ILUMI_09640-PA
ILUMI_09843-PA
ILUMI_09886-PA
ILUMI_09887-PA
ILUMI_10172-PA
ILUMI_10229-PA
ILUMI_10230-PA
ILUMI_10267-PA
ILUMI_10270-PA
ILUMI_10303-PA
ILUMI_10304-PA
ILUMI_10310-PA
ILUMI_10391-PA
ILUMI_10463-PA
ILUMI_10471-PA
ILUMI_10477-PA
ILUMI_10586-PA
ILUMI_10590-PA
ILUMI_10631-PA
ILUMI_10632-PA
ILUMI_10771-PA
ILUMI_10772-PA
ILUMI_11034-PA
ILUMI_11121-PA
ILUMI_11127-PA
ILUMI_11128-PA
ILUMI_11130-PA
ILUMI_11173-PA
ILUMI_11174-PA
ILUMI_11204-PA
ILUMI_11210-PA
ILUMI_11254-PA
ILUMI_11334-PA
ILUMI_11336-PA
ILUMI_11352-PA
ILUMI_11543-PA
ILUMI_11544-PA
ILUMI_11545-PA
ILUMI_11589-PA
ILUMI_11864-PA
ILUMI_12067-PA
ILUMI_12077-PA
ILUMI_12117-PA
ILUMI_12193-PA
ILUMI_12230-PA
ILUMI_12299-PA
ILUMI_12351-PA
ILUMI_12457-PA
ILUMI_12467-PA
ILUMI_12573-PA
ILUMI_12740-PA
ILUMI_12786-PA
ILUMI_12866-PA
ILUMI_12877-PA
ILUMI_12880-PA
ILUMI_12905-PA
ILUMI_12913-PA
ILUMI_13039-PA
ILUMI_13040-PA
ILUMI_13057-PA
ILUMI_13206-PA
ILUMI_13207-PA
ILUMI_13208-PA
ILUMI_13209-PA
ILUMI_13256-PA
ILUMI_13372-PA
ILUMI_13447-PA
ILUMI_13517-PA
ILUMI_13537-PA
ILUMI_13541-PA
ILUMI_13542-PA
ILUMI_13572-PA
ILUMI_13577-PA
ILUMI_13607-PA
ILUMI_13635-PA
ILUMI_13662-PA
ILUMI_13663-PA
ILUMI_13832-PA
ILUMI_13842-PA
ILUMI_13843-PA
ILUMI_13879-PA
ILUMI_13880-PA
ILUMI_13888-PA
ILUMI_13890-PA
ILUMI_14056-PA
ILUMI_14135-PA
ILUMI_14148-PA
ILUMI_14306-PA
ILUMI_14313-PA
ILUMI_14317-PA
ILUMI_14319-PA
ILUMI_14400-PA
ILUMI_14440-PA
ILUMI_14450-PA
ILUMI_14941-PA
ILUMI_14988-PA
ILUMI_15115-PA
ILUMI_15140-PA
ILUMI_15192-PA
ILUMI_15223-PA
ILUMI_15343-PA
ILUMI_15386-PA
ILUMI_15437-PA
ILUMI_15490-PA
ILUMI_15512-PA
ILUMI_15553-PA
ILUMI_15674-PA
ILUMI_15690-PA
ILUMI_15855-PA
ILUMI_15882-PA
ILUMI_15988-PA
ILUMI_16057-PA
ILUMI_16064-PA
ILUMI_16111-PA
ILUMI_16160-PA
ILUMI_16177-PA
ILUMI_16308-PA
ILUMI_16422-PA
ILUMI_16740-PA
ILUMI_16757-PA
ILUMI_16865-PA
ILUMI_16949-PA
ILUMI_17067-PA
ILUMI_17098-PA
ILUMI_17164-PA
ILUMI_17246-PA
ILUMI_17260-PA
ILUMI_17273-PA
ILUMI_17298-PA
ILUMI_17402-PA
ILUMI_17405-PA
ILUMI_17408-PA
ILUMI_17433-PA
ILUMI_17483-PA
ILUMI_17485-PA
ILUMI_17540-PA
ILUMI_17563-PA
ILUMI_17615-PA
ILUMI_17691-PA
ILUMI_17700-PA
ILUMI_17720-PA
ILUMI_17827-PA
ILUMI_17828-PA
ILUMI_17847-PA
ILUMI_17872-PA
ILUMI_17910-PA
ILUMI_17935-PA
ILUMI_18013-PA
ILUMI_18021-PA
ILUMI_18036-PA
ILUMI_18066-PA
ILUMI_18089-PA
ILUMI_18152-PA
ILUMI_18196-PA
ILUMI_18239-PA
ILUMI_18337-PA
ILUMI_18339-PA
ILUMI_18371-PA
ILUMI_18438-PA
ILUMI_18506-PA
ILUMI_18507-PA
ILUMI_18513-PA
ILUMI_18530-PA
ILUMI_18636-PA
ILUMI_18645-PA
ILUMI_18647-PA
ILUMI_18691-PA
ILUMI_18715-PA
ILUMI_18729-PA
ILUMI_18765-PA
ILUMI_18780-PA
ILUMI_18799-PA
ILUMI_18811-PA
ILUMI_18860-PA
ILUMI_18873-PA
ILUMI_18916-PA
ILUMI_19011-PA
ILUMI_19049-PA
ILUMI_19080-PA
ILUMI_19118-PA
ILUMI_19186-PA
ILUMI_19217-PA
ILUMI_19280-PA
ILUMI_19308-PA
ILUMI_19320-PA
ILUMI_19324-PA
ILUMI_19327-PA
ILUMI_19357-PA
ILUMI_19384-PA
ILUMI_19387-PA
ILUMI_19388-PA
ILUMI_19422-PA
ILUMI_19431-PA
ILUMI_19473-PA
ILUMI_19478-PA
ILUMI_19528-PA
ILUMI_19541-PA
ILUMI_19542-PA
ILUMI_19543-PA
ILUMI_19633-PA
ILUMI_19640-PA
ILUMI_19666-PA
ILUMI_19705-PA
ILUMI_19745-PA
ILUMI_19833-PA
ILUMI_19853-PA
ILUMI_19869-PA
ILUMI_19887-PA
ILUMI_19942-PA
ILUMI_19973-PA
ILUMI_19990-PA
ILUMI_19991-PA
ILUMI_19993-PA
ILUMI_19995-PA
ILUMI_20014-PA
ILUMI_20029-PA
ILUMI_20097-PA
ILUMI_20107-PA
ILUMI_20119-PA
ILUMI_20146-PA
ILUMI_20195-PA
ILUMI_20196-PA
ILUMI_20216-PA
ILUMI_20250-PA
ILUMI_20261-PA
ILUMI_20262-PA
ILUMI_20353-PA
ILUMI_20409-PA
ILUMI_20570-PA
ILUMI_20597-PA
ILUMI_20653-PA
ILUMI_20660-PA
ILUMI_20680-PA
ILUMI_20725-PA
ILUMI_20791-PA
ILUMI_20845-PA
ILUMI_20906-PA
ILUMI_21094-PA
ILUMI_21137-PA
ILUMI_21167-PA
ILUMI_21343-PA
ILUMI_21344-PA
ILUMI_21345-PA
ILUMI_21347-PA
ILUMI_21348-PA
ILUMI_21349-PA
ILUMI_21478-PA
ILUMI_21720-PA
ILUMI_21856-PA
ILUMI_21866-PA
ILUMI_21867-PA
ILUMI_21884-PA
ILUMI_21927-PA
ILUMI_21939-PA
ILUMI_21980-PA
ILUMI_22097-PA
ILUMI_22208-PA
ILUMI_22246-PA
ILUMI_22451-PA
ILUMI_22456-PA
ILUMI_22457-PA
ILUMI_22459-PA
ILUMI_22460-PA
ILUMI_22461-PA
ILUMI_22462-PA
ILUMI_22463-PA
ILUMI_22464-PA
ILUMI_22865-PA
ILUMI_23659-PA
ILUMI_23782-PA
ILUMI_24208-PA
ILUMI_24209-PA
ILUMI_24211-PA
ILUMI_24237-PA
ILUMI_24238-PA
ILUMI_24239-PA
ILUMI_24378-PA
ILUMI_24443-PA
ILUMI_24512-PA
ILUMI_25003-PA
ILUMI_25089-PA
ILUMI_25275-PA
ILUMI_25444-PA
ILUMI_25600-PA
ILUMI_25694-PA
ILUMI_25708-PA
ILUMI_26064-PA
ILUMI_26357-PA
ILUMI_26556-PA
ILUMI_26778-PA
ILUMI_27247-PA
ILUMI_27423-PA
ILUMI_27435-PA
ILUMI_27475-PA
PPYR_00104-PA
PPYR_00225-PA
PPYR_00426-PA
PPYR_00613-PA
PPYR_00779-PA
PPYR_00784-PA
PPYR_00803-PA
PPYR_00838-PA
PPYR_00936-PA
PPYR_00981-PA
PPYR_01241-PA
PPYR_01290-PA
PPYR_01635-PA
PPYR_01636-PA
PPYR_01706-PA
PPYR_01773-PA
PPYR_01885-PA
PPYR_02108-PA
PPYR_02386-PA
PPYR_02477-PA
PPYR_02604-PA
PPYR_02686-PA
PPYR_02691-PA
PPYR_02698-PA
PPYR_02751-PA
PPYR_02805-PA
PPYR_02914-PA
PPYR_03054-PA
PPYR_03084-PA
PPYR_03449-PA
PPYR_03451-PA
PPYR_03452-PA
PPYR_03453-PA
PPYR_03454-PA
PPYR_03459-PA
PPYR_03469-PA
PPYR_03520-PA
PPYR_03568-PA
PPYR_03584-PA
PPYR_03707-PA
PPYR_03758-PA
PPYR_03781-PA
PPYR_03784-PA
PPYR_03822-PA
PPYR_03891-PA
PPYR_03897-PA
PPYR_03928-PA
PPYR_04003-PA
PPYR_04105-PA
PPYR_04106-PA
PPYR_04186-PA
PPYR_04348-PA
PPYR_04401-PA
PPYR_04479-PA
PPYR_04482-PA
PPYR_04501-PA
PPYR_04535-PA
PPYR_04622-PA
PPYR_04795-PA
PPYR_04905-PA
PPYR_04908-PA
PPYR_04968-PA
PPYR_04986-PA
PPYR_05143-PA
PPYR_05144-PA
PPYR_05194-PA
PPYR_05221-PA
PPYR_05239-PA
PPYR_05316-PA
PPYR_05372-PA
PPYR_05512-PA
PPYR_05563-PA
PPYR_05588-PA
PPYR_05782-PA
PPYR_05846-PA
PPYR_05940-PA
PPYR_06036-PA
PPYR_06062-PA
PPYR_06091-PA
PPYR_06106-PA
PPYR_06107-PA
PPYR_06168-PA
PPYR_06397-PA
PPYR_06398-PA
PPYR_06481-PA
PPYR_06512-PA
PPYR_06535-PA
PPYR_06545-PA
PPYR_06594-PA
PPYR_06693-PA
PPYR_06700-PA
PPYR_06799-PA
PPYR_06922-PA
PPYR_06942-PA
PPYR_06948-PA
PPYR_07097-PA
PPYR_07170-PA
PPYR_07284-PA
PPYR_07375-PA
PPYR_07510-PA
PPYR_07879-PA
PPYR_07880-PA
PPYR_07883-PA
PPYR_07884-PA
PPYR_07885-PA
PPYR_07886-PA
PPYR_07887-PA
PPYR_07888-PA
PPYR_07898-PA
PPYR_07905-PA
PPYR_08180-PA
PPYR_08221-PA
PPYR_08352-PA
PPYR_08361-PA
PPYR_08445-PA
PPYR_08847-PA
PPYR_08891-PA
PPYR_08895-PA
PPYR_08986-PA
PPYR_09016-PA
PPYR_09086-PA
PPYR_09423-PA
PPYR_09437-PA
PPYR_09488-PA
PPYR_09534-PA
PPYR_09608-PA
PPYR_09633-PA
PPYR_09670-PA
PPYR_09706-PA
PPYR_09714-PA
PPYR_09734-PA
PPYR_09997-PA
PPYR_09998-PA
PPYR_10050-PA
PPYR_10117-PA
PPYR_10118-PA
PPYR_10136-PA
PPYR_10202-PA
PPYR_10293-PA
PPYR_10619-PA
PPYR_10639-PA
PPYR_10780-PA
PPYR_10896-PA
PPYR_11060-PA
PPYR_11100-PA
PPYR_11263-PA
PPYR_11344-PA
PPYR_11363-PA
PPYR_11672-PA
PPYR_11674-PA
PPYR_11918-PA
PPYR_12112-PA
PPYR_12133-PA
PPYR_12144-PA
PPYR_12251-PA
PPYR_12292-PA
PPYR_12492-PA
PPYR_12542-PA
PPYR_12596-PA
PPYR_12943-PA
PPYR_13088-PA
PPYR_13275-PA
PPYR_13449-PA
PPYR_13479-PA
PPYR_13599-PA
PPYR_13843-PA
PPYR_13852-PA
PPYR_13988-PA
PPYR_14138-PA
PPYR_14146-PA
PPYR_14199-PA
PPYR_14200-PA
PPYR_14367-PA
PPYR_14385-PA
PPYR_14438-PA
PPYR_14488-PA
PPYR_14592-PA
PPYR_14598-PA
PPYR_14600-PA
PPYR_14709-PA
PPYR_14736-PA
PPYR_14760-PA
PPYR_14820-PA
PPYR_14961-PA
PPYR_14983-PA
PPYR_15018-PA
PPYR_15206-PA
PPYR_15355-PA
PPYR_15429-PA
PPYR_15665-PA
