# Supplementary material for: Firefly genomes illuminate parallel origins of bioluminescence in beetles
Source: eLife. 2018 Oct 16;7:e36495. doi: 10.7554/eLife.36495 (PMC6191289; doi:10.7554/eLife.36495)
Supplement: Figure 2—source data 1. [file elife-36495-fig2-data1.zip › filter_OGs.sh]

OVERLAP_FILE=new_4_way.txt
cat ${OVERLAP_FILE} | cut -f 1 -d ":" > categories.txt

while read p; do
  echo $p
  P_NAME=$(echo $p | tr " " "_")
  P_search=$(echo $p | sed 's/\[/\\\[/g' | sed 's/\]/\\]/g')
  echo $P_search
  cat ${OVERLAP_FILE} | grep -e "^${P_search}:" | cut -d ":" -f 2 | tr -d "^ " | tr "," "\n" | sed '/^$/d' | sort > ${P_NAME}_OGs.txt
  cat Orthogroups.txt | grep -f ${P_NAME}_OGs.txt | cut -f 2 -d ":" | tr " " "\n" | grep -v "DROME" | tr -d "^ " | sed '/^$/d' | sort > ${P_NAME}_genes.txt
done < categories.txt

exit 
cat new_4_way.txt | grep -e "^\[P. pyralis\]:" > Only_Ppyralis_OGs.txt
cat new_4_way.txt | grep -e "^\[I. luminosus\]:" > Only_Ilumi_OGs.txt
cat new_4_way.txt | grep -e "^\[T. castaneum\]:" > Only_Tcas_OGs.txt
