# Supplementary material for: Firefly genomes illuminate parallel origins of bioluminescence in beetles
Source: eLife. 2018 Oct 16;7:e36495. doi: 10.7554/eLife.36495 (PMC6191289; doi:10.7554/eLife.36495)
Supplement: Figure 2—source data 1. [file elife-36495-fig2-data1.zip › Orthogroups.txt]

OG0000000: AQULA_000683-PA AQULA_000980-PA AQULA_001145-PA AQULA_001159-PA AQULA_001476-PA AQULA_001969-PA AQULA_002126-PA AQULA_002244-PA AQULA_002245-PA AQULA_002351-PA AQULA_002651-PA AQULA_002674-PA AQULA_002696-PA AQULA_002716-PA AQULA_003057-PA AQULA_003071-PA AQULA_003190-PA AQULA_003199-PA AQULA_004289-PA AQULA_004316-PA AQULA_004543-PA AQULA_004953-PA AQULA_005497-PA AQULA_005730-PA AQULA_005805-PA AQULA_006145-PA AQULA_006199-PA AQULA_006376-PA AQULA_006585-PA AQULA_007335-PA AQULA_007621-PA AQULA_007624-PA AQULA_007708-PA AQULA_007714-PA AQULA_007959-PA AQULA_008361-PA AQULA_008551-PA AQULA_009127-PA AQULA_009223-PA AQULA_009622-PA AQULA_009948-PA AQULA_010418-PA AQULA_010639-PA AQULA_010664-PA AQULA_010826-PA AQULA_010831-PA AQULA_011003-PA AQULA_011154-PA AQULA_011246-PA AQULA_011251-PA AQULA_011721-PA AQULA_011852-PA AQULA_012143-PA AQULA_012188-PA AQULA_012332-PA AQULA_012803-PA AQULA_013101-PA AQULA_013155-PA AQULA_013531-PA AQULA_013706-PA AQULA_013957-PA AQULA_013989-PA AQULA_014166-PA AQULA_014167-PA AQULA_014194-PA AQULA_014252-PA ILUMI_00013-PA ILUMI_00070-PA ILUMI_00099-PA ILUMI_00150-PA ILUMI_00152-PA ILUMI_00156-PA ILUMI_00157-PA ILUMI_00158-PA ILUMI_00188-PA ILUMI_00272-PA ILUMI_00374-PA ILUMI_00417-PA ILUMI_00457-PA ILUMI_00475-PA ILUMI_00481-PA ILUMI_00495-PA ILUMI_00524-PA ILUMI_00571-PA ILUMI_00650-PA ILUMI_00695-PA ILUMI_00828-PA ILUMI_00857-PA ILUMI_00930-PA ILUMI_01024-PA ILUMI_01145-PA ILUMI_01384-PA ILUMI_01442-PA ILUMI_01537-PA ILUMI_01645-PA ILUMI_01748-PA ILUMI_01757-PA ILUMI_01762-PA ILUMI_01764-PA ILUMI_02009-PA ILUMI_02286-PA ILUMI_02342-PA ILUMI_02352-PA ILUMI_02414-PA ILUMI_02864-PA ILUMI_02943-PA ILUMI_03015-PA ILUMI_03191-PA ILUMI_03192-PA ILUMI_03378-PA ILUMI_03390-PA ILUMI_03410-PA ILUMI_03469-PA ILUMI_03748-PA ILUMI_03806-PA ILUMI_03828-PA ILUMI_04014-PA ILUMI_04015-PA ILUMI_04031-PA ILUMI_04240-PA ILUMI_04253-PA ILUMI_04411-PA ILUMI_04580-PA ILUMI_04581-PA ILUMI_04594-PA ILUMI_04641-PA ILUMI_04939-PA ILUMI_04940-PA ILUMI_04950-PA ILUMI_05053-PA ILUMI_05191-PA ILUMI_05249-PA ILUMI_05636-PA ILUMI_05637-PA ILUMI_05885-PA ILUMI_05887-PA ILUMI_05888-PA ILUMI_05975-PA ILUMI_06035-PA ILUMI_06092-PA ILUMI_06138-PA ILUMI_06151-PA ILUMI_06177-PA ILUMI_06241-PA ILUMI_06261-PA ILUMI_06468-PA ILUMI_06496-PA ILUMI_06529-PA ILUMI_06557-PA ILUMI_06558-PA ILUMI_06588-PA ILUMI_06648-PA ILUMI_06746-PA ILUMI_07094-PA ILUMI_07210-PA ILUMI_07374-PA ILUMI_07567-PA ILUMI_07752-PA ILUMI_07759-PA ILUMI_08041-PA ILUMI_08064-PA ILUMI_08132-PA ILUMI_08176-PA ILUMI_08206-PA ILUMI_08245-PA ILUMI_08265-PA ILUMI_08266-PA ILUMI_08290-PA ILUMI_08298-PA ILUMI_08442-PA ILUMI_08480-PA ILUMI_08615-PA ILUMI_08639-PA ILUMI_08749-PA ILUMI_08812-PA ILUMI_08934-PA ILUMI_09016-PA ILUMI_09024-PA ILUMI_09111-PA ILUMI_09157-PA ILUMI_09245-PA ILUMI_09276-PA ILUMI_09326-PA ILUMI_09372-PA ILUMI_09403-PA ILUMI_09490-PA ILUMI_09492-PA ILUMI_09533-PA ILUMI_09641-PA ILUMI_09698-PA ILUMI_09786-PA ILUMI_09898-PA ILUMI_09977-PA ILUMI_10121-PA ILUMI_10274-PA ILUMI_10298-PA ILUMI_10348-PA ILUMI_10350-PA ILUMI_10359-PA ILUMI_10395-PA ILUMI_10628-PA ILUMI_10630-PA ILUMI_10642-PA ILUMI_10673-PA ILUMI_10690-PA ILUMI_10760-PA ILUMI_10794-PA ILUMI_10936-PA ILUMI_10940-PA ILUMI_10941-PA ILUMI_10956-PA ILUMI_10959-PA ILUMI_11077-PA ILUMI_11089-PA ILUMI_11151-PA ILUMI_11233-PA ILUMI_11272-PA ILUMI_11332-PA ILUMI_11335-PA ILUMI_11439-PA ILUMI_11506-PA ILUMI_11508-PA ILUMI_11730-PA ILUMI_11833-PA ILUMI_11894-PA ILUMI_12008-PA ILUMI_12040-PA ILUMI_12046-PA ILUMI_12047-PA ILUMI_12123-PA ILUMI_12155-PA ILUMI_12157-PA ILUMI_12250-PA ILUMI_12254-PA ILUMI_12395-PA ILUMI_12462-PA ILUMI_12510-PA ILUMI_12523-PA ILUMI_12544-PA ILUMI_12639-PA ILUMI_12766-PA ILUMI_12805-PA ILUMI_12889-PA ILUMI_12999-PA ILUMI_13064-PA ILUMI_13103-PA ILUMI_13144-PA ILUMI_13269-PA ILUMI_13510-PA ILUMI_13627-PA ILUMI_13724-PA ILUMI_13845-PA ILUMI_13846-PA ILUMI_13987-PA ILUMI_13998-PA ILUMI_14002-PA ILUMI_14021-PA ILUMI_14066-PA ILUMI_14074-PA ILUMI_14080-PA ILUMI_14118-PA ILUMI_14176-PA ILUMI_14248-PA ILUMI_14289-PA ILUMI_14364-PA ILUMI_14408-PA ILUMI_14442-PA ILUMI_14443-PA ILUMI_14468-PA ILUMI_14534-PA ILUMI_14558-PA ILUMI_14605-PA ILUMI_14607-PA ILUMI_14703-PA ILUMI_14726-PA ILUMI_14728-PA ILUMI_14735-PA ILUMI_14782-PA ILUMI_14800-PA ILUMI_14849-PA ILUMI_14880-PA ILUMI_14889-PA ILUMI_14902-PA ILUMI_14951-PA ILUMI_15024-PA ILUMI_15089-PA ILUMI_15107-PA ILUMI_15147-PA ILUMI_15201-PA ILUMI_15288-PA ILUMI_15311-PA ILUMI_15363-PA ILUMI_15410-PA ILUMI_15434-PA ILUMI_15435-PA ILUMI_15508-PA ILUMI_15566-PA ILUMI_15584-PA ILUMI_15621-PA ILUMI_15653-PA ILUMI_15654-PA ILUMI_15658-PA ILUMI_15710-PA ILUMI_15749-PA ILUMI_15860-PA ILUMI_16021-PA ILUMI_16046-PA ILUMI_16048-PA ILUMI_16070-PA ILUMI_16087-PA ILUMI_16105-PA ILUMI_16108-PA ILUMI_16125-PA ILUMI_16132-PA ILUMI_16137-PA ILUMI_16142-PA ILUMI_16146-PA ILUMI_16147-PA ILUMI_16194-PA ILUMI_16218-PA ILUMI_16219-PA ILUMI_16269-PA ILUMI_16357-PA ILUMI_16386-PA ILUMI_16411-PA ILUMI_16440-PA ILUMI_16462-PA ILUMI_16498-PA ILUMI_16539-PA ILUMI_16651-PA ILUMI_16685-PA ILUMI_16686-PA ILUMI_16720-PA ILUMI_16755-PA ILUMI_16786-PA ILUMI_16788-PA ILUMI_16800-PA ILUMI_16827-PA ILUMI_16829-PA ILUMI_16992-PA ILUMI_17064-PA ILUMI_17089-PA ILUMI_17122-PA ILUMI_17210-PA ILUMI_17215-PA ILUMI_17280-PA ILUMI_17287-PA ILUMI_17406-PA ILUMI_17447-PA ILUMI_17510-PA ILUMI_17641-PA ILUMI_17716-PA ILUMI_17764-PA ILUMI_17860-PA ILUMI_17880-PA ILUMI_18078-PA ILUMI_18139-PA ILUMI_18180-PA ILUMI_18193-PA ILUMI_18271-PA ILUMI_18355-PA ILUMI_18384-PA ILUMI_18388-PA ILUMI_18476-PA ILUMI_18537-PA ILUMI_18548-PA ILUMI_18559-PA ILUMI_18600-PA ILUMI_18613-PA ILUMI_18684-PA ILUMI_18701-PA ILUMI_18706-PA ILUMI_18737-PA ILUMI_18749-PA ILUMI_18758-PA ILUMI_18764-PA ILUMI_18803-PA ILUMI_19013-PA ILUMI_19072-PA ILUMI_19129-PA ILUMI_19208-PA ILUMI_19209-PA ILUMI_19213-PA ILUMI_19456-PA ILUMI_19492-PA ILUMI_19604-PA ILUMI_19613-PA ILUMI_19637-PA ILUMI_19792-PA ILUMI_19796-PA ILUMI_19797-PA ILUMI_19880-PA ILUMI_19894-PA ILUMI_19931-PA ILUMI_19974-PA ILUMI_20011-PA ILUMI_20028-PA ILUMI_20045-PA ILUMI_20064-PA ILUMI_20103-PA ILUMI_20105-PA ILUMI_20106-PA ILUMI_20116-PA ILUMI_20127-PA ILUMI_20149-PA ILUMI_20193-PA ILUMI_20222-PA ILUMI_20286-PA ILUMI_20287-PA ILUMI_20308-PA ILUMI_20369-PA ILUMI_20530-PA ILUMI_20532-PA ILUMI_20581-PA ILUMI_20583-PA ILUMI_20720-PA ILUMI_20756-PA ILUMI_20760-PA ILUMI_20893-PA ILUMI_20967-PA ILUMI_21022-PA ILUMI_21038-PA ILUMI_21121-PA ILUMI_21122-PA ILUMI_21211-PA ILUMI_21235-PA ILUMI_21316-PA ILUMI_21341-PA ILUMI_21393-PA ILUMI_21400-PA ILUMI_21507-PA ILUMI_21523-PA ILUMI_21526-PA ILUMI_21575-PA ILUMI_21631-PA ILUMI_21681-PA ILUMI_21688-PA ILUMI_21718-PA ILUMI_21902-PA ILUMI_22091-PA ILUMI_22175-PA ILUMI_22266-PA ILUMI_22268-PA ILUMI_22310-PA ILUMI_22447-PA ILUMI_22563-PA ILUMI_22640-PA ILUMI_22720-PA ILUMI_22885-PA ILUMI_22938-PA ILUMI_22969-PA ILUMI_22994-PA ILUMI_23077-PA ILUMI_23257-PA ILUMI_23266-PA ILUMI_23439-PA ILUMI_23653-PA ILUMI_23805-PA ILUMI_23820-PA ILUMI_23911-PA ILUMI_23982-PA ILUMI_24032-PA ILUMI_24038-PA ILUMI_24048-PA ILUMI_24076-PA ILUMI_24110-PA ILUMI_24189-PA ILUMI_24309-PA ILUMI_24313-PA ILUMI_24324-PA ILUMI_24406-PA ILUMI_24449-PA ILUMI_24481-PA ILUMI_24482-PA ILUMI_24483-PA ILUMI_24591-PA ILUMI_24712-PA ILUMI_24713-PA ILUMI_24778-PA ILUMI_24939-PA ILUMI_25059-PA ILUMI_25237-PA ILUMI_25238-PA ILUMI_25330-PA ILUMI_25359-PA ILUMI_25361-PA ILUMI_25384-PA ILUMI_25385-PA ILUMI_25437-PA ILUMI_25872-PA ILUMI_25876-PA ILUMI_25879-PA ILUMI_25903-PA ILUMI_25926-PA ILUMI_25927-PA ILUMI_25930-PA ILUMI_26043-PA ILUMI_26173-PA ILUMI_26269-PA ILUMI_26426-PA ILUMI_26497-PA ILUMI_26584-PA ILUMI_26595-PA ILUMI_26664-PA ILUMI_26670-PA ILUMI_26852-PA ILUMI_26908-PA ILUMI_27050-PA ILUMI_27118-PA ILUMI_27147-PA ILUMI_27164-PA ILUMI_27262-PA ILUMI_27271-PA ILUMI_27336-PA ILUMI_27356-PA ILUMI_27416-PA ILUMI_27449-PA ILUMI_27458-PA ILUMI_27469-PA ILUMI_27503-PA ILUMI_27524-PA PPYR_00029-PA PPYR_00042-PA PPYR_00055-PA PPYR_00096-PA PPYR_00106-PA PPYR_00111-PA PPYR_00116-PA PPYR_00117-PA PPYR_00119-PA PPYR_00126-PA PPYR_00136-PA PPYR_00150-PA PPYR_00188-PA PPYR_00222-PA PPYR_00234-PA PPYR_00393-PA PPYR_00406-PA PPYR_00423-PA PPYR_00478-PA PPYR_00674-PA PPYR_00744-PA PPYR_00767-PA PPYR_00785-PA PPYR_00789-PA PPYR_00825-PA PPYR_01061-PA PPYR_01075-PA PPYR_01076-PA PPYR_01229-PA PPYR_01231-PA PPYR_01307-PA PPYR_01330-PA PPYR_01334-PA PPYR_01335-PA PPYR_01342-PA PPYR_01400-PA PPYR_01466-PA PPYR_01564-PA PPYR_01648-PA PPYR_01864-PA PPYR_01868-PA PPYR_02030-PA PPYR_02090-PA PPYR_02093-PA PPYR_02121-PA PPYR_02149-PA PPYR_02258-PA PPYR_02285-PA PPYR_02288-PA PPYR_02301-PA PPYR_02307-PA PPYR_02335-PA PPYR_02336-PA PPYR_02363-PA PPYR_02378-PA PPYR_02379-PA PPYR_02401-PA PPYR_02572-PA PPYR_02627-PA PPYR_02655-PA PPYR_02656-PA PPYR_02666-PA PPYR_03745-PA PPYR_03842-PA PPYR_03868-PA PPYR_03907-PA PPYR_03929-PA PPYR_04156-PA PPYR_04256-PA PPYR_04257-PA PPYR_04330-PA PPYR_04339-PA PPYR_04341-PA PPYR_04874-PA PPYR_04982-PA PPYR_05183-PA PPYR_05213-PA PPYR_05215-PA PPYR_05612-PA PPYR_05614-PA PPYR_05921-PA PPYR_06004-PA PPYR_06143-PA PPYR_06571-PA PPYR_06865-PA PPYR_07086-PA PPYR_07208-PA PPYR_07555-PA PPYR_07756-PA PPYR_07984-PA PPYR_08614-PA PPYR_08615-PA PPYR_08624-PA PPYR_09109-PA PPYR_09346-PA PPYR_09893-PA PPYR_10037-PA PPYR_10159-PA PPYR_10317-PA PPYR_11142-PA PPYR_11179-PA PPYR_11314-PA PPYR_11388-PA PPYR_11904-PA PPYR_11939-PA PPYR_12252-PA PPYR_12580-PA PPYR_12593-PA PPYR_13003-PA PPYR_13749-PA PPYR_13753-PA PPYR_14889-PA PPYR_14933-PA PPYR_14936-PA PPYR_15056-PA PPYR_15076-PA PPYR_15137-PA PPYR_15170-PA PPYR_15187-PA PPYR_15188-PA PPYR_15238-PA PPYR_15244-PA PPYR_15250-PA PPYR_15330-PA PPYR_15343-PA PPYR_15344-PA PPYR_15372-PA PPYR_15391-PA PPYR_15402-PA PPYR_15434-PA PPYR_15448-PA PPYR_15450-PA PPYR_15452-PA PPYR_15508-PA PPYR_15539-PA PPYR_15555-PA PPYR_15556-PA PPYR_15584-PA PPYR_15615-PA PPYR_15620-PA PPYR_15621-PA PPYR_15624-PA PPYR_15751-PA tr|A0A139W8Z3|A0A139W8Z3_TRICA tr|A0A139WIL3|A0A139WIL3_TRICA tr|D2A337|D2A337_TRICA tr|D7EIZ9|D7EIZ9_TRICA tr|D7EK76|D7EK76_TRICA tr|D7EKV0|D7EKV0_TRICA tr|D7EL18|D7EL18_TRICA tr|D7EL19|D7EL19_TRICA tr|D7GY54|D7GY54_TRICA
OG0000001: AQULA_000450-PA AQULA_001087-PA AQULA_001171-PA AQULA_001274-PA AQULA_001848-PA AQULA_004027-PA AQULA_004449-PA AQULA_004470-PA AQULA_004637-PA AQULA_005063-PA AQULA_005189-PA AQULA_005223-PA AQULA_005361-PA AQULA_006395-PA AQULA_006650-PA AQULA_006677-PA AQULA_006836-PA AQULA_006864-PA AQULA_007350-PA AQULA_008611-PA AQULA_009507-PA AQULA_009510-PA AQULA_010102-PA AQULA_010301-PA AQULA_010881-PA AQULA_011442-PA AQULA_011949-PA AQULA_012493-PA AQULA_012596-PA AQULA_013151-PA AQULA_013417-PA AQULA_014156-PA ILUMI_00666-PA ILUMI_01580-PA ILUMI_01923-PA ILUMI_02588-PA ILUMI_03692-PA ILUMI_03705-PA ILUMI_04114-PA ILUMI_04235-PA ILUMI_04613-PA ILUMI_04976-PA ILUMI_04988-PA ILUMI_05673-PA ILUMI_07218-PA ILUMI_07523-PA ILUMI_07766-PA ILUMI_07932-PA ILUMI_08451-PA ILUMI_08454-PA ILUMI_09163-PA ILUMI_09478-PA ILUMI_09774-PA ILUMI_09900-PA ILUMI_09923-PA ILUMI_10200-PA ILUMI_10362-PA ILUMI_10757-PA ILUMI_10758-PA ILUMI_11382-PA ILUMI_11523-PA ILUMI_11592-PA ILUMI_11593-PA ILUMI_11878-PA ILUMI_12229-PA ILUMI_12265-PA ILUMI_12492-PA ILUMI_12562-PA ILUMI_13025-PA ILUMI_13719-PA ILUMI_13761-PA ILUMI_14100-PA ILUMI_14149-PA ILUMI_14199-PA ILUMI_14360-PA ILUMI_14817-PA ILUMI_15029-PA ILUMI_15085-PA ILUMI_15323-PA ILUMI_15872-PA ILUMI_16081-PA ILUMI_16268-PA ILUMI_16295-PA ILUMI_16298-PA ILUMI_16417-PA ILUMI_16584-PA ILUMI_16808-PA ILUMI_16907-PA ILUMI_17107-PA ILUMI_17392-PA ILUMI_17564-PA ILUMI_17931-PA ILUMI_17938-PA ILUMI_18334-PA ILUMI_18413-PA ILUMI_18414-PA ILUMI_18717-PA ILUMI_18806-PA ILUMI_19332-PA ILUMI_19437-PA ILUMI_20394-PA ILUMI_20870-PA ILUMI_20936-PA ILUMI_21162-PA ILUMI_21216-PA ILUMI_21673-PA ILUMI_21692-PA ILUMI_22133-PA ILUMI_22426-PA ILUMI_22427-PA ILUMI_22549-PA ILUMI_23749-PA ILUMI_23811-PA ILUMI_25211-PA ILUMI_25559-PA ILUMI_25943-PA ILUMI_26113-PA ILUMI_26177-PA ILUMI_26777-PA PPYR_00005-PA PPYR_00010-PA PPYR_00025-PA PPYR_00037-PA PPYR_00038-PA PPYR_00045-PA PPYR_00061-PA PPYR_00076-PA PPYR_00081-PA PPYR_00084-PA PPYR_00101-PA PPYR_00121-PA PPYR_00124-PA PPYR_00135-PA PPYR_00190-PA PPYR_00224-PA PPYR_00265-PA PPYR_00271-PA PPYR_00318-PA PPYR_00336-PA PPYR_00342-PA PPYR_00389-PA PPYR_00420-PA PPYR_00422-PA PPYR_00424-PA PPYR_00430-PA PPYR_00437-PA PPYR_00477-PA PPYR_00481-PA PPYR_00489-PA PPYR_00594-PA PPYR_00677-PA PPYR_00701-PA PPYR_00710-PA PPYR_00715-PA PPYR_00733-PA PPYR_00748-PA PPYR_00790-PA PPYR_00826-PA PPYR_01041-PA PPYR_01071-PA PPYR_01073-PA PPYR_01121-PA PPYR_01128-PA PPYR_01130-PA PPYR_01177-PA PPYR_01221-PA PPYR_01239-PA PPYR_01266-PA PPYR_01363-PA PPYR_01364-PA PPYR_01395-PA PPYR_01396-PA PPYR_01407-PA PPYR_01408-PA PPYR_01418-PA PPYR_01424-PA PPYR_01437-PA PPYR_01439-PA PPYR_01444-PA PPYR_01457-PA PPYR_01464-PA PPYR_01534-PA PPYR_01547-PA PPYR_01570-PA PPYR_01572-PA PPYR_01589-PA PPYR_01644-PA PPYR_01645-PA PPYR_01808-PA PPYR_01833-PA PPYR_01836-PA PPYR_01845-PA PPYR_01846-PA PPYR_01865-PA PPYR_01877-PA PPYR_01951-PA PPYR_01960-PA PPYR_02028-PA PPYR_02062-PA PPYR_02067-PA PPYR_02072-PA PPYR_02086-PA PPYR_02099-PA PPYR_02122-PA PPYR_02123-PA PPYR_02125-PA PPYR_02138-PA PPYR_02139-PA PPYR_02151-PA PPYR_02152-PA PPYR_02154-PA PPYR_02173-PA PPYR_02197-PA PPYR_02203-PA PPYR_02255-PA PPYR_02266-PA PPYR_02271-PA PPYR_02277-PA PPYR_02280-PA PPYR_02283-PA PPYR_02284-PA PPYR_02291-PA PPYR_02293-PA PPYR_02295-PA PPYR_02316-PA PPYR_02332-PA PPYR_02333-PA PPYR_02358-PA PPYR_02360-PA PPYR_02364-PA PPYR_02384-PA PPYR_02390-PA PPYR_02397-PA PPYR_02413-PA PPYR_02420-PA PPYR_02421-PA PPYR_02485-PA PPYR_02575-PA PPYR_02607-PA PPYR_02609-PA PPYR_02633-PA PPYR_02634-PA PPYR_02669-PA PPYR_02918-PA PPYR_03752-PA PPYR_03754-PA PPYR_03759-PA PPYR_04043-PA PPYR_04044-PA PPYR_04051-PA PPYR_04137-PA PPYR_04139-PA PPYR_04374-PA PPYR_04486-PA PPYR_04497-PA PPYR_04544-PA PPYR_04550-PA PPYR_04658-PA PPYR_04710-PA PPYR_04750-PA PPYR_04877-PA PPYR_04889-PA PPYR_04929-PA PPYR_04972-PA PPYR_04996-PA PPYR_05052-PA PPYR_05164-PA PPYR_05610-PA PPYR_05611-PA PPYR_05732-PA PPYR_05735-PA PPYR_06050-PA PPYR_06409-PA PPYR_06578-PA PPYR_06827-PA PPYR_06834-PA PPYR_07330-PA PPYR_07653-PA PPYR_07685-PA PPYR_07755-PA PPYR_07758-PA PPYR_07761-PA PPYR_07983-PA PPYR_08078-PA PPYR_08126-PA PPYR_08250-PA PPYR_08275-PA PPYR_09332-PA PPYR_09501-PA PPYR_09558-PA PPYR_09766-PA PPYR_09827-PA PPYR_09873-PA PPYR_09987-PA PPYR_10380-PA PPYR_10382-PA PPYR_10396-PA PPYR_10513-PA PPYR_11040-PA PPYR_11157-PA PPYR_11763-PA PPYR_11815-PA PPYR_11915-PA PPYR_11923-PA PPYR_12166-PA PPYR_12581-PA PPYR_12650-PA PPYR_13591-PA PPYR_13736-PA PPYR_14233-PA PPYR_14332-PA PPYR_14874-PA PPYR_14880-PA PPYR_14881-PA PPYR_14918-PA PPYR_14937-PA PPYR_14938-PA PPYR_15024-PA PPYR_15026-PA PPYR_15041-PA PPYR_15042-PA PPYR_15044-PA PPYR_15045-PA PPYR_15084-PA PPYR_15085-PA PPYR_15128-PA PPYR_15167-PA PPYR_15186-PA PPYR_15197-PA PPYR_15211-PA PPYR_15221-PA PPYR_15271-PA PPYR_15278-PA PPYR_15286-PA PPYR_15288-PA PPYR_15346-PA PPYR_15349-PA PPYR_15350-PA PPYR_15371-PA PPYR_15377-PA PPYR_15387-PA PPYR_15388-PA PPYR_15401-PA PPYR_15427-PA PPYR_15432-PA PPYR_15438-PA PPYR_15463-PA PPYR_15464-PA PPYR_15480-PA PPYR_15488-PA PPYR_15502-PA PPYR_15525-PA PPYR_15575-PA PPYR_15613-PA PPYR_15622-PA PPYR_15623-PA PPYR_15725-PA PPYR_15748-PA PPYR_15757-PA tr|A0A139WDW9|A0A139WDW9_TRICA tr|D2CFX1|D2CFX1_TRICA tr|D6WE71|D6WE71_TRICA tr|D6WY67|D6WY67_TRICA tr|D7EKH7|D7EKH7_TRICA tr|Q95U65|Q95U65_DROME tr|Q9VS98|Q9VS98_DROME tr|Q9VVK9|Q9VVK9_DROME
OG0000002: AQULA_009473-PA AQULA_010534-PA AQULA_010538-PA AQULA_010540-PA AQULA_010754-PA AQULA_010767-PA AQULA_010822-PA AQULA_010823-PA AQULA_011890-PA ILUMI_00129-PA ILUMI_00166-PA ILUMI_00519-PA ILUMI_00823-PA ILUMI_00877-PA ILUMI_01393-PA ILUMI_01452-PA ILUMI_01715-PA ILUMI_01775-PA ILUMI_01865-PA ILUMI_01883-PA ILUMI_01884-PA ILUMI_01885-PA ILUMI_02036-PA ILUMI_02054-PA ILUMI_02055-PA ILUMI_02056-PA ILUMI_02384-PA ILUMI_02502-PA ILUMI_02764-PA ILUMI_02802-PA ILUMI_02961-PA ILUMI_02962-PA ILUMI_02964-PA ILUMI_03434-PA ILUMI_03519-PA ILUMI_03712-PA ILUMI_03739-PA ILUMI_03740-PA ILUMI_03866-PA ILUMI_03867-PA ILUMI_04242-PA ILUMI_04286-PA ILUMI_04287-PA ILUMI_04534-PA ILUMI_04859-PA ILUMI_04968-PA ILUMI_04969-PA ILUMI_05004-PA ILUMI_05048-PA ILUMI_05062-PA ILUMI_05071-PA ILUMI_05321-PA ILUMI_05428-PA ILUMI_05452-PA ILUMI_05736-PA ILUMI_06459-PA ILUMI_06460-PA ILUMI_06971-PA ILUMI_06993-PA ILUMI_07422-PA ILUMI_07423-PA ILUMI_08068-PA ILUMI_08143-PA ILUMI_08248-PA ILUMI_08455-PA ILUMI_08456-PA ILUMI_08562-PA ILUMI_08575-PA ILUMI_08733-PA ILUMI_08899-PA ILUMI_08921-PA ILUMI_09064-PA ILUMI_09091-PA ILUMI_09182-PA ILUMI_09197-PA ILUMI_09458-PA ILUMI_09502-PA ILUMI_09675-PA ILUMI_09725-PA ILUMI_09857-PA ILUMI_10206-PA ILUMI_10299-PA ILUMI_10352-PA ILUMI_10453-PA ILUMI_10454-PA ILUMI_10611-PA ILUMI_10839-PA ILUMI_10966-PA ILUMI_10979-PA ILUMI_11129-PA ILUMI_11141-PA ILUMI_11148-PA ILUMI_11339-PA ILUMI_11428-PA ILUMI_11430-PA ILUMI_11548-PA ILUMI_11549-PA ILUMI_11694-PA ILUMI_11711-PA ILUMI_11751-PA ILUMI_11752-PA ILUMI_11817-PA ILUMI_11843-PA ILUMI_11860-PA ILUMI_11861-PA ILUMI_11862-PA ILUMI_11927-PA ILUMI_12041-PA ILUMI_12445-PA ILUMI_12446-PA ILUMI_12610-PA ILUMI_12692-PA ILUMI_12717-PA ILUMI_12718-PA ILUMI_12719-PA ILUMI_12754-PA ILUMI_12828-PA ILUMI_12923-PA ILUMI_12924-PA ILUMI_12925-PA ILUMI_13000-PA ILUMI_13002-PA ILUMI_13318-PA ILUMI_13487-PA ILUMI_13554-PA ILUMI_13579-PA ILUMI_13630-PA ILUMI_13715-PA ILUMI_13850-PA ILUMI_14017-PA ILUMI_14094-PA ILUMI_14182-PA ILUMI_14204-PA ILUMI_14354-PA ILUMI_14436-PA ILUMI_14509-PA ILUMI_14517-PA ILUMI_14619-PA ILUMI_14643-PA ILUMI_14682-PA ILUMI_14683-PA ILUMI_14715-PA ILUMI_14768-PA ILUMI_14851-PA ILUMI_14957-PA ILUMI_15045-PA ILUMI_15193-PA ILUMI_15215-PA ILUMI_15270-PA ILUMI_15300-PA ILUMI_15314-PA ILUMI_15353-PA ILUMI_15359-PA ILUMI_15481-PA ILUMI_15488-PA ILUMI_15614-PA ILUMI_15670-PA ILUMI_15717-PA ILUMI_15725-PA ILUMI_15773-PA ILUMI_16016-PA ILUMI_16123-PA ILUMI_16321-PA ILUMI_16325-PA ILUMI_16663-PA ILUMI_16726-PA ILUMI_16782-PA ILUMI_17029-PA ILUMI_17369-PA ILUMI_17446-PA ILUMI_17477-PA ILUMI_17494-PA ILUMI_17562-PA ILUMI_17658-PA ILUMI_17687-PA ILUMI_17751-PA ILUMI_17756-PA ILUMI_17761-PA ILUMI_17786-PA ILUMI_17844-PA ILUMI_17883-PA ILUMI_17918-PA ILUMI_17999-PA ILUMI_18046-PA ILUMI_18080-PA ILUMI_18091-PA ILUMI_18103-PA ILUMI_18106-PA ILUMI_18125-PA ILUMI_18133-PA ILUMI_18163-PA ILUMI_18169-PA ILUMI_18176-PA ILUMI_18281-PA ILUMI_18293-PA ILUMI_18360-PA ILUMI_18394-PA ILUMI_18552-PA ILUMI_18563-PA ILUMI_18568-PA ILUMI_18606-PA ILUMI_18712-PA ILUMI_18901-PA ILUMI_18993-PA ILUMI_19053-PA ILUMI_19066-PA ILUMI_19228-PA ILUMI_19246-PA ILUMI_19247-PA ILUMI_19264-PA ILUMI_19391-PA ILUMI_19392-PA ILUMI_19394-PA ILUMI_19395-PA ILUMI_19408-PA ILUMI_19430-PA ILUMI_19499-PA ILUMI_19598-PA ILUMI_19614-PA ILUMI_19622-PA ILUMI_19675-PA ILUMI_19676-PA ILUMI_19677-PA ILUMI_19709-PA ILUMI_19788-PA ILUMI_19897-PA ILUMI_19916-PA ILUMI_19987-PA ILUMI_20080-PA ILUMI_20157-PA ILUMI_20237-PA ILUMI_20498-PA ILUMI_20499-PA ILUMI_20755-PA ILUMI_20980-PA ILUMI_21079-PA ILUMI_21080-PA ILUMI_21252-PA ILUMI_22017-PA ILUMI_22295-PA ILUMI_22296-PA ILUMI_22351-PA ILUMI_22513-PA ILUMI_22514-PA ILUMI_22515-PA ILUMI_22527-PA ILUMI_23002-PA ILUMI_23510-PA ILUMI_23511-PA ILUMI_23512-PA ILUMI_23513-PA ILUMI_23514-PA ILUMI_23515-PA ILUMI_23516-PA ILUMI_23517-PA ILUMI_23817-PA ILUMI_23922-PA ILUMI_24253-PA ILUMI_24331-PA ILUMI_24337-PA ILUMI_25658-PA ILUMI_25701-PA ILUMI_25704-PA ILUMI_26279-PA ILUMI_26306-PA ILUMI_26527-PA ILUMI_27034-PA ILUMI_27429-PA PPYR_01409-PA PPYR_01412-PA PPYR_01959-PA PPYR_07982-PA PPYR_08534-PA PPYR_09062-PA PPYR_12423-PA PPYR_12424-PA PPYR_13968-PA PPYR_13971-PA PPYR_13972-PA PPYR_13974-PA PPYR_14006-PA PPYR_14111-PA PPYR_14112-PA PPYR_14176-PA PPYR_14183-PA PPYR_14547-PA PPYR_14653-PA tr|D1ZZM4|D1ZZM4_TRICA tr|D6X2Y1|D6X2Y1_TRICA tr|Q9W3R2|Q9W3R2_DROME
OG0000003: AQULA_002106-PA AQULA_002250-PA AQULA_003617-PA AQULA_003653-PA AQULA_003785-PA AQULA_004146-PA AQULA_004628-PA AQULA_005930-PA AQULA_007070-PA AQULA_007266-PA AQULA_008278-PA AQULA_008860-PA AQULA_009037-PA AQULA_009038-PA AQULA_010211-PA AQULA_011317-PA AQULA_011522-PA AQULA_012089-PA AQULA_012109-PA AQULA_012111-PA AQULA_013267-PA AQULA_013295-PA AQULA_014285-PA ILUMI_00145-PA ILUMI_00148-PA ILUMI_00365-PA ILUMI_00546-PA ILUMI_00759-PA ILUMI_00902-PA ILUMI_01142-PA ILUMI_01932-PA ILUMI_01962-PA ILUMI_02014-PA ILUMI_02076-PA ILUMI_02203-PA ILUMI_02407-PA ILUMI_02677-PA ILUMI_03016-PA ILUMI_03064-PA ILUMI_03113-PA ILUMI_03401-PA ILUMI_03402-PA ILUMI_03460-PA ILUMI_03848-PA ILUMI_03917-PA ILUMI_03969-PA ILUMI_03990-PA ILUMI_04027-PA ILUMI_04030-PA ILUMI_04032-PA ILUMI_04180-PA ILUMI_04331-PA ILUMI_04427-PA ILUMI_04698-PA ILUMI_04773-PA ILUMI_04980-PA ILUMI_05959-PA ILUMI_06333-PA ILUMI_06582-PA ILUMI_07421-PA ILUMI_07647-PA ILUMI_07776-PA ILUMI_08428-PA ILUMI_08443-PA ILUMI_08469-PA ILUMI_08717-PA ILUMI_08888-PA ILUMI_08971-PA ILUMI_09226-PA ILUMI_09460-PA ILUMI_09976-PA ILUMI_10103-PA ILUMI_10146-PA ILUMI_10656-PA ILUMI_10764-PA ILUMI_10823-PA ILUMI_10913-PA ILUMI_10951-PA ILUMI_11000-PA ILUMI_11001-PA ILUMI_11004-PA ILUMI_11109-PA ILUMI_11225-PA ILUMI_11283-PA ILUMI_11300-PA ILUMI_11500-PA ILUMI_12133-PA ILUMI_12279-PA ILUMI_12549-PA ILUMI_12557-PA ILUMI_12617-PA ILUMI_12708-PA ILUMI_13365-PA ILUMI_13420-PA ILUMI_13480-PA ILUMI_13576-PA ILUMI_13749-PA ILUMI_13754-PA ILUMI_13883-PA ILUMI_14068-PA ILUMI_14106-PA ILUMI_14276-PA ILUMI_14446-PA ILUMI_14478-PA ILUMI_14656-PA ILUMI_14685-PA ILUMI_14721-PA ILUMI_15148-PA ILUMI_15303-PA ILUMI_15360-PA ILUMI_15364-PA ILUMI_15502-PA ILUMI_15572-PA ILUMI_15790-PA ILUMI_16065-PA ILUMI_16135-PA ILUMI_16437-PA ILUMI_16548-PA ILUMI_16552-PA ILUMI_16705-PA ILUMI_16756-PA ILUMI_16846-PA ILUMI_16925-PA ILUMI_17059-PA ILUMI_17069-PA ILUMI_17206-PA ILUMI_17584-PA ILUMI_17599-PA ILUMI_17606-PA ILUMI_17646-PA ILUMI_17741-PA ILUMI_17964-PA ILUMI_18005-PA ILUMI_18022-PA ILUMI_18272-PA ILUMI_18369-PA ILUMI_18543-PA ILUMI_18554-PA ILUMI_18722-PA ILUMI_18820-PA ILUMI_18841-PA ILUMI_19418-PA ILUMI_19523-PA ILUMI_19533-PA ILUMI_19556-PA ILUMI_20018-PA ILUMI_20099-PA ILUMI_20162-PA ILUMI_20167-PA ILUMI_20307-PA ILUMI_20595-PA ILUMI_21114-PA ILUMI_21443-PA ILUMI_21450-PA ILUMI_21693-PA ILUMI_21815-PA ILUMI_21829-PA ILUMI_21832-PA ILUMI_21834-PA ILUMI_21913-PA ILUMI_22410-PA ILUMI_22571-PA ILUMI_22645-PA ILUMI_22647-PA ILUMI_23226-PA ILUMI_23945-PA ILUMI_24167-PA ILUMI_24766-PA ILUMI_25077-PA ILUMI_25134-PA ILUMI_26526-PA ILUMI_26748-PA ILUMI_26762-PA ILUMI_27258-PA PPYR_00035-PA PPYR_00218-PA PPYR_00776-PA PPYR_01040-PA PPYR_01077-PA PPYR_01217-PA PPYR_01435-PA PPYR_01642-PA PPYR_01848-PA PPYR_02054-PA PPYR_02064-PA PPYR_02070-PA PPYR_02115-PA PPYR_02117-PA PPYR_02370-PA PPYR_02395-PA PPYR_02396-PA PPYR_07658-PA PPYR_09879-PA PPYR_12476-PA PPYR_14896-PA PPYR_15168-PA PPYR_15241-PA PPYR_15577-PA tr|A1Z917|A1Z917_DROME tr|D6W922|D6W922_TRICA
OG0000004: AQULA_000568-PA AQULA_001198-PA AQULA_001870-PA AQULA_002418-PA AQULA_003448-PA AQULA_003449-PA AQULA_003450-PA AQULA_003611-PA AQULA_003893-PA AQULA_003912-PA AQULA_005614-PA AQULA_005680-PA AQULA_006280-PA AQULA_006282-PA AQULA_006283-PA AQULA_006284-PA AQULA_006287-PA AQULA_006292-PA AQULA_008679-PA AQULA_009796-PA AQULA_009797-PA AQULA_009798-PA AQULA_010024-PA AQULA_010025-PA AQULA_010026-PA AQULA_010028-PA AQULA_010029-PA AQULA_011041-PA AQULA_011045-PA AQULA_011375-PA AQULA_011583-PA AQULA_011590-PA AQULA_011774-PA AQULA_012248-PA AQULA_012385-PA AQULA_012388-PA AQULA_012389-PA AQULA_012395-PA AQULA_012419-PA AQULA_012420-PA AQULA_012950-PA AQULA_012967-PA AQULA_012970-PA AQULA_012972-PA AQULA_012976-PA AQULA_013092-PA AQULA_014254-PA ILUMI_01592-PA ILUMI_02576-PA ILUMI_03190-PA ILUMI_03193-PA ILUMI_03194-PA ILUMI_03195-PA ILUMI_03908-PA ILUMI_03910-PA ILUMI_03911-PA ILUMI_03912-PA ILUMI_03913-PA ILUMI_03914-PA ILUMI_03915-PA ILUMI_04206-PA ILUMI_05060-PA ILUMI_08512-PA ILUMI_09159-PA ILUMI_09160-PA ILUMI_09975-PA ILUMI_11969-PA ILUMI_12199-PA ILUMI_12267-PA ILUMI_12268-PA ILUMI_12269-PA ILUMI_12270-PA ILUMI_12271-PA ILUMI_12272-PA ILUMI_12273-PA ILUMI_13436-PA ILUMI_13437-PA ILUMI_13478-PA ILUMI_13479-PA ILUMI_14067-PA ILUMI_14482-PA ILUMI_14834-PA ILUMI_15035-PA ILUMI_16009-PA ILUMI_17038-PA ILUMI_17140-PA ILUMI_17435-PA ILUMI_17864-PA ILUMI_17865-PA ILUMI_17896-PA ILUMI_17994-PA ILUMI_17995-PA ILUMI_18865-PA ILUMI_18934-PA ILUMI_19067-PA ILUMI_19364-PA ILUMI_19586-PA ILUMI_19694-PA ILUMI_22986-PA ILUMI_23554-PA ILUMI_25018-PA ILUMI_25019-PA ILUMI_25020-PA ILUMI_25021-PA ILUMI_25022-PA ILUMI_26452-PA PPYR_00925-PA PPYR_01171-PA PPYR_01747-PA PPYR_01748-PA PPYR_01749-PA PPYR_01750-PA PPYR_01751-PA PPYR_02489-PA PPYR_02494-PA PPYR_02498-PA PPYR_02499-PA PPYR_02532-PA PPYR_03121-PA PPYR_03722-PA PPYR_03723-PA PPYR_04604-PA PPYR_06003-PA PPYR_06394-PA PPYR_06395-PA PPYR_06396-PA PPYR_06498-PA PPYR_06499-PA PPYR_06500-PA PPYR_08069-PA PPYR_08085-PA PPYR_08107-PA PPYR_08108-PA PPYR_08109-PA PPYR_08571-PA PPYR_08572-PA PPYR_08573-PA PPYR_08688-PA PPYR_09092-PA PPYR_09170-PA PPYR_09171-PA PPYR_09172-PA PPYR_09173-PA PPYR_09174-PA PPYR_09176-PA PPYR_09214-PA PPYR_09304-PA PPYR_09995-PA PPYR_10014-PA PPYR_11036-PA PPYR_11037-PA PPYR_11038-PA PPYR_11062-PA PPYR_11063-PA PPYR_11064-PA PPYR_11065-PA PPYR_13139-PA PPYR_13211-PA PPYR_13604-PA PPYR_13605-PA PPYR_13726-PA PPYR_13911-PA PPYR_13912-PA PPYR_13915-PA PPYR_13964-PA PPYR_13975-PA PPYR_14607-PA PPYR_14643-PA PPYR_14644-PA PPYR_14645-PA PPYR_14646-PA PPYR_14647-PA PPYR_14715-PA PPYR_14758-PA PPYR_14811-PA PPYR_15661-PA PPYR_15662-PA sp|P54191|OB69A_DROME sp|P54194|OB84A_DROME sp|Q9V8Y9|OB56H_DROME sp|Q9V931|OB57C_DROME sp|Q9VAI6|OB99B_DROME sp|Q9VAJ4|OB99A_DROME tr|A1ZBP7|A1ZBP7_DROME tr|A1ZBQ3|A1ZBQ3_DROME tr|D2A671|D2A671_TRICA tr|D2A672|D2A672_TRICA tr|D2A673|D2A673_TRICA tr|D2A674|D2A674_TRICA tr|D2A675|D2A675_TRICA tr|D6WS37|D6WS37_TRICA tr|Q4V3N1|Q4V3N1_DROME tr|Q7K084|Q7K084_DROME tr|Q8MZ07|Q8MZ07_DROME tr|Q9VAI7|Q9VAI7_DROME tr|Q9VAI9|Q9VAI9_DROME tr|Q9VR95|Q9VR95_DROME
OG0000005: AQULA_001266-PA AQULA_005333-PA AQULA_009418-PA ILUMI_00184-PA ILUMI_01395-PA ILUMI_01451-PA ILUMI_02565-PA ILUMI_03400-PA ILUMI_03462-PA ILUMI_03463-PA ILUMI_03465-PA ILUMI_03847-PA ILUMI_03849-PA ILUMI_03851-PA ILUMI_03852-PA ILUMI_03853-PA ILUMI_05088-PA ILUMI_05473-PA ILUMI_05544-PA ILUMI_06108-PA ILUMI_06586-PA ILUMI_07553-PA ILUMI_07669-PA ILUMI_07681-PA ILUMI_07682-PA ILUMI_08071-PA ILUMI_08139-PA ILUMI_08140-PA ILUMI_08141-PA ILUMI_08898-PA ILUMI_09225-PA ILUMI_09473-PA ILUMI_09474-PA ILUMI_09886-PA ILUMI_09887-PA ILUMI_10267-PA ILUMI_10270-PA ILUMI_10631-PA ILUMI_10632-PA ILUMI_11121-PA ILUMI_11127-PA ILUMI_11128-PA ILUMI_11130-PA ILUMI_11173-PA ILUMI_11174-PA ILUMI_11204-PA ILUMI_11334-PA ILUMI_11352-PA ILUMI_11544-PA ILUMI_11545-PA ILUMI_11589-PA ILUMI_11864-PA ILUMI_12067-PA ILUMI_12351-PA ILUMI_12457-PA ILUMI_12467-PA ILUMI_12573-PA ILUMI_12877-PA ILUMI_13039-PA ILUMI_13040-PA ILUMI_13057-PA ILUMI_13206-PA ILUMI_13207-PA ILUMI_13208-PA ILUMI_13209-PA ILUMI_13372-PA ILUMI_13541-PA ILUMI_13542-PA ILUMI_13572-PA ILUMI_13577-PA ILUMI_13607-PA ILUMI_13635-PA ILUMI_13842-PA ILUMI_13843-PA ILUMI_13888-PA ILUMI_13890-PA ILUMI_14056-PA ILUMI_14135-PA ILUMI_14400-PA ILUMI_14440-PA ILUMI_14450-PA ILUMI_14988-PA ILUMI_15115-PA ILUMI_15140-PA ILUMI_15192-PA ILUMI_15223-PA ILUMI_15343-PA ILUMI_15386-PA ILUMI_15490-PA ILUMI_15512-PA ILUMI_15553-PA ILUMI_15855-PA ILUMI_15882-PA ILUMI_15988-PA ILUMI_16057-PA ILUMI_16064-PA ILUMI_16111-PA ILUMI_16160-PA ILUMI_16177-PA ILUMI_16422-PA ILUMI_16740-PA ILUMI_16757-PA ILUMI_16949-PA ILUMI_17098-PA ILUMI_17164-PA ILUMI_17273-PA ILUMI_17298-PA ILUMI_17402-PA ILUMI_17405-PA ILUMI_17408-PA ILUMI_17433-PA ILUMI_17483-PA ILUMI_17485-PA ILUMI_17540-PA ILUMI_17563-PA ILUMI_17615-PA ILUMI_17691-PA ILUMI_17720-PA ILUMI_17827-PA ILUMI_17828-PA ILUMI_17847-PA ILUMI_17872-PA ILUMI_17910-PA ILUMI_18013-PA ILUMI_18021-PA ILUMI_18036-PA ILUMI_18066-PA ILUMI_18089-PA ILUMI_18239-PA ILUMI_18337-PA ILUMI_18371-PA ILUMI_18438-PA ILUMI_18506-PA ILUMI_18507-PA ILUMI_18513-PA ILUMI_18636-PA ILUMI_18645-PA ILUMI_18647-PA ILUMI_18691-PA ILUMI_18729-PA ILUMI_18765-PA ILUMI_18780-PA ILUMI_18811-PA ILUMI_18860-PA ILUMI_18873-PA ILUMI_18916-PA ILUMI_19011-PA ILUMI_19049-PA ILUMI_19080-PA ILUMI_19118-PA ILUMI_19217-PA ILUMI_19280-PA ILUMI_19308-PA ILUMI_19320-PA ILUMI_19324-PA ILUMI_19327-PA ILUMI_19384-PA ILUMI_19387-PA ILUMI_19388-PA ILUMI_19422-PA ILUMI_19431-PA ILUMI_19473-PA ILUMI_19478-PA ILUMI_19528-PA ILUMI_19541-PA ILUMI_19542-PA ILUMI_19543-PA ILUMI_19633-PA ILUMI_19640-PA ILUMI_19666-PA ILUMI_19705-PA ILUMI_19745-PA ILUMI_19833-PA ILUMI_19853-PA ILUMI_19869-PA ILUMI_19887-PA ILUMI_19942-PA ILUMI_19990-PA ILUMI_19991-PA ILUMI_19993-PA ILUMI_19995-PA ILUMI_20014-PA ILUMI_20146-PA ILUMI_20195-PA ILUMI_20196-PA ILUMI_20216-PA ILUMI_20250-PA ILUMI_20261-PA ILUMI_20262-PA ILUMI_21856-PA ILUMI_22865-PA PPYR_14367-PA PPYR_14438-PA sp|P81921|OR47A_DROME sp|P82986|OR82A_DROME
OG0000006: AQULA_000245-PA AQULA_000248-PA AQULA_000431-PA AQULA_000434-PA AQULA_000442-PA AQULA_000445-PA AQULA_000447-PA AQULA_000451-PA AQULA_000452-PA AQULA_001167-PA AQULA_001172-PA AQULA_001173-PA AQULA_001174-PA AQULA_001175-PA AQULA_001178-PA AQULA_001180-PA AQULA_001182-PA AQULA_001183-PA AQULA_001238-PA AQULA_001255-PA AQULA_001305-PA AQULA_001309-PA AQULA_001310-PA AQULA_001312-PA AQULA_001313-PA AQULA_001316-PA AQULA_001318-PA AQULA_001323-PA AQULA_001326-PA AQULA_001462-PA AQULA_001706-PA AQULA_001714-PA AQULA_001718-PA AQULA_001719-PA AQULA_001720-PA AQULA_001724-PA AQULA_001725-PA AQULA_001732-PA AQULA_001734-PA AQULA_001738-PA AQULA_001743-PA AQULA_001748-PA AQULA_001751-PA AQULA_001761-PA AQULA_001766-PA AQULA_001775-PA AQULA_001794-PA AQULA_001799-PA AQULA_001802-PA AQULA_001803-PA AQULA_001809-PA AQULA_001864-PA AQULA_002012-PA AQULA_002183-PA AQULA_002186-PA AQULA_003034-PA AQULA_003092-PA AQULA_003094-PA AQULA_003201-PA AQULA_003206-PA AQULA_003315-PA AQULA_003421-PA AQULA_003423-PA AQULA_003706-PA AQULA_003708-PA AQULA_003710-PA AQULA_003712-PA AQULA_003713-PA AQULA_003714-PA AQULA_003715-PA AQULA_003749-PA AQULA_003752-PA AQULA_004069-PA AQULA_004113-PA AQULA_004114-PA AQULA_004145-PA AQULA_004147-PA AQULA_004148-PA AQULA_004166-PA AQULA_004167-PA AQULA_004168-PA AQULA_004169-PA AQULA_004342-PA AQULA_004343-PA AQULA_004344-PA AQULA_004608-PA AQULA_004609-PA AQULA_004793-PA AQULA_005652-PA AQULA_006358-PA AQULA_006628-PA AQULA_006631-PA AQULA_006816-PA AQULA_008796-PA AQULA_008833-PA AQULA_009405-PA AQULA_009661-PA AQULA_009837-PA AQULA_009839-PA AQULA_009846-PA AQULA_010370-PA AQULA_010374-PA AQULA_010377-PA AQULA_010378-PA AQULA_010379-PA AQULA_010380-PA AQULA_010387-PA AQULA_010388-PA AQULA_010389-PA AQULA_010395-PA AQULA_010396-PA AQULA_010397-PA AQULA_010398-PA AQULA_010400-PA AQULA_010406-PA AQULA_010407-PA AQULA_010410-PA AQULA_010414-PA AQULA_010415-PA AQULA_010416-PA AQULA_010417-PA AQULA_010419-PA AQULA_010420-PA AQULA_010421-PA AQULA_010422-PA AQULA_010423-PA AQULA_010426-PA AQULA_010428-PA AQULA_010429-PA AQULA_010431-PA AQULA_010434-PA AQULA_010435-PA AQULA_010463-PA AQULA_010554-PA AQULA_010557-PA AQULA_010567-PA AQULA_010569-PA AQULA_010573-PA AQULA_010574-PA AQULA_010576-PA AQULA_012610-PA AQULA_013873-PA AQULA_013874-PA AQULA_013880-PA AQULA_013882-PA AQULA_013886-PA ILUMI_07540-PA ILUMI_08547-PA ILUMI_10846-PA ILUMI_11519-PA ILUMI_18878-PA ILUMI_24705-PA ILUMI_26020-PA PPYR_02794-PA PPYR_02810-PA PPYR_03012-PA PPYR_03016-PA PPYR_03198-PA PPYR_03202-PA PPYR_03246-PA PPYR_03248-PA PPYR_03499-PA PPYR_04285-PA PPYR_05210-PA PPYR_07033-PA PPYR_07748-PA PPYR_08865-PA PPYR_08883-PA PPYR_10654-PA PPYR_10867-PA PPYR_11454-PA PPYR_12325-PA PPYR_12346-PA PPYR_13417-PA PPYR_13502-PA PPYR_13789-PA PPYR_14078-PA PPYR_14119-PA PPYR_14304-PA PPYR_14962-PA PPYR_14972-PA tr|D2A461|D2A461_TRICA tr|D6WW63|D6WW63_TRICA tr|D6X4U1|D6X4U1_TRICA
OG0000007: AQULA_001008-PA AQULA_001009-PA AQULA_003169-PA AQULA_004697-PA AQULA_004708-PA AQULA_005609-PA AQULA_006246-PA AQULA_006261-PA AQULA_006536-PA AQULA_009125-PA AQULA_010761-PA AQULA_011492-PA AQULA_012033-PA AQULA_013012-PA AQULA_013259-PA ILUMI_00176-PA ILUMI_00178-PA ILUMI_00232-PA ILUMI_00880-PA ILUMI_00884-PA ILUMI_00886-PA ILUMI_00890-PA ILUMI_00891-PA ILUMI_00892-PA ILUMI_01876-PA ILUMI_01878-PA ILUMI_03097-PA ILUMI_03098-PA ILUMI_03233-PA ILUMI_04126-PA ILUMI_04237-PA ILUMI_04243-PA ILUMI_05196-PA ILUMI_05197-PA ILUMI_05313-PA ILUMI_05581-PA ILUMI_05825-PA ILUMI_05826-PA ILUMI_05965-PA ILUMI_06137-PA ILUMI_06160-PA ILUMI_06161-PA ILUMI_06162-PA ILUMI_06163-PA ILUMI_06762-PA ILUMI_06763-PA ILUMI_06764-PA ILUMI_06766-PA ILUMI_06767-PA ILUMI_06769-PA ILUMI_06770-PA ILUMI_07484-PA ILUMI_07757-PA ILUMI_07833-PA ILUMI_09359-PA ILUMI_10004-PA ILUMI_10006-PA ILUMI_10208-PA ILUMI_10468-PA ILUMI_10469-PA ILUMI_10569-PA ILUMI_10689-PA ILUMI_10692-PA ILUMI_10945-PA ILUMI_11956-PA ILUMI_11957-PA ILUMI_12286-PA ILUMI_12503-PA ILUMI_12504-PA ILUMI_12613-PA ILUMI_12665-PA ILUMI_12920-PA ILUMI_13376-PA ILUMI_13377-PA ILUMI_13465-PA ILUMI_13531-PA ILUMI_13532-PA ILUMI_13549-PA ILUMI_13614-PA ILUMI_14372-PA ILUMI_14773-PA ILUMI_15350-PA ILUMI_16337-PA ILUMI_16665-PA ILUMI_16710-PA ILUMI_17436-PA ILUMI_17475-PA ILUMI_17782-PA ILUMI_18415-PA ILUMI_18446-PA ILUMI_18994-PA ILUMI_19503-PA ILUMI_19578-PA ILUMI_19596-PA ILUMI_19670-PA ILUMI_19824-PA ILUMI_19935-PA ILUMI_20357-PA ILUMI_21464-PA ILUMI_21858-PA ILUMI_23035-PA ILUMI_23037-PA ILUMI_23282-PA ILUMI_23283-PA ILUMI_23332-PA ILUMI_23645-PA ILUMI_23646-PA ILUMI_23647-PA ILUMI_24361-PA ILUMI_24362-PA ILUMI_24724-PA ILUMI_25009-PA ILUMI_25011-PA ILUMI_25255-PA ILUMI_25256-PA ILUMI_25372-PA ILUMI_26647-PA ILUMI_26892-PA ILUMI_27341-PA ILUMI_27342-PA ILUMI_27343-PA ILUMI_27344-PA ILUMI_27345-PA ILUMI_27442-PA ILUMI_27444-PA ILUMI_27446-PA ILUMI_27448-PA PPYR_00842-PA PPYR_01561-PA PPYR_02581-PA PPYR_02707-PA PPYR_02721-PA PPYR_02887-PA PPYR_02888-PA PPYR_02889-PA PPYR_02893-PA PPYR_02903-PA PPYR_03113-PA PPYR_03278-PA PPYR_03682-PA PPYR_03690-PA PPYR_03700-PA PPYR_03701-PA PPYR_03702-PA PPYR_03735-PA PPYR_05706-PA PPYR_05707-PA PPYR_06058-PA PPYR_07917-PA PPYR_10494-PA PPYR_10724-PA PPYR_11069-PA PPYR_11070-PA PPYR_11072-PA PPYR_13551-PA PPYR_14808-PA PPYR_15237-PA tr|A1ZBR2|A1ZBR2_DROME tr|D6W7D5|D6W7D5_TRICA tr|D6WI80|D6WI80_TRICA tr|D6WIS2|D6WIS2_TRICA tr|Q9VBR3|Q9VBR3_DROME tr|Q9VJU1|Q9VJU1_DROME tr|Q9VT44|Q9VT44_DROME tr|Q9VT89|Q9VT89_DROME tr|Q9VU51|Q9VU51_DROME tr|Q9VV09|Q9VV09_DROME
OG0000008: AQULA_000046-PA AQULA_000209-PA AQULA_000219-PA AQULA_000221-PA AQULA_000650-PA AQULA_001046-PA AQULA_001855-PA AQULA_001926-PA AQULA_001930-PA AQULA_002004-PA AQULA_002333-PA AQULA_002803-PA AQULA_002898-PA AQULA_003391-PA AQULA_003392-PA AQULA_003756-PA AQULA_003761-PA AQULA_003804-PA AQULA_004370-PA AQULA_004676-PA AQULA_004876-PA AQULA_004927-PA AQULA_005693-PA AQULA_005709-PA AQULA_005938-PA AQULA_006558-PA AQULA_007058-PA AQULA_007061-PA AQULA_007351-PA AQULA_007936-PA AQULA_009068-PA AQULA_009131-PA AQULA_009195-PA AQULA_009339-PA AQULA_009423-PA AQULA_009719-PA AQULA_010331-PA AQULA_010764-PA AQULA_011232-PA AQULA_011233-PA AQULA_011391-PA AQULA_011392-PA AQULA_012191-PA AQULA_012522-PA AQULA_012638-PA AQULA_013031-PA AQULA_013458-PA AQULA_013465-PA AQULA_013858-PA AQULA_013870-PA ILUMI_01307-PA ILUMI_01578-PA ILUMI_02304-PA ILUMI_03061-PA ILUMI_04697-PA ILUMI_05070-PA ILUMI_06457-PA ILUMI_08326-PA ILUMI_08354-PA ILUMI_08474-PA ILUMI_09694-PA ILUMI_10114-PA ILUMI_10315-PA ILUMI_10406-PA ILUMI_10570-PA ILUMI_10832-PA ILUMI_12322-PA ILUMI_12767-PA ILUMI_12921-PA ILUMI_13281-PA ILUMI_13282-PA ILUMI_13523-PA ILUMI_14897-PA ILUMI_15128-PA ILUMI_17598-PA ILUMI_18381-PA ILUMI_19444-PA ILUMI_19472-PA ILUMI_20016-PA ILUMI_20606-PA ILUMI_21614-PA ILUMI_22619-PA ILUMI_22944-PA ILUMI_23034-PA ILUMI_23813-PA ILUMI_24005-PA ILUMI_24901-PA ILUMI_25906-PA ILUMI_26174-PA ILUMI_26826-PA ILUMI_27045-PA ILUMI_27152-PA PPYR_00018-PA PPYR_00020-PA PPYR_00040-PA PPYR_00056-PA PPYR_00073-PA PPYR_00211-PA PPYR_00217-PA PPYR_00427-PA PPYR_00537-PA PPYR_00736-PA PPYR_00761-PA PPYR_00796-PA PPYR_00990-PA PPYR_01125-PA PPYR_01178-PA PPYR_01237-PA PPYR_01362-PA PPYR_01458-PA PPYR_01533-PA PPYR_01592-PA PPYR_01792-PA PPYR_02059-PA PPYR_02131-PA PPYR_02274-PA PPYR_02356-PA PPYR_02407-PA PPYR_02411-PA PPYR_02571-PA PPYR_02653-PA PPYR_02657-PA PPYR_03768-PA PPYR_04747-PA PPYR_05047-PA PPYR_05343-PA PPYR_05412-PA PPYR_05755-PA PPYR_05813-PA PPYR_05814-PA PPYR_06260-PA PPYR_06443-PA PPYR_07016-PA PPYR_07018-PA PPYR_07553-PA PPYR_07652-PA PPYR_08077-PA PPYR_08477-PA PPYR_09780-PA PPYR_09881-PA PPYR_10066-PA PPYR_10905-PA PPYR_11740-PA PPYR_11741-PA PPYR_12422-PA PPYR_12904-PA PPYR_13358-PA PPYR_13903-PA PPYR_14022-PA PPYR_14867-PA PPYR_14871-PA PPYR_15002-PA PPYR_15049-PA PPYR_15050-PA PPYR_15285-PA PPYR_15287-PA PPYR_15366-PA PPYR_15465-PA PPYR_15700-PA tr|D6X3M8|D6X3M8_TRICA tr|D7EIQ5|D7EIQ5_TRICA tr|D7ELB3|D7ELB3_TRICA
OG0000009: AQULA_000042-PA AQULA_002197-PA AQULA_002247-PA AQULA_002315-PA AQULA_002856-PA AQULA_002872-PA AQULA_003044-PA AQULA_003048-PA AQULA_003213-PA AQULA_003381-PA AQULA_003806-PA AQULA_004415-PA AQULA_004483-PA AQULA_004919-PA AQULA_004935-PA AQULA_005192-PA AQULA_005205-PA AQULA_005619-PA AQULA_005633-PA AQULA_006714-PA AQULA_007819-PA AQULA_007875-PA AQULA_008846-PA AQULA_008847-PA AQULA_010906-PA AQULA_011567-PA AQULA_011857-PA AQULA_011970-PA AQULA_012856-PA AQULA_013723-PA AQULA_014021-PA ILUMI_00598-PA ILUMI_01005-PA ILUMI_01686-PA ILUMI_02794-PA ILUMI_06233-PA ILUMI_08453-PA ILUMI_09264-PA ILUMI_10382-PA ILUMI_10718-PA ILUMI_11227-PA ILUMI_13037-PA ILUMI_13574-PA ILUMI_13581-PA ILUMI_13584-PA ILUMI_13863-PA ILUMI_14144-PA ILUMI_14828-PA ILUMI_14930-PA ILUMI_14956-PA ILUMI_15051-PA ILUMI_16196-PA ILUMI_16358-PA ILUMI_16732-PA ILUMI_16923-PA ILUMI_18331-PA ILUMI_18390-PA ILUMI_18495-PA ILUMI_18959-PA ILUMI_20871-PA ILUMI_22905-PA ILUMI_23485-PA ILUMI_24007-PA ILUMI_27351-PA PPYR_00027-PA PPYR_00063-PA PPYR_00099-PA PPYR_00114-PA PPYR_01144-PA PPYR_01344-PA PPYR_01382-PA PPYR_01415-PA PPYR_01451-PA PPYR_01465-PA PPYR_01832-PA PPYR_01861-PA PPYR_01874-PA PPYR_01878-PA PPYR_01946-PA PPYR_01948-PA PPYR_02071-PA PPYR_02153-PA PPYR_02202-PA PPYR_02275-PA PPYR_02279-PA PPYR_02306-PA PPYR_02326-PA PPYR_02400-PA PPYR_02425-PA PPYR_02670-PA PPYR_02672-PA PPYR_02763-PA PPYR_02769-PA PPYR_03708-PA PPYR_03726-PA PPYR_04155-PA PPYR_04545-PA PPYR_04806-PA PPYR_04886-PA PPYR_04926-PA PPYR_04944-PA PPYR_04997-PA PPYR_05172-PA PPYR_05615-PA PPYR_06119-PA PPYR_06259-PA PPYR_06432-PA PPYR_06550-PA PPYR_06655-PA PPYR_06660-PA PPYR_06760-PA PPYR_06770-PA PPYR_06811-PA PPYR_06875-PA PPYR_06983-PA PPYR_07332-PA PPYR_08181-PA PPYR_08444-PA PPYR_08843-PA PPYR_09175-PA PPYR_09218-PA PPYR_09548-PA PPYR_09878-PA PPYR_10041-PA PPYR_10441-PA PPYR_11077-PA PPYR_11404-PA PPYR_11665-PA PPYR_11778-PA PPYR_11850-PA PPYR_11953-PA PPYR_12158-PA PPYR_12178-PA PPYR_12775-PA PPYR_12777-PA PPYR_12870-PA PPYR_13377-PA PPYR_13378-PA PPYR_13925-PA PPYR_14310-PA PPYR_14361-PA PPYR_14916-PA PPYR_14985-PA PPYR_15005-PA PPYR_15006-PA PPYR_15073-PA PPYR_15166-PA PPYR_15222-PA PPYR_15280-PA PPYR_15574-PA PPYR_15604-PA PPYR_15682-PA PPYR_15771-PA tr|A0A139WDR7|A0A139WDR7_TRICA tr|D2A2Q7|D2A2Q7_TRICA tr|D6WBG3|D6WBG3_TRICA tr|D6WYB2|D6WYB2_TRICA tr|D7EHV8|D7EHV8_TRICA tr|D7EKQ7|D7EKQ7_TRICA tr|D7GYK0|D7GYK0_TRICA tr|M9NGE9|M9NGE9_DROME tr|Q9VKM0|Q9VKM0_DROME
OG0000010: AQULA_003365-PA AQULA_004786-PA AQULA_006223-PA AQULA_007353-PA AQULA_007964-PA AQULA_007976-PA AQULA_007988-PA AQULA_008582-PA AQULA_008742-PA AQULA_009816-PA AQULA_009828-PA AQULA_009833-PA AQULA_009848-PA AQULA_009857-PA AQULA_013217-PA AQULA_013220-PA AQULA_013226-PA ILUMI_00104-PA ILUMI_01617-PA ILUMI_01618-PA ILUMI_01619-PA ILUMI_02104-PA ILUMI_02105-PA ILUMI_03241-PA ILUMI_03243-PA ILUMI_03244-PA ILUMI_03246-PA ILUMI_03247-PA ILUMI_05233-PA ILUMI_07203-PA ILUMI_07205-PA ILUMI_07206-PA ILUMI_07208-PA ILUMI_07962-PA ILUMI_08337-PA ILUMI_08338-PA ILUMI_08768-PA ILUMI_08770-PA ILUMI_08850-PA ILUMI_08920-PA ILUMI_08961-PA ILUMI_08962-PA ILUMI_09065-PA ILUMI_09484-PA ILUMI_09487-PA ILUMI_09488-PA ILUMI_09727-PA ILUMI_09729-PA ILUMI_11068-PA ILUMI_11069-PA ILUMI_11715-PA ILUMI_11716-PA ILUMI_11718-PA ILUMI_11719-PA ILUMI_11720-PA ILUMI_12020-PA ILUMI_12095-PA ILUMI_12097-PA ILUMI_12098-PA ILUMI_13655-PA ILUMI_13740-PA ILUMI_17929-PA ILUMI_18848-PA ILUMI_18947-PA ILUMI_19020-PA ILUMI_19160-PA ILUMI_19683-PA ILUMI_19982-PA ILUMI_23238-PA ILUMI_23239-PA ILUMI_23240-PA ILUMI_23242-PA ILUMI_23245-PA ILUMI_24186-PA ILUMI_24734-PA ILUMI_25409-PA ILUMI_26905-PA ILUMI_26906-PA PPYR_00598-PA PPYR_02007-PA PPYR_02856-PA PPYR_02857-PA PPYR_02890-PA PPYR_02891-PA PPYR_03637-PA PPYR_03670-PA PPYR_03689-PA PPYR_08166-PA PPYR_08167-PA PPYR_11474-PA PPYR_13325-PA PPYR_13326-PA PPYR_13762-PA sp|P33270|CP6A2_DROME sp|P82711|C6A19_DROME sp|Q27593|CP6A8_DROME sp|Q27594|CP6A9_DROME sp|Q9V4U7|C6A14_DROME sp|Q9V4U9|C6A13_DROME sp|Q9V770|C6A17_DROME sp|Q9V771|C6A23_DROME sp|Q9V773|C6A20_DROME sp|Q9VB31|C6A18_DROME tr|A0A139W9V9|A0A139W9V9_TRICA tr|A0A139W9W3|A0A139W9W3_TRICA tr|A0A139W9W5|A0A139W9W5_TRICA tr|A0A139W9X0|A0A139W9X0_TRICA tr|A0A139WES4|A0A139WES4_TRICA tr|A0A139WGL7|A0A139WGL7_TRICA tr|A0A139WGV5|A0A139WGV5_TRICA tr|A0A139WJF8|A0A139WJF8_TRICA tr|A0A139WKU6|A0A139WKU6_TRICA tr|D2A095|D2A095_TRICA tr|D2A096|D2A096_TRICA tr|D2A097|D2A097_TRICA tr|D2A098|D2A098_TRICA tr|D2A099|D2A099_TRICA tr|D2A0A0|D2A0A0_TRICA tr|D2A0A3|D2A0A3_TRICA tr|D2A0A4|D2A0A4_TRICA tr|D2A5J0|D2A5J0_TRICA tr|D2A5J7|D2A5J7_TRICA tr|D2A5V3|D2A5V3_TRICA tr|D2A5V4|D2A5V4_TRICA tr|D6WB59|D6WB59_TRICA tr|D7EHX5|D7EHX5_TRICA tr|D7EJ97|D7EJ97_TRICA tr|D7EJ98|D7EJ98_TRICA tr|D7EJ99|D7EJ99_TRICA tr|D7EJA2|D7EJA2_TRICA tr|D7EJA3|D7EJA3_TRICA tr|D7EJA5|D7EJA5_TRICA tr|D7EJA6|D7EJA6_TRICA tr|D7EJA7|D7EJA7_TRICA tr|X2J9F6|X2J9F6_DROME
OG0000011: AQULA_000284-PA AQULA_001971-PA AQULA_001973-PA AQULA_002081-PA AQULA_003733-PA AQULA_003948-PA AQULA_003949-PA AQULA_004661-PA AQULA_006279-PA AQULA_006286-PA AQULA_006288-PA AQULA_006291-PA AQULA_006293-PA AQULA_008293-PA AQULA_008305-PA AQULA_008666-PA AQULA_009632-PA AQULA_009633-PA AQULA_009639-PA AQULA_009641-PA AQULA_009643-PA AQULA_009644-PA AQULA_009645-PA AQULA_009647-PA AQULA_009648-PA AQULA_009649-PA AQULA_010606-PA AQULA_011609-PA AQULA_013838-PA AQULA_013840-PA AQULA_013843-PA AQULA_013844-PA AQULA_013849-PA ILUMI_02503-PA ILUMI_02504-PA ILUMI_02505-PA ILUMI_02506-PA ILUMI_02507-PA ILUMI_02843-PA ILUMI_04741-PA ILUMI_04742-PA ILUMI_04920-PA ILUMI_04957-PA ILUMI_05749-PA ILUMI_05752-PA ILUMI_06618-PA ILUMI_06619-PA ILUMI_06622-PA ILUMI_06624-PA ILUMI_06625-PA ILUMI_06627-PA ILUMI_06628-PA ILUMI_06629-PA ILUMI_06631-PA ILUMI_06752-PA ILUMI_07590-PA ILUMI_08020-PA ILUMI_08153-PA ILUMI_08592-PA ILUMI_09067-PA ILUMI_09068-PA ILUMI_11459-PA ILUMI_11888-PA ILUMI_11889-PA ILUMI_11890-PA ILUMI_13929-PA ILUMI_14156-PA ILUMI_15644-PA ILUMI_16361-PA ILUMI_16400-PA ILUMI_17102-PA ILUMI_17661-PA ILUMI_17787-PA ILUMI_17886-PA ILUMI_17945-PA ILUMI_18173-PA ILUMI_18250-PA ILUMI_18318-PA ILUMI_18911-PA ILUMI_18929-PA ILUMI_18971-PA ILUMI_19003-PA ILUMI_19255-PA ILUMI_19468-PA ILUMI_19784-PA ILUMI_19917-PA ILUMI_20320-PA ILUMI_20420-PA ILUMI_20974-PA ILUMI_20975-PA ILUMI_20977-PA ILUMI_20978-PA ILUMI_24625-PA ILUMI_27519-PA PPYR_01032-PA PPYR_02096-PA PPYR_02990-PA PPYR_04412-PA PPYR_06567-PA PPYR_07901-PA PPYR_09139-PA PPYR_09143-PA PPYR_10074-PA PPYR_11090-PA PPYR_12722-PA PPYR_12801-PA PPYR_13018-PA PPYR_13544-PA PPYR_13545-PA PPYR_13720-PA PPYR_13748-PA PPYR_13861-PA PPYR_13862-PA PPYR_13863-PA PPYR_13865-PA PPYR_13866-PA PPYR_13867-PA PPYR_13868-PA PPYR_13873-PA PPYR_13874-PA PPYR_13875-PA PPYR_13877-PA PPYR_13878-PA sp|Q9VG82|CP9F2_DROME tr|A0A139WDD7|A0A139WDD7_TRICA tr|A0A139WDP4|A0A139WDP4_TRICA tr|D6WUP6|D6WUP6_TRICA tr|D6WWU1|D6WWU1_TRICA tr|D6WWU2|D6WWU2_TRICA tr|D6WWU4|D6WWU4_TRICA tr|D6WWU5|D6WWU5_TRICA tr|D6WWW1|D6WWW1_TRICA
OG0000012: AQULA_003647-PA AQULA_004184-PA AQULA_004625-PA AQULA_004985-PA AQULA_005739-PA AQULA_008245-PA AQULA_009264-PA AQULA_010920-PA AQULA_011217-PA AQULA_012400-PA AQULA_013642-PA ILUMI_00039-PA ILUMI_00501-PA ILUMI_00770-PA ILUMI_01255-PA ILUMI_01634-PA ILUMI_01946-PA ILUMI_02289-PA ILUMI_02780-PA ILUMI_02986-PA ILUMI_03164-PA ILUMI_03566-PA ILUMI_03713-PA ILUMI_04107-PA ILUMI_04524-PA ILUMI_05084-PA ILUMI_05731-PA ILUMI_05751-PA ILUMI_06584-PA ILUMI_06810-PA ILUMI_07259-PA ILUMI_07696-PA ILUMI_09734-PA ILUMI_09735-PA ILUMI_09778-PA ILUMI_10866-PA ILUMI_11482-PA ILUMI_11494-PA ILUMI_11879-PA ILUMI_11970-PA ILUMI_12560-PA ILUMI_12823-PA ILUMI_13005-PA ILUMI_13169-PA ILUMI_13838-PA ILUMI_13866-PA ILUMI_13927-PA ILUMI_14090-PA ILUMI_14237-PA ILUMI_14328-PA ILUMI_14538-PA ILUMI_14810-PA ILUMI_15042-PA ILUMI_15237-PA ILUMI_15260-PA ILUMI_15517-PA ILUMI_15623-PA ILUMI_15776-PA ILUMI_15823-PA ILUMI_15941-PA ILUMI_15966-PA ILUMI_16338-PA ILUMI_16356-PA ILUMI_16403-PA ILUMI_16590-PA ILUMI_16820-PA ILUMI_16911-PA ILUMI_17205-PA ILUMI_17244-PA ILUMI_17401-PA ILUMI_17548-PA ILUMI_17644-PA ILUMI_17750-PA ILUMI_17824-PA ILUMI_18212-PA ILUMI_18588-PA ILUMI_18622-PA ILUMI_18839-PA ILUMI_18903-PA ILUMI_19002-PA ILUMI_19048-PA ILUMI_19789-PA ILUMI_19790-PA ILUMI_20059-PA ILUMI_20623-PA ILUMI_20683-PA ILUMI_20847-PA ILUMI_20855-PA ILUMI_20911-PA ILUMI_21499-PA ILUMI_21702-PA ILUMI_21839-PA ILUMI_22219-PA ILUMI_22397-PA ILUMI_22636-PA ILUMI_22961-PA ILUMI_23042-PA ILUMI_23166-PA ILUMI_23206-PA ILUMI_23268-PA ILUMI_23529-PA ILUMI_23741-PA ILUMI_24696-PA ILUMI_24900-PA ILUMI_25143-PA ILUMI_25555-PA ILUMI_26162-PA ILUMI_26207-PA ILUMI_27032-PA ILUMI_27285-PA PPYR_02092-PA tr|A0A139W9V8|A0A139W9V8_TRICA tr|D2A420|D2A420_TRICA tr|D6W879|D6W879_TRICA tr|D6WDL3|D6WDL3_TRICA tr|D6WFZ9|D6WFZ9_TRICA tr|D6WQX9|D6WQX9_TRICA tr|D6WTP7|D6WTP7_TRICA tr|D6WV19|D6WV19_TRICA tr|D6WY86|D6WY86_TRICA tr|D6WZ35|D6WZ35_TRICA tr|D7EIC2|D7EIC2_TRICA tr|D7EJE2|D7EJE2_TRICA tr|D7EJI2|D7EJI2_TRICA tr|D7ELV0|D7ELV0_TRICA tr|D7GYF8|D7GYF8_TRICA tr|Q6NR30|Q6NR30_DROME
OG0000013: AQULA_000372-PA AQULA_000373-PA AQULA_000374-PA AQULA_000375-PA AQULA_000376-PA AQULA_000378-PA AQULA_000381-PA AQULA_006515-PA AQULA_006637-PA AQULA_008484-PA AQULA_008501-PA AQULA_008805-PA AQULA_008832-PA AQULA_010509-PA AQULA_010514-PA AQULA_010809-PA ILUMI_01328-PA ILUMI_02102-PA ILUMI_03196-PA ILUMI_03293-PA ILUMI_04961-PA ILUMI_05000-PA ILUMI_05002-PA ILUMI_05003-PA ILUMI_06239-PA ILUMI_06683-PA ILUMI_06761-PA ILUMI_06854-PA ILUMI_08734-PA ILUMI_08800-PA ILUMI_08803-PA ILUMI_09517-PA ILUMI_09518-PA ILUMI_09876-PA ILUMI_11488-PA ILUMI_14602-PA ILUMI_15028-PA ILUMI_16294-PA ILUMI_17224-PA ILUMI_17948-PA ILUMI_18773-PA ILUMI_19161-PA ILUMI_19600-PA ILUMI_20448-PA ILUMI_20737-PA ILUMI_20738-PA ILUMI_20739-PA ILUMI_20740-PA ILUMI_23030-PA ILUMI_23487-PA ILUMI_23888-PA ILUMI_25891-PA ILUMI_25892-PA ILUMI_25893-PA ILUMI_26487-PA ILUMI_27170-PA PPYR_00108-PA PPYR_00109-PA PPYR_00110-PA PPYR_00149-PA PPYR_00757-PA PPYR_01867-PA PPYR_02003-PA PPYR_02004-PA PPYR_02006-PA PPYR_02043-PA PPYR_02044-PA PPYR_02045-PA PPYR_02080-PA PPYR_02811-PA PPYR_02860-PA PPYR_02961-PA PPYR_03223-PA PPYR_04336-PA PPYR_05618-PA PPYR_07077-PA PPYR_08514-PA PPYR_09390-PA PPYR_09753-PA PPYR_10572-PA PPYR_11155-PA PPYR_11215-PA PPYR_12850-PA PPYR_13832-PA PPYR_14125-PA PPYR_14126-PA sp|C0HKA2|TRYDT_DROME sp|C0HKA3|TRYGT_DROME sp|C0HKA4|Y0031_DROME sp|P04814|TRYA_DROME sp|P35004|TRYB_DROME sp|P35005|TRYE_DROME sp|P42278|TRYT_DROME sp|P42279|TRYU_DROME sp|P42280|TRYZ_DROME tr|A0A139WN51|A0A139WN51_TRICA tr|A1Z8J7|A1Z8J7_DROME tr|A1Z8J8|A1Z8J8_DROME tr|A1ZA64|A1ZA64_DROME tr|A1ZBU1|A1ZBU1_DROME tr|D2A2R5|D2A2R5_TRICA tr|D2A2R7|D2A2R7_TRICA tr|D2A2R8|D2A2R8_TRICA tr|D6W7W9|D6W7W9_TRICA tr|D6WD22|D6WD22_TRICA tr|D6X4Y6|D6X4Y6_TRICA tr|Q4V3S6|Q4V3S6_DROME tr|Q4V5J3|Q4V5J3_DROME tr|Q7JPN9|Q7JPN9_DROME tr|Q7K1E3|Q7K1E3_DROME tr|Q8IPY7|Q8IPY7_DROME tr|Q8IQ10|Q8IQ10_DROME tr|Q8IRE0|Q8IRE0_DROME tr|Q8IRE2|Q8IRE2_DROME tr|Q8IRR3|Q8IRR3_DROME tr|Q9VAG3|Q9VAG3_DROME tr|Q9VLF5|Q9VLF5_DROME tr|Q9VS86|Q9VS86_DROME tr|Q9W0Z7|Q9W0Z7_DROME tr|Q9W454|Q9W454_DROME tr|Q9W5U8|Q9W5U8_DROME
OG0000014: sp|Q9VNK9|OR83C_DROME sp|Q9VT92|OR67D_DROME tr|A0A139WAJ5|A0A139WAJ5_TRICA tr|A0A139WB34|A0A139WB34_TRICA tr|A0A139WB56|A0A139WB56_TRICA tr|A0A139WB58|A0A139WB58_TRICA tr|A0A139WB67|A0A139WB67_TRICA tr|A0A139WBC5|A0A139WBC5_TRICA tr|A0A139WBZ5|A0A139WBZ5_TRICA tr|A0A139WDK9|A0A139WDK9_TRICA tr|A0A139WHF7|A0A139WHF7_TRICA tr|A0A139WJ01|A0A139WJ01_TRICA tr|A0A139WKJ4|A0A139WKJ4_TRICA tr|D2A0F9|D2A0F9_TRICA tr|D2A0G0|D2A0G0_TRICA tr|D2A0G1|D2A0G1_TRICA tr|D2A0G2|D2A0G2_TRICA tr|D2A0Y8|D2A0Y8_TRICA tr|D2A269|D2A269_TRICA tr|D2A270|D2A270_TRICA tr|D2A271|D2A271_TRICA tr|D2A272|D2A272_TRICA tr|D2A328|D2A328_TRICA tr|D2A343|D2A343_TRICA tr|D2A344|D2A344_TRICA tr|D2A346|D2A346_TRICA tr|D2A348|D2A348_TRICA tr|D2A351|D2A351_TRICA tr|D2A3Z0|D2A3Z0_TRICA tr|D2A3Z1|D2A3Z1_TRICA tr|D2CFY3|D2CFY3_TRICA tr|D2CFY6|D2CFY6_TRICA tr|D2CG24|D2CG24_TRICA tr|D2CG26|D2CG26_TRICA tr|D2EE65|D2EE65_TRICA tr|D6W9T8|D6W9T8_TRICA tr|D6W9T9|D6W9T9_TRICA tr|D6W9Y7|D6W9Y7_TRICA tr|D6WA72|D6WA72_TRICA tr|D6WBN8|D6WBN8_TRICA tr|D6WBN9|D6WBN9_TRICA tr|D6WBP0|D6WBP0_TRICA tr|D6WBZ1|D6WBZ1_TRICA tr|D6WEN4|D6WEN4_TRICA tr|D6WEN5|D6WEN5_TRICA tr|D6WEN6|D6WEN6_TRICA tr|D6WEN7|D6WEN7_TRICA tr|D6WEN8|D6WEN8_TRICA tr|D6WEN9|D6WEN9_TRICA tr|D6WEP0|D6WEP0_TRICA tr|D6WEP1|D6WEP1_TRICA tr|D6WEP2|D6WEP2_TRICA tr|D6WEP3|D6WEP3_TRICA tr|D6WEU8|D6WEU8_TRICA tr|D6WEU9|D6WEU9_TRICA tr|D6WEV0|D6WEV0_TRICA tr|D6WEV1|D6WEV1_TRICA tr|D6WEV2|D6WEV2_TRICA tr|D6WEV3|D6WEV3_TRICA tr|D6WEV4|D6WEV4_TRICA tr|D6WEV5|D6WEV5_TRICA tr|D6WEV6|D6WEV6_TRICA tr|D6WEV7|D6WEV7_TRICA tr|D6WFW6|D6WFW6_TRICA tr|D6WGQ2|D6WGQ2_TRICA tr|D6WGQ3|D6WGQ3_TRICA tr|D6WGQ4|D6WGQ4_TRICA tr|D6WHK6|D6WHK6_TRICA tr|D6WHK7|D6WHK7_TRICA tr|D6WHK8|D6WHK8_TRICA tr|D6WHK9|D6WHK9_TRICA tr|D6WHL0|D6WHL0_TRICA tr|D6WHL1|D6WHL1_TRICA tr|D6WHL2|D6WHL2_TRICA tr|D6WHL3|D6WHL3_TRICA tr|D6WHL4|D6WHL4_TRICA tr|D6WHL6|D6WHL6_TRICA tr|D6WHL7|D6WHL7_TRICA tr|D6WHL8|D6WHL8_TRICA tr|D6WHL9|D6WHL9_TRICA tr|D6WHM0|D6WHM0_TRICA tr|D6WHM1|D6WHM1_TRICA tr|D6WHM7|D6WHM7_TRICA tr|D6WHM8|D6WHM8_TRICA tr|D6WJ33|D6WJ33_TRICA tr|D6WJK7|D6WJK7_TRICA tr|D6WJK8|D6WJK8_TRICA tr|D6WJK9|D6WJK9_TRICA tr|D6WJL0|D6WJL0_TRICA tr|D6WJL1|D6WJL1_TRICA tr|D6WJL2|D6WJL2_TRICA tr|D6WLG7|D6WLG7_TRICA tr|D6WLQ4|D6WLQ4_TRICA tr|D6WUA6|D6WUA6_TRICA tr|D6WUR4|D6WUR4_TRICA tr|D6WUR5|D6WUR5_TRICA tr|D6WWR9|D6WWR9_TRICA tr|D6X3G1|D6X3G1_TRICA tr|D6X3G2|D6X3G2_TRICA tr|D6X3G3|D6X3G3_TRICA tr|D6X3R0|D6X3R0_TRICA tr|D6X3T0|D6X3T0_TRICA tr|D6X403|D6X403_TRICA tr|D6X4L3|D6X4L3_TRICA tr|D6X4L4|D6X4L4_TRICA tr|D6X4Q2|D6X4Q2_TRICA tr|D6X4X7|D6X4X7_TRICA tr|D6X4Y0|D6X4Y0_TRICA tr|D6X4Y2|D6X4Y2_TRICA tr|D6X4Y5|D6X4Y5_TRICA tr|D7EI04|D7EI04_TRICA tr|D7EI05|D7EI05_TRICA tr|D7EI07|D7EI07_TRICA tr|D7EIQ8|D7EIQ8_TRICA tr|D7EKQ0|D7EKQ0_TRICA tr|D7EKY2|D7EKY2_TRICA
OG0000015: AQULA_002805-PA AQULA_004437-PA AQULA_013582-PA ILUMI_00004-PA ILUMI_00901-PA ILUMI_01143-PA ILUMI_02098-PA ILUMI_02113-PA ILUMI_02328-PA ILUMI_02459-PA ILUMI_02494-PA ILUMI_02702-PA ILUMI_02728-PA ILUMI_03166-PA ILUMI_03218-PA ILUMI_03357-PA ILUMI_03601-PA ILUMI_03886-PA ILUMI_03959-PA ILUMI_04118-PA ILUMI_06218-PA ILUMI_06359-PA ILUMI_06713-PA ILUMI_07135-PA ILUMI_07635-PA ILUMI_09704-PA ILUMI_09773-PA ILUMI_10034-PA ILUMI_10551-PA ILUMI_10644-PA ILUMI_10810-PA ILUMI_10873-PA ILUMI_11067-PA ILUMI_11312-PA ILUMI_11594-PA ILUMI_12043-PA ILUMI_12204-PA ILUMI_12750-PA ILUMI_13126-PA ILUMI_13193-PA ILUMI_13221-PA ILUMI_13613-PA ILUMI_13814-PA ILUMI_13922-PA ILUMI_14081-PA ILUMI_14179-PA ILUMI_14339-PA ILUMI_14389-PA ILUMI_14444-PA ILUMI_14537-PA ILUMI_14606-PA ILUMI_14731-PA ILUMI_14770-PA ILUMI_14772-PA ILUMI_14796-PA ILUMI_14840-PA ILUMI_14847-PA ILUMI_15151-PA ILUMI_15180-PA ILUMI_15224-PA ILUMI_15377-PA ILUMI_15477-PA ILUMI_15518-PA ILUMI_15677-PA ILUMI_15750-PA ILUMI_15945-PA ILUMI_15971-PA ILUMI_16621-PA ILUMI_16684-PA ILUMI_17745-PA ILUMI_17758-PA ILUMI_18100-PA ILUMI_18264-PA ILUMI_18300-PA ILUMI_18834-PA ILUMI_18999-PA ILUMI_19014-PA ILUMI_19045-PA ILUMI_19421-PA ILUMI_19483-PA ILUMI_19559-PA ILUMI_19992-PA ILUMI_20194-PA ILUMI_20267-PA ILUMI_21309-PA ILUMI_21310-PA ILUMI_21859-PA ILUMI_22424-PA ILUMI_22434-PA ILUMI_22502-PA ILUMI_22569-PA ILUMI_22783-PA ILUMI_22990-PA ILUMI_23010-PA ILUMI_23530-PA ILUMI_23743-PA ILUMI_23910-PA ILUMI_24195-PA ILUMI_24613-PA ILUMI_25079-PA ILUMI_25106-PA ILUMI_25379-PA ILUMI_25612-PA ILUMI_25666-PA ILUMI_26006-PA ILUMI_26201-PA ILUMI_26883-PA ILUMI_27063-PA PPYR_01387-PA PPYR_01460-PA PPYR_02145-PA PPYR_15093-PA
OG0000016: AQULA_003852-PA AQULA_003869-PA AQULA_004201-PA ILUMI_02500-PA ILUMI_07955-PA ILUMI_13774-PA ILUMI_15227-PA ILUMI_17941-PA ILUMI_21742-PA PPYR_00475-PA PPYR_00476-PA PPYR_00728-PA PPYR_01085-PA PPYR_01202-PA PPYR_01440-PA PPYR_01467-PA PPYR_01649-PA PPYR_01841-PA PPYR_01961-PA PPYR_02056-PA PPYR_02068-PA PPYR_02156-PA PPYR_02311-PA PPYR_02343-PA PPYR_02349-PA PPYR_02350-PA PPYR_02367-PA PPYR_02399-PA PPYR_02404-PA PPYR_02416-PA PPYR_02424-PA PPYR_02750-PA PPYR_03667-PA PPYR_03771-PA PPYR_03803-PA PPYR_03840-PA PPYR_04711-PA PPYR_04763-PA PPYR_04873-PA PPYR_04990-PA PPYR_05399-PA PPYR_05738-PA PPYR_06150-PA PPYR_07589-PA PPYR_08140-PA PPYR_08684-PA PPYR_08897-PA PPYR_09333-PA PPYR_09910-PA PPYR_10065-PA PPYR_10952-PA PPYR_11269-PA PPYR_11664-PA PPYR_11997-PA PPYR_12167-PA PPYR_12244-PA PPYR_12513-PA PPYR_12547-PA PPYR_13592-PA PPYR_13733-PA PPYR_13768-PA PPYR_14359-PA PPYR_14574-PA PPYR_14859-PA PPYR_14921-PA PPYR_14986-PA PPYR_15012-PA PPYR_15022-PA PPYR_15087-PA PPYR_15116-PA PPYR_15117-PA PPYR_15122-PA PPYR_15189-PA PPYR_15248-PA PPYR_15260-PA PPYR_15325-PA PPYR_15326-PA PPYR_15335-PA PPYR_15370-PA PPYR_15373-PA PPYR_15374-PA PPYR_15409-PA PPYR_15471-PA PPYR_15493-PA PPYR_15561-PA PPYR_15562-PA PPYR_15582-PA PPYR_15588-PA PPYR_15631-PA PPYR_15666-PA PPYR_15680-PA PPYR_15685-PA PPYR_15698-PA PPYR_15763-PA tr|A0A139WA43|A0A139WA43_TRICA tr|D6WFU5|D6WFU5_TRICA tr|D6WUM0|D6WUM0_TRICA tr|D6WWU6|D6WWU6_TRICA tr|D7EIZ0|D7EIZ0_TRICA tr|D7EKZ0|D7EKZ0_TRICA tr|D7ELJ2|D7ELJ2_TRICA tr|D7ELS3|D7ELS3_TRICA tr|D7ELT8|D7ELT8_TRICA tr|D7GXL1|D7GXL1_TRICA tr|D7GXL4|D7GXL4_TRICA tr|D7GXU4|D7GXU4_TRICA tr|D7GYC0|D7GYC0_TRICA tr|D7GYH1|D7GYH1_TRICA tr|D7GYI2|D7GYI2_TRICA tr|D7GYJ6|D7GYJ6_TRICA tr|D7GYL1|D7GYL1_TRICA
OG0000017: AQULA_002983-PA AQULA_010833-PA AQULA_011250-PA ILUMI_00309-PA ILUMI_01205-PA ILUMI_01931-PA ILUMI_01973-PA ILUMI_03249-PA ILUMI_03288-PA ILUMI_03443-PA ILUMI_03626-PA ILUMI_03810-PA ILUMI_03829-PA ILUMI_03995-PA ILUMI_03998-PA ILUMI_04468-PA ILUMI_04529-PA ILUMI_04914-PA ILUMI_05162-PA ILUMI_05676-PA ILUMI_05757-PA ILUMI_05820-PA ILUMI_05857-PA ILUMI_05869-PA ILUMI_05950-PA ILUMI_06595-PA ILUMI_06669-PA ILUMI_06715-PA ILUMI_06905-PA ILUMI_07012-PA ILUMI_07721-PA ILUMI_08294-PA ILUMI_08864-PA ILUMI_09017-PA ILUMI_09282-PA ILUMI_09739-PA ILUMI_09925-PA ILUMI_10537-PA ILUMI_11228-PA ILUMI_11854-PA ILUMI_11923-PA ILUMI_12139-PA ILUMI_12399-PA ILUMI_12534-PA ILUMI_13370-PA ILUMI_13692-PA ILUMI_14236-PA ILUMI_14615-PA ILUMI_15055-PA ILUMI_15141-PA ILUMI_15161-PA ILUMI_15707-PA ILUMI_16227-PA ILUMI_16237-PA ILUMI_16273-PA ILUMI_16425-PA ILUMI_16428-PA ILUMI_16763-PA ILUMI_16832-PA ILUMI_17151-PA ILUMI_17193-PA ILUMI_18592-PA ILUMI_18957-PA ILUMI_18962-PA ILUMI_19108-PA ILUMI_19314-PA ILUMI_19636-PA ILUMI_20361-PA ILUMI_20713-PA ILUMI_20716-PA ILUMI_20833-PA ILUMI_21225-PA ILUMI_21530-PA ILUMI_21619-PA ILUMI_21724-PA ILUMI_21748-PA ILUMI_21989-PA ILUMI_22087-PA ILUMI_22088-PA ILUMI_22167-PA ILUMI_22648-PA ILUMI_22781-PA ILUMI_22992-PA ILUMI_23015-PA ILUMI_23953-PA ILUMI_24399-PA ILUMI_24500-PA ILUMI_24659-PA ILUMI_24744-PA ILUMI_24908-PA ILUMI_25137-PA ILUMI_25138-PA ILUMI_25315-PA ILUMI_25781-PA ILUMI_26284-PA ILUMI_26534-PA ILUMI_26637-PA ILUMI_26954-PA ILUMI_27495-PA tr|D2A2Q9|D2A2Q9_TRICA tr|D6WBY3|D6WBY3_TRICA tr|D6WE03|D6WE03_TRICA tr|D6WS74|D6WS74_TRICA tr|D7EIM7|D7EIM7_TRICA tr|D7EKY0|D7EKY0_TRICA tr|D7GYK6|D7GYK6_TRICA tr|Q9VFX4|Q9VFX4_DROME tr|Q9VGV7|Q9VGV7_DROME
OG0000018: AQULA_000269-PA AQULA_000271-PA AQULA_000273-PA AQULA_000274-PA AQULA_000281-PA AQULA_002401-PA AQULA_002548-PA AQULA_006028-PA AQULA_007400-PA AQULA_007401-PA AQULA_007404-PA AQULA_007411-PA AQULA_009953-PA AQULA_010252-PA AQULA_010260-PA AQULA_010262-PA AQULA_012937-PA AQULA_013274-PA AQULA_013277-PA AQULA_014176-PA ILUMI_05261-PA ILUMI_05263-PA ILUMI_09443-PA ILUMI_11261-PA ILUMI_11262-PA ILUMI_11735-PA ILUMI_11737-PA ILUMI_17809-PA ILUMI_19535-PA ILUMI_19568-PA ILUMI_23292-PA ILUMI_23294-PA ILUMI_24863-PA ILUMI_24865-PA ILUMI_24866-PA ILUMI_24868-PA ILUMI_25557-PA PPYR_00097-PA PPYR_00684-PA PPYR_00846-PA PPYR_01821-PA PPYR_04459-PA PPYR_08243-PA PPYR_08434-PA PPYR_08436-PA PPYR_08437-PA PPYR_08831-PA PPYR_08832-PA PPYR_08834-PA PPYR_08837-PA PPYR_08838-PA PPYR_08839-PA PPYR_08840-PA PPYR_08841-PA PPYR_08864-PA PPYR_09029-PA PPYR_09045-PA PPYR_09150-PA PPYR_09151-PA PPYR_09152-PA PPYR_09153-PA PPYR_09154-PA PPYR_09592-PA PPYR_09594-PA PPYR_09595-PA PPYR_09598-PA PPYR_09599-PA PPYR_09600-PA PPYR_09601-PA PPYR_09602-PA PPYR_10554-PA PPYR_14555-PA PPYR_15634-PA sp|P91660|L259_DROME tr|A0A139WGP5|A0A139WGP5_TRICA tr|A0A139WGY3|A0A139WGY3_TRICA tr|A0A139WH64|A0A139WH64_TRICA tr|A0A139WIK9|A0A139WIK9_TRICA tr|D2A482|D2A482_TRICA tr|D6WJN4|D6WJN4_TRICA tr|D6WJN5|D6WJN5_TRICA tr|D6WJV9|D6WJV9_TRICA tr|D6WJW0|D6WJW0_TRICA tr|D6WJW1|D6WJW1_TRICA tr|D6WJW2|D6WJW2_TRICA tr|D6WK73|D6WK73_TRICA tr|D6WK74|D6WK74_TRICA tr|D6WK76|D6WK76_TRICA tr|D6WLN0|D6WLN0_TRICA tr|D6WLN3|D6WLN3_TRICA tr|D6WLN4|D6WLN4_TRICA tr|D6WLN7|D6WLN7_TRICA tr|D6WMM7|D6WMM7_TRICA tr|D6WQ86|D6WQ86_TRICA tr|D6WQ87|D6WQ87_TRICA tr|D7EIB8|D7EIB8_TRICA tr|Q5BI72|Q5BI72_DROME tr|Q7KT22|Q7KT22_DROME tr|Q8MT77|Q8MT77_DROME tr|Q961D3|Q961D3_DROME tr|Q9VAN4|Q9VAN4_DROME tr|Q9VC63|Q9VC63_DROME tr|Q9VGM1|Q9VGM1_DROME tr|Q9VJ21|Q9VJ21_DROME tr|Q9VLN6|Q9VLN6_DROME tr|Q9W2I5|Q9W2I5_DROME tr|X2JAE9|X2JAE9_DROME
OG0000019: AQULA_000653-PA AQULA_000839-PA AQULA_001049-PA AQULA_001460-PA AQULA_001640-PA AQULA_001642-PA AQULA_002914-PA AQULA_003933-PA AQULA_004188-PA AQULA_004696-PA AQULA_005608-PA AQULA_006840-PA AQULA_007143-PA AQULA_008266-PA AQULA_011051-PA AQULA_012570-PA AQULA_013832-PA ILUMI_00950-PA ILUMI_01741-PA ILUMI_02445-PA ILUMI_02577-PA ILUMI_02599-PA ILUMI_03655-PA ILUMI_03938-PA ILUMI_04522-PA ILUMI_04670-PA ILUMI_04687-PA ILUMI_05789-PA ILUMI_05971-PA ILUMI_07747-PA ILUMI_07754-PA ILUMI_08450-PA ILUMI_08863-PA ILUMI_09494-PA ILUMI_09949-PA ILUMI_10678-PA ILUMI_10686-PA ILUMI_10915-PA ILUMI_10938-PA ILUMI_10969-PA ILUMI_12277-PA ILUMI_12443-PA ILUMI_12651-PA ILUMI_12878-PA ILUMI_12885-PA ILUMI_13279-PA ILUMI_13301-PA ILUMI_13709-PA ILUMI_13763-PA ILUMI_13889-PA ILUMI_13989-PA ILUMI_14151-PA ILUMI_14283-PA ILUMI_14429-PA ILUMI_14669-PA ILUMI_14701-PA ILUMI_14806-PA ILUMI_15249-PA ILUMI_15430-PA ILUMI_15522-PA ILUMI_15800-PA ILUMI_15811-PA ILUMI_15816-PA ILUMI_15840-PA ILUMI_16037-PA ILUMI_16239-PA ILUMI_16441-PA ILUMI_16613-PA ILUMI_16893-PA ILUMI_16921-PA ILUMI_16943-PA ILUMI_16982-PA ILUMI_17181-PA ILUMI_17195-PA ILUMI_17368-PA ILUMI_17454-PA ILUMI_17580-PA ILUMI_17780-PA ILUMI_18160-PA ILUMI_18167-PA ILUMI_18927-PA ILUMI_19079-PA ILUMI_19149-PA ILUMI_19329-PA ILUMI_19343-PA ILUMI_19983-PA ILUMI_20075-PA ILUMI_20295-PA ILUMI_20529-PA ILUMI_21390-PA ILUMI_21498-PA ILUMI_22079-PA ILUMI_22896-PA ILUMI_23402-PA ILUMI_23657-PA ILUMI_23983-PA ILUMI_24145-PA ILUMI_24716-PA ILUMI_24836-PA ILUMI_26408-PA ILUMI_26428-PA ILUMI_26711-PA ILUMI_26763-PA ILUMI_27353-PA PPYR_02667-PA tr|D2A3H5|D2A3H5_TRICA tr|D7GYG6|D7GYG6_TRICA
OG0000020: AQULA_000488-PA AQULA_001070-PA AQULA_001073-PA AQULA_001584-PA AQULA_001697-PA AQULA_002216-PA AQULA_002217-PA AQULA_002218-PA AQULA_003066-PA AQULA_003486-PA AQULA_003487-PA AQULA_004105-PA AQULA_005612-PA AQULA_005617-PA AQULA_006172-PA AQULA_006174-PA AQULA_006177-PA AQULA_006178-PA AQULA_006180-PA AQULA_009394-PA AQULA_009415-PA AQULA_009666-PA AQULA_010472-PA AQULA_011290-PA AQULA_011825-PA AQULA_011828-PA AQULA_011834-PA AQULA_012216-PA AQULA_012218-PA AQULA_012221-PA AQULA_012631-PA AQULA_013381-PA AQULA_013390-PA AQULA_013766-PA AQULA_013767-PA AQULA_013769-PA AQULA_013770-PA ILUMI_03756-PA ILUMI_03757-PA ILUMI_07241-PA ILUMI_07242-PA ILUMI_08251-PA ILUMI_10334-PA ILUMI_10335-PA ILUMI_10336-PA ILUMI_11596-PA ILUMI_11597-PA ILUMI_12221-PA ILUMI_12887-PA ILUMI_13640-PA ILUMI_13775-PA ILUMI_13776-PA ILUMI_14142-PA ILUMI_14529-PA ILUMI_14882-PA ILUMI_15577-PA ILUMI_15923-PA ILUMI_16004-PA ILUMI_16650-PA ILUMI_17848-PA ILUMI_18879-PA ILUMI_19056-PA ILUMI_19103-PA ILUMI_19104-PA ILUMI_19216-PA ILUMI_20152-PA ILUMI_20187-PA ILUMI_20188-PA ILUMI_20328-PA ILUMI_20329-PA ILUMI_20748-PA ILUMI_21415-PA ILUMI_23644-PA PPYR_01309-PA PPYR_01474-PA PPYR_01901-PA PPYR_02578-PA PPYR_03388-PA PPYR_04665-PA PPYR_05990-PA PPYR_06086-PA PPYR_06915-PA PPYR_06916-PA PPYR_08387-PA PPYR_09198-PA PPYR_12007-PA PPYR_13191-PA PPYR_13927-PA PPYR_14056-PA PPYR_14087-PA PPYR_14099-PA PPYR_14100-PA PPYR_14282-PA PPYR_14496-PA PPYR_14540-PA PPYR_15112-PA tr|A0A139WN13|A0A139WN13_TRICA tr|D6WA83|D6WA83_TRICA tr|D6WF91|D6WF91_TRICA tr|D6WF94|D6WF94_TRICA tr|D6WF95|D6WF95_TRICA tr|D6WF96|D6WF96_TRICA tr|D6WFQ8|D6WFQ8_TRICA
OG0000021: AQULA_000066-PA AQULA_000067-PA AQULA_000082-PA AQULA_000083-PA AQULA_002042-PA AQULA_002496-PA AQULA_003014-PA AQULA_003016-PA AQULA_003018-PA AQULA_004864-PA AQULA_004868-PA AQULA_004875-PA AQULA_005720-PA AQULA_007977-PA AQULA_008323-PA AQULA_008324-PA AQULA_008326-PA AQULA_009998-PA AQULA_010781-PA AQULA_011143-PA AQULA_012966-PA AQULA_012974-PA AQULA_013445-PA AQULA_013446-PA AQULA_013447-PA AQULA_013448-PA AQULA_014012-PA ILUMI_00276-PA ILUMI_00831-PA ILUMI_01327-PA ILUMI_01712-PA ILUMI_04040-PA ILUMI_04041-PA ILUMI_04042-PA ILUMI_04043-PA ILUMI_04044-PA ILUMI_04045-PA ILUMI_04046-PA ILUMI_04047-PA ILUMI_04848-PA ILUMI_04849-PA ILUMI_06844-PA ILUMI_08116-PA ILUMI_08609-PA ILUMI_08779-PA ILUMI_09320-PA ILUMI_09476-PA ILUMI_11146-PA ILUMI_11149-PA ILUMI_11150-PA ILUMI_11219-PA ILUMI_11220-PA ILUMI_11497-PA ILUMI_11498-PA ILUMI_11902-PA ILUMI_11904-PA ILUMI_12064-PA ILUMI_12583-PA ILUMI_12584-PA ILUMI_12586-PA ILUMI_15495-PA ILUMI_15835-PA ILUMI_16509-PA ILUMI_17046-PA ILUMI_17426-PA ILUMI_17821-PA ILUMI_17822-PA ILUMI_17870-PA ILUMI_18201-PA ILUMI_18216-PA ILUMI_18320-PA ILUMI_19307-PA ILUMI_21306-PA ILUMI_25663-PA ILUMI_25664-PA ILUMI_25665-PA PPYR_08054-PA tr|A0A139WGG2|A0A139WGG2_TRICA tr|D2A464|D2A464_TRICA tr|D2A4S0|D2A4S0_TRICA tr|D2A5J6|D2A5J6_TRICA tr|D2A5K0|D2A5K0_TRICA tr|D2A5K2|D2A5K2_TRICA tr|D2A5K3|D2A5K3_TRICA tr|D2A5V5|D2A5V5_TRICA tr|D2A5V7|D2A5V7_TRICA tr|D2A5V8|D2A5V8_TRICA tr|D2A5V9|D2A5V9_TRICA tr|D6WF36|D6WF36_TRICA tr|D7EJA1|D7EJA1_TRICA tr|D7ELE5|D7ELE5_TRICA tr|Q5LJT3|Q5LJT3_DROME tr|Q6NNV7|Q6NNV7_DROME tr|Q8IRN0|Q8IRN0_DROME tr|Q9VD30|Q9VD30_DROME tr|Q9VDC0|Q9VDC0_DROME tr|Q9VMH9|Q9VMH9_DROME tr|Q9VU92|Q9VU92_DROME tr|Q9VYU9|Q9VYU9_DROME tr|Q9VZ19|Q9VZ19_DROME
OG0000022: AQULA_003013-PA AQULA_004373-PA AQULA_010309-PA AQULA_012065-PA AQULA_012215-PA ILUMI_00917-PA ILUMI_00979-PA ILUMI_01396-PA ILUMI_01532-PA ILUMI_01663-PA ILUMI_01664-PA ILUMI_01751-PA ILUMI_02109-PA ILUMI_02110-PA ILUMI_03561-PA ILUMI_03859-PA ILUMI_03985-PA ILUMI_03986-PA ILUMI_04356-PA ILUMI_04357-PA ILUMI_04751-PA ILUMI_05889-PA ILUMI_06430-PA ILUMI_06740-PA ILUMI_06747-PA ILUMI_06989-PA ILUMI_07969-PA ILUMI_08084-PA ILUMI_08558-PA ILUMI_08695-PA ILUMI_08708-PA ILUMI_09389-PA ILUMI_09500-PA ILUMI_09797-PA ILUMI_09798-PA ILUMI_10204-PA ILUMI_10522-PA ILUMI_11169-PA ILUMI_13722-PA ILUMI_13742-PA ILUMI_14111-PA ILUMI_14325-PA ILUMI_14516-PA ILUMI_14594-PA ILUMI_14697-PA ILUMI_14964-PA ILUMI_15150-PA ILUMI_15181-PA ILUMI_15186-PA ILUMI_15535-PA ILUMI_15911-PA ILUMI_15922-PA ILUMI_15998-PA ILUMI_16018-PA ILUMI_16395-PA ILUMI_16443-PA ILUMI_16538-PA ILUMI_16540-PA ILUMI_16551-PA ILUMI_16555-PA ILUMI_16944-PA ILUMI_16989-PA ILUMI_17031-PA ILUMI_17112-PA ILUMI_17354-PA ILUMI_18131-PA ILUMI_18491-PA ILUMI_19289-PA ILUMI_19461-PA ILUMI_19465-PA ILUMI_19985-PA ILUMI_20173-PA ILUMI_20174-PA ILUMI_21537-PA ILUMI_22635-PA ILUMI_22951-PA ILUMI_22952-PA ILUMI_23489-PA ILUMI_24106-PA ILUMI_24210-PA ILUMI_24249-PA ILUMI_24250-PA ILUMI_24380-PA ILUMI_24672-PA ILUMI_24678-PA ILUMI_24964-PA ILUMI_25035-PA ILUMI_25036-PA ILUMI_25579-PA ILUMI_25597-PA ILUMI_25861-PA ILUMI_26046-PA ILUMI_27464-PA PPYR_04880-PA PPYR_15389-PA tr|A0A139W9C2|A0A139W9C2_TRICA tr|Q8SYW8|Q8SYW8_DROME tr|Q94883|Q94883_DROME tr|Q9VM61|Q9VM61_DROME tr|X2JDF6|X2JDF6_DROME
OG0000023: AQULA_000194-PA AQULA_000694-PA AQULA_000828-PA AQULA_001752-PA AQULA_002094-PA AQULA_002355-PA AQULA_002518-PA AQULA_002519-PA AQULA_002660-PA AQULA_003399-PA AQULA_003400-PA AQULA_003404-PA AQULA_003991-PA AQULA_004332-PA AQULA_004351-PA AQULA_004354-PA AQULA_004578-PA AQULA_004585-PA AQULA_005018-PA AQULA_005367-PA AQULA_005690-PA AQULA_005986-PA AQULA_006085-PA AQULA_008110-PA AQULA_008241-PA AQULA_008624-PA AQULA_008816-PA AQULA_009056-PA AQULA_009208-PA AQULA_009767-PA AQULA_010204-PA AQULA_010825-PA AQULA_010999-PA AQULA_011364-PA AQULA_011535-PA AQULA_012049-PA AQULA_012713-PA AQULA_013443-PA ILUMI_01291-PA ILUMI_01505-PA ILUMI_02007-PA ILUMI_02119-PA ILUMI_02881-PA ILUMI_02882-PA ILUMI_03551-PA ILUMI_06823-PA ILUMI_07451-PA ILUMI_08356-PA ILUMI_09012-PA ILUMI_09371-PA ILUMI_10981-PA ILUMI_11994-PA ILUMI_14535-PA ILUMI_14943-PA ILUMI_14960-PA ILUMI_15214-PA ILUMI_15746-PA ILUMI_15781-PA ILUMI_15978-PA ILUMI_16592-PA ILUMI_16596-PA ILUMI_17120-PA ILUMI_17147-PA ILUMI_17382-PA ILUMI_17769-PA ILUMI_17789-PA ILUMI_18172-PA ILUMI_18408-PA ILUMI_18829-PA ILUMI_18933-PA ILUMI_20701-PA ILUMI_21142-PA ILUMI_21483-PA ILUMI_21629-PA ILUMI_22232-PA ILUMI_22620-PA ILUMI_24645-PA ILUMI_24805-PA ILUMI_24807-PA ILUMI_25373-PA ILUMI_25668-PA ILUMI_26011-PA ILUMI_26520-PA ILUMI_27098-PA PPYR_00087-PA PPYR_09894-PA PPYR_14648-PA tr|A0A139WAI1|A0A139WAI1_TRICA tr|A0A139WDM9|A0A139WDM9_TRICA tr|A0A139WFV5|A0A139WFV5_TRICA tr|A0A139WJX6|A0A139WJX6_TRICA tr|D6X1R3|D6X1R3_TRICA tr|D6X1R5|D6X1R5_TRICA tr|D7ELB0|D7ELB0_TRICA tr|D7ELU5|D7ELU5_TRICA tr|D7GXH5|D7GXH5_TRICA
OG0000024: AQULA_000855-PA AQULA_000863-PA AQULA_009189-PA AQULA_011020-PA ILUMI_00833-PA ILUMI_01326-PA ILUMI_02057-PA ILUMI_02058-PA ILUMI_02060-PA ILUMI_02062-PA ILUMI_02063-PA ILUMI_02064-PA ILUMI_02068-PA ILUMI_02069-PA ILUMI_02070-PA ILUMI_02071-PA ILUMI_02837-PA ILUMI_06966-PA ILUMI_06990-PA ILUMI_07907-PA ILUMI_08608-PA ILUMI_09425-PA ILUMI_10008-PA ILUMI_11275-PA ILUMI_13215-PA ILUMI_13217-PA ILUMI_13218-PA ILUMI_13805-PA ILUMI_15497-PA ILUMI_15718-PA ILUMI_16086-PA ILUMI_16637-PA ILUMI_17924-PA ILUMI_17932-PA ILUMI_18439-PA ILUMI_18912-PA ILUMI_19606-PA ILUMI_20603-PA ILUMI_23246-PA ILUMI_24358-PA ILUMI_26805-PA PPYR_01380-PA PPYR_01526-PA PPYR_01527-PA PPYR_02237-PA PPYR_02238-PA PPYR_02239-PA PPYR_15295-PA sp|Q9VCS8|OR94B_DROME sp|Q9VCS9|OR94A_DROME sp|Q9VUK5|OR71A_DROME sp|Q9VXL0|OR13A_DROME tr|A0A139WAS9|A0A139WAS9_TRICA tr|A0A139WD68|A0A139WD68_TRICA tr|A0A139WDH7|A0A139WDH7_TRICA tr|A0A139WK04|A0A139WK04_TRICA tr|A0A139WM52|A0A139WM52_TRICA tr|A0A139WM80|A0A139WM80_TRICA tr|A0A139WMB1|A0A139WMB1_TRICA tr|A0A139WMF4|A0A139WMF4_TRICA tr|A0A139WMK1|A0A139WMK1_TRICA tr|A0A139WMK2|A0A139WMK2_TRICA tr|A0A139WMN8|A0A139WMN8_TRICA tr|A0A139WMR1|A0A139WMR1_TRICA tr|D1ZZJ6|D1ZZJ6_TRICA tr|D2A529|D2A529_TRICA tr|D6W8M7|D6W8M7_TRICA tr|D6W8N2|D6W8N2_TRICA tr|D6W8N5|D6W8N5_TRICA tr|D6W8P2|D6W8P2_TRICA tr|D6WBD8|D6WBD8_TRICA tr|D6WBD9|D6WBD9_TRICA tr|D6WBE0|D6WBE0_TRICA tr|D6WBE1|D6WBE1_TRICA tr|D6WBE4|D6WBE4_TRICA tr|D6WBW2|D6WBW2_TRICA tr|D6WBW3|D6WBW3_TRICA tr|D6WBW4|D6WBW4_TRICA tr|D6WCW3|D6WCW3_TRICA tr|D6WCW4|D6WCW4_TRICA tr|D6WCW5|D6WCW5_TRICA tr|D6WE33|D6WE33_TRICA tr|D6WE35|D6WE35_TRICA tr|D6WFM4|D6WFM4_TRICA tr|D6WG17|D6WG17_TRICA tr|D6WI65|D6WI65_TRICA tr|D6WWX4|D6WWX4_TRICA tr|D6WWX5|D6WWX5_TRICA tr|D6X0I7|D6X0I7_TRICA tr|D6X117|D6X117_TRICA tr|D6X414|D6X414_TRICA tr|D6X4J8|D6X4J8_TRICA tr|D7EIB5|D7EIB5_TRICA
OG0000025: AQULA_000286-PA AQULA_000287-PA AQULA_000288-PA AQULA_000291-PA AQULA_000292-PA AQULA_006615-PA AQULA_007138-PA AQULA_007140-PA AQULA_007146-PA AQULA_007468-PA AQULA_007474-PA AQULA_007489-PA AQULA_011612-PA AQULA_011613-PA AQULA_011616-PA AQULA_011618-PA AQULA_011622-PA AQULA_011624-PA AQULA_011625-PA AQULA_011627-PA AQULA_012802-PA AQULA_013218-PA AQULA_013510-PA ILUMI_01581-PA ILUMI_01582-PA ILUMI_01583-PA ILUMI_01584-PA ILUMI_01585-PA ILUMI_01587-PA ILUMI_02129-PA ILUMI_02130-PA ILUMI_02131-PA ILUMI_02132-PA ILUMI_02133-PA ILUMI_02134-PA ILUMI_02135-PA ILUMI_04397-PA ILUMI_04398-PA ILUMI_04399-PA ILUMI_04400-PA ILUMI_04402-PA ILUMI_04403-PA ILUMI_04404-PA ILUMI_04405-PA ILUMI_09164-PA ILUMI_10195-PA ILUMI_10877-PA ILUMI_12257-PA ILUMI_12258-PA ILUMI_12260-PA ILUMI_14018-PA ILUMI_16529-PA ILUMI_17109-PA ILUMI_18505-PA ILUMI_19441-PA PPYR_03777-PA PPYR_04718-PA PPYR_04719-PA PPYR_06256-PA PPYR_07094-PA PPYR_07299-PA PPYR_08379-PA PPYR_10021-PA PPYR_10882-PA PPYR_11353-PA PPYR_11354-PA PPYR_11355-PA PPYR_12888-PA PPYR_12931-PA PPYR_12932-PA PPYR_12933-PA tr|A0A139WE97|A0A139WE97_TRICA tr|D6WPL5|D6WPL5_TRICA tr|D6WPL6|D6WPL6_TRICA tr|D6WPL7|D6WPL7_TRICA tr|D6WTG5|D6WTG5_TRICA tr|D6WTG6|D6WTG6_TRICA tr|D6WTG7|D6WTG7_TRICA tr|D6WTG8|D6WTG8_TRICA tr|D6WTG9|D6WTG9_TRICA tr|D6WTH0|D6WTH0_TRICA tr|D6WTH1|D6WTH1_TRICA tr|D6WTH2|D6WTH2_TRICA tr|D6WTH3|D6WTH3_TRICA tr|D6WTH4|D6WTH4_TRICA tr|D6WTH5|D6WTH5_TRICA tr|D6WTH6|D6WTH6_TRICA tr|D6WTH7|D6WTH7_TRICA tr|Q9VW98|Q9VW98_DROME
OG0000026: AQULA_001447-PA AQULA_002334-PA AQULA_002431-PA AQULA_002949-PA AQULA_003350-PA AQULA_003351-PA AQULA_003801-PA AQULA_003831-PA AQULA_004621-PA AQULA_004891-PA AQULA_004938-PA AQULA_004991-PA AQULA_006269-PA AQULA_008085-PA AQULA_008682-PA AQULA_008850-PA AQULA_008855-PA AQULA_012881-PA AQULA_012925-PA AQULA_013833-PA AQULA_013965-PA ILUMI_00151-PA ILUMI_00154-PA ILUMI_00924-PA ILUMI_01349-PA ILUMI_02267-PA ILUMI_02902-PA ILUMI_02966-PA ILUMI_03132-PA ILUMI_03384-PA ILUMI_03385-PA ILUMI_03440-PA ILUMI_03744-PA ILUMI_04492-PA ILUMI_04838-PA ILUMI_04977-PA ILUMI_04978-PA ILUMI_08281-PA ILUMI_08561-PA ILUMI_08681-PA ILUMI_09066-PA ILUMI_13283-PA ILUMI_14288-PA ILUMI_14977-PA ILUMI_15015-PA ILUMI_15076-PA ILUMI_15111-PA ILUMI_15199-PA ILUMI_15308-PA ILUMI_15839-PA ILUMI_16151-PA ILUMI_16778-PA ILUMI_17229-PA ILUMI_17724-PA ILUMI_18113-PA ILUMI_18114-PA ILUMI_18508-PA ILUMI_18599-PA ILUMI_18653-PA ILUMI_19052-PA ILUMI_19758-PA ILUMI_19775-PA ILUMI_19865-PA ILUMI_20046-PA ILUMI_20397-PA ILUMI_21104-PA ILUMI_21371-PA ILUMI_22930-PA ILUMI_23236-PA ILUMI_23648-PA ILUMI_24668-PA ILUMI_24775-PA ILUMI_24829-PA ILUMI_25791-PA PPYR_02999-PA PPYR_04783-PA PPYR_10270-PA PPYR_12472-PA tr|A0A139W8V0|A0A139W8V0_TRICA tr|A0A139W8Z5|A0A139W8Z5_TRICA tr|A0A139W9B7|A0A139W9B7_TRICA tr|A0A139W9F7|A0A139W9F7_TRICA tr|A0A139WA70|A0A139WA70_TRICA tr|A0A139WE73|A0A139WE73_TRICA tr|A0A139WJT9|A0A139WJT9_TRICA tr|D2A2P5|D2A2P5_TRICA tr|D6WID7|D6WID7_TRICA tr|D7GXX5|D7GXX5_TRICA
OG0000027: AQULA_001036-PA AQULA_001272-PA AQULA_003870-PA AQULA_004375-PA AQULA_004831-PA AQULA_006329-PA AQULA_009980-PA ILUMI_00060-PA ILUMI_00206-PA ILUMI_00757-PA ILUMI_01269-PA ILUMI_02382-PA ILUMI_02580-PA ILUMI_02947-PA ILUMI_03379-PA ILUMI_03381-PA ILUMI_03459-PA ILUMI_03706-PA ILUMI_04155-PA ILUMI_05067-PA ILUMI_05451-PA ILUMI_05794-PA ILUMI_06403-PA ILUMI_06780-PA ILUMI_07824-PA ILUMI_08918-PA ILUMI_09383-PA ILUMI_09497-PA ILUMI_09820-PA ILUMI_10140-PA ILUMI_11433-PA ILUMI_11603-PA ILUMI_11706-PA ILUMI_12150-PA ILUMI_12264-PA ILUMI_12293-PA ILUMI_12384-PA ILUMI_13184-PA ILUMI_13665-PA ILUMI_13973-PA ILUMI_14573-PA ILUMI_14649-PA ILUMI_14742-PA ILUMI_14754-PA ILUMI_15691-PA ILUMI_16103-PA ILUMI_16167-PA ILUMI_16204-PA ILUMI_16342-PA ILUMI_16343-PA ILUMI_16773-PA ILUMI_17198-PA ILUMI_17291-PA ILUMI_17642-PA ILUMI_17657-PA ILUMI_18090-PA ILUMI_18522-PA ILUMI_18646-PA ILUMI_18920-PA ILUMI_19413-PA ILUMI_19426-PA ILUMI_19624-PA ILUMI_19761-PA ILUMI_19975-PA ILUMI_20020-PA ILUMI_20256-PA ILUMI_20291-PA ILUMI_20465-PA ILUMI_20550-PA ILUMI_20892-PA ILUMI_20951-PA ILUMI_21460-PA ILUMI_24043-PA ILUMI_24044-PA ILUMI_25104-PA ILUMI_26033-PA ILUMI_26123-PA ILUMI_26671-PA ILUMI_26675-PA PPYR_00090-PA PPYR_00737-PA PPYR_02328-PA PPYR_11719-PA PPYR_12257-PA tr|D2A2P8|D2A2P8_TRICA tr|D6X1L9|D6X1L9_TRICA tr|Q9VHL1|Q9VHL1_DROME
OG0000028: AQULA_000542-PA AQULA_000552-PA AQULA_000560-PA AQULA_002260-PA AQULA_002473-PA AQULA_006464-PA AQULA_006466-PA AQULA_006469-PA AQULA_007292-PA AQULA_007295-PA AQULA_012829-PA AQULA_012830-PA AQULA_012831-PA AQULA_012832-PA AQULA_012835-PA ILUMI_02740-PA ILUMI_02741-PA ILUMI_03276-PA ILUMI_03277-PA ILUMI_06208-PA ILUMI_06209-PA ILUMI_06678-PA ILUMI_06680-PA ILUMI_06681-PA ILUMI_07150-PA ILUMI_07151-PA ILUMI_07152-PA ILUMI_09781-PA ILUMI_15484-PA ILUMI_19046-PA ILUMI_22065-PA ILUMI_24056-PA ILUMI_24057-PA ILUMI_24058-PA ILUMI_24059-PA ILUMI_24060-PA ILUMI_24061-PA ILUMI_24220-PA PPYR_03020-PA PPYR_06257-PA PPYR_06959-PA PPYR_08234-PA PPYR_10150-PA PPYR_10151-PA PPYR_10152-PA PPYR_10153-PA PPYR_10154-PA PPYR_10155-PA PPYR_10156-PA PPYR_10158-PA PPYR_10357-PA PPYR_10364-PA PPYR_10371-PA PPYR_10824-PA PPYR_10825-PA PPYR_10826-PA PPYR_10828-PA PPYR_14234-PA PPYR_14235-PA PPYR_14420-PA PPYR_14421-PA PPYR_14578-PA PPYR_14580-PA PPYR_14781-PA PPYR_14788-PA PPYR_14789-PA PPYR_14790-PA PPYR_14791-PA PPYR_14793-PA sp|P54398|FBP2_DROME sp|P91615|ADHR_DROME tr|A0A139WAU8|A0A139WAU8_TRICA tr|B7Z061|B7Z061_DROME tr|D6WG91|D6WG91_TRICA tr|D6WGE4|D6WGE4_TRICA tr|D6WGE5|D6WGE5_TRICA tr|D6WT09|D6WT09_TRICA tr|D6WT10|D6WT10_TRICA tr|D7EIW8|D7EIW8_TRICA tr|Q7KNR7|Q7KNR7_DROME tr|Q8IQN8|Q8IQN8_DROME tr|Q9I7R3|Q9I7R3_DROME tr|Q9VV42|Q9VV42_DROME tr|Q9VV47|Q9VV47_DROME
OG0000029: AQULA_002704-PA AQULA_007882-PA AQULA_007887-PA AQULA_008221-PA AQULA_013951-PA AQULA_013955-PA ILUMI_01486-PA ILUMI_04116-PA ILUMI_04629-PA ILUMI_04630-PA ILUMI_04631-PA ILUMI_04632-PA ILUMI_06945-PA ILUMI_08040-PA ILUMI_09252-PA ILUMI_09253-PA ILUMI_10029-PA ILUMI_11805-PA ILUMI_12218-PA ILUMI_12219-PA ILUMI_12940-PA ILUMI_13459-PA ILUMI_14415-PA ILUMI_14576-PA ILUMI_14853-PA ILUMI_15333-PA ILUMI_15501-PA ILUMI_15585-PA ILUMI_15772-PA ILUMI_16166-PA ILUMI_16335-PA ILUMI_16575-PA ILUMI_16597-PA ILUMI_16692-PA ILUMI_16798-PA ILUMI_16813-PA ILUMI_17339-PA ILUMI_18094-PA ILUMI_18146-PA ILUMI_18275-PA ILUMI_18278-PA ILUMI_18430-PA ILUMI_19088-PA ILUMI_19124-PA ILUMI_19251-PA ILUMI_19252-PA ILUMI_19457-PA ILUMI_19589-PA ILUMI_19805-PA ILUMI_19823-PA ILUMI_20076-PA ILUMI_20205-PA ILUMI_22536-PA PPYR_05562-PA PPYR_07317-PA PPYR_07524-PA PPYR_08380-PA PPYR_08381-PA PPYR_10023-PA PPYR_10024-PA sp|O46107|LIP1_DROME sp|O46108|LIP3_DROME tr|A0A139WJB3|A0A139WJB3_TRICA tr|A0A139WJF4|A0A139WJF4_TRICA tr|A0A139WJJ8|A0A139WJJ8_TRICA tr|A0A139WJS1|A0A139WJS1_TRICA tr|D2A0W9|D2A0W9_TRICA tr|D2A0X3|D2A0X3_TRICA tr|D2A0X6|D2A0X6_TRICA tr|Q4V6L4|Q4V6L4_DROME tr|Q59E63|Q59E63_DROME tr|Q8IMS3|Q8IMS3_DROME tr|Q9V9N3|Q9V9N3_DROME tr|Q9VG48|Q9VG48_DROME tr|Q9VKS5|Q9VKS5_DROME tr|Q9VKT2|Q9VKT2_DROME tr|Q9VKT7|Q9VKT7_DROME tr|Q9VKT8|Q9VKT8_DROME tr|Q9VKT9|Q9VKT9_DROME tr|Q9VPE9|Q9VPE9_DROME tr|Q9VQQ5|Q9VQQ5_DROME
OG0000030: AQULA_000864-PA AQULA_010889-PA AQULA_010891-PA AQULA_010892-PA AQULA_012298-PA ILUMI_04259-PA ILUMI_07027-PA ILUMI_07028-PA ILUMI_07180-PA ILUMI_07182-PA ILUMI_10544-PA ILUMI_10545-PA ILUMI_10546-PA ILUMI_12749-PA ILUMI_14608-PA ILUMI_15124-PA ILUMI_16497-PA ILUMI_16703-PA ILUMI_17159-PA ILUMI_17355-PA ILUMI_17356-PA ILUMI_17610-PA ILUMI_17645-PA ILUMI_18382-PA ILUMI_18429-PA ILUMI_18726-PA ILUMI_18771-PA ILUMI_19022-PA ILUMI_20995-PA ILUMI_20996-PA ILUMI_24819-PA PPYR_02022-PA PPYR_02023-PA PPYR_12741-PA PPYR_13207-PA sp|C0HKF7|SER1_DROME sp|C0HKF8|SER2_DROME sp|P17207|SER3_DROME tr|A0A139WHN2|A0A139WHN2_TRICA tr|A0A139WL88|A0A139WL88_TRICA tr|D2A3W9|D2A3W9_TRICA tr|D2A3X0|D2A3X0_TRICA tr|D2A5Q6|D2A5Q6_TRICA tr|D2A5Q7|D2A5Q7_TRICA tr|D6WDH9|D6WDH9_TRICA tr|D6WMV2|D6WMV2_TRICA tr|D6WN46|D6WN46_TRICA tr|D6WN47|D6WN47_TRICA tr|D6WN54|D6WN54_TRICA tr|D6WN61|D6WN61_TRICA tr|D6WPA6|D6WPA6_TRICA tr|D6WSY4|D6WSY4_TRICA tr|D6WVM2|D6WVM2_TRICA tr|D6WZJ7|D6WZJ7_TRICA tr|D6WZJ8|D6WZJ8_TRICA tr|Q7JX43|Q7JX43_DROME tr|Q8T4A8|Q8T4A8_DROME tr|Q9VA66|Q9VA66_DROME tr|Q9VA67|Q9VA67_DROME tr|Q9VMX7|Q9VMX7_DROME tr|Q9VMX8|Q9VMX8_DROME tr|Q9VMX9|Q9VMX9_DROME tr|Q9VRS3|Q9VRS3_DROME tr|Q9VRS4|Q9VRS4_DROME tr|Q9VRS5|Q9VRS5_DROME tr|Q9VRS6|Q9VRS6_DROME tr|Q9VRS7|Q9VRS7_DROME tr|Q9VRS8|Q9VRS8_DROME tr|Q9VRS9|Q9VRS9_DROME tr|Q9VRT1|Q9VRT1_DROME tr|Q9VRT2|Q9VRT2_DROME tr|Q9VSJ1|Q9VSJ1_DROME tr|Q9VSJ2|Q9VSJ2_DROME tr|Q9VT15|Q9VT15_DROME tr|Q9VT23|Q9VT23_DROME tr|Q9VT24|Q9VT24_DROME tr|Q9VT25|Q9VT25_DROME tr|Q9VVI4|Q9VVI4_DROME
OG0000031: AQULA_000107-PA AQULA_002726-PA AQULA_003395-PA AQULA_006625-PA ILUMI_00756-PA ILUMI_01693-PA ILUMI_04567-PA ILUMI_11383-PA ILUMI_13285-PA ILUMI_13371-PA ILUMI_13642-PA ILUMI_13967-PA ILUMI_16131-PA ILUMI_19696-PA ILUMI_21007-PA ILUMI_21576-PA ILUMI_22521-PA ILUMI_26371-PA ILUMI_27277-PA PPYR_01591-PA PPYR_06447-PA tr|A0A139W8G4|A0A139W8G4_TRICA tr|A0A139W8G9|A0A139W8G9_TRICA tr|A0A139W8H7|A0A139W8H7_TRICA tr|A0A139W8J7|A0A139W8J7_TRICA tr|A0A139W8K2|A0A139W8K2_TRICA tr|A0A139W8R7|A0A139W8R7_TRICA tr|A0A139W8V5|A0A139W8V5_TRICA tr|A0A139W8W0|A0A139W8W0_TRICA tr|A0A139W908|A0A139W908_TRICA tr|A0A139W931|A0A139W931_TRICA tr|A0A139W935|A0A139W935_TRICA tr|A0A139W997|A0A139W997_TRICA tr|A0A139W9A4|A0A139W9A4_TRICA tr|A0A139W9A7|A0A139W9A7_TRICA tr|A0A139W9B4|A0A139W9B4_TRICA tr|A0A139W9B9|A0A139W9B9_TRICA tr|A0A139W9D3|A0A139W9D3_TRICA tr|A0A139W9F3|A0A139W9F3_TRICA tr|A0A139W9F6|A0A139W9F6_TRICA tr|A0A139W9H2|A0A139W9H2_TRICA tr|A0A139W9H6|A0A139W9H6_TRICA tr|A0A139W9I1|A0A139W9I1_TRICA tr|A0A139W9I9|A0A139W9I9_TRICA tr|A0A139W9Q8|A0A139W9Q8_TRICA tr|A0A139W9W7|A0A139W9W7_TRICA tr|A0A139W9Y2|A0A139W9Y2_TRICA tr|A0A139WA04|A0A139WA04_TRICA tr|A0A139WA11|A0A139WA11_TRICA tr|A0A139WA63|A0A139WA63_TRICA tr|A0A139WAB2|A0A139WAB2_TRICA tr|A0A139WAG1|A0A139WAG1_TRICA tr|A0A139WF70|A0A139WF70_TRICA tr|A0A139WG21|A0A139WG21_TRICA tr|A0A139WGG9|A0A139WGG9_TRICA tr|A0A139WNW6|A0A139WNW6_TRICA tr|A0A139WP27|A0A139WP27_TRICA tr|D2A4A3|D2A4A3_TRICA tr|D2A4E9|D2A4E9_TRICA tr|D6WI77|D6WI77_TRICA tr|D6WTP9|D6WTP9_TRICA tr|D6X1N2|D6X1N2_TRICA tr|D7EI94|D7EI94_TRICA tr|D7EIY0|D7EIY0_TRICA tr|D7EJI6|D7EJI6_TRICA tr|D7EKP2|D7EKP2_TRICA tr|D7ELD0|D7ELD0_TRICA tr|D7ELE0|D7ELE0_TRICA tr|D7ELV1|D7ELV1_TRICA tr|D7EM17|D7EM17_TRICA tr|D7GXQ8|D7GXQ8_TRICA tr|D7GXR8|D7GXR8_TRICA tr|D7GXS3|D7GXS3_TRICA tr|D7GXY3|D7GXY3_TRICA tr|D7GY30|D7GY30_TRICA tr|D7GYE2|D7GYE2_TRICA tr|D7GYJ1|D7GYJ1_TRICA
OG0000032: AQULA_001612-PA AQULA_001615-PA AQULA_002476-PA AQULA_003078-PA AQULA_003643-PA AQULA_004593-PA AQULA_004789-PA AQULA_004908-PA AQULA_004939-PA AQULA_005315-PA AQULA_006077-PA AQULA_006419-PA AQULA_007520-PA AQULA_008093-PA AQULA_008130-PA AQULA_009053-PA AQULA_009919-PA AQULA_009973-PA AQULA_011336-PA AQULA_011830-PA AQULA_011836-PA AQULA_012939-PA AQULA_013615-PA AQULA_013962-PA AQULA_014110-PA ILUMI_00691-PA ILUMI_00922-PA ILUMI_02639-PA ILUMI_02660-PA ILUMI_03487-PA ILUMI_04272-PA ILUMI_04523-PA ILUMI_06642-PA ILUMI_07269-PA ILUMI_07497-PA ILUMI_07545-PA ILUMI_07612-PA ILUMI_08849-PA ILUMI_10676-PA ILUMI_12970-PA ILUMI_13143-PA ILUMI_14189-PA ILUMI_14445-PA ILUMI_14955-PA ILUMI_15101-PA ILUMI_16182-PA ILUMI_16266-PA ILUMI_16374-PA ILUMI_16693-PA ILUMI_17871-PA ILUMI_17984-PA ILUMI_20117-PA ILUMI_20657-PA ILUMI_21136-PA ILUMI_21425-PA ILUMI_22212-PA ILUMI_23113-PA ILUMI_23819-PA ILUMI_24381-PA ILUMI_24540-PA ILUMI_24588-PA ILUMI_26569-PA PPYR_01343-PA PPYR_02073-PA PPYR_06094-PA PPYR_06993-PA PPYR_07623-PA PPYR_10673-PA PPYR_12562-PA PPYR_13315-PA PPYR_13751-PA PPYR_14563-PA PPYR_15552-PA tr|D2A2T0|D2A2T0_TRICA tr|D6WQK8|D6WQK8_TRICA tr|D7EKY8|D7EKY8_TRICA
OG0000033: AQULA_002251-PA AQULA_002577-PA AQULA_002583-PA AQULA_003855-PA AQULA_005562-PA AQULA_007960-PA AQULA_008990-PA AQULA_009155-PA AQULA_010332-PA AQULA_010513-PA AQULA_011516-PA AQULA_011519-PA AQULA_011672-PA AQULA_013080-PA ILUMI_01434-PA ILUMI_02043-PA ILUMI_02323-PA ILUMI_02613-PA ILUMI_02614-PA ILUMI_04317-PA ILUMI_05266-PA ILUMI_05431-PA ILUMI_05480-PA ILUMI_07661-PA ILUMI_09070-PA ILUMI_09480-PA ILUMI_09482-PA ILUMI_09547-PA ILUMI_10415-PA ILUMI_10421-PA ILUMI_10422-PA ILUMI_11442-PA ILUMI_11444-PA ILUMI_11630-PA ILUMI_11631-PA ILUMI_12126-PA ILUMI_12127-PA ILUMI_12325-PA ILUMI_12495-PA ILUMI_14487-PA ILUMI_14978-PA ILUMI_15491-PA ILUMI_15752-PA ILUMI_15865-PA ILUMI_16134-PA ILUMI_16214-PA ILUMI_16307-PA ILUMI_16780-PA ILUMI_17538-PA ILUMI_17579-PA ILUMI_17608-PA ILUMI_17960-PA ILUMI_18565-PA ILUMI_18813-PA ILUMI_18819-PA ILUMI_19338-PA ILUMI_19356-PA ILUMI_20070-PA ILUMI_20204-PA ILUMI_20602-PA ILUMI_22157-PA ILUMI_23695-PA ILUMI_25965-PA ILUMI_25967-PA ILUMI_26384-PA ILUMI_26687-PA ILUMI_26688-PA PPYR_06835-PA PPYR_08022-PA PPYR_08023-PA PPYR_08226-PA PPYR_12827-PA PPYR_13084-PA PPYR_13367-PA PPYR_14481-PA PPYR_14658-PA
OG0000034: AQULA_008890-PA AQULA_010942-PA AQULA_010943-PA AQULA_012571-PA AQULA_012574-PA AQULA_012582-PA AQULA_013051-PA ILUMI_01390-PA ILUMI_01572-PA ILUMI_02907-PA ILUMI_05231-PA ILUMI_06048-PA ILUMI_06231-PA ILUMI_06414-PA ILUMI_07513-PA ILUMI_07771-PA ILUMI_07772-PA ILUMI_08058-PA ILUMI_08059-PA ILUMI_08950-PA ILUMI_09648-PA ILUMI_10051-PA ILUMI_10052-PA ILUMI_10213-PA ILUMI_10214-PA ILUMI_10215-PA ILUMI_10217-PA ILUMI_10218-PA ILUMI_10220-PA ILUMI_10221-PA ILUMI_10222-PA ILUMI_10224-PA ILUMI_10843-PA ILUMI_11384-PA ILUMI_11463-PA ILUMI_11464-PA ILUMI_11466-PA ILUMI_11468-PA ILUMI_11469-PA ILUMI_11838-PA ILUMI_12197-PA ILUMI_12214-PA ILUMI_12734-PA ILUMI_14044-PA ILUMI_14886-PA ILUMI_15060-PA ILUMI_15092-PA ILUMI_16946-PA ILUMI_17020-PA ILUMI_17283-PA ILUMI_18821-PA ILUMI_18849-PA ILUMI_18866-PA ILUMI_19025-PA ILUMI_19125-PA ILUMI_19358-PA ILUMI_19415-PA ILUMI_19652-PA ILUMI_20773-PA ILUMI_20774-PA ILUMI_20775-PA ILUMI_20777-PA ILUMI_20939-PA ILUMI_24604-PA ILUMI_24605-PA ILUMI_25572-PA ILUMI_25573-PA PPYR_01582-PA PPYR_02568-PA PPYR_04922-PA PPYR_13123-PA PPYR_13125-PA PPYR_13126-PA PPYR_13217-PA PPYR_13256-PA
OG0000035: AQULA_000433-PA AQULA_000449-PA AQULA_000455-PA AQULA_005290-PA AQULA_005295-PA AQULA_005296-PA AQULA_005298-PA AQULA_006614-PA AQULA_007457-PA AQULA_007928-PA AQULA_007969-PA AQULA_008412-PA AQULA_008473-PA AQULA_008487-PA AQULA_008498-PA AQULA_010030-PA AQULA_010031-PA AQULA_011450-PA AQULA_012759-PA ILUMI_05295-PA ILUMI_06948-PA ILUMI_06949-PA ILUMI_07017-PA ILUMI_07018-PA ILUMI_07019-PA ILUMI_07020-PA ILUMI_07520-PA ILUMI_08655-PA ILUMI_08656-PA ILUMI_10005-PA ILUMI_11059-PA ILUMI_11061-PA ILUMI_11062-PA ILUMI_11399-PA ILUMI_11400-PA ILUMI_12424-PA ILUMI_12666-PA ILUMI_12668-PA ILUMI_12838-PA ILUMI_12839-PA ILUMI_20055-PA ILUMI_26485-PA ILUMI_27303-PA PPYR_03435-PA PPYR_04153-PA PPYR_04154-PA PPYR_04415-PA PPYR_04416-PA PPYR_04979-PA PPYR_05059-PA PPYR_05407-PA PPYR_11685-PA PPYR_12226-PA PPYR_14538-PA PPYR_14545-PA sp|Q7YTY6|SP42D_DROME tr|A0A139WD23|A0A139WD23_TRICA tr|A0A139WD36|A0A139WD36_TRICA tr|A0A139WD98|A0A139WD98_TRICA tr|A0A139WMK0|A0A139WMK0_TRICA tr|D6WVP4|D6WVP4_TRICA tr|D6WWG8|D6WWG8_TRICA tr|D6WWG9|D6WWG9_TRICA tr|D6WWI0|D6WWI0_TRICA tr|D6WWV2|D6WWV2_TRICA tr|Q0E8V6|Q0E8V6_DROME tr|Q7KA66|Q7KA66_DROME tr|Q9VII7|Q9VII7_DROME tr|Q9VLQ7|Q9VLQ7_DROME tr|Q9VLZ8|Q9VLZ8_DROME
OG0000036: AQULA_001260-PA AQULA_001306-PA AQULA_001307-PA AQULA_001315-PA AQULA_001319-PA AQULA_001320-PA AQULA_001321-PA AQULA_001324-PA AQULA_001707-PA AQULA_002007-PA AQULA_003093-PA AQULA_006089-PA AQULA_006094-PA AQULA_006115-PA AQULA_006119-PA AQULA_006128-PA AQULA_006366-PA AQULA_009657-PA AQULA_010365-PA AQULA_011575-PA AQULA_011580-PA AQULA_011586-PA AQULA_013512-PA AQULA_013516-PA AQULA_013517-PA AQULA_013610-PA ILUMI_00383-PA ILUMI_00384-PA ILUMI_00385-PA ILUMI_00386-PA ILUMI_00388-PA ILUMI_00389-PA ILUMI_00390-PA ILUMI_13484-PA ILUMI_13486-PA ILUMI_19601-PA ILUMI_20017-PA ILUMI_20252-PA ILUMI_21139-PA ILUMI_22404-PA ILUMI_22408-PA ILUMI_24188-PA ILUMI_24332-PA ILUMI_24334-PA ILUMI_24335-PA ILUMI_24336-PA PPYR_02723-PA PPYR_02739-PA PPYR_08795-PA PPYR_09727-PA PPYR_11066-PA PPYR_11071-PA PPYR_11073-PA PPYR_12038-PA PPYR_13485-PA PPYR_13486-PA PPYR_14404-PA PPYR_14803-PA PPYR_14804-PA tr|D0R8Q9|D0R8Q9_TRICA tr|D6WK62|D6WK62_TRICA tr|Q8INA1|Q8INA1_DROME tr|Q9VEM5|Q9VEM5_DROME tr|Q9VEM6|Q9VEM6_DROME tr|Q9VEM7|Q9VEM7_DROME tr|Q9VEM8|Q9VEM8_DROME tr|Q9VEN0|Q9VEN0_DROME tr|Q9VRD0|Q9VRD0_DROME tr|Q9VRD1|Q9VRD1_DROME tr|Q9VXC9|Q9VXC9_DROME
OG0000037: AQULA_002008-PA AQULA_003595-PA AQULA_003600-PA AQULA_004062-PA AQULA_004064-PA AQULA_004075-PA AQULA_004080-PA AQULA_004090-PA AQULA_004096-PA AQULA_004613-PA AQULA_004615-PA AQULA_008136-PA AQULA_008153-PA AQULA_008561-PA AQULA_008563-PA AQULA_012166-PA AQULA_012167-PA AQULA_012168-PA AQULA_012169-PA AQULA_012968-PA AQULA_012977-PA ILUMI_02412-PA ILUMI_02413-PA ILUMI_03060-PA ILUMI_03654-PA ILUMI_07578-PA ILUMI_09708-PA ILUMI_13470-PA ILUMI_13472-PA ILUMI_13473-PA ILUMI_13474-PA ILUMI_13475-PA ILUMI_19304-PA ILUMI_19611-PA ILUMI_19612-PA ILUMI_19842-PA ILUMI_19960-PA ILUMI_22716-PA ILUMI_22717-PA ILUMI_22789-PA ILUMI_27315-PA PPYR_01132-PA PPYR_02771-PA PPYR_02772-PA PPYR_03250-PA PPYR_03259-PA PPYR_03503-PA PPYR_03519-PA PPYR_03720-PA PPYR_07044-PA PPYR_10355-PA PPYR_10356-PA PPYR_12159-PA PPYR_12265-PA PPYR_13926-PA PPYR_14166-PA PPYR_14253-PA PPYR_14405-PA PPYR_14509-PA PPYR_14510-PA PPYR_14637-PA PPYR_14687-PA PPYR_14689-PA PPYR_14703-PA PPYR_14757-PA PPYR_14950-PA PPYR_15524-PA tr|A0A139WET7|A0A139WET7_TRICA tr|D2A215|D2A215_TRICA tr|D6WFW9|D6WFW9_TRICA
OG0000038: AQULA_002416-PA AQULA_007165-PA AQULA_012499-PA ILUMI_00159-PA ILUMI_00351-PA ILUMI_00352-PA ILUMI_04387-PA ILUMI_04388-PA ILUMI_04389-PA ILUMI_04709-PA ILUMI_05878-PA ILUMI_05879-PA ILUMI_05880-PA ILUMI_06072-PA ILUMI_06744-PA ILUMI_06745-PA ILUMI_07168-PA ILUMI_07565-PA ILUMI_08352-PA ILUMI_08353-PA ILUMI_10616-PA ILUMI_10742-PA ILUMI_11037-PA ILUMI_11038-PA ILUMI_11039-PA ILUMI_11040-PA ILUMI_11041-PA ILUMI_11717-PA ILUMI_12661-PA ILUMI_13646-PA ILUMI_13840-PA ILUMI_14036-PA ILUMI_14392-PA ILUMI_14788-PA ILUMI_15871-PA ILUMI_15912-PA ILUMI_15969-PA ILUMI_16071-PA ILUMI_16313-PA ILUMI_16556-PA ILUMI_16840-PA ILUMI_17709-PA ILUMI_18282-PA ILUMI_18364-PA ILUMI_18488-PA ILUMI_18644-PA ILUMI_18845-PA ILUMI_18895-PA ILUMI_18930-PA ILUMI_19097-PA ILUMI_19534-PA ILUMI_19852-PA ILUMI_20289-PA ILUMI_20290-PA ILUMI_21026-PA ILUMI_21521-PA ILUMI_21650-PA ILUMI_24190-PA PPYR_03855-PA PPYR_03856-PA tr|A0A139WBS1|A0A139WBS1_TRICA tr|A0A139WBU0|A0A139WBU0_TRICA tr|A0A139WI68|A0A139WI68_TRICA tr|A0A139WPK0|A0A139WPK0_TRICA tr|D2A631|D2A631_TRICA tr|D2A694|D2A694_TRICA tr|D6WXJ7|D6WXJ7_TRICA tr|D6WXJ8|D6WXJ8_TRICA tr|Q9VFW3|Q9VFW3_DROME
OG0000039: AQULA_000059-PA AQULA_000061-PA AQULA_000062-PA AQULA_000064-PA AQULA_000070-PA AQULA_000071-PA AQULA_000074-PA AQULA_000076-PA AQULA_000077-PA AQULA_000078-PA AQULA_000079-PA AQULA_000080-PA AQULA_000084-PA AQULA_000086-PA ILUMI_02214-PA ILUMI_03375-PA ILUMI_03376-PA ILUMI_03534-PA ILUMI_03535-PA ILUMI_03536-PA ILUMI_03538-PA ILUMI_04048-PA ILUMI_04049-PA ILUMI_04718-PA ILUMI_04893-PA ILUMI_06473-PA ILUMI_06511-PA ILUMI_06512-PA ILUMI_06513-PA ILUMI_07227-PA ILUMI_09475-PA ILUMI_13203-PA ILUMI_13204-PA ILUMI_13205-PA ILUMI_14335-PA ILUMI_16640-PA ILUMI_17113-PA ILUMI_17128-PA ILUMI_17988-PA ILUMI_19235-PA ILUMI_19366-PA ILUMI_19434-PA ILUMI_20227-PA ILUMI_20322-PA ILUMI_20324-PA ILUMI_22550-PA ILUMI_22551-PA PPYR_05955-PA PPYR_06208-PA PPYR_08786-PA PPYR_08787-PA PPYR_08788-PA PPYR_08789-PA PPYR_08790-PA PPYR_08796-PA PPYR_08797-PA PPYR_08798-PA PPYR_08799-PA PPYR_08800-PA PPYR_08801-PA PPYR_08804-PA PPYR_08805-PA sp|P08171|EST6_DROME sp|P18167|ESTP_DROME tr|D6WJS3|D6WJS3_TRICA tr|Q9W4N5|Q9W4N5_DROME
OG0000040: AQULA_000692-PA AQULA_002310-PA AQULA_003654-PA AQULA_004244-PA AQULA_004433-PA AQULA_004936-PA AQULA_005201-PA AQULA_005507-PA AQULA_008604-PA AQULA_011959-PA AQULA_012613-PA AQULA_013676-PA AQULA_013757-PA AQULA_014031-PA ILUMI_00277-PA ILUMI_00342-PA ILUMI_00870-PA ILUMI_01924-PA ILUMI_02495-PA ILUMI_03916-PA ILUMI_05730-PA ILUMI_05733-PA ILUMI_05790-PA ILUMI_06434-PA ILUMI_12956-PA ILUMI_13187-PA ILUMI_13278-PA ILUMI_13864-PA ILUMI_15105-PA ILUMI_16324-PA ILUMI_17076-PA ILUMI_17556-PA ILUMI_17590-PA ILUMI_18818-PA ILUMI_19294-PA ILUMI_20521-PA ILUMI_20633-PA ILUMI_20872-PA ILUMI_23585-PA ILUMI_26594-PA PPYR_00334-PA PPYR_01070-PA PPYR_01718-PA PPYR_01862-PA PPYR_02762-PA PPYR_03990-PA PPYR_04268-PA PPYR_04925-PA PPYR_06822-PA PPYR_07333-PA PPYR_07894-PA PPYR_08127-PA PPYR_10656-PA PPYR_15165-PA PPYR_15249-PA PPYR_15770-PA tr|A0A139W8I6|A0A139W8I6_TRICA tr|A0A139W8M1|A0A139W8M1_TRICA tr|A0A139W986|A0A139W986_TRICA tr|A0A139WL40|A0A139WL40_TRICA tr|D6WBH8|D6WBH8_TRICA tr|D6WPI4|D6WPI4_TRICA tr|D6WW64|D6WW64_TRICA tr|D6WY79|D6WY79_TRICA tr|D6WYB3|D6WYB3_TRICA tr|Q9VQ27|Q9VQ27_DROME
OG0000041: AQULA_001191-PA AQULA_001194-PA AQULA_001240-PA AQULA_001241-PA AQULA_001242-PA AQULA_001243-PA AQULA_001244-PA AQULA_001780-PA AQULA_003095-PA AQULA_003185-PA AQULA_003471-PA AQULA_003771-PA AQULA_003772-PA AQULA_005030-PA AQULA_005195-PA AQULA_005196-PA AQULA_005204-PA AQULA_005885-PA AQULA_005888-PA AQULA_007263-PA AQULA_007265-PA AQULA_009338-PA AQULA_011579-PA AQULA_011589-PA AQULA_011593-PA AQULA_013149-PA AQULA_013518-PA AQULA_013519-PA AQULA_013524-PA ILUMI_01671-PA ILUMI_01672-PA ILUMI_04226-PA ILUMI_04361-PA ILUMI_08031-PA ILUMI_08463-PA ILUMI_10849-PA ILUMI_11900-PA ILUMI_15603-PA ILUMI_16328-PA ILUMI_16366-PA ILUMI_16880-PA ILUMI_17188-PA ILUMI_17269-PA ILUMI_17846-PA ILUMI_18569-PA ILUMI_19955-PA ILUMI_20007-PA ILUMI_21747-PA ILUMI_22403-PA ILUMI_22405-PA ILUMI_23996-PA ILUMI_24084-PA ILUMI_24693-PA ILUMI_24694-PA ILUMI_24697-PA ILUMI_24699-PA ILUMI_26003-PA ILUMI_26090-PA ILUMI_26091-PA ILUMI_26418-PA PPYR_14444-PA tr|A0A139WLW3|A0A139WLW3_TRICA tr|A8DYG0|A8DYG0_DROME tr|Q9VJR8|Q9VJR8_DROME tr|X2JAH5|X2JAH5_DROME
OG0000042: AQULA_000573-PA AQULA_001286-PA AQULA_001328-PA AQULA_001564-PA AQULA_001694-PA AQULA_001932-PA AQULA_003135-PA AQULA_003341-PA AQULA_003593-PA AQULA_004073-PA AQULA_005673-PA AQULA_012194-PA ILUMI_00231-PA ILUMI_00690-PA ILUMI_04036-PA ILUMI_05968-PA ILUMI_06926-PA ILUMI_10591-PA ILUMI_13114-PA ILUMI_13348-PA ILUMI_13358-PA ILUMI_14154-PA ILUMI_14160-PA ILUMI_14240-PA ILUMI_14362-PA ILUMI_15200-PA ILUMI_15256-PA ILUMI_15780-PA ILUMI_16278-PA ILUMI_16984-PA ILUMI_17016-PA ILUMI_17413-PA ILUMI_17526-PA ILUMI_17554-PA ILUMI_17653-PA ILUMI_18423-PA ILUMI_18424-PA ILUMI_18654-PA ILUMI_18685-PA ILUMI_18950-PA ILUMI_18955-PA ILUMI_19278-PA ILUMI_20210-PA ILUMI_20574-PA ILUMI_22407-PA ILUMI_22449-PA ILUMI_22598-PA ILUMI_24125-PA ILUMI_24364-PA ILUMI_24979-PA ILUMI_25392-PA ILUMI_26512-PA ILUMI_26750-PA ILUMI_27331-PA PPYR_01949-PA PPYR_05049-PA PPYR_05050-PA PPYR_05051-PA PPYR_06796-PA PPYR_07144-PA PPYR_12043-PA PPYR_15213-PA tr|D6WY83|D6WY83_TRICA tr|D7EKP0|D7EKP0_TRICA
OG0000043: AQULA_004160-PA AQULA_007250-PA AQULA_008208-PA AQULA_012039-PA AQULA_012042-PA AQULA_012043-PA AQULA_012044-PA AQULA_012045-PA AQULA_012046-PA AQULA_012047-PA AQULA_012048-PA AQULA_013391-PA AQULA_013661-PA AQULA_013668-PA AQULA_013991-PA ILUMI_00407-PA ILUMI_00538-PA ILUMI_00539-PA ILUMI_03957-PA ILUMI_07591-PA ILUMI_10246-PA ILUMI_11721-PA ILUMI_14321-PA ILUMI_16043-PA ILUMI_16275-PA ILUMI_18136-PA ILUMI_18984-PA ILUMI_19446-PA ILUMI_19447-PA ILUMI_24606-PA ILUMI_24607-PA ILUMI_24608-PA PPYR_01956-PA PPYR_05749-PA PPYR_05754-PA PPYR_09212-PA PPYR_10728-PA PPYR_10730-PA PPYR_10734-PA PPYR_11934-PA PPYR_11935-PA PPYR_11951-PA PPYR_11952-PA PPYR_12270-PA PPYR_12271-PA PPYR_12272-PA PPYR_12480-PA PPYR_13368-PA tr|A0A139WBK3|A0A139WBK3_TRICA tr|A0A139WFQ5|A0A139WFQ5_TRICA tr|D6X0K7|D6X0K7_TRICA tr|D6X0K9|D6X0K9_TRICA tr|D6X300|D6X300_TRICA tr|D7EL74|D7EL74_TRICA tr|Q9VDA5|Q9VDA5_DROME tr|Q9VGS9|Q9VGS9_DROME tr|Q9VGT0|Q9VGT0_DROME tr|Q9VGT3|Q9VGT3_DROME tr|Q9VGT4|Q9VGT4_DROME tr|Q9VGT5|Q9VGT5_DROME tr|Q9VGT8|Q9VGT8_DROME tr|Q9VJ81|Q9VJ81_DROME tr|Q9W2J3|Q9W2J3_DROME tr|Q9W2J4|Q9W2J4_DROME
OG0000044: AQULA_001769-PA AQULA_002676-PA AQULA_002684-PA AQULA_007635-PA AQULA_008043-PA AQULA_010961-PA AQULA_011243-PA AQULA_013194-PA ILUMI_00085-PA ILUMI_00106-PA ILUMI_03421-PA ILUMI_03681-PA ILUMI_05675-PA ILUMI_07179-PA ILUMI_07662-PA ILUMI_08295-PA ILUMI_09531-PA ILUMI_09754-PA ILUMI_11343-PA ILUMI_11590-PA ILUMI_12168-PA ILUMI_12453-PA ILUMI_12454-PA ILUMI_13507-PA ILUMI_14239-PA ILUMI_14361-PA ILUMI_14412-PA ILUMI_14452-PA ILUMI_14801-PA ILUMI_14967-PA ILUMI_15008-PA ILUMI_15202-PA ILUMI_15537-PA ILUMI_15589-PA ILUMI_15896-PA ILUMI_15926-PA ILUMI_15985-PA ILUMI_16431-PA ILUMI_16866-PA ILUMI_16889-PA ILUMI_16940-PA ILUMI_17252-PA ILUMI_17336-PA ILUMI_17674-PA ILUMI_17718-PA ILUMI_18986-PA ILUMI_19113-PA ILUMI_19120-PA ILUMI_19147-PA ILUMI_19756-PA ILUMI_20002-PA ILUMI_20305-PA ILUMI_21504-PA ILUMI_21761-PA ILUMI_25223-PA ILUMI_25911-PA ILUMI_25912-PA tr|D2CG55|D2CG55_TRICA tr|D7EIG4|D7EIG4_TRICA tr|D7EKX3|D7EKX3_TRICA
OG0000045: AQULA_000315-PA AQULA_000478-PA AQULA_001805-PA AQULA_008348-PA AQULA_009891-PA ILUMI_02583-PA ILUMI_10447-PA ILUMI_10448-PA ILUMI_10606-PA ILUMI_16256-PA ILUMI_16985-PA ILUMI_18175-PA ILUMI_19839-PA ILUMI_20280-PA ILUMI_22544-PA ILUMI_22545-PA ILUMI_22546-PA ILUMI_22547-PA ILUMI_24428-PA ILUMI_26568-PA ILUMI_26623-PA PPYR_00571-PA PPYR_01216-PA PPYR_01419-PA PPYR_02128-PA PPYR_02456-PA PPYR_02639-PA PPYR_03748-PA PPYR_03769-PA PPYR_03870-PA PPYR_03917-PA PPYR_04290-PA PPYR_04331-PA PPYR_04333-PA PPYR_04739-PA PPYR_04787-PA PPYR_05844-PA PPYR_07294-PA PPYR_07764-PA PPYR_07906-PA PPYR_08784-PA PPYR_09296-PA PPYR_09500-PA PPYR_09667-PA PPYR_10309-PA PPYR_10539-PA PPYR_10962-PA PPYR_12008-PA PPYR_12014-PA PPYR_13573-PA PPYR_13955-PA PPYR_14837-PA PPYR_15019-PA PPYR_15212-PA PPYR_15641-PA PPYR_15765-PA tr|A0A139WKD5|A0A139WKD5_TRICA tr|D6WY73|D6WY73_TRICA tr|D7EM09|D7EM09_TRICA
OG0000046: AQULA_004308-PA AQULA_009636-PA ILUMI_00322-PA ILUMI_02350-PA ILUMI_02754-PA ILUMI_03089-PA ILUMI_03510-PA ILUMI_03628-PA ILUMI_03685-PA ILUMI_05476-PA ILUMI_06089-PA ILUMI_06232-PA ILUMI_06821-PA ILUMI_07029-PA ILUMI_07560-PA ILUMI_08138-PA ILUMI_08142-PA ILUMI_10499-PA ILUMI_11017-PA ILUMI_12530-PA ILUMI_13528-PA ILUMI_13760-PA ILUMI_14227-PA ILUMI_14404-PA ILUMI_14641-PA ILUMI_14846-PA ILUMI_15112-PA ILUMI_15274-PA ILUMI_16772-PA ILUMI_16776-PA ILUMI_16878-PA ILUMI_16879-PA ILUMI_16881-PA ILUMI_16887-PA ILUMI_16903-PA ILUMI_16924-PA ILUMI_17486-PA ILUMI_18069-PA ILUMI_18603-PA ILUMI_18824-PA ILUMI_19134-PA ILUMI_19813-PA ILUMI_20531-PA ILUMI_20535-PA ILUMI_20580-PA ILUMI_21911-PA ILUMI_22409-PA ILUMI_23507-PA ILUMI_24632-PA ILUMI_25066-PA ILUMI_25141-PA ILUMI_25368-PA ILUMI_27307-PA ILUMI_27386-PA PPYR_00047-PA PPYR_01438-PA PPYR_02337-PA tr|D6WYM6|D6WYM6_TRICA
OG0000047: AQULA_005362-PA AQULA_005364-PA AQULA_005365-PA AQULA_005368-PA AQULA_005369-PA AQULA_005375-PA AQULA_005376-PA AQULA_006985-PA AQULA_006987-PA AQULA_006989-PA AQULA_008340-PA AQULA_011814-PA AQULA_011816-PA AQULA_011819-PA AQULA_014011-PA AQULA_014032-PA ILUMI_01135-PA ILUMI_09260-PA ILUMI_09312-PA ILUMI_14624-PA ILUMI_14632-PA ILUMI_17927-PA ILUMI_18987-PA ILUMI_19236-PA ILUMI_24752-PA ILUMI_25239-PA ILUMI_25241-PA PPYR_03867-PA PPYR_08707-PA PPYR_08999-PA PPYR_09000-PA PPYR_09007-PA PPYR_09012-PA PPYR_09050-PA PPYR_09051-PA PPYR_09067-PA PPYR_09077-PA PPYR_09082-PA PPYR_09338-PA sp|P27780|CUP8_DROME tr|D6WIZ9|D6WIZ9_TRICA tr|D6WJ00|D6WJ00_TRICA tr|D6WJ01|D6WJ01_TRICA tr|D6WJ04|D6WJ04_TRICA tr|D6WJ06|D6WJ06_TRICA tr|D6WJ08|D6WJ08_TRICA tr|D6WJ09|D6WJ09_TRICA tr|D6WJ12|D6WJ12_TRICA tr|D6WJ15|D6WJ15_TRICA tr|D6WJ17|D6WJ17_TRICA tr|D6WJ20|D6WJ20_TRICA tr|D6WJ21|D6WJ21_TRICA tr|D6WTZ4|D6WTZ4_TRICA tr|Q5U126|Q5U126_DROME tr|Q9VSH7|Q9VSH7_DROME tr|Q9W077|Q9W077_DROME tr|Q9W078|Q9W078_DROME tr|R9PY51|R9PY51_DROME
OG0000048: AQULA_000144-PA AQULA_004154-PA AQULA_004161-PA AQULA_005194-PA AQULA_005197-PA AQULA_005198-PA AQULA_005200-PA AQULA_005203-PA AQULA_009466-PA ILUMI_00216-PA ILUMI_00217-PA ILUMI_05978-PA ILUMI_06198-PA ILUMI_10789-PA ILUMI_10802-PA ILUMI_10803-PA ILUMI_10804-PA ILUMI_10805-PA ILUMI_11795-PA ILUMI_11796-PA ILUMI_11797-PA ILUMI_11798-PA ILUMI_13273-PA ILUMI_14206-PA ILUMI_14508-PA ILUMI_15022-PA ILUMI_15453-PA ILUMI_16229-PA ILUMI_17450-PA ILUMI_18219-PA ILUMI_20178-PA ILUMI_20179-PA ILUMI_24786-PA PPYR_01741-PA PPYR_01742-PA PPYR_01744-PA PPYR_03985-PA PPYR_04360-PA PPYR_08062-PA PPYR_10909-PA PPYR_11317-PA PPYR_11804-PA PPYR_11805-PA PPYR_11806-PA PPYR_11807-PA PPYR_11808-PA tr|A0A139WBH4|A0A139WBH4_TRICA tr|A0A139WBJ2|A0A139WBJ2_TRICA tr|A0A139WBJ7|A0A139WBJ7_TRICA tr|A0A139WBP5|A0A139WBP5_TRICA tr|A0A139WK93|A0A139WK93_TRICA tr|D6WG82|D6WG82_TRICA tr|D6WSU0|D6WSU0_TRICA tr|Q8IR95|Q8IR95_DROME tr|Q9VZ25|Q9VZ25_DROME tr|Q9VZ26|Q9VZ26_DROME
OG0000049: AQULA_000349-PA AQULA_000880-PA AQULA_001786-PA AQULA_002453-PA AQULA_002728-PA AQULA_003474-PA AQULA_003800-PA AQULA_004111-PA AQULA_004151-PA AQULA_004607-PA AQULA_004918-PA AQULA_004922-PA AQULA_004932-PA AQULA_004986-PA AQULA_006781-PA AQULA_006841-PA AQULA_008884-PA AQULA_010325-PA AQULA_011119-PA AQULA_013426-PA AQULA_014162-PA ILUMI_02906-PA ILUMI_04548-PA ILUMI_07314-PA ILUMI_11707-PA ILUMI_12451-PA ILUMI_13367-PA ILUMI_14125-PA ILUMI_14895-PA ILUMI_15078-PA ILUMI_15245-PA ILUMI_15461-PA ILUMI_16101-PA ILUMI_16162-PA ILUMI_18356-PA ILUMI_18642-PA ILUMI_20013-PA ILUMI_21717-PA ILUMI_26548-PA PPYR_00333-PA PPYR_00675-PA PPYR_00763-PA PPYR_01122-PA PPYR_01173-PA PPYR_02362-PA PPYR_02418-PA PPYR_04496-PA PPYR_07986-PA PPYR_09372-PA PPYR_11667-PA PPYR_12864-PA PPYR_13701-PA PPYR_14884-PA PPYR_15270-PA tr|A0A139W987|A0A139W987_TRICA tr|A0A139WLP2|A0A139WLP2_TRICA
OG0000050: AQULA_005902-PA AQULA_006871-PA AQULA_007517-PA AQULA_010122-PA AQULA_010927-PA AQULA_012171-PA ILUMI_03271-PA ILUMI_09123-PA ILUMI_12312-PA ILUMI_12313-PA ILUMI_12370-PA ILUMI_12953-PA ILUMI_12954-PA ILUMI_13056-PA ILUMI_19359-PA PPYR_03824-PA PPYR_06947-PA PPYR_10526-PA sp|Q9VKJ7|GR32A_DROME sp|Q9VM09|GR28A_DROME sp|Q9VSH2|GR66A_DROME sp|Q9VTN0|GR68A_DROME sp|Q9W594|GR02A_DROME tr|A0A139W8E0|A0A139W8E0_TRICA tr|A0A139WC69|A0A139WC69_TRICA tr|A0A139WJ93|A0A139WJ93_TRICA tr|A0A139WM30|A0A139WM30_TRICA tr|A0A139WMC6|A0A139WMC6_TRICA tr|A2AXC0|A2AXC0_TRICA tr|B8PUP8|B8PUP8_TRICA tr|D1ZZD8|D1ZZD8_TRICA tr|D2A275|D2A275_TRICA tr|D2A2M6|D2A2M6_TRICA tr|D6WCN8|D6WCN8_TRICA tr|D6WCP0|D6WCP0_TRICA tr|D6WIN1|D6WIN1_TRICA tr|D6WIN2|D6WIN2_TRICA tr|D6WK48|D6WK48_TRICA tr|D6WP96|D6WP96_TRICA tr|D6WQ06|D6WQ06_TRICA tr|D6WQN6|D6WQN6_TRICA tr|D6WQU8|D6WQU8_TRICA tr|D6WQU9|D6WQU9_TRICA tr|D6WQV2|D6WQV2_TRICA tr|D6WR28|D6WR28_TRICA tr|D6WTL3|D6WTL3_TRICA tr|D6WTL4|D6WTL4_TRICA tr|D6WTL5|D6WTL5_TRICA tr|D6WTL7|D6WTL7_TRICA tr|D6WTL8|D6WTL8_TRICA tr|D6WTM0|D6WTM0_TRICA tr|D6WTX3|D6WTX3_TRICA tr|D7EHV7|D7EHV7_TRICA tr|D7EHZ0|D7EHZ0_TRICA tr|D7EHZ2|D7EHZ2_TRICA
OG0000051: AQULA_009198-PA AQULA_009205-PA AQULA_011776-PA AQULA_011777-PA AQULA_013285-PA AQULA_013306-PA AQULA_013994-PA AQULA_013995-PA AQULA_013997-PA AQULA_013999-PA AQULA_014002-PA AQULA_014003-PA ILUMI_05709-PA ILUMI_05710-PA ILUMI_06080-PA ILUMI_08846-PA ILUMI_08847-PA ILUMI_10634-PA ILUMI_10635-PA ILUMI_10730-PA ILUMI_10731-PA ILUMI_11756-PA ILUMI_11757-PA ILUMI_12500-PA ILUMI_13181-PA ILUMI_17602-PA ILUMI_17914-PA ILUMI_19181-PA ILUMI_19322-PA ILUMI_19937-PA ILUMI_20303-PA ILUMI_27529-PA ILUMI_27530-PA PPYR_08313-PA PPYR_09345-PA PPYR_09359-PA sp|O46051|C4D14_DROME sp|Q27589|CP4D2_DROME sp|Q9VA27|CP4C3_DROME sp|Q9VXY0|CP4S3_DROME tr|A0A139WHV5|A0A139WHV5_TRICA tr|A0A139WIB4|A0A139WIB4_TRICA tr|A0A139WL56|A0A139WL56_TRICA tr|D6WDS4|D6WDS4_TRICA tr|D6WFN7|D6WFN7_TRICA tr|D6WJH9|D6WJH9_TRICA tr|D6WKD3|D6WKD3_TRICA tr|D6WKD4|D6WKD4_TRICA tr|D6WKD5|D6WKD5_TRICA tr|D6WKD6|D6WKD6_TRICA tr|D6WKN7|D6WKN7_TRICA tr|D6WN38|D6WN38_TRICA tr|D6WQU7|D6WQU7_TRICA tr|D6WYC3|D6WYC3_TRICA
OG0000052: AQULA_000241-PA AQULA_000563-PA AQULA_000565-PA AQULA_002224-PA AQULA_003717-PA AQULA_003720-PA AQULA_004440-PA AQULA_005034-PA AQULA_006733-PA AQULA_006748-PA AQULA_011030-PA AQULA_011733-PA ILUMI_00997-PA ILUMI_13186-PA ILUMI_14051-PA ILUMI_15785-PA ILUMI_19107-PA ILUMI_20751-PA PPYR_07723-PA PPYR_12642-PA PPYR_15101-PA PPYR_15500-PA tr|A0A139W8W2|A0A139W8W2_TRICA tr|A0A139W8W5|A0A139W8W5_TRICA tr|A0A139W930|A0A139W930_TRICA tr|A0A139W934|A0A139W934_TRICA tr|A0A139WB22|A0A139WB22_TRICA tr|A0A139WCF3|A0A139WCF3_TRICA tr|A0A139WCQ5|A0A139WCQ5_TRICA tr|A0A139WKX9|A0A139WKX9_TRICA tr|A0A139WPS9|A0A139WPS9_TRICA tr|D2A2Q2|D2A2Q2_TRICA tr|D2A4C9|D2A4C9_TRICA tr|D2A616|D2A616_TRICA tr|D6WE31|D6WE31_TRICA tr|D6WF25|D6WF25_TRICA tr|D6WF27|D6WF27_TRICA tr|D6WH09|D6WH09_TRICA tr|D6WS90|D6WS90_TRICA tr|D6X3E3|D6X3E3_TRICA tr|D7EHT1|D7EHT1_TRICA tr|D7EJ00|D7EJ00_TRICA tr|D7EJT4|D7EJT4_TRICA tr|D7EK81|D7EK81_TRICA tr|D7EKG9|D7EKG9_TRICA tr|D7EKN5|D7EKN5_TRICA tr|D7EKU9|D7EKU9_TRICA tr|D7ELV3|D7ELV3_TRICA tr|D7EM19|D7EM19_TRICA tr|D7GXP0|D7GXP0_TRICA tr|D7GXP4|D7GXP4_TRICA tr|D7GXR1|D7GXR1_TRICA tr|D7GY26|D7GY26_TRICA
OG0000053: AQULA_000407-PA AQULA_004775-PA AQULA_008583-PA AQULA_009995-PA AQULA_010359-PA AQULA_010366-PA ILUMI_05970-PA ILUMI_05972-PA ILUMI_07770-PA ILUMI_10023-PA ILUMI_10025-PA ILUMI_12321-PA ILUMI_14243-PA ILUMI_14495-PA ILUMI_14741-PA ILUMI_15738-PA ILUMI_18122-PA ILUMI_18406-PA ILUMI_18777-PA ILUMI_24241-PA ILUMI_24242-PA ILUMI_24243-PA ILUMI_24244-PA ILUMI_24248-PA ILUMI_24377-PA PPYR_04265-PA PPYR_04520-PA PPYR_06697-PA PPYR_06698-PA PPYR_06699-PA PPYR_06738-PA PPYR_06740-PA PPYR_07231-PA PPYR_07915-PA PPYR_09141-PA PPYR_15678-PA tr|A0A139W9F9|A0A139W9F9_TRICA tr|A0A139WB26|A0A139WB26_TRICA tr|A0A139WB38|A0A139WB38_TRICA tr|A0A139WII2|A0A139WII2_TRICA tr|A0A139WIK1|A0A139WIK1_TRICA tr|A0A139WIS5|A0A139WIS5_TRICA tr|Q7JY04|Q7JY04_DROME tr|Q7KS40|Q7KS40_DROME tr|Q9VCK7|Q9VCK7_DROME tr|Q9VCK8|Q9VCK8_DROME tr|Q9VCK9|Q9VCK9_DROME tr|Q9VDC5|Q9VDC5_DROME tr|Q9VPZ4|Q9VPZ4_DROME tr|Q9VWG4|Q9VWG4_DROME tr|Q9VWG5|Q9VWG5_DROME tr|Q9VWG6|Q9VWG6_DROME tr|Q9W322|Q9W322_DROME
OG0000054: AQULA_001405-PA AQULA_004004-PA AQULA_005533-PA AQULA_012687-PA AQULA_012700-PA AQULA_013908-PA ILUMI_01325-PA ILUMI_03295-PA ILUMI_07154-PA ILUMI_07589-PA ILUMI_10845-PA ILUMI_12215-PA ILUMI_12535-PA ILUMI_12537-PA ILUMI_12538-PA ILUMI_13325-PA ILUMI_13326-PA ILUMI_13327-PA ILUMI_13900-PA ILUMI_13901-PA ILUMI_14126-PA ILUMI_14403-PA ILUMI_15441-PA ILUMI_16791-PA ILUMI_16805-PA ILUMI_17124-PA ILUMI_17275-PA ILUMI_17353-PA ILUMI_17624-PA ILUMI_17673-PA ILUMI_17727-PA ILUMI_17799-PA ILUMI_19497-PA ILUMI_19590-PA ILUMI_19984-PA ILUMI_22686-PA ILUMI_22687-PA ILUMI_22688-PA ILUMI_22689-PA ILUMI_23045-PA ILUMI_23181-PA ILUMI_24374-PA PPYR_00003-PA PPYR_00971-PA PPYR_10788-PA PPYR_11321-PA PPYR_11514-PA PPYR_12482-PA tr|D6WKX9|D6WKX9_TRICA tr|D6X2F9|D6X2F9_TRICA tr|D6X2G0|D6X2G0_TRICA tr|D7EL30|D7EL30_TRICA tr|Q9VHH0|Q9VHH0_DROME
OG0000055: AQULA_001817-PA AQULA_001820-PA AQULA_001826-PA AQULA_001830-PA AQULA_004959-PA AQULA_005314-PA AQULA_005317-PA AQULA_005318-PA AQULA_006901-PA AQULA_006912-PA AQULA_006948-PA AQULA_007072-PA AQULA_007079-PA AQULA_014053-PA ILUMI_04246-PA ILUMI_07184-PA ILUMI_09672-PA ILUMI_12408-PA ILUMI_12409-PA ILUMI_12410-PA ILUMI_17793-PA ILUMI_18665-PA ILUMI_19527-PA ILUMI_19912-PA ILUMI_25769-PA ILUMI_25771-PA ILUMI_26752-PA ILUMI_26856-PA ILUMI_26857-PA ILUMI_26858-PA ILUMI_26859-PA ILUMI_26860-PA ILUMI_26861-PA ILUMI_26862-PA ILUMI_26863-PA ILUMI_26864-PA ILUMI_26866-PA ILUMI_26868-PA PPYR_06623-PA PPYR_08617-PA PPYR_08618-PA PPYR_08619-PA PPYR_08650-PA PPYR_11419-PA PPYR_11420-PA sp|Q9V674|CP6G1_DROME sp|Q9V675|CP6G2_DROME sp|Q9V9L1|CP6W1_DROME tr|D2A4R6|D2A4R6_TRICA tr|D7EJS8|D7EJS8_TRICA tr|D7EJS9|D7EJS9_TRICA tr|D7EJT0|D7EJT0_TRICA tr|D7EJT1|D7EJT1_TRICA
OG0000056: AQULA_002645-PA AQULA_009631-PA AQULA_009634-PA AQULA_011858-PA AQULA_011864-PA AQULA_011865-PA AQULA_012586-PA AQULA_012587-PA AQULA_012588-PA AQULA_012592-PA ILUMI_00161-PA ILUMI_03684-PA ILUMI_05068-PA ILUMI_11175-PA ILUMI_11176-PA ILUMI_11177-PA ILUMI_12485-PA ILUMI_12486-PA ILUMI_12487-PA ILUMI_12488-PA ILUMI_12489-PA ILUMI_12490-PA ILUMI_12493-PA ILUMI_12531-PA ILUMI_14586-PA ILUMI_16332-PA ILUMI_16628-PA ILUMI_18217-PA ILUMI_20297-PA ILUMI_20299-PA ILUMI_24065-PA PPYR_09844-PA PPYR_12517-PA PPYR_12518-PA PPYR_12519-PA PPYR_12521-PA PPYR_12522-PA PPYR_12523-PA PPYR_12525-PA PPYR_12526-PA PPYR_12529-PA PPYR_12530-PA PPYR_12531-PA PPYR_12532-PA PPYR_12533-PA PPYR_12534-PA PPYR_12537-PA PPYR_12538-PA PPYR_13304-PA PPYR_13840-PA PPYR_13849-PA tr|D1ZZN3|D1ZZN3_TRICA tr|D6WXR6|D6WXR6_TRICA
OG0000057: AQULA_002089-PA AQULA_002435-PA AQULA_005050-PA AQULA_005056-PA AQULA_005058-PA AQULA_005066-PA AQULA_005067-PA AQULA_005073-PA AQULA_005075-PA AQULA_005076-PA AQULA_005078-PA AQULA_013293-PA ILUMI_00001-PA ILUMI_02096-PA ILUMI_02533-PA ILUMI_02534-PA ILUMI_05305-PA ILUMI_06433-PA ILUMI_10791-PA ILUMI_11394-PA ILUMI_11395-PA ILUMI_17468-PA ILUMI_24255-PA ILUMI_26167-PA ILUMI_26168-PA ILUMI_26169-PA ILUMI_26170-PA ILUMI_26848-PA ILUMI_26849-PA ILUMI_27554-PA ILUMI_27555-PA ILUMI_27556-PA PPYR_00001-PA PPYR_00002-PA PPYR_01108-PA PPYR_01109-PA PPYR_01111-PA PPYR_01112-PA PPYR_01206-PA PPYR_01207-PA PPYR_01210-PA PPYR_02591-PA PPYR_02593-PA PPYR_02594-PA PPYR_02595-PA tr|D6WCC5|D6WCC5_TRICA tr|D6WTG3|D6WTG3_TRICA tr|D6WTG4|D6WTG4_TRICA tr|D6WTM2|D6WTM2_TRICA tr|D6WTM3|D6WTM3_TRICA tr|D7EI15|D7EI15_TRICA tr|Q9VCC6|Q9VCC6_DROME
OG0000058: AQULA_011366-PA ILUMI_00684-PA ILUMI_02550-PA ILUMI_03366-PA ILUMI_03555-PA ILUMI_03989-PA ILUMI_04673-PA ILUMI_06004-PA ILUMI_07909-PA ILUMI_08283-PA ILUMI_08790-PA ILUMI_09360-PA ILUMI_09408-PA ILUMI_10177-PA ILUMI_11112-PA ILUMI_11602-PA ILUMI_11933-PA ILUMI_12238-PA ILUMI_12456-PA ILUMI_14871-PA ILUMI_14896-PA ILUMI_14932-PA ILUMI_14933-PA ILUMI_14976-PA ILUMI_14985-PA ILUMI_15041-PA ILUMI_15220-PA ILUMI_15336-PA ILUMI_15582-PA ILUMI_15812-PA ILUMI_15857-PA ILUMI_15960-PA ILUMI_16723-PA ILUMI_17197-PA ILUMI_17303-PA ILUMI_17757-PA ILUMI_17911-PA ILUMI_18223-PA ILUMI_18419-PA ILUMI_22595-PA ILUMI_22889-PA ILUMI_26270-PA ILUMI_26640-PA ILUMI_26709-PA ILUMI_27308-PA PPYR_02146-PA PPYR_02668-PA PPYR_04405-PA PPYR_15169-PA tr|D2A341|D2A341_TRICA tr|D7EK33|D7EK33_TRICA
OG0000059: AQULA_003538-PA AQULA_007359-PA AQULA_007365-PA AQULA_011939-PA AQULA_013057-PA ILUMI_03445-PA ILUMI_04817-PA ILUMI_04818-PA ILUMI_04819-PA ILUMI_04820-PA ILUMI_04821-PA ILUMI_04822-PA ILUMI_04824-PA ILUMI_04825-PA ILUMI_04826-PA ILUMI_04827-PA ILUMI_11855-PA ILUMI_11856-PA ILUMI_14071-PA ILUMI_14677-PA ILUMI_15118-PA ILUMI_16315-PA ILUMI_17008-PA ILUMI_18047-PA PPYR_09832-PA PPYR_09921-PA PPYR_10189-PA PPYR_10338-PA tr|A0A139WLM6|A0A139WLM6_TRICA tr|A0A139WLZ1|A0A139WLZ1_TRICA tr|A1ZB68|A1ZB68_DROME tr|A1ZB69|A1ZB69_DROME tr|A1ZB70|A1ZB70_DROME tr|A1ZB71|A1ZB71_DROME tr|A1ZB72|A1ZB72_DROME tr|A1ZB73|A1ZB73_DROME tr|D6WCU9|D6WCU9_TRICA tr|D6WCV0|D6WCV0_TRICA tr|D6WCV1|D6WCV1_TRICA tr|D6WCV2|D6WCV2_TRICA tr|D6WCV3|D6WCV3_TRICA tr|D6WCV4|D6WCV4_TRICA tr|D6WCV7|D6WCV7_TRICA tr|D6WCV8|D6WCV8_TRICA tr|D6WCV9|D6WCV9_TRICA tr|D6WFC4|D6WFC4_TRICA tr|Q7JVZ8|Q7JVZ8_DROME tr|Q7JYZ9|Q7JYZ9_DROME tr|Q7KK90|Q7KK90_DROME tr|Q9XYZ9|Q9XYZ9_DROME
OG0000060: AQULA_009411-PA AQULA_009414-PA AQULA_009428-PA AQULA_009436-PA AQULA_009439-PA AQULA_009449-PA ILUMI_01603-PA ILUMI_02988-PA ILUMI_02989-PA ILUMI_04123-PA ILUMI_04303-PA ILUMI_04304-PA ILUMI_04305-PA ILUMI_04307-PA ILUMI_05607-PA ILUMI_07274-PA ILUMI_08090-PA ILUMI_08603-PA ILUMI_08604-PA ILUMI_08605-PA ILUMI_08606-PA ILUMI_08607-PA ILUMI_09321-PA ILUMI_09322-PA ILUMI_09570-PA ILUMI_12626-PA ILUMI_12627-PA ILUMI_13034-PA ILUMI_14471-PA ILUMI_14940-PA ILUMI_17136-PA ILUMI_17533-PA ILUMI_17861-PA ILUMI_18177-PA ILUMI_18178-PA ILUMI_19222-PA ILUMI_19223-PA ILUMI_19930-PA ILUMI_19940-PA ILUMI_20033-PA ILUMI_20189-PA ILUMI_22453-PA ILUMI_22454-PA ILUMI_22455-PA ILUMI_26292-PA PPYR_13942-PA PPYR_13967-PA PPYR_14113-PA PPYR_14720-PA tr|D2A563|D2A563_TRICA
OG0000061: AQULA_000838-PA AQULA_008597-PA ILUMI_00296-PA ILUMI_02265-PA ILUMI_02480-PA ILUMI_02665-PA ILUMI_02822-PA ILUMI_03471-PA ILUMI_03553-PA ILUMI_03703-PA ILUMI_04385-PA ILUMI_06978-PA ILUMI_07306-PA ILUMI_07652-PA ILUMI_09563-PA ILUMI_10124-PA ILUMI_10890-PA ILUMI_11380-PA ILUMI_12228-PA ILUMI_13869-PA ILUMI_14356-PA ILUMI_14674-PA ILUMI_14939-PA ILUMI_15807-PA ILUMI_16996-PA ILUMI_17487-PA ILUMI_17605-PA ILUMI_17917-PA ILUMI_18350-PA ILUMI_19131-PA ILUMI_20147-PA ILUMI_20549-PA ILUMI_20711-PA ILUMI_21305-PA ILUMI_23011-PA ILUMI_23058-PA ILUMI_23196-PA ILUMI_23365-PA ILUMI_23669-PA ILUMI_24064-PA ILUMI_25076-PA ILUMI_25393-PA ILUMI_26149-PA PPYR_00212-PA PPYR_01449-PA PPYR_07752-PA tr|D6WEQ5|D6WEQ5_TRICA tr|D7EJX6|D7EJX6_TRICA tr|D7EK79|D7EK79_TRICA
OG0000062: AQULA_001785-PA AQULA_002741-PA AQULA_003922-PA AQULA_004340-PA AQULA_004376-PA AQULA_004501-PA AQULA_006394-PA AQULA_006834-PA AQULA_009506-PA AQULA_011011-PA ILUMI_04115-PA ILUMI_04234-PA ILUMI_04989-PA ILUMI_07522-PA ILUMI_12024-PA ILUMI_14490-PA ILUMI_14718-PA ILUMI_15019-PA ILUMI_15372-PA ILUMI_15635-PA ILUMI_17766-PA ILUMI_20395-PA ILUMI_22269-PA ILUMI_23748-PA ILUMI_26112-PA PPYR_00024-PA PPYR_00036-PA PPYR_00142-PA PPYR_00338-PA PPYR_00753-PA PPYR_00783-PA PPYR_01411-PA PPYR_01436-PA PPYR_01597-PA PPYR_02267-PA PPYR_02269-PA PPYR_02346-PA PPYR_04876-PA PPYR_07760-PA PPYR_11041-PA PPYR_15185-PA PPYR_15435-PA PPYR_15540-PA tr|A0A139W970|A0A139W970_TRICA tr|D6WE70|D6WE70_TRICA tr|D6X3P2|D6X3P2_TRICA tr|D7ELM8|D7ELM8_TRICA tr|Q0E9A0|Q0E9A0_DROME tr|Q9W0N2|Q9W0N2_DROME
OG0000063: AQULA_002462-PA ILUMI_00153-PA ILUMI_01108-PA ILUMI_03574-PA ILUMI_05732-PA ILUMI_08588-PA ILUMI_08740-PA ILUMI_09496-PA ILUMI_09567-PA ILUMI_09741-PA ILUMI_10317-PA ILUMI_10318-PA ILUMI_11119-PA ILUMI_11167-PA ILUMI_12697-PA ILUMI_12922-PA ILUMI_13054-PA ILUMI_13821-PA ILUMI_13853-PA ILUMI_14220-PA ILUMI_14616-PA ILUMI_14668-PA ILUMI_14929-PA ILUMI_15263-PA ILUMI_15529-PA ILUMI_15581-PA ILUMI_15629-PA ILUMI_16015-PA ILUMI_16541-PA ILUMI_16743-PA ILUMI_17289-PA ILUMI_17500-PA ILUMI_17825-PA ILUMI_18064-PA ILUMI_18092-PA ILUMI_18457-PA ILUMI_18768-PA ILUMI_19152-PA ILUMI_19773-PA ILUMI_19856-PA ILUMI_21515-PA ILUMI_22778-PA ILUMI_24496-PA ILUMI_24899-PA ILUMI_26211-PA ILUMI_26259-PA ILUMI_26755-PA PPYR_02543-PA
OG0000064: AQULA_004635-PA AQULA_006198-PA AQULA_006766-PA AQULA_008179-PA AQULA_009566-PA AQULA_010686-PA AQULA_010953-PA AQULA_010963-PA ILUMI_03157-PA ILUMI_04669-PA ILUMI_07204-PA ILUMI_07250-PA ILUMI_07512-PA ILUMI_08787-PA ILUMI_08789-PA ILUMI_08945-PA ILUMI_11781-PA ILUMI_12975-PA ILUMI_13737-PA ILUMI_14137-PA ILUMI_14158-PA ILUMI_14734-PA ILUMI_15103-PA ILUMI_15242-PA ILUMI_15251-PA ILUMI_15268-PA ILUMI_15723-PA ILUMI_15813-PA ILUMI_15957-PA ILUMI_17747-PA ILUMI_18577-PA ILUMI_18578-PA ILUMI_18579-PA ILUMI_19030-PA ILUMI_19334-PA ILUMI_20318-PA ILUMI_20421-PA ILUMI_20770-PA ILUMI_22558-PA ILUMI_22989-PA ILUMI_24138-PA ILUMI_24727-PA ILUMI_25125-PA ILUMI_25156-PA PPYR_01683-PA PPYR_05608-PA PPYR_12606-PA PPYR_14716-PA
OG0000065: tr|A0A0B4JDE6|A0A0B4JDE6_DROME tr|A1Z6U0|A1Z6U0_DROME tr|A1Z7U7|A1Z7U7_DROME tr|A1Z7U8|A1Z7U8_DROME tr|A1Z8N0|A1Z8N0_DROME tr|A1Z922|A1Z922_DROME tr|A1Z924|A1Z924_DROME tr|A1Z977|A1Z977_DROME tr|A1ZA59|A1ZA59_DROME tr|A1ZBI1|A1ZBI1_DROME tr|A1ZBI2|A1ZBI2_DROME tr|A8JQW9|A8JQW9_DROME tr|Q0E9B1|Q0E9B1_DROME tr|Q0KI29|Q0KI29_DROME tr|Q2MGK1|Q2MGK1_DROME tr|Q2MGL5|Q2MGL5_DROME tr|Q4AB20|Q4AB20_DROME tr|Q4AB21|Q4AB21_DROME tr|Q4AB23|Q4AB23_DROME tr|Q4AB35|Q4AB35_DROME tr|Q4AB36|Q4AB36_DROME tr|Q4AB39|Q4AB39_DROME tr|Q4ABF1|Q4ABF1_DROME tr|Q4ABF4|Q4ABF4_DROME tr|Q4ABG8|Q4ABG8_DROME tr|Q4ABH2|Q4ABH2_DROME tr|Q4ABI1|Q4ABI1_DROME tr|Q4ABI3|Q4ABI3_DROME tr|Q4ABI4|Q4ABI4_DROME tr|Q4ABI6|Q4ABI6_DROME tr|Q4ABI7|Q4ABI7_DROME tr|Q4ABI9|Q4ABI9_DROME tr|Q4ABJ0|Q4ABJ0_DROME tr|Q4ABJ1|Q4ABJ1_DROME tr|Q4ABJ2|Q4ABJ2_DROME tr|Q4ABJ3|Q4ABJ3_DROME tr|Q4ABJ4|Q4ABJ4_DROME tr|Q4ABJ5|Q4ABJ5_DROME tr|Q4ABK1|Q4ABK1_DROME tr|Q7KRT9|Q7KRT9_DROME tr|Q9VAR2|Q9VAR2_DROME tr|Q9W101|Q9W101_DROME tr|Q9W165|Q9W165_DROME tr|Q9W166|Q9W166_DROME tr|Q9W1J6|Q9W1J6_DROME tr|X2JAG3|X2JAG3_DROME tr|X2JB11|X2JB11_DROME
OG0000066: AQULA_002151-PA AQULA_003764-PA AQULA_005301-PA AQULA_014080-PA ILUMI_01574-PA ILUMI_03094-PA ILUMI_03611-PA ILUMI_04338-PA ILUMI_04693-PA ILUMI_05754-PA ILUMI_06563-PA ILUMI_08499-PA ILUMI_10203-PA ILUMI_10324-PA ILUMI_11857-PA ILUMI_12032-PA ILUMI_13299-PA ILUMI_13602-PA ILUMI_14027-PA ILUMI_14664-PA ILUMI_14879-PA ILUMI_14887-PA ILUMI_14958-PA ILUMI_15100-PA ILUMI_16345-PA ILUMI_18119-PA ILUMI_18483-PA ILUMI_18677-PA ILUMI_19044-PA ILUMI_19725-PA ILUMI_22870-PA ILUMI_24023-PA ILUMI_24611-PA ILUMI_26788-PA PPYR_01385-PA PPYR_02241-PA PPYR_04102-PA PPYR_05751-PA PPYR_05960-PA PPYR_06992-PA PPYR_09943-PA PPYR_11679-PA PPYR_14816-PA tr|A0A139WMI6|A0A139WMI6_TRICA tr|D7EJK9|D7EJK9_TRICA tr|Q9W072|Q9W072_DROME
OG0000067: AQULA_000830-PA AQULA_006655-PA ILUMI_00265-PA ILUMI_02061-PA ILUMI_03988-PA ILUMI_04159-PA ILUMI_06171-PA ILUMI_07361-PA ILUMI_09521-PA ILUMI_12579-PA ILUMI_12981-PA ILUMI_13598-PA ILUMI_13743-PA ILUMI_14105-PA ILUMI_14413-PA ILUMI_14427-PA ILUMI_14692-PA ILUMI_14702-PA ILUMI_14905-PA ILUMI_15206-PA ILUMI_15231-PA ILUMI_15507-PA ILUMI_15898-PA ILUMI_15935-PA ILUMI_15967-PA ILUMI_16019-PA ILUMI_16109-PA ILUMI_16297-PA ILUMI_16349-PA ILUMI_16376-PA ILUMI_16580-PA ILUMI_16731-PA ILUMI_17258-PA ILUMI_17986-PA ILUMI_18017-PA ILUMI_19738-PA ILUMI_19918-PA ILUMI_20588-PA ILUMI_21246-PA ILUMI_22988-PA ILUMI_23984-PA ILUMI_26829-PA ILUMI_27064-PA tr|D7EKE1|D7EKE1_TRICA tr|D7GYH2|D7GYH2_TRICA
OG0000068: AQULA_001922-PA AQULA_003857-PA AQULA_006056-PA AQULA_007522-PA AQULA_011113-PA ILUMI_01440-PA ILUMI_01815-PA ILUMI_02194-PA ILUMI_03205-PA ILUMI_04696-PA ILUMI_05207-PA ILUMI_06694-PA ILUMI_07275-PA ILUMI_10277-PA ILUMI_10780-PA ILUMI_11539-PA ILUMI_12105-PA ILUMI_12347-PA ILUMI_14209-PA ILUMI_14720-PA ILUMI_15012-PA ILUMI_15185-PA ILUMI_15198-PA ILUMI_16206-PA ILUMI_16634-PA ILUMI_16817-PA ILUMI_17060-PA ILUMI_17351-PA ILUMI_20812-PA ILUMI_20933-PA ILUMI_21404-PA ILUMI_21438-PA ILUMI_24906-PA ILUMI_25375-PA ILUMI_25484-PA ILUMI_25500-PA ILUMI_26705-PA PPYR_00148-PA PPYR_01340-PA PPYR_01471-PA PPYR_01578-PA PPYR_04869-PA PPYR_15163-PA tr|D7EKZ9|D7EKZ9_TRICA tr|D7ELU6|D7ELU6_TRICA
OG0000069: AQULA_004714-PA AQULA_004827-PA AQULA_008092-PA AQULA_008419-PA AQULA_008629-PA ILUMI_00280-PA ILUMI_01049-PA ILUMI_01801-PA ILUMI_04393-PA ILUMI_05166-PA ILUMI_05577-PA ILUMI_06205-PA ILUMI_08773-PA ILUMI_10432-PA ILUMI_11338-PA ILUMI_11903-PA ILUMI_12547-PA ILUMI_13095-PA ILUMI_13289-PA ILUMI_14260-PA ILUMI_15368-PA ILUMI_15504-PA ILUMI_15505-PA ILUMI_15541-PA ILUMI_15827-PA ILUMI_15954-PA ILUMI_15968-PA ILUMI_16355-PA ILUMI_16426-PA ILUMI_16447-PA ILUMI_17735-PA ILUMI_18421-PA ILUMI_18688-PA ILUMI_19105-PA ILUMI_20666-PA ILUMI_25407-PA ILUMI_26253-PA ILUMI_27168-PA ILUMI_27210-PA PPYR_01333-PA PPYR_01427-PA PPYR_12170-PA PPYR_15597-PA tr|D7EJ36|D7EJ36_TRICA tr|D7GYA3|D7GYA3_TRICA
OG0000070: tr|A0A139WCX2|A0A139WCX2_TRICA tr|A0A139WG30|A0A139WG30_TRICA tr|A0A139WG72|A0A139WG72_TRICA tr|A0A139WHH1|A0A139WHH1_TRICA tr|A0A139WIZ3|A0A139WIZ3_TRICA tr|A2AX96|A2AX96_TRICA tr|A2AX97|A2AX97_TRICA tr|A2AXA4|A2AXA4_TRICA tr|A2AXA5|A2AXA5_TRICA tr|B8PUL8|B8PUL8_TRICA tr|B8PUM1|B8PUM1_TRICA tr|B8PUM2|B8PUM2_TRICA tr|B8PUM4|B8PUM4_TRICA tr|B8PUM5|B8PUM5_TRICA tr|B8PUN1|B8PUN1_TRICA tr|D2A3D4|D2A3D4_TRICA tr|D2A3D6|D2A3D6_TRICA tr|D2A4G8|D2A4G8_TRICA tr|D2A4H9|D2A4H9_TRICA tr|D2A4I1|D2A4I1_TRICA tr|D2A4I2|D2A4I2_TRICA tr|D2A4I4|D2A4I4_TRICA tr|D2A4I5|D2A4I5_TRICA tr|D2A4L2|D2A4L2_TRICA tr|D2A4L4|D2A4L4_TRICA tr|D2A4L8|D2A4L8_TRICA tr|D2A4P2|D2A4P2_TRICA tr|D2A4P3|D2A4P3_TRICA tr|D2A500|D2A500_TRICA tr|D2A645|D2A645_TRICA tr|D6WC25|D6WC25_TRICA tr|D6WFU7|D6WFU7_TRICA tr|D6WG06|D6WG06_TRICA tr|D6WQW6|D6WQW6_TRICA tr|D6WQW7|D6WQW7_TRICA tr|D6WQW8|D6WQW8_TRICA tr|D6WRQ1|D6WRQ1_TRICA tr|D6WXU0|D6WXU0_TRICA tr|D6WXU1|D6WXU1_TRICA tr|D6X4M1|D6X4M1_TRICA tr|D6X4Z4|D6X4Z4_TRICA tr|D7EIC5|D7EIC5_TRICA tr|D7EIQ6|D7EIQ6_TRICA tr|D7EIQ9|D7EIQ9_TRICA
OG0000071: AQULA_002196-PA AQULA_003015-PA AQULA_004249-PA AQULA_005080-PA AQULA_005319-PA AQULA_006560-PA AQULA_006838-PA ILUMI_00588-PA ILUMI_01622-PA ILUMI_02200-PA ILUMI_02492-PA ILUMI_02718-PA ILUMI_04579-PA ILUMI_08492-PA ILUMI_11131-PA ILUMI_13426-PA ILUMI_14131-PA ILUMI_15023-PA ILUMI_15382-PA ILUMI_17591-PA ILUMI_25814-PA ILUMI_26275-PA ILUMI_27269-PA PPYR_00060-PA PPYR_00137-PA PPYR_00206-PA PPYR_00388-PA PPYR_01072-PA PPYR_01074-PA PPYR_01398-PA PPYR_01863-PA PPYR_02391-PA PPYR_03753-PA PPYR_03755-PA PPYR_06145-PA PPYR_10960-PA PPYR_15043-PA sp|P05552|ADF1_DROME tr|D6X162|D6X162_TRICA tr|Q7JZD5|Q7JZD5_DROME tr|Q9VBP5|Q9VBP5_DROME tr|Q9VIM6|Q9VIM6_DROME tr|Q9VW28|Q9VW28_DROME
OG0000072: AQULA_002574-PA AQULA_003209-PA AQULA_004139-PA AQULA_004319-PA AQULA_004321-PA AQULA_005616-PA AQULA_009209-PA AQULA_011569-PA AQULA_011850-PA AQULA_012214-PA AQULA_013336-PA AQULA_013481-PA AQULA_014006-PA ILUMI_00590-PA ILUMI_02673-PA ILUMI_04476-PA ILUMI_05894-PA ILUMI_09461-PA ILUMI_10037-PA ILUMI_11231-PA ILUMI_12529-PA ILUMI_12911-PA ILUMI_13352-PA ILUMI_13978-PA ILUMI_15593-PA ILUMI_15657-PA ILUMI_16084-PA ILUMI_16290-PA ILUMI_16835-PA ILUMI_19350-PA ILUMI_19747-PA ILUMI_19914-PA ILUMI_20180-PA ILUMI_20677-PA ILUMI_21307-PA ILUMI_21909-PA ILUMI_22473-PA ILUMI_23549-PA ILUMI_24740-PA ILUMI_25378-PA ILUMI_27457-PA ILUMI_27502-PA PPYR_08291-PA
OG0000073: AQULA_000383-PA AQULA_002254-PA AQULA_006166-PA AQULA_007606-PA ILUMI_00109-PA ILUMI_12761-PA ILUMI_12762-PA ILUMI_24544-PA PPYR_06307-PA PPYR_08266-PA PPYR_08267-PA PPYR_08671-PA PPYR_08713-PA PPYR_08726-PA PPYR_08728-PA PPYR_08729-PA PPYR_08731-PA PPYR_08732-PA PPYR_08733-PA PPYR_08734-PA PPYR_08735-PA PPYR_08736-PA PPYR_09015-PA PPYR_09069-PA PPYR_09070-PA PPYR_09071-PA PPYR_09072-PA PPYR_09506-PA PPYR_09507-PA PPYR_09533-PA PPYR_09860-PA PPYR_11320-PA PPYR_12136-PA PPYR_13185-PA PPYR_13186-PA PPYR_13187-PA tr|A1Z7X8|A1Z7X8_DROME tr|D6WKH1|D6WKH1_TRICA tr|Q2MGL8|Q2MGL8_DROME tr|Q6NLM7|Q6NLM7_DROME tr|Q8IPJ5|Q8IPJ5_DROME tr|Q8SXR4|Q8SXR4_DROME
OG0000074: AQULA_000851-PA AQULA_000858-PA AQULA_000861-PA ILUMI_00878-PA ILUMI_00879-PA ILUMI_03437-PA ILUMI_05478-PA ILUMI_05479-PA ILUMI_07818-PA ILUMI_08021-PA ILUMI_08173-PA ILUMI_08177-PA ILUMI_10148-PA ILUMI_10583-PA ILUMI_10855-PA ILUMI_10857-PA ILUMI_14315-PA ILUMI_15291-PA ILUMI_19407-PA ILUMI_20169-PA ILUMI_22350-PA ILUMI_22474-PA ILUMI_22751-PA ILUMI_23847-PA ILUMI_24170-PA ILUMI_24171-PA ILUMI_24172-PA ILUMI_24174-PA ILUMI_24175-PA ILUMI_24179-PA PPYR_06337-PA PPYR_06339-PA PPYR_06342-PA PPYR_06346-PA sp|A0A126GUP6|MP1_DROME sp|P13582|EAST_DROME tr|D6WUF6|D6WUF6_TRICA tr|D6WUF7|D6WUF7_TRICA tr|D6WUF9|D6WUF9_TRICA tr|D6WUG0|D6WUG0_TRICA tr|Q8ING0|Q8ING0_DROME tr|Q9VA88|Q9VA88_DROME
OG0000075: AQULA_001851-PA AQULA_003974-PA AQULA_004378-PA AQULA_004435-PA AQULA_005191-PA AQULA_007180-PA AQULA_007344-PA ILUMI_04856-PA ILUMI_05881-PA ILUMI_07365-PA ILUMI_08774-PA ILUMI_09477-PA ILUMI_12096-PA ILUMI_15982-PA ILUMI_18460-PA ILUMI_21161-PA ILUMI_26592-PA PPYR_00022-PA PPYR_00043-PA PPYR_00730-PA PPYR_01042-PA PPYR_01397-PA PPYR_01405-PA PPYR_01430-PA PPYR_01442-PA PPYR_01563-PA PPYR_02419-PA PPYR_02576-PA PPYR_02618-PA PPYR_04888-PA PPYR_05169-PA PPYR_07554-PA PPYR_07684-PA PPYR_07759-PA PPYR_09331-PA PPYR_09876-PA PPYR_12165-PA PPYR_14046-PA PPYR_15614-PA tr|D6WG00|D6WG00_TRICA tr|Q7K4R2|Q7K4R2_DROME tr|Q9W1E7|Q9W1E7_DROME
OG0000076: AQULA_001686-PA AQULA_003891-PA AQULA_003895-PA AQULA_003902-PA AQULA_003905-PA AQULA_012886-PA AQULA_012887-PA AQULA_013094-PA ILUMI_01820-PA ILUMI_03026-PA ILUMI_03030-PA ILUMI_03503-PA ILUMI_03504-PA ILUMI_07698-PA ILUMI_08827-PA ILUMI_09049-PA ILUMI_12001-PA ILUMI_12034-PA ILUMI_12035-PA ILUMI_18385-PA ILUMI_18851-PA ILUMI_18907-PA ILUMI_19907-PA ILUMI_19908-PA ILUMI_19909-PA ILUMI_20273-PA ILUMI_24860-PA PPYR_01141-PA PPYR_02000-PA PPYR_02742-PA PPYR_04126-PA PPYR_04127-PA PPYR_07902-PA tr|A0A139WEI4|A0A139WEI4_TRICA tr|D2A421|D2A421_TRICA tr|D6WPV0|D6WPV0_TRICA tr|D6WPV1|D6WPV1_TRICA tr|D6WPV3|D6WPV3_TRICA tr|D6X2X9|D6X2X9_TRICA tr|D6X3T6|D6X3T6_TRICA tr|Q9VV98|Q9VV98_DROME
OG0000077: AQULA_001899-PA AQULA_005118-PA AQULA_005122-PA AQULA_006071-PA AQULA_006646-PA ILUMI_01926-PA ILUMI_01983-PA ILUMI_01984-PA ILUMI_01985-PA ILUMI_01986-PA ILUMI_01987-PA ILUMI_01988-PA ILUMI_01989-PA ILUMI_06060-PA ILUMI_08883-PA ILUMI_08884-PA ILUMI_09830-PA ILUMI_10893-PA ILUMI_12146-PA ILUMI_13618-PA ILUMI_19685-PA PPYR_02850-PA PPYR_05268-PA PPYR_06081-PA PPYR_06191-PA PPYR_06203-PA PPYR_06204-PA PPYR_06205-PA PPYR_06207-PA PPYR_06209-PA PPYR_09680-PA PPYR_09862-PA PPYR_09863-PA PPYR_10170-PA PPYR_12877-PA PPYR_13299-PA tr|A0A139W8K4|A0A139W8K4_TRICA tr|A0A139WAC0|A0A139WAC0_TRICA tr|A0A139WDG7|A0A139WDG7_TRICA tr|D6X4B2|D6X4B2_TRICA tr|D7ELD3|D7ELD3_TRICA
OG0000078: AQULA_002808-PA AQULA_004739-PA AQULA_005350-PA AQULA_011707-PA AQULA_012908-PA AQULA_012911-PA AQULA_012912-PA AQULA_012914-PA AQULA_012915-PA AQULA_012916-PA ILUMI_07376-PA ILUMI_07459-PA ILUMI_07460-PA ILUMI_07462-PA ILUMI_13585-PA ILUMI_16954-PA ILUMI_18289-PA PPYR_01381-PA PPYR_01504-PA PPYR_01505-PA PPYR_01506-PA PPYR_01507-PA PPYR_06606-PA PPYR_06607-PA PPYR_06608-PA PPYR_12349-PA PPYR_15294-PA tr|A0A139WDB1|A0A139WDB1_TRICA tr|A0A139WFF6|A0A139WFF6_TRICA tr|A0A139WFP4|A0A139WFP4_TRICA tr|D2A577|D2A577_TRICA tr|D2A578|D2A578_TRICA tr|D6WU38|D6WU38_TRICA tr|D6WU39|D6WU39_TRICA tr|D6WU40|D6WU40_TRICA tr|D6WU41|D6WU41_TRICA tr|D6WU42|D6WU42_TRICA tr|D6WU45|D6WU45_TRICA tr|D6WU46|D6WU46_TRICA tr|D6WXZ0|D6WXZ0_TRICA tr|Q8IMY6|Q8IMY6_DROME
OG0000079: AQULA_000346-PA AQULA_000845-PA AQULA_001557-PA AQULA_001687-PA AQULA_002252-PA AQULA_005347-PA AQULA_006745-PA AQULA_007139-PA AQULA_008862-PA AQULA_010602-PA AQULA_012593-PA ILUMI_01938-PA ILUMI_02067-PA ILUMI_03488-PA ILUMI_04999-PA ILUMI_08043-PA ILUMI_08897-PA ILUMI_09116-PA ILUMI_09165-PA ILUMI_09813-PA ILUMI_09959-PA ILUMI_10209-PA ILUMI_11584-PA ILUMI_14464-PA ILUMI_14997-PA ILUMI_16601-PA ILUMI_16707-PA ILUMI_17560-PA ILUMI_17943-PA ILUMI_18750-PA ILUMI_18756-PA ILUMI_19096-PA ILUMI_19831-PA ILUMI_20215-PA ILUMI_23655-PA PPYR_00266-PA PPYR_01392-PA PPYR_04741-PA PPYR_15098-PA tr|D7GYI0|D7GYI0_TRICA
OG0000080: AQULA_000900-PA AQULA_000905-PA AQULA_009007-PA AQULA_009013-PA ILUMI_00344-PA ILUMI_00345-PA ILUMI_00499-PA ILUMI_00500-PA ILUMI_04945-PA ILUMI_05974-PA ILUMI_15338-PA ILUMI_17947-PA ILUMI_18322-PA ILUMI_18896-PA ILUMI_19971-PA ILUMI_20077-PA ILUMI_20202-PA ILUMI_21539-PA ILUMI_24363-PA ILUMI_25933-PA ILUMI_26583-PA ILUMI_26585-PA ILUMI_27057-PA ILUMI_27058-PA ILUMI_27059-PA ILUMI_27060-PA ILUMI_27062-PA PPYR_05477-PA PPYR_12613-PA PPYR_13659-PA PPYR_13985-PA PPYR_14014-PA PPYR_14156-PA PPYR_14158-PA PPYR_14159-PA PPYR_14160-PA PPYR_14161-PA PPYR_14364-PA PPYR_14365-PA tr|A0A139WDB6|A0A139WDB6_TRICA
OG0000081: AQULA_001035-PA AQULA_001041-PA AQULA_004323-PA AQULA_004325-PA AQULA_004327-PA AQULA_004328-PA AQULA_004329-PA AQULA_004331-PA AQULA_008233-PA AQULA_011303-PA AQULA_012723-PA ILUMI_06111-PA ILUMI_08320-PA ILUMI_08321-PA ILUMI_08429-PA ILUMI_09489-PA ILUMI_10771-PA ILUMI_10772-PA ILUMI_11034-PA ILUMI_12299-PA ILUMI_20107-PA ILUMI_22456-PA ILUMI_22457-PA ILUMI_22459-PA ILUMI_22460-PA ILUMI_22461-PA ILUMI_22462-PA ILUMI_22463-PA ILUMI_22464-PA PPYR_01635-PA PPYR_01636-PA PPYR_07879-PA PPYR_07880-PA PPYR_07883-PA PPYR_07884-PA PPYR_07885-PA PPYR_07886-PA PPYR_07887-PA PPYR_07888-PA tr|Q9VU78|Q9VU78_DROME
OG0000082: AQULA_000460-PA AQULA_001838-PA AQULA_003128-PA AQULA_003646-PA ILUMI_00011-PA ILUMI_01772-PA ILUMI_01935-PA ILUMI_02107-PA ILUMI_04473-PA ILUMI_08890-PA ILUMI_10279-PA ILUMI_10685-PA ILUMI_11293-PA ILUMI_12394-PA ILUMI_12693-PA ILUMI_13732-PA ILUMI_13933-PA ILUMI_14087-PA ILUMI_14680-PA ILUMI_15086-PA ILUMI_15218-PA ILUMI_15544-PA ILUMI_15671-PA ILUMI_15976-PA ILUMI_16066-PA ILUMI_16394-PA ILUMI_16679-PA ILUMI_16802-PA ILUMI_16855-PA ILUMI_18595-PA ILUMI_18761-PA ILUMI_19306-PA ILUMI_19627-PA ILUMI_21001-PA ILUMI_22933-PA ILUMI_25381-PA PPYR_08079-PA PPYR_11370-PA PPYR_13184-PA
OG0000083: AQULA_001639-PA AQULA_001788-PA ILUMI_00641-PA ILUMI_02427-PA ILUMI_03453-PA ILUMI_05641-PA ILUMI_07603-PA ILUMI_07928-PA ILUMI_08197-PA ILUMI_09055-PA ILUMI_09134-PA ILUMI_10605-PA ILUMI_16174-PA ILUMI_19453-PA ILUMI_19829-PA ILUMI_20717-PA ILUMI_24034-PA ILUMI_25160-PA ILUMI_25975-PA ILUMI_26944-PA PPYR_01191-PA PPYR_04138-PA PPYR_04143-PA PPYR_05167-PA PPYR_05995-PA PPYR_06605-PA PPYR_11191-PA PPYR_11955-PA PPYR_12156-PA PPYR_13334-PA PPYR_13692-PA PPYR_15596-PA tr|D6W876|D6W876_TRICA tr|D6WBY7|D6WBY7_TRICA tr|D6WCJ2|D6WCJ2_TRICA tr|D6WDW6|D6WDW6_TRICA tr|D6WYA4|D6WYA4_TRICA tr|D6WYN0|D6WYN0_TRICA tr|D7GY73|D7GY73_TRICA
OG0000084: AQULA_002092-PA AQULA_002816-PA AQULA_002819-PA AQULA_003746-PA AQULA_004277-PA AQULA_005505-PA AQULA_005511-PA AQULA_005629-PA AQULA_005637-PA AQULA_005993-PA AQULA_011091-PA ILUMI_01008-PA ILUMI_04737-PA ILUMI_06827-PA ILUMI_09832-PA ILUMI_11325-PA ILUMI_23535-PA ILUMI_23536-PA ILUMI_23537-PA ILUMI_23538-PA ILUMI_25487-PA ILUMI_26405-PA PPYR_00158-PA PPYR_03858-PA PPYR_06084-PA PPYR_06234-PA PPYR_10181-PA PPYR_15229-PA PPYR_15549-PA PPYR_15550-PA sp|P06603|TBA1_DROME sp|P06604|TBA2_DROME sp|P06605|TBA3_DROME sp|P06606|TBA4_DROME tr|D6WBF0|D6WBF0_TRICA tr|D6WBL0|D6WBL0_TRICA tr|D6WBN7|D6WBN7_TRICA tr|D6X4W2|D6X4W2_TRICA tr|Q9VED6|Q9VED6_DROME
OG0000085: AQULA_001010-PA AQULA_001012-PA AQULA_001016-PA AQULA_001019-PA AQULA_001024-PA AQULA_001029-PA AQULA_001032-PA AQULA_001034-PA AQULA_001140-PA AQULA_001141-PA AQULA_009454-PA ILUMI_00459-PA ILUMI_00461-PA ILUMI_07105-PA ILUMI_07106-PA ILUMI_08077-PA ILUMI_09676-PA ILUMI_09677-PA ILUMI_09678-PA ILUMI_09679-PA PPYR_09935-PA PPYR_09936-PA PPYR_09988-PA PPYR_09999-PA PPYR_10000-PA PPYR_10001-PA PPYR_10020-PA PPYR_10459-PA PPYR_11242-PA PPYR_11243-PA PPYR_11250-PA PPYR_11362-PA PPYR_13598-PA tr|A1Z8Q0|A1Z8Q0_DROME tr|D6WHJ7|D6WHJ7_TRICA tr|Q8IR09|Q8IR09_DROME tr|Q8IR10|Q8IR10_DROME tr|Q9VB86|Q9VB86_DROME
OG0000086: AQULA_009886-PA AQULA_009887-PA AQULA_009888-PA AQULA_009889-PA AQULA_009901-PA ILUMI_00696-PA ILUMI_00697-PA ILUMI_00700-PA ILUMI_02646-PA ILUMI_02648-PA ILUMI_02650-PA ILUMI_02792-PA ILUMI_02796-PA ILUMI_10501-PA ILUMI_10859-PA ILUMI_13427-PA ILUMI_13430-PA ILUMI_13669-PA ILUMI_15341-PA ILUMI_15652-PA ILUMI_16515-PA ILUMI_17869-PA ILUMI_17958-PA ILUMI_18370-PA ILUMI_18958-PA ILUMI_19339-PA ILUMI_19383-PA ILUMI_19723-PA ILUMI_19980-PA ILUMI_20344-PA ILUMI_21536-PA ILUMI_21716-PA ILUMI_21719-PA ILUMI_21723-PA PPYR_10537-PA PPYR_10540-PA tr|D6WFD1|D6WFD1_TRICA tr|D6WFD3|D6WFD3_TRICA
OG0000087: AQULA_012733-PA AQULA_012739-PA AQULA_012741-PA ILUMI_01113-PA ILUMI_01114-PA ILUMI_01115-PA ILUMI_01116-PA ILUMI_01117-PA ILUMI_03093-PA ILUMI_04830-PA ILUMI_06862-PA ILUMI_06863-PA ILUMI_08219-PA ILUMI_08895-PA ILUMI_09110-PA ILUMI_12053-PA ILUMI_20135-PA ILUMI_20348-PA ILUMI_22910-PA PPYR_03875-PA PPYR_03876-PA PPYR_03877-PA PPYR_03878-PA PPYR_03881-PA PPYR_03882-PA PPYR_03921-PA sp|P05049|SNAK_DROME tr|A0A139W9L3|A0A139W9L3_TRICA tr|D6WC29|D6WC29_TRICA tr|D6WCU1|D6WCU1_TRICA tr|D6WLM9|D6WLM9_TRICA tr|D7EIP3|D7EIP3_TRICA tr|Q4V3U8|Q4V3U8_DROME tr|Q7K3Y1|Q7K3Y1_DROME tr|Q9VAQ2|Q9VAQ2_DROME tr|Q9VAQ3|Q9VAQ3_DROME tr|Q9VAQ4|Q9VAQ4_DROME tr|Q9W1X6|Q9W1X6_DROME
OG0000088: AQULA_000195-PA AQULA_005923-PA AQULA_008830-PA AQULA_008836-PA AQULA_008840-PA AQULA_009442-PA AQULA_013603-PA ILUMI_04970-PA ILUMI_04971-PA ILUMI_04972-PA ILUMI_04973-PA ILUMI_04974-PA ILUMI_12239-PA ILUMI_12240-PA ILUMI_12241-PA ILUMI_12242-PA ILUMI_12243-PA ILUMI_12244-PA ILUMI_13374-PA ILUMI_13375-PA ILUMI_14185-PA ILUMI_15462-PA ILUMI_19477-PA ILUMI_19741-PA ILUMI_22815-PA PPYR_02024-PA PPYR_03582-PA PPYR_04226-PA PPYR_12628-PA PPYR_13949-PA PPYR_14088-PA PPYR_14187-PA PPYR_14214-PA PPYR_14877-PA tr|D6WEY3|D6WEY3_TRICA tr|D6WF39|D6WF39_TRICA tr|D6WK17|D6WK17_TRICA
OG0000089: AQULA_001050-PA AQULA_001459-PA AQULA_002053-PA AQULA_003803-PA AQULA_003931-PA AQULA_007787-PA ILUMI_00404-PA ILUMI_00468-PA ILUMI_01683-PA ILUMI_02435-PA ILUMI_03040-PA ILUMI_03198-PA ILUMI_04990-PA ILUMI_07658-PA ILUMI_09296-PA ILUMI_09639-PA ILUMI_13075-PA ILUMI_13216-PA ILUMI_14456-PA ILUMI_14822-PA ILUMI_14993-PA ILUMI_15182-PA ILUMI_15261-PA ILUMI_15357-PA ILUMI_15622-PA ILUMI_15915-PA ILUMI_15962-PA ILUMI_16031-PA ILUMI_16140-PA ILUMI_16979-PA ILUMI_17056-PA ILUMI_17294-PA ILUMI_17895-PA ILUMI_22899-PA ILUMI_23919-PA ILUMI_27354-PA tr|D7EJ43|D7EJ43_TRICA
OG0000090: AQULA_001594-PA AQULA_001596-PA AQULA_001597-PA AQULA_001600-PA AQULA_001613-PA ILUMI_01461-PA ILUMI_01463-PA ILUMI_01464-PA ILUMI_01465-PA ILUMI_01466-PA ILUMI_02059-PA ILUMI_10455-PA ILUMI_13586-PA ILUMI_13587-PA ILUMI_13588-PA ILUMI_15483-PA ILUMI_20172-PA ILUMI_20288-PA ILUMI_21228-PA ILUMI_25328-PA ILUMI_25331-PA ILUMI_25333-PA ILUMI_25334-PA ILUMI_25335-PA ILUMI_25336-PA ILUMI_26786-PA ILUMI_26787-PA PPYR_02894-PA PPYR_02895-PA PPYR_02897-PA PPYR_02898-PA PPYR_02899-PA PPYR_02900-PA PPYR_09466-PA tr|D6WU23|D6WU23_TRICA tr|D6WU24|D6WU24_TRICA tr|D6WU25|D6WU25_TRICA
OG0000091: AQULA_004338-PA AQULA_005833-PA ILUMI_02924-PA ILUMI_03031-PA ILUMI_04209-PA ILUMI_07499-PA ILUMI_08127-PA ILUMI_09471-PA ILUMI_11133-PA ILUMI_11775-PA ILUMI_12691-PA ILUMI_14164-PA ILUMI_14329-PA ILUMI_14924-PA ILUMI_15228-PA ILUMI_15975-PA ILUMI_16736-PA ILUMI_17070-PA ILUMI_17342-PA ILUMI_17967-PA ILUMI_19201-PA ILUMI_19232-PA ILUMI_19374-PA ILUMI_19375-PA ILUMI_20203-PA ILUMI_21249-PA ILUMI_21795-PA ILUMI_23941-PA ILUMI_26197-PA ILUMI_26198-PA ILUMI_27276-PA PPYR_00014-PA PPYR_03988-PA PPYR_06005-PA PPYR_12890-PA tr|D7EK44|D7EK44_TRICA tr|D7GXQ2|D7GXQ2_TRICA
OG0000092: AQULA_007270-PA AQULA_007459-PA AQULA_009862-PA AQULA_012566-PA AQULA_013176-PA ILUMI_02186-PA ILUMI_04095-PA ILUMI_04353-PA ILUMI_07312-PA ILUMI_11375-PA ILUMI_12198-PA ILUMI_14639-PA ILUMI_14663-PA ILUMI_14694-PA ILUMI_15172-PA ILUMI_15173-PA ILUMI_15279-PA ILUMI_16292-PA ILUMI_17177-PA ILUMI_17282-PA ILUMI_18648-PA ILUMI_18763-PA ILUMI_19100-PA ILUMI_19693-PA ILUMI_19904-PA ILUMI_21056-PA ILUMI_21841-PA ILUMI_26222-PA tr|A0A139W8U5|A0A139W8U5_TRICA tr|A0A139WCA7|A0A139WCA7_TRICA tr|D6WAY8|D6WAY8_TRICA tr|D6X1L5|D6X1L5_TRICA tr|D6X1L8|D6X1L8_TRICA tr|D6X3N3|D6X3N3_TRICA tr|D7EJM8|D7EJM8_TRICA tr|D7EL45|D7EL45_TRICA tr|D7ELR3|D7ELR3_TRICA
OG0000093: AQULA_000056-PA AQULA_000178-PA AQULA_002553-PA AQULA_002993-PA AQULA_003319-PA AQULA_007644-PA AQULA_011139-PA AQULA_013409-PA ILUMI_00442-PA ILUMI_00674-PA ILUMI_02447-PA ILUMI_04965-PA ILUMI_08350-PA ILUMI_10903-PA ILUMI_10904-PA ILUMI_11684-PA ILUMI_12231-PA ILUMI_13211-PA ILUMI_15814-PA ILUMI_15973-PA ILUMI_16421-PA ILUMI_20350-PA ILUMI_20617-PA ILUMI_22344-PA ILUMI_27538-PA PPYR_00634-PA PPYR_00778-PA PPYR_01496-PA PPYR_03471-PA PPYR_04061-PA PPYR_12356-PA PPYR_15067-PA tr|A0A139WEA3|A0A139WEA3_TRICA tr|D6WG98|D6WG98_TRICA tr|Q9VJ27|Q9VJ27_DROME tr|Q9W0N5|Q9W0N5_DROME
OG0000094: AQULA_000710-PA AQULA_001800-PA AQULA_001821-PA AQULA_002045-PA AQULA_002225-PA AQULA_003775-PA AQULA_003776-PA AQULA_004159-PA AQULA_005679-PA AQULA_006327-PA AQULA_008867-PA AQULA_011313-PA AQULA_011365-PA ILUMI_03458-PA ILUMI_04679-PA ILUMI_05944-PA ILUMI_13982-PA ILUMI_14658-PA ILUMI_15515-PA ILUMI_16666-PA ILUMI_16714-PA ILUMI_17858-PA ILUMI_20526-PA ILUMI_20528-PA ILUMI_25845-PA PPYR_05157-PA PPYR_07609-PA PPYR_09107-PA PPYR_11462-PA PPYR_13902-PA PPYR_14179-PA PPYR_15440-PA tr|D6WI41|D6WI41_TRICA tr|D7EJ71|D7EJ71_TRICA tr|D7GY46|D7GY46_TRICA tr|D7GYA4|D7GYA4_TRICA
OG0000095: AQULA_006651-PA AQULA_006691-PA ILUMI_00957-PA ILUMI_03409-PA ILUMI_09257-PA ILUMI_17002-PA ILUMI_22174-PA PPYR_01835-PA PPYR_15080-PA tr|A0A139W8G2|A0A139W8G2_TRICA tr|A0A139W8J2|A0A139W8J2_TRICA tr|A0A139W8J5|A0A139W8J5_TRICA tr|A0A139W8J6|A0A139W8J6_TRICA tr|A0A139W8M2|A0A139W8M2_TRICA tr|A0A139W8T3|A0A139W8T3_TRICA tr|A0A139W907|A0A139W907_TRICA tr|A0A139W939|A0A139W939_TRICA tr|A0A139W940|A0A139W940_TRICA tr|A0A139W942|A0A139W942_TRICA tr|A0A139W9A6|A0A139W9A6_TRICA tr|A0A139W9B3|A0A139W9B3_TRICA tr|A0A139W9I2|A0A139W9I2_TRICA tr|A0A139W9J0|A0A139W9J0_TRICA tr|A0A139WA31|A0A139WA31_TRICA tr|A0A139WAH4|A0A139WAH4_TRICA tr|A0A139WNC9|A0A139WNC9_TRICA tr|D6WC18|D6WC18_TRICA tr|D6WC19|D6WC19_TRICA tr|D7EKD8|D7EKD8_TRICA tr|D7EKF6|D7EKF6_TRICA tr|D7EL82|D7EL82_TRICA tr|D7EM05|D7EM05_TRICA tr|D7GXM9|D7GXM9_TRICA tr|D7GXX9|D7GXX9_TRICA tr|D7GY31|D7GY31_TRICA tr|D7GY87|D7GY87_TRICA
OG0000096: AQULA_007191-PA AQULA_007200-PA AQULA_007202-PA ILUMI_01797-PA ILUMI_01800-PA ILUMI_03011-PA ILUMI_03012-PA ILUMI_03013-PA ILUMI_04495-PA ILUMI_04628-PA ILUMI_06329-PA ILUMI_07164-PA ILUMI_08339-PA ILUMI_08865-PA ILUMI_11379-PA ILUMI_12085-PA ILUMI_12086-PA ILUMI_12087-PA ILUMI_12089-PA ILUMI_12091-PA ILUMI_13274-PA ILUMI_13275-PA ILUMI_15002-PA ILUMI_15830-PA ILUMI_16362-PA ILUMI_16500-PA ILUMI_17913-PA ILUMI_18031-PA ILUMI_18233-PA ILUMI_18734-PA ILUMI_21346-PA ILUMI_26904-PA PPYR_07040-PA PPYR_13361-PA PPYR_13362-PA tr|D6WPE9|D6WPE9_TRICA
OG0000097: AQULA_007870-PA AQULA_007878-PA AQULA_007889-PA ILUMI_00081-PA ILUMI_00083-PA ILUMI_03873-PA ILUMI_03874-PA ILUMI_05690-PA ILUMI_14631-PA ILUMI_15424-PA ILUMI_16415-PA ILUMI_18862-PA ILUMI_18948-PA ILUMI_19653-PA PPYR_08375-PA PPYR_08376-PA PPYR_08752-PA PPYR_08754-PA sp|C0HL64|LCP81_DROME sp|C0HL65|LCP82_DROME tr|D0IQA9|D0IQA9_DROME tr|D6WB16|D6WB16_TRICA tr|D6WMA8|D6WMA8_TRICA tr|D6WMB0|D6WMB0_TRICA tr|D6WMB1|D6WMB1_TRICA tr|D6WMB2|D6WMB2_TRICA tr|D6WMB3|D6WMB3_TRICA tr|P91939|P91939_DROME tr|P91940|P91940_DROME tr|P91941|P91941_DROME tr|P91942|P91942_DROME tr|P92181|P92181_DROME tr|P92194|P92194_DROME tr|Q8I0P8|Q8I0P8_DROME tr|Q9I7Q5|Q9I7Q5_DROME tr|Q9I7Q6|Q9I7Q6_DROME
OG0000098: AQULA_012877-PA AQULA_013138-PA ILUMI_05753-PA ILUMI_06825-PA ILUMI_07974-PA ILUMI_07975-PA ILUMI_07977-PA ILUMI_13320-PA ILUMI_14866-PA ILUMI_15292-PA ILUMI_16331-PA ILUMI_16558-PA ILUMI_17488-PA ILUMI_18019-PA ILUMI_18713-PA ILUMI_19843-PA ILUMI_19855-PA ILUMI_19867-PA ILUMI_20053-PA ILUMI_24772-PA ILUMI_24773-PA ILUMI_26131-PA ILUMI_26133-PA ILUMI_26615-PA ILUMI_27512-PA PPYR_02141-PA PPYR_02777-PA PPYR_03639-PA PPYR_03640-PA PPYR_03641-PA PPYR_08156-PA PPYR_08550-PA PPYR_08551-PA PPYR_11127-PA tr|D6WKI2|D6WKI2_TRICA tr|D6WKI3|D6WKI3_TRICA
OG0000099: AQULA_001376-PA AQULA_006737-PA AQULA_006961-PA AQULA_009658-PA AQULA_009664-PA AQULA_009669-PA AQULA_009932-PA AQULA_011022-PA AQULA_013238-PA AQULA_013630-PA AQULA_013633-PA ILUMI_00396-PA ILUMI_02015-PA ILUMI_08468-PA ILUMI_09387-PA ILUMI_09885-PA ILUMI_11154-PA ILUMI_14730-PA ILUMI_16049-PA ILUMI_21446-PA ILUMI_22188-PA ILUMI_23939-PA PPYR_14469-PA tr|A0A139W8U8|A0A139W8U8_TRICA tr|A8JNW5|A8JNW5_DROME tr|D2A4C7|D2A4C7_TRICA tr|D6WDE9|D6WDE9_TRICA tr|D6WYD3|D6WYD3_TRICA tr|D6X3L7|D6X3L7_TRICA tr|D7EJ67|D7EJ67_TRICA tr|D7EJX2|D7EJX2_TRICA tr|D7GY70|D7GY70_TRICA tr|Q86BG8|Q86BG8_DROME tr|Q961L8|Q961L8_DROME tr|Q9VP69|Q9VP69_DROME
OG0000100: AQULA_002293-PA AQULA_002296-PA AQULA_002300-PA AQULA_002301-PA AQULA_010548-PA AQULA_010549-PA ILUMI_02329-PA ILUMI_02330-PA ILUMI_09087-PA ILUMI_09088-PA ILUMI_09090-PA ILUMI_14746-PA ILUMI_15783-PA ILUMI_16467-PA ILUMI_18362-PA ILUMI_20081-PA ILUMI_20083-PA ILUMI_20277-PA ILUMI_22437-PA ILUMI_22438-PA ILUMI_22439-PA ILUMI_22440-PA ILUMI_22441-PA ILUMI_26210-PA PPYR_09942-PA PPYR_09944-PA PPYR_09945-PA PPYR_11017-PA PPYR_11108-PA tr|A8DYM6|A8DYM6_DROME tr|D6WFP6|D6WFP6_TRICA tr|Q8MME9|Q8MME9_DROME tr|Q9W217|Q9W217_DROME tr|Q9W218|Q9W218_DROME tr|Q9W221|Q9W221_DROME
OG0000101: AQULA_002691-PA AQULA_003009-PA ILUMI_02827-PA ILUMI_04478-PA ILUMI_04748-PA ILUMI_08291-PA ILUMI_09048-PA ILUMI_09195-PA ILUMI_10412-PA ILUMI_10613-PA ILUMI_11755-PA ILUMI_12292-PA ILUMI_14033-PA ILUMI_14143-PA ILUMI_14375-PA ILUMI_14963-PA ILUMI_15099-PA ILUMI_15524-PA ILUMI_15525-PA ILUMI_15558-PA ILUMI_16172-PA ILUMI_16941-PA ILUMI_17207-PA ILUMI_17734-PA ILUMI_19347-PA ILUMI_19625-PA ILUMI_19680-PA ILUMI_19697-PA ILUMI_21757-PA ILUMI_22984-PA ILUMI_24465-PA ILUMI_26272-PA ILUMI_26468-PA PPYR_02643-PA PPYR_11290-PA
OG0000102: AQULA_005411-PA AQULA_005412-PA AQULA_005415-PA AQULA_005419-PA AQULA_012054-PA AQULA_012056-PA AQULA_012073-PA ILUMI_01567-PA ILUMI_01569-PA ILUMI_03303-PA ILUMI_04463-PA ILUMI_04464-PA ILUMI_04465-PA ILUMI_04466-PA ILUMI_05338-PA ILUMI_06960-PA ILUMI_07639-PA ILUMI_07707-PA ILUMI_08263-PA ILUMI_10736-PA ILUMI_13300-PA ILUMI_14129-PA ILUMI_14238-PA ILUMI_16139-PA ILUMI_17068-PA ILUMI_24122-PA PPYR_06878-PA PPYR_07343-PA PPYR_07344-PA PPYR_07345-PA PPYR_07346-PA PPYR_07347-PA PPYR_07348-PA PPYR_11097-PA tr|D2A0H0|D2A0H0_TRICA
OG0000103: AQULA_014044-PA ILUMI_00586-PA ILUMI_04186-PA ILUMI_06501-PA ILUMI_10316-PA ILUMI_14729-PA ILUMI_17569-PA ILUMI_18575-PA ILUMI_22881-PA tr|A0A139W8F5|A0A139W8F5_TRICA tr|A0A139W8I8|A0A139W8I8_TRICA tr|A0A139W8K6|A0A139W8K6_TRICA tr|A0A139W8U9|A0A139W8U9_TRICA tr|A0A139W914|A0A139W914_TRICA tr|A0A139W927|A0A139W927_TRICA tr|A0A139W9H5|A0A139W9H5_TRICA tr|A0A139W9Q3|A0A139W9Q3_TRICA tr|A0A139W9S8|A0A139W9S8_TRICA tr|A0A139W9T2|A0A139W9T2_TRICA tr|A0A139WA44|A0A139WA44_TRICA tr|A0A139WA45|A0A139WA45_TRICA tr|D6X1N3|D6X1N3_TRICA tr|D7EKD2|D7EKD2_TRICA tr|D7EKI4|D7EKI4_TRICA tr|D7EKI5|D7EKI5_TRICA tr|D7EKN3|D7EKN3_TRICA tr|D7EKN7|D7EKN7_TRICA tr|D7EKS1|D7EKS1_TRICA tr|D7EKS2|D7EKS2_TRICA tr|D7EKS4|D7EKS4_TRICA tr|D7EKS5|D7EKS5_TRICA tr|D7EKS6|D7EKS6_TRICA tr|D7ELI3|D7ELI3_TRICA tr|D7GY68|D7GY68_TRICA tr|D7GYK1|D7GYK1_TRICA
OG0000104: AQULA_000361-PA AQULA_001698-PA AQULA_001927-PA AQULA_001929-PA AQULA_001936-PA AQULA_006081-PA AQULA_006082-PA AQULA_010584-PA AQULA_011372-PA ILUMI_00621-PA ILUMI_00623-PA ILUMI_02311-PA ILUMI_05608-PA ILUMI_07586-PA ILUMI_17458-PA ILUMI_18835-PA ILUMI_24256-PA ILUMI_24258-PA ILUMI_24261-PA PPYR_00582-PA PPYR_00584-PA PPYR_00806-PA PPYR_06380-PA PPYR_06381-PA PPYR_06382-PA PPYR_09954-PA PPYR_10890-PA PPYR_10891-PA PPYR_10892-PA PPYR_11325-PA PPYR_11336-PA PPYR_15534-PA tr|A0A139WE60|A0A139WE60_TRICA tr|E1JHN2|E1JHN2_DROME
OG0000105: AQULA_001515-PA AQULA_003953-PA AQULA_010316-PA ILUMI_00548-PA ILUMI_05867-PA ILUMI_09199-PA ILUMI_11723-PA ILUMI_11724-PA ILUMI_14644-PA ILUMI_14724-PA ILUMI_15190-PA ILUMI_15243-PA ILUMI_15927-PA ILUMI_16951-PA ILUMI_16956-PA ILUMI_16957-PA ILUMI_17263-PA ILUMI_17777-PA ILUMI_18467-PA ILUMI_19250-PA ILUMI_19703-PA ILUMI_22843-PA ILUMI_22844-PA ILUMI_25060-PA ILUMI_27159-PA PPYR_00078-PA PPYR_00195-PA PPYR_02372-PA PPYR_09762-PA PPYR_15479-PA tr|D6WY72|D6WY72_TRICA tr|D6X3N7|D6X3N7_TRICA tr|D7EIN3|D7EIN3_TRICA tr|D7ELW0|D7ELW0_TRICA
OG0000106: AQULA_001938-PA AQULA_004242-PA AQULA_008167-PA AQULA_008174-PA AQULA_010954-PA ILUMI_02862-PA ILUMI_03971-PA ILUMI_04444-PA ILUMI_04789-PA ILUMI_06319-PA ILUMI_07452-PA ILUMI_08178-PA ILUMI_08581-PA ILUMI_08590-PA ILUMI_09993-PA ILUMI_10062-PA ILUMI_10856-PA ILUMI_13346-PA ILUMI_14971-PA ILUMI_15104-PA ILUMI_15322-PA ILUMI_15352-PA ILUMI_15824-PA ILUMI_16451-PA ILUMI_17176-PA ILUMI_17292-PA ILUMI_22768-PA ILUMI_23735-PA ILUMI_25507-PA ILUMI_25937-PA ILUMI_26334-PA ILUMI_26335-PA PPYR_08854-PA PPYR_12509-PA
OG0000107: AQULA_002308-PA AQULA_004010-PA AQULA_005522-PA AQULA_007732-PA AQULA_007757-PA AQULA_007769-PA AQULA_007776-PA AQULA_012431-PA ILUMI_05493-PA ILUMI_07295-PA ILUMI_09218-PA ILUMI_10601-PA ILUMI_11265-PA ILUMI_11266-PA ILUMI_12655-PA ILUMI_17473-PA ILUMI_18157-PA ILUMI_23052-PA ILUMI_23479-PA ILUMI_23662-PA ILUMI_25183-PA PPYR_03492-PA PPYR_09190-PA PPYR_14043-PA PPYR_14063-PA PPYR_14219-PA tr|A0A139WK31|A0A139WK31_TRICA tr|A0A139WKF0|A0A139WKF0_TRICA tr|A0A139WLL7|A0A139WLL7_TRICA tr|D2A101|D2A101_TRICA tr|D2A4T6|D2A4T6_TRICA tr|D6WD99|D6WD99_TRICA tr|D6WI09|D6WI09_TRICA tr|Q9VR05|Q9VR05_DROME
OG0000108: AQULA_003703-PA AQULA_003957-PA AQULA_004816-PA AQULA_006853-PA AQULA_009128-PA AQULA_012275-PA ILUMI_00019-PA ILUMI_02335-PA ILUMI_03559-PA ILUMI_10707-PA ILUMI_14294-PA ILUMI_25509-PA ILUMI_25577-PA PPYR_04726-PA PPYR_07103-PA PPYR_10706-PA PPYR_13787-PA PPYR_14946-PA sp|O97125|HSP68_DROME sp|P02825|HSP71_DROME sp|P11146|HSP7B_DROME sp|P11147|HSP7D_DROME sp|P29843|HSP7A_DROME sp|P82910|HSP70_DROME sp|Q8INI8|HSP72_DROME sp|Q9BIR7|HSP75_DROME sp|Q9BIS2|HSP73_DROME sp|Q9VG58|HSP74_DROME tr|A0A139WAS5|A0A139WAS5_TRICA tr|A0A139WDJ1|A0A139WDJ1_TRICA tr|A0A139WLA3|A0A139WLA3_TRICA tr|D6WCB2|D6WCB2_TRICA tr|D6WT72|D6WT72_TRICA tr|D6WU59|D6WU59_TRICA
OG0000109: AQULA_007536-PA AQULA_007974-PA AQULA_009117-PA AQULA_011743-PA ILUMI_00540-PA ILUMI_08013-PA ILUMI_09681-PA ILUMI_11503-PA ILUMI_11505-PA ILUMI_11871-PA ILUMI_15651-PA ILUMI_17148-PA ILUMI_17740-PA ILUMI_18528-PA ILUMI_18629-PA PPYR_02757-PA PPYR_03087-PA PPYR_03130-PA PPYR_03131-PA PPYR_03555-PA PPYR_06441-PA PPYR_08114-PA PPYR_12242-PA tr|A0A139WFA1|A0A139WFA1_TRICA tr|A0A139WFJ7|A0A139WFJ7_TRICA tr|D6WRC0|D6WRC0_TRICA tr|D6WTF2|D6WTF2_TRICA tr|D6WTF4|D6WTF4_TRICA tr|D6WTF5|D6WTF5_TRICA tr|D6WTF6|D6WTF6_TRICA tr|Q7K4C2|Q7K4C2_DROME tr|Q9VSR8|Q9VSR8_DROME tr|Q9VVK1|Q9VVK1_DROME tr|Q9VVK2|Q9VVK2_DROME
OG0000110: ILUMI_00832-PA ILUMI_01220-PA ILUMI_02138-PA ILUMI_03438-PA ILUMI_04384-PA ILUMI_06616-PA ILUMI_07159-PA ILUMI_07252-PA ILUMI_08163-PA ILUMI_10710-PA ILUMI_12151-PA ILUMI_13388-PA ILUMI_14265-PA ILUMI_15526-PA ILUMI_15587-PA ILUMI_16050-PA ILUMI_16090-PA ILUMI_16333-PA ILUMI_19155-PA ILUMI_19325-PA ILUMI_19661-PA ILUMI_19662-PA ILUMI_19689-PA ILUMI_19837-PA ILUMI_20208-PA ILUMI_20218-PA ILUMI_21125-PA ILUMI_21418-PA ILUMI_23267-PA ILUMI_24598-PA ILUMI_25776-PA ILUMI_26706-PA PPYR_00009-PA PPYR_08132-PA
OG0000111: AQULA_001269-PA AQULA_006138-PA AQULA_011661-PA AQULA_012986-PA ILUMI_00380-PA ILUMI_00381-PA ILUMI_03812-PA ILUMI_05132-PA ILUMI_06065-PA ILUMI_08083-PA ILUMI_09220-PA ILUMI_09519-PA ILUMI_11351-PA ILUMI_13313-PA ILUMI_13652-PA ILUMI_14454-PA ILUMI_14611-PA ILUMI_15138-PA ILUMI_15306-PA ILUMI_17101-PA ILUMI_18018-PA ILUMI_18405-PA ILUMI_21844-PA ILUMI_23367-PA ILUMI_27477-PA PPYR_00194-PA PPYR_01372-PA PPYR_01373-PA PPYR_01410-PA PPYR_02305-PA PPYR_08301-PA PPYR_15215-PA PPYR_15446-PA
OG0000112: AQULA_002663-PA AQULA_002689-PA AQULA_008723-PA AQULA_008737-PA ILUMI_06050-PA ILUMI_06310-PA ILUMI_08277-PA ILUMI_08700-PA ILUMI_08701-PA ILUMI_08702-PA ILUMI_08704-PA ILUMI_09543-PA ILUMI_10905-PA ILUMI_17946-PA ILUMI_18123-PA ILUMI_18437-PA ILUMI_22941-PA PPYR_00599-PA PPYR_00600-PA PPYR_02010-PA PPYR_02011-PA PPYR_02749-PA PPYR_02804-PA PPYR_04157-PA PPYR_07641-PA PPYR_09913-PA PPYR_09916-PA PPYR_11286-PA PPYR_11287-PA PPYR_13414-PA PPYR_13590-PA tr|D2A2I0|D2A2I0_TRICA tr|D6WX06|D6WX06_TRICA
OG0000113: AQULA_007972-PA AQULA_008730-PA AQULA_008817-PA AQULA_009078-PA ILUMI_05356-PA ILUMI_05358-PA ILUMI_05359-PA ILUMI_05360-PA ILUMI_05361-PA ILUMI_05363-PA ILUMI_05364-PA ILUMI_05366-PA ILUMI_05367-PA ILUMI_05369-PA ILUMI_05370-PA ILUMI_19012-PA ILUMI_24720-PA PPYR_02785-PA PPYR_03049-PA PPYR_10131-PA PPYR_10134-PA PPYR_12851-PA PPYR_14548-PA PPYR_14549-PA PPYR_14551-PA PPYR_14552-PA PPYR_14553-PA PPYR_14554-PA tr|A0A139WGE7|A0A139WGE7_TRICA tr|D2A5D1|D2A5D1_TRICA tr|Q9VBV1|Q9VBV1_DROME tr|Q9VBV4|Q9VBV4_DROME tr|Q9VC67|Q9VC67_DROME
OG0000114: AQULA_012212-PA ILUMI_07611-PA ILUMI_13201-PA ILUMI_13870-PA ILUMI_14345-PA ILUMI_17985-PA ILUMI_22875-PA ILUMI_27132-PA PPYR_00066-PA PPYR_00067-PA PPYR_00292-PA PPYR_01219-PA PPYR_02414-PA PPYR_04525-PA PPYR_04823-PA PPYR_04890-PA PPYR_05041-PA PPYR_05179-PA PPYR_05180-PA PPYR_08194-PA PPYR_10460-PA PPYR_12160-PA PPYR_13601-PA PPYR_14927-PA PPYR_15103-PA PPYR_15323-PA PPYR_15476-PA PPYR_15551-PA PPYR_15633-PA tr|D2A336|D2A336_TRICA tr|D7EKQ4|D7EKQ4_TRICA tr|D7EM23|D7EM23_TRICA tr|D7GY12|D7GY12_TRICA
OG0000115: AQULA_000237-PA AQULA_000338-PA AQULA_003766-PA AQULA_005303-PA ILUMI_05786-PA ILUMI_07290-PA ILUMI_11977-PA ILUMI_12365-PA ILUMI_12768-PA ILUMI_14699-PA ILUMI_14816-PA ILUMI_14950-PA ILUMI_15080-PA ILUMI_15286-PA ILUMI_15578-PA ILUMI_15828-PA ILUMI_17779-PA ILUMI_18699-PA ILUMI_19077-PA ILUMI_19545-PA ILUMI_21715-PA ILUMI_24012-PA ILUMI_25956-PA ILUMI_26223-PA ILUMI_26287-PA PPYR_03457-PA PPYR_07298-PA PPYR_08155-PA PPYR_14861-PA PPYR_15082-PA tr|A0A139WE29|A0A139WE29_TRICA tr|D7GY44|D7GY44_TRICA
OG0000116: AQULA_000448-PA AQULA_004048-PA AQULA_004050-PA AQULA_004053-PA AQULA_004057-PA AQULA_004068-PA AQULA_004076-PA AQULA_004081-PA AQULA_004082-PA AQULA_004085-PA AQULA_004089-PA AQULA_004095-PA AQULA_004102-PA ILUMI_05662-PA ILUMI_20311-PA ILUMI_20312-PA ILUMI_20313-PA ILUMI_22203-PA ILUMI_25218-PA PPYR_14001-PA PPYR_14002-PA PPYR_14003-PA sp|P02515|HSP22_DROME sp|P02516|HSP23_DROME tr|D6WHH1|D6WHH1_TRICA tr|D6WV45|D6WV45_TRICA tr|D6WV46|D6WV46_TRICA tr|D6WXQ7|D6WXQ7_TRICA tr|D6WXQ8|D6WXQ8_TRICA tr|D6WXQ9|D6WXQ9_TRICA tr|D6WXR0|D6WXR0_TRICA tr|D6WXR1|D6WXR1_TRICA
OG0000117: AQULA_001304-PA AQULA_006660-PA ILUMI_02051-PA ILUMI_03666-PA ILUMI_04130-PA ILUMI_07720-PA ILUMI_08369-PA ILUMI_09424-PA ILUMI_12725-PA ILUMI_13411-PA ILUMI_14652-PA ILUMI_15188-PA ILUMI_15191-PA ILUMI_15758-PA ILUMI_16022-PA ILUMI_17168-PA ILUMI_18298-PA ILUMI_23692-PA ILUMI_23921-PA ILUMI_24119-PA ILUMI_24728-PA ILUMI_24765-PA ILUMI_24961-PA ILUMI_26205-PA ILUMI_27365-PA PPYR_00788-PA PPYR_01054-PA PPYR_07663-PA PPYR_11035-PA PPYR_12966-PA PPYR_15324-PA PPYR_15629-PA
OG0000118: AQULA_005843-PA AQULA_005847-PA AQULA_005851-PA AQULA_006099-PA AQULA_006105-PA AQULA_006957-PA AQULA_006964-PA AQULA_006966-PA AQULA_006969-PA ILUMI_06612-PA ILUMI_06613-PA ILUMI_06614-PA ILUMI_21141-PA ILUMI_21146-PA PPYR_00773-PA PPYR_05478-PA PPYR_08141-PA PPYR_14013-PA PPYR_14044-PA PPYR_14157-PA PPYR_14437-PA PPYR_14472-PA PPYR_14484-PA PPYR_14485-PA sp|O97148|MTH_DROME sp|P83118|MTH11_DROME sp|Q9V817|MTH4_DROME sp|Q9V818|MTH3_DROME sp|Q9VRN2|MTH2_DROME sp|Q9VS77|MTH6_DROME sp|Q9W0R5|MTH10_DROME tr|A0A139W969|A0A139W969_TRICA
OG0000119: AQULA_006588-PA AQULA_008235-PA AQULA_008814-PA AQULA_013323-PA ILUMI_06797-PA ILUMI_10196-PA ILUMI_13747-PA ILUMI_17951-PA ILUMI_25264-PA ILUMI_25265-PA ILUMI_26088-PA PPYR_03591-PA PPYR_03592-PA PPYR_05887-PA PPYR_05909-PA PPYR_06214-PA tr|A0A139WF91|A0A139WF91_TRICA tr|A0A139WFI7|A0A139WFI7_TRICA tr|A0A139WFN2|A0A139WFN2_TRICA tr|D6WTC0|D6WTC0_TRICA tr|D6WTC2|D6WTC2_TRICA tr|D6WTC5|D6WTC5_TRICA tr|D6WTD0|D6WTD0_TRICA tr|D6WTD2|D6WTD2_TRICA tr|Q0Z938|Q0Z938_TRICA tr|Q0Z940|Q0Z940_TRICA tr|Q0Z941|Q0Z941_TRICA tr|Q5FYY6|Q5FYY6_TRICA tr|Q5FYY7|Q5FYY7_TRICA tr|Q9W2M5|Q9W2M5_DROME tr|Q9W2M6|Q9W2M6_DROME tr|Q9W2M7|Q9W2M7_DROME
OG0000120: AQULA_000049-PA AQULA_001900-PA AQULA_002069-PA AQULA_002493-PA AQULA_003660-PA AQULA_005506-PA AQULA_005719-PA AQULA_010207-PA AQULA_011568-PA AQULA_011895-PA AQULA_012855-PA ILUMI_03456-PA ILUMI_10906-PA ILUMI_12006-PA ILUMI_16675-PA ILUMI_20390-PA ILUMI_23375-PA PPYR_00213-PA PPYR_00749-PA PPYR_01875-PA PPYR_02426-PA PPYR_04546-PA PPYR_08443-PA PPYR_09877-PA PPYR_11777-PA PPYR_11801-PA tr|A0A139W8Q6|A0A139W8Q6_TRICA tr|A0A139W8Q9|A0A139W8Q9_TRICA tr|A0A139WDV6|A0A139WDV6_TRICA tr|Q7JNE1|Q7JNE1_DROME tr|Q7JW01|Q7JW01_DROME
OG0000121: AQULA_000050-PA AQULA_002798-PA AQULA_006535-PA AQULA_007201-PA AQULA_009690-PA AQULA_010841-PA AQULA_012598-PA AQULA_013122-PA ILUMI_02487-PA ILUMI_03279-PA ILUMI_03704-PA ILUMI_04549-PA ILUMI_06758-PA ILUMI_10556-PA ILUMI_12114-PA ILUMI_13855-PA ILUMI_14136-PA ILUMI_14168-PA ILUMI_14197-PA ILUMI_15074-PA ILUMI_15639-PA ILUMI_18153-PA ILUMI_23604-PA ILUMI_26069-PA PPYR_15706-PA tr|D6WYA3|D6WYA3_TRICA tr|D6X3E4|D6X3E4_TRICA tr|D6X3F0|D6X3F0_TRICA tr|D7EKQ2|D7EKQ2_TRICA tr|D7EKU6|D7EKU6_TRICA tr|D7EKU7|D7EKU7_TRICA
OG0000122: AQULA_001149-PA AQULA_003519-PA AQULA_013631-PA AQULA_013635-PA ILUMI_03894-PA ILUMI_04342-PA ILUMI_04343-PA ILUMI_06376-PA ILUMI_06377-PA ILUMI_13631-PA ILUMI_13674-PA ILUMI_13675-PA ILUMI_13676-PA ILUMI_14320-PA ILUMI_14747-PA ILUMI_14803-PA ILUMI_15217-PA ILUMI_16682-PA ILUMI_16888-PA ILUMI_17301-PA ILUMI_18497-PA ILUMI_18680-PA ILUMI_19608-PA ILUMI_19778-PA PPYR_10530-PA PPYR_10531-PA PPYR_10532-PA PPYR_10760-PA PPYR_10763-PA PPYR_10764-PA tr|A0A139WD73|A0A139WD73_TRICA
OG0000123: AQULA_002227-PA AQULA_008770-PA AQULA_008771-PA AQULA_008774-PA AQULA_008776-PA AQULA_008777-PA AQULA_008778-PA AQULA_008780-PA AQULA_008781-PA AQULA_008782-PA AQULA_008783-PA AQULA_008785-PA AQULA_008787-PA AQULA_008788-PA AQULA_008789-PA AQULA_010039-PA AQULA_010040-PA AQULA_010044-PA AQULA_010046-PA ILUMI_27291-PA ILUMI_27292-PA PPYR_04149-PA PPYR_04383-PA PPYR_04384-PA PPYR_04385-PA PPYR_07206-PA tr|D2CG57|D2CG57_TRICA tr|D6W9K9|D6W9K9_TRICA tr|D7EL70|D7EL70_TRICA tr|Q9VNW8|Q9VNW8_DROME tr|Q9VNX2|Q9VNX2_DROME
OG0000124: AQULA_002255-PA AQULA_002257-PA AQULA_010255-PA AQULA_011839-PA AQULA_012962-PA AQULA_013140-PA AQULA_013141-PA AQULA_013143-PA ILUMI_02562-PA ILUMI_03845-PA ILUMI_04166-PA ILUMI_04170-PA ILUMI_05875-PA ILUMI_05941-PA ILUMI_05943-PA ILUMI_09785-PA ILUMI_12458-PA ILUMI_12459-PA ILUMI_18710-PA ILUMI_22556-PA ILUMI_26457-PA PPYR_08715-PA PPYR_08716-PA PPYR_08722-PA PPYR_08725-PA PPYR_08740-PA PPYR_08742-PA PPYR_08744-PA PPYR_14458-PA sp|A0A0B4K692|NEP2_DROME tr|A0A139WHP0|A0A139WHP0_TRICA
OG0000125: AQULA_003779-PA AQULA_004060-PA AQULA_008567-PA AQULA_008811-PA AQULA_011175-PA ILUMI_01524-PA ILUMI_01525-PA ILUMI_10922-PA ILUMI_12211-PA ILUMI_12649-PA ILUMI_13944-PA ILUMI_13945-PA ILUMI_25676-PA ILUMI_25677-PA PPYR_03117-PA PPYR_03195-PA PPYR_07799-PA PPYR_11581-PA PPYR_12083-PA PPYR_12084-PA PPYR_12308-PA PPYR_12374-PA PPYR_14688-PA tr|A0A139WBF2|A0A139WBF2_TRICA tr|D6X327|D6X327_TRICA tr|Q8T490|Q8T490_DROME tr|Q9I7K3|Q9I7K3_DROME tr|Q9VCQ8|Q9VCQ8_DROME tr|Q9VCQ9|Q9VCQ9_DROME tr|Q9VCR0|Q9VCR0_DROME tr|Q9VCR2|Q9VCR2_DROME
OG0000126: ILUMI_01575-PA ILUMI_01752-PA ILUMI_03595-PA ILUMI_06755-PA ILUMI_21509-PA ILUMI_23988-PA ILUMI_25332-PA PPYR_00147-PA PPYR_00474-PA PPYR_01849-PA PPYR_04743-PA PPYR_04863-PA PPYR_05480-PA PPYR_06575-PA PPYR_07622-PA PPYR_07766-PA PPYR_08398-PA PPYR_09039-PA PPYR_09671-PA PPYR_10961-PA PPYR_11312-PA PPYR_15028-PA PPYR_15564-PA PPYR_15642-PA PPYR_15643-PA PPYR_15723-PA tr|A0A139W8L7|A0A139W8L7_TRICA tr|A0A139W8L8|A0A139W8L8_TRICA tr|A0A139W8Y5|A0A139W8Y5_TRICA tr|A0A139W9M6|A0A139W9M6_TRICA tr|D7GY05|D7GY05_TRICA
OG0000127: AQULA_002051-PA AQULA_003396-PA AQULA_006577-PA AQULA_006582-PA AQULA_006583-PA AQULA_006584-PA AQULA_007080-PA AQULA_007815-PA AQULA_011300-PA ILUMI_10428-PA ILUMI_10429-PA ILUMI_11980-PA ILUMI_17650-PA ILUMI_18470-PA ILUMI_18471-PA ILUMI_19997-PA ILUMI_26373-PA PPYR_05965-PA PPYR_07876-PA PPYR_07877-PA PPYR_07878-PA PPYR_14131-PA PPYR_14132-PA PPYR_14136-PA tr|A0A139WKG4|A0A139WKG4_TRICA tr|D2A2X7|D2A2X7_TRICA tr|D6WF65|D6WF65_TRICA tr|D6WF68|D6WF68_TRICA tr|D6WVM4|D6WVM4_TRICA tr|D6WVM6|D6WVM6_TRICA
OG0000128: AQULA_002143-PA AQULA_002148-PA AQULA_008750-PA AQULA_011226-PA AQULA_013407-PA ILUMI_01714-PA ILUMI_11094-PA ILUMI_24279-PA ILUMI_24280-PA ILUMI_24283-PA ILUMI_24285-PA PPYR_02765-PA PPYR_02974-PA PPYR_03001-PA PPYR_03002-PA PPYR_03010-PA PPYR_03713-PA PPYR_03714-PA PPYR_10230-PA PPYR_15172-PA PPYR_15317-PA tr|D2A5E7|D2A5E7_TRICA tr|D6WUD1|D6WUD1_TRICA tr|D6WUG9|D6WUG9_TRICA tr|D6WUH3|D6WUH3_TRICA tr|Q9VES5|Q9VES5_DROME tr|Q9VES6|Q9VES6_DROME tr|Q9VG86|Q9VG86_DROME tr|Q9VG87|Q9VG87_DROME tr|Q9VLJ7|Q9VLJ7_DROME
OG0000129: AQULA_002723-PA AQULA_006374-PA AQULA_006609-PA AQULA_008089-PA AQULA_008352-PA AQULA_009532-PA AQULA_010112-PA ILUMI_02596-PA ILUMI_08300-PA ILUMI_08644-PA ILUMI_09883-PA ILUMI_14368-PA ILUMI_15779-PA ILUMI_16932-PA ILUMI_18059-PA ILUMI_19895-PA ILUMI_25947-PA PPYR_00227-PA PPYR_00709-PA PPYR_01377-PA PPYR_02089-PA PPYR_02228-PA PPYR_04671-PA PPYR_04994-PA PPYR_06576-PA PPYR_08154-PA PPYR_10859-PA PPYR_12849-PA tr|A0A139W9R1|A0A139W9R1_TRICA tr|D7ELM7|D7ELM7_TRICA
OG0000130: AQULA_002802-PA AQULA_002891-PA AQULA_002905-PA AQULA_002917-PA AQULA_003376-PA AQULA_003796-PA AQULA_003798-PA AQULA_005138-PA AQULA_005884-PA ILUMI_11438-PA ILUMI_11998-PA PPYR_00257-PA PPYR_00277-PA PPYR_00429-PA PPYR_01422-PA PPYR_01596-PA PPYR_04472-PA PPYR_06083-PA PPYR_06148-PA PPYR_06149-PA PPYR_06856-PA PPYR_06857-PA PPYR_07322-PA PPYR_08478-PA PPYR_08706-PA PPYR_11670-PA PPYR_12635-PA PPYR_13750-PA PPYR_15255-PA PPYR_15473-PA
OG0000131: AQULA_003143-PA ILUMI_00718-PA ILUMI_01586-PA ILUMI_01629-PA ILUMI_02846-PA ILUMI_08073-PA ILUMI_09308-PA ILUMI_09452-PA ILUMI_12256-PA ILUMI_12621-PA ILUMI_14089-PA ILUMI_14952-PA ILUMI_15162-PA ILUMI_15550-PA ILUMI_15721-PA ILUMI_15944-PA ILUMI_15993-PA ILUMI_16026-PA ILUMI_18440-PA ILUMI_20150-PA ILUMI_20999-PA ILUMI_23729-PA ILUMI_24581-PA ILUMI_25504-PA ILUMI_26770-PA ILUMI_26803-PA PPYR_00091-PA PPYR_00226-PA PPYR_05398-PA tr|A0A139WAG0|A0A139WAG0_TRICA
OG0000132: AQULA_003530-PA ILUMI_01701-PA ILUMI_07954-PA ILUMI_14727-PA ILUMI_16116-PA ILUMI_16258-PA ILUMI_16748-PA ILUMI_17479-PA ILUMI_17684-PA ILUMI_20333-PA ILUMI_20367-PA ILUMI_21385-PA PPYR_09536-PA tr|D6X1F6|D6X1F6_TRICA tr|D7EID8|D7EID8_TRICA tr|D7EJ54|D7EJ54_TRICA tr|D7EJ74|D7EJ74_TRICA tr|D7EJ94|D7EJ94_TRICA tr|D7EJM0|D7EJM0_TRICA tr|D7EL01|D7EL01_TRICA tr|D7ELJ5|D7ELJ5_TRICA tr|D7ELN2|D7ELN2_TRICA tr|D7ELR1|D7ELR1_TRICA tr|D7ELS0|D7ELS0_TRICA tr|D7ELT6|D7ELT6_TRICA tr|D7GXV4|D7GXV4_TRICA tr|D7GYA1|D7GYA1_TRICA tr|D7GYB5|D7GYB5_TRICA tr|D7GYL3|D7GYL3_TRICA tr|D7GYM7|D7GYM7_TRICA
OG0000133: AQULA_007813-PA AQULA_013236-PA AQULA_013237-PA AQULA_013241-PA AQULA_013243-PA AQULA_013244-PA ILUMI_01242-PA ILUMI_01243-PA ILUMI_02431-PA ILUMI_08648-PA ILUMI_14802-PA ILUMI_16828-PA ILUMI_17987-PA ILUMI_18458-PA ILUMI_20818-PA PPYR_04361-PA PPYR_07504-PA PPYR_07511-PA PPYR_07512-PA PPYR_07513-PA PPYR_07514-PA sp|P54192|OB19D_DROME sp|P54195|OB28A_DROME tr|D2A1G2|D2A1G2_TRICA tr|D2A1G3|D2A1G3_TRICA tr|D2A1G4|D2A1G4_TRICA tr|D2A1G5|D2A1G5_TRICA tr|D2A1G6|D2A1G6_TRICA tr|D2A1T1|D2A1T1_TRICA tr|D2A254|D2A254_TRICA
OG0000134: AQULA_013305-PA AQULA_013815-PA ILUMI_03814-PA ILUMI_03815-PA ILUMI_03817-PA ILUMI_03819-PA PPYR_03090-PA PPYR_03091-PA PPYR_03092-PA PPYR_03093-PA PPYR_03094-PA PPYR_03095-PA PPYR_03127-PA PPYR_03142-PA PPYR_03144-PA PPYR_03145-PA PPYR_03146-PA PPYR_03163-PA PPYR_03164-PA PPYR_03168-PA PPYR_03169-PA PPYR_03170-PA PPYR_03581-PA PPYR_03698-PA PPYR_15378-PA tr|A0A139WD97|A0A139WD97_TRICA tr|D2A504|D2A504_TRICA tr|D2A507|D2A507_TRICA tr|D6WEZ3|D6WEZ3_TRICA tr|Q9V9V4|Q9V9V4_DROME
OG0000135: AQULA_002144-PA AQULA_004729-PA ILUMI_00163-PA ILUMI_00164-PA ILUMI_01441-PA ILUMI_07780-PA ILUMI_09202-PA ILUMI_18867-PA ILUMI_19043-PA ILUMI_21097-PA ILUMI_21098-PA ILUMI_21099-PA ILUMI_21101-PA ILUMI_21103-PA ILUMI_26305-PA ILUMI_27175-PA PPYR_02909-PA PPYR_02910-PA PPYR_02911-PA PPYR_08117-PA PPYR_11472-PA tr|A0A139WA21|A0A139WA21_TRICA tr|A0A139WKB4|A0A139WKB4_TRICA tr|A0A139WKY0|A0A139WKY0_TRICA tr|D2A332|D2A332_TRICA tr|D2A4W1|D2A4W1_TRICA tr|D2A4W2|D2A4W2_TRICA tr|D2A4X1|D2A4X1_TRICA tr|D6X3W8|D6X3W8_TRICA
OG0000136: AQULA_002488-PA AQULA_004745-PA ILUMI_00170-PA ILUMI_00179-PA ILUMI_00515-PA ILUMI_03066-PA ILUMI_03778-PA ILUMI_06893-PA ILUMI_08022-PA ILUMI_08149-PA ILUMI_08744-PA ILUMI_09968-PA ILUMI_10035-PA ILUMI_11726-PA ILUMI_12705-PA ILUMI_14132-PA ILUMI_14858-PA ILUMI_15736-PA ILUMI_16161-PA ILUMI_20001-PA ILUMI_20551-PA ILUMI_20834-PA ILUMI_21092-PA ILUMI_23001-PA ILUMI_24054-PA ILUMI_26285-PA ILUMI_27077-PA ILUMI_27507-PA tr|A1ZBN7|A1ZBN7_DROME
OG0000137: AQULA_002572-PA AQULA_012930-PA ILUMI_01087-PA ILUMI_01854-PA ILUMI_03067-PA ILUMI_05318-PA ILUMI_07605-PA ILUMI_09606-PA ILUMI_09815-PA ILUMI_10171-PA ILUMI_10294-PA ILUMI_11168-PA ILUMI_12201-PA ILUMI_13435-PA ILUMI_13985-PA ILUMI_14175-PA ILUMI_14262-PA ILUMI_14580-PA ILUMI_14945-PA ILUMI_15230-PA ILUMI_16277-PA ILUMI_17611-PA ILUMI_18015-PA ILUMI_18976-PA ILUMI_19687-PA ILUMI_19688-PA ILUMI_25274-PA ILUMI_27463-PA tr|D6WYM8|D6WYM8_TRICA
OG0000138: AQULA_003133-PA AQULA_003765-PA AQULA_006573-PA AQULA_011546-PA ILUMI_02997-PA ILUMI_07842-PA ILUMI_12452-PA ILUMI_14098-PA ILUMI_14836-PA ILUMI_15102-PA ILUMI_15121-PA ILUMI_17550-PA ILUMI_18702-PA ILUMI_20200-PA ILUMI_20265-PA ILUMI_23539-PA ILUMI_23818-PA PPYR_00120-PA PPYR_01384-PA PPYR_02619-PA PPYR_03789-PA PPYR_04788-PA PPYR_10298-PA PPYR_11190-PA PPYR_14995-PA PPYR_14996-PA PPYR_15510-PA PPYR_15709-PA tr|A0A139WA35|A0A139WA35_TRICA
OG0000139: AQULA_005202-PA ILUMI_00916-PA ILUMI_02602-PA ILUMI_10933-PA ILUMI_12063-PA ILUMI_14811-PA ILUMI_16287-PA ILUMI_16300-PA ILUMI_16301-PA ILUMI_16532-PA ILUMI_17114-PA ILUMI_17553-PA ILUMI_18197-PA ILUMI_18754-PA ILUMI_20585-PA ILUMI_26013-PA PPYR_00048-PA PPYR_00421-PA PPYR_01567-PA PPYR_02389-PA PPYR_04494-PA PPYR_07763-PA PPYR_12066-PA PPYR_12739-PA tr|A0A139W9N5|A0A139W9N5_TRICA tr|A0A139WPM5|A0A139WPM5_TRICA tr|D6W8G9|D6W8G9_TRICA tr|D6WDA3|D6WDA3_TRICA tr|D7EKV3|D7EKV3_TRICA
OG0000140: AQULA_008443-PA AQULA_008451-PA AQULA_008454-PA AQULA_008479-PA AQULA_013298-PA AQULA_013809-PA AQULA_013824-PA AQULA_013828-PA ILUMI_06524-PA ILUMI_06525-PA ILUMI_14523-PA ILUMI_17279-PA ILUMI_19678-PA ILUMI_24701-PA PPYR_03187-PA PPYR_03189-PA PPYR_03190-PA PPYR_03191-PA PPYR_03192-PA PPYR_03194-PA PPYR_03419-PA PPYR_03421-PA PPYR_07561-PA PPYR_07562-PA PPYR_09263-PA PPYR_11580-PA tr|A0A139WGJ3|A0A139WGJ3_TRICA tr|D2A470|D2A470_TRICA tr|D2A667|D2A667_TRICA
OG0000141: AQULA_010199-PA ILUMI_05680-PA ILUMI_06085-PA ILUMI_08087-PA ILUMI_09388-PA ILUMI_10201-PA ILUMI_11598-PA ILUMI_11710-PA ILUMI_13545-PA ILUMI_13735-PA ILUMI_15171-PA ILUMI_15282-PA ILUMI_16398-PA ILUMI_16404-PA ILUMI_16521-PA ILUMI_16531-PA ILUMI_16844-PA ILUMI_16929-PA ILUMI_17539-PA ILUMI_17654-PA ILUMI_17686-PA ILUMI_18378-PA ILUMI_18411-PA ILUMI_21130-PA ILUMI_21218-PA ILUMI_23387-PA ILUMI_23891-PA ILUMI_26072-PA PPYR_07297-PA
OG0000142: AQULA_010335-PA AQULA_013178-PA ILUMI_00578-PA ILUMI_02264-PA ILUMI_08355-PA ILUMI_08804-PA ILUMI_10404-PA ILUMI_13991-PA ILUMI_14324-PA ILUMI_14885-PA ILUMI_15619-PA ILUMI_17370-PA ILUMI_18284-PA ILUMI_19270-PA ILUMI_20182-PA ILUMI_22412-PA ILUMI_26076-PA ILUMI_27549-PA PPYR_01201-PA PPYR_01234-PA PPYR_02933-PA PPYR_03900-PA PPYR_04754-PA PPYR_12778-PA PPYR_13438-PA PPYR_13584-PA PPYR_15066-PA PPYR_15451-PA tr|D7EHW5|D7EHW5_TRICA
OG0000143: AQULA_000065-PA AQULA_000069-PA AQULA_000072-PA AQULA_000085-PA AQULA_008162-PA AQULA_008176-PA AQULA_008178-PA AQULA_008181-PA AQULA_008184-PA ILUMI_04050-PA PPYR_01511-PA PPYR_06213-PA PPYR_08308-PA PPYR_08309-PA PPYR_08310-PA PPYR_08311-PA PPYR_08704-PA PPYR_08802-PA PPYR_08806-PA PPYR_08807-PA PPYR_08808-PA PPYR_09001-PA PPYR_09002-PA PPYR_09084-PA PPYR_09537-PA tr|A0A0B4KGW3|A0A0B4KGW3_DROME tr|D6WL92|D6WL92_TRICA tr|Q9VHI9|Q9VHI9_DROME
OG0000144: AQULA_000243-PA AQULA_006939-PA AQULA_007871-PA AQULA_011768-PA AQULA_014020-PA ILUMI_00092-PA ILUMI_02737-PA ILUMI_02738-PA ILUMI_03329-PA ILUMI_03330-PA ILUMI_04190-PA ILUMI_09431-PA ILUMI_13129-PA ILUMI_27302-PA PPYR_08378-PA PPYR_09149-PA sp|P27779|CUP7_DROME tr|A1Z8H1|A1Z8H1_DROME tr|D6WFI3|D6WFI3_TRICA tr|D6WFI5|D6WFI5_TRICA tr|D6WNU5|D6WNU5_TRICA tr|D6WP14|D6WP14_TRICA tr|Q8MZ06|Q8MZ06_DROME tr|Q9VP53|Q9VP53_DROME tr|Q9VS14|Q9VS14_DROME tr|Q9VTC6|Q9VTC6_DROME tr|Q9VTC7|Q9VTC7_DROME tr|Q9VTC8|Q9VTC8_DROME
OG0000145: AQULA_001137-PA AQULA_002575-PA AQULA_006200-PA AQULA_009325-PA ILUMI_06861-PA ILUMI_08036-PA ILUMI_09506-PA ILUMI_09805-PA ILUMI_10562-PA ILUMI_11341-PA ILUMI_12630-PA ILUMI_14139-PA ILUMI_14161-PA ILUMI_14868-PA ILUMI_14872-PA ILUMI_15528-PA ILUMI_16845-PA ILUMI_16892-PA ILUMI_18397-PA ILUMI_18523-PA ILUMI_20389-PA ILUMI_20836-PA ILUMI_21514-PA ILUMI_23458-PA ILUMI_24833-PA ILUMI_26758-PA ILUMI_27124-PA PPYR_02636-PA
OG0000146: AQULA_001507-PA AQULA_001513-PA AQULA_001517-PA AQULA_001518-PA AQULA_002549-PA AQULA_009260-PA AQULA_009262-PA ILUMI_06973-PA ILUMI_06974-PA ILUMI_07056-PA ILUMI_07190-PA ILUMI_10766-PA ILUMI_10917-PA ILUMI_17080-PA ILUMI_17420-PA ILUMI_18562-PA ILUMI_20315-PA PPYR_08089-PA PPYR_08090-PA PPYR_08091-PA PPYR_08093-PA PPYR_08967-PA PPYR_08968-PA PPYR_08969-PA PPYR_10660-PA PPYR_14851-PA tr|D6WKI9|D6WKI9_TRICA tr|D6WKJ2|D6WKJ2_TRICA
OG0000147: AQULA_001789-PA AQULA_008406-PA AQULA_011981-PA ILUMI_04101-PA ILUMI_06773-PA ILUMI_11777-PA ILUMI_14022-PA ILUMI_14214-PA ILUMI_15273-PA ILUMI_15667-PA ILUMI_17243-PA ILUMI_17518-PA ILUMI_18358-PA ILUMI_18674-PA ILUMI_18681-PA ILUMI_19269-PA ILUMI_21051-PA ILUMI_22234-PA ILUMI_24940-PA PPYR_01658-PA PPYR_02955-PA PPYR_07735-PA PPYR_08596-PA PPYR_14775-PA PPYR_14807-PA PPYR_15712-PA tr|D7ELL3|D7ELL3_TRICA tr|D7EM16|D7EM16_TRICA
OG0000148: AQULA_002735-PA AQULA_003239-PA AQULA_004334-PA AQULA_007518-PA AQULA_010872-PA ILUMI_04991-PA ILUMI_06402-PA ILUMI_10519-PA ILUMI_14208-PA ILUMI_14409-PA ILUMI_14980-PA ILUMI_15673-PA ILUMI_18105-PA ILUMI_18352-PA ILUMI_19423-PA ILUMI_20248-PA ILUMI_21721-PA ILUMI_22788-PA ILUMI_24444-PA ILUMI_24445-PA ILUMI_26779-PA ILUMI_27246-PA PPYR_01945-PA PPYR_04751-PA PPYR_05145-PA PPYR_15536-PA tr|A0A139WAE4|A0A139WAE4_TRICA tr|Q8SXR5|Q8SXR5_DROME
OG0000149: AQULA_004914-PA AQULA_004915-PA AQULA_013216-PA AQULA_013943-PA ILUMI_11660-PA ILUMI_12757-PA ILUMI_12758-PA ILUMI_12760-PA ILUMI_27403-PA ILUMI_27404-PA ILUMI_27406-PA ILUMI_27407-PA PPYR_04006-PA PPYR_04369-PA PPYR_04605-PA PPYR_07185-PA PPYR_07187-PA PPYR_07198-PA PPYR_07199-PA PPYR_07200-PA tr|A0A139WJI0|A0A139WJI0_TRICA tr|A0A139WJP3|A0A139WJP3_TRICA tr|A0A139WK58|A0A139WK58_TRICA tr|D2A2N0|D2A2N0_TRICA tr|D2A2N2|D2A2N2_TRICA tr|D2A2N3|D2A2N3_TRICA tr|D6X4U3|D6X4U3_TRICA tr|Q9VA78|Q9VA78_DROME
OG0000150: AQULA_006510-PA AQULA_006512-PA AQULA_008156-PA ILUMI_00688-PA ILUMI_02209-PA ILUMI_02283-PA ILUMI_02284-PA ILUMI_19238-PA ILUMI_25501-PA ILUMI_25502-PA ILUMI_25503-PA ILUMI_25505-PA ILUMI_25506-PA ILUMI_25508-PA PPYR_06155-PA PPYR_06325-PA PPYR_06347-PA PPYR_06348-PA PPYR_06349-PA PPYR_06460-PA PPYR_06461-PA tr|A1Z739|A1Z739_DROME tr|D6W8X3|D6W8X3_TRICA tr|D6W8X4|D6W8X4_TRICA tr|D6W8X5|D6W8X5_TRICA tr|D6W8X6|D6W8X6_TRICA tr|Q7JYK2|Q7JYK2_DROME tr|Q7K1C2|Q7K1C2_DROME
OG0000151: AQULA_008558-PA AQULA_013982-PA ILUMI_00462-PA ILUMI_01530-PA ILUMI_02353-PA ILUMI_08299-PA ILUMI_09743-PA ILUMI_09752-PA ILUMI_16171-PA ILUMI_17403-PA ILUMI_17404-PA ILUMI_17944-PA ILUMI_18346-PA ILUMI_19333-PA ILUMI_20781-PA ILUMI_20968-PA ILUMI_21627-PA ILUMI_23866-PA ILUMI_25746-PA PPYR_00729-PA PPYR_01236-PA PPYR_03926-PA PPYR_04738-PA PPYR_05456-PA PPYR_07136-PA PPYR_09138-PA PPYR_14932-PA PPYR_15068-PA
OG0000152: ILUMI_00336-PA ILUMI_03621-PA ILUMI_04674-PA ILUMI_05426-PA ILUMI_07463-PA ILUMI_07464-PA ILUMI_08070-PA ILUMI_09167-PA ILUMI_14177-PA ILUMI_15540-PA ILUMI_15634-PA ILUMI_15678-PA ILUMI_15934-PA ILUMI_17425-PA ILUMI_19115-PA ILUMI_19292-PA ILUMI_20864-PA ILUMI_25548-PA ILUMI_25549-PA ILUMI_25635-PA ILUMI_26708-PA PPYR_00082-PA PPYR_03950-PA PPYR_11755-PA PPYR_12880-PA PPYR_14031-PA PPYR_15003-PA tr|D7EJU2|D7EJU2_TRICA
OG0000153: ILUMI_06497-PA ILUMI_14279-PA ILUMI_16477-PA ILUMI_19237-PA PPYR_05168-PA tr|A0A139W8G5|A0A139W8G5_TRICA tr|A0A139W8K0|A0A139W8K0_TRICA tr|A0A139W8S1|A0A139W8S1_TRICA tr|A0A139W933|A0A139W933_TRICA tr|A0A139W983|A0A139W983_TRICA tr|A0A139W9Y1|A0A139W9Y1_TRICA tr|A0A139W9Z5|A0A139W9Z5_TRICA tr|A0A139W9Z8|A0A139W9Z8_TRICA tr|A0A139WA49|A0A139WA49_TRICA tr|A0A139WA53|A0A139WA53_TRICA tr|A0A139WII8|A0A139WII8_TRICA tr|A0A139WLM1|A0A139WLM1_TRICA tr|A0A139WNL1|A0A139WNL1_TRICA tr|D6W9V1|D6W9V1_TRICA tr|D6X1L6|D6X1L6_TRICA tr|D6X1L7|D6X1L7_TRICA tr|D7EIY2|D7EIY2_TRICA tr|D7EK82|D7EK82_TRICA tr|D7EKG1|D7EKG1_TRICA tr|D7EKM2|D7EKM2_TRICA tr|D7ELN3|D7ELN3_TRICA tr|D7GYL5|D7GYL5_TRICA tr|Q9VMU7|Q9VMU7_DROME
OG0000154: AQULA_000326-PA AQULA_000698-PA AQULA_000987-PA AQULA_005381-PA AQULA_005962-PA AQULA_012237-PA AQULA_012725-PA ILUMI_01499-PA ILUMI_04655-PA ILUMI_06064-PA ILUMI_06877-PA ILUMI_09715-PA ILUMI_11047-PA ILUMI_12435-PA ILUMI_14391-PA ILUMI_16082-PA ILUMI_17622-PA ILUMI_20643-PA ILUMI_20925-PA PPYR_00705-PA PPYR_04431-PA PPYR_14732-PA PPYR_15246-PA tr|D6WC05|D6WC05_TRICA tr|D7EIX8|D7EIX8_TRICA tr|Q7JR24|Q7JR24_DROME tr|Q9W2B0|Q9W2B0_DROME
OG0000155: AQULA_000415-PA AQULA_001777-PA AQULA_001909-PA AQULA_002142-PA AQULA_002322-PA AQULA_002628-PA AQULA_003219-PA AQULA_003402-PA AQULA_004987-PA AQULA_004989-PA AQULA_004992-PA AQULA_007357-PA AQULA_009061-PA AQULA_010077-PA AQULA_010096-PA AQULA_011513-PA AQULA_012208-PA ILUMI_19060-PA ILUMI_26228-PA PPYR_14904-PA tr|A0A139W8S4|A0A139W8S4_TRICA tr|A0A139W9E0|A0A139W9E0_TRICA tr|A0A139WDH3|A0A139WDH3_TRICA tr|A0A139WPM1|A0A139WPM1_TRICA tr|D6X3L5|D6X3L5_TRICA tr|D7EJT6|D7EJT6_TRICA tr|D7EL99|D7EL99_TRICA
OG0000156: AQULA_001232-PA AQULA_012371-PA ILUMI_06724-PA ILUMI_10928-PA ILUMI_11526-PA ILUMI_22226-PA ILUMI_22263-PA ILUMI_26880-PA ILUMI_27474-PA PPYR_07817-PA PPYR_11712-PA PPYR_11991-PA PPYR_11992-PA PPYR_13283-PA PPYR_14466-PA PPYR_15282-PA tr|D2A3H9|D2A3H9_TRICA tr|D2A3I1|D2A3I1_TRICA tr|D6W7K6|D6W7K6_TRICA tr|D6WDA6|D6WDA6_TRICA tr|D6WNZ6|D6WNZ6_TRICA tr|D6WY15|D6WY15_TRICA tr|D6X1I5|D6X1I5_TRICA tr|Q7KVA7|Q7KVA7_DROME tr|Q9VJC6|Q9VJC6_DROME tr|Q9VN30|Q9VN30_DROME tr|Q9VWZ3|Q9VWZ3_DROME
OG0000157: AQULA_001641-PA AQULA_003805-PA AQULA_004622-PA AQULA_004695-PA AQULA_005151-PA AQULA_007065-PA AQULA_007283-PA AQULA_007785-PA AQULA_007800-PA AQULA_013831-PA AQULA_014112-PA ILUMI_03878-PA ILUMI_07601-PA ILUMI_14430-PA ILUMI_15131-PA ILUMI_15246-PA ILUMI_15400-PA ILUMI_16523-PA ILUMI_19521-PA ILUMI_23918-PA ILUMI_24260-PA ILUMI_26792-PA PPYR_01447-PA PPYR_02303-PA PPYR_14993-PA tr|D6WTY5|D6WTY5_TRICA tr|D7GXN7|D7GXN7_TRICA
OG0000158: AQULA_002184-PA AQULA_002185-PA AQULA_002384-PA AQULA_007446-PA AQULA_011052-PA AQULA_011108-PA ILUMI_01169-PA ILUMI_01170-PA ILUMI_01172-PA ILUMI_07676-PA ILUMI_13023-PA ILUMI_21334-PA PPYR_00398-PA PPYR_01731-PA PPYR_01732-PA PPYR_01733-PA PPYR_01746-PA PPYR_05644-PA PPYR_11170-PA PPYR_11534-PA sp|P08841|TBB3_DROME sp|P61857|TBB2_DROME sp|Q24560|TBB1_DROME tr|A0A139WFK6|A0A139WFK6_TRICA tr|D6WPR3|D6WPR3_TRICA tr|D6WSV2|D6WSV2_TRICA tr|Q8MST5|Q8MST5_DROME
OG0000159: AQULA_006629-PA ILUMI_00496-PA ILUMI_00943-PA ILUMI_01061-PA ILUMI_02820-PA ILUMI_02821-PA ILUMI_02975-PA ILUMI_03133-PA ILUMI_05150-PA ILUMI_05242-PA ILUMI_08211-PA ILUMI_11113-PA ILUMI_12632-PA ILUMI_12849-PA ILUMI_13011-PA ILUMI_18720-PA ILUMI_19711-PA ILUMI_22242-PA ILUMI_23582-PA ILUMI_23894-PA ILUMI_23906-PA ILUMI_23907-PA ILUMI_24658-PA ILUMI_26433-PA ILUMI_26435-PA PPYR_06780-PA PPYR_12255-PA
OG0000160: AQULA_000330-PA AQULA_002240-PA AQULA_002241-PA AQULA_002246-PA AQULA_002249-PA AQULA_005353-PA AQULA_005919-PA AQULA_007113-PA AQULA_007114-PA ILUMI_08181-PA ILUMI_08182-PA ILUMI_10243-PA ILUMI_10244-PA ILUMI_20160-PA ILUMI_21236-PA ILUMI_21239-PA PPYR_11970-PA PPYR_11971-PA PPYR_11972-PA PPYR_11973-PA PPYR_11975-PA PPYR_11976-PA PPYR_12046-PA PPYR_12047-PA tr|D6X0L6|D6X0L6_TRICA tr|D6X0L8|D6X0L8_TRICA
OG0000161: AQULA_002795-PA AQULA_011240-PA AQULA_012956-PA AQULA_012959-PA ILUMI_01014-PA ILUMI_01191-PA ILUMI_07271-PA ILUMI_16804-PA ILUMI_19287-PA ILUMI_19288-PA ILUMI_20642-PA ILUMI_20644-PA ILUMI_20645-PA ILUMI_20646-PA ILUMI_21875-PA PPYR_04119-PA PPYR_09089-PA PPYR_09090-PA PPYR_09320-PA PPYR_10025-PA PPYR_10026-PA PPYR_12103-PA tr|A0A139WNK1|A0A139WNK1_TRICA tr|A0A139WNZ6|A0A139WNZ6_TRICA tr|Q9VG81|Q9VG81_DROME tr|Q9VN86|Q9VN86_DROME
OG0000162: AQULA_004551-PA AQULA_005896-PA AQULA_011457-PA AQULA_011815-PA AQULA_013017-PA ILUMI_01258-PA ILUMI_06401-PA ILUMI_09265-PA ILUMI_11524-PA ILUMI_11714-PA ILUMI_15955-PA ILUMI_17889-PA ILUMI_18585-PA ILUMI_18733-PA ILUMI_19298-PA ILUMI_20223-PA ILUMI_25370-PA PPYR_00068-PA PPYR_00210-PA PPYR_01414-PA PPYR_01556-PA PPYR_01840-PA PPYR_03747-PA PPYR_09326-PA PPYR_14836-PA PPYR_15750-PA
OG0000163: AQULA_005094-PA ILUMI_23008-PA PPYR_00433-PA PPYR_01038-PA PPYR_01539-PA PPYR_03778-PA PPYR_04040-PA PPYR_04107-PA PPYR_04655-PA PPYR_06311-PA PPYR_06370-PA PPYR_06541-PA PPYR_06542-PA PPYR_07419-PA PPYR_07420-PA PPYR_07660-PA PPYR_07662-PA PPYR_09887-PA PPYR_11930-PA PPYR_11932-PA PPYR_12029-PA PPYR_12935-PA PPYR_15035-PA tr|A1Z9K8|A1Z9K8_DROME tr|D2A1R5|D2A1R5_TRICA tr|D6WXW8|D6WXW8_TRICA
OG0000164: AQULA_006446-PA AQULA_006448-PA AQULA_006449-PA AQULA_012816-PA ILUMI_00094-PA ILUMI_09063-PA ILUMI_11398-PA ILUMI_12938-PA ILUMI_12939-PA ILUMI_13920-PA ILUMI_17145-PA ILUMI_17400-PA ILUMI_19569-PA ILUMI_19588-PA ILUMI_20058-PA PPYR_12085-PA PPYR_12113-PA PPYR_12114-PA PPYR_12115-PA PPYR_12319-PA PPYR_12320-PA PPYR_12321-PA PPYR_12323-PA PPYR_12324-PA tr|A0A139WC11|A0A139WC11_TRICA tr|D6X0Z7|D6X0Z7_TRICA
OG0000165: AQULA_010772-PA AQULA_010776-PA AQULA_011078-PA AQULA_011090-PA AQULA_011094-PA ILUMI_01314-PA ILUMI_01315-PA ILUMI_01316-PA ILUMI_01317-PA ILUMI_01318-PA ILUMI_01319-PA ILUMI_06049-PA ILUMI_06051-PA ILUMI_06052-PA ILUMI_06053-PA ILUMI_06055-PA ILUMI_06056-PA ILUMI_11363-PA ILUMI_20407-PA PPYR_02715-PA PPYR_05874-PA PPYR_09289-PA tr|D6W692|D6W692_TRICA tr|Q9I7K8|Q9I7K8_DROME tr|Q9I7L0|Q9I7L0_DROME tr|Q9VI53|Q9VI53_DROME
OG0000166: AQULA_011276-PA AQULA_011282-PA AQULA_011292-PA AQULA_012513-PA ILUMI_04241-PA ILUMI_06075-PA ILUMI_06593-PA ILUMI_07424-PA ILUMI_07425-PA ILUMI_07426-PA ILUMI_09862-PA ILUMI_09866-PA ILUMI_09873-PA ILUMI_09874-PA ILUMI_17666-PA ILUMI_18991-PA ILUMI_19511-PA ILUMI_23025-PA ILUMI_23026-PA ILUMI_23027-PA ILUMI_23028-PA ILUMI_23031-PA ILUMI_24354-PA ILUMI_26100-PA PPYR_14300-PA PPYR_14596-PA
OG0000167: ILUMI_01665-PA ILUMI_02763-PA ILUMI_03238-PA ILUMI_04917-PA ILUMI_07956-PA ILUMI_11668-PA ILUMI_12882-PA ILUMI_13765-PA ILUMI_14709-PA ILUMI_15986-PA ILUMI_16410-PA ILUMI_16448-PA ILUMI_17049-PA ILUMI_18892-PA ILUMI_19947-PA ILUMI_20559-PA ILUMI_21274-PA ILUMI_22366-PA ILUMI_22937-PA ILUMI_23660-PA ILUMI_23795-PA ILUMI_26012-PA ILUMI_26995-PA ILUMI_27248-PA sp|Q9W5N2|RL38_DROME tr|D6WVV8|D6WVV8_TRICA
OG0000168: AQULA_001271-PA AQULA_012577-PA AQULA_012581-PA ILUMI_04318-PA ILUMI_09634-PA ILUMI_13650-PA ILUMI_13651-PA PPYR_03909-PA PPYR_04661-PA PPYR_13130-PA PPYR_13382-PA PPYR_13383-PA tr|A0A0B4KEE1|A0A0B4KEE1_DROME tr|A0A0B4KEL0|A0A0B4KEL0_DROME tr|A0A0B4KF99|A0A0B4KF99_DROME tr|A0A0C4DHC8|A0A0C4DHC8_DROME tr|A0A0C4FEI5|A0A0C4FEI5_DROME tr|A0A139WDD8|A0A139WDD8_TRICA tr|A1Z6Z3|A1Z6Z3_DROME tr|A1Z6Z4|A1Z6Z4_DROME tr|A4UZ69|A4UZ69_DROME tr|D6WYB7|D6WYB7_TRICA tr|D6WYB8|D6WYB8_TRICA tr|D6WYB9|D6WYB9_TRICA tr|Q7JR61|Q7JR61_DROME
OG0000169: AQULA_001910-PA AQULA_004800-PA AQULA_004966-PA AQULA_008869-PA AQULA_010175-PA AQULA_011310-PA ILUMI_05603-PA ILUMI_07332-PA ILUMI_15437-PA ILUMI_15674-PA ILUMI_16865-PA ILUMI_21720-PA ILUMI_21867-PA ILUMI_24443-PA ILUMI_26778-PA ILUMI_27247-PA PPYR_00779-PA PPYR_04795-PA PPYR_05143-PA PPYR_05144-PA PPYR_06545-PA PPYR_08221-PA PPYR_08445-PA PPYR_15429-PA tr|Q8MRA9|Q8MRA9_DROME
OG0000170: AQULA_002517-PA AQULA_007615-PA ILUMI_03747-PA ILUMI_05058-PA ILUMI_08706-PA ILUMI_08707-PA ILUMI_08828-PA ILUMI_10675-PA ILUMI_13343-PA ILUMI_13526-PA ILUMI_14469-PA ILUMI_14992-PA ILUMI_15050-PA ILUMI_15281-PA ILUMI_15527-PA ILUMI_15753-PA ILUMI_16363-PA ILUMI_16450-PA ILUMI_16598-PA ILUMI_16937-PA ILUMI_17942-PA ILUMI_18243-PA ILUMI_25121-PA PPYR_03040-PA tr|D7EKK3|D7EKK3_TRICA
OG0000171: AQULA_005834-PA AQULA_009847-PA AQULA_010372-PA AQULA_011126-PA ILUMI_07127-PA ILUMI_09227-PA ILUMI_09600-PA ILUMI_13182-PA ILUMI_13414-PA ILUMI_13416-PA ILUMI_13417-PA ILUMI_14501-PA ILUMI_16385-PA ILUMI_18463-PA ILUMI_19373-PA ILUMI_26365-PA PPYR_05201-PA PPYR_14970-PA PPYR_15153-PA tr|A0A139WE56|A0A139WE56_TRICA tr|A0A139WGP7|A0A139WGP7_TRICA tr|A0A139WGV3|A0A139WGV3_TRICA tr|D6WKU0|D6WKU0_TRICA tr|D6WLE4|D6WLE4_TRICA tr|D6WWM7|D6WWM7_TRICA
OG0000172: AQULA_013427-PA ILUMI_01803-PA ILUMI_02963-PA ILUMI_03570-PA ILUMI_05939-PA ILUMI_12571-PA ILUMI_13449-PA ILUMI_13450-PA ILUMI_14110-PA ILUMI_14186-PA ILUMI_14435-PA ILUMI_14934-PA ILUMI_15136-PA ILUMI_16184-PA ILUMI_17972-PA ILUMI_18261-PA ILUMI_20992-PA ILUMI_21744-PA ILUMI_22732-PA ILUMI_22982-PA ILUMI_26776-PA PPYR_01958-PA PPYR_09035-PA PPYR_09056-PA tr|D7EKZ7|D7EKZ7_TRICA
OG0000173: AQULA_000095-PA AQULA_000096-PA AQULA_006480-PA AQULA_009370-PA AQULA_009371-PA AQULA_012446-PA AQULA_012447-PA AQULA_012833-PA AQULA_012836-PA AQULA_012840-PA ILUMI_04247-PA ILUMI_04248-PA ILUMI_04250-PA ILUMI_04251-PA ILUMI_04252-PA PPYR_10157-PA PPYR_10469-PA PPYR_10806-PA PPYR_10807-PA PPYR_15351-PA tr|A0A139WHV3|A0A139WHV3_TRICA tr|D6WEL3|D6WEL3_TRICA tr|D6WH59|D6WH59_TRICA tr|D6WH77|D6WH77_TRICA
OG0000174: AQULA_000471-PA AQULA_007771-PA AQULA_008595-PA AQULA_008596-PA AQULA_008598-PA ILUMI_01647-PA ILUMI_01648-PA ILUMI_12830-PA ILUMI_17166-PA ILUMI_21988-PA ILUMI_26621-PA PPYR_09655-PA PPYR_13062-PA PPYR_14221-PA sp|P02572|ACT2_DROME sp|P02574|ACT4_DROME sp|P10981|ACT5_DROME sp|P10987|ACT1_DROME sp|P53501|ACT3_DROME sp|P83967|ACT6_DROME tr|D6WF19|D6WF19_TRICA tr|D6WHZ9|D6WHZ9_TRICA tr|D6WJW7|D6WJW7_TRICA tr|D6WVY4|D6WVY4_TRICA
OG0000175: AQULA_000651-PA AQULA_001350-PA AQULA_003608-PA AQULA_003613-PA AQULA_004233-PA AQULA_007341-PA AQULA_010185-PA AQULA_010742-PA AQULA_012193-PA ILUMI_02926-PA ILUMI_03661-PA ILUMI_17660-PA ILUMI_24844-PA PPYR_00431-PA PPYR_07421-PA sp|Q9VM64|IHOG_DROME tr|A0A139W8K8|A0A139W8K8_TRICA tr|A0A139W8L5|A0A139W8L5_TRICA tr|A0A139W9Z9|A0A139W9Z9_TRICA tr|A0A139WJ50|A0A139WJ50_TRICA tr|A8JUV7|A8JUV7_DROME tr|D2A0J4|D2A0J4_TRICA tr|D2CG68|D2CG68_TRICA tr|D6WR70|D6WR70_TRICA
OG0000176: AQULA_001565-PA AQULA_003343-PA ILUMI_01765-PA ILUMI_08511-PA ILUMI_11143-PA ILUMI_15077-PA ILUMI_15692-PA ILUMI_15804-PA ILUMI_16810-PA ILUMI_18351-PA ILUMI_18557-PA ILUMI_19385-PA ILUMI_20689-PA ILUMI_27265-PA PPYR_01472-PA PPYR_02620-PA PPYR_04885-PA PPYR_08900-PA PPYR_09115-PA PPYR_09888-PA PPYR_10110-PA PPYR_15580-PA tr|A0A139W8E1|A0A139W8E1_TRICA tr|D6X1G6|D6X1G6_TRICA
OG0000177: AQULA_002386-PA AQULA_003098-PA AQULA_003859-PA AQULA_004484-PA ILUMI_02212-PA ILUMI_02213-PA ILUMI_02216-PA ILUMI_03835-PA ILUMI_03838-PA ILUMI_07729-PA ILUMI_14353-PA ILUMI_17975-PA ILUMI_19486-PA PPYR_03749-PA PPYR_04567-PA PPYR_05057-PA PPYR_13307-PA PPYR_13754-PA PPYR_13755-PA PPYR_13756-PA PPYR_13757-PA tr|D6WNV1|D6WNV1_TRICA tr|D6WVK5|D6WVK5_TRICA tr|Q9VLA3|Q9VLA3_DROME
OG0000178: AQULA_003388-PA AQULA_003389-PA ILUMI_06904-PA ILUMI_07137-PA ILUMI_13594-PA ILUMI_19647-PA ILUMI_19648-PA ILUMI_23451-PA PPYR_00602-PA PPYR_00603-PA PPYR_12582-PA PPYR_12907-PA tr|A0A139WCZ9|A0A139WCZ9_TRICA tr|Q7K3X8|Q7K3X8_DROME tr|Q9VDG4|Q9VDG4_DROME tr|Q9VHD0|Q9VHD0_DROME tr|Q9VIW9|Q9VIW9_DROME tr|Q9VP35|Q9VP35_DROME tr|Q9VRM8|Q9VRM8_DROME tr|Q9VRM9|Q9VRM9_DROME tr|Q9VXS8|Q9VXS8_DROME tr|Q9W273|Q9W273_DROME tr|Q9W274|Q9W274_DROME tr|Q9W275|Q9W275_DROME
OG0000179: AQULA_005289-PA AQULA_008134-PA ILUMI_02938-PA ILUMI_09409-PA ILUMI_09410-PA ILUMI_09411-PA PPYR_06000-PA PPYR_11671-PA tr|D2A1T7|D2A1T7_TRICA tr|D6W8Q5|D6W8Q5_TRICA tr|D6W8Q6|D6W8Q6_TRICA tr|D6W8Q8|D6W8Q8_TRICA tr|D6W8Q9|D6W8Q9_TRICA tr|D6W8R0|D6W8R0_TRICA tr|D6W8R2|D6W8R2_TRICA tr|O97059|O97059_DROME tr|O97060|O97060_DROME tr|O97061|O97061_DROME tr|O97062|O97062_DROME tr|O97063|O97063_DROME tr|O97064|O97064_DROME tr|Q9V3L8|Q9V3L8_DROME tr|Q9VZG1|Q9VZG1_DROME tr|Q9W471|Q9W471_DROME
OG0000180: AQULA_005935-PA AQULA_005942-PA AQULA_005952-PA AQULA_005956-PA AQULA_005957-PA ILUMI_13235-PA ILUMI_13494-PA ILUMI_13495-PA ILUMI_22911-PA ILUMI_22912-PA ILUMI_22913-PA ILUMI_22914-PA ILUMI_22915-PA ILUMI_22916-PA ILUMI_22917-PA ILUMI_22918-PA ILUMI_22921-PA ILUMI_22922-PA ILUMI_26575-PA ILUMI_26577-PA PPYR_10215-PA tr|A0A139WD56|A0A139WD56_TRICA tr|D6WE48|D6WE48_TRICA tr|Q9VU17|Q9VU17_DROME
OG0000181: AQULA_006809-PA AQULA_006813-PA ILUMI_13485-PA ILUMI_14169-PA ILUMI_14526-PA ILUMI_21213-PA ILUMI_21215-PA ILUMI_21219-PA ILUMI_21222-PA ILUMI_21223-PA ILUMI_21224-PA ILUMI_21226-PA ILUMI_21227-PA ILUMI_21229-PA ILUMI_21231-PA ILUMI_21233-PA PPYR_14181-PA PPYR_14202-PA PPYR_14203-PA PPYR_14295-PA PPYR_14296-PA tr|D6WET5|D6WET5_TRICA tr|D6WET6|D6WET6_TRICA tr|D6WET7|D6WET7_TRICA
OG0000182: AQULA_008296-PA AQULA_008298-PA AQULA_008301-PA AQULA_008302-PA AQULA_008308-PA AQULA_011859-PA AQULA_011869-PA AQULA_011871-PA ILUMI_07033-PA ILUMI_07034-PA PPYR_12535-PA PPYR_12536-PA PPYR_12539-PA PPYR_13842-PA PPYR_13851-PA PPYR_13853-PA PPYR_13854-PA PPYR_13855-PA PPYR_13856-PA PPYR_13857-PA PPYR_13858-PA tr|D6WXR2|D6WXR2_TRICA tr|D6WXR3|D6WXR3_TRICA tr|D6WXR5|D6WXR5_TRICA
OG0000183: AQULA_011664-PA ILUMI_01750-PA ILUMI_02798-PA ILUMI_08887-PA ILUMI_09933-PA ILUMI_11831-PA ILUMI_12084-PA ILUMI_12298-PA ILUMI_15257-PA ILUMI_15465-PA ILUMI_15676-PA ILUMI_15810-PA ILUMI_16990-PA ILUMI_17352-PA ILUMI_17665-PA ILUMI_17754-PA ILUMI_20917-PA ILUMI_23083-PA ILUMI_25317-PA ILUMI_27144-PA PPYR_01551-PA PPYR_02031-PA PPYR_02345-PA PPYR_10550-PA
OG0000184: AQULA_013888-PA AQULA_013897-PA ILUMI_03515-PA ILUMI_09523-PA ILUMI_11392-PA ILUMI_11393-PA ILUMI_11421-PA ILUMI_11422-PA ILUMI_11423-PA ILUMI_15562-PA ILUMI_15920-PA ILUMI_16181-PA ILUMI_16326-PA ILUMI_16904-PA ILUMI_17212-PA ILUMI_17213-PA ILUMI_17427-PA ILUMI_18224-PA ILUMI_18335-PA ILUMI_19316-PA ILUMI_19708-PA ILUMI_21675-PA PPYR_05206-PA PPYR_15405-PA
OG0000185: sp|O46197|A29AB_DROME sp|Q59DY5|LEDL3_DROME sp|Q59DY6|LEDL2_DROME tr|A1Z7Z6|A1Z7Z6_DROME tr|A1Z8L7|A1Z8L7_DROME tr|B4ZJ93|B4ZJ93_DROME tr|B7YZU7|B7YZU7_DROME tr|M9NE79|M9NE79_DROME tr|M9PB26|M9PB26_DROME tr|Q6GV06|Q6GV06_DROME tr|Q6NMY2|Q6NMY2_DROME tr|Q7JWF7|Q7JWF7_DROME tr|Q9VIX1|Q9VIX1_DROME tr|Q9VKL8|Q9VKL8_DROME tr|Q9VLM0|Q9VLM0_DROME tr|Q9VLW1|Q9VLW1_DROME tr|Q9VM16|Q9VM16_DROME tr|Q9VPS1|Q9VPS1_DROME tr|Q9VPS2|Q9VPS2_DROME tr|Q9VPS3|Q9VPS3_DROME tr|Q9VQ53|Q9VQ53_DROME tr|Q9VQU4|Q9VQU4_DROME tr|Q9VQX3|Q9VQX3_DROME tr|Q9W3D8|Q9W3D8_DROME
OG0000186: AQULA_000233-PA AQULA_000236-PA AQULA_009351-PA ILUMI_02034-PA ILUMI_04430-PA ILUMI_11963-PA ILUMI_26268-PA ILUMI_27084-PA ILUMI_27484-PA PPYR_04291-PA PPYR_09253-PA PPYR_09668-PA PPYR_12347-PA PPYR_12348-PA PPYR_12352-PA PPYR_12353-PA PPYR_12354-PA PPYR_12355-PA PPYR_12381-PA PPYR_13470-PA PPYR_13474-PA PPYR_13475-PA PPYR_13675-PA
OG0000187: AQULA_000550-PA AQULA_001811-PA AQULA_005345-PA AQULA_008921-PA AQULA_008981-PA AQULA_012578-PA ILUMI_10405-PA ILUMI_10914-PA ILUMI_14026-PA ILUMI_14117-PA ILUMI_14418-PA ILUMI_15064-PA ILUMI_15197-PA ILUMI_16155-PA ILUMI_16179-PA ILUMI_18535-PA ILUMI_18573-PA ILUMI_18740-PA ILUMI_21503-PA ILUMI_21852-PA ILUMI_23137-PA ILUMI_24539-PA ILUMI_25091-PA
OG0000188: AQULA_000926-PA AQULA_005226-PA AQULA_005242-PA AQULA_009467-PA AQULA_009470-PA ILUMI_06528-PA ILUMI_08568-PA ILUMI_08569-PA ILUMI_08570-PA ILUMI_09447-PA ILUMI_15842-PA ILUMI_18304-PA ILUMI_20341-PA PPYR_06900-PA PPYR_06901-PA PPYR_07726-PA PPYR_11316-PA tr|A0A139WD13|A0A139WD13_TRICA tr|D6X0A8|D6X0A8_TRICA tr|D6X0A9|D6X0A9_TRICA tr|D6X0B0|D6X0B0_TRICA tr|D6X0B1|D6X0B1_TRICA tr|D6X0B3|D6X0B3_TRICA
OG0000189: AQULA_001691-PA AQULA_002155-PA AQULA_009062-PA AQULA_009794-PA AQULA_010101-PA AQULA_013736-PA ILUMI_03095-PA ILUMI_07916-PA ILUMI_14665-PA ILUMI_15196-PA ILUMI_16185-PA ILUMI_16826-PA ILUMI_17417-PA ILUMI_18081-PA ILUMI_19266-PA ILUMI_20266-PA ILUMI_21500-PA ILUMI_22596-PA PPYR_01587-PA PPYR_07337-PA tr|A0A139WPH5|A0A139WPH5_TRICA tr|D7EJK8|D7EJK8_TRICA tr|D7ELZ0|D7ELZ0_TRICA
OG0000190: AQULA_001730-PA AQULA_001770-PA ILUMI_02911-PA ILUMI_02912-PA ILUMI_18520-PA ILUMI_19822-PA ILUMI_27237-PA ILUMI_27238-PA ILUMI_27239-PA ILUMI_27240-PA ILUMI_27241-PA ILUMI_27242-PA PPYR_03570-PA PPYR_03571-PA PPYR_03572-PA PPYR_03573-PA PPYR_03580-PA tr|A0A139WFX6|A0A139WFX6_TRICA tr|D2A183|D2A183_TRICA tr|D2A3N4|D2A3N4_TRICA tr|D2A3N6|D2A3N6_TRICA tr|Q8SXY8|Q8SXY8_DROME tr|Q9VY11|Q9VY11_DROME
OG0000191: AQULA_001939-PA AQULA_001942-PA AQULA_011373-PA ILUMI_03634-PA ILUMI_09707-PA ILUMI_10259-PA ILUMI_10260-PA ILUMI_11759-PA ILUMI_13022-PA ILUMI_17320-PA ILUMI_17444-PA ILUMI_19724-PA ILUMI_20259-PA PPYR_01056-PA PPYR_01057-PA PPYR_01058-PA PPYR_01059-PA PPYR_02600-PA PPYR_02601-PA PPYR_02602-PA PPYR_15699-PA tr|D6WT24|D6WT24_TRICA tr|D6WT25|D6WT25_TRICA
OG0000192: AQULA_002198-PA AQULA_009042-PA AQULA_009043-PA AQULA_009047-PA AQULA_009048-PA ILUMI_00247-PA ILUMI_27535-PA PPYR_00500-PA PPYR_01889-PA PPYR_01892-PA PPYR_01893-PA sp|Q9W1C9|PEB3_DROME tr|Q0MRK3|Q0MRK3_TRICA tr|Q0MRK4|Q0MRK4_TRICA tr|Q0MRK6|Q0MRK6_TRICA tr|Q0MRL0|Q0MRL0_TRICA tr|Q0MRL1|Q0MRL1_TRICA tr|Q0MRL2|Q0MRL2_TRICA tr|Q0MRL3|Q0MRL3_TRICA tr|Q0MRL6|Q0MRL6_TRICA tr|Q0MRL8|Q0MRL8_TRICA tr|Q0MRL9|Q0MRL9_TRICA tr|Q9W0X2|Q9W0X2_DROME
OG0000193: AQULA_003782-PA AQULA_004886-PA AQULA_012399-PA AQULA_013312-PA ILUMI_01428-PA ILUMI_05785-PA ILUMI_06699-PA ILUMI_09059-PA ILUMI_09911-PA ILUMI_12496-PA ILUMI_14725-PA ILUMI_15234-PA ILUMI_15250-PA ILUMI_15822-PA ILUMI_15914-PA ILUMI_16717-PA ILUMI_18951-PA ILUMI_24538-PA ILUMI_26145-PA PPYR_10386-PA PPYR_14750-PA PPYR_14898-PA PPYR_15437-PA
OG0000194: AQULA_008046-PA ILUMI_08085-PA ILUMI_11356-PA ILUMI_12306-PA ILUMI_14269-PA ILUMI_15307-PA ILUMI_15523-PA ILUMI_15877-PA ILUMI_15910-PA ILUMI_15956-PA ILUMI_16014-PA ILUMI_16998-PA ILUMI_18096-PA ILUMI_18097-PA ILUMI_19050-PA ILUMI_19367-PA ILUMI_19715-PA ILUMI_19716-PA ILUMI_20224-PA ILUMI_23362-PA ILUMI_23534-PA PPYR_04748-PA tr|D6WQK7|D6WQK7_TRICA
OG0000195: AQULA_008244-PA AQULA_010155-PA AQULA_010156-PA AQULA_013021-PA AQULA_013029-PA ILUMI_04683-PA ILUMI_04685-PA ILUMI_04688-PA ILUMI_04690-PA ILUMI_06197-PA ILUMI_08078-PA ILUMI_10212-PA ILUMI_15408-PA ILUMI_21616-PA ILUMI_21617-PA ILUMI_25527-PA ILUMI_26208-PA ILUMI_26445-PA ILUMI_26447-PA PPYR_06492-PA PPYR_13085-PA sp|Q8T3Y0|SINAL_DROME tr|A0A139WKH5|A0A139WKH5_TRICA
OG0000196: AQULA_010541-PA ILUMI_00143-PA ILUMI_03489-PA ILUMI_03490-PA ILUMI_03877-PA ILUMI_11008-PA ILUMI_13286-PA ILUMI_14112-PA ILUMI_14153-PA ILUMI_15166-PA ILUMI_15212-PA ILUMI_16286-PA ILUMI_16322-PA ILUMI_17290-PA ILUMI_17633-PA ILUMI_21355-PA ILUMI_22574-PA ILUMI_22603-PA ILUMI_23658-PA ILUMI_23706-PA ILUMI_27056-PA PPYR_00267-PA PPYR_15279-PA
OG0000197: AQULA_011662-PA AQULA_011665-PA AQULA_011669-PA AQULA_011674-PA AQULA_011677-PA AQULA_012556-PA AQULA_012558-PA AQULA_012559-PA ILUMI_10236-PA ILUMI_11818-PA ILUMI_11819-PA ILUMI_19729-PA ILUMI_19730-PA ILUMI_22981-PA PPYR_00405-PA PPYR_06858-PA PPYR_06860-PA PPYR_07001-PA PPYR_07002-PA PPYR_07003-PA tr|D2A1H7|D2A1H7_TRICA tr|D2A1H8|D2A1H8_TRICA tr|Q9VXZ8|Q9VXZ8_DROME
OG0000198: AQULA_012017-PA AQULA_012021-PA AQULA_013835-PA AQULA_013837-PA ILUMI_17688-PA ILUMI_26441-PA ILUMI_26442-PA ILUMI_26443-PA ILUMI_26444-PA PPYR_12873-PA PPYR_12874-PA PPYR_13021-PA PPYR_13719-PA PPYR_13721-PA PPYR_13722-PA PPYR_13723-PA PPYR_13724-PA PPYR_13737-PA tr|D1MAI9|D1MAI9_TRICA tr|D6WY57|D6WY57_TRICA tr|D6WY58|D6WY58_TRICA tr|Q8SXL5|Q8SXL5_DROME tr|Q9W030|Q9W030_DROME
OG0000199: AQULA_013464-PA ILUMI_00881-PA ILUMI_00882-PA ILUMI_00888-PA ILUMI_00889-PA ILUMI_05098-PA ILUMI_05099-PA ILUMI_05510-PA ILUMI_05511-PA ILUMI_05512-PA ILUMI_05513-PA ILUMI_06753-PA ILUMI_07910-PA ILUMI_09328-PA ILUMI_12994-PA ILUMI_16209-PA ILUMI_17484-PA ILUMI_24367-PA ILUMI_24368-PA ILUMI_24369-PA ILUMI_24372-PA ILUMI_26093-PA PPYR_11139-PA
OG0000200: ILUMI_06237-PA ILUMI_21546-PA PPYR_06034-PA tr|A0A139W8Y9|A0A139W8Y9_TRICA tr|A0A139WCJ4|A0A139WCJ4_TRICA tr|A0A139WCM3|A0A139WCM3_TRICA tr|A0A139WCW6|A0A139WCW6_TRICA tr|A0A139WDK7|A0A139WDK7_TRICA tr|A0A139WK70|A0A139WK70_TRICA tr|A0A139WKL8|A0A139WKL8_TRICA tr|D2A2D1|D2A2D1_TRICA tr|D6WFK9|D6WFK9_TRICA tr|D6WFL0|D6WFL0_TRICA tr|D6WFL1|D6WFL1_TRICA tr|D6WFL3|D6WFL3_TRICA tr|D6WFL4|D6WFL4_TRICA tr|D6WUT3|D6WUT3_TRICA tr|D6WV04|D6WV04_TRICA tr|D7EIF1|D7EIF1_TRICA tr|D7EIF7|D7EIF7_TRICA tr|D7EIG1|D7EIG1_TRICA tr|Q9VFV0|Q9VFV0_DROME tr|Q9W191|Q9W191_DROME
OG0000201: AQULA_000198-PA AQULA_000379-PA AQULA_008495-PA AQULA_010510-PA AQULA_011196-PA AQULA_011941-PA AQULA_011943-PA AQULA_011947-PA ILUMI_08550-PA ILUMI_27552-PA PPYR_02870-PA PPYR_02962-PA PPYR_02963-PA PPYR_03389-PA PPYR_03391-PA PPYR_04174-PA PPYR_12138-PA PPYR_12152-PA PPYR_12213-PA tr|D6X2Z9|D6X2Z9_TRICA tr|Q86P18|Q86P18_DROME tr|Q9VBF7|Q9VBF7_DROME
OG0000202: AQULA_000207-PA AQULA_005109-PA AQULA_005124-PA AQULA_005784-PA AQULA_006482-PA AQULA_006488-PA AQULA_006498-PA AQULA_011130-PA AQULA_011255-PA AQULA_011257-PA ILUMI_03832-PA ILUMI_23492-PA PPYR_08163-PA PPYR_08164-PA tr|D2A1N0|D2A1N0_TRICA tr|D2A1N1|D2A1N1_TRICA tr|D2A1N2|D2A1N2_TRICA tr|D6WAI1|D6WAI1_TRICA tr|D6WC82|D6WC82_TRICA tr|D6WC83|D6WC83_TRICA tr|D6WC84|D6WC84_TRICA tr|Q9VW00|Q9VW00_DROME
OG0000203: AQULA_000320-PA AQULA_007126-PA AQULA_009524-PA AQULA_010073-PA ILUMI_05146-PA ILUMI_07412-PA ILUMI_19643-PA ILUMI_19644-PA PPYR_08038-PA PPYR_09382-PA PPYR_09672-PA PPYR_09673-PA tr|A0A139WBB4|A0A139WBB4_TRICA tr|D6WZG1|D6WZG1_TRICA tr|D6X2S4|D6X2S4_TRICA tr|D6X2S7|D6X2S7_TRICA tr|D6X2S8|D6X2S8_TRICA tr|D6X2S9|D6X2S9_TRICA tr|D6X2T0|D6X2T0_TRICA tr|D6X2T2|D6X2T2_TRICA tr|D6X2T3|D6X2T3_TRICA tr|Q9NGC2|Q9NGC2_TRICA
OG0000204: AQULA_000620-PA AQULA_003768-PA AQULA_010188-PA AQULA_010197-PA ILUMI_00467-PA ILUMI_06420-PA ILUMI_10821-PA ILUMI_11472-PA ILUMI_12016-PA ILUMI_14277-PA ILUMI_14877-PA ILUMI_15695-PA ILUMI_17830-PA ILUMI_19454-PA ILUMI_19455-PA PPYR_09325-PA PPYR_09343-PA PPYR_10551-PA tr|A0A139WIH2|A0A139WIH2_TRICA tr|D6WLU0|D6WLU0_TRICA tr|Q7JV69|Q7JV69_DROME tr|Q8MM39|Q8MM39_DROME
OG0000205: AQULA_001130-PA AQULA_004213-PA ILUMI_01435-PA ILUMI_02101-PA ILUMI_03413-PA ILUMI_03414-PA ILUMI_10076-PA ILUMI_15778-PA ILUMI_16354-PA ILUMI_17459-PA ILUMI_17671-PA ILUMI_18051-PA ILUMI_18332-PA ILUMI_18714-PA ILUMI_19580-PA ILUMI_19583-PA ILUMI_22359-PA PPYR_00611-PA PPYR_00612-PA PPYR_06657-PA tr|A0A139WD79|A0A139WD79_TRICA tr|D6WWT9|D6WWT9_TRICA
OG0000206: AQULA_001314-PA AQULA_009728-PA AQULA_011237-PA AQULA_014239-PA ILUMI_01185-PA ILUMI_03006-PA ILUMI_07643-PA ILUMI_07664-PA ILUMI_09361-PA ILUMI_09638-PA ILUMI_11235-PA ILUMI_12753-PA ILUMI_15381-PA ILUMI_19540-PA ILUMI_19728-PA ILUMI_20144-PA ILUMI_20437-PA ILUMI_21006-PA ILUMI_23264-PA ILUMI_26102-PA PPYR_06128-PA tr|A0A139W9Z4|A0A139W9Z4_TRICA
OG0000207: AQULA_002745-PA AQULA_002749-PA AQULA_002762-PA AQULA_002781-PA AQULA_002783-PA AQULA_002788-PA ILUMI_02124-PA ILUMI_06456-PA ILUMI_08431-PA ILUMI_27543-PA PPYR_00905-PA PPYR_00906-PA PPYR_03782-PA PPYR_03785-PA PPYR_03786-PA PPYR_04870-PA PPYR_06495-PA PPYR_07095-PA PPYR_13119-PA tr|D6WS32|D6WS32_TRICA tr|D6WS33|D6WS33_TRICA tr|Q9W430|Q9W430_DROME
OG0000208: AQULA_003524-PA AQULA_007597-PA AQULA_008444-PA AQULA_008450-PA AQULA_008513-PA ILUMI_05316-PA ILUMI_09025-PA ILUMI_12843-PA ILUMI_17349-PA ILUMI_18830-PA ILUMI_19351-PA ILUMI_21284-PA ILUMI_26121-PA PPYR_02445-PA PPYR_02446-PA PPYR_02447-PA PPYR_07565-PA PPYR_14710-PA PPYR_14737-PA sp|P83088|FUCTC_DROME tr|D6WT64|D6WT64_TRICA tr|D6WT65|D6WT65_TRICA
OG0000209: AQULA_007881-PA AQULA_013638-PA ILUMI_01713-PA ILUMI_03477-PA ILUMI_04658-PA ILUMI_08757-PA ILUMI_09329-PA ILUMI_10353-PA ILUMI_12128-PA ILUMI_15567-PA ILUMI_16632-PA PPYR_02840-PA PPYR_15365-PA tr|A0A139W8T7|A0A139W8T7_TRICA tr|D6WE32|D6WE32_TRICA tr|D6WF24|D6WF24_TRICA tr|D6WF26|D6WF26_TRICA tr|D7EHT0|D7EHT0_TRICA tr|D7EIR0|D7EIR0_TRICA tr|D7EJ62|D7EJ62_TRICA tr|D7EKJ9|D7EKJ9_TRICA tr|D7EKK7|D7EKK7_TRICA
OG0000210: AQULA_009761-PA ILUMI_00228-PA ILUMI_03002-PA ILUMI_06168-PA ILUMI_06778-PA ILUMI_12688-PA ILUMI_14914-PA ILUMI_15163-PA ILUMI_15715-PA ILUMI_16145-PA ILUMI_16977-PA ILUMI_17095-PA ILUMI_17949-PA ILUMI_18195-PA ILUMI_20251-PA ILUMI_20827-PA ILUMI_22443-PA ILUMI_23596-PA ILUMI_23683-PA ILUMI_23986-PA ILUMI_24714-PA PPYR_08687-PA
OG0000211: AQULA_013851-PA ILUMI_00559-PA ILUMI_01064-PA ILUMI_04232-PA ILUMI_08822-PA ILUMI_11484-PA ILUMI_11837-PA ILUMI_14114-PA ILUMI_14708-PA ILUMI_15432-PA ILUMI_15908-PA ILUMI_17954-PA ILUMI_18159-PA ILUMI_19490-PA ILUMI_19706-PA ILUMI_22411-PA ILUMI_25735-PA ILUMI_25960-PA tr|A0A139W8D5|A0A139W8D5_TRICA tr|A0A139W9T0|A0A139W9T0_TRICA tr|A0A139WA13|A0A139WA13_TRICA tr|A0A139WA15|A0A139WA15_TRICA
OG0000212: AQULA_014082-PA AQULA_014084-PA AQULA_014087-PA ILUMI_06040-PA ILUMI_15764-PA ILUMI_15777-PA ILUMI_18286-PA ILUMI_20281-PA PPYR_10162-PA sp|Q9VV36|RETIN_DROME tr|D6WFU1|D6WFU1_TRICA tr|D6WFU2|D6WFU2_TRICA tr|D7ELA3|D7ELA3_TRICA tr|Q9VV23|Q9VV23_DROME tr|Q9VV24|Q9VV24_DROME tr|Q9VV25|Q9VV25_DROME tr|Q9VV26|Q9VV26_DROME tr|Q9VV27|Q9VV27_DROME tr|Q9VV29|Q9VV29_DROME tr|Q9VV30|Q9VV30_DROME tr|Q9VV32|Q9VV32_DROME tr|Q9VV37|Q9VV37_DROME
OG0000213: ILUMI_00685-PA ILUMI_00686-PA ILUMI_01630-PA ILUMI_04962-PA ILUMI_10538-PA ILUMI_12333-PA ILUMI_12334-PA ILUMI_12336-PA ILUMI_12337-PA ILUMI_12338-PA ILUMI_12342-PA ILUMI_12343-PA ILUMI_14205-PA ILUMI_14622-PA ILUMI_18076-PA ILUMI_24686-PA ILUMI_25012-PA ILUMI_25490-PA PPYR_05988-PA tr|A0A139WHU4|A0A139WHU4_TRICA tr|A0A139WLH9|A0A139WLH9_TRICA tr|Q0KHX4|Q0KHX4_DROME
OG0000214: tr|A0A139WBL7|A0A139WBL7_TRICA tr|A0A139WBN1|A0A139WBN1_TRICA tr|A0A139WCJ0|A0A139WCJ0_TRICA tr|A0A139WCT2|A0A139WCT2_TRICA tr|C0Z3S0|C0Z3S0_TRICA tr|D2A349|D2A349_TRICA tr|D2A352|D2A352_TRICA tr|D2A4W8|D2A4W8_TRICA tr|D2EE68|D2EE68_TRICA tr|D6WZ88|D6WZ88_TRICA tr|D6WZ91|D6WZ91_TRICA tr|D6WZ92|D6WZ92_TRICA tr|D6WZ93|D6WZ93_TRICA tr|D6WZ94|D6WZ94_TRICA tr|D6WZ95|D6WZ95_TRICA tr|D6WZ96|D6WZ96_TRICA tr|D6WZ97|D6WZ97_TRICA tr|D6WZ98|D6WZ98_TRICA tr|D6WZ99|D6WZ99_TRICA tr|D6X139|D6X139_TRICA tr|D6X140|D6X140_TRICA tr|D6X141|D6X141_TRICA
OG0000215: AQULA_000270-PA AQULA_011181-PA AQULA_011194-PA ILUMI_00037-PA ILUMI_10767-PA ILUMI_18682-PA ILUMI_25213-PA ILUMI_26332-PA ILUMI_26333-PA PPYR_04817-PA PPYR_05095-PA PPYR_09130-PA PPYR_11978-PA tr|D6WJC6|D6WJC6_TRICA tr|D6WJC7|D6WJC7_TRICA tr|D6WJC8|D6WJC8_TRICA tr|D6WJC9|D6WJC9_TRICA tr|H8F4T3|H8F4T3_DROME tr|Q76NR6|Q76NR6_DROME tr|Q9VFG5|Q9VFG5_DROME tr|Q9VYR1|Q9VYR1_DROME
OG0000216: AQULA_000424-PA AQULA_001480-PA AQULA_008646-PA AQULA_009039-PA ILUMI_03800-PA ILUMI_03935-PA ILUMI_11600-PA ILUMI_12158-PA ILUMI_24323-PA PPYR_01371-PA PPYR_01944-PA PPYR_11536-PA tr|A0A139WE49|A0A139WE49_TRICA tr|A0A139WEN6|A0A139WEN6_TRICA tr|A0A139WEV2|A0A139WEV2_TRICA tr|A0A139WFI9|A0A139WFI9_TRICA tr|D6WPK9|D6WPK9_TRICA tr|Q0KIB0|Q0KIB0_DROME tr|Q59DZ1|Q59DZ1_DROME tr|Q9VFU7|Q9VFU7_DROME tr|Q9VH85|Q9VH85_DROME
OG0000217: AQULA_000566-PA AQULA_009663-PA ILUMI_00717-PA ILUMI_01633-PA ILUMI_01873-PA ILUMI_05398-PA ILUMI_06181-PA ILUMI_06630-PA ILUMI_14232-PA ILUMI_14460-PA ILUMI_15040-PA ILUMI_15280-PA ILUMI_15433-PA ILUMI_15826-PA ILUMI_16114-PA ILUMI_17208-PA ILUMI_19078-PA ILUMI_19870-PA ILUMI_21436-PA PPYR_07311-PA PPYR_15512-PA
OG0000218: AQULA_000776-PA AQULA_002796-PA AQULA_003849-PA ILUMI_10604-PA ILUMI_10697-PA ILUMI_21010-PA ILUMI_26624-PA ILUMI_27221-PA PPYR_02083-PA PPYR_03997-PA PPYR_04831-PA PPYR_07062-PA tr|A0A139WGV0|A0A139WGV0_TRICA tr|A0A139WH53|A0A139WH53_TRICA tr|D2A339|D2A339_TRICA tr|D2A695|D2A695_TRICA tr|D6WN76|D6WN76_TRICA tr|D6X1K0|D6X1K0_TRICA tr|D7GXR9|D7GXR9_TRICA tr|D7GXY1|D7GXY1_TRICA tr|D7GXY2|D7GXY2_TRICA
OG0000219: AQULA_001322-PA AQULA_001481-PA AQULA_011353-PA AQULA_012141-PA AQULA_012602-PA ILUMI_03227-PA ILUMI_06367-PA ILUMI_07401-PA ILUMI_11213-PA ILUMI_13707-PA ILUMI_15154-PA ILUMI_16537-PA ILUMI_18161-PA ILUMI_19204-PA ILUMI_19832-PA ILUMI_21087-PA ILUMI_21088-PA ILUMI_22987-PA ILUMI_26514-PA PPYR_00233-PA tr|D7EIX9|D7EIX9_TRICA
OG0000220: AQULA_002248-PA ILUMI_02032-PA ILUMI_02753-PA ILUMI_11022-PA ILUMI_14013-PA ILUMI_16170-PA ILUMI_18510-PA ILUMI_18757-PA ILUMI_22432-PA ILUMI_25326-PA PPYR_06486-PA tr|A0A139W8Y8|A0A139W8Y8_TRICA tr|A0A139W905|A0A139W905_TRICA tr|A0A139W988|A0A139W988_TRICA tr|A0A139WI38|A0A139WI38_TRICA tr|D6WCK1|D6WCK1_TRICA tr|D6WG84|D6WG84_TRICA tr|D7GXI3|D7GXI3_TRICA tr|D7GY32|D7GY32_TRICA tr|D7GYJ0|D7GYJ0_TRICA tr|D7GYN6|D7GYN6_TRICA
OG0000221: AQULA_002317-PA AQULA_002318-PA AQULA_004283-PA AQULA_004295-PA AQULA_004299-PA AQULA_006204-PA AQULA_006210-PA AQULA_007953-PA ILUMI_05011-PA ILUMI_06828-PA ILUMI_10229-PA ILUMI_10230-PA ILUMI_13662-PA ILUMI_13663-PA PPYR_06036-PA PPYR_06168-PA PPYR_06481-PA PPYR_06942-PA PPYR_11060-PA tr|D0IQM1|D0IQM1_DROME tr|Q8MRN5|Q8MRN5_DROME
OG0000222: AQULA_003460-PA AQULA_009855-PA ILUMI_08722-PA ILUMI_14217-PA ILUMI_16699-PA ILUMI_25767-PA PPYR_03589-PA PPYR_07008-PA sp|P07190|MAL1_DROME sp|P07191|MAL2_DROME sp|P07192|MAL3_DROME tr|A1Z7E8|A1Z7E8_DROME tr|A1Z7F1|A1Z7F1_DROME tr|A1Z7F2|A1Z7F2_DROME tr|A1Z7F3|A1Z7F3_DROME tr|D2A1A2|D2A1A2_TRICA tr|D2A1A3|D2A1A3_TRICA tr|D2A1A4|D2A1A4_TRICA tr|Q5U124|Q5U124_DROME tr|Q8IPA2|Q8IPA2_DROME tr|Q9VKE6|Q9VKE6_DROME
OG0000223: AQULA_004682-PA AQULA_008982-PA AQULA_008983-PA AQULA_008984-PA AQULA_008985-PA AQULA_008986-PA AQULA_008988-PA AQULA_012028-PA AQULA_012032-PA ILUMI_06018-PA ILUMI_06019-PA ILUMI_15339-PA ILUMI_18594-PA ILUMI_19241-PA PPYR_02553-PA PPYR_13569-PA PPYR_13570-PA PPYR_13760-PA PPYR_13922-PA PPYR_13923-PA tr|D6WTW6|D6WTW6_TRICA
OG0000224: AQULA_004842-PA AQULA_004848-PA AQULA_004849-PA AQULA_008659-PA ILUMI_08595-PA ILUMI_13298-PA PPYR_12878-PA PPYR_12879-PA PPYR_15517-PA tr|A1ZBD9|A1ZBD9_DROME tr|D6WVV3|D6WVV3_TRICA tr|D6WYK0|D6WYK0_TRICA tr|D6WYK1|D6WYK1_TRICA tr|D6WYK5|D6WYK5_TRICA tr|D6WYK6|D6WYK6_TRICA tr|D6WYK7|D6WYK7_TRICA tr|Q5BIE4|Q5BIE4_DROME tr|Q8MMD6|Q8MMD6_DROME tr|Q8MS66|Q8MS66_DROME tr|Q9W1Z0|Q9W1Z0_DROME tr|Q9W1Z3|Q9W1Z3_DROME
OG0000225: AQULA_004969-PA AQULA_008857-PA ILUMI_02205-PA ILUMI_04684-PA ILUMI_05362-PA ILUMI_05390-PA ILUMI_08243-PA ILUMI_10202-PA ILUMI_10520-PA ILUMI_11076-PA ILUMI_14031-PA ILUMI_15189-PA ILUMI_15748-PA ILUMI_17774-PA ILUMI_20073-PA ILUMI_20671-PA ILUMI_23320-PA ILUMI_23373-PA ILUMI_23905-PA PPYR_11727-PA tr|D2A5W3|D2A5W3_TRICA
OG0000226: ILUMI_17873-PA ILUMI_25025-PA ILUMI_25026-PA ILUMI_25029-PA tr|D2A053|D2A053_TRICA tr|D2A055|D2A055_TRICA tr|D2A056|D2A056_TRICA tr|D6WAD0|D6WAD0_TRICA tr|D6WPR7|D6WPR7_TRICA tr|D6WRD1|D6WRD1_TRICA tr|D6WS38|D6WS38_TRICA tr|D6WS39|D6WS39_TRICA tr|D6WS40|D6WS40_TRICA tr|D6WS42|D6WS42_TRICA tr|D6WS43|D6WS43_TRICA tr|D6WS44|D6WS44_TRICA tr|D6WS47|D6WS47_TRICA tr|D6X4H4|D6X4H4_TRICA tr|D6X4H5|D6X4H5_TRICA tr|D6X4H6|D6X4H6_TRICA tr|D6X4H7|D6X4H7_TRICA
OG0000227: AQULA_000091-PA AQULA_000099-PA AQULA_009895-PA ILUMI_02717-PA ILUMI_06665-PA ILUMI_08174-PA ILUMI_08808-PA ILUMI_11990-PA PPYR_10475-PA PPYR_10477-PA PPYR_10478-PA PPYR_10480-PA PPYR_10502-PA tr|A0A139W8M8|A0A139W8M8_TRICA tr|A0A139W8P0|A0A139W8P0_TRICA tr|A0A139WKT9|A0A139WKT9_TRICA tr|D6X2U4|D6X2U4_TRICA tr|D7EHR4|D7EHR4_TRICA tr|D7EHR6|D7EHR6_TRICA tr|M9PHQ1|M9PHQ1_DROME
OG0000228: AQULA_000316-PA AQULA_003940-PA AQULA_009732-PA AQULA_009954-PA AQULA_010960-PA AQULA_012541-PA AQULA_013184-PA AQULA_014088-PA ILUMI_02978-PA ILUMI_13469-PA ILUMI_13552-PA ILUMI_16589-PA ILUMI_19504-PA ILUMI_23509-PA ILUMI_26220-PA tr|D2CG33|D2CG33_TRICA tr|D6X3L6|D6X3L6_TRICA tr|D7EIG5|D7EIG5_TRICA tr|D7EJ04|D7EJ04_TRICA tr|D7EKP9|D7EKP9_TRICA
OG0000229: AQULA_000363-PA AQULA_010147-PA ILUMI_01827-PA ILUMI_09214-PA ILUMI_09215-PA ILUMI_13214-PA ILUMI_13506-PA ILUMI_15194-PA ILUMI_16062-PA ILUMI_16217-PA ILUMI_16474-PA ILUMI_17372-PA ILUMI_17596-PA ILUMI_18130-PA ILUMI_18572-PA ILUMI_20221-PA ILUMI_21308-PA ILUMI_22965-PA ILUMI_25357-PA ILUMI_26436-PA
OG0000230: AQULA_000422-PA AQULA_007660-PA ILUMI_10677-PA ILUMI_14480-PA ILUMI_15536-PA ILUMI_16045-PA ILUMI_16253-PA ILUMI_19106-PA ILUMI_19117-PA ILUMI_19664-PA PPYR_06907-PA tr|D6WPC5|D6WPC5_TRICA tr|D6WPC6|D6WPC6_TRICA tr|D6WPC7|D6WPC7_TRICA tr|D6WPC8|D6WPC8_TRICA tr|D6WPC9|D6WPC9_TRICA tr|D6WPD0|D6WPD0_TRICA tr|D6WPD1|D6WPD1_TRICA tr|Q8MSA3|Q8MSA3_DROME tr|Q9VDN6|Q9VDN6_DROME
OG0000231: AQULA_000503-PA AQULA_001787-PA AQULA_003597-PA AQULA_006672-PA ILUMI_01789-PA ILUMI_02670-PA ILUMI_04643-PA ILUMI_11701-PA ILUMI_14378-PA ILUMI_14842-PA ILUMI_15784-PA ILUMI_19794-PA ILUMI_22465-PA ILUMI_23182-PA ILUMI_23243-PA ILUMI_23800-PA ILUMI_26074-PA ILUMI_26075-PA PPYR_03790-PA PPYR_12494-PA
OG0000232: AQULA_000921-PA AQULA_000922-PA AQULA_000923-PA AQULA_000925-PA ILUMI_21343-PA ILUMI_21344-PA ILUMI_21345-PA ILUMI_21347-PA ILUMI_21348-PA ILUMI_21349-PA ILUMI_25600-PA PPYR_06512-PA PPYR_06594-PA PPYR_11363-PA PPYR_11672-PA PPYR_11674-PA tr|Q9V3M3|Q9V3M3_DROME tr|Q9V421|Q9V421_DROME tr|Q9V445|Q9V445_DROME tr|Q9VWR6|Q9VWR6_DROME
OG0000233: AQULA_001085-PA AQULA_008215-PA AQULA_008540-PA AQULA_009799-PA AQULA_013158-PA ILUMI_03925-PA ILUMI_05832-PA ILUMI_07923-PA ILUMI_10032-PA ILUMI_10033-PA PPYR_01084-PA PPYR_02159-PA sp|A1Z9X0|APKC_DROME sp|P13678|KPC3_DROME sp|P83099|KPC4_DROME tr|A0A139W8J0|A0A139W8J0_TRICA tr|A0A139WC37|A0A139WC37_TRICA tr|A0A139WDU9|A0A139WDU9_TRICA tr|D6WT86|D6WT86_TRICA tr|D6WT87|D6WT87_TRICA
OG0000234: AQULA_001122-PA ILUMI_07331-PA ILUMI_08585-PA PPYR_08115-PA PPYR_10759-PA tr|A0A139W9M8|A0A139W9M8_TRICA tr|A0A139WK06|A0A139WK06_TRICA tr|A0A139WKC0|A0A139WKC0_TRICA tr|D6WP85|D6WP85_TRICA tr|D6WV13|D6WV13_TRICA tr|D7EJC3|D7EJC3_TRICA tr|D7ELD1|D7ELD1_TRICA tr|D7ELQ6|D7ELQ6_TRICA tr|D7GXK2|D7GXK2_TRICA tr|D7GXK5|D7GXK5_TRICA tr|D7GXK7|D7GXK7_TRICA tr|D7GXK8|D7GXK8_TRICA tr|D7GXK9|D7GXK9_TRICA tr|D7GXL0|D7GXL0_TRICA tr|Q9VSQ2|Q9VSQ2_DROME
OG0000235: AQULA_001445-PA ILUMI_01593-PA ILUMI_02719-PA ILUMI_02940-PA ILUMI_04578-PA ILUMI_05818-PA ILUMI_07883-PA ILUMI_08491-PA ILUMI_11132-PA ILUMI_13425-PA ILUMI_14155-PA ILUMI_15039-PA ILUMI_15205-PA ILUMI_17592-PA ILUMI_19138-PA ILUMI_19372-PA ILUMI_22548-PA ILUMI_26274-PA ILUMI_27270-PA PPYR_00434-PA
OG0000236: AQULA_001500-PA AQULA_002992-PA AQULA_003313-PA AQULA_004533-PA ILUMI_03096-PA ILUMI_13641-PA ILUMI_15297-PA ILUMI_20123-PA PPYR_01454-PA PPYR_02052-PA PPYR_04316-PA PPYR_04785-PA PPYR_05171-PA PPYR_05174-PA PPYR_09498-PA PPYR_09665-PA PPYR_10038-PA PPYR_11875-PA PPYR_13546-PA tr|D6WHP5|D6WHP5_TRICA
OG0000237: AQULA_001937-PA AQULA_010578-PA AQULA_010582-PA AQULA_010586-PA AQULA_010589-PA AQULA_012299-PA ILUMI_00268-PA ILUMI_04716-PA ILUMI_04981-PA ILUMI_04982-PA ILUMI_06566-PA ILUMI_09466-PA ILUMI_11135-PA ILUMI_11137-PA PPYR_00561-PA PPYR_00563-PA PPYR_00566-PA PPYR_11974-PA tr|D6WR18|D6WR18_TRICA tr|Q9VWZ7|Q9VWZ7_DROME
OG0000238: AQULA_002371-PA AQULA_002968-PA AQULA_002971-PA AQULA_003279-PA AQULA_003280-PA ILUMI_05987-PA ILUMI_05988-PA ILUMI_05989-PA ILUMI_05990-PA ILUMI_05991-PA ILUMI_05992-PA ILUMI_05993-PA ILUMI_05994-PA ILUMI_05995-PA ILUMI_05996-PA PPYR_12928-PA tr|A0A139WFS2|A0A139WFS2_TRICA tr|D6WRZ8|D6WRZ8_TRICA tr|D6WRZ9|D6WRZ9_TRICA tr|D6WS02|D6WS02_TRICA
OG0000239: AQULA_002738-PA AQULA_004507-PA AQULA_006141-PA ILUMI_06322-PA ILUMI_15275-PA ILUMI_20124-PA PPYR_02157-PA PPYR_05734-PA tr|D6WUM1|D6WUM1_TRICA tr|D7EIE0|D7EIE0_TRICA tr|D7EIY9|D7EIY9_TRICA tr|D7EJM4|D7EJM4_TRICA tr|D7EKG5|D7EKG5_TRICA tr|D7EKZ1|D7EKZ1_TRICA tr|D7EKZ8|D7EKZ8_TRICA tr|D7ELJ0|D7ELJ0_TRICA tr|D7ELM9|D7ELM9_TRICA tr|D7ELS5|D7ELS5_TRICA tr|D7ELU0|D7ELU0_TRICA tr|D7GYB9|D7GYB9_TRICA
OG0000240: AQULA_005371-PA ILUMI_12147-PA ILUMI_12148-PA ILUMI_16546-PA ILUMI_17551-PA ILUMI_19082-PA ILUMI_24531-PA ILUMI_24533-PA ILUMI_24534-PA ILUMI_24536-PA PPYR_01222-PA PPYR_01223-PA PPYR_08951-PA PPYR_08952-PA PPYR_09018-PA PPYR_09019-PA tr|A0A139WHS5|A0A139WHS5_TRICA tr|D6WNT5|D6WNT5_TRICA tr|D6WUX7|D6WUX7_TRICA tr|D6WUX8|D6WUX8_TRICA
OG0000241: AQULA_005638-PA AQULA_005644-PA AQULA_005650-PA AQULA_005656-PA ILUMI_02201-PA ILUMI_03416-PA ILUMI_03417-PA ILUMI_08199-PA ILUMI_15404-PA ILUMI_18279-PA ILUMI_21638-PA PPYR_09720-PA PPYR_10258-PA PPYR_10259-PA tr|D6WBY0|D6WBY0_TRICA tr|D6WBY1|D6WBY1_TRICA tr|D6WBY2|D6WBY2_TRICA tr|D6WCD5|D6WCD5_TRICA tr|Q9VTK9|Q9VTK9_DROME tr|Q9VTL0|Q9VTL0_DROME
OG0000242: AQULA_006982-PA AQULA_010950-PA ILUMI_12894-PA ILUMI_13457-PA PPYR_04462-PA PPYR_04471-PA sp|P91620|SIF2_DROME sp|P91621|SIF1_DROME tr|A0A0S0WGZ0|A0A0S0WGZ0_DROME tr|A0A139WH02|A0A139WH02_TRICA tr|A0A139WH22|A0A139WH22_TRICA tr|A8JNL4|A8JNL4_DROME tr|A8JNL5|A8JNL5_DROME tr|A8JNL6|A8JNL6_DROME tr|M9PBR2|M9PBR2_DROME tr|M9PE98|M9PE98_DROME tr|M9PHI5|M9PHI5_DROME tr|Q8IQ62|Q8IQ62_DROME tr|X2JC30|X2JC30_DROME tr|X2JCJ4|X2JCJ4_DROME
OG0000243: AQULA_007007-PA ILUMI_00447-PA ILUMI_00474-PA ILUMI_05652-PA ILUMI_06635-PA ILUMI_10273-PA ILUMI_12700-PA ILUMI_14785-PA ILUMI_14983-PA ILUMI_16220-PA ILUMI_16803-PA ILUMI_16983-PA ILUMI_17254-PA ILUMI_17482-PA ILUMI_17544-PA ILUMI_18374-PA ILUMI_21983-PA ILUMI_23864-PA ILUMI_26434-PA tr|D7EJ75|D7EJ75_TRICA
OG0000244: AQULA_007231-PA AQULA_011133-PA AQULA_011146-PA ILUMI_02865-PA ILUMI_02866-PA ILUMI_03667-PA ILUMI_03668-PA ILUMI_05193-PA ILUMI_09201-PA ILUMI_17357-PA ILUMI_18521-PA ILUMI_21095-PA ILUMI_26891-PA PPYR_02760-PA PPYR_02803-PA PPYR_06250-PA sp|O62589|GD_DROME tr|A0A139WGV8|A0A139WGV8_TRICA tr|Q9VFM0|Q9VFM0_DROME tr|Q9Y122|Q9Y122_DROME
OG0000245: AQULA_007331-PA AQULA_009934-PA AQULA_011125-PA AQULA_013604-PA ILUMI_06076-PA ILUMI_08727-PA ILUMI_08977-PA ILUMI_09789-PA ILUMI_09790-PA ILUMI_09955-PA ILUMI_09956-PA ILUMI_17285-PA ILUMI_18444-PA PPYR_03830-PA PPYR_03831-PA PPYR_03832-PA PPYR_03833-PA PPYR_04403-PA PPYR_15455-PA tr|D6W8K3|D6W8K3_TRICA
OG0000246: AQULA_008259-PA AQULA_008262-PA AQULA_008265-PA ILUMI_00965-PA ILUMI_02451-PA ILUMI_05584-PA ILUMI_05585-PA ILUMI_19162-PA ILUMI_22623-PA ILUMI_22624-PA ILUMI_22625-PA ILUMI_22626-PA ILUMI_22630-PA ILUMI_22631-PA ILUMI_22632-PA ILUMI_22633-PA ILUMI_22742-PA ILUMI_22744-PA PPYR_13890-PA tr|D6WW27|D6WW27_TRICA
OG0000247: AQULA_008703-PA AQULA_010729-PA AQULA_010747-PA AQULA_010769-PA AQULA_011156-PA AQULA_013223-PA PPYR_02743-PA PPYR_02744-PA PPYR_02775-PA PPYR_02776-PA PPYR_03018-PA PPYR_03116-PA PPYR_03268-PA PPYR_03594-PA PPYR_10453-PA tr|D2A4M4|D2A4M4_TRICA tr|D2A4M5|D2A4M5_TRICA tr|D2A4M7|D2A4M7_TRICA tr|D2A4P4|D2A4P4_TRICA tr|D2A4P5|D2A4P5_TRICA
OG0000248: AQULA_009748-PA AQULA_009750-PA ILUMI_00259-PA ILUMI_00663-PA ILUMI_04996-PA ILUMI_14141-PA ILUMI_18499-PA ILUMI_19482-PA ILUMI_19531-PA ILUMI_25627-PA PPYR_07796-PA tr|D6W9E3|D6W9E3_TRICA tr|D6W9E4|D6W9E4_TRICA tr|D6W9E5|D6W9E5_TRICA tr|D6W9E7|D6W9E7_TRICA tr|D6W9E8|D6W9E8_TRICA tr|D6W9E9|D6W9E9_TRICA tr|D6W9F0|D6W9F0_TRICA tr|D6W9F1|D6W9F1_TRICA tr|Q9VFY2|Q9VFY2_DROME
OG0000249: AQULA_014262-PA AQULA_014263-PA AQULA_014265-PA AQULA_014267-PA AQULA_014268-PA AQULA_014269-PA AQULA_014270-PA ILUMI_09718-PA ILUMI_09719-PA ILUMI_09720-PA ILUMI_14515-PA ILUMI_14527-PA ILUMI_16549-PA ILUMI_22307-PA PPYR_10902-PA tr|D6WIV5|D6WIV5_TRICA tr|D6WIV6|D6WIV6_TRICA tr|D6WX02|D6WX02_TRICA tr|Q961J8|Q961J8_DROME tr|Q9VS66|Q9VS66_DROME
OG0000250: ILUMI_00303-PA ILUMI_00820-PA ILUMI_01124-PA ILUMI_01660-PA ILUMI_01880-PA ILUMI_02127-PA ILUMI_02448-PA ILUMI_03200-PA ILUMI_03604-PA ILUMI_04056-PA ILUMI_04138-PA ILUMI_06122-PA ILUMI_09645-PA ILUMI_12847-PA ILUMI_12945-PA ILUMI_13939-PA ILUMI_14878-PA ILUMI_23063-PA ILUMI_24148-PA ILUMI_27323-PA
OG0000251: ILUMI_02952-PA ILUMI_09683-PA ILUMI_13946-PA ILUMI_14024-PA ILUMI_14091-PA ILUMI_14474-PA ILUMI_14575-PA ILUMI_14689-PA ILUMI_16020-PA ILUMI_16302-PA ILUMI_17202-PA ILUMI_18229-PA ILUMI_18637-PA ILUMI_19330-PA ILUMI_22343-PA tr|A0A139W8E7|A0A139W8E7_TRICA tr|A0A139WA71|A0A139WA71_TRICA tr|A0A139WB05|A0A139WB05_TRICA tr|A0A139WNQ8|A0A139WNQ8_TRICA tr|D7EK32|D7EK32_TRICA
OG0000252: ILUMI_13570-PA ILUMI_18992-PA ILUMI_21917-PA PPYR_01468-PA PPYR_02114-PA PPYR_02832-PA PPYR_03036-PA PPYR_04881-PA PPYR_06902-PA PPYR_10879-PA PPYR_11311-PA PPYR_11874-PA PPYR_13735-PA PPYR_15075-PA PPYR_15724-PA tr|A0A139W9T3|A0A139W9T3_TRICA tr|A0A139WA68|A0A139WA68_TRICA tr|D2CG43|D2CG43_TRICA tr|D7GXP2|D7GXP2_TRICA tr|D7GXT4|D7GXT4_TRICA
OG0000253: AQULA_000068-PA AQULA_007137-PA AQULA_008239-PA AQULA_013578-PA AQULA_013692-PA ILUMI_02904-PA ILUMI_04898-PA ILUMI_15726-PA ILUMI_22949-PA ILUMI_27243-PA ILUMI_27392-PA PPYR_00409-PA PPYR_04027-PA PPYR_04811-PA PPYR_11584-PA PPYR_15054-PA PPYR_15276-PA tr|D6WYN2|D6WYN2_TRICA tr|D7EKN9|D7EKN9_TRICA
OG0000254: AQULA_000119-PA AQULA_003853-PA ILUMI_00069-PA ILUMI_03679-PA ILUMI_04380-PA ILUMI_23306-PA PPYR_02113-PA PPYR_12505-PA PPYR_12545-PA PPYR_12546-PA sp|Q9W4C5|NAAT1_DROME tr|A1Z8V9|A1Z8V9_DROME tr|A1Z8W0|A1Z8W0_DROME tr|D6WVZ1|D6WVZ1_TRICA tr|D6WWF2|D6WWF2_TRICA tr|D6WWF3|D6WWF3_TRICA tr|Q7K330|Q7K330_DROME tr|Q9VJR4|Q9VJR4_DROME tr|Q9VSV2|Q9VSV2_DROME
OG0000255: AQULA_000388-PA AQULA_000393-PA AQULA_011260-PA AQULA_011261-PA AQULA_011262-PA AQULA_011264-PA ILUMI_00796-PA ILUMI_00797-PA ILUMI_00799-PA ILUMI_08256-PA ILUMI_08257-PA PPYR_05748-PA PPYR_05750-PA PPYR_05752-PA PPYR_08232-PA PPYR_08233-PA PPYR_08280-PA PPYR_08281-PA tr|A0A139WIA4|A0A139WIA4_TRICA
OG0000256: AQULA_000384-PA AQULA_005348-PA AQULA_011309-PA ILUMI_13382-PA ILUMI_14621-PA ILUMI_16920-PA ILUMI_24949-PA ILUMI_24950-PA PPYR_04338-PA PPYR_08674-PA sp|C0HK98|SC1A_DROME sp|C0HK99|SC1B_DROME sp|Q70PY2|PGSB1_DROME sp|Q8SXQ7|PGPLF_DROME sp|Q9V4X2|PGSC2_DROME sp|Q9VV96|PGSB2_DROME sp|Q9VYX7|PGPSA_DROME tr|D6W6Y5|D6W6Y5_TRICA tr|D7ELY4|D7ELY4_TRICA
OG0000257: AQULA_000655-PA AQULA_013423-PA ILUMI_00864-PA ILUMI_03076-PA ILUMI_04401-PA ILUMI_06404-PA ILUMI_08771-PA ILUMI_11411-PA ILUMI_12660-PA ILUMI_13159-PA ILUMI_16799-PA ILUMI_18760-PA ILUMI_24215-PA ILUMI_24667-PA ILUMI_27055-PA tr|A0A139WG09|A0A139WG09_TRICA tr|D6WCD4|D6WCD4_TRICA tr|D6WI70|D6WI70_TRICA tr|D7EJ73|D7EJ73_TRICA
OG0000258: AQULA_001165-PA AQULA_002970-PA AQULA_007791-PA AQULA_012297-PA ILUMI_02293-PA ILUMI_02294-PA ILUMI_02295-PA ILUMI_02296-PA ILUMI_02297-PA ILUMI_02298-PA ILUMI_02300-PA ILUMI_02301-PA ILUMI_02302-PA PPYR_02015-PA PPYR_02016-PA PPYR_02017-PA PPYR_02018-PA PPYR_02111-PA PPYR_15417-PA
OG0000259: AQULA_001208-PA AQULA_001211-PA AQULA_004412-PA ILUMI_01245-PA ILUMI_03895-PA ILUMI_03897-PA ILUMI_03940-PA ILUMI_04857-PA ILUMI_06953-PA ILUMI_09350-PA ILUMI_15095-PA ILUMI_17075-PA ILUMI_19746-PA ILUMI_22012-PA ILUMI_22014-PA ILUMI_22015-PA PPYR_08130-PA tr|D6WK80|D6WK80_TRICA tr|Q9VJN4|Q9VJN4_DROME
OG0000260: AQULA_001807-PA AQULA_001850-PA AQULA_002520-PA AQULA_012642-PA ILUMI_04094-PA PPYR_02127-PA PPYR_03666-PA PPYR_07004-PA PPYR_10929-PA PPYR_11669-PA PPYR_12203-PA PPYR_12260-PA PPYR_14360-PA PPYR_14366-PA PPYR_15096-PA PPYR_15342-PA PPYR_15354-PA tr|D6WEQ6|D6WEQ6_TRICA tr|D7EHW4|D7EHW4_TRICA
OG0000261: AQULA_001857-PA AQULA_004187-PA AQULA_008276-PA AQULA_010018-PA ILUMI_07511-PA ILUMI_17180-PA ILUMI_17585-PA ILUMI_20620-PA ILUMI_21059-PA ILUMI_26591-PA PPYR_01332-PA PPYR_01879-PA PPYR_03078-PA PPYR_03676-PA PPYR_04079-PA PPYR_04657-PA PPYR_04756-PA PPYR_09105-PA PPYR_15226-PA
OG0000262: AQULA_001877-PA AQULA_010752-PA ILUMI_02601-PA ILUMI_13443-PA ILUMI_14188-PA ILUMI_14706-PA ILUMI_15235-PA ILUMI_16210-PA ILUMI_16526-PA ILUMI_16562-PA ILUMI_19945-PA ILUMI_20582-PA ILUMI_24806-PA ILUMI_27362-PA PPYR_00720-PA PPYR_01230-PA PPYR_02148-PA PPYR_14888-PA PPYR_15412-PA
OG0000263: AQULA_002956-PA AQULA_011301-PA AQULA_011837-PA ILUMI_01414-PA ILUMI_09608-PA PPYR_03264-PA PPYR_06536-PA PPYR_11274-PA sp|P11612|PPY_DROME sp|P12982|PP12_DROME sp|P48461|PP11_DROME sp|P48462|PP1B_DROME sp|Q05547|PP13_DROME tr|A8QI94|A8QI94_DROME tr|D2A1L2|D2A1L2_TRICA tr|D2A4R4|D2A4R4_TRICA tr|Q5LJN2|Q5LJN2_DROME tr|Q9VQL9|Q9VQL9_DROME tr|Q9W2A5|Q9W2A5_DROME
OG0000264: AQULA_002990-PA AQULA_011628-PA ILUMI_17697-PA ILUMI_23441-PA ILUMI_23443-PA ILUMI_23444-PA ILUMI_23445-PA ILUMI_23446-PA ILUMI_23447-PA ILUMI_23449-PA ILUMI_25966-PA PPYR_01602-PA PPYR_01603-PA PPYR_01604-PA tr|A0A139WLR6|A0A139WLR6_TRICA tr|D6WIP2|D6WIP2_TRICA tr|Q8IRX5|Q8IRX5_DROME tr|Q9VHF7|Q9VHF7_DROME tr|Q9VHF8|Q9VHF8_DROME
OG0000265: AQULA_003184-PA AQULA_006679-PA AQULA_012820-PA ILUMI_02306-PA ILUMI_03784-PA ILUMI_09779-PA ILUMI_10950-PA ILUMI_14273-PA ILUMI_17021-PA ILUMI_19341-PA ILUMI_20496-PA ILUMI_26496-PA ILUMI_27021-PA PPYR_00428-PA PPYR_01063-PA PPYR_04844-PA PPYR_07943-PA PPYR_14910-PA PPYR_15063-PA
OG0000266: AQULA_004104-PA AQULA_008145-PA AQULA_008569-PA AQULA_009333-PA ILUMI_00042-PA ILUMI_05915-PA ILUMI_11722-PA ILUMI_14419-PA ILUMI_14528-PA ILUMI_16036-PA ILUMI_16574-PA ILUMI_17099-PA ILUMI_17407-PA ILUMI_18050-PA ILUMI_18323-PA ILUMI_19445-PA ILUMI_22651-PA PPYR_06836-PA PPYR_12479-PA
OG0000267: AQULA_004653-PA ILUMI_01423-PA ILUMI_05782-PA ILUMI_05827-PA ILUMI_05828-PA ILUMI_06112-PA ILUMI_06113-PA ILUMI_08680-PA ILUMI_10770-PA ILUMI_18872-PA ILUMI_21179-PA PPYR_05771-PA tr|D6W6X3|D6W6X3_TRICA tr|D7EK61|D7EK61_TRICA tr|D7EK62|D7EK62_TRICA tr|Q8IND5|Q8IND5_DROME tr|Q9VF50|Q9VF50_DROME tr|Q9VF51|Q9VF51_DROME tr|Q9VF53|Q9VF53_DROME
OG0000268: AQULA_005072-PA AQULA_008652-PA AQULA_008667-PA AQULA_008671-PA ILUMI_11605-PA ILUMI_13292-PA ILUMI_13293-PA ILUMI_13294-PA ILUMI_13296-PA ILUMI_18353-PA PPYR_03082-PA PPYR_12699-PA PPYR_13782-PA PPYR_13809-PA PPYR_13860-PA sp|P19967|CYB5R_DROME tr|D6WVJ1|D6WVJ1_TRICA tr|D6WVJ2|D6WVJ2_TRICA tr|Q9VJI1|Q9VJI1_DROME
OG0000269: AQULA_005574-PA AQULA_005585-PA ILUMI_04634-PA ILUMI_05047-PA ILUMI_12340-PA ILUMI_12341-PA ILUMI_24684-PA ILUMI_24685-PA ILUMI_24687-PA ILUMI_24688-PA ILUMI_24690-PA ILUMI_26194-PA ILUMI_26276-PA ILUMI_27309-PA PPYR_07998-PA PPYR_07999-PA tr|A0A139WIZ2|A0A139WIZ2_TRICA tr|A0A139WLN1|A0A139WLN1_TRICA tr|D2A397|D2A397_TRICA
OG0000270: AQULA_006352-PA AQULA_006355-PA AQULA_011449-PA ILUMI_20884-PA ILUMI_20885-PA ILUMI_25245-PA ILUMI_25246-PA ILUMI_25247-PA ILUMI_25248-PA PPYR_04864-PA PPYR_14032-PA PPYR_14630-PA sp|P20432|GSTD1_DROME sp|Q9VG95|GSTD5_DROME sp|Q9VG96|GSTD4_DROME sp|Q9VG98|GSTD2_DROME tr|A0A139WJ64|A0A139WJ64_TRICA tr|Q9VG92|Q9VG92_DROME tr|Q9VGA1|Q9VGA1_DROME
OG0000271: AQULA_007016-PA AQULA_008689-PA ILUMI_16144-PA ILUMI_18808-PA ILUMI_19164-PA PPYR_00337-PA PPYR_02263-PA tr|A0A139W8H5|A0A139W8H5_TRICA tr|A0A139W8I0|A0A139W8I0_TRICA tr|A0A139W8P5|A0A139W8P5_TRICA tr|A0A139W8U6|A0A139W8U6_TRICA tr|A0A139W8V4|A0A139W8V4_TRICA tr|A0A139W9L5|A0A139W9L5_TRICA tr|A0A139WA03|A0A139WA03_TRICA tr|A0A139WA73|A0A139WA73_TRICA tr|D6X0C0|D6X0C0_TRICA tr|D7EJ56|D7EJ56_TRICA tr|D7EJ76|D7EJ76_TRICA tr|D7EKS9|D7EKS9_TRICA
OG0000272: AQULA_010115-PA AQULA_010118-PA AQULA_010128-PA ILUMI_17219-PA ILUMI_21861-PA ILUMI_21862-PA ILUMI_21863-PA ILUMI_21864-PA PPYR_01287-PA PPYR_01288-PA PPYR_01289-PA PPYR_01793-PA PPYR_01794-PA PPYR_05508-PA tr|A0A139W9X7|A0A139W9X7_TRICA tr|A0A139WFS5|A0A139WFS5_TRICA tr|A1Z6Q3|A1Z6Q3_DROME tr|D2A335|D2A335_TRICA tr|Q9VF31|Q9VF31_DROME
OG0000273: AQULA_010181-PA AQULA_011679-PA AQULA_012742-PA AQULA_012744-PA AQULA_012745-PA AQULA_012746-PA AQULA_012747-PA AQULA_012748-PA AQULA_012750-PA ILUMI_01148-PA ILUMI_21562-PA PPYR_06711-PA PPYR_07083-PA PPYR_07085-PA PPYR_07172-PA PPYR_07174-PA PPYR_11361-PA tr|A0A139WJT8|A0A139WJT8_TRICA tr|D2A1K4|D2A1K4_TRICA
OG0000274: AQULA_014234-PA ILUMI_05019-PA ILUMI_06848-PA ILUMI_06849-PA ILUMI_06850-PA ILUMI_07939-PA ILUMI_07941-PA ILUMI_10303-PA ILUMI_10304-PA ILUMI_10310-PA ILUMI_10586-PA ILUMI_14317-PA ILUMI_14319-PA ILUMI_18799-PA ILUMI_21137-PA ILUMI_22208-PA ILUMI_25089-PA PPYR_04479-PA sp|Q9VB68|GRASS_DROME
OG0000275: AQULA_000523-PA AQULA_000526-PA ILUMI_02123-PA ILUMI_06445-PA ILUMI_07761-PA ILUMI_07762-PA ILUMI_09047-PA ILUMI_09053-PA ILUMI_11050-PA ILUMI_11337-PA ILUMI_16885-PA ILUMI_16933-PA ILUMI_17829-PA ILUMI_18683-PA PPYR_00973-PA PPYR_00974-PA PPYR_00976-PA tr|A0A139WBH6|A0A139WBH6_TRICA
OG0000276: AQULA_000967-PA AQULA_003406-PA AQULA_003644-PA ILUMI_02768-PA ILUMI_05910-PA ILUMI_06527-PA ILUMI_11158-PA ILUMI_11159-PA ILUMI_15159-PA ILUMI_15170-PA ILUMI_15492-PA ILUMI_16327-PA ILUMI_16737-PA ILUMI_16792-PA ILUMI_17261-PA ILUMI_17843-PA ILUMI_19969-PA ILUMI_21649-PA
OG0000277: AQULA_001671-PA AQULA_005858-PA AQULA_005862-PA AQULA_009479-PA AQULA_009481-PA AQULA_009483-PA AQULA_009485-PA AQULA_012151-PA ILUMI_06615-PA ILUMI_22510-PA ILUMI_22512-PA PPYR_14467-PA PPYR_14530-PA PPYR_14543-PA sp|Q00748|MDR65_DROME tr|D6WES5|D6WES5_TRICA tr|D6WG66|D6WG66_TRICA tr|Q5BI62|Q5BI62_DROME
OG0000278: AQULA_001924-PA AQULA_009427-PA ILUMI_00271-PA ILUMI_04879-PA ILUMI_05484-PA ILUMI_09108-PA ILUMI_12678-PA ILUMI_16852-PA ILUMI_17974-PA ILUMI_22970-PA ILUMI_27078-PA PPYR_00274-PA PPYR_02599-PA tr|D6WY65|D6WY65_TRICA tr|D7EIM8|D7EIM8_TRICA tr|D7EKK6|D7EKK6_TRICA tr|D7EKU0|D7EKU0_TRICA tr|D7GXN3|D7GXN3_TRICA
OG0000279: AQULA_002086-PA AQULA_005054-PA AQULA_012350-PA ILUMI_10386-PA ILUMI_10387-PA ILUMI_24566-PA ILUMI_24567-PA ILUMI_24568-PA ILUMI_24569-PA ILUMI_24570-PA PPYR_00314-PA PPYR_01113-PA PPYR_01204-PA tr|D6WU55|D6WU55_TRICA tr|D6WU56|D6WU56_TRICA tr|Q86B54|Q86B54_DROME tr|Q8SY19|Q8SY19_DROME tr|Q8SY97|Q8SY97_DROME
OG0000280: AQULA_002995-PA AQULA_003035-PA AQULA_004812-PA AQULA_005016-PA AQULA_008225-PA AQULA_008827-PA AQULA_012957-PA ILUMI_04540-PA ILUMI_05738-PA ILUMI_08954-PA ILUMI_09041-PA ILUMI_13413-PA ILUMI_15139-PA ILUMI_15817-PA ILUMI_16068-PA ILUMI_20154-PA ILUMI_20155-PA tr|Q7K3Q3|Q7K3Q3_DROME
OG0000281: AQULA_003202-PA AQULA_003716-PA AQULA_006502-PA AQULA_007485-PA AQULA_012740-PA AQULA_014172-PA ILUMI_21837-PA PPYR_00092-PA PPYR_01200-PA PPYR_01390-PA PPYR_01881-PA PPYR_02264-PA PPYR_05331-PA PPYR_06484-PA PPYR_11967-PA PPYR_15057-PA PPYR_15268-PA PPYR_15447-PA
OG0000282: AQULA_004165-PA AQULA_004170-PA AQULA_005017-PA AQULA_009192-PA AQULA_009534-PA ILUMI_01960-PA ILUMI_05739-PA ILUMI_09042-PA ILUMI_09085-PA ILUMI_14119-PA ILUMI_14827-PA ILUMI_15818-PA ILUMI_16069-PA ILUMI_17901-PA PPYR_00112-PA PPYR_00216-PA PPYR_02079-PA tr|A0A139WG48|A0A139WG48_TRICA
OG0000283: AQULA_005110-PA AQULA_005115-PA ILUMI_00328-PA ILUMI_11820-PA ILUMI_23437-PA PPYR_12350-PA PPYR_13575-PA PPYR_13576-PA sp|P48607|SPZ_DROME tr|A0A139W946|A0A139W946_TRICA tr|A0A139W9M9|A0A139W9M9_TRICA tr|A0A139W9P5|A0A139W9P5_TRICA tr|A0A139W9P7|A0A139W9P7_TRICA tr|A0A139W9P9|A0A139W9P9_TRICA tr|A0A139W9Q4|A0A139W9Q4_TRICA tr|A0A139WMX7|A0A139WMX7_TRICA tr|D6W9U9|D6W9U9_TRICA tr|D6W9V0|D6W9V0_TRICA
OG0000284: AQULA_005392-PA AQULA_005402-PA ILUMI_01207-PA ILUMI_01208-PA ILUMI_01817-PA ILUMI_17324-PA ILUMI_25416-PA PPYR_01976-PA PPYR_01977-PA PPYR_15645-PA PPYR_15727-PA tr|D2A2P2|D2A2P2_TRICA tr|D6WBS6|D6WBS6_TRICA tr|D6WBS8|D6WBS8_TRICA tr|D6WBS9|D6WBS9_TRICA tr|D6WBT0|D6WBT0_TRICA tr|Q95RS6|Q95RS6_DROME tr|Q9VL01|Q9VL01_DROME
OG0000285: AQULA_006505-PA AQULA_009173-PA ILUMI_10026-PA ILUMI_19167-PA PPYR_03914-PA PPYR_04053-PA PPYR_04599-PA PPYR_05933-PA PPYR_06017-PA sp|P09478|ACH1_DROME sp|P25162|ACH4_DROME tr|A0A139WN89|A0A139WN89_TRICA tr|A0A139WNS9|A0A139WNS9_TRICA tr|A8DIP3|A8DIP3_TRICA tr|A8DIR0|A8DIR0_TRICA tr|D6WB25|D6WB25_TRICA tr|Q95RL8|Q95RL8_DROME tr|Q9W3G6|Q9W3G6_DROME
OG0000286: AQULA_008619-PA AQULA_008621-PA AQULA_011277-PA ILUMI_05602-PA ILUMI_06864-PA ILUMI_06865-PA ILUMI_06866-PA ILUMI_09935-PA ILUMI_13385-PA ILUMI_13386-PA ILUMI_22707-PA PPYR_09891-PA sp|Q9VL86|CBPA1_DROME tr|D2A3Y2|D2A3Y2_TRICA tr|D2A3Y3|D2A3Y3_TRICA tr|Q9VL87|Q9VL87_DROME tr|Q9VLZ1|Q9VLZ1_DROME tr|Q9VLZ2|Q9VLZ2_DROME
OG0000287: AQULA_008962-PA ILUMI_03864-PA ILUMI_06997-PA ILUMI_09039-PA ILUMI_09122-PA ILUMI_10442-PA ILUMI_10443-PA ILUMI_10444-PA ILUMI_13561-PA ILUMI_13562-PA ILUMI_14921-PA ILUMI_16225-PA ILUMI_16837-PA ILUMI_17216-PA ILUMI_22109-PA ILUMI_22110-PA ILUMI_22111-PA ILUMI_22112-PA
OG0000288: AQULA_011526-PA ILUMI_04171-PA ILUMI_06860-PA ILUMI_08002-PA ILUMI_10331-PA ILUMI_11139-PA ILUMI_12937-PA ILUMI_13575-PA ILUMI_14152-PA ILUMI_15097-PA ILUMI_15216-PA ILUMI_15613-PA ILUMI_16514-PA ILUMI_19299-PA ILUMI_27367-PA PPYR_01129-PA PPYR_02348-PA PPYR_12500-PA
OG0000289: AQULA_011945-PA ILUMI_03961-PA ILUMI_04326-PA ILUMI_11389-PA ILUMI_11489-PA ILUMI_17423-PA ILUMI_17916-PA ILUMI_20538-PA ILUMI_21792-PA ILUMI_22727-PA ILUMI_23698-PA ILUMI_24885-PA PPYR_00425-PA PPYR_00676-PA PPYR_00702-PA PPYR_00704-PA PPYR_02329-PA PPYR_07552-PA
OG0000290: ILUMI_03050-PA ILUMI_04487-PA ILUMI_05873-PA ILUMI_07494-PA ILUMI_07636-PA ILUMI_09261-PA ILUMI_09362-PA ILUMI_12983-PA ILUMI_14556-PA ILUMI_14695-PA ILUMI_14797-PA ILUMI_15422-PA ILUMI_15904-PA ILUMI_17857-PA ILUMI_18053-PA ILUMI_20283-PA ILUMI_21426-PA ILUMI_26626-PA
OG0000291: ILUMI_03840-PA ILUMI_03841-PA ILUMI_07360-PA ILUMI_08001-PA ILUMI_08279-PA ILUMI_13535-PA ILUMI_14281-PA ILUMI_14707-PA ILUMI_14959-PA ILUMI_16115-PA ILUMI_16439-PA ILUMI_16608-PA ILUMI_19810-PA ILUMI_20027-PA ILUMI_21019-PA ILUMI_21583-PA ILUMI_24160-PA ILUMI_27306-PA
OG0000292: ILUMI_18305-PA ILUMI_20326-PA tr|A0A139W925|A0A139W925_TRICA tr|A0A139W964|A0A139W964_TRICA tr|A0A139W985|A0A139W985_TRICA tr|A0A139W9G9|A0A139W9G9_TRICA tr|A0A139W9X5|A0A139W9X5_TRICA tr|A0A139WH96|A0A139WH96_TRICA tr|A0A139WHA4|A0A139WHA4_TRICA tr|A0A139WN73|A0A139WN73_TRICA tr|D2A4D9|D2A4D9_TRICA tr|D2CG39|D2CG39_TRICA tr|D2CG41|D2CG41_TRICA tr|D6W8G0|D6W8G0_TRICA tr|D6WC35|D6WC35_TRICA tr|D6WY68|D6WY68_TRICA tr|D7EJ72|D7EJ72_TRICA tr|D7GYJ7|D7GYJ7_TRICA
OG0000293: AQULA_000254-PA AQULA_007410-PA AQULA_012927-PA AQULA_013278-PA ILUMI_05259-PA ILUMI_11736-PA ILUMI_12172-PA ILUMI_17380-PA ILUMI_19571-PA ILUMI_24862-PA ILUMI_24867-PA PPYR_01822-PA PPYR_10555-PA PPYR_14784-PA PPYR_14785-PA tr|D2A4L3|D2A4L3_TRICA tr|D2A4U2|D2A4U2_TRICA
OG0000294: AQULA_000644-PA AQULA_005231-PA ILUMI_02075-PA ILUMI_02869-PA ILUMI_11292-PA ILUMI_14670-PA ILUMI_15295-PA ILUMI_16766-PA ILUMI_17055-PA ILUMI_17813-PA ILUMI_18052-PA ILUMI_21242-PA ILUMI_22433-PA ILUMI_23908-PA ILUMI_25406-PA ILUMI_26870-PA PPYR_15129-PA
OG0000295: AQULA_000654-PA AQULA_005022-PA AQULA_009249-PA ILUMI_07363-PA ILUMI_07826-PA ILUMI_08937-PA ILUMI_11490-PA ILUMI_14174-PA ILUMI_14207-PA ILUMI_16793-PA ILUMI_20129-PA ILUMI_20130-PA ILUMI_22218-PA ILUMI_23183-PA ILUMI_24746-PA ILUMI_24747-PA ILUMI_25058-PA
OG0000296: AQULA_001004-PA AQULA_001790-PA AQULA_002952-PA AQULA_004675-PA ILUMI_12216-PA ILUMI_22027-PA tr|A0A139W8G7|A0A139W8G7_TRICA tr|A0A139W8U7|A0A139W8U7_TRICA tr|A0A139WA14|A0A139WA14_TRICA tr|A0A139WAI8|A0A139WAI8_TRICA tr|A0A139WB68|A0A139WB68_TRICA tr|A0A139WPG8|A0A139WPG8_TRICA tr|A0A139WPP8|A0A139WPP8_TRICA tr|D6WTN9|D6WTN9_TRICA tr|D7EJX5|D7EJX5_TRICA tr|D7GYF3|D7GYF3_TRICA tr|D7GYM9|D7GYM9_TRICA
OG0000297: AQULA_001116-PA AQULA_007877-PA ILUMI_00064-PA ILUMI_09670-PA ILUMI_11166-PA ILUMI_14264-PA ILUMI_15406-PA ILUMI_15801-PA ILUMI_16566-PA ILUMI_17274-PA ILUMI_18469-PA ILUMI_19638-PA ILUMI_22028-PA PPYR_02116-PA PPYR_05617-PA PPYR_05931-PA tr|D6WQK0|D6WQK0_TRICA
OG0000298: AQULA_001395-PA AQULA_006155-PA AQULA_006167-PA AQULA_007052-PA AQULA_007054-PA AQULA_007055-PA AQULA_007057-PA AQULA_007059-PA AQULA_007060-PA AQULA_007063-PA AQULA_007064-PA PPYR_05956-PA PPYR_06217-PA PPYR_14764-PA PPYR_14765-PA PPYR_14766-PA PPYR_14767-PA
OG0000299: AQULA_001893-PA AQULA_002927-PA AQULA_010940-PA AQULA_012848-PA ILUMI_05122-PA ILUMI_11205-PA ILUMI_12871-PA ILUMI_27079-PA PPYR_03828-PA PPYR_09497-PA sp|Q9VE61|RN181_DROME tr|A0A0B4LHA6|A0A0B4LHA6_DROME tr|A0A139WMC8|A0A139WMC8_TRICA tr|A0A139WML7|A0A139WML7_TRICA tr|D6WCU0|D6WCU0_TRICA tr|D6WY16|D6WY16_TRICA tr|Q9VGQ7|Q9VGQ7_DROME
OG0000300: AQULA_002331-PA AQULA_002337-PA AQULA_002346-PA AQULA_002349-PA AQULA_002357-PA ILUMI_04275-PA ILUMI_25537-PA ILUMI_25539-PA ILUMI_25542-PA PPYR_11433-PA PPYR_12301-PA PPYR_15716-PA tr|A1Z9L9|A1Z9L9_DROME tr|D6WDX3|D6WDX3_TRICA tr|D6X193|D6X193_TRICA tr|D6X195|D6X195_TRICA tr|Q7JZE8|Q7JZE8_DROME
OG0000301: AQULA_003155-PA AQULA_003156-PA AQULA_003160-PA AQULA_003164-PA ILUMI_04801-PA ILUMI_16507-PA PPYR_00514-PA PPYR_00569-PA PPYR_00680-PA PPYR_13323-PA PPYR_13324-PA tr|D6WSK8|D6WSK8_TRICA tr|D6WSK9|D6WSK9_TRICA tr|D6WSL0|D6WSL0_TRICA tr|D7GXL5|D7GXL5_TRICA tr|Q7K3U4|Q7K3U4_DROME tr|Q9W1E9|Q9W1E9_DROME
OG0000302: AQULA_003773-PA AQULA_003774-PA AQULA_011917-PA ILUMI_09080-PA ILUMI_09081-PA ILUMI_09659-PA ILUMI_09660-PA ILUMI_09661-PA ILUMI_09662-PA ILUMI_09663-PA PPYR_01624-PA PPYR_01625-PA PPYR_01626-PA tr|A0A139WF60|A0A139WF60_TRICA tr|A0A139WF86|A0A139WF86_TRICA tr|D6WP83|D6WP83_TRICA tr|D6WP86|D6WP86_TRICA
OG0000303: AQULA_004210-PA AQULA_004211-PA AQULA_004217-PA AQULA_004225-PA AQULA_004228-PA ILUMI_01023-PA ILUMI_06350-PA ILUMI_07216-PA ILUMI_07217-PA ILUMI_07219-PA ILUMI_13082-PA ILUMI_13083-PA PPYR_07803-PA PPYR_10589-PA PPYR_10590-PA PPYR_10591-PA PPYR_10592-PA
OG0000304: AQULA_005580-PA AQULA_005583-PA AQULA_005584-PA AQULA_005589-PA AQULA_012736-PA ILUMI_02720-PA ILUMI_09269-PA ILUMI_09271-PA ILUMI_10276-PA PPYR_04734-PA PPYR_07995-PA PPYR_07996-PA PPYR_07997-PA tr|A8JNG6|A8JNG6_DROME tr|D6W9Q0|D6W9Q0_TRICA tr|D6W9Q1|D6W9Q1_TRICA tr|Q7KYD6|Q7KYD6_DROME
OG0000305: AQULA_006999-PA AQULA_009274-PA ILUMI_00204-PA ILUMI_07052-PA ILUMI_07125-PA ILUMI_08880-PA ILUMI_09211-PA ILUMI_09213-PA ILUMI_09599-PA ILUMI_14420-PA ILUMI_16276-PA ILUMI_17723-PA ILUMI_21915-PA ILUMI_24217-PA ILUMI_27506-PA PPYR_06369-PA tr|D6WBY4|D6WBY4_TRICA
OG0000306: AQULA_007363-PA ILUMI_02608-PA ILUMI_14225-PA ILUMI_15003-PA PPYR_01831-PA PPYR_04013-PA PPYR_07180-PA PPYR_07661-PA PPYR_10400-PA PPYR_11403-PA PPYR_13204-PA tr|A0A139W9Y3|A0A139W9Y3_TRICA tr|A0A139WFA0|A0A139WFA0_TRICA tr|A0A139WIB9|A0A139WIB9_TRICA tr|D2A342|D2A342_TRICA tr|D6WF16|D6WF16_TRICA tr|D7GY81|D7GY81_TRICA
OG0000307: AQULA_007418-PA AQULA_007433-PA ILUMI_01134-PA ILUMI_01654-PA ILUMI_01655-PA ILUMI_22204-PA ILUMI_22206-PA PPYR_11176-PA tr|A0A139WBV6|A0A139WBV6_TRICA tr|A0A139WMN2|A0A139WMN2_TRICA tr|A0A139WMR3|A0A139WMR3_TRICA tr|A0A139WMU3|A0A139WMU3_TRICA tr|D6X0G3|D6X0G3_TRICA tr|D6X0G6|D6X0G6_TRICA tr|D6X0G7|D6X0G7_TRICA tr|M9PEJ0|M9PEJ0_DROME tr|Q8SY05|Q8SY05_DROME
OG0000308: AQULA_012414-PA ILUMI_22710-PA PPYR_14082-PA tr|A0A0B4J401|A0A0B4J401_DROME tr|A0A0B4LG19|A0A0B4LG19_DROME tr|A1ZBH5|A1ZBH5_DROME tr|B7YZL1|B7YZL1_DROME tr|B7YZL2|B7YZL2_DROME tr|B7YZL3|B7YZL3_DROME tr|B7YZL5|B7YZL5_DROME tr|B7YZL6|B7YZL6_DROME tr|B7YZL7|B7YZL7_DROME tr|B7YZL8|B7YZL8_DROME tr|D6WH87|D6WH87_TRICA tr|Q0E919|Q0E919_DROME tr|Q1RKY1|Q1RKY1_DROME tr|Q7YTZ4|Q7YTZ4_DROME
OG0000309: AQULA_013221-PA ILUMI_12731-PA ILUMI_12732-PA ILUMI_12733-PA ILUMI_13872-PA PPYR_02717-PA PPYR_02719-PA PPYR_02861-PA PPYR_02912-PA PPYR_02913-PA PPYR_03665-PA PPYR_03727-PA PPYR_11470-PA PPYR_11471-PA tr|A0A139WNA4|A0A139WNA4_TRICA tr|O96299|O96299_DROME tr|O97479|O97479_DROME
OG0000310: AQULA_013436-PA AQULA_013442-PA ILUMI_01539-PA ILUMI_16963-PA ILUMI_17619-PA PPYR_07501-PA PPYR_13997-PA PPYR_14049-PA PPYR_14564-PA tr|A0A139WFM5|A0A139WFM5_TRICA tr|A0A139WGU7|A0A139WGU7_TRICA tr|A0A139WH39|A0A139WH39_TRICA tr|A0A139WH90|A0A139WH90_TRICA tr|D6WFW7|D6WFW7_TRICA tr|D6WLM2|D6WLM2_TRICA tr|Q6XPX3|Q6XPX3_DROME tr|Q7JX94|Q7JX94_DROME
OG0000311: ILUMI_01643-PA ILUMI_02204-PA ILUMI_04333-PA ILUMI_05711-PA ILUMI_08957-PA ILUMI_12414-PA ILUMI_12577-PA ILUMI_13077-PA ILUMI_15802-PA ILUMI_18652-PA ILUMI_19620-PA ILUMI_22538-PA ILUMI_25242-PA ILUMI_25394-PA ILUMI_25659-PA ILUMI_26669-PA PPYR_00205-PA
OG0000312: ILUMI_23069-PA ILUMI_23070-PA ILUMI_26295-PA ILUMI_26296-PA PPYR_05323-PA PPYR_10002-PA tr|D6W6G8|D6W6G8_TRICA tr|D6W6G9|D6W6G9_TRICA tr|Q9V9P0|Q9V9P0_DROME tr|Q9VB88|Q9VB88_DROME tr|Q9VB89|Q9VB89_DROME tr|Q9VB90|Q9VB90_DROME tr|Q9VB91|Q9VB91_DROME tr|Q9VB92|Q9VB92_DROME tr|Q9VB93|Q9VB93_DROME tr|Q9VB94|Q9VB94_DROME tr|X2J9D7|X2J9D7_DROME
OG0000313: PPYR_02265-PA PPYR_04767-PA PPYR_07263-PA PPYR_10467-PA PPYR_10999-PA PPYR_13821-PA tr|A0A139W9C9|A0A139W9C9_TRICA tr|A0A139W9Q6|A0A139W9Q6_TRICA tr|A0A139WA91|A0A139WA91_TRICA tr|A0A139WBG5|A0A139WBG5_TRICA tr|A0A139WES0|A0A139WES0_TRICA tr|A0A139WII4|A0A139WII4_TRICA tr|A0A139WJF2|A0A139WJF2_TRICA tr|D6X303|D6X303_TRICA tr|D7EK41|D7EK41_TRICA tr|D7GXT9|D7GXT9_TRICA tr|D7GY59|D7GY59_TRICA
OG0000314: tr|A0A139WCY2|A0A139WCY2_TRICA tr|A0A139WLW1|A0A139WLW1_TRICA tr|B8PUN6|B8PUN6_TRICA tr|B8PUP0|B8PUP0_TRICA tr|B8PUP3|B8PUP3_TRICA tr|B8PUP4|B8PUP4_TRICA tr|D6W8K5|D6W8K5_TRICA tr|D6WBU2|D6WBU2_TRICA tr|D6WBU3|D6WBU3_TRICA tr|D6WBU7|D6WBU7_TRICA tr|D6WHM9|D6WHM9_TRICA tr|D6WMU9|D6WMU9_TRICA tr|D6WMV0|D6WMV0_TRICA tr|D6WMV1|D6WMV1_TRICA tr|D6WXW2|D6WXW2_TRICA tr|D6WXW3|D6WXW3_TRICA tr|D6WXW5|D6WXW5_TRICA
OG0000315: tr|A0A139WGP8|A0A139WGP8_TRICA tr|A0A139WGX9|A0A139WGX9_TRICA tr|D2A4A8|D2A4A8_TRICA tr|D2A5V6|D2A5V6_TRICA tr|D2A612|D2A612_TRICA tr|D2A613|D2A613_TRICA tr|D2A614|D2A614_TRICA tr|D2A615|D2A615_TRICA tr|D2A617|D2A617_TRICA tr|D2A618|D2A618_TRICA tr|D6WDC7|D6WDC7_TRICA tr|D6WFH3|D6WFH3_TRICA tr|D6WQZ7|D6WQZ7_TRICA tr|D6WVP5|D6WVP5_TRICA tr|D6WVR0|D6WVR0_TRICA tr|D6WW19|D6WW19_TRICA tr|D6WWG4|D6WWG4_TRICA
OG0000316: AQULA_000197-PA AQULA_000438-PA AQULA_001676-PA AQULA_004359-PA ILUMI_04202-PA ILUMI_04344-PA ILUMI_06970-PA ILUMI_09346-PA ILUMI_09780-PA ILUMI_10357-PA ILUMI_11032-PA ILUMI_14544-PA ILUMI_15298-PA ILUMI_19628-PA ILUMI_20088-PA ILUMI_26286-PA
OG0000317: AQULA_000613-PA ILUMI_00420-PA ILUMI_00551-PA ILUMI_05491-PA ILUMI_10724-PA ILUMI_11750-PA ILUMI_15021-PA ILUMI_15075-PA ILUMI_15106-PA ILUMI_15233-PA ILUMI_15796-PA ILUMI_16375-PA ILUMI_16381-PA ILUMI_16747-PA ILUMI_20449-PA ILUMI_20541-PA
OG0000318: AQULA_000902-PA ILUMI_01187-PA PPYR_12910-PA tr|A0A139WCY8|A0A139WCY8_TRICA tr|M9ND93|M9ND93_DROME tr|M9NFV3|M9NFV3_DROME tr|M9PCJ5|M9PCJ5_DROME tr|M9PCK2|M9PCK2_DROME tr|M9PFA3|M9PFA3_DROME tr|M9PFA8|M9PFA8_DROME tr|M9PFJ2|M9PFJ2_DROME tr|M9PFP0|M9PFP0_DROME tr|M9PFP4|M9PFP4_DROME tr|M9PI63|M9PI63_DROME tr|Q400N1|Q400N1_DROME tr|Q400N2|Q400N2_DROME
OG0000319: AQULA_000919-PA ILUMI_01063-PA ILUMI_01271-PA ILUMI_06100-PA ILUMI_06101-PA ILUMI_06102-PA ILUMI_06103-PA ILUMI_10830-PA ILUMI_12988-PA ILUMI_23850-PA PPYR_08609-PA PPYR_10994-PA tr|D7EI14|D7EI14_TRICA tr|D7ELR8|D7ELR8_TRICA tr|Q7KV27|Q7KV27_DROME tr|Q9VYD9|Q9VYD9_DROME
OG0000320: AQULA_001739-PA AQULA_008477-PA ILUMI_07115-PA ILUMI_08394-PA ILUMI_15690-PA ILUMI_17935-PA ILUMI_19357-PA ILUMI_20097-PA ILUMI_24237-PA ILUMI_24238-PA ILUMI_24239-PA PPYR_03520-PA PPYR_03584-PA PPYR_09670-PA PPYR_11100-PA tr|Q9VY04|Q9VY04_DROME
OG0000321: AQULA_001801-PA AQULA_003210-PA AQULA_009612-PA AQULA_012434-PA AQULA_012436-PA AQULA_012440-PA ILUMI_10169-PA ILUMI_10170-PA ILUMI_19963-PA ILUMI_22714-PA ILUMI_22715-PA PPYR_14051-PA PPYR_14052-PA PPYR_14068-PA PPYR_14204-PA tr|D6WH89|D6WH89_TRICA
OG0000322: AQULA_002215-PA AQULA_011608-PA AQULA_013841-PA ILUMI_00998-PA ILUMI_00999-PA ILUMI_01000-PA ILUMI_01001-PA ILUMI_01002-PA PPYR_13001-PA PPYR_13002-PA PPYR_13022-PA PPYR_13023-PA tr|D3DMP4|D3DMP4_DROME tr|D6WZF0|D6WZF0_TRICA tr|D6X2R2|D6X2R2_TRICA tr|Q8MYW9|Q8MYW9_DROME
OG0000323: AQULA_002486-PA AQULA_010908-PA ILUMI_09416-PA ILUMI_14989-PA PPYR_00030-PA PPYR_00031-PA PPYR_02261-PA PPYR_07219-PA tr|B7Z0N0|B7Z0N0_DROME tr|D2A1H9|D2A1H9_TRICA tr|D6WE98|D6WE98_TRICA tr|D6X1M4|D6X1M4_TRICA tr|Q9VSB8|Q9VSB8_DROME tr|Q9VYJ7|Q9VYJ7_DROME tr|Q9W0P0|Q9W0P0_DROME tr|Q9W1C8|Q9W1C8_DROME
OG0000324: AQULA_002595-PA AQULA_012607-PA ILUMI_02324-PA ILUMI_06553-PA ILUMI_06554-PA PPYR_08025-PA PPYR_08026-PA PPYR_11002-PA PPYR_11005-PA PPYR_11006-PA sp|Q7KUD5|INSL5_DROME sp|Q9VT50|INSL1_DROME sp|Q9VT51|INSL2_DROME sp|Q9VT52|INSL3_DROME tr|D2A273|D2A273_TRICA tr|D2A2M7|D2A2M7_TRICA
OG0000325: AQULA_002899-PA ILUMI_00267-PA ILUMI_00375-PA ILUMI_02348-PA ILUMI_02586-PA ILUMI_07737-PA ILUMI_13043-PA ILUMI_14165-PA ILUMI_14247-PA ILUMI_16409-PA ILUMI_17384-PA ILUMI_24596-PA ILUMI_27377-PA PPYR_00041-PA PPYR_02051-PA PPYR_06577-PA
OG0000326: AQULA_003193-PA AQULA_003567-PA ILUMI_09963-PA ILUMI_09964-PA ILUMI_09965-PA ILUMI_10700-PA ILUMI_10701-PA ILUMI_18753-PA PPYR_04251-PA PPYR_05229-PA PPYR_07091-PA PPYR_13871-PA PPYR_13872-PA tr|A0A139WM59|A0A139WM59_TRICA tr|A0A139WMD1|A0A139WMD1_TRICA tr|D6WCM4|D6WCM4_TRICA
OG0000327: AQULA_003489-PA ILUMI_02568-PA ILUMI_05482-PA ILUMI_08798-PA ILUMI_12344-PA ILUMI_12952-PA ILUMI_12993-PA ILUMI_15330-PA ILUMI_16191-PA ILUMI_17250-PA ILUMI_19819-PA ILUMI_19859-PA ILUMI_21285-PA ILUMI_24013-PA ILUMI_24284-PA tr|D7GXK4|D7GXK4_TRICA
OG0000328: AQULA_003576-PA AQULA_011748-PA ILUMI_02689-PA ILUMI_10458-PA PPYR_05867-PA tr|D2A0B1|D2A0B1_TRICA tr|D6W814|D6W814_TRICA tr|D6WS21|D6WS21_TRICA tr|D6X2W2|D6X2W2_TRICA tr|Q7JQV9|Q7JQV9_DROME tr|Q8INT9|Q8INT9_DROME tr|Q8IR01|Q8IR01_DROME tr|Q8IR57|Q8IR57_DROME tr|Q9VY62|Q9VY62_DROME tr|Q9VZB3|Q9VZB3_DROME tr|Q9W287|Q9W287_DROME
OG0000329: AQULA_004337-PA AQULA_013193-PA ILUMI_02923-PA ILUMI_09420-PA ILUMI_14332-PA ILUMI_14646-PA ILUMI_15272-PA ILUMI_15324-PA ILUMI_15439-PA ILUMI_16201-PA ILUMI_26893-PA ILUMI_26894-PA ILUMI_26895-PA PPYR_00074-PA PPYR_00089-PA PPYR_15004-PA
OG0000330: AQULA_004346-PA AQULA_013139-PA AQULA_013142-PA AQULA_013894-PA AQULA_013895-PA ILUMI_03435-PA ILUMI_03436-PA ILUMI_03439-PA ILUMI_03441-PA ILUMI_14253-PA PPYR_05966-PA PPYR_07875-PA PPYR_10593-PA tr|D6WYY1|D6WYY1_TRICA tr|D6WYY2|D6WYY2_TRICA tr|D6X197|D6X197_TRICA
OG0000331: AQULA_004397-PA AQULA_004400-PA ILUMI_08204-PA ILUMI_08205-PA ILUMI_19042-PA PPYR_12835-PA PPYR_12836-PA tr|A0A139WAT6|A0A139WAT6_TRICA tr|A0A139WE22|A0A139WE22_TRICA tr|D6WUK6|D6WUK6_TRICA tr|M9PFH3|M9PFH3_DROME tr|Q6IH99|Q6IH99_DROME tr|Q6ILA6|Q6ILA6_DROME tr|Q9VJD7|Q9VJD7_DROME tr|Q9VRF7|Q9VRF7_DROME tr|Q9VU23|Q9VU23_DROME
OG0000332: AQULA_004674-PA ILUMI_10190-PA ILUMI_21753-PA PPYR_03156-PA tr|D1MAJ1|D1MAJ1_TRICA tr|D1MAJ5|D1MAJ5_TRICA tr|D1MAJ7|D1MAJ7_TRICA tr|D1MAJ8|D1MAJ8_TRICA tr|D2A2S0|D2A2S0_TRICA tr|Q8IMQ3|Q8IMQ3_DROME tr|Q8IQJ4|Q8IQJ4_DROME tr|Q9VTR1|Q9VTR1_DROME tr|Q9VTR2|Q9VTR2_DROME tr|Q9VTR3|Q9VTR3_DROME tr|Q9VU72|Q9VU72_DROME tr|Q9VU74|Q9VU74_DROME
OG0000333: AQULA_005247-PA AQULA_009912-PA ILUMI_14986-PA ILUMI_15091-PA ILUMI_15155-PA ILUMI_15559-PA ILUMI_15775-PA ILUMI_15929-PA ILUMI_15937-PA ILUMI_16242-PA PPYR_00128-PA PPYR_02164-PA PPYR_02260-PA PPYR_02276-PA PPYR_02388-PA PPYR_09710-PA
OG0000334: AQULA_005258-PA ILUMI_00647-PA ILUMI_02680-PA ILUMI_07708-PA ILUMI_14640-PA ILUMI_15254-PA ILUMI_15843-PA ILUMI_16593-PA ILUMI_18546-PA ILUMI_19841-PA ILUMI_19866-PA ILUMI_20752-PA ILUMI_21058-PA ILUMI_22829-PA ILUMI_23951-PA PPYR_15020-PA
OG0000335: AQULA_008051-PA ILUMI_09354-PA ILUMI_09355-PA PPYR_14312-PA tr|A1Z7D7|A1Z7D7_DROME tr|A1Z7D9|A1Z7D9_DROME tr|A1Z9T6|A1Z9T6_DROME tr|D7EJS3|D7EJS3_TRICA tr|Q5BI51|Q5BI51_DROME tr|Q6NLJ5|Q6NLJ5_DROME tr|Q7JVN4|Q7JVN4_DROME tr|Q7K2U6|Q7K2U6_DROME tr|Q8IMW8|Q8IMW8_DROME tr|Q8T465|Q8T465_DROME tr|Q8T8W0|Q8T8W0_DROME tr|Q9V3K5|Q9V3K5_DROME
OG0000336: AQULA_012773-PA AQULA_012774-PA AQULA_012775-PA AQULA_012776-PA AQULA_012778-PA AQULA_012779-PA AQULA_012780-PA AQULA_012781-PA AQULA_012782-PA AQULA_012783-PA AQULA_012784-PA AQULA_012785-PA AQULA_012786-PA AQULA_012787-PA AQULA_012788-PA PPYR_04023-PA
OG0000337: AQULA_013382-PA AQULA_013394-PA ILUMI_19757-PA ILUMI_26582-PA ILUMI_27104-PA ILUMI_27105-PA ILUMI_27106-PA PPYR_09968-PA tr|D6WGJ0|D6WGJ0_TRICA tr|D6WGJ1|D6WGJ1_TRICA tr|D6WGJ2|D6WGJ2_TRICA tr|D6WGJ3|D6WGJ3_TRICA tr|D6WGJ4|D6WGJ4_TRICA tr|Q7JRC3|Q7JRC3_DROME tr|Q7K1W4|Q7K1W4_DROME tr|Q7KB18|Q7KB18_DROME
OG0000338: ILUMI_04391-PA ILUMI_05073-PA ILUMI_06985-PA ILUMI_11126-PA ILUMI_14272-PA ILUMI_14417-PA ILUMI_16520-PA ILUMI_16972-PA ILUMI_18340-PA ILUMI_19862-PA ILUMI_20132-PA ILUMI_21963-PA ILUMI_22694-PA ILUMI_23229-PA ILUMI_23532-PA tr|D6WGQ1|D6WGQ1_TRICA
OG0000339: tr|A1Z957|A1Z957_DROME tr|A1Z959|A1Z959_DROME tr|M9MS21|M9MS21_DROME tr|Q8IND6|Q8IND6_DROME tr|Q8IRL3|Q8IRL3_DROME tr|Q8T3W8|Q8T3W8_DROME tr|Q9VGQ3|Q9VGQ3_DROME tr|Q9VGQ4|Q9VGQ4_DROME tr|Q9VI17|Q9VI17_DROME tr|Q9VT84|Q9VT84_DROME tr|Q9VY18|Q9VY18_DROME tr|Q9VY19|Q9VY19_DROME tr|Q9VY39|Q9VY39_DROME tr|Q9W129|Q9W129_DROME tr|Q9W2H3|Q9W2H3_DROME tr|Q9W2H4|Q9W2H4_DROME
OG0000340: tr|A0A139WFZ1|A0A139WFZ1_TRICA tr|A0A139WG89|A0A139WG89_TRICA tr|A0A139WGA1|A0A139WGA1_TRICA tr|A0A139WGI3|A0A139WGI3_TRICA tr|A0A139WGX7|A0A139WGX7_TRICA tr|A0A139WHH5|A0A139WHH5_TRICA tr|A0A139WJD3|A0A139WJD3_TRICA tr|A0A139WJJ7|A0A139WJJ7_TRICA tr|A0A139WM60|A0A139WM60_TRICA tr|D2A1B7|D2A1B7_TRICA tr|D2A434|D2A434_TRICA tr|D2A435|D2A435_TRICA tr|D6WC10|D6WC10_TRICA tr|D6WC11|D6WC11_TRICA tr|D6WC14|D6WC14_TRICA tr|D6WC22|D6WC22_TRICA
OG0000341: AQULA_000202-PA AQULA_004036-PA ILUMI_05569-PA ILUMI_05571-PA ILUMI_05572-PA ILUMI_07671-PA ILUMI_23071-PA PPYR_09391-PA PPYR_09392-PA PPYR_13554-PA PPYR_13555-PA tr|A0A139WPL1|A0A139WPL1_TRICA tr|D6X2R3|D6X2R3_TRICA tr|Q9VKB8|Q9VKB8_DROME tr|Q9W3K9|Q9W3K9_DROME
OG0000342: AQULA_000228-PA AQULA_000234-PA AQULA_002982-PA AQULA_011441-PA ILUMI_05708-PA ILUMI_06002-PA ILUMI_10738-PA ILUMI_10977-PA ILUMI_17126-PA PPYR_09552-PA PPYR_11395-PA PPYR_11396-PA PPYR_11757-PA tr|D7EHX7|D7EHX7_TRICA tr|Q9VDT5|Q9VDT5_DROME
OG0000343: AQULA_000328-PA AQULA_004457-PA AQULA_007315-PA ILUMI_03082-PA ILUMI_05578-PA ILUMI_09353-PA ILUMI_10590-PA ILUMI_12117-PA ILUMI_14941-PA ILUMI_17700-PA ILUMI_20791-PA ILUMI_22451-PA ILUMI_23659-PA PPYR_02386-PA tr|Q9VFE8|Q9VFE8_DROME
OG0000344: AQULA_000463-PA AQULA_005043-PA AQULA_006946-PA ILUMI_00095-PA ILUMI_07167-PA ILUMI_14223-PA ILUMI_16553-PA ILUMI_17601-PA ILUMI_19610-PA ILUMI_26570-PA tr|A0A139W8K3|A0A139W8K3_TRICA tr|D7EKS3|D7EKS3_TRICA tr|D7ELI2|D7ELI2_TRICA tr|D7ELI4|D7ELI4_TRICA tr|D7ELI9|D7ELI9_TRICA
OG0000345: AQULA_000754-PA AQULA_011424-PA ILUMI_01702-PA ILUMI_06894-PA ILUMI_07913-PA ILUMI_11662-PA PPYR_03042-PA PPYR_03047-PA PPYR_03048-PA PPYR_08373-PA PPYR_10034-PA tr|B7Z001|B7Z001_DROME tr|D6W6D2|D6W6D2_TRICA tr|M9PB21|M9PB21_DROME tr|Q7PLB8|Q7PLB8_DROME
OG0000346: AQULA_001181-PA AQULA_007577-PA ILUMI_07062-PA ILUMI_07063-PA ILUMI_07064-PA ILUMI_07065-PA ILUMI_07066-PA ILUMI_07067-PA ILUMI_07068-PA PPYR_02886-PA PPYR_05188-PA PPYR_06818-PA PPYR_10201-PA tr|A1Z803|A1Z803_DROME tr|D2A1X7|D2A1X7_TRICA
OG0000347: AQULA_001301-PA AQULA_001303-PA AQULA_002485-PA ILUMI_07899-PA ILUMI_07900-PA ILUMI_07901-PA ILUMI_09551-PA ILUMI_09552-PA PPYR_01676-PA PPYR_01677-PA PPYR_01678-PA PPYR_01680-PA tr|A0A139WEK6|A0A139WEK6_TRICA tr|Q1EC10|Q1EC10_DROME tr|Q961H2|Q961H2_DROME
OG0000348: AQULA_001412-PA AQULA_003465-PA AQULA_009221-PA ILUMI_00525-PA ILUMI_00707-PA ILUMI_02671-PA ILUMI_03411-PA ILUMI_03769-PA ILUMI_05443-PA ILUMI_09809-PA ILUMI_10433-PA ILUMI_11323-PA ILUMI_11613-PA sp|P10181|ROUGH_DROME tr|D6WB35|D6WB35_TRICA
OG0000349: AQULA_001458-PA AQULA_007902-PA ILUMI_02659-PA ILUMI_08842-PA ILUMI_09238-PA ILUMI_09239-PA ILUMI_09240-PA ILUMI_09241-PA ILUMI_14219-PA ILUMI_14595-PA ILUMI_16408-PA ILUMI_17879-PA PPYR_05714-PA PPYR_08238-PA tr|D6WVL5|D6WVL5_TRICA
OG0000350: AQULA_001541-PA AQULA_009903-PA AQULA_009907-PA AQULA_009928-PA ILUMI_08861-PA ILUMI_09890-PA PPYR_02983-PA PPYR_03395-PA PPYR_04697-PA PPYR_06388-PA PPYR_12495-PA sp|P23572|CDK1_DROME sp|P23573|CDK2_DROME tr|D2A4I9|D2A4I9_TRICA tr|D6X4M8|D6X4M8_TRICA
OG0000351: AQULA_002021-PA AQULA_002022-PA AQULA_002434-PA ILUMI_08618-PA ILUMI_12888-PA PPYR_14195-PA PPYR_14196-PA PPYR_14197-PA tr|D6WI18|D6WI18_TRICA tr|Q9VKV1|Q9VKV1_DROME tr|Q9VKV2|Q9VKV2_DROME tr|Q9VLH9|Q9VLH9_DROME tr|Q9VLI0|Q9VLI0_DROME tr|Q9VLI1|Q9VLI1_DROME tr|Q9VLI2|Q9VLI2_DROME
OG0000352: AQULA_002039-PA AQULA_004772-PA AQULA_010243-PA ILUMI_23575-PA ILUMI_23576-PA PPYR_06701-PA PPYR_11368-PA PPYR_11847-PA PPYR_12134-PA tr|A0A139WCG4|A0A139WCG4_TRICA tr|A0A139WCH4|A0A139WCH4_TRICA tr|Q0E8E5|Q0E8E5_DROME tr|Q7KUR6|Q7KUR6_DROME tr|Q9VNP7|Q9VNP7_DROME tr|Q9VVM0|Q9VVM0_DROME
OG0000353: AQULA_002232-PA AQULA_009537-PA ILUMI_01788-PA ILUMI_23158-PA PPYR_05621-PA tr|A0A0B4JCV4|A0A0B4JCV4_DROME tr|A0A0B4JD97|A0A0B4JD97_DROME tr|A0A0B4K6I7|A0A0B4K6I7_DROME tr|A0A0B4KFK1|A0A0B4KFK1_DROME tr|D6W782|D6W782_TRICA tr|Q86BB4|Q86BB4_DROME tr|Q86BB5|Q86BB5_DROME tr|Q8IPN1|Q8IPN1_DROME tr|Q95TU9|Q95TU9_DROME tr|Q9VN51|Q9VN51_DROME
OG0000354: AQULA_002271-PA ILUMI_05903-PA PPYR_07246-PA tr|A0A0B4KG65|A0A0B4KG65_DROME tr|C1C529|C1C529_DROME tr|C1C553|C1C553_DROME tr|D2A2S3|D2A2S3_TRICA tr|E1JIK6|E1JIK6_DROME tr|E1JIK9|E1JIK9_DROME tr|Q70VI1|Q70VI1_DROME tr|Q8I062|Q8I062_DROME tr|Q8INF1|Q8INF1_DROME tr|Q95U15|Q95U15_DROME tr|Q9VFC6|Q9VFC6_DROME tr|Q9VFC7|Q9VFC7_DROME
OG0000355: AQULA_002444-PA AQULA_005960-PA ILUMI_06320-PA ILUMI_08055-PA ILUMI_08807-PA ILUMI_11239-PA ILUMI_13726-PA ILUMI_13727-PA ILUMI_13728-PA ILUMI_13729-PA ILUMI_18801-PA ILUMI_19981-PA PPYR_06632-PA PPYR_09925-PA PPYR_13661-PA
OG0000356: AQULA_002506-PA AQULA_002509-PA AQULA_002510-PA ILUMI_24092-PA ILUMI_24093-PA ILUMI_24094-PA ILUMI_24649-PA ILUMI_24651-PA PPYR_07586-PA tr|A0A139WIR0|A0A139WIR0_TRICA tr|A0A139WIV0|A0A139WIV0_TRICA tr|A0A139WIW7|A0A139WIW7_TRICA tr|Q9VJ45|Q9VJ45_DROME tr|Q9VJ46|Q9VJ46_DROME tr|Q9VJ47|Q9VJ47_DROME
OG0000357: AQULA_002748-PA AQULA_011405-PA ILUMI_02383-PA ILUMI_04265-PA ILUMI_04266-PA ILUMI_19230-PA PPYR_00840-PA PPYR_10004-PA PPYR_10160-PA PPYR_11855-PA PPYR_12948-PA PPYR_15121-PA tr|D2A2C4|D2A2C4_TRICA tr|D2A2C5|D2A2C5_TRICA tr|D2A2C6|D2A2C6_TRICA
OG0000358: AQULA_002955-PA AQULA_006206-PA AQULA_006207-PA ILUMI_03999-PA ILUMI_13287-PA ILUMI_13288-PA ILUMI_15972-PA ILUMI_16384-PA ILUMI_18921-PA ILUMI_18922-PA ILUMI_18923-PA ILUMI_18924-PA ILUMI_18925-PA PPYR_07797-PA tr|D2A4H7|D2A4H7_TRICA
OG0000359: AQULA_003198-PA AQULA_013091-PA ILUMI_03965-PA ILUMI_04406-PA ILUMI_08411-PA ILUMI_13831-PA PPYR_04515-PA PPYR_04587-PA PPYR_05703-PA sp|Q9V419|C28A5_DROME sp|Q9VMT5|C28D1_DROME sp|Q9VMT6|C28D2_DROME tr|A0A139WAP7|A0A139WAP7_TRICA tr|A0A139WAS2|A0A139WAS2_TRICA tr|D6WN91|D6WN91_TRICA
OG0000360: AQULA_003990-PA AQULA_007425-PA AQULA_010465-PA ILUMI_10765-PA ILUMI_18858-PA ILUMI_25347-PA ILUMI_25871-PA PPYR_02082-PA PPYR_11791-PA PPYR_14419-PA sp|P51905|SC6A4_DROME sp|Q7K4Y6|DAT_DROME tr|A0A139WCB7|A0A139WCB7_TRICA tr|A0A139WF45|A0A139WF45_TRICA tr|D7EJF2|D7EJF2_TRICA
OG0000361: AQULA_004135-PA AQULA_004138-PA AQULA_004141-PA AQULA_004142-PA ILUMI_05541-PA ILUMI_05542-PA ILUMI_18705-PA PPYR_04109-PA PPYR_04603-PA tr|D6WCM8|D6WCM8_TRICA tr|D6WCN0|D6WCN0_TRICA tr|D6WCN1|D6WCN1_TRICA tr|D6WLG6|D6WLG6_TRICA tr|Q9VGE7|Q9VGE7_DROME tr|Q9VMJ5|Q9VMJ5_DROME
OG0000362: AQULA_004390-PA ILUMI_15608-PA PPYR_01571-PA PPYR_02055-PA PPYR_02155-PA PPYR_05170-PA PPYR_12243-PA tr|D7EIY1|D7EIY1_TRICA tr|D7EJL9|D7EJL9_TRICA tr|D7EL09|D7EL09_TRICA tr|D7ELR9|D7ELR9_TRICA tr|D7ELX4|D7ELX4_TRICA tr|D7GY85|D7GY85_TRICA tr|D7GYB4|D7GYB4_TRICA tr|D7GYL4|D7GYL4_TRICA
OG0000363: AQULA_004413-PA ILUMI_05540-PA ILUMI_07450-PA ILUMI_07884-PA ILUMI_08345-PA ILUMI_15838-PA ILUMI_17190-PA ILUMI_18075-PA ILUMI_21751-PA ILUMI_22053-PA ILUMI_23721-PA ILUMI_24941-PA PPYR_08125-PA tr|D6X3M4|D6X3M4_TRICA tr|D7EIR2|D7EIR2_TRICA
OG0000364: AQULA_004546-PA AQULA_012475-PA AQULA_012480-PA AQULA_012495-PA AQULA_012497-PA ILUMI_08343-PA ILUMI_21357-PA ILUMI_21358-PA ILUMI_21361-PA ILUMI_21362-PA PPYR_04349-PA PPYR_04351-PA PPYR_04953-PA PPYR_05479-PA tr|A0A139WMH0|A0A139WMH0_TRICA
OG0000365: AQULA_005150-PA ILUMI_05594-PA ILUMI_06693-PA ILUMI_10358-PA ILUMI_16058-PA ILUMI_17017-PA ILUMI_18651-PA ILUMI_19091-PA ILUMI_25938-PA ILUMI_27244-PA ILUMI_27389-PA PPYR_01378-PA PPYR_02302-PA PPYR_03825-PA PPYR_14994-PA
OG0000366: AQULA_005207-PA AQULA_010478-PA ILUMI_04511-PA ILUMI_04514-PA ILUMI_13409-PA ILUMI_21953-PA ILUMI_21955-PA ILUMI_21957-PA ILUMI_21958-PA PPYR_08371-PA PPYR_09902-PA sp|Q9VTJ4|FUCO_DROME tr|A0A139WKN6|A0A139WKN6_TRICA tr|A0A139WLC8|A0A139WLC8_TRICA tr|D6WGK5|D6WGK5_TRICA
OG0000367: AQULA_005685-PA AQULA_005687-PA AQULA_005688-PA ILUMI_07904-PA ILUMI_07905-PA ILUMI_07906-PA ILUMI_18886-PA ILUMI_26924-PA ILUMI_26925-PA PPYR_14330-PA PPYR_14917-PA PPYR_15160-PA tr|D6WEK0|D6WEK0_TRICA tr|D6WEK1|D6WEK1_TRICA tr|Q9VVK5|Q9VVK5_DROME
OG0000368: AQULA_006156-PA AQULA_006163-PA ILUMI_22676-PA ILUMI_22678-PA ILUMI_25882-PA ILUMI_25883-PA PPYR_11277-PA PPYR_11278-PA PPYR_11279-PA PPYR_14925-PA tr|A0A139WC77|A0A139WC77_TRICA tr|D6WHI6|D6WHI6_TRICA tr|M9PFV4|M9PFV4_DROME tr|Q9VP50|Q9VP50_DROME tr|Q9VP52|Q9VP52_DROME
OG0000369: AQULA_008529-PA ILUMI_04554-PA ILUMI_04558-PA ILUMI_04559-PA ILUMI_09950-PA ILUMI_13511-PA ILUMI_13512-PA PPYR_14966-PA sp|Q24388|LSP2_DROME tr|D6WUQ7|D6WUQ7_TRICA tr|D6WUQ8|D6WUQ8_TRICA tr|D6WUQ9|D6WUQ9_TRICA tr|D6WUR0|D6WUR0_TRICA tr|D6WUR1|D6WUR1_TRICA tr|D6WXB6|D6WXB6_TRICA
OG0000370: AQULA_009393-PA AQULA_010603-PA ILUMI_00859-PA ILUMI_06559-PA ILUMI_12280-PA ILUMI_13196-PA ILUMI_13896-PA ILUMI_14781-PA ILUMI_18464-PA ILUMI_19743-PA ILUMI_19744-PA ILUMI_26308-PA PPYR_02281-PA PPYR_13644-PA PPYR_15353-PA
OG0000371: AQULA_010103-PA ILUMI_05655-PA ILUMI_06467-PA ILUMI_10895-PA ILUMI_10896-PA ILUMI_10897-PA ILUMI_12799-PA ILUMI_25816-PA PPYR_01685-PA PPYR_07409-PA tr|D2A3W8|D2A3W8_TRICA tr|D6WR72|D6WR72_TRICA tr|D6WRV1|D6WRV1_TRICA tr|Q9W2W5|Q9W2W5_DROME tr|Q9W4J9|Q9W4J9_DROME
OG0000372: AQULA_010552-PA ILUMI_02981-PA ILUMI_05650-PA ILUMI_08324-PA ILUMI_10774-PA ILUMI_13862-PA ILUMI_14230-PA ILUMI_16183-PA ILUMI_17228-PA ILUMI_18395-PA ILUMI_19484-PA ILUMI_24207-PA ILUMI_26481-PA ILUMI_26969-PA PPYR_00735-PA
OG0000373: AQULA_011120-PA AQULA_011210-PA ILUMI_00915-PA ILUMI_26282-PA PPYR_03864-PA PPYR_04175-PA tr|A0A139WH44|A0A139WH44_TRICA tr|D2A5U2|D2A5U2_TRICA tr|D6X4Z9|D6X4Z9_TRICA tr|D7EIY6|D7EIY6_TRICA tr|D7EJN1|D7EJN1_TRICA tr|D7EJN2|D7EJN2_TRICA tr|Q7K4Y0|Q7K4Y0_DROME tr|Q9VFX5|Q9VFX5_DROME tr|Q9VG68|Q9VG68_DROME
OG0000374: AQULA_011956-PA ILUMI_00918-PA ILUMI_07937-PA ILUMI_08672-PA ILUMI_14825-PA ILUMI_14946-PA ILUMI_16143-PA ILUMI_16402-PA ILUMI_16918-PA ILUMI_16986-PA ILUMI_17840-PA ILUMI_18099-PA ILUMI_21845-PA ILUMI_22051-PA PPYR_13684-PA
OG0000375: AQULA_012995-PA ILUMI_03698-PA PPYR_11965-PA PPYR_13830-PA PPYR_13831-PA tr|A0A139WIY3|A0A139WIY3_TRICA tr|A0A139WJ03|A0A139WJ03_TRICA tr|D2A3A2|D2A3A2_TRICA tr|D2A3A3|D2A3A3_TRICA tr|D2A3A5|D2A3A5_TRICA tr|D2A3A6|D2A3A6_TRICA tr|D2A3C6|D2A3C6_TRICA tr|D2A593|D2A593_TRICA tr|D6WKA9|D6WKA9_TRICA tr|D6WV51|D6WV51_TRICA
OG0000376: ILUMI_01943-PA ILUMI_02251-PA ILUMI_11946-PA ILUMI_14931-PA ILUMI_23004-PA PPYR_00591-PA PPYR_01086-PA PPYR_01502-PA PPYR_01872-PA PPYR_03839-PA PPYR_03948-PA PPYR_08675-PA PPYR_10054-PA PPYR_11842-PA PPYR_13471-PA
OG0000377: ILUMI_05774-PA ILUMI_08657-PA ILUMI_08658-PA ILUMI_08659-PA ILUMI_09401-PA ILUMI_09402-PA tr|A0A139W9Z0|A0A139W9Z0_TRICA tr|A0A139W9Z3|A0A139W9Z3_TRICA tr|A0A139WJS0|A0A139WJS0_TRICA tr|A0A139WJS7|A0A139WJS7_TRICA tr|A1ZA55|A1ZA55_DROME tr|D2A5Z1|D2A5Z1_TRICA tr|D6WI29|D6WI29_TRICA tr|D7ELK1|D7ELK1_TRICA tr|Q9VSH0|Q9VSH0_DROME
OG0000378: PPYR_02567-PA tr|D2CFZ5|D2CFZ5_TRICA tr|D6WY66|D6WY66_TRICA tr|D6WYM1|D6WYM1_TRICA tr|D6WYM2|D6WYM2_TRICA tr|D6WYM3|D6WYM3_TRICA tr|D6X1L4|D6X1L4_TRICA tr|D7EJX4|D7EJX4_TRICA tr|D7ELW9|D7ELW9_TRICA tr|D7ELX0|D7ELX0_TRICA tr|D7EM24|D7EM24_TRICA tr|D7GYL7|D7GYL7_TRICA tr|D7GYL8|D7GYL8_TRICA tr|D7GYL9|D7GYL9_TRICA tr|D7GYM0|D7GYM0_TRICA
OG0000379: AQULA_000055-PA AQULA_004753-PA AQULA_010911-PA ILUMI_07795-PA ILUMI_11772-PA ILUMI_11773-PA ILUMI_25563-PA PPYR_06648-PA PPYR_08580-PA PPYR_12339-PA tr|A8Y5A2|A8Y5A2_DROME tr|D6WM86|D6WM86_TRICA tr|D6WM88|D6WM88_TRICA tr|Q8SXS9|Q8SXS9_DROME
OG0000380: AQULA_000352-PA AQULA_000353-PA AQULA_000357-PA ILUMI_03104-PA ILUMI_03105-PA ILUMI_03106-PA PPYR_00891-PA tr|A0A0B4KEU8|A0A0B4KEU8_DROME tr|A1ZBK1|A1ZBK1_DROME tr|A1ZBK3|A1ZBK3_DROME tr|D6WPW6|D6WPW6_TRICA tr|E1JGM3|E1JGM3_DROME tr|Q8IH56|Q8IH56_DROME tr|Q8MT48|Q8MT48_DROME
OG0000381: AQULA_000400-PA AQULA_003871-PA AQULA_003921-PA ILUMI_17753-PA ILUMI_21462-PA PPYR_05993-PA PPYR_06159-PA PPYR_06160-PA tr|A0A139WN05|A0A139WN05_TRICA tr|D6WCX7|D6WCX7_TRICA tr|Q8IML3|Q8IML3_DROME tr|Q9VE75|Q9VE75_DROME tr|Q9VE77|Q9VE77_DROME tr|Q9VKF6|Q9VKF6_DROME
OG0000382: AQULA_000477-PA AQULA_004965-PA AQULA_007572-PA AQULA_010239-PA ILUMI_02905-PA ILUMI_12836-PA ILUMI_20170-PA PPYR_01327-PA PPYR_11441-PA tr|A0A139WD64|A0A139WD64_TRICA tr|A0A139WL52|A0A139WL52_TRICA tr|D6WDW5|D6WDW5_TRICA tr|D6WP59|D6WP59_TRICA tr|Q9W1Y4|Q9W1Y4_DROME
OG0000383: AQULA_000625-PA AQULA_003012-PA AQULA_012088-PA ILUMI_00079-PA ILUMI_02291-PA ILUMI_03302-PA ILUMI_06574-PA ILUMI_13052-PA ILUMI_13123-PA ILUMI_14162-PA ILUMI_14794-PA ILUMI_20276-PA ILUMI_23533-PA PPYR_00204-PA
OG0000384: AQULA_001015-PA AQULA_010312-PA ILUMI_02731-PA ILUMI_04469-PA ILUMI_06166-PA ILUMI_11096-PA ILUMI_12368-PA ILUMI_16475-PA ILUMI_24366-PA ILUMI_24532-PA ILUMI_24871-PA ILUMI_26245-PA sp|Q7JV70|ARC2_DROME sp|Q7K1U0|ARC1_DROME
OG0000385: AQULA_001158-PA AQULA_003791-PA ILUMI_01816-PA ILUMI_07573-PA ILUMI_07574-PA ILUMI_07575-PA ILUMI_09989-PA ILUMI_16674-PA PPYR_07881-PA PPYR_13020-PA tr|A0A139WII9|A0A139WII9_TRICA tr|D2A1X6|D2A1X6_TRICA tr|M9PJJ5|M9PJJ5_DROME tr|Q9VYT0|Q9VYT0_DROME
OG0000386: AQULA_001253-PA ILUMI_01718-PA ILUMI_03868-PA ILUMI_05582-PA ILUMI_18631-PA ILUMI_26643-PA ILUMI_27113-PA ILUMI_27114-PA ILUMI_27115-PA ILUMI_27116-PA PPYR_14492-PA PPYR_14493-PA PPYR_14494-PA tr|D6WBS0|D6WBS0_TRICA
OG0000387: AQULA_001254-PA AQULA_002019-PA AQULA_003401-PA AQULA_003403-PA ILUMI_02174-PA ILUMI_03225-PA ILUMI_03226-PA ILUMI_03228-PA PPYR_12200-PA PPYR_14309-PA tr|A0A139WGZ0|A0A139WGZ0_TRICA tr|A0A139WL55|A0A139WL55_TRICA tr|D6WH23|D6WH23_TRICA tr|Q9VCB7|Q9VCB7_DROME
OG0000388: AQULA_001426-PA AQULA_006232-PA ILUMI_03457-PA ILUMI_05566-PA ILUMI_12825-PA ILUMI_25803-PA PPYR_02800-PA PPYR_06785-PA tr|D2A181|D2A181_TRICA tr|D2A182|D2A182_TRICA tr|D2A184|D2A184_TRICA tr|D6WYT5|D6WYT5_TRICA tr|Q9W1H7|Q9W1H7_DROME tr|Q9XZU0|Q9XZU0_DROME
OG0000389: AQULA_001435-PA AQULA_007144-PA ILUMI_00283-PA ILUMI_01363-PA ILUMI_02268-PA ILUMI_07515-PA ILUMI_09624-PA ILUMI_14103-PA ILUMI_15493-PA ILUMI_16149-PA ILUMI_16285-PA ILUMI_18248-PA ILUMI_24723-PA PPYR_02065-PA
OG0000390: AQULA_001562-PA AQULA_002147-PA AQULA_003344-PA ILUMI_23697-PA tr|A0A139WNJ5|A0A139WNJ5_TRICA tr|D6WUK0|D6WUK0_TRICA tr|D7EKM8|D7EKM8_TRICA tr|D7EKM9|D7EKM9_TRICA tr|D7EKN0|D7EKN0_TRICA tr|D7EKN1|D7EKN1_TRICA tr|D7EKN2|D7EKN2_TRICA tr|D7ELT1|D7ELT1_TRICA tr|D7GXN8|D7GXN8_TRICA tr|D7GYB7|D7GYB7_TRICA
OG0000391: AQULA_001645-PA AQULA_006451-PA AQULA_009224-PA AQULA_011234-PA AQULA_013152-PA ILUMI_08811-PA ILUMI_10063-PA ILUMI_16708-PA ILUMI_19406-PA PPYR_13905-PA tr|A0A139W9C7|A0A139W9C7_TRICA tr|A0A139WDL2|A0A139WDL2_TRICA tr|A0A139WDN4|A0A139WDN4_TRICA tr|A0A139WDT7|A0A139WDT7_TRICA
OG0000392: AQULA_002100-PA AQULA_011064-PA AQULA_011070-PA AQULA_011073-PA ILUMI_04703-PA ILUMI_04707-PA ILUMI_10669-PA PPYR_07350-PA PPYR_07351-PA PPYR_07352-PA PPYR_07353-PA sp|Q94521|DNAT_DROME tr|A0A139WJ51|A0A139WJ51_TRICA tr|D2A0F0|D2A0F0_TRICA
OG0000393: AQULA_002237-PA AQULA_011607-PA AQULA_012200-PA AQULA_012202-PA ILUMI_09776-PA ILUMI_11709-PA ILUMI_27256-PA ILUMI_27257-PA PPYR_01167-PA PPYR_01168-PA PPYR_02100-PA PPYR_02556-PA tr|A0A139WN09|A0A139WN09_TRICA tr|D6WRK7|D6WRK7_TRICA
OG0000394: AQULA_002281-PA AQULA_011283-PA AQULA_011293-PA ILUMI_17566-PA ILUMI_25236-PA ILUMI_26101-PA PPYR_05812-PA PPYR_09193-PA PPYR_10094-PA tr|A0A139WKT3|A0A139WKT3_TRICA tr|A8Y5B7|A8Y5B7_DROME tr|D6WIS1|D6WIS1_TRICA tr|D6WIS3|D6WIS3_TRICA tr|Q9VH97|Q9VH97_DROME
OG0000395: AQULA_002372-PA AQULA_004042-PA AQULA_004516-PA AQULA_009060-PA ILUMI_03461-PA ILUMI_11451-PA ILUMI_15570-PA ILUMI_16915-PA ILUMI_17399-PA ILUMI_20469-PA ILUMI_27518-PA PPYR_15676-PA tr|D6WBI0|D6WBI0_TRICA tr|D7EIZ5|D7EIZ5_TRICA
OG0000396: AQULA_002721-PA AQULA_003332-PA AQULA_013156-PA ILUMI_13983-PA ILUMI_14660-PA ILUMI_14749-PA ILUMI_15134-PA ILUMI_20375-PA PPYR_00113-PA PPYR_00340-PA PPYR_00650-PA PPYR_02310-PA PPYR_05862-PA PPYR_15719-PA
OG0000397: AQULA_003415-PA PPYR_05923-PA PPYR_08066-PA PPYR_11893-PA PPYR_13075-PA tr|A0A139W943|A0A139W943_TRICA tr|A0A139W947|A0A139W947_TRICA tr|D6WCI4|D6WCI4_TRICA tr|D6WDI1|D6WDI1_TRICA tr|D6WE86|D6WE86_TRICA tr|D6WGQ6|D6WGQ6_TRICA tr|D6WHT6|D6WHT6_TRICA tr|D6WIA2|D6WIA2_TRICA tr|D7EJS7|D7EJS7_TRICA
OG0000398: AQULA_003650-PA ILUMI_00262-PA ILUMI_07353-PA ILUMI_07461-PA ILUMI_09325-PA ILUMI_13677-PA ILUMI_14054-PA ILUMI_14286-PA ILUMI_15724-PA ILUMI_20349-PA PPYR_15761-PA tr|A0A139WG74|A0A139WG74_TRICA tr|D6X3E5|D6X3E5_TRICA tr|D7GXM8|D7GXM8_TRICA
OG0000399: AQULA_005087-PA AQULA_007992-PA AQULA_007995-PA ILUMI_06838-PA ILUMI_06839-PA ILUMI_06840-PA ILUMI_11868-PA PPYR_01715-PA PPYR_03021-PA PPYR_03122-PA PPYR_03123-PA PPYR_07473-PA tr|A8DIV1|A8DIV1_TRICA tr|Q9VPQ8|Q9VPQ8_DROME
OG0000400: AQULA_005334-PA AQULA_005337-PA AQULA_005352-PA AQULA_006662-PA ILUMI_07471-PA ILUMI_07472-PA ILUMI_08871-PA ILUMI_17906-PA ILUMI_19959-PA PPYR_02858-PA PPYR_12131-PA PPYR_15033-PA tr|D6X2M0|D6X2M0_TRICA tr|Q9VMD7|Q9VMD7_DROME
OG0000401: AQULA_005555-PA AQULA_005557-PA AQULA_006215-PA AQULA_006225-PA ILUMI_16262-PA ILUMI_24161-PA ILUMI_24162-PA ILUMI_24164-PA PPYR_02780-PA PPYR_02781-PA PPYR_02782-PA PPYR_03038-PA PPYR_05208-PA PPYR_07054-PA
OG0000402: AQULA_005593-PA AQULA_006770-PA ILUMI_07571-PA ILUMI_12995-PA ILUMI_13309-PA ILUMI_18541-PA ILUMI_25463-PA PPYR_01354-PA PPYR_13366-PA PPYR_13682-PA sp|Q9VER6|MODSP_DROME tr|A0A139WNQ4|A0A139WNQ4_TRICA tr|D6WAZ7|D6WAZ7_TRICA tr|D6WBK5|D6WBK5_TRICA
OG0000403: AQULA_005681-PA ILUMI_24682-PA PPYR_07066-PA PPYR_14329-PA tr|A0A0B4K7T3|A0A0B4K7T3_DROME tr|A0A139WMA6|A0A139WMA6_TRICA tr|A1ZAJ8|A1ZAJ8_DROME tr|D6WEJ7|D6WEJ7_TRICA tr|D6WEJ8|D6WEJ8_TRICA tr|D6WEU5|D6WEU5_TRICA tr|E2RTZ8|E2RTZ8_DROME tr|Q7KT80|Q7KT80_DROME tr|Q95SM8|Q95SM8_DROME tr|Q9VME7|Q9VME7_DROME
OG0000404: AQULA_005882-PA AQULA_005887-PA AQULA_005890-PA AQULA_005892-PA ILUMI_21994-PA ILUMI_21995-PA ILUMI_21996-PA ILUMI_21998-PA PPYR_04847-PA PPYR_04848-PA PPYR_04849-PA PPYR_04850-PA tr|A0A139WA99|A0A139WA99_TRICA tr|Q8SXC2|Q8SXC2_DROME
OG0000405: AQULA_006381-PA AQULA_010154-PA ILUMI_02735-PA ILUMI_18234-PA ILUMI_19281-PA ILUMI_20314-PA PPYR_00711-PA PPYR_01399-PA PPYR_02097-PA PPYR_04737-PA tr|A0A139WA94|A0A139WA94_TRICA tr|A0A139WB08|A0A139WB08_TRICA tr|D7EJ57|D7EJ57_TRICA tr|D7GY49|D7GY49_TRICA
OG0000406: AQULA_006744-PA ILUMI_02453-PA ILUMI_03485-PA ILUMI_09483-PA ILUMI_13893-PA ILUMI_13898-PA ILUMI_14609-PA ILUMI_15511-PA ILUMI_16117-PA ILUMI_16130-PA ILUMI_16234-PA ILUMI_16891-PA ILUMI_21294-PA ILUMI_22237-PA
OG0000407: AQULA_006933-PA AQULA_006934-PA AQULA_006935-PA AQULA_006936-PA ILUMI_01571-PA ILUMI_01573-PA ILUMI_12497-PA PPYR_12731-PA PPYR_12732-PA PPYR_12733-PA PPYR_12734-PA PPYR_12735-PA tr|D6WWE5|D6WWE5_TRICA tr|Q8SY58|Q8SY58_DROME
OG0000408: AQULA_006976-PA AQULA_010820-PA AQULA_012521-PA ILUMI_02077-PA ILUMI_07441-PA ILUMI_11303-PA PPYR_13294-PA PPYR_13296-PA PPYR_13643-PA sp|Q9VTH4|SCLLA_DROME sp|Q9VTI8|CHRB_DROME tr|D6WVR1|D6WVR1_TRICA tr|D6WVR3|D6WVR3_TRICA tr|D6WVR5|D6WVR5_TRICA
OG0000409: AQULA_007465-PA AQULA_007466-PA ILUMI_06061-PA ILUMI_21923-PA PPYR_02163-PA PPYR_07638-PA PPYR_07639-PA PPYR_07640-PA PPYR_09908-PA PPYR_09909-PA PPYR_09911-PA PPYR_09912-PA PPYR_09917-PA PPYR_09918-PA
OG0000410: AQULA_007558-PA AQULA_009691-PA AQULA_009696-PA ILUMI_00182-PA ILUMI_00183-PA ILUMI_11365-PA ILUMI_11366-PA ILUMI_18607-PA PPYR_13260-PA PPYR_13261-PA PPYR_13456-PA PPYR_13617-PA PPYR_13626-PA PPYR_13627-PA
OG0000411: AQULA_007633-PA AQULA_012704-PA ILUMI_09381-PA ILUMI_25395-PA PPYR_02959-PA PPYR_11061-PA tr|A0A139WA12|A0A139WA12_TRICA tr|A0A139WAJ2|A0A139WAJ2_TRICA tr|A0A139WJA0|A0A139WJA0_TRICA tr|D6WBH4|D6WBH4_TRICA tr|D6WD79|D6WD79_TRICA tr|D6WIS8|D6WIS8_TRICA tr|D6WXX1|D6WXX1_TRICA tr|D7ELV5|D7ELV5_TRICA
OG0000412: AQULA_007653-PA AQULA_009809-PA AQULA_010265-PA ILUMI_02524-PA ILUMI_13786-PA ILUMI_25543-PA PPYR_07247-PA PPYR_12451-PA sp|P22711|TIN_DROME sp|P22808|VND_DROME tr|D2A2S4|D2A2S4_TRICA tr|D6WPZ8|D6WPZ8_TRICA tr|D6WZY7|D6WZY7_TRICA tr|Q5BI77|Q5BI77_DROME
OG0000413: AQULA_008341-PA AQULA_008342-PA ILUMI_01844-PA ILUMI_09439-PA ILUMI_25763-PA PPYR_02012-PA PPYR_09305-PA PPYR_09307-PA sp|P83296|GR64E_DROME sp|P83297|GR64F_DROME sp|Q9W497|GR05A_DROME tr|A0A139WIF2|A0A139WIF2_TRICA tr|D6WK40|D6WK40_TRICA tr|D6WNG4|D6WNG4_TRICA
OG0000414: AQULA_008445-PA AQULA_012315-PA ILUMI_10619-PA ILUMI_18028-PA ILUMI_20138-PA ILUMI_20467-PA PPYR_05433-PA PPYR_08448-PA tr|D6WLP5|D6WLP5_TRICA tr|D6WMG5|D6WMG5_TRICA tr|D7EJQ0|D7EJQ0_TRICA tr|Q9VI08|Q9VI08_DROME tr|Q9VI09|Q9VI09_DROME tr|Q9VK60|Q9VK60_DROME
OG0000415: AQULA_008585-PA AQULA_008586-PA ILUMI_01563-PA ILUMI_11671-PA ILUMI_12829-PA ILUMI_15476-PA ILUMI_16320-PA ILUMI_17226-PA ILUMI_17310-PA PPYR_00635-PA PPYR_11894-PA tr|A0A139WDH5|A0A139WDH5_TRICA tr|A1ZA86|A1ZA86_DROME tr|D6WVY1|D6WVY1_TRICA
OG0000416: AQULA_008713-PA ILUMI_13157-PA ILUMI_13158-PA ILUMI_17084-PA ILUMI_17639-PA ILUMI_18598-PA ILUMI_18719-PA ILUMI_18868-PA ILUMI_20061-PA ILUMI_20062-PA PPYR_02001-PA PPYR_03636-PA PPYR_03692-PA PPYR_03695-PA
OG0000417: AQULA_009164-PA AQULA_011684-PA ILUMI_01888-PA ILUMI_05303-PA ILUMI_08011-PA PPYR_02674-PA PPYR_12791-PA sp|P13607|ATNA_DROME tr|A0A139WEZ7|A0A139WEZ7_TRICA tr|A0A139WFA4|A0A139WFA4_TRICA tr|A8QI34|A8QI34_DROME tr|D6WB94|D6WB94_TRICA tr|D6WB95|D6WB95_TRICA tr|D6WVH6|D6WVH6_TRICA
OG0000418: AQULA_009372-PA ILUMI_01474-PA ILUMI_01475-PA ILUMI_01476-PA ILUMI_01477-PA ILUMI_07162-PA ILUMI_12797-PA ILUMI_16638-PA ILUMI_18310-PA ILUMI_19848-PA PPYR_02462-PA PPYR_10495-PA sp|Q9W3C7|PPT1_DROME tr|D6W6C0|D6W6C0_TRICA
OG0000419: AQULA_009574-PA AQULA_009575-PA AQULA_009577-PA ILUMI_17802-PA ILUMI_18697-PA ILUMI_24021-PA ILUMI_24022-PA PPYR_11725-PA PPYR_11924-PA PPYR_11925-PA tr|A0A139WBT7|A0A139WBT7_TRICA tr|D6X012|D6X012_TRICA tr|D6X013|D6X013_TRICA tr|Q9VM10|Q9VM10_DROME
OG0000420: AQULA_009655-PA AQULA_010810-PA AQULA_010811-PA AQULA_010813-PA ILUMI_13758-PA ILUMI_25435-PA ILUMI_25438-PA PPYR_02623-PA PPYR_02628-PA PPYR_02631-PA PPYR_02632-PA PPYR_02640-PA tr|A0A139WEC1|A0A139WEC1_TRICA tr|Q8MYS2|Q8MYS2_DROME
OG0000421: AQULA_009693-PA ILUMI_07555-PA ILUMI_09459-PA ILUMI_10763-PA ILUMI_16499-PA PPYR_06019-PA tr|A0A139WER8|A0A139WER8_TRICA tr|A0A139WLW0|A0A139WLW0_TRICA tr|D2A457|D2A457_TRICA tr|D6WBH2|D6WBH2_TRICA tr|D6WEX8|D6WEX8_TRICA tr|D6WQG5|D6WQG5_TRICA tr|D6X176|D6X176_TRICA tr|D7EL71|D7EL71_TRICA
OG0000422: AQULA_009905-PA AQULA_014266-PA ILUMI_06887-PA ILUMI_17811-PA ILUMI_18661-PA ILUMI_18826-PA PPYR_02216-PA PPYR_10463-PA PPYR_10464-PA PPYR_10542-PA PPYR_10543-PA PPYR_10545-PA PPYR_10546-PA PPYR_13904-PA
OG0000423: AQULA_010012-PA ILUMI_00024-PA ILUMI_00025-PA ILUMI_07328-PA ILUMI_13439-PA ILUMI_19202-PA PPYR_02005-PA PPYR_04760-PA tr|A0A139WAS3|A0A139WAS3_TRICA tr|Q4V5H8|Q4V5H8_DROME tr|Q9VG22|Q9VG22_DROME tr|Q9VI39|Q9VI39_DROME tr|Q9VI40|Q9VI40_DROME tr|Q9W139|Q9W139_DROME
OG0000424: AQULA_010867-PA ILUMI_06016-PA ILUMI_06017-PA PPYR_01722-PA PPYR_05838-PA tr|A0A0B4K6Z2|A0A0B4K6Z2_DROME tr|A0A139WH13|A0A139WH13_TRICA tr|A0A139WH50|A0A139WH50_TRICA tr|A0A139WHA3|A0A139WHA3_TRICA tr|A1Z904|A1Z904_DROME tr|A1Z906|A1Z906_DROME tr|A1Z907|A1Z907_DROME tr|E2QCB7|E2QCB7_DROME tr|Q0E9B2|Q0E9B2_DROME
OG0000425: AQULA_012362-PA AQULA_012363-PA AQULA_012365-PA AQULA_012366-PA AQULA_012367-PA AQULA_012368-PA AQULA_012370-PA ILUMI_26885-PA PPYR_07036-PA PPYR_13080-PA PPYR_13081-PA PPYR_13766-PA PPYR_13767-PA tr|D6WUM5|D6WUM5_TRICA
OG0000426: AQULA_013384-PA ILUMI_00171-PA ILUMI_00173-PA ILUMI_01759-PA ILUMI_06086-PA ILUMI_13538-PA ILUMI_14145-PA ILUMI_26304-PA PPYR_11119-PA tr|D6WGL2|D6WGL2_TRICA tr|Q8SXS7|Q8SXS7_DROME tr|Q9VDX5|Q9VDX5_DROME tr|Q9VDX6|Q9VDX6_DROME tr|Q9VS02|Q9VS02_DROME
OG0000427: AQULA_014246-PA ILUMI_09390-PA ILUMI_16701-PA PPYR_10657-PA tr|A0A139W9D5|A0A139W9D5_TRICA tr|B7Z0D3|B7Z0D3_DROME tr|B7Z0D4|B7Z0D4_DROME tr|D6WIT3|D6WIT3_TRICA tr|M9ND57|M9ND57_DROME tr|M9PBU3|M9PBU3_DROME tr|M9PEE7|M9PEE7_DROME tr|M9PHN9|M9PHN9_DROME tr|Q9VS82|Q9VS82_DROME tr|Q9VS83|Q9VS83_DROME
OG0000428: ILUMI_00593-PA ILUMI_03517-PA ILUMI_07233-PA ILUMI_11793-PA ILUMI_12743-PA ILUMI_13035-PA ILUMI_13903-PA ILUMI_15098-PA ILUMI_17238-PA ILUMI_17247-PA ILUMI_19036-PA ILUMI_19552-PA ILUMI_19605-PA ILUMI_22892-PA
OG0000429: ILUMI_01467-PA ILUMI_02103-PA ILUMI_10557-PA ILUMI_11195-PA ILUMI_11784-PA ILUMI_13629-PA ILUMI_14122-PA ILUMI_14123-PA ILUMI_14249-PA ILUMI_15547-PA ILUMI_16721-PA ILUMI_24624-PA ILUMI_25632-PA tr|D7EJL3|D7EJL3_TRICA
OG0000430: ILUMI_05450-PA ILUMI_15354-PA tr|A0A139WKK9|A0A139WKK9_TRICA tr|D6WDI7|D6WDI7_TRICA tr|D6WGG7|D6WGG7_TRICA tr|D6X128|D6X128_TRICA tr|D6X3M3|D6X3M3_TRICA tr|D7EK78|D7EK78_TRICA tr|D7ELG8|D7ELG8_TRICA tr|D7ELP8|D7ELP8_TRICA tr|D7GXX3|D7GXX3_TRICA tr|D7GXX6|D7GXX6_TRICA tr|D7GYB1|D7GYB1_TRICA tr|D7GYH7|D7GYH7_TRICA
OG0000431: ILUMI_05916-PA ILUMI_14076-PA ILUMI_19557-PA ILUMI_27232-PA tr|A0A139W945|A0A139W945_TRICA tr|A0A139W955|A0A139W955_TRICA tr|A0A139WK15|A0A139WK15_TRICA tr|D7EHW2|D7EHW2_TRICA tr|D7EIH8|D7EIH8_TRICA tr|D7EK37|D7EK37_TRICA tr|D7ELN4|D7ELN4_TRICA tr|D7GY24|D7GY24_TRICA tr|D7GY86|D7GY86_TRICA tr|D7GYD2|D7GYD2_TRICA
OG0000432: ILUMI_21128-PA tr|A0A139W901|A0A139W901_TRICA tr|A0A139W9Q0|A0A139W9Q0_TRICA tr|D2CG66|D2CG66_TRICA tr|D6W8G3|D6W8G3_TRICA tr|D7EJL6|D7EJL6_TRICA tr|D7EKV6|D7EKV6_TRICA tr|D7EL68|D7EL68_TRICA tr|D7ELT0|D7ELT0_TRICA tr|D7GY20|D7GY20_TRICA tr|D7GY56|D7GY56_TRICA tr|D7GY99|D7GY99_TRICA tr|D7GYC8|D7GYC8_TRICA tr|D7GYD0|D7GYD0_TRICA
OG0000433: ILUMI_26309-PA ILUMI_26310-PA ILUMI_26311-PA ILUMI_26314-PA ILUMI_26317-PA ILUMI_26318-PA ILUMI_26320-PA tr|D2A2D6|D2A2D6_TRICA tr|D6WK24|D6WK24_TRICA tr|D6WK25|D6WK25_TRICA tr|D6WK26|D6WK26_TRICA tr|D6WK27|D6WK27_TRICA tr|D6WK28|D6WK28_TRICA tr|Q9VIG3|Q9VIG3_DROME
OG0000434: PPYR_00595-PA PPYR_00596-PA PPYR_04021-PA PPYR_04025-PA PPYR_04026-PA PPYR_13430-PA PPYR_13431-PA PPYR_13432-PA PPYR_13433-PA PPYR_13434-PA PPYR_13435-PA PPYR_13436-PA PPYR_13437-PA PPYR_13469-PA
OG0000435: AQULA_000314-PA AQULA_004582-PA ILUMI_13508-PA ILUMI_24589-PA ILUMI_24590-PA PPYR_00454-PA PPYR_01431-PA PPYR_01870-PA PPYR_04879-PA PPYR_15679-PA tr|D2A0K0|D2A0K0_TRICA tr|Q9VJK4|Q9VJK4_DROME tr|Q9W4Z6|Q9W4Z6_DROME
OG0000436: AQULA_000599-PA AQULA_003186-PA AQULA_003196-PA AQULA_011117-PA ILUMI_21505-PA ILUMI_21508-PA PPYR_03860-PA PPYR_03861-PA PPYR_03862-PA PPYR_03863-PA PPYR_04519-PA tr|D7EIY5|D7EIY5_TRICA tr|Q9VA94|Q9VA94_DROME
OG0000437: AQULA_000666-PA AQULA_002165-PA AQULA_007198-PA ILUMI_10484-PA ILUMI_14041-PA ILUMI_14180-PA ILUMI_17990-PA PPYR_00480-PA PPYR_00488-PA PPYR_04799-PA tr|D7EK40|D7EK40_TRICA tr|D7EKH1|D7EKH1_TRICA tr|D7ELU8|D7ELU8_TRICA
OG0000438: AQULA_001366-PA ILUMI_03286-PA ILUMI_03289-PA ILUMI_03291-PA PPYR_12000-PA tr|A0A139WN57|A0A139WN57_TRICA tr|A0A139WNB9|A0A139WNB9_TRICA tr|A0A139WNP5|A0A139WNP5_TRICA tr|D6WB04|D6WB04_TRICA tr|D6WB06|D6WB06_TRICA tr|D6WB07|D6WB07_TRICA tr|D6WL94|D6WL94_TRICA tr|D7EI96|D7EI96_TRICA
OG0000439: AQULA_001357-PA ILUMI_03500-PA ILUMI_09120-PA ILUMI_09287-PA ILUMI_09407-PA ILUMI_09768-PA ILUMI_14438-PA ILUMI_14813-PA ILUMI_14884-PA ILUMI_18148-PA ILUMI_21209-PA ILUMI_25103-PA tr|A0A139WNM2|A0A139WNM2_TRICA
OG0000440: AQULA_001439-PA AQULA_009220-PA AQULA_013000-PA ILUMI_01265-PA ILUMI_12362-PA ILUMI_25152-PA PPYR_00102-PA PPYR_00107-PA PPYR_02406-PA PPYR_15047-PA PPYR_15132-PA tr|D6WTP3|D6WTP3_TRICA tr|D7EM10|D7EM10_TRICA
OG0000441: AQULA_001490-PA AQULA_008229-PA ILUMI_03131-PA PPYR_00215-PA PPYR_01535-PA PPYR_02312-PA PPYR_04812-PA PPYR_05315-PA PPYR_05400-PA PPYR_12042-PA PPYR_12893-PA PPYR_14636-PA PPYR_15436-PA
OG0000442: AQULA_001633-PA ILUMI_00719-PA ILUMI_00853-PA ILUMI_02241-PA ILUMI_02454-PA ILUMI_06927-PA ILUMI_12986-PA ILUMI_14710-PA ILUMI_15596-PA ILUMI_22166-PA ILUMI_25367-PA ILUMI_26030-PA PPYR_03818-PA
OG0000443: AQULA_001747-PA AQULA_001756-PA AQULA_008519-PA AQULA_010051-PA ILUMI_17890-PA ILUMI_17936-PA PPYR_03663-PA PPYR_03669-PA PPYR_04680-PA tr|A0A139WNP1|A0A139WNP1_TRICA tr|D2A5I3|D2A5I3_TRICA tr|D6WD12|D6WD12_TRICA tr|Q9VVM6|Q9VVM6_DROME
OG0000444: AQULA_001722-PA AQULA_006941-PA AQULA_006960-PA ILUMI_06835-PA PPYR_03403-PA PPYR_09140-PA PPYR_10799-PA PPYR_12621-PA PPYR_12627-PA PPYR_13346-PA PPYR_15281-PA tr|A0A139WD87|A0A139WD87_TRICA tr|Q9VCK6|Q9VCK6_DROME
OG0000445: AQULA_001941-PA ILUMI_02310-PA ILUMI_06167-PA ILUMI_19665-PA ILUMI_25673-PA PPYR_00583-PA tr|A0A139WEE1|A0A139WEE1_TRICA tr|A0A139WEN3|A0A139WEN3_TRICA tr|D6WRN0|D6WRN0_TRICA tr|D6WRR4|D6WRR4_TRICA tr|D6WRR5|D6WRR5_TRICA tr|Q8IMY3|Q8IMY3_DROME tr|Q9VCJ4|Q9VCJ4_DROME
OG0000446: AQULA_002097-PA AQULA_011957-PA ILUMI_05039-PA ILUMI_05850-PA ILUMI_09221-PA ILUMI_13085-PA ILUMI_17242-PA ILUMI_22430-PA PPYR_03872-PA PPYR_07015-PA PPYR_15607-PA tr|A0A139W8T0|A0A139W8T0_TRICA tr|D2CG40|D2CG40_TRICA
OG0000447: AQULA_002129-PA AQULA_004644-PA ILUMI_06150-PA ILUMI_14416-PA ILUMI_14865-PA ILUMI_15211-PA ILUMI_15942-PA ILUMI_16874-PA ILUMI_17588-PA ILUMI_19972-PA ILUMI_26903-PA tr|D6WFJ7|D6WFJ7_TRICA tr|D7GXW9|D7GXW9_TRICA
OG0000448: AQULA_002373-PA AQULA_002376-PA AQULA_002450-PA AQULA_012590-PA AQULA_013121-PA ILUMI_09560-PA ILUMI_09562-PA ILUMI_09564-PA PPYR_02545-PA PPYR_02549-PA sp|P40807|DCOR1_DROME sp|P40808|DCOR2_DROME tr|D6WTW3|D6WTW3_TRICA
OG0000449: AQULA_002489-PA ILUMI_01723-PA ILUMI_05225-PA ILUMI_05574-PA ILUMI_05575-PA ILUMI_05576-PA ILUMI_17731-PA ILUMI_19203-PA PPYR_14478-PA sp|Q9VL52|SOYB_DROME sp|Q9VNP5|BOYB_DROME tr|A0A139WLL2|A0A139WLL2_TRICA tr|D6WGK8|D6WGK8_TRICA
OG0000450: AQULA_002556-PA ILUMI_13891-PA ILUMI_17887-PA ILUMI_19529-PA PPYR_03760-PA PPYR_04488-PA PPYR_04766-PA PPYR_04813-PA PPYR_06300-PA PPYR_08741-PA PPYR_09806-PA PPYR_10672-PA PPYR_15454-PA
OG0000451: AQULA_002605-PA AQULA_010220-PA AQULA_010232-PA ILUMI_01392-PA ILUMI_21934-PA ILUMI_21935-PA ILUMI_21936-PA PPYR_01016-PA PPYR_01030-PA PPYR_04129-PA tr|D2A535|D2A535_TRICA tr|D6WRR1|D6WRR1_TRICA tr|Q9VY22|Q9VY22_DROME
OG0000452: AQULA_002647-PA AQULA_002653-PA AQULA_008138-PA ILUMI_05441-PA ILUMI_20806-PA ILUMI_20807-PA PPYR_02734-PA PPYR_02735-PA PPYR_06600-PA PPYR_12121-PA tr|D2A509|D2A509_TRICA tr|Q9VR09|Q9VR09_DROME tr|Q9W396|Q9W396_DROME
OG0000453: AQULA_002668-PA ILUMI_27328-PA ILUMI_27329-PA ILUMI_27558-PA PPYR_03915-PA PPYR_06429-PA PPYR_07063-PA PPYR_07064-PA PPYR_07271-PA PPYR_07414-PA PPYR_07415-PA PPYR_07416-PA tr|D2A1I0|D2A1I0_TRICA
OG0000454: AQULA_002763-PA AQULA_005790-PA ILUMI_05842-PA ILUMI_05844-PA ILUMI_23671-PA PPYR_02187-PA PPYR_02221-PA PPYR_05684-PA tr|A0A139WPL9|A0A139WPL9_TRICA tr|D6WT82|D6WT82_TRICA tr|Q0KI05|Q0KI05_DROME tr|Q5LJN5|Q5LJN5_DROME tr|Q9VDG0|Q9VDG0_DROME
OG0000455: AQULA_002871-PA ILUMI_09318-PA ILUMI_09319-PA ILUMI_19248-PA ILUMI_19619-PA ILUMI_19781-PA PPYR_10755-PA PPYR_11016-PA PPYR_13407-PA PPYR_13408-PA tr|A0A139WKH3|A0A139WKH3_TRICA tr|B7Z0E5|B7Z0E5_DROME tr|D6WI48|D6WI48_TRICA
OG0000456: AQULA_003472-PA AQULA_003635-PA ILUMI_12779-PA ILUMI_12782-PA PPYR_01630-PA PPYR_01883-PA PPYR_10976-PA tr|A0A139WJV6|A0A139WJV6_TRICA tr|A0A139WK43|A0A139WK43_TRICA tr|A0A139WK66|A0A139WK66_TRICA tr|A0A139WKE1|A0A139WKE1_TRICA tr|D6WIV8|D6WIV8_TRICA tr|Q7KTW4|Q7KTW4_DROME
OG0000457: AQULA_003873-PA AQULA_004995-PA AQULA_007244-PA ILUMI_00563-PA ILUMI_09791-PA ILUMI_25390-PA PPYR_00972-PA PPYR_06109-PA PPYR_06111-PA tr|A0A139WKS0|A0A139WKS0_TRICA tr|D7EJ22|D7EJ22_TRICA tr|Q9BMG9|Q9BMG9_DROME tr|Q9VEL7|Q9VEL7_DROME
OG0000458: AQULA_004014-PA AQULA_008469-PA AQULA_008528-PA ILUMI_07554-PA PPYR_03434-PA PPYR_09187-PA tr|A0A139WEV4|A0A139WEV4_TRICA tr|A0A139WGL3|A0A139WGL3_TRICA tr|A0A139WHT8|A0A139WHT8_TRICA tr|D2A5I2|D2A5I2_TRICA tr|Q8IMV2|Q8IMV2_DROME tr|Q9V9Y5|Q9V9Y5_DROME tr|Q9VZN1|Q9VZN1_DROME
OG0000459: AQULA_004070-PA ILUMI_02175-PA ILUMI_02176-PA PPYR_09892-PA PPYR_13970-PA PPYR_14165-PA PPYR_14236-PA PPYR_14237-PA PPYR_14239-PA PPYR_14240-PA sp|P41043|GSTS1_DROME tr|D6WE53|D6WE53_TRICA tr|D6WH21|D6WH21_TRICA
OG0000460: AQULA_004196-PA ILUMI_01947-PA ILUMI_09309-PA ILUMI_13679-PA ILUMI_14850-PA ILUMI_15875-PA ILUMI_16603-PA ILUMI_17052-PA PPYR_00138-PA PPYR_01500-PA PPYR_03792-PA PPYR_15632-PA tr|A0A139W9V6|A0A139W9V6_TRICA
OG0000461: AQULA_004687-PA AQULA_004692-PA ILUMI_06995-PA ILUMI_06996-PA PPYR_11206-PA PPYR_11207-PA tr|A0A139WBP1|A0A139WBP1_TRICA tr|D6WZB8|D6WZB8_TRICA tr|Q7JWV7|Q7JWV7_DROME tr|Q7K1I4|Q7K1I4_DROME tr|Q7K2V7|Q7K2V7_DROME tr|Q7KJ73|Q7KJ73_DROME tr|Q9NB13|Q9NB13_DROME
OG0000462: AQULA_005509-PA AQULA_009608-PA ILUMI_07081-PA ILUMI_12800-PA ILUMI_13924-PA PPYR_02905-PA PPYR_02915-PA PPYR_14036-PA sp|Q9V521|PPO2_DROME sp|Q9W1V6|PPO3_DROME tr|A0A139WGK2|A0A139WGK2_TRICA tr|D2A424|D2A424_TRICA tr|Q49I39|Q49I39_TRICA
OG0000463: AQULA_005651-PA AQULA_013970-PA ILUMI_09592-PA ILUMI_13127-PA ILUMI_18299-PA ILUMI_19352-PA ILUMI_21588-PA ILUMI_21589-PA ILUMI_27195-PA PPYR_06317-PA PPYR_06318-PA PPYR_11162-PA tr|D6W7S0|D6W7S0_TRICA
OG0000464: AQULA_005762-PA AQULA_010494-PA ILUMI_01149-PA ILUMI_01150-PA ILUMI_01151-PA ILUMI_01152-PA ILUMI_01154-PA ILUMI_20446-PA PPYR_06523-PA PPYR_14713-PA tr|D6W7B5|D6W7B5_TRICA tr|Q7KTW1|Q7KTW1_DROME tr|Q9VNY8|Q9VNY8_DROME
OG0000465: AQULA_006270-PA AQULA_009051-PA AQULA_012738-PA ILUMI_07341-PA PPYR_03883-PA PPYR_04732-PA PPYR_07125-PA sp|Q9V4N3|CYB5_DROME tr|D2A2F2|D2A2F2_TRICA tr|D6W9P6|D6W9P6_TRICA tr|M9NEX3|M9NEX3_DROME tr|Q8SY77|Q8SY77_DROME tr|Q9VUZ3|Q9VUZ3_DROME
OG0000466: AQULA_006433-PA ILUMI_02343-PA PPYR_11502-PA sp|P13055|E75BB_DROME sp|P17671|E75BC_DROME sp|P17672|E75BA_DROME tr|A0A0S0WIG6|A0A0S0WIG6_DROME tr|A0A139WC87|A0A139WC87_TRICA tr|A0A139WCE2|A0A139WCE2_TRICA tr|A0A139WCE9|A0A139WCE9_TRICA tr|A0A139WCF5|A0A139WCF5_TRICA tr|A0A139WCJ8|A0A139WCJ8_TRICA tr|M9NED3|M9NED3_DROME
OG0000467: AQULA_006618-PA AQULA_008510-PA ILUMI_01332-PA ILUMI_18206-PA PPYR_03652-PA PPYR_03656-PA PPYR_03658-PA tr|A0A139WGE5|A0A139WGE5_TRICA tr|D2A6D2|D2A6D2_TRICA tr|D2A6D4|D2A6D4_TRICA tr|D2A6D6|D2A6D6_TRICA tr|D2A6D7|D2A6D7_TRICA tr|Q9VES4|Q9VES4_DROME
OG0000468: AQULA_006918-PA AQULA_007890-PA ILUMI_26728-PA ILUMI_27196-PA PPYR_11455-PA PPYR_13012-PA sp|P46863|KL61_DROME tr|D6W6M7|D6W6M7_TRICA tr|D6W791|D6W791_TRICA tr|D6W7W8|D6W7W8_TRICA tr|D6W7X0|D6W7X0_TRICA tr|D6WEB2|D6WEB2_TRICA tr|Q7KVC2|Q7KVC2_DROME
OG0000469: AQULA_006986-PA ILUMI_07465-PA ILUMI_15560-PA ILUMI_15565-PA ILUMI_15627-PA ILUMI_15825-PA ILUMI_16074-PA ILUMI_18514-PA ILUMI_19376-PA ILUMI_24760-PA ILUMI_25634-PA PPYR_04461-PA tr|D6WJ26|D6WJ26_TRICA
OG0000470: AQULA_007071-PA AQULA_007074-PA AQULA_007076-PA AQULA_007077-PA AQULA_007078-PA AQULA_008350-PA ILUMI_05293-PA PPYR_05058-PA PPYR_05060-PA PPYR_05061-PA PPYR_10237-PA tr|D6WD73|D6WD73_TRICA tr|D6WD74|D6WD74_TRICA
OG0000471: AQULA_007088-PA ILUMI_04959-PA PPYR_11720-PA PPYR_11721-PA sp|P12252|PDE4B_DROME sp|Q8IRU4|PDE4E_DROME sp|Q9W4S9|PDE4C_DROME sp|Q9W4T4|PDE4A_DROME tr|A0A139WBJ0|A0A139WBJ0_TRICA tr|D6X3D8|D6X3D8_TRICA tr|E2QD73|E2QD73_DROME tr|H8F4P8|H8F4P8_DROME tr|M9PDN2|M9PDN2_DROME
OG0000472: AQULA_007230-PA ILUMI_13752-PA ILUMI_14428-PA ILUMI_14969-PA ILUMI_14995-PA ILUMI_16003-PA ILUMI_16493-PA ILUMI_16816-PA ILUMI_16970-PA ILUMI_17072-PA ILUMI_19380-PA ILUMI_23152-PA PPYR_11608-PA
OG0000473: AQULA_007311-PA AQULA_007321-PA AQULA_013256-PA ILUMI_13976-PA ILUMI_21679-PA PPYR_03943-PA PPYR_09220-PA tr|A0A139WAK6|A0A139WAK6_TRICA tr|A0A139WDQ7|A0A139WDQ7_TRICA tr|C6SV36|C6SV36_DROME tr|Q7JZZ3|Q7JZZ3_DROME tr|Q960J9|Q960J9_DROME tr|Q9VBG7|Q9VBG7_DROME
OG0000474: AQULA_007739-PA AQULA_009505-PA AQULA_009508-PA ILUMI_06276-PA ILUMI_07948-PA PPYR_06986-PA PPYR_06987-PA PPYR_06988-PA PPYR_06989-PA PPYR_14270-PA tr|A0A0B4LGL2|A0A0B4LGL2_DROME tr|D6W4U0|D6W4U0_DROME tr|D6WVW3|D6WVW3_TRICA
OG0000475: AQULA_008067-PA AQULA_008070-PA ILUMI_05661-PA ILUMI_20745-PA PPYR_11128-PA PPYR_11140-PA PPYR_11141-PA PPYR_11143-PA tr|A0A139WCV1|A0A139WCV1_TRICA tr|D7EK13|D7EK13_TRICA tr|D7EK14|D7EK14_TRICA tr|D7EK15|D7EK15_TRICA tr|Q7JVN6|Q7JVN6_DROME
OG0000476: AQULA_008573-PA AQULA_013032-PA AQULA_013059-PA ILUMI_23467-PA ILUMI_23468-PA ILUMI_23469-PA PPYR_04899-PA PPYR_04900-PA PPYR_13510-PA PPYR_13511-PA PPYR_13583-PA tr|D6WW74|D6WW74_TRICA tr|Q9VB10|Q9VB10_DROME
OG0000477: AQULA_008601-PA ILUMI_01561-PA ILUMI_01562-PA PPYR_12644-PA PPYR_12807-PA PPYR_13059-PA PPYR_13072-PA tr|A0A139WDI1|A0A139WDI1_TRICA tr|D6WVW0|D6WVW0_TRICA tr|D6WVW1|D6WVW1_TRICA tr|D6WVX7|D6WVX7_TRICA tr|D6WVX8|D6WVX8_TRICA tr|Q9VWP2|Q9VWP2_DROME
OG0000478: AQULA_010219-PA AQULA_010227-PA AQULA_010233-PA AQULA_012529-PA ILUMI_21937-PA PPYR_01026-PA PPYR_01027-PA PPYR_01028-PA PPYR_01153-PA PPYR_01155-PA PPYR_13032-PA PPYR_13033-PA PPYR_15489-PA
OG0000479: AQULA_010307-PA AQULA_010308-PA ILUMI_01991-PA ILUMI_02725-PA ILUMI_02726-PA ILUMI_02727-PA ILUMI_05579-PA ILUMI_07957-PA ILUMI_26363-PA PPYR_13727-PA tr|D6WJB3|D6WJB3_TRICA tr|D6WN80|D6WN80_TRICA tr|Q9VZF5|Q9VZF5_DROME
OG0000480: AQULA_011716-PA AQULA_011719-PA AQULA_011737-PA AQULA_011744-PA AQULA_011746-PA AQULA_011761-PA AQULA_011769-PA AQULA_011779-PA AQULA_013286-PA ILUMI_05056-PA ILUMI_17358-PA PPYR_09362-PA PPYR_15136-PA
OG0000481: AQULA_012176-PA ILUMI_00448-PA ILUMI_05884-PA ILUMI_06438-PA ILUMI_09050-PA ILUMI_13628-PA ILUMI_14348-PA ILUMI_17742-PA ILUMI_20846-PA ILUMI_26639-PA PPYR_14870-PA tr|D7EIN5|D7EIN5_TRICA tr|D7EJC0|D7EJC0_TRICA
OG0000482: AQULA_012719-PA ILUMI_12419-PA PPYR_08326-PA PPYR_15205-PA PPYR_15265-PA tr|D3DMM4|D3DMM4_DROME tr|D7ELF3|D7ELF3_TRICA tr|Q86B94|Q86B94_DROME tr|Q86B95|Q86B95_DROME tr|Q86B96|Q86B96_DROME tr|Q86B97|Q86B97_DROME tr|Q9VGE9|Q9VGE9_DROME tr|Q9VGF0|Q9VGF0_DROME
OG0000483: AQULA_013455-PA ILUMI_07785-PA ILUMI_07786-PA ILUMI_07801-PA ILUMI_23463-PA PPYR_13536-PA tr|A0A0B4K780|A0A0B4K780_DROME tr|D6WN83|D6WN83_TRICA tr|Q8IQM1|Q8IQM1_DROME tr|Q9VJB0|Q9VJB0_DROME tr|Q9VNJ0|Q9VNJ0_DROME tr|Q9VUE3|Q9VUE3_DROME tr|X2J791|X2J791_DROME
OG0000484: AQULA_013591-PA ILUMI_04020-PA ILUMI_04386-PA ILUMI_08714-PA ILUMI_12831-PA ILUMI_14407-PA ILUMI_15768-PA ILUMI_15996-PA ILUMI_17011-PA ILUMI_22267-PA PPYR_03922-PA tr|A9X5H6|A9X5H6_TRICA tr|D6WUJ8|D6WUJ8_TRICA
OG0000485: ILUMI_00264-PA ILUMI_04577-PA ILUMI_09860-PA ILUMI_09914-PA ILUMI_16096-PA ILUMI_16807-PA ILUMI_17546-PA ILUMI_18263-PA ILUMI_19242-PA ILUMI_20209-PA ILUMI_22098-PA ILUMI_25599-PA PPYR_09303-PA
OG0000486: ILUMI_01298-PA ILUMI_08323-PA ILUMI_09772-PA ILUMI_12906-PA ILUMI_14705-PA ILUMI_15312-PA ILUMI_16419-PA ILUMI_16993-PA ILUMI_17939-PA ILUMI_18255-PA ILUMI_18260-PA ILUMI_25044-PA tr|D7EJ51|D7EJ51_TRICA
OG0000487: ILUMI_01725-PA ILUMI_01732-PA ILUMI_01819-PA ILUMI_03134-PA ILUMI_07699-PA ILUMI_11042-PA ILUMI_12652-PA ILUMI_14183-PA ILUMI_17521-PA ILUMI_19165-PA ILUMI_20038-PA ILUMI_22534-PA tr|D2A556|D2A556_TRICA
OG0000488: ILUMI_02571-PA ILUMI_04530-PA ILUMI_06750-PA ILUMI_07781-PA ILUMI_14157-PA ILUMI_14476-PA ILUMI_15683-PA ILUMI_17527-PA ILUMI_17541-PA ILUMI_18532-PA ILUMI_18591-PA PPYR_06521-PA PPYR_10588-PA
OG0000489: ILUMI_02587-PA ILUMI_02590-PA ILUMI_02765-PA ILUMI_03377-PA ILUMI_03630-PA ILUMI_11011-PA ILUMI_17704-PA ILUMI_17875-PA ILUMI_19516-PA ILUMI_20166-PA ILUMI_21793-PA ILUMI_24921-PA ILUMI_25323-PA
OG0000490: ILUMI_09469-PA ILUMI_12950-PA ILUMI_16316-PA ILUMI_17167-PA ILUMI_17694-PA ILUMI_24082-PA ILUMI_26001-PA ILUMI_26002-PA tr|D0R8R1|D0R8R1_TRICA tr|D2A5Z6|D2A5Z6_TRICA tr|Q9VEA0|Q9VEA0_DROME tr|Q9VKA8|Q9VKA8_DROME tr|Q9VKA9|Q9VKA9_DROME
OG0000491: ILUMI_10466-PA ILUMI_14254-PA ILUMI_14739-PA ILUMI_15017-PA ILUMI_15020-PA ILUMI_15168-PA ILUMI_15232-PA ILUMI_15933-PA ILUMI_16051-PA ILUMI_16186-PA ILUMI_24029-PA PPYR_11410-PA PPYR_14232-PA
OG0000492: ILUMI_10603-PA ILUMI_10607-PA ILUMI_26629-PA ILUMI_26631-PA ILUMI_26633-PA ILUMI_26634-PA ILUMI_27223-PA ILUMI_27224-PA ILUMI_27229-PA PPYR_14220-PA tr|A0A139WJP9|A0A139WJP9_TRICA tr|A0A139WJX3|A0A139WJX3_TRICA tr|D6WI11|D6WI11_TRICA
OG0000493: PPYR_02993-PA PPYR_03456-PA PPYR_03681-PA PPYR_03691-PA PPYR_03693-PA PPYR_03694-PA PPYR_03712-PA PPYR_07534-PA PPYR_08203-PA PPYR_08899-PA PPYR_09840-PA tr|A0A139WD18|A0A139WD18_TRICA tr|D6WWK9|D6WWK9_TRICA
OG0000494: tr|A1Z8N9|A1Z8N9_DROME tr|A1Z8P2|A1Z8P2_DROME tr|A1Z9Y5|A1Z9Y5_DROME tr|A1ZA14|A1ZA14_DROME tr|A1ZA15|A1ZA15_DROME tr|A1ZBM7|A1ZBM7_DROME tr|A1ZBM8|A1ZBM8_DROME tr|A1ZBM9|A1ZBM9_DROME tr|B7Z0P2|B7Z0P2_DROME tr|Q8IQE2|Q8IQE2_DROME tr|Q9VT09|Q9VT09_DROME tr|Q9VT95|Q9VT95_DROME tr|Q9W155|Q9W155_DROME
OG0000495: tr|A0A0B4K604|A0A0B4K604_DROME tr|A0A0B4K6L1|A0A0B4K6L1_DROME tr|A0A0B4K6V8|A0A0B4K6V8_DROME tr|Q8SZW5|Q8SZW5_DROME tr|Q95U30|Q95U30_DROME tr|Q961N0|Q961N0_DROME tr|Q9I7L5|Q9I7L5_DROME tr|Q9VIB0|Q9VIB0_DROME tr|Q9VIB3|Q9VIB3_DROME tr|Q9VIB5|Q9VIB5_DROME tr|Q9VIB6|Q9VIB6_DROME tr|Q9VIC3|Q9VIC3_DROME tr|Q9W243|Q9W243_DROME
OG0000496: tr|A0A0B4KGX8|A0A0B4KGX8_DROME tr|Q107I8|Q107I8_DROME tr|Q8SY00|Q8SY00_DROME tr|Q961Q8|Q961Q8_DROME tr|Q9VBS0|Q9VBS0_DROME tr|Q9VBS3|Q9VBS3_DROME tr|Q9VBS4|Q9VBS4_DROME tr|Q9VBS5|Q9VBS5_DROME tr|Q9VBS6|Q9VBS6_DROME tr|Q9VBS7|Q9VBS7_DROME tr|Q9VGJ6|Q9VGJ6_DROME tr|Q9VGJ7|Q9VGJ7_DROME tr|Q9VGJ8|Q9VGJ8_DROME
OG0000497: tr|A0A139WG39|A0A139WG39_TRICA tr|A0A139WGB8|A0A139WGB8_TRICA tr|A0A139WGJ5|A0A139WGJ5_TRICA tr|A0A139WGJ6|A0A139WGJ6_TRICA tr|D2A485|D2A485_TRICA tr|D2A486|D2A486_TRICA tr|D2A487|D2A487_TRICA tr|D2A488|D2A488_TRICA tr|D2A489|D2A489_TRICA tr|D2A5D0|D2A5D0_TRICA tr|D2A5E3|D2A5E3_TRICA tr|D2A5E4|D2A5E4_TRICA tr|D6X3K1|D6X3K1_TRICA
OG0000498: AQULA_000040-PA AQULA_005328-PA AQULA_007372-PA ILUMI_21016-PA ILUMI_22401-PA PPYR_15393-PA tr|D6WFI4|D6WFI4_TRICA tr|D6WUJ9|D6WUJ9_TRICA tr|D7ELH0|D7ELH0_TRICA tr|D7GY19|D7GY19_TRICA tr|D7GYA5|D7GYA5_TRICA tr|D7GYH8|D7GYH8_TRICA
OG0000499: AQULA_000058-PA ILUMI_12663-PA ILUMI_13031-PA ILUMI_13648-PA ILUMI_14598-PA ILUMI_16075-PA ILUMI_17664-PA ILUMI_17767-PA ILUMI_25243-PA ILUMI_26553-PA PPYR_00077-PA PPYR_14883-PA
OG0000500: AQULA_000742-PA AQULA_000746-PA AQULA_000747-PA ILUMI_05237-PA ILUMI_08801-PA ILUMI_23235-PA ILUMI_23237-PA PPYR_00473-PA PPYR_00683-PA PPYR_00910-PA PPYR_00911-PA PPYR_12889-PA
OG0000501: AQULA_000988-PA ILUMI_13954-PA PPYR_00143-PA PPYR_00690-PA PPYR_01123-PA PPYR_04809-PA PPYR_08211-PA PPYR_09510-PA PPYR_10933-PA PPYR_15253-PA tr|D6WN14|D6WN14_TRICA tr|Q9VY42|Q9VY42_DROME
OG0000502: AQULA_000999-PA AQULA_001001-PA ILUMI_07592-PA ILUMI_08381-PA ILUMI_08382-PA ILUMI_08383-PA PPYR_05009-PA PPYR_05010-PA PPYR_05011-PA PPYR_12289-PA tr|D6X103|D6X103_TRICA tr|Q9VMR6|Q9VMR6_DROME
OG0000503: AQULA_001000-PA AQULA_004791-PA AQULA_010413-PA AQULA_011573-PA ILUMI_15503-PA ILUMI_17836-PA PPYR_00708-PA PPYR_04128-PA PPYR_10040-PA PPYR_10674-PA PPYR_14887-PA tr|A0A139WP07|A0A139WP07_TRICA
OG0000504: AQULA_001383-PA ILUMI_10478-PA PPYR_11138-PA tr|A0A139W948|A0A139W948_TRICA tr|B7Z120|B7Z120_DROME tr|B7Z126|B7Z126_DROME tr|M9PDQ2|M9PDQ2_DROME tr|M9PIZ6|M9PIZ6_DROME tr|Q1RL19|Q1RL19_DROME tr|Q8IRT7|Q8IRT7_DROME tr|Q8IRT8|Q8IRT8_DROME tr|Q9W4Q4|Q9W4Q4_DROME
OG0000505: AQULA_001583-PA AQULA_012618-PA ILUMI_05023-PA ILUMI_05024-PA ILUMI_05028-PA ILUMI_05031-PA PPYR_14038-PA PPYR_14039-PA PPYR_14041-PA sp|Q9VSA3|ACADM_DROME tr|D6WEK6|D6WEK6_TRICA tr|D6WFZ1|D6WFZ1_TRICA
OG0000506: AQULA_002131-PA AQULA_003536-PA AQULA_007640-PA ILUMI_03807-PA ILUMI_24700-PA PPYR_01802-PA PPYR_01807-PA PPYR_01809-PA tr|A0A139WEB5|A0A139WEB5_TRICA tr|A1ZB15|A1ZB15_DROME tr|D6WSP2|D6WSP2_TRICA tr|D6WSP5|D6WSP5_TRICA
OG0000507: AQULA_002187-PA AQULA_003987-PA ILUMI_00676-PA ILUMI_00678-PA ILUMI_04960-PA ILUMI_09505-PA PPYR_01214-PA PPYR_02496-PA tr|A0A139WEX1|A0A139WEX1_TRICA tr|A0A139WFF2|A0A139WFF2_TRICA tr|D6WQ73|D6WQ73_TRICA tr|Q9VMY5|Q9VMY5_DROME
OG0000508: AQULA_002272-PA AQULA_002273-PA ILUMI_02223-PA ILUMI_02224-PA PPYR_13403-PA PPYR_14827-PA PPYR_14828-PA tr|D5A7L0|D5A7L0_DROME tr|D6WVV2|D6WVV2_TRICA tr|M9NFP5|M9NFP5_DROME tr|Q9VWT3|Q9VWT3_DROME tr|Q9XZS5|Q9XZS5_DROME
OG0000509: AQULA_002419-PA AQULA_002420-PA AQULA_004173-PA ILUMI_01822-PA PPYR_06820-PA PPYR_07657-PA tr|A0A139WJR6|A0A139WJR6_TRICA tr|A0A139WK23|A0A139WK23_TRICA tr|D2A1P7|D2A1P7_TRICA tr|D2A1P8|D2A1P8_TRICA tr|D2A1Q0|D2A1Q0_TRICA tr|D2A1Q3|D2A1Q3_TRICA
OG0000510: AQULA_002646-PA AQULA_010977-PA AQULA_010980-PA ILUMI_20810-PA PPYR_02814-PA PPYR_02935-PA sp|Q8IRR1|VNNL2_DROME sp|Q9NFP1|VNNL1_DROME tr|A0A139WGW2|A0A139WGW2_TRICA tr|D6WFH4|D6WFH4_TRICA tr|D6WR06|D6WR06_TRICA tr|X2JDW2|X2JDW2_DROME
OG0000511: AQULA_003347-PA ILUMI_06832-PA ILUMI_18784-PA PPYR_13349-PA tr|A0A0B4K6F4|A0A0B4K6F4_DROME tr|A0A0B4K6S1|A0A0B4K6S1_DROME tr|A0A0B4KGA3|A0A0B4KGA3_DROME tr|D2A550|D2A550_TRICA tr|E0R905|E0R905_DROME tr|Q7KSP5|Q7KSP5_DROME tr|Q8SZN9|Q8SZN9_DROME tr|Q9VTK6|Q9VTK6_DROME
OG0000512: AQULA_003442-PA AQULA_003707-PA AQULA_012731-PA PPYR_00712-PA PPYR_01065-PA PPYR_01127-PA PPYR_01389-PA PPYR_01588-PA PPYR_07757-PA PPYR_11015-PA PPYR_11405-PA PPYR_15573-PA
OG0000513: AQULA_003478-PA AQULA_003479-PA AQULA_005484-PA AQULA_010202-PA ILUMI_00464-PA ILUMI_10696-PA ILUMI_17085-PA PPYR_01064-PA PPYR_01068-PA PPYR_01069-PA tr|A0A139WEH5|A0A139WEH5_TRICA tr|D6WPG3|D6WPG3_TRICA
OG0000514: AQULA_003505-PA ILUMI_06314-PA ILUMI_12599-PA PPYR_04396-PA tr|A1Z9G3|A1Z9G3_DROME tr|D6WAL0|D6WAL0_TRICA tr|D6WIH3|D6WIH3_TRICA tr|Q7K2S9|Q7K2S9_DROME tr|Q7K5K9|Q7K5K9_DROME tr|Q961W5|Q961W5_DROME tr|Q9VSM6|Q9VSM6_DROME tr|Q9VSM7|Q9VSM7_DROME
OG0000515: AQULA_003550-PA ILUMI_04923-PA PPYR_12563-PA sp|Q01295|BRC1_DROME sp|Q24206|BRC4_DROME tr|A8W901|A8W901_TRICA tr|D6WY36|D6WY36_TRICA tr|D8FT05|D8FT05_DROME tr|E1JJB2|E1JJB2_DROME tr|M9MSM6|M9MSM6_DROME tr|Q8IRX4|Q8IRX4_DROME tr|Q9W572|Q9W572_DROME
OG0000516: AQULA_003985-PA AQULA_008553-PA ILUMI_10368-PA ILUMI_26494-PA PPYR_00285-PA PPYR_00781-PA PPYR_02192-PA tr|A0A139WNJ8|A0A139WNJ8_TRICA tr|D6WAQ5|D6WAQ5_TRICA tr|D6WQ44|D6WQ44_TRICA tr|D6WSU8|D6WSU8_TRICA tr|Q8IR18|Q8IR18_DROME
OG0000517: AQULA_004047-PA AQULA_004065-PA AQULA_004092-PA ILUMI_10388-PA ILUMI_10389-PA ILUMI_10390-PA PPYR_14799-PA PPYR_14800-PA tr|D6WG99|D6WG99_TRICA tr|D6WGA0|D6WGA0_TRICA tr|D6WGA1|D6WGA1_TRICA tr|Q8IRD4|Q8IRD4_DROME
OG0000518: AQULA_004071-PA ILUMI_01730-PA ILUMI_01733-PA ILUMI_20143-PA ILUMI_22126-PA ILUMI_25820-PA PPYR_00263-PA PPYR_00264-PA PPYR_11788-PA PPYR_13331-PA tr|A0A139WLJ3|A0A139WLJ3_TRICA tr|A0A139WLR9|A0A139WLR9_TRICA
OG0000519: AQULA_004333-PA ILUMI_04018-PA ILUMI_15033-PA ILUMI_17335-PA ILUMI_17528-PA ILUMI_19763-PA ILUMI_21102-PA PPYR_12643-PA PPYR_15058-PA PPYR_15100-PA tr|A0A139W8F3|A0A139W8F3_TRICA tr|Q9VPX0|Q9VPX0_DROME
OG0000520: AQULA_004374-PA AQULA_010604-PA ILUMI_02889-PA ILUMI_02890-PA ILUMI_14769-PA PPYR_08484-PA tr|A0A0B4K7B6|A0A0B4K7B6_DROME tr|D6WPM9|D6WPM9_TRICA tr|D6WVQ7|D6WVQ7_TRICA tr|D6WZA0|D6WZA0_TRICA tr|Q0KI27|Q0KI27_DROME tr|Q9VFX8|Q9VFX8_DROME
OG0000521: AQULA_004556-PA AQULA_004560-PA ILUMI_07377-PA ILUMI_07378-PA PPYR_03538-PA PPYR_04432-PA tr|A0A139WN33|A0A139WN33_TRICA tr|A0A139WN68|A0A139WN68_TRICA tr|A0A139WNG3|A0A139WNG3_TRICA tr|Q9TVI0|Q9TVI0_DROME tr|Q9VDH2|Q9VDH2_DROME tr|Q9VDH5|Q9VDH5_DROME
OG0000522: AQULA_004690-PA ILUMI_03412-PA ILUMI_03506-PA ILUMI_15632-PA ILUMI_17062-PA ILUMI_17555-PA ILUMI_17577-PA ILUMI_18128-PA ILUMI_18809-PA ILUMI_19095-PA ILUMI_24226-PA ILUMI_25904-PA
OG0000523: AQULA_004722-PA ILUMI_07802-PA ILUMI_10249-PA ILUMI_15032-PA ILUMI_15034-PA PPYR_11938-PA PPYR_11940-PA PPYR_13718-PA tr|A0A139WC92|A0A139WC92_TRICA tr|D6X0T0|D6X0T0_TRICA tr|Q9W2L7|Q9W2L7_DROME tr|Q9W2L9|Q9W2L9_DROME
OG0000524: AQULA_005253-PA AQULA_005257-PA AQULA_005259-PA AQULA_005260-PA ILUMI_07031-PA ILUMI_14762-PA PPYR_04588-PA PPYR_04589-PA PPYR_13371-PA PPYR_15174-PA PPYR_15175-PA tr|D6WBV4|D6WBV4_TRICA
OG0000525: AQULA_005302-PA ILUMI_07550-PA ILUMI_07551-PA ILUMI_08852-PA ILUMI_10660-PA ILUMI_12217-PA ILUMI_19296-PA ILUMI_21485-PA PPYR_01247-PA tr|A0A139WAD7|A0A139WAD7_TRICA tr|A0A139WF67|A0A139WF67_TRICA tr|D6WSY8|D6WSY8_TRICA
OG0000526: AQULA_005452-PA AQULA_007268-PA PPYR_02066-PA PPYR_02422-PA PPYR_03796-PA PPYR_13314-PA PPYR_14839-PA PPYR_14840-PA PPYR_15198-PA PPYR_15745-PA tr|A0A139WE37|A0A139WE37_TRICA tr|D6WS91|D6WS91_TRICA
OG0000527: AQULA_005462-PA AQULA_012545-PA PPYR_01553-PA tr|A0A139W9W8|A0A139W9W8_TRICA tr|A0A139WG58|A0A139WG58_TRICA tr|D2A4D3|D2A4D3_TRICA tr|D7EI19|D7EI19_TRICA tr|D7EIN1|D7EIN1_TRICA tr|D7EJB3|D7EJB3_TRICA tr|D7EK99|D7EK99_TRICA tr|D7EKH9|D7EKH9_TRICA tr|D7ELF7|D7ELF7_TRICA
OG0000528: AQULA_005512-PA ILUMI_07642-PA ILUMI_07644-PA ILUMI_08231-PA ILUMI_16859-PA ILUMI_27182-PA PPYR_03563-PA PPYR_09266-PA tr|D6WYI6|D6WYI6_TRICA tr|D6WYI7|D6WYI7_TRICA tr|D6WYI8|D6WYI8_TRICA tr|D6WYI9|D6WYI9_TRICA
OG0000529: AQULA_005582-PA ILUMI_10559-PA ILUMI_10560-PA ILUMI_16895-PA PPYR_07840-PA PPYR_10597-PA PPYR_14308-PA tr|A0A139WBT3|A0A139WBT3_TRICA tr|A0A139WCS3|A0A139WCS3_TRICA tr|A0A139WCY3|A0A139WCY3_TRICA tr|A0A139WJR2|A0A139WJR2_TRICA tr|D6X149|D6X149_TRICA
OG0000530: AQULA_006063-PA AQULA_007053-PA ILUMI_06139-PA ILUMI_06157-PA ILUMI_11289-PA ILUMI_16961-PA ILUMI_18504-PA ILUMI_18786-PA ILUMI_19826-PA PPYR_06007-PA PPYR_15565-PA tr|D7EIX3|D7EIX3_TRICA
OG0000531: AQULA_006277-PA AQULA_007694-PA AQULA_011025-PA ILUMI_23145-PA ILUMI_24663-PA ILUMI_24664-PA PPYR_05878-PA PPYR_07055-PA PPYR_07057-PA tr|D6W8A6|D6W8A6_TRICA tr|Q9VT88|Q9VT88_DROME tr|Q9VZW1|Q9VZW1_DROME
OG0000532: AQULA_006271-PA AQULA_010273-PA ILUMI_02612-PA ILUMI_27325-PA ILUMI_27326-PA ILUMI_27327-PA tr|A0A139WD37|A0A139WD37_TRICA tr|D2A4Z9|D2A4Z9_TRICA tr|D6WCP5|D6WCP5_TRICA tr|D6WG50|D6WG50_TRICA tr|Q8IPV2|Q8IPV2_DROME tr|Q9VPK3|Q9VPK3_DROME
OG0000533: AQULA_006333-PA AQULA_009273-PA ILUMI_02400-PA ILUMI_02994-PA ILUMI_03297-PA ILUMI_17323-PA ILUMI_18639-PA ILUMI_27461-PA PPYR_11846-PA tr|D6X1G7|D6X1G7_TRICA tr|Q9VN42|Q9VN42_DROME tr|Q9VTM1|Q9VTM1_DROME
OG0000534: AQULA_006476-PA ILUMI_12180-PA PPYR_10837-PA tr|A0A139WKH2|A0A139WKH2_TRICA tr|M9PCB7|M9PCB7_DROME tr|M9PF14|M9PF14_DROME tr|M9PF20|M9PF20_DROME tr|M9PFB2|M9PFB2_DROME tr|M9PFF9|M9PFF9_DROME tr|M9PFG3|M9PFG3_DROME tr|M9PI44|M9PI44_DROME tr|Q9VTZ0|Q9VTZ0_DROME
OG0000535: AQULA_006664-PA AQULA_009538-PA ILUMI_04715-PA ILUMI_12533-PA ILUMI_14451-PA ILUMI_15126-PA ILUMI_15446-PA ILUMI_15447-PA ILUMI_16027-PA ILUMI_18266-PA ILUMI_19885-PA ILUMI_20696-PA
OG0000536: AQULA_007236-PA AQULA_009902-PA ILUMI_26252-PA PPYR_05270-PA PPYR_09839-PA PPYR_10290-PA tr|D6WHE2|D6WHE2_TRICA tr|Q7JR91|Q7JR91_DROME tr|Q7JRM9|Q7JRM9_DROME tr|Q8T8W2|Q8T8W2_DROME tr|Q95T37|Q95T37_DROME tr|Q9VFM3|Q9VFM3_DROME
OG0000537: AQULA_007482-PA AQULA_008992-PA ILUMI_06228-PA ILUMI_26810-PA PPYR_00965-PA PPYR_01904-PA PPYR_01905-PA tr|D6W762|D6W762_TRICA tr|D6W763|D6W763_TRICA tr|D6W764|D6W764_TRICA tr|D6W765|D6W765_TRICA tr|Q9VQB4|Q9VQB4_DROME
OG0000538: AQULA_007483-PA AQULA_011138-PA ILUMI_11882-PA ILUMI_25350-PA ILUMI_25351-PA PPYR_02844-PA PPYR_03487-PA PPYR_08212-PA PPYR_11573-PA PPYR_12051-PA tr|D2A4S2|D2A4S2_TRICA tr|Q9W3R8|Q9W3R8_DROME
OG0000539: AQULA_008151-PA AQULA_008154-PA ILUMI_06478-PA ILUMI_06480-PA PPYR_06421-PA PPYR_06423-PA PPYR_06424-PA PPYR_06427-PA PPYR_06597-PA PPYR_06598-PA tr|D6WCL4|D6WCL4_TRICA tr|Q9VEK7|Q9VEK7_DROME
OG0000540: AQULA_008564-PA AQULA_008568-PA AQULA_008570-PA AQULA_008571-PA ILUMI_13391-PA ILUMI_16823-PA ILUMI_19139-PA ILUMI_22903-PA ILUMI_22904-PA ILUMI_23227-PA PPYR_06658-PA PPYR_08919-PA
OG0000541: AQULA_008577-PA AQULA_009248-PA ILUMI_01862-PA ILUMI_01863-PA ILUMI_01864-PA ILUMI_04289-PA ILUMI_18198-PA PPYR_04521-PA PPYR_08867-PA sp|Q24192|RHOL_DROME tr|D6W9H0|D6W9H0_TRICA tr|D6WKP8|D6WKP8_TRICA
OG0000542: AQULA_008625-PA AQULA_009757-PA AQULA_013049-PA ILUMI_07393-PA ILUMI_10266-PA PPYR_04232-PA PPYR_13458-PA tr|A0A139WP13|A0A139WP13_TRICA tr|D6WGJ7|D6WGJ7_TRICA tr|D6X022|D6X022_TRICA tr|D6X1P5|D6X1P5_TRICA tr|Q9VIP9|Q9VIP9_DROME
OG0000543: AQULA_008815-PA AQULA_008835-PA ILUMI_23483-PA ILUMI_26214-PA PPYR_02865-PA PPYR_03397-PA tr|B7Z080|B7Z080_DROME tr|B7Z082|B7Z082_DROME tr|D2A5N0|D2A5N0_TRICA tr|M9PCZ1|M9PCZ1_DROME tr|Q9VW01|Q9VW01_DROME tr|X2JBA7|X2JBA7_DROME
OG0000544: AQULA_009362-PA AQULA_009375-PA ILUMI_12788-PA ILUMI_12789-PA PPYR_09111-PA PPYR_09112-PA PPYR_09113-PA PPYR_10500-PA PPYR_10501-PA sp|Q9NHA8|BGBP3_DROME sp|Q9VVR4|BGBP2_DROME tr|D6WIF9|D6WIF9_TRICA
OG0000545: AQULA_009783-PA ILUMI_07278-PA ILUMI_07279-PA ILUMI_07280-PA PPYR_06304-PA PPYR_06305-PA tr|D6W8Z8|D6W8Z8_TRICA tr|D6W8Z9|D6W8Z9_TRICA tr|D6W900|D6W900_TRICA tr|D6W901|D6W901_TRICA tr|Q8IRI8|Q8IRI8_DROME tr|Q9W0N8|Q9W0N8_DROME
OG0000546: AQULA_010568-PA ILUMI_17481-PA ILUMI_22450-PA ILUMI_22452-PA ILUMI_23301-PA ILUMI_23302-PA PPYR_03361-PA PPYR_11106-PA PPYR_11582-PA tr|D2A5B2|D2A5B2_TRICA tr|Q9VC98|Q9VC98_DROME tr|Q9VCN5|Q9VCN5_DROME
OG0000547: AQULA_010740-PA AQULA_010783-PA ILUMI_09237-PA ILUMI_26009-PA ILUMI_26616-PA ILUMI_26617-PA PPYR_02718-PA PPYR_02738-PA tr|D2A331|D2A331_TRICA tr|D2A3L2|D2A3L2_TRICA tr|D2A6J1|D2A6J1_TRICA tr|D6WVI0|D6WVI0_TRICA
OG0000548: AQULA_010913-PA AQULA_010914-PA AQULA_010916-PA ILUMI_07815-PA ILUMI_13822-PA ILUMI_17172-PA PPYR_09033-PA PPYR_09034-PA sp|Q86LG1|PPK28_DROME tr|D7EL39|D7EL39_TRICA tr|Q7KTW2|Q7KTW2_DROME tr|Q9W250|Q9W250_DROME
OG0000549: AQULA_011131-PA ILUMI_11087-PA PPYR_09808-PA PPYR_10019-PA tr|A0A139WM41|A0A139WM41_TRICA tr|M9PEQ4|M9PEQ4_DROME tr|Q7KUD6|Q7KUD6_DROME tr|Q7KUD7|Q7KUD7_DROME tr|Q8IQD4|Q8IQD4_DROME tr|Q8IQD5|Q8IQD5_DROME tr|Q8IQD6|Q8IQD6_DROME tr|Q9VT48|Q9VT48_DROME
OG0000550: AQULA_011231-PA PPYR_04045-PA PPYR_04511-PA PPYR_05322-PA PPYR_05689-PA PPYR_06355-PA PPYR_07681-PA PPYR_09384-PA PPYR_09847-PA PPYR_13328-PA PPYR_15120-PA PPYR_15126-PA
OG0000551: AQULA_012255-PA AQULA_012594-PA ILUMI_25633-PA PPYR_07567-PA PPYR_07568-PA PPYR_07581-PA PPYR_07582-PA PPYR_07583-PA tr|A0ZWY4|A0ZWY4_DROME tr|A1ZBU5|A1ZBU5_DROME tr|D2A2V6|D2A2V6_TRICA tr|Q8MKJ9|Q8MKJ9_DROME
OG0000552: AQULA_012300-PA AQULA_014091-PA ILUMI_00192-PA ILUMI_04069-PA ILUMI_05270-PA ILUMI_05386-PA ILUMI_07703-PA ILUMI_25939-PA PPYR_01136-PA PPYR_07093-PA tr|D6WRH9|D6WRH9_TRICA tr|Q9VDG5|Q9VDG5_DROME
OG0000553: AQULA_012384-PA ILUMI_26727-PA PPYR_13199-PA tr|A4V4V2|A4V4V2_DROME tr|D6WWV9|D6WWV9_TRICA tr|Q8MRC7|Q8MRC7_DROME tr|Q9TW12|Q9TW12_DROME tr|Q9TW27|Q9TW27_DROME tr|Q9U4F5|Q9U4F5_DROME tr|Q9VRL8|Q9VRL8_DROME tr|Q9VZ88|Q9VZ88_DROME tr|Q9W5S7|Q9W5S7_DROME
OG0000554: AQULA_012483-PA ILUMI_05664-PA ILUMI_07281-PA ILUMI_09855-PA ILUMI_09858-PA ILUMI_10737-PA ILUMI_21353-PA ILUMI_21653-PA ILUMI_26219-PA ILUMI_26783-PA PPYR_05038-PA PPYR_05040-PA
OG0000555: AQULA_013098-PA ILUMI_27435-PA PPYR_13449-PA sp|Q9VHM6|OUIB_DROME tr|Q8SX40|Q8SX40_DROME tr|Q9V9V8|Q9V9V8_DROME tr|Q9VDQ6|Q9VDQ6_DROME tr|Q9VGL2|Q9VGL2_DROME tr|Q9VHM3|Q9VHM3_DROME tr|Q9VHM4|Q9VHM4_DROME tr|Q9VHM5|Q9VHM5_DROME tr|R9PY35|R9PY35_DROME
OG0000556: AQULA_013588-PA AQULA_013952-PA ILUMI_11919-PA ILUMI_21182-PA ILUMI_26150-PA PPYR_05464-PA PPYR_09349-PA PPYR_11708-PA sp|Q9V3P0|PRDX1_DROME tr|D2A3X3|D2A3X3_TRICA tr|D6X1Q0|D6X1Q0_TRICA tr|Q9VEJ0|Q9VEJ0_DROME
OG0000557: AQULA_013892-PA ILUMI_07477-PA ILUMI_07478-PA ILUMI_07479-PA ILUMI_24269-PA ILUMI_24270-PA PPYR_02934-PA PPYR_07162-PA PPYR_07537-PA tr|D2A5L7|D2A5L7_TRICA tr|D2A5L8|D2A5L8_TRICA tr|D2A5N6|D2A5N6_TRICA
OG0000558: AQULA_013961-PA ILUMI_02269-PA ILUMI_08772-PA ILUMI_22909-PA PPYR_02650-PA tr|A0A139WEV8|A0A139WEV8_TRICA tr|A0A139WEW6|A0A139WEW6_TRICA tr|A1Z8R4|A1Z8R4_DROME tr|A1Z8R5|A1Z8R5_DROME tr|D6WQ92|D6WQ92_TRICA tr|D6WQ93|D6WQ93_TRICA tr|Q7JZU2|Q7JZU2_DROME
OG0000559: AQULA_014099-PA AQULA_014100-PA AQULA_014101-PA ILUMI_07384-PA ILUMI_07386-PA PPYR_01313-PA PPYR_01314-PA PPYR_01316-PA tr|D6WME9|D6WME9_TRICA tr|D6WP51|D6WP51_TRICA tr|Q7K5M2|Q7K5M2_DROME tr|Q9VMX2|Q9VMX2_DROME
OG0000560: ILUMI_00282-PA ILUMI_03669-PA ILUMI_13848-PA ILUMI_13849-PA ILUMI_14004-PA ILUMI_19525-PA PPYR_00775-PA PPYR_01402-PA PPYR_03025-PA PPYR_04047-PA PPYR_09435-PA tr|D6WF70|D6WF70_TRICA
OG0000561: ILUMI_00509-PA ILUMI_06556-PA ILUMI_11538-PA ILUMI_26667-PA PPYR_06933-PA tr|D1ZZA7|D1ZZA7_TRICA tr|D2A166|D2A166_TRICA tr|D2A1P5|D2A1P5_TRICA tr|D2A228|D2A228_TRICA tr|D6WAH0|D6WAH0_TRICA tr|Q8IPI9|Q8IPI9_DROME tr|Q9VK49|Q9VK49_DROME
OG0000562: ILUMI_07054-PA ILUMI_07160-PA PPYR_14192-PA tr|A0A139W9L9|A0A139W9L9_TRICA tr|A0A139WBZ4|A0A139WBZ4_TRICA tr|A0A139WCG9|A0A139WCG9_TRICA tr|D2A395|D2A395_TRICA tr|D2A4J9|D2A4J9_TRICA tr|D2A501|D2A501_TRICA tr|D2CFZ6|D2CFZ6_TRICA tr|D6WK84|D6WK84_TRICA tr|D6WN75|D6WN75_TRICA
OG0000563: ILUMI_16581-PA tr|A0A139W9S2|A0A139W9S2_TRICA tr|A0A139W9X4|A0A139W9X4_TRICA tr|A0A139W9Y8|A0A139W9Y8_TRICA tr|A0A139WAI2|A0A139WAI2_TRICA tr|A0A139WPM8|A0A139WPM8_TRICA tr|A0A139WPT9|A0A139WPT9_TRICA tr|D2CG59|D2CG59_TRICA tr|D7EJ49|D7EJ49_TRICA tr|D7EKK2|D7EKK2_TRICA tr|D7ELU2|D7ELU2_TRICA tr|D7GY35|D7GY35_TRICA
OG0000564: PPYR_00044-PA PPYR_00743-PA PPYR_01039-PA PPYR_06312-PA PPYR_07417-PA PPYR_07418-PA PPYR_11931-PA PPYR_12027-PA tr|A0A139W9K6|A0A139W9K6_TRICA tr|D6WC42|D6WC42_TRICA tr|D6X3N0|D6X3N0_TRICA tr|D7EIH5|D7EIH5_TRICA
OG0000565: PPYR_00341-PA PPYR_00436-PA PPYR_01172-PA PPYR_02211-PA PPYR_03728-PA PPYR_09371-PA PPYR_11899-PA PPYR_12999-PA PPYR_13914-PA PPYR_14885-PA PPYR_15104-PA PPYR_15576-PA
OG0000566: tr|A0A139WFT3|A0A139WFT3_TRICA tr|A0A139WG56|A0A139WG56_TRICA tr|A0A139WKX0|A0A139WKX0_TRICA tr|A8JUR3|A8JUR3_DROME tr|D2A4P1|D2A4P1_TRICA tr|D6WB82|D6WB82_TRICA tr|D6WEQ9|D6WEQ9_TRICA tr|D6WFU6|D6WFU6_TRICA tr|D7EKT1|D7EKT1_TRICA tr|Q9V9T2|Q9V9T2_DROME tr|Q9VHL4|Q9VHL4_DROME tr|Q9VTT6|Q9VTT6_DROME
OG0000567: AQULA_000018-PA AQULA_000020-PA ILUMI_08859-PA ILUMI_08860-PA PPYR_10249-PA PPYR_10250-PA PPYR_10251-PA PPYR_10252-PA PPYR_10253-PA tr|D6WXQ2|D6WXQ2_TRICA tr|D6WXQ3|D6WXQ3_TRICA
OG0000568: AQULA_000196-PA AQULA_008736-PA AQULA_008740-PA ILUMI_06795-PA ILUMI_06796-PA ILUMI_08946-PA PPYR_03132-PA PPYR_03510-PA tr|A0A139WGX1|A0A139WGX1_TRICA tr|D2A4B7|D2A4B7_TRICA tr|Q8SXV3|Q8SXV3_DROME
OG0000569: AQULA_000192-PA AQULA_002239-PA AQULA_010687-PA ILUMI_18715-PA PPYR_00104-PA PPYR_00225-PA PPYR_00426-PA PPYR_00784-PA PPYR_06799-PA PPYR_14983-PA tr|Q7JWH6|Q7JWH6_DROME
OG0000570: AQULA_000310-PA ILUMI_00395-PA ILUMI_02954-PA ILUMI_07030-PA ILUMI_11117-PA ILUMI_13605-PA PPYR_05957-PA tr|A0A126GV14|A0A126GV14_DROME tr|A0A139WN03|A0A139WN03_TRICA tr|Q8SZS0|Q8SZS0_DROME tr|Q9VCW5|Q9VCW5_DROME
OG0000571: AQULA_000359-PA ILUMI_02982-PA ILUMI_05553-PA ILUMI_12422-PA ILUMI_14285-PA ILUMI_14441-PA ILUMI_16528-PA ILUMI_16680-PA ILUMI_26636-PA PPYR_01717-PA PPYR_02621-PA
OG0000572: AQULA_000406-PA AQULA_000409-PA ILUMI_05966-PA ILUMI_05969-PA ILUMI_16163-PA ILUMI_16877-PA ILUMI_18329-PA ILUMI_20087-PA ILUMI_24246-PA PPYR_06695-PA tr|A0A139WJC3|A0A139WJC3_TRICA
OG0000573: AQULA_000607-PA ILUMI_03047-PA ILUMI_06607-PA ILUMI_06900-PA ILUMI_06901-PA ILUMI_13673-PA ILUMI_20628-PA ILUMI_21972-PA PPYR_00947-PA tr|A0A139WMM2|A0A139WMM2_TRICA tr|Q9W2M8|Q9W2M8_DROME
OG0000574: AQULA_000636-PA AQULA_002448-PA ILUMI_18970-PA ILUMI_23287-PA PPYR_05362-PA PPYR_13656-PA PPYR_13658-PA tr|A0A139WPM9|A0A139WPM9_TRICA tr|D6W890|D6W890_TRICA tr|D6WX95|D6WX95_TRICA tr|Q59DW8|Q59DW8_DROME
OG0000575: AQULA_000672-PA AQULA_013964-PA ILUMI_02266-PA ILUMI_03750-PA ILUMI_21241-PA PPYR_01708-PA PPYR_01711-PA PPYR_02651-PA sp|P02836|HMEN_DROME tr|D6WQ94|D6WQ94_TRICA tr|D6WQ96|D6WQ96_TRICA
OG0000576: AQULA_000755-PA AQULA_007127-PA AQULA_010533-PA ILUMI_08528-PA ILUMI_22154-PA PPYR_00254-PA PPYR_12587-PA tr|A0A139WFQ8|A0A139WFQ8_TRICA tr|A0A139WP91|A0A139WP91_TRICA tr|D6WRV7|D6WRV7_TRICA tr|Q9V471|Q9V471_DROME
OG0000577: AQULA_000877-PA AQULA_000881-PA ILUMI_00672-PA ILUMI_05138-PA ILUMI_26055-PA PPYR_10411-PA PPYR_10412-PA tr|D6WQ71|D6WQ71_TRICA tr|D6WSN5|D6WSN5_TRICA tr|D6WSN6|D6WSN6_TRICA tr|D6WSN8|D6WSN8_TRICA
OG0000578: AQULA_001261-PA AQULA_001262-PA AQULA_013020-PA ILUMI_09273-PA ILUMI_09274-PA ILUMI_09275-PA ILUMI_15555-PA ILUMI_21003-PA PPYR_13663-PA tr|A0A139WFP7|A0A139WFP7_TRICA tr|D6W9L3|D6W9L3_TRICA
OG0000579: AQULA_001311-PA AQULA_002023-PA AQULA_004636-PA ILUMI_00488-PA ILUMI_13755-PA ILUMI_14562-PA ILUMI_16008-PA ILUMI_16365-PA ILUMI_20881-PA PPYR_11371-PA tr|D7EI74|D7EI74_TRICA
OG0000580: AQULA_001352-PA AQULA_005336-PA ILUMI_17315-PA ILUMI_25528-PA PPYR_11184-PA PPYR_15038-PA sp|O18408|AMYR_DROME sp|P08144|AMYA_DROME sp|P81641|AMYB_DROME tr|D6W964|D6W964_TRICA tr|D6W968|D6W968_TRICA
OG0000581: AQULA_001552-PA AQULA_004132-PA ILUMI_03820-PA ILUMI_04760-PA ILUMI_12996-PA ILUMI_14647-PA ILUMI_18601-PA PPYR_04730-PA PPYR_06006-PA PPYR_14882-PA PPYR_15089-PA
OG0000582: AQULA_001566-PA ILUMI_10594-PA PPYR_05032-PA tr|D6W9I4|D6W9I4_TRICA tr|M9PF57|M9PF57_DROME tr|Q7KUD8|Q7KUD8_DROME tr|Q867T3|Q867T3_DROME tr|Q86BH9|Q86BH9_DROME tr|Q86LF6|Q86LF6_DROME tr|Q8IGH4|Q8IGH4_DROME tr|Q8IGP1|Q8IGP1_DROME
OG0000583: AQULA_001759-PA AQULA_006117-PA ILUMI_01329-PA ILUMI_01330-PA ILUMI_01331-PA PPYR_03653-PA PPYR_14608-PA PPYR_14721-PA tr|A0A139WH84|A0A139WH84_TRICA tr|D6X0W1|D6X0W1_TRICA tr|Q9VIE2|Q9VIE2_DROME
OG0000584: AQULA_001808-PA AQULA_011841-PA ILUMI_01933-PA ILUMI_01936-PA ILUMI_01937-PA ILUMI_02432-PA ILUMI_08089-PA ILUMI_14387-PA ILUMI_21871-PA PPYR_14231-PA tr|D6X0I8|D6X0I8_TRICA
OG0000585: AQULA_002050-PA AQULA_003197-PA AQULA_003739-PA AQULA_010536-PA ILUMI_21890-PA PPYR_00046-PA PPYR_00273-PA PPYR_01434-PA PPYR_01456-PA PPYR_02120-PA PPYR_03930-PA
OG0000586: AQULA_002379-PA AQULA_009900-PA ILUMI_04293-PA ILUMI_04297-PA ILUMI_27178-PA PPYR_10348-PA PPYR_10349-PA PPYR_10350-PA sp|Q24492|RFA1_DROME tr|D6WZF7|D6WZF7_TRICA tr|D7EJW6|D7EJW6_TRICA
OG0000587: AQULA_002467-PA AQULA_009548-PA ILUMI_01371-PA ILUMI_06390-PA ILUMI_24144-PA PPYR_04199-PA PPYR_08032-PA PPYR_13696-PA sp|P21187|PABP_DROME tr|A0A139WP55|A0A139WP55_TRICA tr|D6X547|D6X547_TRICA
OG0000588: AQULA_002492-PA AQULA_002494-PA ILUMI_11244-PA ILUMI_11245-PA ILUMI_11246-PA PPYR_09852-PA PPYR_13566-PA PPYR_14121-PA PPYR_14507-PA tr|D6WDB9|D6WDB9_TRICA tr|D6WDC0|D6WDC0_TRICA
OG0000589: AQULA_002516-PA ILUMI_06634-PA ILUMI_11458-PA ILUMI_21383-PA ILUMI_23436-PA ILUMI_23690-PA ILUMI_26743-PA PPYR_02101-PA PPYR_02102-PA PPYR_15704-PA tr|A0A139W9H8|A0A139W9H8_TRICA
OG0000590: AQULA_002554-PA AQULA_012535-PA ILUMI_11738-PA ILUMI_13685-PA PPYR_02353-PA PPYR_04458-PA PPYR_04941-PA tr|D6WKL9|D6WKL9_TRICA tr|D6WTB5|D6WTB5_TRICA tr|Q9VRE0|Q9VRE0_DROME tr|Q9XZ53|Q9XZ53_DROME
OG0000591: AQULA_002623-PA AQULA_007041-PA ILUMI_10654-PA PPYR_13272-PA PPYR_13504-PA tr|A8JNS4|A8JNS4_DROME tr|D6WXJ0|D6WXJ0_TRICA tr|M9PCD9|M9PCD9_DROME tr|Q9VU81|Q9VU81_DROME tr|Q9VU82|Q9VU82_DROME tr|Q9VU83|Q9VU83_DROME
OG0000592: AQULA_002654-PA AQULA_005515-PA AQULA_005517-PA AQULA_005526-PA AQULA_005529-PA AQULA_005536-PA AQULA_005538-PA AQULA_005560-PA AQULA_013896-PA AQULA_013899-PA PPYR_03645-PA
OG0000593: AQULA_002673-PA AQULA_002693-PA AQULA_002706-PA ILUMI_08493-PA ILUMI_08494-PA ILUMI_18974-PA ILUMI_23526-PA PPYR_06976-PA PPYR_06980-PA sp|Q9VYY4|C4G15_DROME tr|D1ZZJ8|D1ZZJ8_TRICA
OG0000594: AQULA_002702-PA AQULA_013660-PA ILUMI_05532-PA ILUMI_18189-PA ILUMI_19820-PA PPYR_07806-PA PPYR_07808-PA tr|A0A139WC29|A0A139WC29_TRICA tr|D6WU98|D6WU98_TRICA tr|D6WU99|D6WU99_TRICA tr|Q7K3Z8|Q7K3Z8_DROME
OG0000595: AQULA_002725-PA AQULA_008691-PA ILUMI_02563-PA ILUMI_04078-PA ILUMI_25711-PA tr|A0A139W9I7|A0A139W9I7_TRICA tr|A0A139WDN2|A0A139WDN2_TRICA tr|A0A139WDQ9|A0A139WDQ9_TRICA tr|D6WBH9|D6WBH9_TRICA tr|D6X3N8|D6X3N8_TRICA tr|D7EKX8|D7EKX8_TRICA
OG0000596: AQULA_002903-PA ILUMI_07894-PA PPYR_11030-PA tr|A0A139WDG0|A0A139WDG0_TRICA tr|A0A139WDJ7|A0A139WDJ7_TRICA tr|A0A139WDR3|A0A139WDR3_TRICA tr|A0A139WK54|A0A139WK54_TRICA tr|D6WHZ4|D6WHZ4_TRICA tr|Q7JQR3|Q7JQR3_DROME tr|Q9VD61|Q9VD61_DROME tr|Q9VD62|Q9VD62_DROME
OG0000597: AQULA_003191-PA ILUMI_05414-PA ILUMI_21340-PA ILUMI_21342-PA PPYR_04249-PA PPYR_04250-PA tr|A0A139W8W7|A0A139W8W7_TRICA tr|Q8IRJ3|Q8IRJ3_DROME tr|Q8IRJ4|Q8IRJ4_DROME tr|Q9W0R9|Q9W0R9_DROME tr|Q9W0S0|Q9W0S0_DROME
OG0000598: AQULA_003207-PA AQULA_007237-PA AQULA_010508-PA ILUMI_00437-PA ILUMI_00438-PA ILUMI_04816-PA ILUMI_17791-PA PPYR_02206-PA PPYR_06290-PA tr|A0A139WHT5|A0A139WHT5_TRICA tr|Q9VQS4|Q9VQS4_DROME
OG0000599: AQULA_003314-PA AQULA_003316-PA ILUMI_07876-PA PPYR_11562-PA PPYR_11566-PA tr|B7Z0E0|B7Z0E0_DROME tr|D6X0W4|D6X0W4_TRICA tr|Q7KUB0|Q7KUB0_DROME tr|Q7KUB1|Q7KUB1_DROME tr|Q8IQA7|Q8IQA7_DROME tr|Q9VSI6|Q9VSI6_DROME
OG0000600: AQULA_003374-PA PPYR_01134-PA PPYR_01135-PA PPYR_02647-PA PPYR_06406-PA PPYR_06410-PA PPYR_06496-PA PPYR_08714-PA PPYR_09030-PA PPYR_13073-PA PPYR_15481-PA
OG0000601: AQULA_003397-PA ILUMI_03162-PA ILUMI_05600-PA ILUMI_12848-PA ILUMI_13330-PA ILUMI_14559-PA ILUMI_14585-PA ILUMI_15782-PA ILUMI_17648-PA ILUMI_19148-PA ILUMI_22419-PA
OG0000602: AQULA_003456-PA AQULA_003457-PA AQULA_003461-PA ILUMI_04803-PA PPYR_06712-PA PPYR_06742-PA PPYR_07707-PA tr|D2A036|D2A036_TRICA tr|D2A037|D2A037_TRICA tr|D2A0C4|D2A0C4_TRICA tr|Q7K2W3|Q7K2W3_DROME
OG0000603: AQULA_003935-PA AQULA_004809-PA AQULA_011685-PA ILUMI_06846-PA ILUMI_07986-PA ILUMI_14678-PA ILUMI_14716-PA ILUMI_19328-PA PPYR_03766-PA PPYR_06258-PA tr|D6WRA6|D6WRA6_TRICA
OG0000604: AQULA_003978-PA AQULA_003995-PA AQULA_003998-PA ILUMI_27396-PA ILUMI_27397-PA ILUMI_27398-PA ILUMI_27399-PA PPYR_00153-PA tr|D6WRR7|D6WRR7_TRICA tr|D6WRR8|D6WRR8_TRICA tr|D6WRR9|D6WRR9_TRICA
OG0000605: AQULA_004231-PA AQULA_005012-PA ILUMI_17520-PA PPYR_11737-PA tr|A0A139WC65|A0A139WC65_TRICA tr|A0A139WCB5|A0A139WCB5_TRICA tr|A8DYT7|A8DYT7_DROME tr|D7GYG3|D7GYG3_TRICA tr|Q0E8T1|Q0E8T1_DROME tr|Q4V566|Q4V566_DROME tr|Q9VJH1|Q9VJH1_DROME
OG0000606: AQULA_004426-PA ILUMI_00366-PA ILUMI_00367-PA PPYR_03994-PA tr|A0A139WAT2|A0A139WAT2_TRICA tr|A8JUU1|A8JUU1_DROME tr|A8JUU3|A8JUU3_DROME tr|M9PHF1|M9PHF1_DROME tr|X2JEM2|X2JEM2_DROME tr|X2JEY9|X2JEY9_DROME tr|X2JJP5|X2JJP5_DROME
OG0000607: AQULA_004602-PA AQULA_008797-PA AQULA_008825-PA AQULA_008829-PA PPYR_00953-PA PPYR_03428-PA PPYR_03430-PA PPYR_03431-PA PPYR_10388-PA PPYR_10686-PA PPYR_10695-PA
OG0000608: AQULA_004862-PA AQULA_004869-PA AQULA_004871-PA AQULA_004874-PA ILUMI_10597-PA ILUMI_10598-PA ILUMI_10599-PA ILUMI_10600-PA PPYR_07137-PA PPYR_11784-PA PPYR_14929-PA
OG0000609: AQULA_004893-PA ILUMI_09998-PA PPYR_13050-PA tr|A0A139WDP5|A0A139WDP5_TRICA tr|A0A139WKX7|A0A139WKX7_TRICA tr|A1Z9B0|A1Z9B0_DROME tr|A1Z9B1|A1Z9B1_DROME tr|A1Z9B2|A1Z9B2_DROME tr|D6WDQ7|D6WDQ7_TRICA tr|Q8IN79|Q8IN79_DROME tr|Q8INZ5|Q8INZ5_DROME
OG0000610: AQULA_004909-PA AQULA_011882-PA ILUMI_09631-PA ILUMI_15466-PA PPYR_07184-PA PPYR_07201-PA sp|P19334|TRP_DROME sp|Q9VJJ7|TRPG_DROME tr|A0A139WIM8|A0A139WIM8_TRICA tr|A0A139WJP4|A0A139WJP4_TRICA tr|D2A2M9|D2A2M9_TRICA
OG0000611: AQULA_004975-PA AQULA_004977-PA ILUMI_21894-PA ILUMI_21896-PA PPYR_08153-PA PPYR_08450-PA PPYR_10680-PA PPYR_12032-PA tr|D6WJR9|D6WJR9_TRICA tr|D6WLY4|D6WLY4_TRICA tr|Q7JW66|Q7JW66_DROME
OG0000612: AQULA_005096-PA ILUMI_00708-PA ILUMI_00709-PA ILUMI_06143-PA ILUMI_06144-PA ILUMI_12965-PA ILUMI_17499-PA ILUMI_18966-PA PPYR_07465-PA sp|Q9W0Y6|PAIN_DROME tr|D2A388|D2A388_TRICA
OG0000613: AQULA_005084-PA AQULA_008738-PA ILUMI_06789-PA ILUMI_08825-PA ILUMI_10898-PA PPYR_03733-PA PPYR_07682-PA tr|D2A663|D2A663_TRICA tr|D6X178|D6X178_TRICA tr|Q9VEB1|Q9VEB1_DROME tr|Q9VU29|Q9VU29_DROME
OG0000614: AQULA_005113-PA AQULA_005128-PA ILUMI_11184-PA ILUMI_18377-PA PPYR_05255-PA PPYR_05256-PA PPYR_14987-PA PPYR_14988-PA sp|P06742|MLC1_DROME tr|D6W9T6|D6W9T6_TRICA tr|D6W9T7|D6W9T7_TRICA
OG0000615: AQULA_005208-PA AQULA_009806-PA AQULA_009807-PA ILUMI_23816-PA ILUMI_25056-PA PPYR_06404-PA PPYR_06405-PA tr|A0A139WM62|A0A139WM62_TRICA tr|D6W8U0|D6W8U0_TRICA tr|D6W8U1|D6W8U1_TRICA tr|Q9VMN9|Q9VMN9_DROME
OG0000616: AQULA_005363-PA ILUMI_01737-PA ILUMI_01740-PA PPYR_08092-PA PPYR_08954-PA sp|P17789|TTKB_DROME sp|P42282|TTKA_DROME tr|A0A0B4JD39|A0A0B4JD39_DROME tr|A0A0B4JDG1|A0A0B4JDG1_DROME tr|A0A139WIG3|A0A139WIG3_TRICA tr|D6WNS6|D6WNS6_TRICA
OG0000617: AQULA_005396-PA ILUMI_10049-PA ILUMI_12841-PA ILUMI_12842-PA ILUMI_22561-PA ILUMI_25405-PA PPYR_02902-PA PPYR_14518-PA tr|D6WQC0|D6WQC0_TRICA tr|D6X4C8|D6X4C8_TRICA tr|Q9VJ57|Q9VJ57_DROME
OG0000618: AQULA_005461-PA AQULA_010436-PA ILUMI_20376-PA ILUMI_23346-PA PPYR_08539-PA PPYR_09096-PA PPYR_14905-PA PPYR_15694-PA sp|Q9XZT6|DNK_DROME tr|A0A139WLL6|A0A139WLL6_TRICA tr|D6W7M5|D6W7M5_TRICA
OG0000619: AQULA_005483-PA AQULA_005495-PA ILUMI_05696-PA ILUMI_05697-PA PPYR_06564-PA PPYR_12056-PA PPYR_14844-PA tr|D6WC30|D6WC30_TRICA tr|D6WC31|D6WC31_TRICA tr|E1JIZ5|E1JIZ5_DROME tr|Q9VG31|Q9VG31_DROME
OG0000620: AQULA_005664-PA ILUMI_04520-PA ILUMI_05089-PA ILUMI_06643-PA ILUMI_07965-PA ILUMI_12532-PA ILUMI_14465-PA ILUMI_20678-PA ILUMI_21262-PA ILUMI_23940-PA tr|D6WFG2|D6WFG2_TRICA
OG0000621: AQULA_006034-PA AQULA_007199-PA ILUMI_01100-PA ILUMI_11551-PA PPYR_00604-PA PPYR_00659-PA PPYR_13421-PA tr|A0A139WBX6|A0A139WBX6_TRICA tr|D6WAQ3|D6WAQ3_TRICA tr|Q9VCL9|Q9VCL9_DROME tr|Q9VJ56|Q9VJ56_DROME
OG0000622: AQULA_006203-PA ILUMI_06110-PA ILUMI_12018-PA ILUMI_17137-PA PPYR_06169-PA PPYR_06170-PA tr|D6WBA8|D6WBA8_TRICA tr|D6WBA9|D6WBA9_TRICA tr|D6WBB0|D6WBB0_TRICA tr|D6WBB1|D6WBB1_TRICA tr|Q8IN25|Q8IN25_DROME
OG0000623: AQULA_006481-PA AQULA_009369-PA AQULA_012839-PA ILUMI_08285-PA ILUMI_16190-PA ILUMI_19438-PA ILUMI_20069-PA PPYR_10232-PA PPYR_10234-PA PPYR_10827-PA tr|A0A139WEK0|A0A139WEK0_TRICA
OG0000624: AQULA_006509-PA ILUMI_26199-PA ILUMI_26200-PA PPYR_06351-PA PPYR_06352-PA PPYR_13738-PA tr|D6W8X8|D6W8X8_TRICA tr|D6W8X9|D6W8X9_TRICA tr|Q9I7I6|Q9I7I6_DROME tr|Q9VHV9|Q9VHV9_DROME tr|Q9VHW0|Q9VHW0_DROME
OG0000625: AQULA_006689-PA AQULA_008455-PA AQULA_013471-PA ILUMI_23374-PA ILUMI_23464-PA PPYR_11267-PA PPYR_13538-PA tr|D2A4V5|D2A4V5_TRICA tr|D6WXB7|D6WXB7_TRICA tr|Q9VDT1|Q9VDT1_DROME tr|Q9VGC2|Q9VGC2_DROME
OG0000626: AQULA_006780-PA ILUMI_25455-PA tr|A0A0B4KEP1|A0A0B4KEP1_DROME tr|A0A0B4KF25|A0A0B4KF25_DROME tr|A0A0B4KFM5|A0A0B4KFM5_DROME tr|A0A0B4KFX4|A0A0B4KFX4_DROME tr|A0A0B4LFC1|A0A0B4LFC1_DROME tr|A0A139WN58|A0A139WN58_TRICA tr|A1Z9L0|A1Z9L0_DROME tr|A1Z9L2|A1Z9L2_DROME tr|Q8T076|Q8T076_DROME
OG0000627: AQULA_006829-PA ILUMI_22658-PA ILUMI_22659-PA PPYR_13930-PA tr|A0A0B4K7T7|A0A0B4K7T7_DROME tr|A0A0B4LFF8|A0A0B4LFF8_DROME tr|A0A139WLJ2|A0A139WLJ2_TRICA tr|A0A139WLQ7|A0A139WLQ7_TRICA tr|A1ZAN6|A1ZAN6_DROME tr|A1ZAN7|A1ZAN7_DROME tr|D6WFP0|D6WFP0_TRICA
OG0000628: AQULA_006801-PA AQULA_006820-PA ILUMI_07764-PA ILUMI_22662-PA ILUMI_22664-PA ILUMI_22665-PA PPYR_13936-PA PPYR_13937-PA sp|Q9VMH0|TECT_DROME tr|A0A139WM20|A0A139WM20_TRICA tr|M9MRD5|M9MRD5_DROME
OG0000629: AQULA_006811-PA AQULA_006815-PA PPYR_01850-PA PPYR_03807-PA PPYR_06647-PA PPYR_06895-PA PPYR_09889-PA PPYR_10907-PA PPYR_14561-PA PPYR_14649-PA PPYR_15106-PA
OG0000630: AQULA_007182-PA AQULA_011374-PA ILUMI_01402-PA ILUMI_09250-PA PPYR_00619-PA PPYR_11916-PA sp|Q9VRC9|NPC1B_DROME tr|A0A139WDS2|A0A139WDS2_TRICA tr|D2CG00|D2CG00_TRICA tr|Q9VL24|Q9VL24_DROME tr|X2J9B0|X2J9B0_DROME
OG0000631: AQULA_007211-PA ILUMI_25095-PA PPYR_04247-PA tr|A0A139WMH8|A0A139WMH8_TRICA tr|A0A139WMI2|A0A139WMI2_TRICA tr|A0A139WMM0|A0A139WMM0_TRICA tr|D6W8I6|D6W8I6_TRICA tr|D6W8I7|D6W8I7_TRICA tr|D6W8I8|D6W8I8_TRICA tr|Q9V3J5|Q9V3J5_DROME tr|Q9VGX6|Q9VGX6_DROME
OG0000632: AQULA_007278-PA ILUMI_19275-PA ILUMI_25788-PA PPYR_00734-PA PPYR_01120-PA PPYR_01421-PA PPYR_01843-PA PPYR_02330-PA PPYR_02665-PA PPYR_03518-PA PPYR_15247-PA
OG0000633: AQULA_007377-PA AQULA_009754-PA ILUMI_01766-PA ILUMI_10237-PA ILUMI_18302-PA ILUMI_22718-PA PPYR_00417-PA PPYR_06579-PA sp|Q9VHB6|MTX1_DROME tr|A0A0B4KGL6|A0A0B4KGL6_DROME tr|D6WAT3|D6WAT3_TRICA
OG0000634: AQULA_007592-PA ILUMI_10480-PA ILUMI_12339-PA ILUMI_16519-PA ILUMI_20358-PA ILUMI_25462-PA PPYR_01355-PA PPYR_10782-PA tr|D6WBK6|D6WBK6_TRICA tr|D6WN10|D6WN10_TRICA tr|Q9VZ30|Q9VZ30_DROME
OG0000635: AQULA_007619-PA PPYR_05273-PA tr|A0A139WB35|A0A139WB35_TRICA tr|A2AX80|A2AX80_TRICA tr|D6X3R1|D6X3R1_TRICA tr|D6X4A2|D6X4A2_TRICA tr|D6X4A3|D6X4A3_TRICA tr|D6X4A4|D6X4A4_TRICA tr|D6X4A5|D6X4A5_TRICA tr|D6X4A6|D6X4A6_TRICA tr|D6X4A7|D6X4A7_TRICA
OG0000636: AQULA_007838-PA AQULA_009016-PA ILUMI_02238-PA ILUMI_26707-PA PPYR_08131-PA PPYR_14733-PA tr|D6WK77|D6WK77_TRICA tr|D6WK78|D6WK78_TRICA tr|D6WK79|D6WK79_TRICA tr|Q8T9G7|Q8T9G7_DROME tr|Q9VIW1|Q9VIW1_DROME
OG0000637: AQULA_008053-PA ILUMI_19532-PA ILUMI_19663-PA ILUMI_22233-PA ILUMI_22235-PA ILUMI_22236-PA ILUMI_26531-PA PPYR_09544-PA PPYR_11439-PA tr|D6WNZ2|D6WNZ2_TRICA tr|Q9VR80|Q9VR80_DROME
OG0000638: AQULA_008111-PA ILUMI_05113-PA ILUMI_18584-PA ILUMI_19239-PA ILUMI_22038-PA ILUMI_22039-PA PPYR_04007-PA PPYR_04140-PA PPYR_11576-PA sp|Q9VG76|MYCBP_DROME tr|D6WA45|D6WA45_TRICA
OG0000639: AQULA_008375-PA AQULA_008376-PA ILUMI_21705-PA ILUMI_21706-PA PPYR_06201-PA PPYR_14050-PA tr|A0A139WNE5|A0A139WNE5_TRICA tr|A0A139WNJ6|A0A139WNJ6_TRICA tr|A0A139WNX8|A0A139WNX8_TRICA tr|Q9VWA6|Q9VWA6_DROME tr|Q9VWA7|Q9VWA7_DROME
OG0000640: AQULA_008650-PA AQULA_008669-PA ILUMI_02959-PA ILUMI_02960-PA ILUMI_13557-PA PPYR_13017-PA tr|A1ZBG9|A1ZBG9_DROME tr|D6WYY7|D6WYY7_TRICA tr|D6WYY8|D6WYY8_TRICA tr|Q7K173|Q7K173_DROME tr|Q9V9T9|Q9V9T9_DROME
OG0000641: AQULA_009101-PA ILUMI_20728-PA PPYR_03474-PA tr|A0A139WGH4|A0A139WGH4_TRICA tr|E1JJD1|E1JJD1_DROME tr|E1JJE8|E1JJE8_DROME tr|M9NDN0|M9NDN0_DROME tr|M9NGP0|M9NGP0_DROME tr|Q8SY46|Q8SY46_DROME tr|Q9W4Q7|Q9W4Q7_DROME tr|X2JDM5|X2JDM5_DROME
OG0000642: AQULA_009217-PA ILUMI_05226-PA ILUMI_05436-PA ILUMI_05437-PA ILUMI_07176-PA PPYR_05232-PA PPYR_06365-PA PPYR_06809-PA tr|D6WB37|D6WB37_TRICA tr|Q0KI00|Q0KI00_DROME tr|Q95SR0|Q95SR0_DROME
OG0000643: AQULA_009231-PA AQULA_010068-PA ILUMI_10130-PA ILUMI_24977-PA PPYR_06538-PA PPYR_08871-PA sp|P05303|EF1A2_DROME sp|P08736|EF1A1_DROME tr|A4V3Q6|A4V3Q6_DROME tr|C6TP87|C6TP87_DROME tr|D6WKQ3|D6WKQ3_TRICA
OG0000644: AQULA_009242-PA AQULA_009244-PA ILUMI_07371-PA ILUMI_07372-PA ILUMI_07373-PA PPYR_08984-PA PPYR_08985-PA sp|Q9VPW1|ASTE_DROME tr|D6WJ78|D6WJ78_TRICA tr|D6WJ80|D6WJ80_TRICA tr|Q9W4B6|Q9W4B6_DROME
OG0000645: AQULA_009422-PA AQULA_009424-PA ILUMI_04479-PA ILUMI_11746-PA ILUMI_22872-PA PPYR_13965-PA PPYR_14572-PA tr|A0A139WLJ7|A0A139WLJ7_TRICA tr|D6WHS0|D6WHS0_TRICA tr|Q0KIF2|Q0KIF2_DROME tr|Q9V4A0|Q9V4A0_DROME
OG0000646: AQULA_009805-PA AQULA_014144-PA AQULA_014145-PA ILUMI_13861-PA ILUMI_18526-PA PPYR_08016-PA tr|D2A362|D2A362_TRICA tr|D6WV15|D6WV15_TRICA tr|Q9VG19|Q9VG19_DROME tr|Q9VG24|Q9VG24_DROME tr|Q9VG28|Q9VG28_DROME
OG0000647: AQULA_009867-PA AQULA_013421-PA ILUMI_20662-PA ILUMI_22785-PA PPYR_04002-PA PPYR_08174-PA PPYR_08192-PA PPYR_15752-PA tr|D6WCZ8|D6WCZ8_TRICA tr|Q9VHB1|Q9VHB1_DROME tr|Q9VHB2|Q9VHB2_DROME
OG0000648: AQULA_009990-PA ILUMI_09223-PA PPYR_08768-PA tr|A8JNU6|A8JNU6_DROME tr|D6WJK6|D6WJK6_TRICA tr|D6WZ76|D6WZ76_TRICA tr|E1JHW5|E1JHW5_DROME tr|Q0E8J6|Q0E8J6_DROME tr|Q8IQQ0|Q8IQQ0_DROME tr|Q95T35|Q95T35_DROME tr|Q9VVC5|Q9VVC5_DROME
OG0000649: AQULA_010279-PA ILUMI_06649-PA PPYR_07261-PA tr|D2A1W7|D2A1W7_TRICA tr|M9NDW6|M9NDW6_DROME tr|M9NEF4|M9NEF4_DROME tr|M9NFL3|M9NFL3_DROME tr|M9NG75|M9NG75_DROME tr|Q8IQV5|Q8IQV5_DROME tr|Q8IQV6|Q8IQV6_DROME tr|Q9VWA0|Q9VWA0_DROME
OG0000650: AQULA_010520-PA ILUMI_08524-PA PPYR_00251-PA tr|A0A0B4K765|A0A0B4K765_DROME tr|A0A0B4LF82|A0A0B4LF82_DROME tr|A0A0B4LF93|A0A0B4LF93_DROME tr|A0A126GUN9|A0A126GUN9_DROME tr|A1Z927|A1Z927_DROME tr|A1Z928|A1Z928_DROME tr|D6WRV4|D6WRV4_TRICA tr|Q5U0Y0|Q5U0Y0_DROME
OG0000651: AQULA_011166-PA AQULA_011176-PA AQULA_011178-PA ILUMI_01528-PA ILUMI_01729-PA PPYR_11483-PA tr|D6WZA1|D6WZA1_TRICA tr|D6X314|D6X314_TRICA tr|Q9V3I0|Q9V3I0_DROME tr|Q9VXH7|Q9VXH7_DROME tr|Q9W5B4|Q9W5B4_DROME
OG0000652: AQULA_011322-PA AQULA_011326-PA ILUMI_26386-PA ILUMI_26388-PA PPYR_11391-PA PPYR_11392-PA tr|A0A139WC62|A0A139WC62_TRICA tr|D7EM06|D7EM06_TRICA tr|M9PIF1|M9PIF1_DROME tr|Q9V9Q2|Q9V9Q2_DROME tr|Q9VP46|Q9VP46_DROME
OG0000653: AQULA_011472-PA AQULA_012442-PA ILUMI_03585-PA ILUMI_26817-PA ILUMI_26818-PA PPYR_08593-PA PPYR_10324-PA sp|A8DYY5|RPAP2_DROME tr|D6WGX4|D6WGX4_TRICA tr|D6WH38|D6WH38_TRICA tr|Q8T3W3|Q8T3W3_DROME
OG0000654: AQULA_011648-PA AQULA_011659-PA ILUMI_21441-PA ILUMI_21444-PA PPYR_02502-PA PPYR_06362-PA PPYR_06456-PA sp|Q24423|NOC_DROME sp|Q9VJS8|ELBOW_DROME tr|D6W8V3|D6W8V3_TRICA tr|D6W8V5|D6W8V5_TRICA
OG0000655: AQULA_012837-PA ILUMI_13390-PA ILUMI_14083-PA PPYR_06630-PA PPYR_10226-PA PPYR_10231-PA PPYR_10233-PA PPYR_10235-PA PPYR_10275-PA PPYR_15560-PA tr|A0A139WEH3|A0A139WEH3_TRICA
OG0000656: AQULA_013320-PA AQULA_013322-PA AQULA_014188-PA AQULA_014191-PA ILUMI_20858-PA ILUMI_20860-PA ILUMI_20862-PA PPYR_11235-PA PPYR_11236-PA sp|P10351|XDH_DROME tr|D6X1R6|D6X1R6_TRICA
OG0000657: AQULA_013714-PA ILUMI_01179-PA ILUMI_11687-PA PPYR_06439-PA sp|P22978|CG445_DROME tr|A0A139WAY7|A0A139WAY7_TRICA tr|A0A139WI34|A0A139WI34_TRICA tr|D6WIZ1|D6WIZ1_TRICA tr|M9MRT2|M9MRT2_DROME tr|Q9VCD9|Q9VCD9_DROME tr|Q9VG33|Q9VG33_DROME
OG0000658: AQULA_013891-PA ILUMI_06765-PA ILUMI_08724-PA ILUMI_13832-PA ILUMI_14148-PA ILUMI_17246-PA PPYR_06397-PA PPYR_06398-PA tr|Q6IKG0|Q6IKG0_DROME tr|Q8INB5|Q8INB5_DROME tr|Q9VEA7|Q9VEA7_DROME
OG0000659: ILUMI_01101-PA ILUMI_01631-PA ILUMI_01739-PA ILUMI_06906-PA ILUMI_08690-PA ILUMI_10401-PA ILUMI_19489-PA ILUMI_20319-PA ILUMI_23333-PA ILUMI_24502-PA ILUMI_25445-PA
OG0000660: ILUMI_01799-PA ILUMI_01872-PA ILUMI_05001-PA ILUMI_08260-PA ILUMI_13966-PA ILUMI_14795-PA ILUMI_17491-PA ILUMI_25734-PA PPYR_14570-PA tr|D6WHX1|D6WHX1_TRICA tr|Q9VGE2|Q9VGE2_DROME
OG0000661: ILUMI_02807-PA ILUMI_02808-PA ILUMI_02809-PA ILUMI_02810-PA ILUMI_02811-PA ILUMI_07407-PA ILUMI_18082-PA ILUMI_18204-PA ILUMI_18870-PA sp|Q9NHB0|GNBP1_DROME tr|D7EHQ3|D7EHQ3_TRICA
OG0000662: ILUMI_02829-PA ILUMI_02830-PA ILUMI_05221-PA ILUMI_05222-PA ILUMI_16625-PA ILUMI_17265-PA ILUMI_18451-PA ILUMI_22935-PA ILUMI_24835-PA PPYR_07285-PA PPYR_11666-PA
OG0000663: ILUMI_03622-PA ILUMI_15047-PA ILUMI_16141-PA ILUMI_16761-PA ILUMI_19402-PA ILUMI_20317-PA ILUMI_24548-PA ILUMI_27346-PA ILUMI_27437-PA PPYR_06768-PA tr|D7EKH6|D7EKH6_TRICA
OG0000664: ILUMI_06952-PA ILUMI_06954-PA ILUMI_08810-PA ILUMI_11386-PA ILUMI_19913-PA PPYR_11691-PA PPYR_12453-PA PPYR_12454-PA PPYR_12455-PA tr|A0A139WBW1|A0A139WBW1_TRICA tr|D6X0C3|D6X0C3_TRICA
OG0000665: ILUMI_11981-PA ILUMI_11982-PA ILUMI_11983-PA ILUMI_27395-PA tr|A0A139WEG6|A0A139WEG6_TRICA tr|D6WEY2|D6WEY2_TRICA tr|Q2PDV0|Q2PDV0_DROME tr|Q9VJ98|Q9VJ98_DROME tr|Q9VJ99|Q9VJ99_DROME tr|Q9VJA0|Q9VJA0_DROME tr|Q9VLU3|Q9VLU3_DROME
OG0000666: ILUMI_12050-PA PPYR_00660-PA PPYR_14742-PA tr|A0A139W9Y7|A0A139W9Y7_TRICA tr|A0A139WDP0|A0A139WDP0_TRICA tr|D6WHP6|D6WHP6_TRICA tr|D6WSJ6|D6WSJ6_TRICA tr|D7EL66|D7EL66_TRICA tr|D7ELD7|D7ELD7_TRICA tr|D7EM12|D7EM12_TRICA tr|D7GXQ3|D7GXQ3_TRICA
OG0000667: ILUMI_15057-PA ILUMI_16119-PA ILUMI_20722-PA PPYR_00083-PA PPYR_00118-PA PPYR_00127-PA PPYR_01203-PA PPYR_03450-PA PPYR_06049-PA PPYR_06745-PA PPYR_06747-PA
OG0000668: PPYR_03574-PA PPYR_03588-PA sp|Q9V568|OR45A_DROME sp|Q9W2U9|OR9A_DROME tr|A0A139WCR5|A0A139WCR5_TRICA tr|A0A139WCV0|A0A139WCV0_TRICA tr|D6WV53|D6WV53_TRICA tr|D6WV55|D6WV55_TRICA tr|D6WV56|D6WV56_TRICA tr|D6WV60|D6WV60_TRICA tr|D6WV61|D6WV61_TRICA
OG0000669: tr|A0A139WFJ6|A0A139WFJ6_TRICA tr|D7GYK4|D7GYK4_TRICA tr|Q59DW1|Q59DW1_DROME tr|Q9VB45|Q9VB45_DROME tr|Q9VBC1|Q9VBC1_DROME tr|Q9VBC2|Q9VBC2_DROME tr|Q9VBC3|Q9VBC3_DROME tr|Q9VE43|Q9VE43_DROME tr|Q9VLL8|Q9VLL8_DROME tr|Q9VLL9|Q9VLL9_DROME tr|Q9VN06|Q9VN06_DROME
OG0000670: tr|A0A139W8K7|A0A139W8K7_TRICA tr|A0A139W8R8|A0A139W8R8_TRICA tr|A0A139W8S8|A0A139W8S8_TRICA tr|A0A139W9M5|A0A139W9M5_TRICA tr|A0A139WA67|A0A139WA67_TRICA tr|A0A139WDV0|A0A139WDV0_TRICA tr|A0A139WK82|A0A139WK82_TRICA tr|D7EL57|D7EL57_TRICA tr|D7ELN6|D7ELN6_TRICA tr|D7GXS1|D7GXS1_TRICA tr|D7GYK7|D7GYK7_TRICA
OG0000671: tr|A0A139W8U3|A0A139W8U3_TRICA tr|A0A139W9D1|A0A139W9D1_TRICA tr|A0A139W9S5|A0A139W9S5_TRICA tr|A0A139WA30|A0A139WA30_TRICA tr|A0A139WE44|A0A139WE44_TRICA tr|A0A139WFV3|A0A139WFV3_TRICA tr|D2A160|D2A160_TRICA tr|D7EJ96|D7EJ96_TRICA tr|D7ELC4|D7ELC4_TRICA tr|D7GXV2|D7GXV2_TRICA tr|D7GY47|D7GY47_TRICA
OG0000672: AQULA_000009-PA AQULA_006554-PA ILUMI_10533-PA ILUMI_22615-PA PPYR_01619-PA PPYR_10888-PA tr|D6WEU1|D6WEU1_TRICA tr|D6WQ22|D6WQ22_TRICA tr|Q6NL58|Q6NL58_DROME tr|Q9I7U7|Q9I7U7_DROME
OG0000673: AQULA_000063-PA AQULA_000101-PA AQULA_000103-PA AQULA_000104-PA PPYR_00525-PA PPYR_00527-PA PPYR_08793-PA PPYR_09370-PA PPYR_10878-PA PPYR_10881-PA
OG0000674: AQULA_000128-PA AQULA_002440-PA AQULA_003769-PA ILUMI_10516-PA ILUMI_10527-PA ILUMI_15754-PA ILUMI_16468-PA ILUMI_26581-PA PPYR_08703-PA PPYR_09285-PA
OG0000675: AQULA_000152-PA ILUMI_01914-PA ILUMI_06794-PA ILUMI_16485-PA PPYR_04387-PA tr|A0A0B4LGM0|A0A0B4LGM0_DROME tr|A0AVW1|A0AVW1_DROME tr|B7YZQ3|B7YZQ3_DROME tr|D6WAM5|D6WAM5_TRICA tr|Q8MLN9|Q8MLN9_DROME
OG0000676: AQULA_000175-PA AQULA_003649-PA ILUMI_09498-PA ILUMI_12015-PA ILUMI_23550-PA PPYR_01455-PA PPYR_02315-PA PPYR_15474-PA tr|D7EKB3|D7EKB3_TRICA tr|D7EKZ5|D7EKZ5_TRICA
OG0000677: AQULA_000239-PA tr|A0A139WAE8|A0A139WAE8_TRICA tr|A0A139WDH2|A0A139WDH2_TRICA tr|A0A139WM97|A0A139WM97_TRICA tr|A0A139WMJ7|A0A139WMJ7_TRICA tr|A1ZA97|A1ZA97_DROME tr|D2A327|D2A327_TRICA tr|D6WFU3|D6WFU3_TRICA tr|D6WG04|D6WG04_TRICA tr|D7EIP7|D7EIP7_TRICA
OG0000678: AQULA_000319-PA AQULA_002054-PA AQULA_002056-PA ILUMI_10875-PA ILUMI_10876-PA PPYR_09674-PA PPYR_09675-PA tr|A0A139WDZ8|A0A139WDZ8_TRICA tr|A0A139WE83|A0A139WE83_TRICA tr|Q8T0I9|Q8T0I9_DROME
OG0000679: AQULA_000564-PA AQULA_001708-PA AQULA_001754-PA AQULA_001764-PA ILUMI_18073-PA ILUMI_23435-PA PPYR_06493-PA PPYR_07256-PA tr|D6WKC6|D6WKC6_TRICA tr|D6WT74|D6WT74_TRICA
OG0000680: AQULA_000587-PA AQULA_005544-PA ILUMI_07473-PA ILUMI_13498-PA PPYR_02932-PA PPYR_11180-PA PPYR_11192-PA sp|Q05825|ATPB_DROME tr|D2A4R3|D2A4R3_TRICA tr|Q8T4C4|Q8T4C4_DROME
OG0000681: AQULA_000665-PA AQULA_012087-PA ILUMI_09644-PA ILUMI_21805-PA PPYR_05048-PA PPYR_08036-PA PPYR_15264-PA sp|Q9W0S3|TI50B_DROME sp|Q9W4V8|TI50C_DROME tr|D6WUM7|D6WUM7_TRICA
OG0000682: AQULA_000728-PA AQULA_001248-PA ILUMI_04607-PA ILUMI_24509-PA PPYR_05378-PA PPYR_09251-PA sp|P35128|UBE2N_DROME tr|D6W8B6|D6W8B6_TRICA tr|D6WJH3|D6WJH3_TRICA tr|Q9VJS5|Q9VJS5_DROME
OG0000683: AQULA_000899-PA ILUMI_04952-PA PPYR_12925-PA sp|Q7K237|C1GLT_DROME tr|D6WWB8|D6WWB8_TRICA tr|Q2PE08|Q2PE08_DROME tr|Q7JRF9|Q7JRF9_DROME tr|Q9VQH6|Q9VQH6_DROME tr|Q9VWM1|Q9VWM1_DROME tr|Q9W0L4|Q9W0L4_DROME
OG0000684: AQULA_001111-PA AQULA_006681-PA ILUMI_07541-PA ILUMI_09763-PA PPYR_03239-PA PPYR_03835-PA tr|D2A579|D2A579_TRICA tr|D6WC60|D6WC60_TRICA tr|Q9V4E0|Q9V4E0_DROME tr|Q9VBR4|Q9VBR4_DROME
OG0000685: AQULA_001120-PA AQULA_001535-PA AQULA_001678-PA AQULA_005695-PA AQULA_005891-PA AQULA_012270-PA AQULA_012789-PA AQULA_013774-PA PPYR_06146-PA PPYR_15739-PA
OG0000686: AQULA_001147-PA AQULA_001563-PA AQULA_001616-PA AQULA_013340-PA ILUMI_03690-PA ILUMI_06826-PA ILUMI_15070-PA ILUMI_19024-PA ILUMI_19170-PA ILUMI_22484-PA
OG0000687: AQULA_001288-PA ILUMI_07594-PA ILUMI_07595-PA ILUMI_07596-PA PPYR_04280-PA PPYR_04281-PA PPYR_04282-PA PPYR_14447-PA sp|P10090|WHITE_DROME tr|Q8WRF2|Q8WRF2_TRICA
OG0000688: AQULA_001335-PA AQULA_001406-PA AQULA_007589-PA ILUMI_11232-PA ILUMI_11234-PA ILUMI_21430-PA PPYR_08474-PA tr|D6WMY6|D6WMY6_TRICA tr|D6WMZ1|D6WMZ1_TRICA tr|Q9VJA9|Q9VJA9_DROME
OG0000689: AQULA_001356-PA AQULA_003665-PA AQULA_003668-PA ILUMI_03146-PA PPYR_03945-PA PPYR_13517-PA PPYR_13521-PA PPYR_13522-PA tr|D6WW42|D6WW42_TRICA tr|Q9W438|Q9W438_DROME
OG0000690: AQULA_001361-PA AQULA_001368-PA ILUMI_01068-PA PPYR_11189-PA sp|P23647|FUSED_DROME tr|A0A139WA23|A0A139WA23_TRICA tr|A0A139WA28|A0A139WA28_TRICA tr|A0A139WCH7|A0A139WCH7_TRICA tr|D2A3Y6|D2A3Y6_TRICA tr|D7EI16|D7EI16_TRICA
OG0000691: AQULA_001433-PA AQULA_004110-PA AQULA_004612-PA AQULA_005153-PA ILUMI_16055-PA ILUMI_17375-PA ILUMI_20325-PA PPYR_02270-PA PPYR_15091-PA tr|A0A139W8I1|A0A139W8I1_TRICA
OG0000692: AQULA_001453-PA AQULA_004013-PA ILUMI_24450-PA ILUMI_25525-PA PPYR_09169-PA PPYR_12126-PA tr|A0A139WHI6|A0A139WHI6_TRICA tr|Q6WD23|Q6WD23_TRICA tr|Q6WD24|Q6WD24_TRICA tr|Q8IPN4|Q8IPN4_DROME
OG0000693: AQULA_001536-PA AQULA_003249-PA AQULA_011542-PA AQULA_011554-PA ILUMI_11556-PA ILUMI_21135-PA PPYR_00808-PA PPYR_00809-PA tr|A0A139WAE6|A0A139WAE6_TRICA tr|A0A139WFT4|A0A139WFT4_TRICA
OG0000694: AQULA_001561-PA AQULA_010017-PA AQULA_012749-PA ILUMI_14398-PA ILUMI_15175-PA ILUMI_15791-PA ILUMI_16329-PA ILUMI_18953-PA PPYR_02091-PA PPYR_15740-PA
OG0000695: AQULA_001569-PA AQULA_004575-PA ILUMI_05722-PA ILUMI_11692-PA PPYR_07891-PA PPYR_11958-PA PPYR_15544-PA sp|Q9VDM6|EI3G2_DROME sp|Q9W4X7|EI3G1_DROME tr|D6X2C9|D6X2C9_TRICA
OG0000696: AQULA_001570-PA AQULA_002669-PA AQULA_003751-PA AQULA_008923-PA AQULA_013804-PA PPYR_04549-PA PPYR_07043-PA tr|A0A139WA72|A0A139WA72_TRICA tr|A0A139WNP3|A0A139WNP3_TRICA tr|A0A139WP05|A0A139WP05_TRICA
OG0000697: AQULA_001572-PA AQULA_001573-PA AQULA_012128-PA ILUMI_08678-PA ILUMI_12858-PA PPYR_01394-PA PPYR_02292-PA PPYR_07042-PA tr|A0A139WA74|A0A139WA74_TRICA tr|A0A139WG81|A0A139WG81_TRICA
OG0000698: AQULA_001585-PA AQULA_004530-PA ILUMI_25295-PA ILUMI_25296-PA ILUMI_27376-PA PPYR_09401-PA PPYR_14372-PA PPYR_14583-PA tr|D7EKF1|D7EKF1_TRICA tr|Q961A8|Q961A8_DROME
OG0000699: AQULA_001742-PA AQULA_012184-PA ILUMI_08392-PA ILUMI_26412-PA PPYR_03586-PA PPYR_06315-PA tr|A0A139WDQ2|A0A139WDQ2_TRICA tr|D2A3M3|D2A3M3_TRICA tr|Q9VBG8|Q9VBG8_DROME tr|Q9VY00|Q9VY00_DROME
OG0000700: AQULA_001762-PA AQULA_007452-PA AQULA_009738-PA AQULA_012891-PA ILUMI_15431-PA ILUMI_15755-PA ILUMI_15928-PA ILUMI_17337-PA ILUMI_17451-PA PPYR_03844-PA
OG0000701: AQULA_001892-PA ILUMI_23285-PA PPYR_05859-PA sp|P26016|FUR11_DROME sp|P30430|FUR1C_DROME tr|A0A0B4KHV0|A0A0B4KHV0_DROME tr|A0A0B4KI15|A0A0B4KI15_DROME tr|A0A139WP98|A0A139WP98_TRICA tr|A0A139WPQ3|A0A139WPQ3_TRICA tr|F0JAG0|F0JAG0_DROME
OG0000702: AQULA_001897-PA AQULA_006347-PA ILUMI_07357-PA ILUMI_08817-PA PPYR_01349-PA PPYR_07486-PA PPYR_07566-PA tr|D2A219|D2A219_TRICA tr|D2A221|D2A221_TRICA tr|Q9VKG1|Q9VKG1_DROME
OG0000703: AQULA_001980-PA AQULA_001982-PA AQULA_011128-PA ILUMI_06490-PA ILUMI_06491-PA PPYR_07450-PA PPYR_07455-PA tr|D2A213|D2A213_TRICA tr|D2A214|D2A214_TRICA tr|Q9VG72|Q9VG72_DROME
OG0000704: AQULA_001994-PA ILUMI_26602-PA PPYR_09259-PA tr|A0A0R4STL4|A0A0R4STL4_DROME tr|A0A139WCY1|A0A139WCY1_TRICA tr|A0A139WD12|A0A139WD12_TRICA tr|A0A139WD72|A0A139WD72_TRICA tr|M9MRJ1|M9MRJ1_DROME tr|M9NDP3|M9NDP3_DROME tr|Q9VJX4|Q9VJX4_DROME
OG0000705: AQULA_002109-PA ILUMI_10360-PA ILUMI_24464-PA PPYR_10027-PA sp|P05130|KPC1_DROME sp|P13677|KPC2_DROME sp|P16911|KDC1_DROME tr|A0A139WL72|A0A139WL72_TRICA tr|A0A139WLV0|A0A139WLV0_TRICA tr|Q9VA47|Q9VA47_DROME
OG0000706: AQULA_002358-PA AQULA_002989-PA AQULA_005448-PA ILUMI_02928-PA ILUMI_21298-PA ILUMI_23347-PA PPYR_11762-PA sp|P26686|SRR55_DROME tr|D6W6T8|D6W6T8_TRICA tr|D6X1B9|D6X1B9_TRICA
OG0000707: AQULA_002380-PA ILUMI_04120-PA ILUMI_04121-PA ILUMI_04122-PA ILUMI_24494-PA PPYR_10345-PA PPYR_10346-PA PPYR_10347-PA tr|A0A139WI33|A0A139WI33_TRICA tr|D6WJ98|D6WJ98_TRICA
OG0000708: AQULA_002398-PA AQULA_002406-PA ILUMI_26771-PA ILUMI_27109-PA ILUMI_27110-PA PPYR_11599-PA PPYR_14495-PA tr|D6WBF8|D6WBF8_TRICA tr|Q8SXB9|Q8SXB9_DROME tr|Q9W2F6|Q9W2F6_DROME
OG0000709: AQULA_002412-PA ILUMI_03758-PA ILUMI_05599-PA ILUMI_09535-PA ILUMI_11595-PA ILUMI_11847-PA ILUMI_19878-PA PPYR_10838-PA tr|A0A139WK45|A0A139WK45_TRICA tr|Q9VTL3|Q9VTL3_DROME
OG0000710: AQULA_002578-PA AQULA_006587-PA ILUMI_11142-PA ILUMI_11301-PA PPYR_07873-PA PPYR_07874-PA PPYR_07882-PA sp|P09774|AST3_DROME sp|P10083|AST5_DROME tr|D2A1R2|D2A1R2_TRICA
OG0000711: AQULA_002685-PA ILUMI_04173-PA ILUMI_08960-PA ILUMI_11340-PA ILUMI_14192-PA ILUMI_15552-PA ILUMI_16864-PA PPYR_07493-PA tr|A0A139WJT2|A0A139WJT2_TRICA tr|D2A0M5|D2A0M5_TRICA
OG0000712: AQULA_002801-PA AQULA_003377-PA AQULA_004189-PA AQULA_005321-PA PPYR_02130-PA PPYR_12258-PA tr|D2CG27|D2CG27_TRICA tr|D7EJ92|D7EJ92_TRICA tr|D7ELB4|D7ELB4_TRICA tr|D7GYG0|D7GYG0_TRICA
OG0000713: AQULA_002888-PA ILUMI_06334-PA PPYR_11052-PA tr|A0A0B4JD05|A0A0B4JD05_DROME tr|A0A0B4JD58|A0A0B4JD58_DROME tr|A0A0B4K840|A0A0B4K840_DROME tr|A1Z7Q5|A1Z7Q5_DROME tr|A1Z7Q6|A1Z7Q6_DROME tr|C8VV76|C8VV76_DROME tr|D7EJ88|D7EJ88_TRICA
OG0000714: AQULA_002897-PA AQULA_002902-PA ILUMI_07892-PA PPYR_02796-PA PPYR_02797-PA PPYR_11027-PA PPYR_11028-PA PPYR_11029-PA sp|O61491|FLOT1_DROME tr|D6WVX3|D6WVX3_TRICA
OG0000715: AQULA_002999-PA AQULA_003610-PA ILUMI_00511-PA ILUMI_05283-PA PPYR_02533-PA PPYR_10407-PA sp|P48375|FKB12_DROME sp|P54397|FKB39_DROME tr|D6WPQ3|D6WPQ3_TRICA tr|D6WWB0|D6WWB0_TRICA
OG0000716: AQULA_003046-PA AQULA_005796-PA AQULA_007349-PA AQULA_013694-PA AQULA_013695-PA ILUMI_00330-PA ILUMI_08452-PA ILUMI_17912-PA PPYR_02387-PA tr|D7GXM1|D7GXM1_TRICA
OG0000717: AQULA_003050-PA AQULA_008496-PA ILUMI_09386-PA ILUMI_17953-PA ILUMI_25857-PA PPYR_03215-PA PPYR_03217-PA tr|A0A139WFW1|A0A139WFW1_TRICA tr|D2A3U7|D2A3U7_TRICA tr|Q8SYC3|Q8SYC3_DROME
OG0000718: AQULA_003051-PA tr|A0A0B4JCZ1|A0A0B4JCZ1_DROME tr|A0A0B4JCZ3|A0A0B4JCZ3_DROME tr|A0A0B4JDB3|A0A0B4JDB3_DROME tr|A0A0B4JDB4|A0A0B4JDB4_DROME tr|A0A0B4JDG3|A0A0B4JDG3_DROME tr|A0A0B4LHI2|A0A0B4LHI2_DROME tr|A0A0B4LHQ5|A0A0B4LHQ5_DROME tr|A0A0B4LIF8|A0A0B4LIF8_DROME tr|A0A126GUX4|A0A126GUX4_DROME
OG0000719: AQULA_003146-PA ILUMI_15383-PA ILUMI_17905-PA ILUMI_21883-PA ILUMI_22375-PA ILUMI_22573-PA tr|A0A139W9B0|A0A139W9B0_TRICA tr|D7EJV5|D7EJV5_TRICA tr|D7EJV6|D7EJV6_TRICA tr|Q9N6D8|Q9N6D8_DROME
OG0000720: AQULA_003151-PA AQULA_003153-PA AQULA_003159-PA ILUMI_12893-PA ILUMI_23559-PA ILUMI_24049-PA PPYR_00560-PA tr|A0A139WFC8|A0A139WFC8_TRICA tr|D6WTE0|D6WTE0_TRICA tr|Q7K127|Q7K127_DROME
OG0000721: AQULA_003255-PA AQULA_013747-PA ILUMI_25999-PA PPYR_09619-PA PPYR_09620-PA tr|A8DYB0|A8DYB0_DROME tr|D7EJ13|D7EJ13_TRICA tr|D7EJ16|D7EJ16_TRICA tr|D7EJ17|D7EJ17_TRICA tr|D7EJ18|D7EJ18_TRICA
OG0000722: AQULA_003288-PA AQULA_003303-PA ILUMI_21674-PA ILUMI_26417-PA PPYR_09211-PA PPYR_09215-PA sp|Q24533|DICH_DROME tr|D6WND1|D6WND1_TRICA tr|D6WND4|D6WND4_TRICA tr|Q9VUD1|Q9VUD1_DROME
OG0000723: AQULA_003354-PA AQULA_007177-PA AQULA_011381-PA ILUMI_03068-PA PPYR_00140-PA PPYR_00193-PA PPYR_01501-PA PPYR_02290-PA PPYR_09871-PA PPYR_15703-PA
OG0000724: AQULA_003398-PA AQULA_011908-PA tr|A0A139W8D9|A0A139W8D9_TRICA tr|A0A139W8G3|A0A139W8G3_TRICA tr|A0A139W8K9|A0A139W8K9_TRICA tr|A0A139W937|A0A139W937_TRICA tr|A0A139W9R5|A0A139W9R5_TRICA tr|D7EL61|D7EL61_TRICA tr|D7GXX1|D7GXX1_TRICA tr|D7GY08|D7GY08_TRICA
OG0000725: AQULA_003491-PA AQULA_010628-PA ILUMI_13032-PA ILUMI_18667-PA ILUMI_20284-PA ILUMI_20285-PA ILUMI_25304-PA PPYR_09716-PA tr|D6WKF5|D6WKF5_TRICA tr|Q9VLX5|Q9VLX5_DROME
OG0000726: AQULA_003492-PA ILUMI_02516-PA ILUMI_02518-PA ILUMI_10666-PA ILUMI_18791-PA ILUMI_20039-PA ILUMI_20040-PA ILUMI_25467-PA PPYR_07397-PA tr|D2A0E1|D2A0E1_TRICA
OG0000727: AQULA_003494-PA AQULA_010240-PA ILUMI_23577-PA PPYR_09550-PA tr|D6X148|D6X148_TRICA tr|Q7KTH6|Q7KTH6_DROME tr|Q9VA23|Q9VA23_DROME tr|Q9VGD8|Q9VGD8_DROME tr|Q9VL47|Q9VL47_DROME tr|Q9W1S3|Q9W1S3_DROME
OG0000728: AQULA_003501-PA AQULA_005083-PA ILUMI_05392-PA ILUMI_24554-PA PPYR_00307-PA PPYR_01139-PA tr|A0A0B4KHB9|A0A0B4KHB9_DROME tr|A0A139WFD8|A0A139WFD8_TRICA tr|D6WR94|D6WR94_TRICA tr|Q9VB23|Q9VB23_DROME
OG0000729: AQULA_003586-PA ILUMI_02684-PA PPYR_02207-PA tr|A0A0B4K7X5|A0A0B4K7X5_DROME tr|A0A0B4LFW5|A0A0B4LFW5_DROME tr|A0A0B4LG29|A0A0B4LG29_DROME tr|A0A0B4LG72|A0A0B4LG72_DROME tr|A0A139WPT2|A0A139WPT2_TRICA tr|E1JGQ3|E1JGQ3_DROME tr|Q9W2J6|Q9W2J6_DROME
OG0000730: AQULA_003786-PA AQULA_009739-PA AQULA_009742-PA AQULA_009745-PA AQULA_009746-PA ILUMI_07061-PA ILUMI_10091-PA ILUMI_14352-PA ILUMI_18252-PA tr|E1JGR0|E1JGR0_DROME
OG0000731: AQULA_003899-PA AQULA_005210-PA PPYR_01166-PA PPYR_10003-PA PPYR_11092-PA PPYR_11438-PA PPYR_15674-PA tr|D6WFI9|D6WFI9_TRICA tr|D6X1J6|D6X1J6_TRICA tr|D7EID3|D7EID3_TRICA
OG0000732: AQULA_003938-PA AQULA_003956-PA ILUMI_19768-PA ILUMI_24968-PA ILUMI_24969-PA ILUMI_24970-PA ILUMI_24971-PA PPYR_13783-PA tr|A1ZAL5|A1ZAL5_DROME tr|D6WXW0|D6WXW0_TRICA
OG0000733: AQULA_004121-PA AQULA_004414-PA ILUMI_00236-PA ILUMI_13744-PA ILUMI_13852-PA ILUMI_14104-PA ILUMI_14178-PA ILUMI_14422-PA ILUMI_14423-PA ILUMI_15247-PA
OG0000734: AQULA_004124-PA AQULA_013979-PA ILUMI_01443-PA ILUMI_04394-PA ILUMI_05552-PA ILUMI_23241-PA ILUMI_24768-PA PPYR_01716-PA PPYR_06142-PA PPYR_10761-PA
OG0000735: AQULA_004487-PA AQULA_004490-PA AQULA_012766-PA ILUMI_04948-PA ILUMI_04949-PA ILUMI_08432-PA ILUMI_10293-PA PPYR_12834-PA tr|A0A139WBY9|A0A139WBY9_TRICA tr|D6X1B1|D6X1B1_TRICA
OG0000736: AQULA_004552-PA ILUMI_01894-PA ILUMI_05239-PA ILUMI_05241-PA ILUMI_06739-PA ILUMI_07073-PA PPYR_04400-PA PPYR_04791-PA PPYR_04792-PA tr|D6WAM0|D6WAM0_TRICA
OG0000737: AQULA_004548-PA AQULA_004555-PA ILUMI_01304-PA ILUMI_01305-PA ILUMI_26360-PA PPYR_03812-PA PPYR_05020-PA tr|A0A139WNA6|A0A139WNA6_TRICA tr|A0A139WNB2|A0A139WNB2_TRICA tr|Q9VKC3|Q9VKC3_DROME
OG0000738: AQULA_004652-PA ILUMI_21174-PA PPYR_06277-PA tr|A0A139WP36|A0A139WP36_TRICA tr|A0A139WPC4|A0A139WPC4_TRICA tr|D6W6X4|D6W6X4_TRICA tr|M9NCS3|M9NCS3_DROME tr|M9PCE3|M9PCE3_DROME tr|M9PCS5|M9PCS5_DROME tr|Q9VM67|Q9VM67_DROME
OG0000739: AQULA_004931-PA ILUMI_03156-PA ILUMI_04602-PA ILUMI_11456-PA PPYR_10096-PA PPYR_10097-PA PPYR_10098-PA PPYR_10101-PA PPYR_10102-PA PPYR_10103-PA
OG0000740: AQULA_004999-PA ILUMI_27026-PA PPYR_07476-PA tr|D2A378|D2A378_TRICA tr|M9MRW2|M9MRW2_DROME tr|M9PFL1|M9PFL1_DROME tr|M9PFR0|M9PFR0_DROME tr|Q8IQM3|Q8IQM3_DROME tr|Q9VUR5|Q9VUR5_DROME tr|Q9VUR6|Q9VUR6_DROME
OG0000741: AQULA_005209-PA ILUMI_11302-PA ILUMI_18154-PA PPYR_06357-PA PPYR_06358-PA tr|A8DYD4|A8DYD4_DROME tr|A8DYD6|A8DYD6_DROME tr|D6W795|D6W795_TRICA tr|D6W7Y6|D6W7Y6_TRICA tr|Q29QT4|Q29QT4_DROME
OG0000742: AQULA_005212-PA AQULA_010836-PA ILUMI_23916-PA ILUMI_24055-PA PPYR_04542-PA PPYR_04547-PA PPYR_04548-PA tr|D6X443|D6X443_TRICA tr|Q9VZZ5|Q9VZZ5_DROME tr|Q9VZZ6|Q9VZZ6_DROME
OG0000743: AQULA_005378-PA AQULA_005399-PA ILUMI_01213-PA ILUMI_01214-PA PPYR_15585-PA PPYR_15730-PA PPYR_15731-PA sp|Q9VAD6|COG7_DROME tr|A0A139WN90|A0A139WN90_TRICA tr|Q9VJ64|Q9VJ64_DROME
OG0000744: AQULA_005389-PA ILUMI_04055-PA PPYR_06417-PA tr|A0A139WNF2|A0A139WNF2_TRICA tr|D8FT20|D8FT20_DROME tr|M9NDE0|M9NDE0_DROME tr|Q8I0S6|Q8I0S6_DROME tr|Q9NHN2|Q9NHN2_DROME tr|Q9VPG4|Q9VPG4_DROME tr|Q9VPG5|Q9VPG5_DROME
OG0000745: AQULA_005500-PA ILUMI_23990-PA ILUMI_24066-PA PPYR_06522-PA PPYR_06544-PA PPYR_14712-PA PPYR_14714-PA sp|Q8ITC9|PK1R_DROME tr|D6X3Y2|D6X3Y2_TRICA tr|D6X3Y3|D6X3Y3_TRICA
OG0000746: AQULA_005561-PA ILUMI_24730-PA PPYR_03475-PA PPYR_03486-PA PPYR_14546-PA tr|D2A6C8|D2A6C8_TRICA tr|D2CG23|D2CG23_TRICA tr|D6WII2|D6WII2_TRICA tr|Q9VIY1|Q9VIY1_DROME tr|Q9VIY3|Q9VIY3_DROME
OG0000747: AQULA_005768-PA AQULA_011642-PA AQULA_011653-PA ILUMI_07192-PA ILUMI_08042-PA PPYR_06549-PA PPYR_14711-PA sp|Q9VA70|NCASE_DROME tr|D6X3Y4|D6X3Y4_TRICA tr|D6X3Y5|D6X3Y5_TRICA
OG0000748: AQULA_005838-PA AQULA_007129-PA ILUMI_06007-PA ILUMI_20493-PA PPYR_05333-PA PPYR_10126-PA PPYR_14268-PA sp|Q94981|ARI1_DROME tr|D6W822|D6W822_TRICA tr|D7EJE6|D7EJE6_TRICA
OG0000749: AQULA_005910-PA AQULA_005924-PA AQULA_006765-PA ILUMI_22328-PA PPYR_07545-PA PPYR_12139-PA tr|A0A139WB96|A0A139WB96_TRICA tr|A0A139WBF9|A0A139WBF9_TRICA tr|A1ZAD3|A1ZAD3_DROME tr|Q5LJP0|Q5LJP0_DROME
OG0000750: AQULA_005945-PA ILUMI_11703-PA ILUMI_23129-PA PPYR_10296-PA PPYR_11704-PA tr|D6WDJ9|D6WDJ9_TRICA tr|D6X0N3|D6X0N3_TRICA tr|Q8IPJ1|Q8IPJ1_DROME tr|Q95SJ2|Q95SJ2_DROME tr|Q9VM81|Q9VM81_DROME
OG0000751: AQULA_006005-PA AQULA_010250-PA ILUMI_01136-PA ILUMI_02539-PA ILUMI_21202-PA PPYR_05543-PA PPYR_11868-PA sp|P40945|ARF2_DROME sp|P61209|ARF1_DROME tr|D6WZD0|D6WZD0_TRICA
OG0000752: AQULA_006137-PA ILUMI_08189-PA PPYR_11753-PA tr|A0A0B4K621|A0A0B4K621_DROME tr|A0A0B4K653|A0A0B4K653_DROME tr|A0A0B4K6P1|A0A0B4K6P1_DROME tr|A0A0B4KFL4|A0A0B4KFL4_DROME tr|A8JQX0|A8JQX0_DROME tr|D6X005|D6X005_TRICA tr|Q9VGZ6|Q9VGZ6_DROME
OG0000753: AQULA_006197-PA ILUMI_11221-PA PPYR_08152-PA PPYR_08451-PA PPYR_08452-PA PPYR_09496-PA PPYR_12033-PA tr|A1ZAW7|A1ZAW7_DROME tr|D6WKB4|D6WKB4_TRICA tr|Q9VMI3|Q9VMI3_DROME
OG0000754: AQULA_006222-PA AQULA_006228-PA ILUMI_05559-PA ILUMI_05564-PA PPYR_02716-PA PPYR_03629-PA sp|P18489|SYB_DROME tr|A0A139WGB4|A0A139WGB4_TRICA tr|D2A5F6|D2A5F6_TRICA tr|M9PE71|M9PE71_DROME
OG0000755: AQULA_006317-PA AQULA_006320-PA ILUMI_04611-PA PPYR_05598-PA tr|A0A0B4K7C1|A0A0B4K7C1_DROME tr|A0A0B4KFS5|A0A0B4KFS5_DROME tr|D1Z397|D1Z397_DROME tr|D7GY40|D7GY40_TRICA tr|Q7KHE2|Q7KHE2_DROME tr|Q9GQ82|Q9GQ82_DROME
OG0000756: AQULA_006319-PA AQULA_007710-PA ILUMI_11170-PA ILUMI_22139-PA PPYR_05586-PA PPYR_05794-PA sp|A1Z8N1|TRE11_DROME sp|Q8MKK4|TRE12_DROME tr|D6WDA8|D6WDA8_TRICA tr|D6WKJ6|D6WKJ6_TRICA
OG0000757: AQULA_006440-PA ILUMI_06448-PA ILUMI_12202-PA ILUMI_14019-PA ILUMI_15856-PA ILUMI_17397-PA ILUMI_20675-PA ILUMI_26618-PA PPYR_02191-PA PPYR_02710-PA
OG0000758: AQULA_006674-PA AQULA_012900-PA ILUMI_01637-PA ILUMI_05593-PA ILUMI_22814-PA PPYR_03505-PA PPYR_03744-PA PPYR_07967-PA tr|A0A139WIU9|A0A139WIU9_TRICA tr|Q9VZ56|Q9VZ56_DROME
OG0000759: AQULA_006804-PA AQULA_009756-PA ILUMI_02856-PA ILUMI_06272-PA ILUMI_13106-PA ILUMI_21708-PA ILUMI_21709-PA PPYR_14276-PA tr|A0A139WL23|A0A139WL23_TRICA tr|Q7KMM4|Q7KMM4_DROME
OG0000760: AQULA_007043-PA AQULA_009699-PA AQULA_009724-PA ILUMI_02772-PA ILUMI_02773-PA PPYR_13221-PA PPYR_13625-PA tr|A0A139WCX9|A0A139WCX9_TRICA tr|D6WY02|D6WY02_TRICA tr|Q9VKC9|Q9VKC9_DROME
OG0000761: AQULA_007081-PA ILUMI_24359-PA PPYR_14084-PA PPYR_14102-PA PPYR_14103-PA PPYR_14345-PA PPYR_15774-PA PPYR_15775-PA sp|Q9V399|CP303_DROME tr|A0A139WKQ2|A0A139WKQ2_TRICA
OG0000762: AQULA_007132-PA ILUMI_20492-PA ILUMI_22811-PA PPYR_05334-PA tr|D6W823|D6W823_TRICA tr|M9PGK3|M9PGK3_DROME tr|M9PGV3|M9PGV3_DROME tr|M9PHA3|M9PHA3_DROME tr|M9PJA1|M9PJA1_DROME tr|Q9W3U8|Q9W3U8_DROME
OG0000763: AQULA_007216-PA AQULA_007217-PA ILUMI_13860-PA ILUMI_16304-PA PPYR_04928-PA PPYR_05195-PA PPYR_05196-PA sp|Q9VEU5|GCYDB_DROME sp|Q9VEU6|GCYDA_DROME tr|D6W9P2|D6W9P2_TRICA
OG0000764: AQULA_007296-PA AQULA_007297-PA ILUMI_13116-PA PPYR_03761-PA PPYR_05177-PA PPYR_05178-PA PPYR_06371-PA PPYR_06372-PA PPYR_12884-PA PPYR_14915-PA
OG0000765: AQULA_007970-PA ILUMI_23384-PA PPYR_03282-PA tr|A0A139WG52|A0A139WG52_TRICA tr|M9MRH8|M9MRH8_DROME tr|M9PB92|M9PB92_DROME tr|M9PCL9|M9PCL9_DROME tr|M9PFI0|M9PFI0_DROME tr|Q8IPB9|Q8IPB9_DROME tr|Q9VKX1|Q9VKX1_DROME
OG0000766: AQULA_008033-PA ILUMI_10879-PA PPYR_08565-PA PPYR_13567-PA PPYR_13571-PA tr|D6WJB5|D6WJB5_TRICA tr|Q8IPD2|Q8IPD2_DROME tr|Q9VTI5|Q9VTI5_DROME tr|Q9W3X5|Q9W3X5_DROME tr|Q9W3X6|Q9W3X6_DROME
OG0000767: AQULA_008105-PA ILUMI_05224-PA PPYR_04189-PA tr|A0A139WMN7|A0A139WMN7_TRICA tr|D7EIC1|D7EIC1_TRICA tr|Q4V4S9|Q4V4S9_DROME tr|Q9V9Y6|Q9V9Y6_DROME tr|Q9V9Y7|Q9V9Y7_DROME tr|Q9V9Y8|Q9V9Y8_DROME tr|Q9VH26|Q9VH26_DROME
OG0000768: AQULA_008227-PA AQULA_008725-PA AQULA_009472-PA ILUMI_05228-PA ILUMI_22414-PA PPYR_03114-PA PPYR_12164-PA tr|A0A139WBC4|A0A139WBC4_TRICA tr|A0A139WGN6|A0A139WGN6_TRICA tr|Q9VDB7|Q9VDB7_DROME
OG0000769: AQULA_008281-PA AQULA_009972-PA ILUMI_07285-PA ILUMI_08208-PA ILUMI_21070-PA PPYR_04273-PA PPYR_06995-PA sp|P16371|GROU_DROME tr|A0A139WM63|A0A139WM63_TRICA tr|A0A139WMU6|A0A139WMU6_TRICA
OG0000770: AQULA_008593-PA AQULA_014039-PA AQULA_014041-PA AQULA_014046-PA ILUMI_02008-PA PPYR_13091-PA tr|D6WVI7|D6WVI7_TRICA tr|Q9VFV2|Q9VFV2_DROME tr|Q9W1R0|Q9W1R0_DROME tr|Q9W1R1|Q9W1R1_DROME
OG0000771: AQULA_008734-PA AQULA_008762-PA ILUMI_06057-PA ILUMI_06058-PA ILUMI_06059-PA ILUMI_22564-PA ILUMI_22565-PA ILUMI_23170-PA tr|A0A139WGC8|A0A139WGC8_TRICA tr|Q9VGM2|Q9VGM2_DROME
OG0000772: AQULA_008807-PA AQULA_008819-PA ILUMI_05349-PA ILUMI_05351-PA PPYR_03061-PA PPYR_03062-PA PPYR_03064-PA tr|D2A5C5|D2A5C5_TRICA tr|D6WUJ2|D6WUJ2_TRICA tr|Q9VYW6|Q9VYW6_DROME
OG0000773: AQULA_008949-PA ILUMI_05168-PA PPYR_04962-PA tr|D6WD52|D6WD52_TRICA tr|E1JHY0|E1JHY0_DROME tr|Q0E8F4|Q0E8F4_DROME tr|Q0E8F5|Q0E8F5_DROME tr|Q4LDP7|Q4LDP7_DROME tr|Q9I7R1|Q9I7R1_DROME tr|X2JGK6|X2JGK6_DROME
OG0000774: AQULA_009001-PA AQULA_009002-PA ILUMI_23504-PA ILUMI_23506-PA PPYR_02484-PA PPYR_15416-PA tr|A0A139WFG0|A0A139WFG0_TRICA tr|A1Z7M3|A1Z7M3_DROME tr|D6WT55|D6WT55_TRICA tr|Q8MS52|Q8MS52_DROME
OG0000775: AQULA_009014-PA ILUMI_06461-PA ILUMI_26733-PA PPYR_08412-PA sp|P48987|ATO_DROME sp|Q9Y0A7|AMOS_DROME tr|A0A139WM50|A0A139WM50_TRICA tr|D6WET3|D6WET3_TRICA tr|D6X416|D6X416_TRICA tr|Q0IGT4|Q0IGT4_DROME
OG0000776: AQULA_009145-PA AQULA_009150-PA AQULA_009169-PA ILUMI_23395-PA ILUMI_23396-PA PPYR_04183-PA PPYR_04965-PA PPYR_04966-PA sp|Q9VW26|OAT_DROME tr|D7EIP9|D7EIP9_TRICA
OG0000777: AQULA_009286-PA AQULA_011620-PA ILUMI_21480-PA ILUMI_27197-PA PPYR_00982-PA PPYR_06590-PA sp|Q9NB04|PATJ_DROME tr|A0A139WEE0|A0A139WEE0_TRICA tr|D6W6M5|D6W6M5_TRICA tr|D6WRN8|D6WRN8_TRICA
OG0000778: AQULA_009387-PA AQULA_009392-PA AQULA_009399-PA AQULA_009402-PA AQULA_009814-PA ILUMI_12021-PA ILUMI_17957-PA ILUMI_19382-PA PPYR_09974-PA tr|D7EJA4|D7EJA4_TRICA
OG0000779: AQULA_009598-PA AQULA_009615-PA AQULA_009620-PA ILUMI_12397-PA ILUMI_13393-PA ILUMI_13394-PA PPYR_14005-PA PPYR_14010-PA tr|A0A139WKP6|A0A139WKP6_TRICA tr|Q9VX84|Q9VX84_DROME
OG0000780: AQULA_009697-PA AQULA_012355-PA ILUMI_07817-PA PPYR_14725-PA tr|D6WSZ6|D6WSZ6_TRICA tr|Q8IMJ2|Q8IMJ2_DROME tr|Q8ING1|Q8ING1_DROME tr|Q8ING2|Q8ING2_DROME tr|Q8MRN4|Q8MRN4_DROME tr|Q9VFM5|Q9VFM5_DROME
OG0000781: AQULA_009865-PA ILUMI_12507-PA PPYR_09042-PA tr|D6WLF8|D6WLF8_TRICA tr|M9NEF2|M9NEF2_DROME tr|M9PHQ2|M9PHQ2_DROME tr|M9PJM2|M9PJM2_DROME tr|Q59E49|Q59E49_DROME tr|Q8IR69|Q8IR69_DROME tr|Q9VYF3|Q9VYF3_DROME
OG0000782: AQULA_009873-PA AQULA_009878-PA AQULA_009896-PA ILUMI_13668-PA ILUMI_17201-PA ILUMI_21714-PA ILUMI_21725-PA sp|P42283|LOLA1_DROME tr|A0A0B4KEI4|A0A0B4KEI4_DROME tr|A0A139WLT3|A0A139WLT3_TRICA
OG0000783: AQULA_010333-PA ILUMI_25610-PA PPYR_13327-PA PPYR_13763-PA tr|D6WXF3|D6WXF3_TRICA tr|Q7KT11|Q7KT11_DROME tr|Q8INU6|Q8INU6_DROME tr|Q8SZU0|Q8SZU0_DROME tr|Q9VII9|Q9VII9_DROME tr|Q9VIJ0|Q9VIJ0_DROME
OG0000784: AQULA_010357-PA ILUMI_07668-PA ILUMI_12746-PA PPYR_04892-PA sp|P11536|E74EB_DROME sp|P20105|E74EA_DROME tr|A0A139WN11|A0A139WN11_TRICA tr|D6WB69|D6WB69_TRICA tr|E2QCT0|E2QCT0_DROME tr|M9NED0|M9NED0_DROME
OG0000785: AQULA_010852-PA ILUMI_09284-PA PPYR_08556-PA PPYR_08557-PA tr|D6WJU8|D6WJU8_TRICA tr|M9NDP0|M9NDP0_DROME tr|M9PBA9|M9PBA9_DROME tr|M9PCU7|M9PCU7_DROME tr|Q9VK36|Q9VK36_DROME tr|Q9VK42|Q9VK42_DROME
OG0000786: AQULA_010918-PA ILUMI_01565-PA ILUMI_01566-PA ILUMI_09711-PA ILUMI_09712-PA ILUMI_10682-PA ILUMI_12247-PA ILUMI_15026-PA ILUMI_18671-PA PPYR_12753-PA
OG0000787: AQULA_011071-PA ILUMI_10232-PA ILUMI_10233-PA ILUMI_13851-PA ILUMI_20278-PA ILUMI_23531-PA PPYR_05987-PA tr|D2A0F8|D2A0F8_TRICA tr|D6W8Q2|D6W8Q2_TRICA tr|Q8SZM2|Q8SZM2_DROME
OG0000788: AQULA_011116-PA ILUMI_00635-PA PPYR_15358-PA sp|P06754|TPM1_DROME sp|P49455|TPM4_DROME tr|A0A0B4K661|A0A0B4K661_DROME tr|A0A0B4KG06|A0A0B4KG06_DROME tr|A0A0B4KG68|A0A0B4KG68_DROME tr|A0A139WAN8|A0A139WAN8_TRICA tr|Q6NN28|Q6NN28_DROME
OG0000789: AQULA_011552-PA ILUMI_11048-PA ILUMI_21687-PA PPYR_00629-PA PPYR_00639-PA tr|A0A139WES1|A0A139WES1_TRICA tr|D6WR40|D6WR40_TRICA tr|D6WR41|D6WR41_TRICA tr|Q9VIA5|Q9VIA5_DROME tr|Q9VRL4|Q9VRL4_DROME
OG0000790: AQULA_011670-PA ILUMI_01040-PA ILUMI_01041-PA ILUMI_01042-PA PPYR_06720-PA PPYR_06721-PA PPYR_06722-PA PPYR_08000-PA tr|D2A0V4|D2A0V4_TRICA tr|Q9VBR6|Q9VBR6_DROME
OG0000791: AQULA_011787-PA AQULA_011792-PA ILUMI_10142-PA ILUMI_25045-PA ILUMI_25046-PA PPYR_11538-PA PPYR_11539-PA PPYR_11540-PA tr|D6WL82|D6WL82_TRICA tr|Q9VKK3|Q9VKK3_DROME
OG0000792: AQULA_011902-PA AQULA_011903-PA ILUMI_25048-PA ILUMI_25049-PA PPYR_09528-PA PPYR_10928-PA sp|Q9VYD1|C1716_DROME tr|D6WL79|D6WL79_TRICA tr|D6WL80|D6WL80_TRICA tr|Q9VIP4|Q9VIP4_DROME
OG0000793: AQULA_011976-PA ILUMI_11055-PA PPYR_00642-PA tr|A0A0B4K6Z5|A0A0B4K6Z5_DROME tr|A0A139WEK1|A0A139WEK1_TRICA tr|A0A139WEM1|A0A139WEM1_TRICA tr|A0A139WET9|A0A139WET9_TRICA tr|A0A139WEX9|A0A139WEX9_TRICA tr|A0A139WF37|A0A139WF37_TRICA tr|Q7K087|Q7K087_DROME
OG0000794: AQULA_012381-PA ILUMI_04077-PA ILUMI_26725-PA PPYR_13201-PA PPYR_13886-PA sp|Q9VXT7|ASGL1_DROME tr|B4F5C5|B4F5C5_DROME tr|D6WAI9|D6WAI9_TRICA tr|D6WUZ1|D6WUZ1_TRICA tr|D6WUZ2|D6WUZ2_TRICA
OG0000795: AQULA_012418-PA AQULA_012435-PA AQULA_012437-PA ILUMI_04967-PA ILUMI_26084-PA PPYR_14105-PA PPYR_14106-PA PPYR_14263-PA sp|Q9VW43|CP305_DROME tr|D6WFY5|D6WFY5_TRICA
OG0000796: AQULA_012416-PA ILUMI_05683-PA ILUMI_26822-PA PPYR_10511-PA PPYR_14257-PA sp|Q26365|ADT_DROME tr|D6WII9|D6WII9_TRICA tr|D6WIT1|D6WIT1_TRICA tr|D6WR99|D6WR99_TRICA tr|O62526|O62526_DROME
OG0000797: AQULA_012634-PA AQULA_012649-PA ILUMI_10036-PA ILUMI_24877-PA PPYR_12637-PA PPYR_12645-PA sp|P09082|GSB_DROME sp|P09083|GSBN_DROME tr|D6WUW2|D6WUW2_TRICA tr|D6WUW3|D6WUW3_TRICA
OG0000798: AQULA_012662-PA ILUMI_14109-PA ILUMI_24262-PA ILUMI_24412-PA ILUMI_24415-PA PPYR_11645-PA sp|Q9GPJ1|SKEL2_DROME sp|Q9VGY6|SKEL1_DROME tr|A0A0B4K6P5|A0A0B4K6P5_DROME tr|U5ZJE3|U5ZJE3_TRICA
OG0000799: AQULA_012710-PA ILUMI_03984-PA PPYR_01033-PA PPYR_06966-PA tr|B5RJS0|B5RJS0_DROME tr|D5SHR1|D5SHR1_DROME tr|D6WJF4|D6WJF4_TRICA tr|H1UUM2|H1UUM2_DROME tr|M9MQH0|M9MQH0_DROME tr|X2JAX8|X2JAX8_DROME
OG0000800: AQULA_013260-PA AQULA_013262-PA AQULA_013263-PA AQULA_013279-PA AQULA_013302-PA PPYR_02992-PA PPYR_09181-PA PPYR_09192-PA PPYR_10561-PA PPYR_11387-PA
OG0000801: AQULA_013444-PA ILUMI_21545-PA PPYR_13798-PA tr|A8JV19|A8JV19_DROME tr|A8JV25|A8JV25_DROME tr|D6WXU9|D6WXU9_TRICA tr|M9PHT3|M9PHT3_DROME tr|Q7KUX2|Q7KUX2_DROME tr|Q9VXA5|Q9VXA5_DROME tr|Q9VYR2|Q9VYR2_DROME
OG0000802: AQULA_013718-PA ILUMI_11688-PA PPYR_00279-PA PPYR_06556-PA sp|Q24246|DYIN_DROME tr|D6X3Z7|D6X3Z7_TRICA tr|Q7KWG3|Q7KWG3_DROME tr|Q8IRZ3|Q8IRZ3_DROME tr|Q9W5W4|Q9W5W4_DROME tr|T2FGB0|T2FGB0_DROME
OG0000803: AQULA_013753-PA AQULA_013760-PA ILUMI_25979-PA ILUMI_25980-PA ILUMI_25981-PA PPYR_09586-PA tr|A0A139WHY0|A0A139WHY0_TRICA tr|A0A139WIF5|A0A139WIF5_TRICA tr|A8DZ29|A8DZ29_DROME tr|D6WNL5|D6WNL5_TRICA
OG0000804: AQULA_013937-PA ILUMI_21339-PA ILUMI_27472-PA ILUMI_27473-PA PPYR_04373-PA sp|P08953|TOLL_DROME tr|D6WCM2|D6WCM2_TRICA tr|D6WCU4|D6WCU4_TRICA tr|D6WCW6|D6WCW6_TRICA tr|D6WCW7|D6WCW7_TRICA
OG0000805: AQULA_014069-PA AQULA_014074-PA ILUMI_04284-PA ILUMI_27304-PA ILUMI_27394-PA PPYR_08415-PA PPYR_08417-PA tr|A0A139WGT3|A0A139WGT3_TRICA tr|D6WL45|D6WL45_TRICA tr|Q9VMR2|Q9VMR2_DROME
OG0000806: ILUMI_00332-PA ILUMI_12262-PA ILUMI_14323-PA ILUMI_16226-PA ILUMI_18211-PA ILUMI_20482-PA ILUMI_21944-PA ILUMI_22993-PA ILUMI_23909-PA PPYR_00717-PA
OG0000807: ILUMI_01902-PA ILUMI_02385-PA ILUMI_05952-PA ILUMI_06937-PA ILUMI_14691-PA ILUMI_15521-PA tr|A0A139WH63|A0A139WH63_TRICA tr|D2A039|D2A039_TRICA tr|D7GY80|D7GY80_TRICA tr|D7GYF7|D7GYF7_TRICA
OG0000808: ILUMI_01906-PA ILUMI_03201-PA ILUMI_03203-PA ILUMI_07746-PA ILUMI_08893-PA ILUMI_08894-PA ILUMI_09451-PA ILUMI_18716-PA ILUMI_23617-PA tr|D6X3J9|D6X3J9_TRICA
OG0000809: ILUMI_03695-PA ILUMI_04854-PA ILUMI_13971-PA ILUMI_14184-PA ILUMI_15499-PA ILUMI_18571-PA ILUMI_18804-PA ILUMI_22959-PA ILUMI_24026-PA PPYR_02381-PA
OG0000810: ILUMI_04791-PA ILUMI_04792-PA ILUMI_05654-PA ILUMI_08328-PA ILUMI_11286-PA ILUMI_13265-PA ILUMI_14458-PA ILUMI_16643-PA ILUMI_18609-PA tr|D6WQL6|D6WQL6_TRICA
OG0000811: ILUMI_06397-PA ILUMI_18072-PA ILUMI_26049-PA PPYR_02057-PA tr|D6WFC3|D6WFC3_TRICA tr|D6X1F2|D6X1F2_TRICA tr|D7EIH9|D7EIH9_TRICA tr|D7EKI9|D7EKI9_TRICA tr|D7GXP7|D7GXP7_TRICA tr|D7GXW5|D7GXW5_TRICA
OG0000812: ILUMI_07783-PA ILUMI_09121-PA ILUMI_11529-PA ILUMI_13609-PA ILUMI_14738-PA ILUMI_14991-PA ILUMI_15184-PA ILUMI_17152-PA ILUMI_17575-PA ILUMI_18742-PA
OG0000813: ILUMI_08213-PA tr|A0A139WK11|A0A139WK11_TRICA tr|D6WWE1|D6WWE1_TRICA tr|E1JHG2|E1JHG2_DROME tr|E1JHG3|E1JHG3_DROME tr|M9PBA3|M9PBA3_DROME tr|Q8IPA4|Q8IPA4_DROME tr|Q9VKE7|Q9VKE7_DROME tr|X2J7Z6|X2J7Z6_DROME tr|X2JA66|X2JA66_DROME
OG0000814: ILUMI_09338-PA ILUMI_24490-PA ILUMI_26163-PA sp|Q9V4K2|GR43A_DROME tr|A0A139WGT9|A0A139WGT9_TRICA tr|A0A139WPU7|A0A139WPU7_TRICA tr|D2A4R2|D2A4R2_TRICA tr|D2A5I4|D2A5I4_TRICA tr|D2EE66|D2EE66_TRICA tr|D6X1J1|D6X1J1_TRICA
OG0000815: ILUMI_09808-PA ILUMI_12891-PA ILUMI_13434-PA ILUMI_13908-PA ILUMI_16950-PA ILUMI_21726-PA PPYR_04262-PA PPYR_05733-PA PPYR_15501-PA PPYR_15710-PA
OG0000816: ILUMI_10180-PA ILUMI_10181-PA PPYR_06016-PA tr|A0A139WMU7|A0A139WMU7_TRICA tr|A0A139WN37|A0A139WN37_TRICA tr|A8JNS2|A8JNS2_DROME tr|A8JNS3|A8JNS3_DROME tr|D6W9M3|D6W9M3_TRICA tr|Q7KUI9|Q7KUI9_DROME tr|Q9VGJ1|Q9VGJ1_DROME
OG0000817: ILUMI_12624-PA ILUMI_20761-PA sp|P41964|DMYC_DROME tr|A0A139WBB5|A0A139WBB5_TRICA tr|Q7YXH9|Q7YXH9_DROME tr|Q8IRD6|Q8IRD6_DROME tr|Q8IRD7|Q8IRD7_DROME tr|Q9VZQ4|Q9VZQ4_DROME tr|Q9VZQ5|Q9VZQ5_DROME tr|Q9VZR2|Q9VZR2_DROME
OG0000818: ILUMI_13514-PA ILUMI_16565-PA PPYR_02300-PA PPYR_03902-PA PPYR_04755-PA PPYR_08426-PA PPYR_10753-PA PPYR_13230-PA PPYR_15094-PA PPYR_15762-PA
OG0000819: tr|A1ZB13|A1ZB13_DROME tr|M9PD37|M9PD37_DROME tr|M9PFS9|M9PFS9_DROME tr|Q4ABF6|Q4ABF6_DROME tr|Q4ABF7|Q4ABF7_DROME tr|Q4ABF8|Q4ABF8_DROME tr|Q4ABF9|Q4ABF9_DROME tr|Q4ABG0|Q4ABG0_DROME tr|Q4ABG1|Q4ABG1_DROME tr|Q9VPD0|Q9VPD0_DROME
OG0000820: sp|P81909|OR22A_DROME sp|P81910|OR22B_DROME sp|P81918|OR43B_DROME sp|Q9V9I2|OR42A_DROME sp|Q9V9I4|OR42B_DROME sp|Q9VAZ3|OR98A_DROME sp|Q9VHS4|OR85A_DROME sp|Q9W1P7|OR59C_DROME sp|Q9W1P8|OR59B_DROME sp|Q9W3I5|OR7A_DROME
OG0000821: tr|A1Z8Z9|A1Z8Z9_DROME tr|Q9VDU0|Q9VDU0_DROME tr|Q9VDU1|Q9VDU1_DROME tr|Q9VDU2|Q9VDU2_DROME tr|Q9VDU3|Q9VDU3_DROME tr|Q9VDU4|Q9VDU4_DROME tr|Q9VGC5|Q9VGC5_DROME tr|Q9VRQ4|Q9VRQ4_DROME tr|Q9VRQ5|Q9VRQ5_DROME tr|Q9W171|Q9W171_DROME
OG0000822: AQULA_000034-PA ILUMI_10709-PA ILUMI_19742-PA PPYR_08587-PA sp|P54193|OB83A_DROME sp|Q23970|PBP6_DROME tr|D6WM81|D6WM81_TRICA tr|D6WM82|D6WM82_TRICA tr|D6WM83|D6WM83_TRICA
OG0000823: AQULA_000100-PA AQULA_004043-PA AQULA_005711-PA ILUMI_04103-PA ILUMI_10982-PA ILUMI_26620-PA PPYR_00451-PA PPYR_00876-PA PPYR_11193-PA
OG0000824: AQULA_000123-PA AQULA_000125-PA AQULA_014093-PA ILUMI_15852-PA ILUMI_22939-PA ILUMI_22940-PA PPYR_12616-PA PPYR_13742-PA PPYR_13743-PA
OG0000825: AQULA_000130-PA ILUMI_04853-PA ILUMI_26565-PA PPYR_08382-PA PPYR_11357-PA tr|A8DRW0|A8DRW0_DROME tr|D6WNK6|D6WNK6_TRICA tr|D6WNV0|D6WNV0_TRICA tr|Q95RB2|Q95RB2_DROME
OG0000826: AQULA_000135-PA AQULA_004817-PA AQULA_006187-PA ILUMI_03478-PA ILUMI_06203-PA PPYR_00093-PA PPYR_05865-PA sp|P29327|RS6_DROME tr|D6W7G7|D6W7G7_TRICA
OG0000827: AQULA_000176-PA AQULA_003352-PA AQULA_011127-PA ILUMI_21266-PA ILUMI_24182-PA PPYR_00141-PA PPYR_00756-PA PPYR_12738-PA PPYR_15466-PA
OG0000828: AQULA_000179-PA AQULA_001044-PA AQULA_011182-PA AQULA_011186-PA AQULA_011190-PA AQULA_011211-PA ILUMI_11829-PA ILUMI_25120-PA PPYR_05481-PA
OG0000829: AQULA_000214-PA AQULA_000220-PA ILUMI_03736-PA ILUMI_03737-PA PPYR_06035-PA sp|P54385|DHE3_DROME tr|A0A139WAV2|A0A139WAV2_TRICA tr|A0A139WAW2|A0A139WAW2_TRICA tr|D6WCS6|D6WCS6_TRICA
OG0000830: AQULA_000293-PA AQULA_007186-PA AQULA_008656-PA ILUMI_05983-PA ILUMI_08601-PA ILUMI_08735-PA ILUMI_20019-PA ILUMI_24107-PA ILUMI_25055-PA
OG0000831: AQULA_000343-PA ILUMI_03782-PA ILUMI_15487-PA ILUMI_15606-PA ILUMI_18085-PA ILUMI_22508-PA ILUMI_26574-PA PPYR_12583-PA PPYR_15218-PA
OG0000832: AQULA_000534-PA AQULA_007718-PA ILUMI_00476-PA ILUMI_10817-PA ILUMI_10818-PA ILUMI_10819-PA ILUMI_10820-PA PPYR_06669-PA tr|D2A2H1|D2A2H1_TRICA
OG0000833: AQULA_000574-PA AQULA_004923-PA ILUMI_22485-PA ILUMI_24597-PA PPYR_10095-PA PPYR_10099-PA PPYR_15419-PA tr|D6WDG5|D6WDG5_TRICA tr|Q9W213|Q9W213_DROME
OG0000834: AQULA_000611-PA AQULA_012453-PA ILUMI_03046-PA PPYR_00668-PA tr|D2A3W7|D2A3W7_TRICA tr|D6WRV2|D6WRV2_TRICA tr|D7ELR4|D7ELR4_TRICA tr|Q9VZ61|Q9VZ61_DROME tr|Q9VZ62|Q9VZ62_DROME
OG0000835: AQULA_000643-PA AQULA_004638-PA AQULA_005190-PA AQULA_010600-PA PPYR_00714-PA PPYR_01425-PA tr|D6WRU3|D6WRU3_TRICA tr|Q9W2K3|Q9W2K3_DROME tr|Q9W3Q2|Q9W3Q2_DROME
OG0000836: AQULA_000652-PA AQULA_002335-PA AQULA_005021-PA ILUMI_14003-PA ILUMI_16848-PA ILUMI_17726-PA PPYR_00391-PA PPYR_02104-PA PPYR_15684-PA
OG0000837: AQULA_000667-PA ILUMI_12072-PA ILUMI_21806-PA PPYR_05807-PA PPYR_12143-PA tr|D6W880|D6W880_TRICA tr|D6X2H3|D6X2H3_TRICA tr|Q9VRV8|Q9VRV8_DROME tr|Q9VRV9|Q9VRV9_DROME
OG0000838: AQULA_000706-PA AQULA_006624-PA AQULA_006676-PA ILUMI_00620-PA ILUMI_26400-PA PPYR_02872-PA PPYR_08178-PA PPYR_13731-PA PPYR_13995-PA
OG0000839: AQULA_000720-PA ILUMI_15467-PA ILUMI_27024-PA PPYR_00553-PA PPYR_02688-PA PPYR_04570-PA sp|Q24472|RBF_DROME tr|D6WUA4|D6WUA4_TRICA tr|Q9VF04|Q9VF04_DROME
OG0000840: AQULA_000722-PA AQULA_003651-PA AQULA_006574-PA ILUMI_10627-PA ILUMI_11414-PA PPYR_00558-PA PPYR_00568-PA sp|Q9VFS2|NINAB_DROME tr|A0A139WB29|A0A139WB29_TRICA
OG0000841: AQULA_000725-PA ILUMI_10624-PA ILUMI_10625-PA PPYR_00507-PA tr|D6WPN0|D6WPN0_TRICA tr|M9PET3|M9PET3_DROME tr|M9PF79|M9PF79_DROME tr|Q0E8G1|Q0E8G1_DROME tr|Q960V1|Q960V1_DROME
OG0000842: AQULA_000788-PA AQULA_000790-PA ILUMI_02021-PA ILUMI_05871-PA ILUMI_05872-PA ILUMI_19585-PA PPYR_04560-PA PPYR_12719-PA PPYR_12720-PA
OG0000843: AQULA_000814-PA AQULA_002754-PA ILUMI_05807-PA ILUMI_21766-PA PPYR_00994-PA PPYR_05411-PA tr|D6W6N4|D6W6N4_TRICA tr|D6WRM8|D6WRM8_TRICA tr|Q9V4E1|Q9V4E1_DROME
OG0000844: AQULA_000840-PA AQULA_012247-PA ILUMI_10166-PA PPYR_01764-PA tr|A0A139WG29|A0A139WG29_TRICA tr|D6WTN8|D6WTN8_TRICA tr|D6WUF4|D6WUF4_TRICA tr|Q8IQ80|Q8IQ80_DROME tr|Q9VVD3|Q9VVD3_DROME
OG0000845: AQULA_000883-PA AQULA_004623-PA ILUMI_00413-PA ILUMI_07648-PA ILUMI_15052-PA ILUMI_16661-PA ILUMI_24296-PA PPYR_10700-PA PPYR_11359-PA
OG0000846: AQULA_000932-PA AQULA_000933-PA AQULA_003830-PA ILUMI_12817-PA PPYR_04882-PA PPYR_13175-PA PPYR_13176-PA PPYR_13177-PA PPYR_13178-PA
OG0000847: AQULA_001003-PA AQULA_009474-PA ILUMI_04436-PA ILUMI_26572-PA PPYR_09394-PA PPYR_12390-PA sp|Q9VCR7|CTNS_DROME tr|D6X2V5|D6X2V5_TRICA tr|Q7YZ90|Q7YZ90_DROME
OG0000848: AQULA_001089-PA AQULA_014122-PA ILUMI_12392-PA ILUMI_21033-PA PPYR_11264-PA PPYR_11494-PA sp|Q24547|STX1A_DROME tr|A0A139WC42|A0A139WC42_TRICA tr|D6X206|D6X206_TRICA
OG0000849: AQULA_001101-PA AQULA_013659-PA ILUMI_03452-PA PPYR_07868-PA PPYR_15039-PA tr|A0A139WBV2|A0A139WBV2_TRICA tr|A1Z9Q8|A1Z9Q8_DROME tr|D2A1E4|D2A1E4_TRICA tr|Q4V3E9|Q4V3E9_DROME
OG0000850: AQULA_001099-PA ILUMI_03931-PA ILUMI_03932-PA ILUMI_03933-PA ILUMI_13078-PA ILUMI_18317-PA ILUMI_21652-PA PPYR_07772-PA PPYR_07867-PA
OG0000851: AQULA_001114-PA AQULA_009136-PA AQULA_010937-PA ILUMI_12591-PA ILUMI_12592-PA ILUMI_24992-PA PPYR_05073-PA tr|D6WB84|D6WB84_TRICA tr|D6WB85|D6WB85_TRICA
OG0000852: AQULA_001190-PA ILUMI_05140-PA ILUMI_15301-PA PPYR_03533-PA PPYR_10414-PA sp|Q27601|PUR1_DROME tr|D6W9S6|D6W9S6_TRICA tr|D6X4R0|D6X4R0_TRICA tr|Q967S0|Q967S0_DROME
OG0000853: AQULA_001214-PA ILUMI_06345-PA PPYR_08456-PA tr|D6WKE2|D6WKE2_TRICA tr|E1JIN1|E1JIN1_DROME tr|Q8IN99|Q8IN99_DROME tr|Q8IPY0|Q8IPY0_DROME tr|Q9VLR8|Q9VLR8_DROME tr|Q9VQ85|Q9VQ85_DROME
OG0000854: AQULA_001264-PA AQULA_005219-PA ILUMI_04392-PA ILUMI_04395-PA PPYR_07338-PA PPYR_15663-PA tr|D1ZZZ9|D1ZZZ9_TRICA tr|D2A000|D2A000_TRICA tr|Q9VJ04|Q9VJ04_DROME
OG0000855: AQULA_001391-PA ILUMI_23794-PA PPYR_11197-PA tr|D6X0I0|D6X0I0_TRICA tr|M9NDV5|M9NDV5_DROME tr|M9NFF0|M9NFF0_DROME tr|Q5LJR0|Q5LJR0_DROME tr|Q5LJR2|Q5LJR2_DROME tr|Q8SYF7|Q8SYF7_DROME
OG0000856: AQULA_001419-PA AQULA_002737-PA AQULA_009671-PA ILUMI_01310-PA ILUMI_04997-PA ILUMI_09481-PA ILUMI_10245-PA ILUMI_19574-PA ILUMI_23543-PA
OG0000857: AQULA_001474-PA AQULA_009193-PA ILUMI_03387-PA ILUMI_03388-PA PPYR_07789-PA tr|D2A152|D2A152_TRICA tr|M9PJ67|M9PJ67_DROME tr|Q8IRR2|Q8IRR2_DROME tr|Q9W443|Q9W443_DROME
OG0000858: AQULA_001487-PA ILUMI_16588-PA ILUMI_24329-PA ILUMI_24880-PA PPYR_02659-PA PPYR_12481-PA tr|D6WSI3|D6WSI3_TRICA tr|D6WSI6|D6WSI6_TRICA tr|Q9VEL2|Q9VEL2_DROME
OG0000859: AQULA_001538-PA ILUMI_06141-PA ILUMI_26827-PA PPYR_01053-PA PPYR_08697-PA tr|A0A139WAS6|A0A139WAS6_TRICA tr|D6WT30|D6WT30_TRICA tr|Q7K0W4|Q7K0W4_DROME tr|Q9V3G8|Q9V3G8_DROME
OG0000860: AQULA_001579-PA AQULA_005436-PA ILUMI_05515-PA ILUMI_20372-PA PPYR_01291-PA PPYR_06283-PA PPYR_14251-PA sp|P08181|CSK2A_DROME tr|D6W7M8|D6W7M8_TRICA
OG0000861: AQULA_001609-PA ILUMI_25327-PA PPYR_01558-PA tr|A1Z726|A1Z726_DROME tr|A1Z729|A1Z729_DROME tr|D6WU22|D6WU22_TRICA tr|Q7JUS1|Q7JUS1_DROME tr|Q7JYX2|Q7JYX2_DROME tr|Q8MZG9|Q8MZG9_DROME
OG0000862: AQULA_001653-PA AQULA_001657-PA ILUMI_06023-PA ILUMI_06027-PA PPYR_00069-PA PPYR_01193-PA PPYR_04846-PA sp|B5A5T4|QVR_DROME tr|D6WSU2|D6WSU2_TRICA
OG0000863: AQULA_001824-PA ILUMI_06285-PA ILUMI_12987-PA ILUMI_21280-PA PPYR_09405-PA sp|O02372|OB76A_DROME sp|Q9VR94|OB19A_DROME tr|D6X1W0|D6X1W0_TRICA tr|D6X1W1|D6X1W1_TRICA
OG0000864: AQULA_001836-PA AQULA_001837-PA ILUMI_24429-PA ILUMI_24431-PA ILUMI_24433-PA PPYR_12811-PA PPYR_12812-PA tr|D2A3I9|D2A3I9_TRICA tr|Q9VYD2|Q9VYD2_DROME
OG0000865: AQULA_001934-PA AQULA_003888-PA AQULA_003890-PA AQULA_003898-PA AQULA_003916-PA AQULA_003920-PA PPYR_09799-PA PPYR_09800-PA PPYR_09801-PA
OG0000866: AQULA_001962-PA ILUMI_15305-PA ILUMI_15472-PA PPYR_03894-PA PPYR_03895-PA tr|Q49I37|Q49I37_TRICA tr|Q9VBK7|Q9VBK7_DROME tr|Q9VLC3|Q9VLC3_DROME tr|Q9VX11|Q9VX11_DROME
OG0000867: AQULA_002222-PA AQULA_002637-PA AQULA_003601-PA AQULA_003872-PA AQULA_004860-PA ILUMI_12783-PA PPYR_01884-PA tr|D6WIW5|D6WIW5_TRICA tr|Q9VZZ0|Q9VZZ0_DROME
OG0000868: AQULA_002265-PA ILUMI_08878-PA ILUMI_12236-PA ILUMI_15889-PA PPYR_06936-PA PPYR_07241-PA sp|Q9VI58|TUTT_DROME tr|A0A139WK25|A0A139WK25_TRICA tr|Q95U58|Q95U58_DROME
OG0000869: AQULA_002294-PA AQULA_003861-PA ILUMI_06337-PA ILUMI_26824-PA PPYR_02610-PA PPYR_02617-PA PPYR_10521-PA sp|Q9VMW9|GMDS_DROME tr|D6WIJ1|D6WIJ1_TRICA
OG0000870: AQULA_002297-PA AQULA_005263-PA AQULA_013386-PA ILUMI_16518-PA PPYR_07742-PA PPYR_10786-PA PPYR_15394-PA tr|D6WGK3|D6WGK3_TRICA tr|Q8MT58|Q8MT58_DROME
OG0000871: AQULA_002383-PA ILUMI_14084-PA ILUMI_15049-PA tr|A0A139WI11|A0A139WI11_TRICA tr|A0A139WI79|A0A139WI79_TRICA tr|D6WK06|D6WK06_TRICA tr|Q9VH31|Q9VH31_DROME tr|Q9VH32|Q9VH32_DROME tr|Q9VH33|Q9VH33_DROME
OG0000872: AQULA_002397-PA AQULA_002403-PA ILUMI_00445-PA ILUMI_00446-PA PPYR_08626-PA PPYR_08627-PA tr|D6WE92|D6WE92_TRICA tr|D6WE94|D6WE94_TRICA tr|Q7K511|Q7K511_DROME
OG0000873: AQULA_002475-PA AQULA_008318-PA ILUMI_22094-PA ILUMI_22096-PA PPYR_09752-PA PPYR_11091-PA tr|D6WFT3|D6WFT3_TRICA tr|D6WFT6|D6WFT6_TRICA tr|E1JHA2|E1JHA2_DROME
OG0000874: AQULA_002561-PA ILUMI_11740-PA ILUMI_19055-PA PPYR_04457-PA tr|A0A0B4JCW4|A0A0B4JCW4_DROME tr|A0A126GUR6|A0A126GUR6_DROME tr|D6WNP7|D6WNP7_TRICA tr|Q95U38|Q95U38_DROME tr|Q9VHJ8|Q9VHJ8_DROME
OG0000875: AQULA_002579-PA ILUMI_02953-PA ILUMI_08891-PA ILUMI_16271-PA ILUMI_19268-PA ILUMI_19868-PA ILUMI_24717-PA PPYR_12496-PA PPYR_12497-PA
OG0000876: AQULA_002602-PA ILUMI_02818-PA PPYR_04694-PA PPYR_10417-PA sp|Q8MLV1|LBR_DROME tr|A0A139WJA9|A0A139WJA9_TRICA tr|D2A2T7|D2A2T7_TRICA tr|D2A2U2|D2A2U2_TRICA tr|D6W9H6|D6W9H6_TRICA
OG0000877: AQULA_002657-PA AQULA_007264-PA ILUMI_23232-PA ILUMI_25376-PA PPYR_02901-PA PPYR_12857-PA tr|D2A423|D2A423_TRICA tr|D2A490|D2A490_TRICA tr|D2A496|D2A496_TRICA
OG0000878: AQULA_002641-PA AQULA_008658-PA ILUMI_09150-PA ILUMI_09151-PA PPYR_03528-PA PPYR_11079-PA tr|B7Z0P3|B7Z0P3_DROME tr|D2A604|D2A604_TRICA tr|Q4QPY0|Q4QPY0_DROME
OG0000879: AQULA_002678-PA AQULA_002681-PA AQULA_002687-PA AQULA_002695-PA AQULA_002708-PA ILUMI_09184-PA PPYR_07035-PA sp|Q9VY99|NNAD_DROME tr|D1ZZT2|D1ZZT2_TRICA
OG0000880: AQULA_002733-PA AQULA_012799-PA ILUMI_02379-PA ILUMI_09180-PA ILUMI_10964-PA ILUMI_19443-PA PPYR_12619-PA tr|D6WXM6|D6WXM6_TRICA tr|Q9VS73|Q9VS73_DROME
OG0000881: AQULA_002809-PA ILUMI_03301-PA PPYR_01269-PA PPYR_01270-PA tr|A0A0B4KGL2|A0A0B4KGL2_DROME tr|A0A139WFA7|A0A139WFA7_TRICA tr|A0A139WFL4|A0A139WFL4_TRICA tr|C9QPD4|C9QPD4_DROME tr|Q9VNI7|Q9VNI7_DROME
OG0000882: AQULA_002841-PA AQULA_003215-PA ILUMI_11642-PA PPYR_10010-PA sp|P17336|CATA_DROME tr|A0A139WLA9|A0A139WLA9_TRICA tr|D6X4D0|D6X4D0_TRICA tr|D6X4D1|D6X4D1_TRICA tr|Q9VLI6|Q9VLI6_DROME
OG0000883: AQULA_003053-PA AQULA_004303-PA AQULA_005131-PA AQULA_010082-PA AQULA_011362-PA PPYR_00716-PA PPYR_01233-PA PPYR_02289-PA PPYR_05574-PA
OG0000884: AQULA_003067-PA AQULA_003208-PA AQULA_010565-PA ILUMI_04328-PA ILUMI_23703-PA ILUMI_26723-PA tr|A0A139WA19|A0A139WA19_TRICA tr|D7EKI7|D7EKI7_TRICA tr|D7GYJ3|D7GYJ3_TRICA
OG0000885: AQULA_003245-PA ILUMI_02584-PA ILUMI_25305-PA ILUMI_25307-PA PPYR_08251-PA PPYR_08640-PA sp|Q95TU8|UNC5_DROME tr|A0A139WHJ8|A0A139WHJ8_TRICA tr|A0A139WHY5|A0A139WHY5_TRICA
OG0000886: AQULA_003512-PA ILUMI_09348-PA ILUMI_09349-PA PPYR_10953-PA PPYR_13369-PA tr|A0A139WK07|A0A139WK07_TRICA tr|D6WI34|D6WI34_TRICA tr|D7GXV7|D7GXV7_TRICA tr|Q9VZA6|Q9VZA6_DROME
OG0000887: AQULA_003618-PA AQULA_003625-PA ILUMI_18902-PA ILUMI_22654-PA PPYR_10794-PA sp|Q8SXX4|CAPON_DROME tr|A0A139WKQ3|A0A139WKQ3_TRICA tr|D6WDZ6|D6WDZ6_TRICA tr|M9MRS2|M9MRS2_DROME
OG0000888: AQULA_003728-PA AQULA_003729-PA ILUMI_00261-PA PPYR_12594-PA PPYR_12595-PA tr|A0A139WCQ9|A0A139WCQ9_TRICA tr|A1ZAU0|A1ZAU0_DROME tr|Q7K0L5|Q7K0L5_DROME tr|Q8SZY4|Q8SZY4_DROME
OG0000889: AQULA_003823-PA AQULA_010293-PA ILUMI_08404-PA ILUMI_27119-PA PPYR_02470-PA PPYR_06994-PA PPYR_08055-PA tr|D6WSW7|D6WSW7_TRICA tr|Q9VMB9|Q9VMB9_DROME
OG0000890: AQULA_003867-PA PPYR_05557-PA tr|A0A0B4JCZ0|A0A0B4JCZ0_DROME tr|A0A0B4JDD8|A0A0B4JDD8_DROME tr|A0A0B4JDG2|A0A0B4JDG2_DROME tr|D7EKL9|D7EKL9_TRICA tr|Q8IN55|Q8IN55_DROME tr|Q8IN56|Q8IN56_DROME tr|Q9I7I8|Q9I7I8_DROME
OG0000891: AQULA_003901-PA AQULA_003906-PA AQULA_003919-PA ILUMI_21610-PA ILUMI_21611-PA PPYR_00630-PA PPYR_00913-PA PPYR_00916-PA PPYR_00920-PA
OG0000892: AQULA_003992-PA ILUMI_05151-PA ILUMI_05152-PA ILUMI_19978-PA PPYR_01182-PA tr|A0A139WEW8|A0A139WEW8_TRICA tr|A0A139WEX6|A0A139WEX6_TRICA tr|A0A139WF79|A0A139WF79_TRICA tr|A1Z7L2|A1Z7L2_DROME
OG0000893: AQULA_004006-PA ILUMI_00912-PA ILUMI_01847-PA ILUMI_07983-PA ILUMI_11419-PA ILUMI_22677-PA PPYR_09191-PA tr|A0A139WI51|A0A139WI51_TRICA tr|Q8SZ13|Q8SZ13_DROME
OG0000894: AQULA_004018-PA AQULA_004019-PA ILUMI_20964-PA ILUMI_20965-PA PPYR_13703-PA PPYR_13705-PA sp|Q7JYV2|SNG_DROME tr|A0A0B7P7M6|A0A0B7P7M6_DROME tr|A0A139WCN3|A0A139WCN3_TRICA
OG0000895: AQULA_004024-PA AQULA_009059-PA ILUMI_16612-PA ILUMI_19479-PA ILUMI_20335-PA ILUMI_20419-PA tr|D7EJ38|D7EJ38_TRICA tr|D7ELQ9|D7ELQ9_TRICA tr|D7GYC2|D7GYC2_TRICA
OG0000896: AQULA_004038-PA AQULA_009000-PA ILUMI_01311-PA ILUMI_25513-PA PPYR_00343-PA PPYR_00344-PA tr|A0A139WEY0|A0A139WEY0_TRICA tr|A1Z7M0|A1Z7M0_DROME tr|Q8SY35|Q8SY35_DROME
OG0000897: AQULA_004078-PA ILUMI_06708-PA ILUMI_09128-PA ILUMI_14856-PA ILUMI_15500-PA ILUMI_19346-PA PPYR_05640-PA tr|D6W806|D6W806_TRICA tr|Q7JY33|Q7JY33_DROME
OG0000898: AQULA_004143-PA AQULA_006832-PA ILUMI_10759-PA PPYR_04894-PA PPYR_14212-PA sp|Q9VIQ9|SICK_DROME tr|A0A139WB39|A0A139WB39_TRICA tr|A0A139WBA5|A0A139WBA5_TRICA tr|D1ZZW9|D1ZZW9_TRICA
OG0000899: AQULA_004372-PA ILUMI_05545-PA ILUMI_09212-PA ILUMI_25093-PA PPYR_00766-PA PPYR_02019-PA PPYR_09108-PA PPYR_10538-PA tr|A0A139WNB1|A0A139WNB1_TRICA
OG0000900: AQULA_004446-PA AQULA_008599-PA ILUMI_03573-PA PPYR_13060-PA PPYR_13061-PA PPYR_13070-PA PPYR_13071-PA tr|D6WRB9|D6WRB9_TRICA tr|Q9VNU3|Q9VNU3_DROME
OG0000901: AQULA_004444-PA AQULA_004447-PA ILUMI_25727-PA ILUMI_25729-PA ILUMI_25730-PA PPYR_11067-PA tr|D6W9D0|D6W9D0_TRICA tr|Q8MS78|Q8MS78_DROME tr|Q9W2Q2|Q9W2Q2_DROME
OG0000902: AQULA_004462-PA AQULA_007848-PA AQULA_007852-PA ILUMI_00300-PA ILUMI_27480-PA PPYR_02565-PA sp|Q7KRI2|LOLAL_DROME tr|A0A139WIA8|A0A139WIA8_TRICA tr|D6WSB5|D6WSB5_TRICA
OG0000903: AQULA_004479-PA ILUMI_12360-PA ILUMI_12361-PA ILUMI_15420-PA PPYR_07981-PA PPYR_08182-PA sp|Q95UN8|M3KSL_DROME tr|D2A0C1|D2A0C1_TRICA tr|D2A0C2|D2A0C2_TRICA
OG0000904: AQULA_004520-PA AQULA_008654-PA ILUMI_23614-PA PPYR_00115-PA PPYR_00738-PA PPYR_01463-PA PPYR_01880-PA PPYR_03869-PA PPYR_15257-PA
OG0000905: AQULA_004672-PA ILUMI_06729-PA ILUMI_08928-PA PPYR_05029-PA PPYR_06090-PA tr|A0A139WN29|A0A139WN29_TRICA tr|D2A527|D2A527_TRICA tr|Q9VNC7|Q9VNC7_DROME tr|Q9VTW8|Q9VTW8_DROME
OG0000906: AQULA_004741-PA ILUMI_06979-PA ILUMI_06980-PA PPYR_12088-PA PPYR_12296-PA tr|A0A139WBK6|A0A139WBK6_TRICA tr|A0A139WBN7|A0A139WBN7_TRICA tr|A0A139WBX2|A0A139WBX2_TRICA tr|A1Z8X3|A1Z8X3_DROME
OG0000907: AQULA_004749-PA ILUMI_06977-PA PPYR_12089-PA PPYR_14337-PA sp|Q7K3L1|MARS_DROME tr|A0A139WCU1|A0A139WCU1_TRICA tr|A0A139WKS5|A0A139WKS5_TRICA tr|D6WE63|D6WE63_TRICA tr|D7EI92|D7EI92_TRICA
OG0000908: AQULA_004794-PA ILUMI_03980-PA ILUMI_03981-PA PPYR_08853-PA tr|A0A139WGQ7|A0A139WGQ7_TRICA tr|A0A139WI75|A0A139WI75_TRICA tr|D6WKU3|D6WKU3_TRICA tr|Q8INT6|Q8INT6_DROME tr|Q9VID4|Q9VID4_DROME
OG0000909: AQULA_004841-PA AQULA_005172-PA ILUMI_08196-PA PPYR_05516-PA PPYR_08685-PA PPYR_13941-PA PPYR_13943-PA tr|D6WAM6|D6WAM6_TRICA tr|Q9VM80|Q9VM80_DROME
OG0000910: AQULA_004852-PA ILUMI_00120-PA ILUMI_00121-PA ILUMI_05017-PA ILUMI_17333-PA PPYR_13118-PA tr|A0A139WD10|A0A139WD10_TRICA tr|Q9VBL5|Q9VBL5_DROME tr|Q9VQK4|Q9VQK4_DROME
OG0000911: AQULA_004838-PA ILUMI_26361-PA PPYR_05104-PA PPYR_13818-PA tr|A0A139WCY0|A0A139WCY0_TRICA tr|D2A534|D2A534_TRICA tr|D6WYL1|D6WYL1_TRICA tr|Q9VP67|Q9VP67_DROME tr|Q9W212|Q9W212_DROME
OG0000912: AQULA_005068-PA AQULA_005069-PA ILUMI_24565-PA PPYR_00323-PA PPYR_00324-PA PPYR_00325-PA PPYR_02137-PA tr|A0A139WFK9|A0A139WFK9_TRICA tr|Q9VRD9|Q9VRD9_DROME
OG0000913: AQULA_005400-PA ILUMI_03007-PA ILUMI_05397-PA ILUMI_08246-PA ILUMI_11811-PA ILUMI_15195-PA ILUMI_16436-PA ILUMI_17635-PA ILUMI_26467-PA
OG0000914: AQULA_005447-PA AQULA_009629-PA ILUMI_13396-PA ILUMI_23873-PA PPYR_05792-PA PPYR_14292-PA sp|P48610|KARG_DROME tr|A0A139WNX9|A0A139WNX9_TRICA tr|Q9VST4|Q9VST4_DROME
OG0000915: AQULA_005634-PA AQULA_005643-PA ILUMI_02202-PA PPYR_04820-PA tr|A0A139WNW1|A0A139WNW1_TRICA tr|D6WCD6|D6WCD6_TRICA tr|D6WCD9|D6WCD9_TRICA tr|D6WCE0|D6WCE0_TRICA tr|Q9VD46|Q9VD46_DROME
OG0000916: AQULA_005648-PA ILUMI_11315-PA ILUMI_13284-PA ILUMI_16067-PA ILUMI_18890-PA ILUMI_21700-PA PPYR_06309-PA sp|P10105|LAB_DROME tr|D6W945|D6W945_TRICA
OG0000917: AQULA_005771-PA AQULA_005781-PA ILUMI_14069-PA ILUMI_16236-PA tr|A0A139W8S6|A0A139W8S6_TRICA tr|B7Z069|B7Z069_DROME tr|Q8IPB8|Q8IPB8_DROME tr|Q9VVL1|Q9VVL1_DROME tr|Q9VVL2|Q9VVL2_DROME
OG0000918: AQULA_005904-PA AQULA_008334-PA ILUMI_00230-PA ILUMI_01845-PA PPYR_09065-PA PPYR_09521-PA tr|D6WK38|D6WK38_TRICA tr|D6WK50|D6WK50_TRICA tr|Q9VFB9|Q9VFB9_DROME
OG0000919: AQULA_006014-PA ILUMI_00579-PA PPYR_05903-PA tr|A0A0B4KFR5|A0A0B4KFR5_DROME tr|A0A0B4KG24|A0A0B4KG24_DROME tr|A0A0B4LGK5|A0A0B4LGK5_DROME tr|A0A139WNS3|A0A139WNS3_TRICA tr|A1ZA18|A1ZA18_DROME tr|A4UZI0|A4UZI0_DROME
OG0000920: AQULA_006060-PA AQULA_006062-PA ILUMI_26701-PA ILUMI_26702-PA PPYR_01485-PA tr|A8JUS1|A8JUS1_DROME tr|A8JUT0|A8JUT0_DROME tr|A8WH76|A8WH76_DROME tr|D6WSQ1|D6WSQ1_TRICA
OG0000921: AQULA_006140-PA AQULA_006148-PA ILUMI_03087-PA PPYR_11798-PA PPYR_12357-PA sp|Q9XYF4|DRONC_DROME tr|D6X3B2|D6X3B2_TRICA tr|D6X3B3|D6X3B3_TRICA tr|D6X3B4|D6X3B4_TRICA
OG0000922: AQULA_006160-PA AQULA_006164-PA ILUMI_04210-PA ILUMI_04211-PA PPYR_12124-PA PPYR_12351-PA tr|A0A139WBN2|A0A139WBN2_TRICA tr|A0A139WBT6|A0A139WBT6_TRICA tr|Q7K3C2|Q7K3C2_DROME
OG0000923: AQULA_006227-PA AQULA_006231-PA ILUMI_05560-PA PPYR_03507-PA PPYR_03508-PA PPYR_03516-PA PPYR_03517-PA tr|D2A5D4|D2A5D4_TRICA tr|Q9VF20|Q9VF20_DROME
OG0000924: AQULA_006350-PA AQULA_013785-PA AQULA_013790-PA ILUMI_23383-PA PPYR_03283-PA PPYR_03293-PA tr|A0A139WGP1|A0A139WGP1_TRICA tr|D2A642|D2A642_TRICA tr|Q8IMN9|Q8IMN9_DROME
OG0000925: AQULA_006541-PA AQULA_011877-PA ILUMI_03008-PA ILUMI_06892-PA PPYR_06830-PA PPYR_06838-PA sp|P41894|DEI_DROME tr|D2A2Z8|D2A2Z8_TRICA tr|D2A305|D2A305_TRICA
OG0000926: AQULA_006855-PA ILUMI_10012-PA ILUMI_18292-PA PPYR_01699-PA tr|A0A0B4KEK1|A0A0B4KEK1_DROME tr|A0A0B4KET9|A0A0B4KET9_DROME tr|A0A0B4KFP2|A0A0B4KFP2_DROME tr|D6WQ80|D6WQ80_TRICA tr|Q0E9C2|Q0E9C2_DROME
OG0000927: AQULA_006911-PA AQULA_008915-PA ILUMI_23774-PA ILUMI_24147-PA PPYR_08531-PA PPYR_14947-PA sp|Q9V3Z6|MYO7A_DROME tr|D6WJX5|D6WJX5_TRICA tr|D6WM41|D6WM41_TRICA
OG0000928: AQULA_007024-PA ILUMI_10524-PA PPYR_03979-PA PPYR_13103-PA sp|C0HL66|H33A_DROME sp|C0HL67|H33B_DROME sp|P02299|H3_DROME tr|D6WZ25|D6WZ25_TRICA tr|D7EKP3|D7EKP3_TRICA
OG0000929: AQULA_007307-PA ILUMI_12726-PA PPYR_05152-PA PPYR_05163-PA sp|Q8SWX0|ASTRX_DROME tr|A8JR38|A8JR38_DROME tr|D6W9B4|D6W9B4_TRICA tr|D6W9B5|D6W9B5_TRICA tr|Q8IR64|Q8IR64_DROME
OG0000930: AQULA_007385-PA ILUMI_06743-PA ILUMI_24988-PA PPYR_09740-PA PPYR_09948-PA PPYR_10791-PA sp|Q94524|DYLT_DROME tr|D6WE02|D6WE02_TRICA tr|D6WPF9|D6WPF9_TRICA
OG0000931: AQULA_007393-PA AQULA_007394-PA ILUMI_09302-PA ILUMI_10250-PA ILUMI_19892-PA PPYR_00209-PA PPYR_09745-PA tr|D6WSE5|D6WSE5_TRICA tr|Q7KN61|Q7KN61_DROME
OG0000932: AQULA_007531-PA ILUMI_12111-PA ILUMI_12112-PA PPYR_05976-PA tr|D6WB98|D6WB98_TRICA tr|D6WB99|D6WB99_TRICA tr|Q8IMT7|Q8IMT7_DROME tr|Q8MZF0|Q8MZF0_DROME tr|Q9VYV0|Q9VYV0_DROME
OG0000933: AQULA_007561-PA ILUMI_02776-PA ILUMI_21331-PA ILUMI_21332-PA ILUMI_22311-PA PPYR_09258-PA tr|A1ZAC4|A1ZAC4_DROME tr|D6WWL4|D6WWL4_TRICA tr|Q9VWS8|Q9VWS8_DROME
OG0000934: AQULA_007585-PA ILUMI_06645-PA ILUMI_21082-PA PPYR_02970-PA sp|Q8MMF9|OB57D_DROME sp|Q9V938|OB57E_DROME tr|D6WNH1|D6WNH1_TRICA tr|D6WNH2|D6WNH2_TRICA tr|D6WNH3|D6WNH3_TRICA
OG0000935: AQULA_007745-PA AQULA_007762-PA ILUMI_17466-PA ILUMI_18138-PA ILUMI_19017-PA ILUMI_27499-PA PPYR_14018-PA tr|A0A139WKA5|A0A139WKA5_TRICA tr|A0A139WKB7|A0A139WKB7_TRICA
OG0000936: AQULA_007805-PA AQULA_007807-PA ILUMI_13444-PA ILUMI_13445-PA PPYR_08848-PA PPYR_08850-PA tr|A0A139WH38|A0A139WH38_TRICA tr|Q9VWF6|Q9VWF6_DROME tr|Q9VYR5|Q9VYR5_DROME
OG0000937: AQULA_007921-PA ILUMI_20897-PA ILUMI_21207-PA ILUMI_22056-PA PPYR_05693-PA PPYR_05694-PA tr|D6W6S9|D6W6S9_TRICA tr|Q9VJ43|Q9VJ43_DROME tr|Q9VJ44|Q9VJ44_DROME
OG0000938: AQULA_007898-PA AQULA_009815-PA ILUMI_24140-PA ILUMI_25766-PA PPYR_08028-PA sp|Q9VQX4|PNCB_DROME tr|D6W6L6|D6W6L6_TRICA tr|D6X3H3|D6X3H3_TRICA tr|M9PC31|M9PC31_DROME
OG0000939: AQULA_008010-PA PPYR_01824-PA tr|A8QI13|A8QI13_DROME tr|A8QI32|A8QI32_DROME tr|D6WLW3|D6WLW3_TRICA tr|Q8IRM9|Q8IRM9_DROME tr|Q9VY84|Q9VY84_DROME tr|Q9W393|Q9W393_DROME tr|Q9W394|Q9W394_DROME
OG0000940: AQULA_008127-PA AQULA_009530-PA ILUMI_05105-PA ILUMI_23427-PA PPYR_05435-PA tr|C9QPE2|C9QPE2_DROME tr|D6W7C3|D6W7C3_TRICA tr|D6W9R7|D6W9R7_TRICA tr|Q95T49|Q95T49_DROME
OG0000941: AQULA_008102-PA AQULA_008546-PA AQULA_010010-PA ILUMI_00634-PA ILUMI_23923-PA PPYR_04566-PA PPYR_11222-PA sp|Q9V877|SUB_DROME tr|A0A139WH19|A0A139WH19_TRICA
OG0000942: AQULA_008150-PA AQULA_008166-PA ILUMI_01768-PA ILUMI_08435-PA PPYR_06331-PA PPYR_08500-PA sp|Q94529|GS1_DROME tr|A0A139WHD2|A0A139WHD2_TRICA tr|D6W8W7|D6W8W7_TRICA
OG0000943: AQULA_008272-PA AQULA_011395-PA AQULA_011399-PA ILUMI_04862-PA PPYR_10265-PA PPYR_10266-PA PPYR_10267-PA PPYR_11668-PA tr|A0A139WJN3|A0A139WJN3_TRICA
OG0000944: AQULA_008380-PA ILUMI_20635-PA ILUMI_20636-PA ILUMI_20637-PA PPYR_02709-PA PPYR_02713-PA PPYR_10637-PA tr|D6WGP1|D6WGP1_TRICA tr|D7EHS2|D7EHS2_TRICA
OG0000945: AQULA_008378-PA AQULA_008388-PA ILUMI_10735-PA ILUMI_17713-PA PPYR_10631-PA PPYR_10632-PA tr|A0A139WKE0|A0A139WKE0_TRICA tr|A0A139WKJ0|A0A139WKJ0_TRICA tr|Q9VM43|Q9VM43_DROME
OG0000946: AQULA_008732-PA ILUMI_11806-PA ILUMI_11807-PA ILUMI_11808-PA PPYR_02801-PA tr|D6WYS2|D6WYS2_TRICA tr|O77266|O77266_DROME tr|Q960D4|Q960D4_DROME tr|Q9VJ03|Q9VJ03_DROME
OG0000947: AQULA_008779-PA AQULA_011463-PA ILUMI_00904-PA ILUMI_05444-PA ILUMI_11002-PA ILUMI_12404-PA ILUMI_18009-PA tr|A0A139W9E1|A0A139W9E1_TRICA tr|D7EK39|D7EK39_TRICA
OG0000948: AQULA_008882-PA ILUMI_07016-PA ILUMI_13658-PA ILUMI_13659-PA ILUMI_13660-PA ILUMI_13661-PA PPYR_03845-PA PPYR_07194-PA PPYR_07195-PA
OG0000949: AQULA_008922-PA ILUMI_25722-PA PPYR_04826-PA PPYR_04827-PA PPYR_08116-PA PPYR_10148-PA tr|A0A0B4K6I6|A0A0B4K6I6_DROME tr|D6X3U7|D6X3U7_TRICA tr|Q9VB96|Q9VB96_DROME
OG0000950: AQULA_008932-PA AQULA_011017-PA AQULA_011304-PA AQULA_012301-PA AQULA_013045-PA ILUMI_04485-PA ILUMI_04486-PA ILUMI_15414-PA ILUMI_18473-PA
OG0000951: AQULA_008969-PA ILUMI_01020-PA ILUMI_01021-PA ILUMI_01022-PA ILUMI_01025-PA PPYR_07386-PA PPYR_07521-PA PPYR_07523-PA tr|D2A2L9|D2A2L9_TRICA
OG0000952: AQULA_009557-PA ILUMI_23279-PA ILUMI_23280-PA PPYR_05715-PA sp|Q24522|BUN1_DROME sp|Q24523|BUN2_DROME tr|A0A139WNS2|A0A139WNS2_TRICA tr|M9PCT7|M9PCT7_DROME tr|X2J847|X2J847_DROME
OG0000953: AQULA_009623-PA AQULA_013046-PA ILUMI_11611-PA ILUMI_23465-PA PPYR_13540-PA PPYR_14277-PA tr|A1Z987|A1Z987_DROME tr|D2A325|D2A325_TRICA tr|D6WQG2|D6WQG2_TRICA
OG0000954: AQULA_009605-PA ILUMI_05766-PA PPYR_14139-PA PPYR_14147-PA tr|D6WET2|D6WET2_TRICA tr|Q9V3Z7|Q9V3Z7_DROME tr|Q9W298|Q9W298_DROME tr|Q9W299|Q9W299_DROME tr|Q9W2A0|Q9W2A0_DROME
OG0000955: AQULA_009650-PA AQULA_009937-PA AQULA_011343-PA AQULA_011344-PA AQULA_011345-PA AQULA_011346-PA AQULA_013477-PA ILUMI_16387-PA PPYR_12516-PA
OG0000956: AQULA_009740-PA ILUMI_01818-PA ILUMI_06003-PA ILUMI_11976-PA ILUMI_11978-PA ILUMI_16745-PA ILUMI_17832-PA ILUMI_18940-PA ILUMI_18941-PA
OG0000957: AQULA_009892-PA ILUMI_00752-PA PPYR_10549-PA sp|P42284|LOLA2_DROME sp|Q7KQZ4|LOLA3_DROME sp|Q867Z4|LOLA4_DROME sp|Q9V5M3|LOLA6_DROME sp|Q9V5M6|LOLA5_DROME tr|A0A139WLN6|A0A139WLN6_TRICA
OG0000958: AQULA_010182-PA AQULA_010184-PA ILUMI_24842-PA PPYR_07422-PA tr|D2A1M5|D2A1M5_TRICA tr|D2A1M6|D2A1M6_TRICA tr|D6WIR0|D6WIR0_TRICA tr|O46099|O46099_DROME tr|O76904|O76904_DROME
OG0000959: AQULA_010196-PA ILUMI_03543-PA ILUMI_03544-PA ILUMI_03545-PA ILUMI_03547-PA ILUMI_09692-PA PPYR_01917-PA PPYR_01918-PA PPYR_01919-PA
OG0000960: AQULA_010304-PA ILUMI_04000-PA ILUMI_08564-PA ILUMI_09957-PA ILUMI_13993-PA ILUMI_14820-PA ILUMI_15532-PA ILUMI_17536-PA PPYR_00678-PA
OG0000961: AQULA_010469-PA ILUMI_01868-PA ILUMI_25222-PA PPYR_04409-PA PPYR_14314-PA tr|D6WF03|D6WF03_TRICA tr|D6WIR3|D6WIR3_TRICA tr|Q9W095|Q9W095_DROME tr|Q9W0U0|Q9W0U0_DROME
OG0000962: AQULA_010464-PA ILUMI_07346-PA PPYR_14681-PA tr|A0A0B4KEC3|A0A0B4KEC3_DROME tr|A0A139WLW4|A0A139WLW4_TRICA tr|A0A139WM46|A0A139WM46_TRICA tr|A1Z6E6|A1Z6E6_DROME tr|Q7K3G5|Q7K3G5_DROME tr|Q9VYA9|Q9VYA9_DROME
OG0000963: AQULA_010629-PA ILUMI_08150-PA ILUMI_13906-PA ILUMI_13909-PA ILUMI_15332-PA ILUMI_19690-PA ILUMI_20050-PA PPYR_08632-PA PPYR_08633-PA
OG0000964: AQULA_010726-PA ILUMI_13148-PA ILUMI_13698-PA ILUMI_23670-PA PPYR_14633-PA tr|D6W7L2|D6W7L2_TRICA tr|D6WCQ5|D6WCQ5_TRICA tr|Q9VAN7|Q9VAN7_DROME tr|Q9VGB6|Q9VGB6_DROME
OG0000965: AQULA_010657-PA ILUMI_24882-PA ILUMI_26987-PA PPYR_07207-PA PPYR_10843-PA sp|Q04047|NONA_DROME tr|D6W6J0|D6W6J0_TRICA tr|D6WW51|D6WW51_TRICA tr|Q24113|Q24113_DROME
OG0000966: AQULA_010805-PA AQULA_010807-PA ILUMI_13092-PA ILUMI_13094-PA PPYR_10947-PA tr|A0A139WJK9|A0A139WJK9_TRICA tr|A0A139WJT6|A0A139WJT6_TRICA tr|M9PE03|M9PE03_DROME tr|Q9W049|Q9W049_DROME
OG0000967: AQULA_010816-PA ILUMI_25399-PA PPYR_00462-PA PPYR_10655-PA tr|A0A139WE64|A0A139WE64_TRICA tr|D6WPM2|D6WPM2_TRICA tr|Q8IPT9|Q8IPT9_DROME tr|Q8IPU0|Q8IPU0_DROME tr|Q9VP68|Q9VP68_DROME
OG0000968: AQULA_010886-PA ILUMI_01429-PA ILUMI_08147-PA ILUMI_25465-PA ILUMI_25466-PA PPYR_01713-PA PPYR_13384-PA sp|Q9VU31|EXD1_DROME tr|D1ZZ94|D1ZZ94_TRICA
OG0000969: AQULA_011160-PA AQULA_013227-PA ILUMI_00824-PA ILUMI_00825-PA ILUMI_07134-PA PPYR_03174-PA PPYR_03175-PA PPYR_03525-PA PPYR_03526-PA
OG0000970: AQULA_011201-PA AQULA_011212-PA ILUMI_07532-PA PPYR_05000-PA PPYR_05001-PA sp|Q9VTE5|PFD2_DROME tr|D6WAP9|D6WAP9_TRICA tr|D6WAQ0|D6WAQ0_TRICA tr|Q9W128|Q9W128_DROME
OG0000971: AQULA_011248-PA ILUMI_05773-PA ILUMI_07808-PA ILUMI_09462-PA ILUMI_13497-PA ILUMI_14079-PA ILUMI_17627-PA PPYR_00521-PA PPYR_09110-PA
OG0000972: AQULA_011312-PA ILUMI_03063-PA ILUMI_08098-PA ILUMI_25611-PA PPYR_14559-PA tr|A0A0B4KG20|A0A0B4KG20_DROME tr|A0A139WCA2|A0A139WCA2_TRICA tr|D6X1G9|D6X1G9_TRICA tr|Q1EC92|Q1EC92_DROME
OG0000973: AQULA_011329-PA AQULA_011331-PA AQULA_011334-PA AQULA_011337-PA AQULA_011338-PA ILUMI_01969-PA PPYR_12714-PA sp|Q7YZA2|Y7065_DROME tr|D6WXC2|D6WXC2_TRICA
OG0000974: AQULA_011508-PA ILUMI_05251-PA PPYR_03440-PA tr|A8DMV2|A8DMV2_TRICA tr|A8DMV3|A8DMV3_TRICA tr|A8DMV4|A8DMV4_TRICA tr|Q9V9Y4|Q9V9Y4_DROME tr|Q9VVH4|Q9VVH4_DROME tr|Q9W4G1|Q9W4G1_DROME
OG0000975: AQULA_011514-PA ILUMI_19732-PA ILUMI_20368-PA tr|A0A139W8V3|A0A139W8V3_TRICA tr|A0A139WB30|A0A139WB30_TRICA tr|A0A139WE33|A0A139WE33_TRICA tr|A0A139WK47|A0A139WK47_TRICA tr|A0A139WKB5|A0A139WKB5_TRICA tr|D7ELA7|D7ELA7_TRICA
OG0000976: AQULA_011549-PA ILUMI_10445-PA ILUMI_10446-PA ILUMI_11873-PA ILUMI_11874-PA ILUMI_11875-PA ILUMI_11876-PA ILUMI_11877-PA PPYR_00236-PA
OG0000977: AQULA_011804-PA ILUMI_26301-PA PPYR_04561-PA PPYR_10508-PA PPYR_11324-PA tr|A0A139WLE9|A0A139WLE9_TRICA tr|D6WBN3|D6WBN3_TRICA tr|Q9VQS0|Q9VQS0_DROME tr|Q9W0V5|Q9W0V5_DROME
OG0000978: AQULA_011840-PA AQULA_011846-PA AQULA_011847-PA ILUMI_27204-PA ILUMI_27205-PA PPYR_14684-PA PPYR_14771-PA tr|D6WF64|D6WF64_TRICA tr|Q7YTZ0|Q7YTZ0_DROME
OG0000979: AQULA_012142-PA ILUMI_08046-PA PPYR_08709-PA PPYR_08710-PA PPYR_14662-PA tr|A0A139W9K0|A0A139W9K0_TRICA tr|A0A139WL48|A0A139WL48_TRICA tr|D6WE27|D6WE27_TRICA tr|D6WE28|D6WE28_TRICA
OG0000980: AQULA_012206-PA AQULA_012209-PA AQULA_012210-PA ILUMI_04219-PA PPYR_11730-PA PPYR_11731-PA PPYR_11733-PA tr|D6X016|D6X016_TRICA tr|Q8MLQ7|Q8MLQ7_DROME
OG0000981: AQULA_012242-PA AQULA_013044-PA AQULA_013054-PA AQULA_013055-PA AQULA_013056-PA AQULA_013063-PA ILUMI_17106-PA PPYR_13254-PA PPYR_13255-PA
OG0000982: AQULA_012372-PA ILUMI_26882-PA PPYR_13285-PA tr|D6WY20|D6WY20_TRICA tr|M9PC64|M9PC64_DROME tr|M9PF47|M9PF47_DROME tr|M9PI07|M9PI07_DROME tr|Q0E8F8|Q0E8F8_DROME tr|Q8IQE9|Q8IQE9_DROME
OG0000983: AQULA_012374-PA ILUMI_18624-PA PPYR_09083-PA PPYR_13107-PA tr|A0A139WCS7|A0A139WCS7_TRICA tr|A0A139WCU5|A0A139WCU5_TRICA tr|D6WY12|D6WY12_TRICA tr|Q7K4I4|Q7K4I4_DROME tr|Q9VAC2|Q9VAC2_DROME
OG0000984: AQULA_012562-PA ILUMI_21528-PA PPYR_09858-PA PPYR_10015-PA sp|Q95RR8|PAN3_DROME tr|D6WDE1|D6WDE1_TRICA tr|Q7KV83|Q7KV83_DROME tr|Q8IRE7|Q8IRE7_DROME tr|Q9I7T8|Q9I7T8_DROME
OG0000985: AQULA_012705-PA ILUMI_24583-PA PPYR_00349-PA tr|A0A0B4KEG0|A0A0B4KEG0_DROME tr|A0A0B4KEH3|A0A0B4KEH3_DROME tr|A0A0B4KF27|A0A0B4KF27_DROME tr|A0A0B4KFF1|A0A0B4KFF1_DROME tr|A0A139WFG2|A0A139WFG2_TRICA tr|Q7JW73|Q7JW73_DROME
OG0000986: AQULA_012734-PA ILUMI_18002-PA ILUMI_20163-PA ILUMI_26653-PA ILUMI_26654-PA PPYR_04736-PA sp|Q9VG08|YELF2_DROME sp|Q9VG09|YELF_DROME tr|D6WXH1|D6WXH1_TRICA
OG0000987: AQULA_012794-PA AQULA_012795-PA ILUMI_23628-PA ILUMI_23629-PA PPYR_14823-PA tr|A0A139WD27|A0A139WD27_TRICA tr|D6WVB6|D6WVB6_TRICA tr|D6WWN8|D6WWN8_TRICA tr|Q494G1|Q494G1_DROME
OG0000988: AQULA_013186-PA AQULA_013200-PA ILUMI_02239-PA ILUMI_21473-PA PPYR_06529-PA tr|D6WQZ3|D6WQZ3_TRICA tr|D6WQZ8|D6WQZ8_TRICA tr|Q9VKM7|Q9VKM7_DROME tr|Q9W0X3|Q9W0X3_DROME
OG0000989: AQULA_013329-PA AQULA_013333-PA ILUMI_04889-PA ILUMI_25192-PA PPYR_12197-PA tr|A1Z8K7|A1Z8K7_DROME tr|D2A3F1|D2A3F1_TRICA tr|D6X0S0|D6X0S0_TRICA tr|D6X0S1|D6X0S1_TRICA
OG0000990: AQULA_013345-PA AQULA_013349-PA AQULA_013351-PA ILUMI_00560-PA ILUMI_01513-PA ILUMI_01515-PA PPYR_13400-PA tr|D6WWI8|D6WWI8_TRICA tr|Q7KN92|Q7KN92_DROME
OG0000991: AQULA_013363-PA AQULA_013393-PA ILUMI_08110-PA ILUMI_08111-PA ILUMI_08112-PA PPYR_15490-PA PPYR_15491-PA PPYR_15492-PA tr|D6WIN7|D6WIN7_TRICA
OG0000992: AQULA_013430-PA AQULA_013556-PA AQULA_013572-PA ILUMI_24208-PA ILUMI_24211-PA PPYR_03449-PA PPYR_03453-PA sp|P27716|INX1_DROME sp|Q9V427|INX2_DROME
OG0000993: AQULA_013491-PA ILUMI_13174-PA PPYR_04627-PA tr|A0A0B4LH25|A0A0B4LH25_DROME tr|A0A139W8Y3|A0A139W8Y3_TRICA tr|A2VEJ9|A2VEJ9_DROME tr|A8DYK5|A8DYK5_DROME tr|D2CG38|D2CG38_TRICA tr|Q9W2K4|Q9W2K4_DROME
OG0000994: AQULA_013533-PA ILUMI_07715-PA ILUMI_07829-PA PPYR_10940-PA PPYR_10977-PA tr|D6WFX6|D6WFX6_TRICA tr|D7EJG4|D7EJG4_TRICA tr|Q9VRR2|Q9VRR2_DROME tr|Q9VWZ2|Q9VWZ2_DROME
OG0000995: AQULA_013569-PA ILUMI_00903-PA ILUMI_23505-PA PPYR_00410-PA PPYR_03880-PA sp|Q05319|STUB_DROME tr|A0A139WAR4|A0A139WAR4_TRICA tr|D6WEQ0|D6WEQ0_TRICA tr|D6X4F6|D6X4F6_TRICA
OG0000996: AQULA_013601-PA AQULA_013607-PA AQULA_013608-PA AQULA_013609-PA ILUMI_24783-PA PPYR_04307-PA PPYR_04308-PA PPYR_04310-PA tr|A0A139WNF8|A0A139WNF8_TRICA
OG0000997: AQULA_013625-PA ILUMI_23276-PA PPYR_03468-PA tr|A0A0B4K7W6|A0A0B4K7W6_DROME tr|A0A0B4KHZ0|A0A0B4KHZ0_DROME tr|A0A0B4KI43|A0A0B4KI43_DROME tr|A8JRE3|A8JRE3_DROME tr|D6W6M0|D6W6M0_TRICA tr|Q9VB55|Q9VB55_DROME
OG0000998: AQULA_013764-PA ILUMI_25989-PA PPYR_09580-PA tr|D6WNN5|D6WNN5_TRICA tr|M9PCC4|M9PCC4_DROME tr|M9PI47|M9PI47_DROME tr|Q8IQH9|Q8IQH9_DROME tr|Q8IQI0|Q8IQI0_DROME tr|Q9XZ09|Q9XZ09_DROME
OG0000999: AQULA_013801-PA ILUMI_13383-PA PPYR_00944-PA sp|Q9U6A0|NCKX_DROME tr|A0A139WE20|A0A139WE20_TRICA tr|A0A139WE34|A0A139WE34_TRICA tr|A0A139WE42|A0A139WE42_TRICA tr|A0A139WEB1|A0A139WEB1_TRICA tr|D6WTN1|D6WTN1_TRICA
OG0001000: AQULA_014180-PA ILUMI_06265-PA PPYR_09009-PA PPYR_09011-PA PPYR_12561-PA tr|D6WK34|D6WK34_TRICA tr|Q9I7S2|Q9I7S2_DROME tr|Q9VK81|Q9VK81_DROME tr|Q9VYA1|Q9VYA1_DROME
OG0001001: ILUMI_00821-PA ILUMI_02593-PA ILUMI_06956-PA ILUMI_15977-PA ILUMI_23780-PA ILUMI_26470-PA ILUMI_27539-PA ILUMI_27540-PA tr|A0A139W9Q9|A0A139W9Q9_TRICA
OG0001002: ILUMI_02242-PA ILUMI_03473-PA ILUMI_11298-PA ILUMI_16516-PA ILUMI_22767-PA ILUMI_24770-PA PPYR_06353-PA PPYR_13740-PA tr|D7EKG4|D7EKG4_TRICA
OG0001003: ILUMI_06520-PA ILUMI_09775-PA ILUMI_10722-PA ILUMI_25942-PA PPYR_02956-PA PPYR_04771-PA PPYR_08698-PA PPYR_14920-PA tr|D6WCT8|D6WCT8_TRICA
OG0001004: ILUMI_07626-PA PPYR_03960-PA PPYR_03965-PA PPYR_03968-PA PPYR_03977-PA PPYR_15152-PA sp|P84051|H2A_DROME tr|D7GYF1|D7GYF1_TRICA tr|Q4AB57|Q4AB57_DROME
OG0001005: ILUMI_09753-PA ILUMI_12916-PA ILUMI_14190-PA ILUMI_14936-PA ILUMI_14937-PA PPYR_01584-PA PPYR_03925-PA PPYR_11291-PA tr|D6WDK7|D6WDK7_TRICA
OG0001006: ILUMI_22045-PA PPYR_07150-PA tr|A0A139WK35|A0A139WK35_TRICA tr|A8DYG7|A8DYG7_DROME tr|Q9VBL8|Q9VBL8_DROME tr|Q9VFL2|Q9VFL2_DROME tr|Q9VFL3|Q9VFL3_DROME tr|Q9VFL4|Q9VFL4_DROME tr|Q9VHT0|Q9VHT0_DROME
OG0001007: ILUMI_27048-PA PPYR_00079-PA PPYR_08569-PA PPYR_09690-PA PPYR_12826-PA PPYR_13379-PA PPYR_14998-PA PPYR_15078-PA PPYR_15362-PA
OG0001008: PPYR_00032-PA PPYR_01470-PA PPYR_02069-PA PPYR_06892-PA PPYR_14940-PA PPYR_15202-PA tr|D6WC43|D6WC43_TRICA tr|D6WRV0|D6WRV0_TRICA tr|D6WV85|D6WV85_TRICA
OG0001009: PPYR_04108-PA PPYR_06088-PA PPYR_06093-PA PPYR_14054-PA PPYR_14778-PA tr|A8WHB7|A8WHB7_DROME tr|Q9VI35|Q9VI35_DROME tr|Q9VQA2|Q9VQA2_DROME tr|Q9VQA7|Q9VQA7_DROME
OG0001010: tr|A0A139WBD6|A0A139WBD6_TRICA tr|A0A139WBG2|A0A139WBG2_TRICA tr|A0A139WBG4|A0A139WBG4_TRICA tr|A0A139WBG6|A0A139WBG6_TRICA tr|A0A139WKV6|A0A139WKV6_TRICA tr|A8DY49|A8DY49_DROME tr|A8DYV0|A8DYV0_DROME tr|Q9VYV6|Q9VYV6_DROME tr|Q9VZ37|Q9VZ37_DROME
OG0001011: tr|A0A1Z1CH25|A0A1Z1CH25_DROME tr|A1ZBR1|A1ZBR1_DROME tr|Q7K025|Q7K025_DROME tr|Q8IMS4|Q8IMS4_DROME tr|Q9VBT6|Q9VBT6_DROME tr|Q9VBT7|Q9VBT7_DROME tr|Q9VBT8|Q9VBT8_DROME tr|Q9VBU0|Q9VBU0_DROME tr|Q9VL46|Q9VL46_DROME
OG0001012: AQULA_000030-PA AQULA_001825-PA AQULA_008768-PA ILUMI_03470-PA ILUMI_10321-PA ILUMI_15939-PA ILUMI_19218-PA PPYR_00007-PA
OG0001013: AQULA_000102-PA ILUMI_20235-PA PPYR_10422-PA tr|A0A139WK09|A0A139WK09_TRICA tr|Q4V459|Q4V459_DROME tr|Q7KT67|Q7KT67_DROME tr|Q8IP32|Q8IP32_DROME tr|Q9W1U2|Q9W1U2_DROME
OG0001014: AQULA_000132-PA AQULA_007573-PA AQULA_008935-PA ILUMI_07195-PA ILUMI_16396-PA tr|D7EI95|D7EI95_TRICA tr|D7EJB5|D7EJB5_TRICA tr|D7GY15|D7GY15_TRICA
OG0001015: AQULA_000172-PA ILUMI_01912-PA PPYR_04388-PA tr|D6WAM1|D6WAM1_TRICA tr|D6WAM3|D6WAM3_TRICA tr|Q9VS75|Q9VS75_DROME tr|Q9VS76|Q9VS76_DROME tr|Q9VS81|Q9VS81_DROME
OG0001016: AQULA_000231-PA AQULA_007553-PA ILUMI_07418-PA ILUMI_07419-PA PPYR_12941-PA PPYR_13297-PA tr|A0A139WD82|A0A139WD82_TRICA tr|M9PEE5|M9PEE5_DROME
OG0001017: AQULA_000355-PA ILUMI_08517-PA PPYR_00244-PA PPYR_00258-PA PPYR_00259-PA PPYR_13009-PA sp|Q9VXJ0|DHB4_DROME tr|D6WRU6|D6WRU6_TRICA
OG0001018: AQULA_000371-PA AQULA_010137-PA ILUMI_25607-PA PPYR_05858-PA PPYR_06121-PA PPYR_12950-PA tr|D6WVK3|D6WVK3_TRICA tr|Q9W3M6|Q9W3M6_DROME
OG0001019: AQULA_000423-PA AQULA_000429-PA ILUMI_14512-PA ILUMI_19551-PA PPYR_06906-PA PPYR_11535-PA tr|D6WPC4|D6WPC4_TRICA tr|Q9VFN7|Q9VFN7_DROME
OG0001020: AQULA_000456-PA ILUMI_13241-PA ILUMI_13242-PA ILUMI_26164-PA PPYR_00412-PA tr|D6WTR6|D6WTR6_TRICA tr|Q9VIT5|Q9VIT5_DROME tr|Q9VIT6|Q9VIT6_DROME
OG0001021: AQULA_000466-PA ILUMI_00611-PA PPYR_01920-PA PPYR_08260-PA sp|Q9VTX8|ODR4_DROME tr|C8VV60|C8VV60_DROME tr|D6WJD0|D6WJD0_TRICA tr|M9NE87|M9NE87_DROME
OG0001022: AQULA_000508-PA AQULA_014255-PA ILUMI_04852-PA ILUMI_26536-PA PPYR_01656-PA PPYR_05248-PA tr|A0A139WP30|A0A139WP30_TRICA tr|Q9VLS7|Q9VLS7_DROME
OG0001023: AQULA_000679-PA AQULA_003820-PA ILUMI_00876-PA ILUMI_27126-PA PPYR_06782-PA tr|D2A171|D2A171_TRICA tr|D2A3G5|D2A3G5_TRICA tr|M9PI02|M9PI02_DROME
OG0001024: AQULA_000696-PA ILUMI_26154-PA ILUMI_26156-PA ILUMI_26158-PA PPYR_11821-PA tr|A0A139WCC2|A0A139WCC2_TRICA tr|D6WPB7|D6WPB7_TRICA tr|D6X281|D6X281_TRICA
OG0001025: AQULA_000772-PA ILUMI_01705-PA PPYR_03006-PA tr|A0A0B4KF92|A0A0B4KF92_DROME tr|A0A0B4LGM5|A0A0B4LGM5_DROME tr|A0A0B4LGS6|A0A0B4LGS6_DROME tr|D2A4T2|D2A4T2_TRICA tr|Q9VNC3|Q9VNC3_DROME
OG0001026: AQULA_000811-PA AQULA_004547-PA ILUMI_01897-PA ILUMI_08974-PA ILUMI_23162-PA PPYR_04794-PA sp|Q24306|DIAP1_DROME tr|D6WAP2|D6WAP2_TRICA
OG0001027: AQULA_000910-PA AQULA_008617-PA AQULA_012468-PA ILUMI_02891-PA ILUMI_09356-PA PPYR_05204-PA PPYR_05205-PA PPYR_06566-PA
OG0001028: AQULA_000942-PA ILUMI_04649-PA ILUMI_23932-PA PPYR_13880-PA tr|A0A139WJQ1|A0A139WJQ1_TRICA tr|A0A139WP17|A0A139WP17_TRICA tr|D6X2Y3|D6X2Y3_TRICA tr|Q9VVU7|Q9VVU7_DROME
OG0001029: AQULA_000940-PA AQULA_009461-PA ILUMI_10282-PA ILUMI_10711-PA PPYR_12458-PA PPYR_15338-PA tr|D6X2G1|D6X2G1_TRICA tr|Q9VEB8|Q9VEB8_DROME
OG0001030: AQULA_000946-PA AQULA_000952-PA AQULA_000954-PA ILUMI_07852-PA PPYR_12439-PA PPYR_12440-PA tr|D6X1U7|D6X1U7_TRICA tr|Q9VD59|Q9VD59_DROME
OG0001031: AQULA_001023-PA AQULA_009827-PA ILUMI_08459-PA ILUMI_10680-PA PPYR_03148-PA PPYR_09934-PA tr|D2A5K7|D2A5K7_TRICA tr|Q8SZP2|Q8SZP2_DROME
OG0001032: AQULA_001057-PA ILUMI_22116-PA PPYR_06999-PA tr|D2A1C7|D2A1C7_TRICA tr|M9NDT5|M9NDT5_DROME tr|M9NF08|M9NF08_DROME tr|M9NGY4|M9NGY4_DROME tr|Q9W2Y5|Q9W2Y5_DROME
OG0001033: AQULA_001097-PA AQULA_002719-PA AQULA_008613-PA ILUMI_01955-PA PPYR_06731-PA PPYR_07114-PA sp|P20480|NCD_DROME tr|D6WG90|D6WG90_TRICA
OG0001034: AQULA_001154-PA ILUMI_01814-PA ILUMI_03671-PA PPYR_10594-PA tr|A0A139WJC5|A0A139WJC5_TRICA tr|D6WLJ8|D6WLJ8_TRICA tr|Q9VDV4|Q9VDV4_DROME tr|Q9VYS8|Q9VYS8_DROME
OG0001035: AQULA_001209-PA AQULA_011259-PA ILUMI_03347-PA PPYR_03465-PA PPYR_09336-PA tr|A0A139WI81|A0A139WI81_TRICA tr|D6WK82|D6WK82_TRICA tr|Q95RI9|Q95RI9_DROME
OG0001036: AQULA_001221-PA ILUMI_23481-PA PPYR_08635-PA PPYR_08638-PA tr|A0A139WGX0|A0A139WGX0_TRICA tr|A1ZAA5|A1ZAA5_DROME tr|D6WLK0|D6WLK0_TRICA tr|Q7K221|Q7K221_DROME
OG0001037: AQULA_001258-PA AQULA_001617-PA ILUMI_02652-PA ILUMI_07623-PA ILUMI_07625-PA PPYR_05089-PA PPYR_13989-PA tr|A0A139WKA0|A0A139WKA0_TRICA
OG0001038: AQULA_001256-PA AQULA_003269-PA ILUMI_07632-PA ILUMI_08936-PA PPYR_14016-PA tr|A0A139WKL7|A0A139WKL7_TRICA tr|A8JNM6|A8JNM6_DROME tr|Q0KIE7|Q0KIE7_DROME
OG0001039: AQULA_001414-PA AQULA_001418-PA ILUMI_00779-PA ILUMI_00780-PA PPYR_05852-PA PPYR_05853-PA tr|D6W9U4|D6W9U4_TRICA tr|Q9VFE3|Q9VFE3_DROME
OG0001040: AQULA_001423-PA ILUMI_08250-PA PPYR_05726-PA tr|A0A0S0X2W5|A0A0S0X2W5_DROME tr|D7EJN6|D7EJN6_TRICA tr|Q960D3|Q960D3_DROME tr|Q9V426|Q9V426_DROME tr|Q9VBX3|Q9VBX3_DROME
OG0001041: AQULA_001499-PA AQULA_013104-PA ILUMI_03776-PA ILUMI_24473-PA PPYR_01114-PA PPYR_02660-PA tr|D6WU57|D6WU57_TRICA tr|Q9VEG4|Q9VEG4_DROME
OG0001042: AQULA_001582-PA AQULA_001586-PA AQULA_001588-PA ILUMI_22705-PA PPYR_00541-PA PPYR_14744-PA sp|P25171|RCC1_DROME tr|A0A139WK14|A0A139WK14_TRICA
OG0001043: AQULA_001605-PA ILUMI_08902-PA PPYR_09726-PA sp|P56544|ACYP1_DROME sp|Q9VF36|ACYP2_DROME tr|A0A139WF64|A0A139WF64_TRICA tr|A1A6Q5|A1A6Q5_DROME tr|Q4V6I0|Q4V6I0_DROME
OG0001044: AQULA_001599-PA ILUMI_03168-PA PPYR_01560-PA PPYR_15456-PA PPYR_15459-PA tr|D6WTV6|D6WTV6_TRICA tr|Q9VHT9|Q9VHT9_DROME tr|Q9W569|Q9W569_DROME
OG0001045: AQULA_001623-PA ILUMI_05186-PA PPYR_03821-PA tr|D6WC58|D6WC58_TRICA tr|Q8INL4|Q8INL4_DROME tr|Q8MSL1|Q8MSL1_DROME tr|Q8SYH1|Q8SYH1_DROME tr|Q9VGY1|Q9VGY1_DROME
OG0001046: AQULA_001656-PA ILUMI_02349-PA ILUMI_16372-PA ILUMI_24698-PA PPYR_01160-PA tr|A0A139WEI5|A0A139WEI5_TRICA tr|A1Z7D1|A1Z7D1_DROME tr|A1Z7D2|A1Z7D2_DROME
OG0001047: AQULA_001663-PA AQULA_002609-PA ILUMI_00848-PA ILUMI_05625-PA PPYR_01197-PA sp|Q9XZH6|VATG_DROME tr|D6WPH6|D6WPH6_TRICA tr|D6WSM7|D6WSM7_TRICA
OG0001048: AQULA_001674-PA ILUMI_01529-PA ILUMI_01531-PA ILUMI_18347-PA ILUMI_18348-PA PPYR_12184-PA tr|D6WEI3|D6WEI3_TRICA tr|Q7K105|Q7K105_DROME
OG0001049: AQULA_001727-PA ILUMI_03730-PA PPYR_03438-PA PPYR_03439-PA tr|A0A139WGU3|A0A139WGU3_TRICA tr|D2A4J7|D2A4J7_TRICA tr|D2A5P9|D2A5P9_TRICA tr|Q7K3T3|Q7K3T3_DROME
OG0001050: AQULA_001723-PA ILUMI_06307-PA PPYR_03599-PA tr|A8JV22|A8JV22_DROME tr|A8JV24|A8JV24_DROME tr|D2A4S5|D2A4S5_TRICA tr|Q9W3F6|Q9W3F6_DROME tr|X2JEJ0|X2JEJ0_DROME
OG0001051: AQULA_001744-PA AQULA_008462-PA ILUMI_23297-PA ILUMI_26808-PA PPYR_02869-PA PPYR_03332-PA sp|P07764|ALF_DROME tr|D2A6E8|D2A6E8_TRICA
OG0001052: AQULA_001829-PA AQULA_007067-PA ILUMI_14028-PA ILUMI_16496-PA ILUMI_19102-PA ILUMI_19469-PA ILUMI_25770-PA PPYR_15336-PA
OG0001053: AQULA_001863-PA ILUMI_03507-PA PPYR_13796-PA tr|A0A139WCQ7|A0A139WCQ7_TRICA tr|A0A139WCS6|A0A139WCS6_TRICA tr|A0A139WCT0|A0A139WCT0_TRICA tr|D6WY08|D6WY08_TRICA tr|D6WY10|D6WY10_TRICA
OG0001054: AQULA_001873-PA AQULA_001882-PA ILUMI_03947-PA ILUMI_03948-PA PPYR_02681-PA PPYR_02682-PA tr|D6WSI8|D6WSI8_TRICA tr|Q9VL70|Q9VL70_DROME
OG0001055: AQULA_001923-PA AQULA_011988-PA ILUMI_06569-PA ILUMI_12698-PA ILUMI_15930-PA ILUMI_16572-PA ILUMI_24425-PA ILUMI_25311-PA
OG0001056: AQULA_001963-PA AQULA_001965-PA ILUMI_23200-PA ILUMI_23201-PA PPYR_12097-PA PPYR_12098-PA tr|A0A139WC26|A0A139WC26_TRICA tr|Q9VWC8|Q9VWC8_DROME
OG0001057: AQULA_001991-PA AQULA_007044-PA ILUMI_07434-PA ILUMI_12943-PA PPYR_01146-PA PPYR_13530-PA tr|D6WWR3|D6WWR3_TRICA tr|Q9VKG2|Q9VKG2_DROME
OG0001058: AQULA_002027-PA ILUMI_00792-PA ILUMI_07944-PA ILUMI_17997-PA ILUMI_17998-PA PPYR_05745-PA sp|A1ZA92|NOL9_DROME tr|D6WCR1|D6WCR1_TRICA
OG0001059: AQULA_002033-PA AQULA_002037-PA ILUMI_06292-PA PPYR_11351-PA tr|D6WZJ1|D6WZJ1_TRICA tr|D6WZJ4|D6WZJ4_TRICA tr|Q9VNN6|Q9VNN6_DROME tr|Q9VNN7|Q9VNN7_DROME
OG0001060: AQULA_002040-PA AQULA_003069-PA AQULA_011110-PA AQULA_013708-PA ILUMI_08305-PA PPYR_03884-PA PPYR_07698-PA PPYR_13603-PA
OG0001061: AQULA_002048-PA AQULA_004958-PA ILUMI_00829-PA PPYR_01852-PA PPYR_05818-PA PPYR_14557-PA tr|D6W7E1|D6W7E1_TRICA tr|Q7JW03|Q7JW03_DROME
OG0001062: AQULA_002102-PA AQULA_002460-PA AQULA_004336-PA AQULA_007784-PA PPYR_15113-PA PPYR_15114-PA PPYR_15115-PA PPYR_15118-PA
OG0001063: AQULA_002115-PA AQULA_002116-PA AQULA_011421-PA AQULA_012716-PA ILUMI_06788-PA PPYR_08654-PA PPYR_13746-PA PPYR_13747-PA
OG0001064: AQULA_002178-PA ILUMI_06426-PA PPYR_00354-PA PPYR_10120-PA PPYR_10707-PA tr|A8JQW3|A8JQW3_DROME tr|D6WR51|D6WR51_TRICA tr|Q9VH84|Q9VH84_DROME
OG0001065: AQULA_002210-PA ILUMI_09882-PA ILUMI_13865-PA ILUMI_21131-PA PPYR_05289-PA PPYR_14974-PA tr|D6WD18|D6WD18_TRICA tr|Q9VS54|Q9VS54_DROME
OG0001066: AQULA_002221-PA ILUMI_09879-PA ILUMI_22683-PA ILUMI_26263-PA PPYR_10975-PA sp|Q95028|LDH_DROME tr|B5RJQ0|B5RJQ0_DROME tr|D6WHN0|D6WHN0_TRICA
OG0001067: AQULA_002253-PA ILUMI_19271-PA PPYR_06659-PA PPYR_07074-PA PPYR_07075-PA tr|D2A0I8|D2A0I8_TRICA tr|Q9VA41|Q9VA41_DROME tr|Q9VA42|Q9VA42_DROME
OG0001068: AQULA_002305-PA AQULA_012563-PA ILUMI_17784-PA ILUMI_21529-PA PPYR_10005-PA PPYR_10016-PA sp|Q9VT28|FRY_DROME tr|D6WD89|D6WD89_TRICA
OG0001069: AQULA_002352-PA ILUMI_13884-PA PPYR_07816-PA PPYR_12221-PA PPYR_12222-PA tr|D6X225|D6X225_TRICA tr|Q8IMM9|Q8IMM9_DROME tr|Q9VWI4|Q9VWI4_DROME
OG0001070: AQULA_002405-PA AQULA_002407-PA ILUMI_12400-PA ILUMI_12402-PA ILUMI_17796-PA PPYR_08628-PA tr|A1ZA98|A1ZA98_DROME tr|D6WMZ8|D6WMZ8_TRICA
OG0001071: AQULA_002456-PA AQULA_004678-PA PPYR_00105-PA PPYR_00125-PA PPYR_02084-PA PPYR_02297-PA PPYR_14892-PA PPYR_15581-PA
OG0001072: AQULA_002466-PA ILUMI_07947-PA PPYR_10260-PA tr|A0A0B4KEE4|A0A0B4KEE4_DROME tr|A1Z6Q0|A1Z6Q0_DROME tr|A1Z6Q1|A1Z6Q1_DROME tr|A4UZ58|A4UZ58_DROME tr|D6WVN4|D6WVN4_TRICA
OG0001073: AQULA_002502-PA ILUMI_26608-PA PPYR_01986-PA tr|A0A139WHB0|A0A139WHB0_TRICA tr|D2A2D9|D2A2D9_TRICA tr|D2A2E0|D2A2E0_TRICA tr|D7EJK7|D7EJK7_TRICA tr|Q9VPL8|Q9VPL8_DROME
OG0001074: AQULA_002536-PA ILUMI_05200-PA ILUMI_05201-PA PPYR_08333-PA sp|Q23997|C5210_DROME sp|Q9W303|IDGF4_DROME tr|Q0Z935|Q0Z935_TRICA tr|Q0Z936|Q0Z936_TRICA
OG0001075: AQULA_002585-PA AQULA_002599-PA AQULA_005587-PA PPYR_07719-PA tr|A0A139WGY1|A0A139WGY1_TRICA tr|Q8SXJ7|Q8SXJ7_DROME tr|Q9VXJ8|Q9VXJ8_DROME tr|Q9VXK3|Q9VXK3_DROME
OG0001076: AQULA_002600-PA ILUMI_01829-PA PPYR_07989-PA tr|A0A139WJQ5|A0A139WJQ5_TRICA tr|H9XVN1|H9XVN1_DROME tr|L0MPN2|L0MPN2_DROME tr|Q2PDM2|Q2PDM2_DROME tr|Q9V4C2|Q9V4C2_DROME
OG0001077: AQULA_002659-PA ILUMI_05734-PA ILUMI_21620-PA PPYR_08708-PA PPYR_09458-PA tr|A8JQT5|A8JQT5_DROME tr|D6WK30|D6WK30_TRICA tr|D6WK31|D6WK31_TRICA
OG0001078: AQULA_002757-PA AQULA_007498-PA ILUMI_13681-PA PPYR_00688-PA PPYR_00848-PA tr|D6WTB7|D6WTB7_TRICA tr|Q7JR08|Q7JR08_DROME tr|Q7K380|Q7K380_DROME
OG0001079: AQULA_002773-PA ILUMI_05809-PA PPYR_00993-PA sp|Q9VCU7|VRET_DROME tr|A0A139WEJ0|A0A139WEJ0_TRICA tr|A0A139WEK7|A0A139WEK7_TRICA tr|A0A139WES7|A0A139WES7_TRICA tr|D7EKI0|D7EKI0_TRICA
OG0001080: AQULA_002834-PA AQULA_013330-PA ILUMI_04144-PA ILUMI_04147-PA PPYR_11652-PA tr|D6X360|D6X360_TRICA tr|M9PCE5|M9PCE5_DROME tr|Q9VU94|Q9VU94_DROME
OG0001081: AQULA_002921-PA AQULA_007293-PA ILUMI_08252-PA PPYR_14000-PA PPYR_14426-PA tr|D6WI59|D6WI59_TRICA tr|D6WI60|D6WI60_TRICA tr|Q9VNH5|Q9VNH5_DROME
OG0001082: AQULA_002996-PA AQULA_006454-PA ILUMI_04587-PA ILUMI_16670-PA PPYR_10515-PA PPYR_12589-PA sp|P84029|CYC2_DROME tr|D6WVZ4|D6WVZ4_TRICA
OG0001083: AQULA_003056-PA ILUMI_09262-PA PPYR_13685-PA PPYR_13771-PA tr|A8DYC9|A8DYC9_DROME tr|D6WXV3|D6WXV3_TRICA tr|Q86NK6|Q86NK6_DROME tr|Q8SZX5|Q8SZX5_DROME
OG0001084: AQULA_003096-PA AQULA_003972-PA ILUMI_12569-PA PPYR_09789-PA PPYR_09976-PA PPYR_09977-PA sp|P08879|NDKA_DROME tr|D6WHK2|D6WHK2_TRICA
OG0001085: AQULA_003111-PA AQULA_003116-PA ILUMI_12935-PA ILUMI_12936-PA PPYR_09514-PA PPYR_09515-PA tr|A0A139WI32|A0A139WI32_TRICA tr|Q9VP87|Q9VP87_DROME
OG0001086: AQULA_003131-PA ILUMI_04642-PA ILUMI_22360-PA ILUMI_25717-PA PPYR_05187-PA PPYR_07590-PA PPYR_13765-PA PPYR_15214-PA
OG0001087: AQULA_003188-PA AQULA_010241-PA ILUMI_20330-PA ILUMI_20331-PA PPYR_00019-PA PPYR_00021-PA PPYR_02574-PA PPYR_14529-PA
OG0001088: AQULA_003187-PA ILUMI_00594-PA PPYR_04222-PA PPYR_04223-PA tr|A0A139WAG4|A0A139WAG4_TRICA tr|Q8INH6|Q8INH6_DROME tr|Q9VFW9|Q9VFW9_DROME tr|Q9VFX0|Q9VFX0_DROME
OG0001089: AQULA_003304-PA AQULA_004509-PA ILUMI_13551-PA ILUMI_21677-PA PPYR_09217-PA PPYR_09677-PA PPYR_11125-PA tr|D6WKU8|D6WKU8_TRICA
OG0001090: AQULA_003412-PA ILUMI_06671-PA ILUMI_06673-PA PPYR_03290-PA PPYR_10354-PA tr|D6WFA2|D6WFA2_TRICA tr|D6WFA3|D6WFA3_TRICA tr|Q9VRJ4|Q9VRJ4_DROME
OG0001091: AQULA_003451-PA ILUMI_05326-PA ILUMI_05327-PA ILUMI_06243-PA PPYR_01725-PA tr|D6WSV8|D6WSV8_TRICA tr|Q8SXR7|Q8SXR7_DROME tr|Q9W185|Q9W185_DROME
OG0001092: AQULA_003548-PA AQULA_012018-PA AQULA_012023-PA ILUMI_08964-PA PPYR_12908-PA PPYR_12924-PA tr|D6WYF7|D6WYF7_TRICA tr|Q9VWC7|Q9VWC7_DROME
OG0001093: AQULA_003575-PA AQULA_012504-PA ILUMI_03608-PA ILUMI_07243-PA ILUMI_24333-PA PPYR_15306-PA tr|D6WHS5|D6WHS5_TRICA tr|Q8SZY9|Q8SZY9_DROME
OG0001094: AQULA_003592-PA ILUMI_09782-PA ILUMI_09783-PA PPYR_12736-PA PPYR_12737-PA PPYR_14878-PA sp|Q10714|ACE_DROME tr|D6X4L0|D6X4L0_TRICA
OG0001095: AQULA_003603-PA ILUMI_21969-PA PPYR_08256-PA PPYR_09641-PA PPYR_09646-PA tr|A0A139WIF6|A0A139WIF6_TRICA tr|D6WK90|D6WK90_TRICA tr|Q8IP71|Q8IP71_DROME
OG0001096: AQULA_003711-PA AQULA_004497-PA ILUMI_05096-PA ILUMI_08254-PA PPYR_02920-PA PPYR_04772-PA PPYR_10614-PA PPYR_10615-PA
OG0001097: AQULA_003836-PA ILUMI_26876-PA PPYR_03770-PA tr|A8JNM0|A8JNM0_DROME tr|D6W8L1|D6W8L1_TRICA tr|M9PEJ7|M9PEJ7_DROME tr|M9PET2|M9PET2_DROME tr|Q9VRZ4|Q9VRZ4_DROME
OG0001098: AQULA_003842-PA AQULA_003851-PA ILUMI_06269-PA PPYR_13375-PA PPYR_13715-PA PPYR_13896-PA sp|Q94901|LARK_DROME tr|D6WX34|D6WX34_TRICA
OG0001099: AQULA_003840-PA ILUMI_05506-PA PPYR_14869-PA sp|P32023|KGP25_DROME sp|Q03043|KGP24_DROME tr|A0A139WDE4|A0A139WDE4_TRICA tr|A0A1W5Q0S1|A0A1W5Q0S1_DROME tr|E1JHR9|E1JHR9_DROME
OG0001100: AQULA_003856-PA AQULA_003858-PA ILUMI_03839-PA ILUMI_16401-PA PPYR_13305-PA sp|A1Z7Z9|CP131_DROME tr|A0A0B4LF10|A0A0B4LF10_DROME tr|A0A139WE04|A0A139WE04_TRICA
OG0001101: AQULA_003882-PA AQULA_013859-PA ILUMI_03216-PA ILUMI_04139-PA PPYR_11422-PA PPYR_11423-PA sp|P11584|ITBX_DROME tr|D6X0D6|D6X0D6_TRICA
OG0001102: AQULA_003932-PA AQULA_004106-PA ILUMI_14763-PA ILUMI_17255-PA ILUMI_23104-PA ILUMI_25859-PA tr|D7EJ93|D7EJ93_TRICA tr|D7GY76|D7GY76_TRICA
OG0001103: AQULA_003946-PA ILUMI_24973-PA PPYR_13784-PA PPYR_13785-PA tr|A0A139WE63|A0A139WE63_TRICA tr|A1ZAL1|A1ZAL1_DROME tr|Q4V625|Q4V625_DROME tr|Q7JYZ0|Q7JYZ0_DROME
OG0001104: AQULA_003937-PA AQULA_007639-PA ILUMI_14394-PA ILUMI_21752-PA ILUMI_26902-PA PPYR_03746-PA tr|A0A139W9I0|A0A139W9I0_TRICA tr|A0A139WE72|A0A139WE72_TRICA
OG0001105: AQULA_004055-PA ILUMI_02179-PA ILUMI_02180-PA PPYR_14435-PA tr|A1Z6P0|A1Z6P0_DROME tr|D6WH16|D6WH16_TRICA tr|Q7JZR2|Q7JZR2_DROME tr|Q9VEX1|Q9VEX1_DROME
OG0001106: AQULA_004190-PA AQULA_009207-PA ILUMI_13464-PA ILUMI_16834-PA PPYR_00268-PA PPYR_01565-PA PPYR_13376-PA PPYR_13392-PA
OG0001107: AQULA_004195-PA ILUMI_02258-PA PPYR_15232-PA PPYR_15583-PA tr|A0A139WN02|A0A139WN02_TRICA tr|A0A139WNF0|A0A139WNF0_TRICA tr|D6WBE8|D6WBE8_TRICA tr|Q9VIL1|Q9VIL1_DROME
OG0001108: AQULA_004219-PA ILUMI_04645-PA ILUMI_13140-PA PPYR_06656-PA sp|P32030|SLP1_DROME sp|P32031|SLP2_DROME tr|D1ZZK9|D1ZZK9_TRICA tr|Q1KV09|Q1KV09_TRICA
OG0001109: AQULA_004226-PA AQULA_008404-PA ILUMI_07561-PA PPYR_08464-PA PPYR_08465-PA sp|Q9VYH3|PEPE_DROME tr|D6WJG1|D6WJG1_TRICA tr|X2JER0|X2JER0_DROME
OG0001110: AQULA_004227-PA AQULA_007499-PA ILUMI_12519-PA ILUMI_15874-PA PPYR_07223-PA sp|Q9VLD6|BOREA_DROME tr|D6WPZ6|D6WPZ6_TRICA tr|Q9VLD7|Q9VLD7_DROME
OG0001111: AQULA_004224-PA AQULA_004706-PA ILUMI_03928-PA ILUMI_13042-PA ILUMI_13272-PA PPYR_07779-PA tr|D2A1M9|D2A1M9_TRICA tr|Q9VM39|Q9VM39_DROME
OG0001112: AQULA_004235-PA AQULA_010216-PA ILUMI_01457-PA PPYR_00931-PA PPYR_01003-PA PPYR_06366-PA sp|Q9VIP0|NESD_DROME tr|D6WKG0|D6WKG0_TRICA
OG0001113: AQULA_004285-PA ILUMI_03525-PA ILUMI_08344-PA ILUMI_12735-PA ILUMI_17501-PA PPYR_05260-PA tr|D6WAA5|D6WAA5_TRICA tr|Q9W311|Q9W311_DROME
OG0001114: AQULA_004404-PA ILUMI_04082-PA PPYR_12841-PA tr|D6WVG2|D6WVG2_TRICA tr|M9PER1|M9PER1_DROME tr|M9PEY7|M9PEY7_DROME tr|M9PHS3|M9PHS3_DROME tr|Q9VSF0|Q9VSF0_DROME
OG0001115: AQULA_004466-PA AQULA_007134-PA ILUMI_15392-PA ILUMI_21587-PA PPYR_04568-PA PPYR_06591-PA tr|D6W6F9|D6W6F9_TRICA tr|Q7KN94|Q7KN94_DROME
OG0001116: AQULA_004641-PA ILUMI_06424-PA ILUMI_21181-PA ILUMI_21329-PA PPYR_05897-PA tr|D6W849|D6W849_TRICA tr|Q9VHN7|Q9VHN7_DROME tr|Q9VVP4|Q9VVP4_DROME
OG0001117: AQULA_004755-PA ILUMI_02112-PA PPYR_12359-PA tr|A0A139WCB9|A0A139WCB9_TRICA tr|Q0KHR3|Q0KHR3_DROME tr|Q9VX75|Q9VX75_DROME tr|X2JCB3|X2JCB3_DROME tr|X2JFU8|X2JFU8_DROME
OG0001118: AQULA_004780-PA AQULA_004797-PA ILUMI_02618-PA ILUMI_06472-PA ILUMI_09658-PA ILUMI_15847-PA ILUMI_18989-PA ILUMI_26656-PA
OG0001119: AQULA_005011-PA ILUMI_11359-PA ILUMI_20650-PA PPYR_07611-PA PPYR_07650-PA sp|Q8MV48|GALT7_DROME tr|D2A249|D2A249_TRICA tr|X2JEA3|X2JEA3_DROME
OG0001120: AQULA_005159-PA ILUMI_09032-PA PPYR_05429-PA sp|O44252|ROST_DROME tr|D6W7E7|D6W7E7_TRICA tr|Q9VLF7|Q9VLF7_DROME tr|Q9VLF8|Q9VLF8_DROME tr|Q9VLG1|Q9VLG1_DROME
OG0001121: AQULA_005246-PA AQULA_013508-PA ILUMI_02857-PA ILUMI_12927-PA sp|P15357|RS27A_DROME sp|P18101|RL40_DROME tr|A0A139WJ28|A0A139WJ28_TRICA tr|D2A1G0|D2A1G0_TRICA
OG0001122: AQULA_005325-PA AQULA_005916-PA ILUMI_01963-PA ILUMI_13138-PA ILUMI_13767-PA ILUMI_25064-PA ILUMI_27112-PA PPYR_01643-PA
OG0001123: AQULA_005416-PA ILUMI_01037-PA ILUMI_11844-PA PPYR_07359-PA tr|A1Z7M6|A1Z7M6_DROME tr|A8DY57|A8DY57_DROME tr|D2A0H4|D2A0H4_TRICA tr|Q4QQB9|Q4QQB9_DROME
OG0001124: AQULA_005427-PA AQULA_007711-PA ILUMI_22278-PA ILUMI_26812-PA PPYR_05488-PA sp|P14773|HMDH_DROME tr|A0A139WIA9|A0A139WIA9_TRICA tr|D6WSF8|D6WSF8_TRICA
OG0001125: AQULA_005441-PA ILUMI_23861-PA PPYR_05499-PA PPYR_05795-PA PPYR_10499-PA sp|Q960Z0|KI10A_DROME tr|A0A139WHI9|A0A139WHI9_TRICA tr|D6W736|D6W736_TRICA
OG0001126: AQULA_005524-PA ILUMI_09217-PA PPYR_03495-PA PPYR_03496-PA sp|Q9VVT2|INDY1_DROME tr|A0A139WGV7|A0A139WGV7_TRICA tr|D2A4Q3|D2A4Q3_TRICA tr|D2A4Q5|D2A4Q5_TRICA
OG0001127: AQULA_005564-PA ILUMI_26450-PA PPYR_11440-PA PPYR_15547-PA tr|A0A139WBC8|A0A139WBC8_TRICA tr|A0A139WBH7|A0A139WBH7_TRICA tr|D6X312|D6X312_TRICA tr|M9PHI8|M9PHI8_DROME
OG0001128: AQULA_005597-PA AQULA_005605-PA ILUMI_10589-PA ILUMI_17545-PA PPYR_12822-PA PPYR_12823-PA sp|P46150|MOEH_DROME tr|D6W9I6|D6W9I6_TRICA
OG0001129: AQULA_005601-PA AQULA_005611-PA ILUMI_01181-PA ILUMI_01183-PA PPYR_12820-PA PPYR_12821-PA sp|O46043|PARG_DROME tr|D6W990|D6W990_TRICA
OG0001130: AQULA_005660-PA AQULA_011448-PA ILUMI_17067-PA ILUMI_18530-PA PPYR_06106-PA PPYR_06107-PA tr|Q7K4A8|Q7K4A8_DROME tr|Q9VY24|Q9VY24_DROME
OG0001131: AQULA_005738-PA AQULA_005743-PA AQULA_008674-PA ILUMI_00683-PA PPYR_00197-PA PPYR_08400-PA tr|D6WE75|D6WE75_TRICA tr|Q7JQF6|Q7JQF6_DROME
OG0001132: AQULA_005777-PA ILUMI_19168-PA ILUMI_23391-PA PPYR_06018-PA PPYR_07459-PA PPYR_07462-PA tr|D6W9R2|D6W9R2_TRICA tr|Q9W3D3|Q9W3D3_DROME
OG0001133: AQULA_005745-PA AQULA_005785-PA ILUMI_10341-PA PPYR_06131-PA PPYR_15529-PA tr|D2A0B4|D2A0B4_TRICA tr|F3YD80|F3YD80_DROME tr|Q9VB64|Q9VB64_DROME
OG0001134: AQULA_006015-PA AQULA_007130-PA ILUMI_22745-PA PPYR_00608-PA PPYR_05389-PA sp|Q9VDD9|TRM72_DROME sp|Q9VEP1|TRM71_DROME tr|D6WS55|D6WS55_TRICA
OG0001135: AQULA_005995-PA ILUMI_02526-PA ILUMI_02690-PA ILUMI_18788-PA PPYR_13687-PA PPYR_13730-PA tr|D6W812|D6W812_TRICA tr|Q9VSU6|Q9VSU6_DROME
OG0001136: AQULA_006142-PA AQULA_013172-PA ILUMI_03091-PA ILUMI_26151-PA PPYR_06075-PA sp|Q9VPC0|KP58_DROME tr|D6X3B6|D6X3B6_TRICA tr|D6X3B7|D6X3B7_TRICA
OG0001137: AQULA_006151-PA AQULA_008749-PA ILUMI_06286-PA ILUMI_07968-PA PPYR_11835-PA tr|D2A688|D2A688_TRICA tr|D6WUY5|D6WUY5_TRICA tr|D6WZW1|D6WZW1_TRICA
OG0001138: AQULA_006242-PA AQULA_007155-PA ILUMI_09821-PA PPYR_03032-PA PPYR_07153-PA sp|Q09024|IMPL2_DROME tr|A0A139WG26|A0A139WG26_TRICA tr|D2A446|D2A446_TRICA
OG0001139: AQULA_006241-PA AQULA_013224-PA ILUMI_24157-PA ILUMI_25623-PA PPYR_11469-PA sp|P35820|PSC_DROME tr|A0A139WGK5|A0A139WGK5_TRICA tr|D7EJT9|D7EJT9_TRICA
OG0001140: AQULA_006299-PA AQULA_010663-PA AQULA_010673-PA ILUMI_06071-PA ILUMI_21779-PA ILUMI_21780-PA PPYR_14635-PA tr|A0A139WPK8|A0A139WPK8_TRICA
OG0001141: AQULA_006445-PA ILUMI_11367-PA ILUMI_11368-PA ILUMI_26477-PA PPYR_12075-PA PPYR_15251-PA tr|A0A0B4LG42|A0A0B4LG42_DROME tr|D7EHU3|D7EHU3_TRICA
OG0001142: AQULA_006460-PA ILUMI_03280-PA ILUMI_03281-PA PPYR_10767-PA tr|A0A139WL07|A0A139WL07_TRICA tr|A0A139WL63|A0A139WL63_TRICA tr|D6WHG8|D6WHG8_TRICA tr|M9NFI9|M9NFI9_DROME
OG0001143: AQULA_006513-PA ILUMI_15356-PA ILUMI_17119-PA PPYR_05942-PA PPYR_05943-PA tr|A0A0S0WGX2|A0A0S0WGX2_DROME tr|D6WAI6|D6WAI6_TRICA tr|Q9VSV1|Q9VSV1_DROME
OG0001144: AQULA_006544-PA ILUMI_22611-PA PPYR_01610-PA PPYR_01612-PA sp|Q9VS50|ECO_DROME tr|A0A139WE57|A0A139WE57_TRICA tr|A1Z705|A1Z705_DROME tr|D6WPF2|D6WPF2_TRICA
OG0001145: AQULA_006555-PA ILUMI_11896-PA PPYR_01184-PA tr|A0A139W9D7|A0A139W9D7_TRICA tr|A0A139WAG7|A0A139WAG7_TRICA tr|A0A139WF46|A0A139WF46_TRICA tr|A0A139WPC7|A0A139WPC7_TRICA tr|Q86BI8|Q86BI8_DROME
OG0001146: AQULA_006652-PA ILUMI_11899-PA PPYR_03390-PA tr|D2A4A9|D2A4A9_TRICA tr|Q2PDP2|Q2PDP2_DROME tr|Q8I930|Q8I930_DROME tr|Q9VR48|Q9VR48_DROME tr|Q9VU30|Q9VU30_DROME
OG0001147: AQULA_006712-PA ILUMI_06656-PA PPYR_07250-PA tr|D2A290|D2A290_TRICA tr|H9A9K2|H9A9K2_DROME tr|Q7KI49|Q7KI49_DROME tr|Q9NGC6|Q9NGC6_DROME tr|Q9VP23|Q9VP23_DROME
OG0001148: AQULA_006792-PA ILUMI_20413-PA PPYR_11692-PA sp|P22813|HSF_DROME tr|A0A139WPF4|A0A139WPF4_TRICA tr|A0A139WPP3|A0A139WPP3_TRICA tr|A0A139WPP5|A0A139WPP5_TRICA tr|D6WL16|D6WL16_TRICA
OG0001149: AQULA_007027-PA ILUMI_00118-PA ILUMI_00124-PA ILUMI_27380-PA ILUMI_27381-PA ILUMI_27385-PA PPYR_13273-PA tr|D6WUP9|D6WUP9_TRICA
OG0001150: AQULA_007317-PA ILUMI_14520-PA ILUMI_15379-PA ILUMI_15890-PA ILUMI_21321-PA PPYR_05162-PA tr|D6X4M2|D6X4M2_TRICA tr|Q9VX12|Q9VX12_DROME
OG0001151: AQULA_007329-PA ILUMI_27297-PA PPYR_05181-PA PPYR_05192-PA PPYR_10473-PA tr|D6X459|D6X459_TRICA tr|Q86B99|Q86B99_DROME tr|Q9VGG3|Q9VGG3_DROME
OG0001152: AQULA_007451-PA ILUMI_07675-PA ILUMI_26082-PA PPYR_11171-PA tr|A0A0B4KHE7|A0A0B4KHE7_DROME tr|A0A139WBA7|A0A139WBA7_TRICA tr|D6X2Z0|D6X2Z0_TRICA tr|Q9VAA2|Q9VAA2_DROME
OG0001153: AQULA_007565-PA ILUMI_00703-PA ILUMI_02450-PA ILUMI_08726-PA ILUMI_12297-PA ILUMI_23448-PA ILUMI_24040-PA ILUMI_24353-PA
OG0001154: AQULA_007681-PA AQULA_013981-PA ILUMI_22825-PA PPYR_12988-PA PPYR_12992-PA sp|P07486|G3P1_DROME sp|P07487|G3P2_DROME tr|D6WV03|D6WV03_TRICA
OG0001155: AQULA_007677-PA AQULA_013649-PA ILUMI_24104-PA PPYR_06610-PA PPYR_12569-PA tr|A0A139WCT6|A0A139WCT6_TRICA tr|B7Z0Z6|B7Z0Z6_DROME tr|D6WZH9|D6WZH9_TRICA
OG0001156: AQULA_007707-PA ILUMI_05685-PA ILUMI_13879-PA ILUMI_13880-PA PPYR_13599-PA tr|Q4V5L2|Q4V5L2_DROME tr|Q9VJ24|Q9VJ24_DROME tr|X2J957|X2J957_DROME
OG0001157: AQULA_007775-PA ILUMI_22211-PA ILUMI_22213-PA ILUMI_22245-PA PPYR_14534-PA tr|D7EHY3|D7EHY3_TRICA tr|D7EHY5|D7EHY5_TRICA tr|Q7KMH9|Q7KMH9_DROME
OG0001158: AQULA_007725-PA ILUMI_08552-PA ILUMI_26622-PA ILUMI_27226-PA ILUMI_27230-PA tr|A0A139WK30|A0A139WK30_TRICA tr|D6WI12|D6WI12_TRICA tr|Q9VDQ4|Q9VDQ4_DROME
OG0001159: AQULA_007837-PA ILUMI_01777-PA ILUMI_01778-PA ILUMI_18711-PA PPYR_08135-PA PPYR_08136-PA tr|D6WLC8|D6WLC8_TRICA tr|Q9VM12|Q9VM12_DROME
OG0001160: AQULA_007862-PA AQULA_007866-PA ILUMI_07627-PA ILUMI_07628-PA PPYR_12415-PA sp|O01382|DRICE_DROME sp|O02002|CASP1_DROME tr|D6WFK4|D6WFK4_TRICA
OG0001161: AQULA_007876-PA AQULA_009203-PA ILUMI_25829-PA PPYR_08755-PA PPYR_08756-PA sp|P52302|MBN_DROME tr|A0A139WH40|A0A139WH40_TRICA tr|Q9VZJ2|Q9VZJ2_DROME
OG0001162: AQULA_007961-PA ILUMI_26913-PA PPYR_02009-PA PPYR_10529-PA PPYR_13136-PA tr|D2A5K9|D2A5K9_TRICA tr|M9PGK1|M9PGK1_DROME tr|Q9V3U1|Q9V3U1_DROME
OG0001163: AQULA_008032-PA ILUMI_11212-PA ILUMI_12356-PA PPYR_01825-PA PPYR_12501-PA sp|Q9VUQ5|AGO2_DROME tr|D6W6C8|D6W6C8_TRICA tr|D6WJK1|D6WJK1_TRICA
OG0001164: AQULA_008042-PA ILUMI_04762-PA PPYR_02286-PA PPYR_04046-PA PPYR_12876-PA tr|A0A139W8H4|A0A139W8H4_TRICA tr|A0A139W9Y9|A0A139W9Y9_TRICA tr|D2CG52|D2CG52_TRICA
OG0001165: AQULA_008125-PA ILUMI_05112-PA PPYR_04008-PA PPYR_04141-PA PPYR_05131-PA PPYR_11577-PA sp|Q9VGP6|PFD3_DROME tr|D6WA44|D6WA44_TRICA
OG0001166: AQULA_008118-PA AQULA_013703-PA ILUMI_22007-PA ILUMI_22008-PA PPYR_04835-PA PPYR_14911-PA sp|Q9VMC9|KFA_DROME tr|A0A139WAT7|A0A139WAT7_TRICA
OG0001167: AQULA_008194-PA ILUMI_03865-PA ILUMI_17915-PA PPYR_11944-PA tr|A0A139W9E8|A0A139W9E8_TRICA tr|D6X291|D6X291_TRICA tr|D7ELU7|D7ELU7_TRICA tr|Q9VUB5|Q9VUB5_DROME
OG0001168: AQULA_008383-PA tr|A0A139W8N9|A0A139W8N9_TRICA tr|A0A139WJY8|A0A139WJY8_TRICA tr|A0A139WKL0|A0A139WKL0_TRICA tr|A0A139WLM9|A0A139WLM9_TRICA tr|A0A139WM78|A0A139WM78_TRICA tr|D6WGN9|D6WGN9_TRICA tr|D6WGP7|D6WGP7_TRICA
OG0001169: AQULA_008390-PA ILUMI_02711-PA ILUMI_02714-PA PPYR_10628-PA sp|Q9VV43|Y5057_DROME tr|D6WGQ8|D6WGQ8_TRICA tr|D6WGQ9|D6WGQ9_TRICA tr|M9NFZ9|M9NFZ9_DROME
OG0001170: AQULA_008405-PA ILUMI_07559-PA PPYR_08466-PA sp|O46040|MSTAA_DROME sp|P83501|MSTAB_DROME tr|D6WLG5|D6WLG5_TRICA tr|Q9W373|Q9W373_DROME tr|X2JDK3|X2JDK3_DROME
OG0001171: AQULA_008423-PA ILUMI_05296-PA PPYR_05062-PA tr|A0A139WMB0|A0A139WMB0_TRICA tr|A0A139WMF3|A0A139WMF3_TRICA tr|A1Z9P1|A1Z9P1_DROME tr|D6WCT3|D6WCT3_TRICA tr|D6WD76|D6WD76_TRICA
OG0001172: AQULA_008507-PA AQULA_014113-PA ILUMI_04882-PA ILUMI_15284-PA ILUMI_22477-PA PPYR_11619-PA PPYR_11629-PA tr|D6X381|D6X381_TRICA
OG0001173: AQULA_008697-PA ILUMI_02141-PA ILUMI_02143-PA PPYR_00623-PA tr|A1Z9M2|A1Z9M2_DROME tr|D6WQ76|D6WQ76_TRICA tr|F2FB55|F2FB55_DROME tr|Q9VBM3|Q9VBM3_DROME
OG0001174: AQULA_008769-PA ILUMI_09011-PA PPYR_03066-PA tr|A0A139WGM3|A0A139WGM3_TRICA tr|D5AEP3|D5AEP3_DROME tr|E1JGN5|E1JGN5_DROME tr|Q0E910|Q0E910_DROME tr|Q7KN83|Q7KN83_DROME
OG0001175: AQULA_008845-PA AQULA_011350-PA ILUMI_24484-PA PPYR_06730-PA tr|D2A0V8|D2A0V8_TRICA tr|D2A110|D2A110_TRICA tr|Q9W316|Q9W316_DROME tr|Q9W3P7|Q9W3P7_DROME
OG0001176: AQULA_008879-PA ILUMI_02914-PA ILUMI_02915-PA PPYR_11655-PA tr|A0A139W941|A0A139W941_TRICA tr|A0A139WCL4|A0A139WCL4_TRICA tr|A0A139WCN9|A0A139WCN9_TRICA tr|X2JEB0|X2JEB0_DROME
OG0001177: AQULA_008901-PA ILUMI_02415-PA ILUMI_05206-PA PPYR_08526-PA tr|A0A139WHL9|A0A139WHL9_TRICA tr|A8JRA4|A8JRA4_DROME tr|Q8IMU5|Q8IMU5_DROME tr|Q9VBZ5|Q9VBZ5_DROME
OG0001178: AQULA_008930-PA AQULA_008933-PA ILUMI_07310-PA PPYR_03794-PA PPYR_03795-PA tr|A0A139WAK0|A0A139WAK0_TRICA tr|A0A139WAL5|A0A139WAL5_TRICA tr|M9PDE6|M9PDE6_DROME
OG0001179: AQULA_009159-PA ILUMI_01383-PA PPYR_04969-PA tr|A0A139WN04|A0A139WN04_TRICA tr|A0A139WNJ1|A0A139WNJ1_TRICA tr|D6WAX9|D6WAX9_TRICA tr|D6WAY0|D6WAY0_TRICA tr|Q9W330|Q9W330_DROME
OG0001180: AQULA_009141-PA AQULA_012127-PA ILUMI_11729-PA ILUMI_12780-PA ILUMI_20109-PA ILUMI_20110-PA tr|D6WVI2|D6WVI2_TRICA tr|Q9VUP8|Q9VUP8_DROME
OG0001181: AQULA_009335-PA ILUMI_12540-PA ILUMI_25032-PA PPYR_05968-PA PPYR_08097-PA sp|Q9VKV8|CFA20_DROME tr|D6WML2|D6WML2_TRICA tr|Q9VKR1|Q9VKR1_DROME
OG0001182: AQULA_009458-PA ILUMI_08709-PA PPYR_01346-PA tr|A0A139WND1|A0A139WND1_TRICA tr|A0A139WND3|A0A139WND3_TRICA tr|A0A139WNT0|A0A139WNT0_TRICA tr|D6WC16|D6WC16_TRICA tr|Q9VM93|Q9VM93_DROME
OG0001183: AQULA_009468-PA ILUMI_04223-PA PPYR_11328-PA sp|Q9VF71|CUTC_DROME tr|A0A0B4JDE8|A0A0B4JDE8_DROME tr|A0A139WBS4|A0A139WBS4_TRICA tr|D6WZX5|D6WZX5_TRICA tr|Q9VB72|Q9VB72_DROME
OG0001184: AQULA_009675-PA AQULA_011844-PA ILUMI_27206-PA ILUMI_27207-PA PPYR_14769-PA PPYR_14833-PA sp|Q9W056|C1139_DROME tr|D6WF63|D6WF63_TRICA
OG0001185: AQULA_009714-PA AQULA_009716-PA ILUMI_08167-PA ILUMI_08168-PA PPYR_13608-PA PPYR_13609-PA tr|A0A139WDM2|A0A139WDM2_TRICA tr|A8JV00|A8JV00_DROME
OG0001186: AQULA_009774-PA ILUMI_02210-PA ILUMI_04149-PA ILUMI_05179-PA ILUMI_11021-PA PPYR_12515-PA tr|D6WX55|D6WX55_TRICA tr|Q9VLP0|Q9VLP0_DROME
OG0001187: AQULA_009800-PA ILUMI_10030-PA ILUMI_12135-PA PPYR_12550-PA tr|D6WWR5|D6WWR5_TRICA tr|M9PCQ6|M9PCQ6_DROME tr|M9PD90|M9PD90_DROME tr|Q9VKG8|Q9VKG8_DROME
OG0001188: AQULA_009835-PA AQULA_009854-PA ILUMI_08660-PA ILUMI_08661-PA ILUMI_20706-PA PPYR_04773-PA tr|D6WYQ6|D6WYQ6_TRICA tr|Q9VWZ4|Q9VWZ4_DROME
OG0001189: AQULA_009942-PA ILUMI_02083-PA ILUMI_02408-PA ILUMI_14000-PA ILUMI_14915-PA tr|D6WNT9|D6WNT9_TRICA tr|D7EJY3|D7EJY3_TRICA tr|Q9VB28|Q9VB28_DROME
OG0001190: AQULA_009979-PA AQULA_010004-PA ILUMI_17386-PA PPYR_08168-PA PPYR_08169-PA PPYR_08170-PA tr|D6WJ57|D6WJ57_TRICA tr|Q9VMM2|Q9VMM2_DROME
OG0001191: AQULA_010078-PA ILUMI_27423-PA PPYR_05221-PA PPYR_08361-PA PPYR_15355-PA tr|A8DYY2|A8DYY2_DROME tr|E1JJ15|E1JJ15_DROME tr|Q9VLE7|Q9VLE7_DROME
OG0001192: AQULA_010075-PA AQULA_010079-PA ILUMI_27426-PA PPYR_08364-PA PPYR_08366-PA PPYR_08405-PA sp|P18486|L2AM_DROME tr|D6WLR5|D6WLR5_TRICA
OG0001193: AQULA_010117-PA ILUMI_04767-PA PPYR_02243-PA tr|D6WTX8|D6WTX8_TRICA tr|M9PCY6|M9PCY6_DROME tr|Q8INI3|Q8INI3_DROME tr|Q9VG36|Q9VG36_DROME tr|Q9VLC8|Q9VLC8_DROME
OG0001194: AQULA_010124-PA AQULA_010719-PA ILUMI_02436-PA ILUMI_21774-PA PPYR_01292-PA PPYR_05501-PA tr|D6W7S2|D6W7S2_TRICA tr|Q8MSW0|Q8MSW0_DROME
OG0001195: AQULA_010158-PA ILUMI_11187-PA ILUMI_11188-PA PPYR_06180-PA PPYR_06182-PA PPYR_09829-PA tr|A0A139WMZ8|A0A139WMZ8_TRICA tr|Q29R48|Q29R48_DROME
OG0001196: AQULA_010166-PA ILUMI_24636-PA ILUMI_24637-PA ILUMI_24638-PA PPYR_08112-PA PPYR_08113-PA sp|Q9VG17|CP304_DROME tr|D6WAF0|D6WAF0_TRICA
[truncated: 1,590,249 more chars]
