# Supplementary material for: Firefly genomes illuminate parallel origins of bioluminescence in beetles
Source: eLife. 2018 Oct 16;7:e36495. doi: 10.7554/eLife.36495 (PMC6191289; doi:10.7554/eLife.36495)
Supplement: Figure 2—source data 1. [file elife-36495-fig2-data1.zip › print_total_OGs.sh]

cat Orthogroups.txt | grep "PPYR" | cut -d ":" -f 1 | sed 's/^ //g' > total-PPYR_OGs.txt
cat Orthogroups.txt | grep "AQULA" | cut -d ":" -f 1 | sed 's/^ //g' > total-AQULA_OGs.txt
cat Orthogroups.txt | grep "ILUMI" | cut -d ":" -f 1 | sed 's/^ //g' > total-ILUMI_OGs.txt
cat Orthogroups.txt | grep "DROME" | cut -d ":" -f 1 | sed 's/^ //g' > total-DROME_OGs.txt
cat Orthogroups.txt | grep "TRICA" | cut -d ":" -f 1 | sed 's/^ //g' > total-TRICA_OGs.txt
