# Supplementary material for: Firefly genomes illuminate parallel origins of bioluminescence in beetles
Source: eLife. 2018 Oct 16;7:e36495. doi: 10.7554/eLife.36495 (PMC6191289; doi:10.7554/eLife.36495)
Supplement: Figure 2—source data 2. [file elife-36495-fig2-data2.xlsx]

## Sheet: Sheet1
Species	Assembly	Data	Sex	Genome size (Mbp)	Assembly size (Mbp)	Scaffolds (#)	NG50 (Mbp)	BUSCO "C" (%)	BUSCO "D" (%)
Photinus pyralis	Ppyr1.3	PacBio + Illumina + Hi-C	M	422	471	2160	50.6	97.2	8.4
Aquatica lateralis	Alat1.3	Illumina: short + mate-pair	F	940	902	7313	0.69	97.4	1.2
Ignelater luminosus	Ilumi1.2	linked-reads + nanopore	M	764	845	91324	0.116	94.8	1.4
Tribolium castaneum	Tcas5.2	Sanger + BACs + Genetic maps +Illumina + BioNano	M+F	204	166	166	14.6	98.4	0.5
