# Supplementary material for: Firefly genomes illuminate parallel origins of bioluminescence in beetles
Source: eLife. 2018 Oct 16;7:e36495. doi: 10.7554/eLife.36495 (PMC6191289; doi:10.7554/eLife.36495)
Supplement: Figure 3—source data 1. [file elife-36495-fig3-data1.zip]

Archive with 9 entries (8 files):
- trimal_gt8_MAFFT.fasta
- __MACOSX/
- __MACOSX/._trimal_gt8_MAFFT.fasta
- 180730-metadata.xlsx
- __MACOSX/._180730-metadata.xlsx
- MAFFT.fasta
- __MACOSX/._MAFFT.fasta
- RAxML-single-bs2.newick.txt
- __MACOSX/._RAxML-single-bs2.newick.txt
