# Supplementary material for: Firefly genomes illuminate parallel origins of bioluminescence in beetles
Source: eLife. 2018 Oct 16;7:e36495. doi: 10.7554/eLife.36495 (PMC6191289; doi:10.7554/eLife.36495)
Supplement: Figure 3—source data 1. [file elife-36495-fig3-data1.zip › trimal_gt8_MAFFT.fasta]

>PPYR_00001-PA 533 bp
DAKNIKKGPAPFYPLEDGTAGEQLHKAMKRYALPGAFTDAHIEVNITYAEYFEMSVRLAE
AMKRYGLNTNHRIVVCSENSLQFFMPVLGALFIGVAVAPANDIYNERELLNSMNISQPTV
VFVSKKGLQKILNVQKKLPIIQKIIIMDSKTDYQGFQSMYTFVTSHLFNEYDFVPESFDR
DKTIALIMNSSGSTGLPKGVALPHRTACVRFSHARDPIFGNQIPDTAILSVVPFHHGFGM
FTTLGYLICGFRVVLMYRFEEELFLRSLQDYKIQSALLVPTLFSFFAKSTLIDKYDLSNL
HEIASGGAPLSKEVGEAVAKRFHLPGIRQGYGLTETTSAILITPEGDDKPGAVGKVVPFF
EAKVVDLDTGKTLGVNQRGELCVRGPMIMSGYVNNPEATNALIDKDGWLHSGDIAYWDED
EHFFIVDRLKSLIKYKGYQVAPAELESILLQHPNIFDAGVAGLPDDDAGELPAAVVVLEH
GKTMTEKEIVDYVASQVTTAKKLRGGVVFVDEVPKGLTGKLDARKIREILIKL
>PatrLuc1 533 bp
DSKHIMHGPPPFYPLEDGTAGEQLHKAMKRYAQPGAFTDAHAEVNITYSEYFEMSCRLAE
TMKRYGLGLQHHIAVCSENSLQFFMPVCGALFIGVGVAPTNDIYNERELYNSLFISQPTI
VFCSKRALQKILGVQKKLPVIQKIVILDSREDYMGKQSMYSFIESHLFNEYDYIPDSFDR
ETATALIMNSSGSTGLPKGVDLTHMNVCVRFSHCRDPVFGNQIPDTAILTVIPFHHGFGM
FTTLGYLTCGFRIVLMYRFEEELFLRSLQDYKIQSALLVPTLFSFFAKSTLVDKYDLSNL
HEIASGGAPLAKEVGEAVAKRFKLPGIRQGYGLTETTSAIIITPEGDDKPGACGKVVPFF
TAKIVDLDTGKTLGVNQRGELCVKGPMIMKGYVNNPEATNALIDKDGWLHSGDIAYYDKD
GHFFIVDRLKSLIKYKGYQVPPAELESILLQHPFIFDAGVAGIPDPDAGELPAAVVVLEE
GKMMTEQEVMDYVAGQVTASKRLRGGVKFVDEVPKGLTGKIDSRKIREILTML
>BAL40875_1 533 bp
EDKNVVHGPASFYPVDDGTAGQQLHKTILRYAQPGAFTDAHTEQNLTYAEYFDLTCRLAE
SMKRYGLGLKHAIAVCSENSLHFFAPVIAALYLGVAVAPTNDIYNERELYNSLNISQPTI
VFCSKRALLKIMEVQKKLPVIQKIIVLDHKEDFQGLHSMHSFIKHYLFNEHDFKPEKFDR
NDQVALIMNSSGSTGLPKGVMLTHKNVVVRFSHCKDPVFGNQIPDTAILTVIPFHHGFGM
FTTLGYLTCGFRIVVMHKFEEELFLRSLQDYKIQSALLVPTLFSFFAKSTLVDKYDLSNL
KEIASGGAPLAKEVGEAVAKRFKLPGVRQGYGLTETTSAVIITPEGEDKAGSTGKVVPFF
SAKIIDLDTRQSLGPHQKGELCLKGDMIMKGYANNPEATNALIDKDGWLHSGDIAYYDED
GHFFIVDRLKSLIKYKGYQVAPAELESVLLQHPYIFDAGVTGIPDEVAGELPAACVVLEK
GKHLTEKEVMDYVASQVSSSKKLRGGVRFIDEIPKGLTGKIDSRGLKEILKRM
>AOG74999_1 533 bp
EDKNIVHGPPPVYPVDDGTAGQQLHKTILRYAKPGAFTNAHTEVNVTYSEYFDMTCRLAE
AMKRFGLDLKHNIAVCSENSLEFFVPVVAALYLGVGVAPTNDIYNERELFNSLNISQPTI
VFSSKRAVHKIMEVRKQLPVIKKIIILDTKDDFMGMHSMHSFIKAHIFNEMDFKPESFDR
SDVVALIMNSSGSTGLPKGVALSHKNVVVRFSHCKDPVFGNQVPDTAILTVIPFHHGFGM
FTTLGYLTCGFRIVLMNKFEEELFLRSLQDYKIQSALLVPTLFSFFAKSTLVDKYDLSHL
EEIASGGAPLAKEVGEAVAKRFKLPGVRQGYGLTETTSACIITPEGDDKPGSTGKVVPFF
SAKIIDLDTRKSLGPNQRGELCLKGDMIMKGYVNNPEATNALIDKDGWLHSGDIAYYDED
GHFFIVDRLKSLIKYKGYQVAPAELEAVLLQHPFIFDAGVTGIPDEVAGQLPAACVVVEK
GKTLTEKEIMDYVAGQVSSSKRLRGGVRFVDEIPKGLTGKIDGRQLKEIFKKL
>BAL46509_1 533 bp
EDKNVVHGPDPYYLVDEGNAGQQLHKTILRYAQPDAFTDGHTKRDVTYAHYFDLTCRLAE
SLKRYGLNLQSRIAVCSENNVEFFIPVVASLYLGVGVAPTNDIYNETELFNSLNISQPTI
VFVSKRALHKILEVKKRIPIIKTVVVLDTEEDFMGYHCLHSFMKHYLFDIMSYKPEEFAR
DGQLALIMNSSGSTGLPKGVMLAHRSVVVRFSHCKDPVFGNQIPDTAILTVIPFHHGFGM
FTTLGYLTCGFRIVLLRKFDEHYFLKCLQDYKIQSALLVPTLFSFFAKSTLVDQYDLSNL
KEIASGGAPLAKEVGEAVAKRFKLPGIRQGYGLTETTSAVIITPEGEDKPGSTGKVVPFF
SAKIVDLNNGKSVGPHQRGELCLKGDMIMMGYCNNKAATDEMIDKDGWLHSGDIAYYDED
GHFFIVDRLKSLVKYKGYQVAPAELEAVLLQHPCVFDAGVTGVPDDVAGELPGACVVLEK
GKHVTEQEVMDYVAGQLSSYKKLRGGVRFIDEIPKGLTGKIDRKALKEILKKM
>AQULA_005067-PA 533 bp
NDENIVYGPEPFYPIEEGSAGAQLRKYMDRYAKGAAFTNALTGVDYTYAEYLEKSCCLGE
ALKNYGLVVDGRIALCSENCEEFFIPVLAGLFIGVGVAPTNEIYTLRELVHSLGISKPTI
VFSSKKGLDKVITVQKTVTAIKTIVILDSKVDYRGYQSMDNFIKKNTFKGSSFKTVEVNR
KEQVALIMNSSGSTGLPKGVQLTHENAVTRFSHARDPIYGNQSPGTAILTVVPFHHGFGM
FTTLGYLTCGFRIVMLTKFDEETFLKTLQDYKCSSVILVPTLFAILNRSELLDKYDLSNL
VEIASGGAPLSKEIGEAVARRFNLPGVRQGYGLTETTSAIIITPEGDDKPGASGKVVPLF
KAKVIDLDTKKTLGPNRRGEVCVKGPMLMKGYVDNPEATREIIDEEGWLHTGDIGYYDEE
KHFFIVDRLKSLIKYKGYQVPPAELESVLLQHPNIFDAGVAGVPDPIAGELPGAVVVLEK
GKSMTEKEVMDYVASQVSNAKRLRGGVRFVDEVPKGLTGKIDGKAIREILKKM
>AQULA_002435-PA 533 bp
MNKNILYGPPPVHPLDDGTGGEQLYKCILKYAQPGALTSAHTKENMLYKDLLQSTCRLAE
SLKKYGITTNSTIAVCSENNLQYFIPVIAALYIGAATAAVNDKYNERELINCLNLSKPTF
LFCSKETWPKIRQAKKKLDFIKKIIILDNKNDSDSPQSLENFIFQNCFNVSQFKPNIFNR
DEHVALILNSSGSSGLPKGVMLTHKNLAVRFCHCKDPIFGNQSPGTAILTVIPFHHGFGM
FTTLGYFTCGFRIVLMHTFEEHLFLQSLQDYKVKSTLLVPTLMTFFAKSPLVDKFHLPYL
HEIASGGAPLSKEIGEAVALRFKLKSIRQGYGLTETTSAILLTPEGEIVPGSTGKVVPFF
AAKVVDNDTGRILGPNEVGELCFKGDMNMKGYCNDIKATNAIIDKEGWLHSGDLGYYDEN
EHFFIVDRLKSLIKYKGYQVAPAELEGILLTHPSIMDAGVTGIPDEHAGELPAACVVVKP
GRNLTEENVINYVSSQVSSSKRLRGGVRFIDNIPKGSTGKIDTKALKQILQKL
>PPYR_00002-PA 533 bp
ENKNILYGPKPFYPVSDGTAGEEIFRALKKYARPGAMTNAHTKENLLYEDVLTLTTRLAV
AYKNYGLDINSTIAVCSENSLQFFLPVIAALYLGVTVASINDKYTERELLHNFEITKPSV
VFCSKRAVKNIQTVKHRLTYINTVVILDDITDWQDFPCLNNFILKFCLNIGDFKPNSFDR
DNQVALVMYSSGTTGVSKGVMITHKNIIARFSHCKDPTFGNQNPTTVILTVVPFQHSFGM
FTSLGYMTCGFRIVVLTTFDEKLFLQSLQDYKVASTLLVPTLMSLFAKSAIVENYDLSHL
EEIASGGAPLSKQISDAVRKRFKLNQIRQGYGLTETTSAVLITPDTGVIPGSTGKIVPFH
AVKVVDTATGENLGPNRTGELYFKGDMIMKGYCNNAPATDAIIDPNGWLRSGDIGYYDGN
GNFFIVDRIKSLIKYKGFQVAPAEIEAVLLQHPDILDAGVTGIKDDEAGEIPAAAIVIKK
GAHLDEEDVKKYVESQMSSTRWLRGGVRFLDEIPKGPTGKIDGKAIREIFEKL
>PatrLuc2 533 bp
EHENILFGPKPFYPIADGTAGEQMYDALKEYAKAGALTDGHTKENVLYEDIFKVTCRLAN
SLTNYGLDTNSTIAICSENNLQFFLPVIAALYIGVTVTSVNDKYSERELLHNFDITKPSV
IFCSVQTFKRILTVKTKLKYIKTIVIINHNNGFQGYHGLNSFISNYCFDIKNFKPNSFDR
SNQIAFVMYSSGTTGLAKGVMISHKNLILRFSICKDPTFGNQNPTTPILTVIPFQHSFGM
FTTLGYLTCGFRIIIMHTFEERLFLQLLQDYKVESTLLVPTLMSLFAKSSLIENYDFSHL
KEIASGGAPLSKEISEIVRKRFTLDFVRQGYGLTETTSAILITPDTDVRAGSTGKVVPLH
AAKVVDISNGRILGPNQPGELYFKGDMIMKGYCNNAEATSAIIDKDGWLRSGDIAYYDED
AHFYIIDRLKSLIKYKGFQVAPAEIEAVLLEHPDIIDAGVTGIDDEHAGQIPAAAVVLKK
GKQLTEDVVKNFVSGQLSPMKWLRGGVRFLDEIPKGPTGKVDREHLKEMLQKL
>PhirLuc_G 533 bp
EEENIRHGERPRDIVHPGSAGQQLYQSLYKFASPEAIIDAHTNEVISYAQIFETSCRLAV
SIEQYGLNENNVVGVCSENNINFFNPVLAALYLGIPVATSNDMYTDGELTGHLNISKPTI
MFSSKKALPLILRVQQNLSFIKKVVVIDSMYDINGVECVSTFVARYTFDPLSFTPKDFDP
LEKIALIMSSSGTTGLPKGVVLSHRSLTITFVHSRDPIYGTRVPQTSILSLVPFHHAFGM
FTTLSYFVVGLKVVMLKKFEGALFLKTIQNYKIPTIVVAPPVMVFLAKSPLVDQYDLSSL
TEVATGGAPLGKDVAEAVAKRLKLPGIIQGYGLTETCCAVMITPHNAVKTGSTGRPLPYI
KAKVLDNATGKALGPGERGEICFKSEMIMKGYYNNPEATIDTIDKDGWLHSGDIGYYDED
GNFFIVDRLKELIKYKGYQVAPAELENLLLQHPSIADAGVTGVPDEFAGQLPAACVVLES
GKTLTEKEVQDFIAAQVTPTKHLRGGVVFVDSIPKGPTGKLIRKELREIFAQL
>PhirLuc_R 533 bp
EEENIVNGDRPRDLVFPGTAGLQLYQSLYKYSYTDGIIDAHTNEVISYAQIFETSCRLAV
SLEKYGLDHNNVVAICSENNIHFFGPLIAALYQGIPMATSNDMYTEREMIGHLNISKPCL
MFCSKKSLPFILKVQKHLDFLKKVIVIDSMYDINGVECVFSFVSRYTFDPVKFNPKEFDP
LERTALIMTSSGTTGLPKGVVISHRSITIRFVHSSDPIYGTRAPDTSILAIAPFHHAFGL
FTALAYFPVGLKIVMVKKFEGEFFLKTIQNYKIASIVVPPPIMVYLAKSPLVDEYNLSSL
TEIACGGSPLGRDIADKVAKRLKVHGILQGYGLTETCSALILSPNDELKKGAIGTPMPYV
QVKVIDINTGKALGPREKGEICFKSQMLMKGYHNNPQATRDALDKDGWLHTGDLGYYDED
RFIYVVDRLKELIKYKGYQVAPAELENLLLQHPNISDAGVIGIPDEFAGQLPSACVVLEP
GKTMTEKEVQDYIAELVTTTKHLRGGVVFIDSIPKGPTGKLMRNELRAIFARL
>BAF34360_1 533 bp
PNEIILHGAKPRDPLDLGTAGIQLYRALTNFSFREALIDAHTEEVVSYADILENSCRLAK
CYENYGLRQNSVISVCSENSTIFFYPVIAALYMGVITATVNDSYTERELLETLNISKPEL
VFCSKKAIKNMMALKRNVNFIKKVVLLDSKEDMGEAQCLSNFMARYSLDVRNFKPRDFDA
KEQVALIMSSSGTTGLPKGVVLTHRNLSVRFVHCKDPLFGTRIPSTSILSIVPFHHAFGM
FTTLSYFIVGLRVVLLKRFEEKFFLSTIEKYRIPTIVLAPPVMVFLAKSPLVDQYDLSSI
REVATGGAPVGTEVAVAVAKRLKIGGILQGYGLTETCCAVLITPHDDVKTGSTGRVAPYV
QAKIVDLTTGKSLGPNKRGELCFKSEIIMKGYFNNKQATEEAIDKEGWLHSGDVGYYDDD
GHFFVVDRLKELIKYKGYQVAPAELEWLLLQHPSIKDAGVTGVPDEAAGELPGACIVLQE
GKSLTEQEIIDYIAERVSPTKRIRGGVVFVDDIPKGATGKLVRSELRKLLAQL
>ILUMI_00001-PA 533 bp
REKNVVYGPEPLQPLENITAGEMLYKALKRHSHPQALVDVIGQESLSYKEFFDLTCQLGQ
SLHNCGYKMSEVASICAENNKRFFVPIIAAWYVGMIVAPVNEDYIPDELCKVMGISKPIL
VFTTRKILPKVLEVQKRLGHIKRIIILDSPENLHGCECLSNFIARYSGHTTFFKPMHFDP
AEQVAAILCSSGTTGLPKGVMQTHRNICVRLLHATDPRCGTQIPGVSVLAYLPFFHAFGF
SINLGYFMVGLRVIMLRRFDQETFLKAIQDYEVRSVINVPAIILFLSKSPMVDKYDLSSL
KELCCGAAPLAKEVGELAAKRLHLPGIRCGFGLTESTSANIHGLHDYYKPGSLGTVTPLM
MVKILNRDTGEALGPNQVGELCVKGPMVSKGYVNNIEATKEAIDEDGWLHSGDFGYYDEE
EHFYVVDRYKELIKYKGYQVAPAELEEIILKHPCVRDAAVVGIPDVAAGELPAAFVVKQP
GKEVTEKEVYDFLAERVSHSKYLRGGVRFVDDIPRNVTGKITRKELLKQLLNL
>PangLucd_AB479112 533 bp
REKNVVYGPEPLHPLEDLTAGETLYRALKKHSHPQAMVDVYGEESISYKEFFEHTCLLAQ
SLQNCGYKMSDVVSICAENNKRFFIPIIAAWYIGMIVAPVNEGYIPDELCKVMGISRPQL
VFCTKKILNKVLEVKARTDFIKRIIVLDTVENLQGCESYANFISRYSGNIANFKPLHYNP
VEQVAAILCSSGTTGLPKGVMQTHRNVCVRLIHALDPRVGTQIPGVSVLVYLPFFHAFGF
SINLGYFMVGLRVIMLRRFDQEAFLKAIQDYEVRSVINVPAIILFLSKSPMVDKYDLSSL
RELCCGAAPLAKEVAEIAVKRLNLPGIRCGFGLTESTSANIHSLRHEFKSGSLGKVTPFM
AVKIVDRNTGEALGPNQVGELCVKGPMVSKGYVNNVEATKEAIDADGWLHSGDFGYYDDD
EHFYVVDRYKELIKYKGYQVAPAELEEILLKNPCIRDVAVVGIPDIEAGELPSAFVVKQP
GKEITDKEVYDYLAERVSHSKYLRGGVRFVDSIPRNVTGKITRKELLKQLLNL
>PangLucv_AB479113 533 bp
REKNVVYGPEPLYPLENITAGEMLYKALKKHSHPQAMVDVMTEESISYKELFEHTCLLAQ
SFQNCGYKMNDVMSLCAENNTKFFIPIISAWYIGMIVAPVNEDYTPDELCKVMSISKPQL
VFSTKRILNKVLEVKRRTDFIKRIIVLDTVENMQGCESYANFISRYSGNIGNFKPLHYDP
VEQVAAILCSSGTTGLPKGVMQTHTNICVRLLHALDRRCGTQIPGVSVMVYVPFFHAFGF
CISLGHFNVGLRIIMLRRFDQEVFLKAIQDYEVRSVINVPSIILFLSKSPLVDKYDLSSL
KELCCGAAPLAKEVAEAAAKRLNLPGIRCGYGLTESTSANIHGLHNEFRHGTLGKVNPLM
AAKIIDRNTGEALGPNQIGELCIKGPMVSKGYVNNIKATKEAIDDDGWLHSGDFGYYDDD
GYFYAVDRYKELIKYKGYQVAPAELEEILLTNPCISDVAVVGIPDVEAGELPSAFVVKEA
GKEITDKEVYDYLAGRVSHSKYLRGGVRFVDSIPRNVTGKITRKELLKQLLNL
>ILUMI_26848-PA 533 bp
KEKNVLYGPEPLYPIEKSTAGKQLYDALLKHSHPEAMIDVQAKETLSYRTLFLTTCQLAQ
SLQRCGYKQNDVISICSENNLKFFFPVIAALYLGMITAPFNQDYTPGELHNVLNISKPQL
IFCSKKFLPKILELKRKHTFVKKIIILDVDEDMFGCESLSNFILRNSKDPKRFKPVNFNP
DEQVAAILCSSGTTGLPKGVMLTHKNFSARFAHVKDPSVGTEIPGVTVLSFMPFFHGFGF
LTNLGYFLVGLRVIMLRRFEQELFLKSIQDYEVRNIMSVPPIILFLSKSPLVDKYDLSSL
KEIGCGAAPLAKEVSEAAAKRLNLKGIRTGYGLTEATLVITHTLPDIFKSGSSGKLVSFM
SAKVIDVNTGKSVGPNVVGEICLQGDMLMKGYAGNIKATKEAIDESGWLHTGDLGYYTEE
EYFYIVDRLKELIKYKGFQVAPAELEEVLLRHPCIRDAAVVGVPDETAGELPAAFVVKQP
GQKITEKEVIDYVAGQISYTKHLRGGVRFIEEIPRSATSKIQKKELQKLITPL
>ILUMI_26849-PA 533 bp
KEKNILYGPEPLYPIEESTAGKQLYDALLKHSHPEAMIDAQTKKPFSYRTLFETTCRLAQ
SLQKCGYKQNDVMSVCSENNLKFFFPVIAALYLGMVTAPLNQNYTPGELHNVLNISKPQL
IFCSKTVLPKILELKKKYTFVKRIIILDVDEDMFGCESLSNFILHNAKDPKKFEPVNFNL
DEQVAAILCSSGTTGLPKGVMLTHKNFSVRFAHVKDPNPGTEIPGVTVLSFMPFFHGFGF
LSNLGYLLMGLRIIILKRFEPELFLKSIQDYEVRNIISVPPIVLFLSKSPLVDKYDLSSL
KELGCGAAPLAKEVAEAAAKRLNLKGIRTGYGLTEATLVITHTLPNKFKSGSSGKLVSFM
SAKVVDVNTGKSVGPNVVGELCLKGDMLMKGYAGNIKATKEAIDENGWLHTGDLGYYTEE
EYFYIVDRLKELIKYKGFQVAPAELEEVLLRHPCIRDAAVVGVSDETVGELPAAFVVKQS
GTQITENEVIDYIAGQVSYTKYLRGGVRFIEEIPRSATGKIQRKELQKLILPL
>ILUMI_06433-PA 533 bp
EEKYILHGPKTMWSVEKTTAGQQIYDALLRHSHPEAMIDAHTQQKISYRTLLETTCRLAQ
SFQKCGYKQNDVISICSENNLNFLCPAIAAMYLGIITAPLNEDYMEEELHNSLNISKPQL
IFCSKKTLPKMQKMKQKYAFIKTLIVLDADEDIGSNESLSNFILRNSASYKNFRPLDFDP
KEQVLAVLCSSGTTGLPKGVMITHANIAVRFAHTRDPKAAMQTPGITVLSFMPFFHAFGF
VTTLGCFLMGLRVIILKRFEPELFLKSIQDYEVCSMMIVPSVILLLAKSPLVGKYDLSSL
KEVGCGAAPLGKEVVDAAVKRLNLEGLRQGYGLTEATLALTFTGNNEFKSGSSGQLVPFT
SAKVID-ETGKPLGPDVVGELCFKGGLIMKGYMGNTKATKETIDEKGWLHTGDLGYYDKE
GHFYIIGRLKELIKYKGFQVPPAELEALLLTHPCIKDAAVIGIPDEVAGELPAAFIVKQP
GKQVTEKEVYDYVAGRISSPKHLRGGVRFIEEIPKSATNKIKREVLRDLAIKL
>PangLL_AB479114 533 bp
KEKYILHGPESIWYVPKTTAGQQVYNALVRHSHPEAMIDAHIQQKVSYKELLETTCRLAQ
SLQRCGYKQNDVISICSENNLNFHCPAIAALYLGIITAPLNEGYIEGELHNALNLSKPKL
IFCSTKLLPKMQAMKQKFAFIKKLIILDVDEDIGSNESLSNFILRNSASYKNFRPLDFDS
NEQVAFILCSSGTTGLPKGVMLTHTNIAVRFAHARDPRIGTQIPGTTVLSFMPFFHALGF
ITTLEYFLLGLRVIMLKKFDSELFLKSIQDYEVRSMIIVPLIVSFLAKSPLVDKYDLSSL
KQISCGAAPLGKEVGDALLKRLNLEGISQGYGLTELTVAVTLTPDNEFRPGSSGAVVPFM
SAKVIDNDTGKPLGPGVTGELYFKGGLVMKGYVGNISATKEMIDENGWLRTGDLGYYDKE
GHFYIKGRLKELIKYKGFPVPPAELEALLLTHPCIKEAAVIGIPDKSAGELPAAFVVKQP
GKQITEKEVYDFVAGQISSPKHLRGGVRFIDEIPKNATNKIKRDVLRDLVTKL
>ILUMI_02533-PA 533 bp
EEKFILHGPKTLWTVQKSTAGKQLYDALVRHSHPEAMIDVYTQERISYKALLETTCRLAQ
SFQRCGYKQNDVISICSENNLNFFCPAIAAMYLGIITAPLNQNYTKGELHNALNVSKPKL
IFCSKKALSKILELKQIFTFIKKIIILDVLQDVGDNESLSNFILQNSESYRNFRPLEFDC
KEQVAAVLCSSGTTGLPKAVMITHTNLSVRFAHVRDANVGEQIPGTTILTFMPFFHVSGF
CTTLGNFIVGLRIILLKRFEPELFLKSIQNYEVRSVLVVPPIIIFLAKSPLVDKYDLSSL
KEIGCGAAPLGKEIGEAVVKRLNLDGLRQGYGLTESTFVVTVTTSNEFRPGSTGQLVPLM
SAKVIDIENGKPLEPDFVGELCFKGDMVMKGYKGNIKATRETIDENGWLHTGDLGYYDKE
GHFYIVNRLKELIKYKGFQVPPAELEALLLIHPCIKDAAVVGIPDESAGELPAAFVVKQP
GRQITEKEVFDYIAGQVSSPKHLRGGVRFIDEIPKNATGKIMKKVLGELAVKL
>ILUMI_02534-PA 533 bp
EEKYVLHGAKTLGSLQKSTAGKQLYDALVRHSHPEAMIDAHTQEKISYKALLETTCRLAQ
SFQKCGYKQNDVISICSENNLNFFCPAIAAMYLGMIAAPLNENYTKGELHNALNISKPKL
IFCSKKVLSKMLEVKQNFTFIKKIIILDVLQDIDDSESLSNFILRNSESYKNFRPLDLDC
KEQVAAVLCSSGTTGLPKGVMTTHTNLSVRFAHARDSQIGHQIPGTTILTFMPFFHGFGF
CTTLGNFIVGLRTIMLRRFEPELFLKSIQDYEVRCILVVPPIALFLAKSPLVDKYDLSSL
KEIGCGAAPLGKEVGEAVVKRLNLDGLRQGYGLTEATLAVTLITANRFKPGSSGPLVPLM
SAKVIDIETGKSLGPDVVGELCFKGDMVMKGYMGNIKATRETIDENGWLHTGDLGYYDKE
GHFYIVDRLKELIKYKGFQVPPAELEALLLKNPCIKDAAVVGIPDESAGELPAAFVVKQP
GKQITEIEVFDYIAGQVSSPKHLRGGVRFIDEIPKSATGKIMRKVLRELAQKL
>ILUMI_27555-PA 533 bp
-------------------------------------VDFHTKKEISYKTLFESSCRLAY
SLQKTGYKQNDVISVCSENSLQFFYPVIAALYTGIIIAPLNIDYSKGELFNALNISKPKL
IFCSKKTLSKIVRIKVKFTCIKQLIVLDATEDINGNESFPNFILRNYFDTKDYQPLDFNS
NEQVAAIMFSSGTTGLPKGVMTTHKNLSVLFAHSKDNAATIQIPGTTALSVLPHFHNFGF
VTTLRYFLTGIRIVMLPRFEPEPFLRSIEEYETYSVIVVPSVLIFLAKSSLVNKYNLSSL
KEIICGAAPIGREIIEAASKRLKLSGIRQGYGMTETT-----------------------
-VTIKDVESSKALGPYQRGEICIKGDAVMKGYVDNEKATKEMIDDNGWLHTGDLGYYDRD
AYFYIVDRIKELIKYKGFQVPPAEIEELLLRHSKIKDAAVVGISDKLAGELPAAFVVVQP
GENVTAKQIFDYIAGQVSPAKHLRGGVRFVKEISKNPSGKILRKVLREMVANL
>AQULA_005073-PA 533 bp
TKDNILFGPLPVLPIENGTAGHYIFNVLKKYIHPLCITEPETGLKISYKQLLEETCRLAQ
SFINKGYRPNTIISICSENSIYYMYPVIAALYTGLIVAPLNPNYTEREIIHVLNISKPKL
MFCSKNTLSKILKIKEKLPFLQKVIVLDSVQNIENTESMITFINGSCLNIETFDTVDFDR
DEQVAAVLCSSGTTGLPKGVMMTHKNLMIRFMHCRDPEFGTAEKGGTVLNFMPLFHNFGF
MTTLGYFTLGVHIIQIQKYSDKIFLESLQKYKVASTLVVPPIMILLVKNSIVKQYDLSSL
KEIGCGAAPLSKETIVETVKKLNIKNVRQGYGLTETTLLAVFTPLNCNKIGSTGKLLPLV
SAKIVDIDTGKSLGPYGIGEICIKGDVLMKGYMDNIDATRNTIDEEGWLHTGDVGYYDEE
EYFYIVDRIKELIKYKGYQVAPAELEALLLDHPNIKEVAVVGKPDHVAGELPTAFIVTQP
GKKLTENEIHEFLTGKISQEKRLRGGIKFIDTIPRNSTGKILRRELRRVLQHI
>Luciola_cruciata_LcLL2_BAE80729 533 bp
TEDNILVGPSPVLPVEDGTAGRYIFNKLKKYVHQSCITEPETGVNISYKKLLEATCRLAK
SFISNGYSPNTIISICSENSVYYMYPVIAALYTGLIVAPVNPNYTERELLHVLNISKPKL
MFCSKRTLSKIIQIKEKLPFLHKIIVLDSMETTKIAESLMNFISGSCLNIETFETVDFNR
DQQVAVVLCSSGTTGLPKGVMLTHKNLMVRFMHCRDPEFCTAKEGGAVLSFMPLFHDFGF
MTTLGYISLGLHIIQMQRYNDQVFLESIQKYKVESILVVPPILIFLVKSSIVDQYDLSSI
KEIGCGAAPLSKETIVEVIKKLNIKNVRQGYGLTETTLLSIFSPLNCKKIGSTGKLLPLI
SAKIIDFDSGKSLGPYEIGEICIKGDVVMKGYMDNIDATRSTIDEDGWLHTGDVGYYDED
EYFYIVDRIKELIKYKGYQVAPAELEALLLNHPSIKEVAVVGKPDYVAGELPMAFIVTQP
GKKITENEIHEFLTGKISQEKRLRGGIKFIDAVPRNSTGKILRRELRRVLQHL
>PPYR_01207-PA 533 bp
MEKYILSGPKPTHPLGSGSLGQHFFNALKKWENSACMTDLEMGRSISYRELLNTTCRLAT
CFTRSGYGVGAMVSIFSENSIYYMQPVLAAWYVGITVAPVNPNYADREIIHVFTISKPQI
VFCSKQSLPKIVKLKQKLPFIKKIITLDGCTDTGDSETLNNFIERSSCSLEKYAMPELDI
NKHVSLVLCSSGTTGIPKVVMLTEKNMMIRYNQFMDPMIGNDRPGDATINFLPHFHGFGF
SMSLGYLIMGLHVFIMESYKEDLLLKSLKKFQVKSLCVVPSVLVSLVKNDSLNGHNLSRL
NEVAYGSASTPKQIVVQAKQRLHIQEMRSGYGLTEASIVSTITPLGCAKYSSIGKLLTFL
HAKIVDVVTQEPLGPNRIGELCFKGDTLMKGYMGNAKATKDTIDRDGWLHTGDMAYYDTE
EYFYIVDRLKELIKYKGFQVAPAELEALLLEYPGIKEVAVVGKPDLLAGELPTAFIVTDV
GANISEKGVQDYVKANASREKQLRGGIFFVDYIPKNATGKISRRDLRKVFETL
>PPYR_01206-PA 533 bp
MEKRILSGPKPTQPLGNGSIGQHFFNELKKFENSACMTDLELGRSISYRELLKTTCRLAT
CLTRNGFGVGTMLSVFSENSIYYMQPVLAAWYVGITVAPVNPNYTDREIIHVFMISKPQI
VFCSKRSLPKIVKLKQKLPFIKKIITLDGCTDTEHSETLNNFIERFSCSLEMYALSELDR
NKHVSLVLCSSGTTGFPKGVMLTEKNMMIRYNQFVDPMFGRDRPGDAVINYLPFFHGYGF
SILLGYLIMGLHVFIMESYKEDLLLKFLEKFQVKSLCVVPSILISLAKKETLNDRSLSKL
NEVVYGAAPTSKQIVVQAKQRFQIQEMRSGYGLTEGTIVSISTPLGCVKYSSVGKLLPFV
DAKIVDIVTQEPLGPNRTGELCIKGDTVMKGYMGNAKATEDTIDRDGWLHTGDMAYYDTE
EYFYIVDRLKELIKYKGFQVAPAELEALLLEYPGIKEVAVVGKPDLLAGELPTAFIVTDV
GANISEKGVQDYVKANASREKQLRGGIFFVDYIPKNATGKISRKDLRKMLATL
>PPYR_02595-PA 533 bp
GDEIIIYGPQITIPATNESLGIKLHKALNDKDEP-IFVDAFSGETLSNKTLLRDSCYLGQ
CLRNFGLTKNDVIAVCSENHVRLFDPVVAGLYSGIIVSMFSPLYTERELIHVANISQPSI
IFCSTEASSVILKVKDRLKRVPKLVVINAKEDYRGCQSMKSFISEYIFDVSTFSPCPVNV
KEDVAFILQSSGTTGLPKGVMLTHFNYTTVIGVIGFAAITN--PAAVTLINLPLHHAYGL
FLAFRGIFDGGKAIIMKKFDPDVYLKTIQDYKIDQLSIVPSMANFLIKSPLVDKYDLSSV
KRIRCGAAPLGKSAEEALIKRLKVDDIRQGYGMTEATIGILVSLDDQVVPGSCGIPFPNM
AIKIVDVDTGKSLGPMAVGEIWCRGDIIMKGYFNDPEATRNTIDEDGWLHTGDMAYYDNN
HMFFIVDRLKELIKCKGYQVAPAELEAILVNHPKVADVGVIGIPHDRHGEVPIAFVVAMQ
GQDLTEKELKDFIHGQVAAYKRLE-SVLFVPNIPRNPAGKIIRRILRDTLHKL
>PPYR_02593-PA 533 bp
-----------------HAFGIGYFYA---------------------------------
------------------------------------TQQFCTTMLSGELIHVANISQPSI
IFCSTEASSVILKVKDRLKRVPKLVVINAKEDYRGCQSMKSFISEYIFDVSTFSPCPVNV
KEDVAFILQSSGTTGLPKGVMLTHFNYTTVIGVIGFAAITN--PAAVTLINLPLHHAYGL
FLAFRGIFDGGKAIIMKKFDPDVYLKTIQDYKIDQLSIVPSMANFLIKSPLVDKYDLSSV
KRIRCGAAPLGKSAEEALIKRLKVDDIRQGYGMTEATIGILVSLDDQVVPGSCGIPFPNM
AIKIVDVDTGKSLGPMAVGEIWCRGDIIMKGYFNDPEATRNTIDEDGWLHTGDMAYYDNN
HMFFIVDRLKELIKCKGYQVAPAELEAILVNHPKVADVGVIGIPHDRHGEVPIAFVVAMQ
GQDLTEKELKDFIHGQVAAYKRLE-SVLFVPNIPRNPAGKIIRRILRDTLHKL
>PPYR_01108-PA 533 bp
EDEIIIHGPRVTVPIAYDSLGIQLYKALNDREEP-LFIDAFSGEYMTSTTLLRNSCFLGQ
CLRNFGLAKNDVIAVCSENHVQFFDPVLAGLYSGIIVSLFSPHYTERELLHVANISQPSV
IFCSTEASSVILKVKDRLKRTPKVVAIDAKADYGGCQSIQNFIMEYVFDVSTFSPFPVNV
KEYVAFILYSSGTTGLPKGVMLTHLNYITTITINKPR----RDPSEVSLIIIPLYHVYGL
FLGCLRISGGGKGIVMKKFDPDVYLKTIQDYKIERLSIVPSIANFLIKSPLVDKYDLSSL
KTVSCGSAALTKVAEEALTKRLHVRDIRQSYGMTESTLSVIGDSKDRTASGACGRAMPNT
SVKITDVDTGKSLGPMEVGELWCRGDVIMKGYYNDPEATRAVIDENGWLHTGDMAYYDYD
HAFYIVDRIKELIKCKGYQVASAELEAILVNHPKIADAGVIGIPHDRDGEIPIAFVVKLQ
GIELTEKEVKEFINGQVAPYKRLQ-SVHFILHIPRTPAGKILRRQLRDAIHKL
>PPYR_02592-PA 533 bp
------------------------------------------------------------
------------------------------------------------------------
------------------------------------------------------------
------------------------------------------------------------
-MGLQRILYRERAIVMKKFDPNVYLRTIQDYKINSLPIVPSIANFLIKSPLVDNYDLTSV
KIVSCGSTYLRRENEALLAKRLNVTKILQIYAMTESLGGITADFAGKAPLGSCGYPLPNM
SVQIIDTTTGKSLGPMMVGELCCRSDVVMKGYFNDPEATKNTIDENGWLHTGDMAYYDRD
NMFYIVDRLKELIKCKGYQVAPAELETVLINHPKIADAGVIGIPHDRHGETPLAFVVTIQ
GKMLKEKEVKDFVNEQVAPYKRVE-SVLFVPQIPRNAAGKILRRALRNKAFEL
>PPYR_02594-PA 533 bp
DGEYIIHGDQLKVPISNESLGLALYNALLGSTEAPIFIDSVSGETVSNKALLKNSCLLAE
ALRNYGLGKNDIIGICSENSLYYCNPVLAALYCGVPLTTFSPYYTTGELLHVANLSQPSI
IFCSLGSSAVVLNVKGQLKVTPKIIILDQKDDHNGCQSVENFIKENVFDVNKFQPSPVNA
KEDVAFVLYSSGTTGLPKGVMLTHYNYNASISIFGDIFQSK--PNTPGLAFMPLCHAYGL
YLVAWKIIWGGLVVIMNKFSPEVYLRCLQDYKIEDLNIVPSIGNFLAKSDLVEKYDLSNI
KQIFCGTAPLSKDIEQILIKRFKVNGVQQGYGMTETTAGAISPILNTNAIGSCGCVLPSL
SARIVDVDTGKSLGPMQRGELWCRGSVIMKGYINNPEATKDAIDTDGWLHTGDIAYYDEN
HAIYVVDRLKEIMKCKGHQVAPAELEAILMNNAKISDVAVIGVPHERDGEVPFAFVVSVP
NQTLTEEEVKDFLADQVAPYKQLRGGVKFVNQIPRNGSGKILHRVLRDQYIRA
>PPYR_01210-PA 533 bp
GEEHIIHGAELKVPISNKSLGEELYNALMRGPEAPIFIDAVSGETVSNKCLLKNSVRLAE
SIRNFGLTQDDVVAICSENNLYFADPVLAALYCGIPVTTFSPHYTEGELLYVANLSQPSI
IFCSTGSSAAVLKVKDQLKVTPKLIIIDQKDDYEGCQSVENFVKDNIFEINTFVPSPVNV
RDHVAFILYSSGTSGLPKGVMLTHYNYNASISIFDDVLQSR--PNSPAVAFVPLCHAFGL
FTISIKIAWGGVVVIMNKFNPEVYMKCIQDYKVDDLIVVPSIANFLAKSDLVNKYDLSCV
KGIFCGAAGLSKDIQQVLIERFKVKDIQQSYGMTETTTGVISPLLNTNTLGSCGCVLPSV
SAKIVDVDTEKSVGPMQRGELWCRGPVIMKGYINNPEATDDAIDKDGWLHTGDIAYYDEH
GAFYVVDRLKEIMKCKGFQVAPAELESILINHPKVADAAVIGVPHERDGEVPLAFVVSAP
NQVPTEKEMQDFVAGQVATYKHLKGGVKFLTMIPRNANGKILHRVLREQYLK-
>PPYR_01109-PA 533 bp
TEENVICGGELRVPISNVSIGIQLHNTLKQSMEP-VFIDAFTGDSVSNKQLLRTASRLGR
SLINFGLTKDDIIGVCSENNLHFFDVVLAGFFSGIAVTTFSAQYTQGELIHVANLSQPSI
IFSSVQASSTVLKVKDQLKREPKIIIINQHENYKGCQSVENFISENVFNIDEYQPVPVNV
KDDVALILYSSGTTGLPKGVMLTHLNINTVHAVQVDGRYSLD--VNPCIAFHPFCHTAGL
SLTIRTVLFGSYVLVMVKFDPHVYLRTIRDYRIESLQLVPAVAQFLAQTNLLEKYDMSSV
TSVMCASAPLLKHTEEELRKRFKVPIVKQRYGMTETTIGFMGHSVSEYPLGSIGSVFPSV
SVKIVDIQTGEALGPFETGEICCRTPMVMKGYINNPRATQEMIDVDGWLHTGDVGYYDSC
YRFFLVDRIKDLIKCKGLQVAPLELETLLLSHPKILDCGVIGVPNERYGEVPMAFIVQTR
GENLSEQEVEKFIADQVAPYKQLRGGVRFVSQIPRNPSGKVLRRFLRDEVKKL
>AQULA_005056-PA 533 bp
NDKNIVRGPPVKSPVSKISLGIQAFEALKKQKRN-LFIDAFTRQTVTNNELFETTIKLAQ
SIQNYGLKQNDVVGIFSENNIMFFYPILASLYLGVIVTMFNPQYTVDEFLHVSSISQPKI
LFCSASSKATITKIIKQMKVAPKIVVIDTEDADSNCDSLSIFIAKNLFEVDQFRPKFINT
DEQVAFVLYSSGTTGLPKGVMITHTNINTAFVLSTNVKSNL---NEHILGLLPFYHAYGF
TVIFSKIITNQKIVVLKKFDPEVYLDSIQKYKIKYLHVVPSIAHFLATSPLVNKYDLSSV
NKILCGGAPLNNNVQDLLRKKFNLQLIRQAYGLTETTVSIICPQDSTTRFGSSGKVKPFM
DVKILDTNTGQTLGPMQAGELYCRGLQVMKGYMNDPDSTNNAIDKDGWFRTGDIAYYDKD
GYFYIIDRLKELIKYKGFQVPPAELEAVLLKHPQIIDAAVIGIPDERVGELPFAFVVKN-
-GYLSEKEIQDFVADELSPEKHLRGGVQFVENIPRNLSGKILKRILRENLNNL
>AQULA_005058-PA 533 bp
MEKNVIHGEK--IDIDVNSVGIQLHNALGQNSQSAFLIDAFTRKVTNKEKLLFNSCRLAD
SIKNYGLFQNDVIGVFSENCLEYFEPILAALYLGIPVTTFNSHYTFDELKYVANISKPKL
IFCSKDCVPVALATISYLSVVPKVIVMNSNENYKKCQSLNNFVSLYVFNIVMFQPVQVDV
KNHVAFILYSSGTTGMPKGVMLTHFNINALLAIVINGGYSLT--QETAIGLMPFYHTYGL
FLVFIRIIVSSKVIVMKRFEPHVYLNALQDYKICYLHVVPSLAYFLAKSELINGYDLSSL
KVVICGGAPLSKSIEETLVKRLNLQKVRQSYGMTETTLGVLSHKIDLFRYGSCGIVLPNI
SIKIVDVNTGEALGPNQSGELCCRGPLVMKGYMNDSDSTKKVIDNEGWLHTGDVAYYDEN
RLFYIVDRLKELIKYKGFQVAPAELEALLLTHPDILDAGVVAIPDEENGELPYAFVVKTP
NSNLSENEVRAFANEKISIHKQLRGGVKFVKEIPRNPSGKILRRILRQEVAHL
>Luciola_cruciata_LcLL1_BAE80728 533 bp
MEKNVIHGEK--IEINLNSVGIQLHNALSQNGQTTFLVDAFTNKTTNKEKLLFNSCRLAD
SIKNYRLLQNDVIGVFSENCLEYFEPILAALYLGITVTNINYYYTVDEFTYVANLSKPKL
IFCSKTYVSTALTAIAHLSVVPKLILINFDEDFKRCQSLKNFVSLYIFNIVTFRPVQVNV
KDVVAIILYSSGTTGLPKGVMLTHFNINALFAIIMNGGYSLT--QEPAIGLIPFCHTYGL
FLVLIRIIVSSKVIVMKKFEPHVYLKALQDYKISYLHVVPPIAHFLTKSKLVDKYDLSNL
IVVICGGAPLSKSIEKALVNRLNLQKVKQSYGMTETTLGVLSHKINLFQYGSCGTVMPNM
SIKIIDVRTGEALGPNQSGELCCRGPLVMKGYINDPDSTKIVIDNEGWLHSGDVAYYDEN
GLFYIVDRLKELIKYKGFQVAPAELESMLLTHPDILDAGVVGIPDEKSGEIPRAFVVKAP
NSNLSENDVIAFAKAKISIHKQLRGGVRFVKEIPKNSGGKILRRVLRQEFVNL
>ILUMI_27554-PA 533 bp
------------------------------------------------------------
-----------------------------------------------ELLHAASISRPIL
IFCSESTLSTLLDVKTQLKSVQKIILLDTEDKHDEYEPLKEFISNHCFDVTNFKPVQVDT
NQQIAFILYSSGTTGLSKGVMLTHKNINTTIALSRDHRFIRQKPSESALGLLPFYHAFGL
CVVFRCLIFGRHVVVLTVFDPNTFLRTIQEYKITNLHLVPPLANFLAKSPLVNLYDLSSV
EVINCGAAPLSKEIQSILVQRLKAKMFRQAYGMTETTLGVLGFPLKESKPGSCGKVLPYV
SAKVVNPETGKSLGPNKQGELYFKGDFIMKGYIGNIEATNSAIDKEGWLATGDVGYYDDE
GFFFIVDRLKELIKYKGFQVAPAELEAILITHPKIVDAGVLGVPHESAGELPLAFVVVKP
GEKLTEEEVNDFVDKQVMPQKRLRGGVRFIDEIPRIRSGKILRRKLREILNQL
>ILUMI_26167-PA 533 bp
EEKYVLHGPK-SWKLPEISVGEYIYNNLLQYTDPVALADAQSGEIVSYKILLETTRHLAI
YLKKFGLQPGNVVGIFSENNLSYFYPVLASLYLGVTVTTFNPQYTPDELSNVLNISKPTV
IFCSEWTLDTLLEVTQQFAFIKTILIINTEESVNGVKSLNYILSNDLLNTPDFKPTKIDS
TDQTAIILYSSGTTGLPKGVMLTHKNIHYLLSNMADPRYVKQEPSNTVTGILPFFHFYGF
AAVFTGLTVGRKTVVMQSFDPEVYLSIIQNYKVKTLPIVPPLANFLAKSPLVDNYDLSSL
ETILCGAAPLSKRTQDILIKRLKPDRFLQGYGLTEAVPILTF-TVDDFKTGSCGKVCPGM
SVKIVDPESGKALGPGQNGELCCKGDTVMKGYANNIEATKAIFDKDGWLHTGDVAYYDSD
GYFYIVDRIKELIKYKGFQVPPAELEAILLTHPKIIDAGVVGLPDEVAGELPVAFVVTDS
DENLTEEEVKNFIAKKVSPQKHLHGGVKFVDEIPRNPSGKILRRKLQELLRPL
>ILUMI_26169-PA 533 bp
DTKYELHGPELSVPVSQDPIGKQLFENLLKHQHHNALIDAVSGETVSYTTLLEKTCLLAN
SFTNYGLKQNSVIGICSENNLQFFYPVIAAMYLGATVTTFNPSYTIGELIHTANVSKPQI
IFCTKLTLPTVLKA----NIAPKLVVLDNNQNIDNTECLYQFIINYSFTIKDFKPV-FQS
TEDVAFMLYSSGTTGLPKGVMLTHKNVNVKNAISRDPRYNRDTASGCVIGLLPFYHAYGL
FTTFHNIELGKTVVVMRKFDEKSYLKTIQDYKITVLYLVPPLAVVLAKSTLLDKYDLSSV
VEVGCGAAPLGKETIEILKTRLNLKHFLQAYGMTETTLGVISMPTDHERDGSCGKVYPLT
SVKVVDIETGQALGPNQNGELCFKSDLIMKGYAGDEEATKNVFDVDGWFHSGDIGYYDED
GFFYIVDRLKELIKYKGFQVPPAELGLILLTHPKIKDAGVVGLPDELAGELPLAFIVRKN
-KSLTEDDVENYIAGQVSPQKHLRGGVRFVNEIPRNPSGKILRRKLRDLLRQL
>ILUMI_26168-PA 533 bp
DEKYIIHGPEPMIPVPQDTVGKQLFESLLKHKHPNFQIDAVTGESVSYSTILEKTCLLAN
SFKNYGLEQNDVIGISSENCVQYFYPIIAAMYSGITVTTFNPSYTVRELLHTAKISNPKM
IFCTELTLSAVLKA----NVTSKVVILNRSQNIDKIECLDQFISNYSFNIKDFRPATYST
-NHVALILYSSGTTGLPKGVMLTHTNLNVRYCVIRDPRFNRNNASVCAIGLLPFYHAYGL
YSTFINLLSGQTVVVMKKFDEEIYLKTIQDYKITNLYLVPALAVILAKSTLLDKYDVSSV
IEIGCGAAPLSKKIQEIIKKRFNLKFFREGYGLTETTLSVIGAPLNQIKEGSCGKAYSYT
SVKVVDIETGKLLGPYQSGEWCFKGGLIMKGYAGDEEATKNAFDADGWFHSGDIGYYDED
GFFYIVDRLKELIKYKGFQVPPAELESILLTHPKIKDAGVIGLPDELAGELPLAFIVKQV
-EDLTEDEVKDFLAGQVSPHKRLRGGVRFINEIPRNPSGKILRRKLREFISLL
>Tcas_7070_001c35 533 bp
DNTFIIKGLPPLAPIPDTPIGKLLYDQLLANCDNPALIDAMSGQTLTYRELLDKTCTLAE
NLRKSGFGKTTNIAICCQNSVDFFTPIIAALYIGATVVPINHNYTETELGHALRVVKPQI
IFCSELTRPKFAKLQQRFDFL--IFLIENPRNGLYRCCLE----------------EVDV
GDHVAFILFSSGTTGLPKGVMITHRNVLTRFAHADDPRLVLRKDGQSILGLLPFYHAYGL
FVSLACIQKRVKIIVLQKFDENIYLQCIEKYKITSLTLVPPLAIFLAKSPLAAKYDLSSV
QEVGCGAAPLSKNIEELLKRRLKISNITQAYGLTETTLAVMGVPTGETKPGSCGKLYPHL
LCKIRDPESRKSLGPNQVGELCVKGPIVMKGYYRDEEATKGAFTSDGWLLTGDLGYYDHD
GYFFITGRLKELIKYKGLQVPPAELEAILLTHPKIKDVGVIGIPDEEAGELPLAFIVRNE
-DDLTEDQVKSFLDGKVSPHKRLRGGVIFLEEIPKNPSGKILRRKLHELFHRL
>Tcas_7070_001c34 533 bp
DDRFVIHGPPPLQPLPRLSLGKLVYDSLLANIKGDAFVDAASGETISYLDLLKKSCFLAE
SLLKSGYGRDTIVSISSENNVQFYIPVIACLYIGAVVAPINHNYTEYETTHSLNICKPRI
VFCSKAVAQKFVQLKNRLGFTEKIVIIDDFCDIYGTETLAHFIKTGLAPLCRFPGVDFDP
DKQIAFIMCSSGTTGLPKGVMQTHTNLMVRYMHTIDPRYVQK--ADTFLGILPFFHGFGL
VTNFFALVQGEKIVVIKRFEEKLFLKAVQDYKIPSLWLAPPLVVLLAKSPLVDQYDLSCI
REVTSGAAPLSKETEELVMKRLKIKGIRQGYGLTEATLGVIMMSVGDIKHGSSGKVATYM
KCKIRDPETGKSLGPGKVGELCFKGPMVMPGYYNNEEATRNSFTSDGWLLTGDLGYYDQD
EYFYIVDRLKELIKYKGFQVAPAELEAVILSHPKVQDVGVVGLPDESSGELPVAFVVKKP
GANLTEKEIIDFVAGKVSSQKRLRGGVIFVPAIPKNPSGKILRRELRKMLSEL
>ILUMI_10791-PA 533 bp
------------------------------------------------------------
------------------------------------------------------------
------------------------------------------------------------
------------------------------------------------------------
---------------MKKFIPDLYLQSIEKYKVTKLTCPPTLMTFLAQSPLVNQYDLSSV
SDITYGSAPLQEDTRKAVEKRFN-AHTRQAYGATETMGASLVMPKNINKPGSCGTVLPTI
MAKICDSETLELLGPNQPGELYVKGCVTMKGYLKNPEATSKSFDKHGFYRTGDLAYYDED
GYVFIVDRLKELIKYKGFQVSPSELESIIMSHSAVSDVGVVGIPDERAGELPMAYVVLKD
GNDISEETIVDYVSEHVNSTKWLYGGVKFVQELPKTSSGKTMRRELREMVKEI
>ILUMI_11394-PA 533 bp
ESANIISGPKEDISIPEGSVGKYFLDCMKKRDPHVTLVDFTTGNTLINQQLLQYSLRATR
IFQGLGIKKGDIISIVAENSLKYCVPELGALYIGAVVHLLNPHYSIGELKHALSITKPKL
IICSELSVKNVMQVHKDLQPINKIVLLENSENYVDIITFEDLLNVVPIDPDSFEPEEINT
LEDGAFILMSSGTTGLPKGVLITHDNLRAALNYLCHENYLGVSDEDTTIFLLPFFHIFGV
LIQMLFIACGMKAVILNKFKPDIFLTSIEKYKATKLFVVPPIILFFAKSPLVDDYNLSSV
KDIVVGGAPLGKDLQENVTNRIKNATVRQIYGLSETCGACTFQTYNKIKLNSVGVLVPHL
YAKVWDPQLKQSLGVGKVGELCFKGSMVMKGYYRNMNFTKECIDEDGYYHSGDIGYYDED
GNIYVVDRLKELIKYKGFQVPPAELEALILTHPAVKDCGVIGIPDERAGEIPLAYIVKQN
EVQVGEQDIVDYVAERISVQKHLYGGVKFIEEIPKTASGKILRRKLRERFWTL
>ILUMI_11395-PA 533 bp
KSCNIISGPQPIFCIQEKSVGKYLFECLKKRDPHVTMTDISTGRSLETGKILQDSVKATR
VLQELGIQKGDVIAIVAENTVTYCIPQLAAFYMGVTVHLLNPVYSKGELKHAFEISKPKL
IICSQLSVQNVTQTLHESHLEDKIVLLEGLENHINITSFENLLENTDIDPKCFEPETFDS
SEQPAMILMSSGTTGLPKGVLLSHKNIRATFEYLLSEEYIGATDTDVTIFILPFFHVFGI
LIQILSLAVGSRLMLMKNFKPDVYLESIQKYKAKKLYMVPPMLVFLAKSHLVNNYNVSSV
EDIVVGGAPLGKQLFMDATKRLPNVSIRQLYGATEVCGASTITKRNNIVIGTAGVLVPNI
AAKVWDSDLKKVVKPSTIGELCFKGPMIMKGYVGNESDTKLCIDEEGFLHSGDLGFFDEN
GHIHIVDRIKELIKYKGFQVAPAELEALILTHAAVKECGVIGIPDDRAGQIPLAYVVRQN
GVDVSQQDIIDYVAERISVQKHLYGGVRFIDEIPKSASGKILRRKLIEMFSTL
>ILUMI_27556-PA 533 bp
-------------------------------------TDISTGKTLETGEILQDSLKSTK
ILQEFGIHKGDVITIVSENNLKYFIPQLAAFYMGVTVQLLNPVYSIGELKHALAISKPKL
IVCSQLSIKNVSQTLQELQLENKLVLFEGFENLPNITSFEDLLENVDIDPQSFEPETFDG
SEEGALILMSSGTTGLPKGVLLTHKNFKATFD---CEEYFGSSITDVTIFVLPFFHIMGV
LIVTLSIAVGTRLILLKNFKPDIFLKCIEEYKPKILYMVPPMLVFLTKSPLVDNYNISSI
EDIFVGGAPFGRQLFKDATERLPKVNIRQVYGATEASGAFTVTKRDNIVIGSCGVLVPHI
VAKVWDFDLKKVVEPLTVGELCFKGPMIMKGYVANEKETKLSIDEEGFLHSGDLGYFDEN
GHIYIVGRIKELIKYKGFQVPPAELEALILTHPAVKDCGVIGIPDERAGQVPLAYVVKQS
GIDVTEQDIIEYVAERISVQKHLYGGVRFIDEIPKNAFQKIMRQKLTEVYNSL
>ILUMI_17468-PA 533 bp
-------------------------------------VDVTTGKSLETGKILQDSLKATK
ILQNLGIKKGDIISIISENSLTYCIPELAAFYMGVTVQLLNPLYSTGELKHALAISKPKL
IICSQLSVKNVRQTLQELNFEDRIVLFEGSENCSNIASFKDLLHNTDIDPEFFNPETFDG
SEQGALILMSSGTTGLSKGVLITHENIRAAFDHMLSEEYTGLKKSDVTVFILPFFHIFGV
LVQIHSISVGFRLVLLRNFQPNMFLESVQNYKPRLLFLVPPILVFLAKSPLVNYYDITSV
KDIIVGGAPIASQLHVDATERMPNLSIRQLYGLTEIGGAATSTRKNKIKIGSAGVLIPHM
SAKVWDSDLKKAVRPLKVGELCFKGPAVMKGYVGSESDTNLCMDEEGFFHTGDLGFFDED
GYFYIVDRIKELIKYKGYQVSPAELEALILTHPSVKDCGVIGIPDEKAGEAPLAYVVKQS
DTDVTEHDIINYVAERISAGKHLHGGVRFIDEIPKTASGKILHRKLLEVFNVL
>ILUMI_24255-PA 533 bp
DSAYVLSGPEEDYDIPKESLGKYIFRCLKSRDPSIVNVDPISKEVLTAGKLLGDSIKLTK
IFQKLSIEKGDAIAIVSENTLTYCVPIIAAFYMGVTVAPLNPAYMKYELIHALGLSKPKL
IICTKTSLDEVLKAKKDLDYVETVLLTGSCKDNPEIKTLENLLKATTTDLENFEPEYFDS
SEQTAFVYLSSGTTGFPKGVMTSHENLRAPLSYFRREPYNILTSEDATVLVLPFFHMFGI
LIQLLGIVSSMKIIFMAKFKPEVFLQSIQDYKVTKLFLVPPLVLFLAKSPLVKSYDVSSI
QDIMVGAAPTGKELQEDAAKRLN-ATIRQMYGLTETTGACTAETTVLHRPGSVGVLVPGI
KAKVCHPLTRKILGPLEIGELCFKGSMIMKGYAGDKTATDACIDEDGFCHTGDIGYYDED
NYFYVVDRMKELIKYKGFQVAPAELEALIVTHPNVKDCGVTGIPDERCGQLPFAFVVRQN
GANLTEKQIVDFVAERISGQKHLSGGARFVEEIPKTASGKILRRKLLELWKT-
>ILUMI_02096-PA 533 bp
TPSYILSGPKETTKIPNQTLGRLIFDCLKKRPHDEINVNAYTGDALTAEKLLTSSVKLSI
VFKKMGLGRGDVIAVICENCLNYFIPFAAAFYMGVTVNPLNSAYTVGELKSLLLISKPKL
ILCSEKSYKTVLEVAQDINITKANILFMEYEKESEIQCFEELLESVTVNINDFEPEEYDI
-SETALIMSSSGTTGHPKGVQLSHENIRSAILPFSNPNHGAYSSKDATVLVPPFYHLFGL
LHEFCAVIIGIKVIIMDGFNPEVYLKAIQDYKATILNAVPPLVHFLARSPLVDEYDLSAV
KDIVCGGAPLSSTVEKEFEDRFPKLKVRQLYGLTEASGMCVAIPRSCNKDGTAGVLIENV
LAKIVDVETNKSVCSYKVGEICFKGPMVMKGYFSNPDATKNCFDEEGFLHTGDLGYYDED
GYFYVVDRIKELIKYKGFQVPPAELETLLLSHPAVKDCGVIGISDERAGQVPLAFVVPKE
EAVVVEKELVDYVAERISVTKRLYGGVKFVKEIPKTPSGKILRRKLVDIHRG-
>ILUMI_26170-PA 533 bp
KTSYILHGPKDEYDIPKESLGKTIFNRLNNLNTDVINIDAKTKKVLRCGELLETSKKYCD
LYKRMGVEKGDVISIVSENSVDYFVPVIAGFYMGIAVNPVNPAYSVGELQRCLLIAQPRL
IFTSDSVLDTILRVKDEMKLKTPVLLINSSRTNPYVKCADDLLQEN-IELKNFTPMEFDY
TNQVALLLFSSGTTGLPKGVMLTHQNLRLAVGLCSHPKYGNVIPGDVNLIIPPFYHIYGS
LIQLIGLITSTVSVIMDKFVPKLFFETIQEYKVSKLYAVPSLLLFLSQTPLIKDYNLSSI
TEIFVGGAPLSKELLMQIYKQQPSAVIKQLYGMTEVAGPCTI-QNDKNKFNSVGCLGAGI
MAKVINPETREPLGPNQVGEICFKGAALMKGYV----PTQEFLDENGFYMSGDAGYYDND
GFFYIVDRYKELIKHKGFQVPPAELESIILTYPAVKDCGVVGIPNERAGEVPLAFVALKE
NTTCTEKEIVDFVAERISVQKRLYGGVRFVKEIPKNSNGKIMRRTLRELI---
>AQULA_005075-PA 533 bp
NSEYIISGPKEKFLIWYESLGKYLFDCLKKRNSEIIAINAFTKDTLTCGELLEKSIKLSI
ALKQLSVQKGDVIALITENSIQNYIITCASLFCGAKLNLLNFAYTLDELSHVFKLSKPKI
IFSSKTALQNALSAKKIFNSIQKIVLIED-ESISQVQNMKELINNVN-RIDNFKVAKVYV
-KDTAILCLSSGTTGLPKCVEISHENFIPLINLAHDNRYFNVTSKDTAVLILPFFHIYGL
DIHLLAITNSLKVISMDAFKPDVYLQANEEYKATKMYIAPPLLQFLINSPLVAKYNLTSV
KDILVGAAPSKRDIYEEASHKFKHCVIRQIYGSTETRALTI--QHYLDKFITAGKLVCNS
TAKIINVETNAILGPYEKGEICIKSLSIMKGYLNNPSATKNAIDSDGFYHTGDIGYYDED
KNFYIVDRIKELIKYKGFQVSPVEVENLLLNHPGVKECAVVGLPDDRCGQLPLAFVVRQT
TSDVTEDELIKYVSGKISIQKQLHGGVRFIDQIPKLPNGKILRRELVKIVSE-
>AQULA_005050-PA 533 bp
NQQYMIYGPKQEYSIGYECLGKYVYKCLITRKSDIIAIDAVTKTKLTCEELLSKSIKLSI
ALKKLSIQKGDVVVCISVNNLQYYIALCASLYCGVRLNFLNPVYKTDEVKHAFEISKPKL
VFACEKSLETILSVRKEFDCVQEVVLLS-NDNTLGIQNINELIENVD-SVADFEPTKVDL
-EETVFLCLSSGTTGLPKCVEMTHESLIPFMNYTRDETYLNITNKDITVAVLPFFHIYGL
LLHLVP-TNLFTVVVMQSFKPDLYLQAIEEYKATKLFVVPPILQFLVKSPMVSKFNLTSV
EDIMVGGAALSSDLYDEAVLKFKHSTIRQLYGATETTGACTI-QQRQDKFTTIGKVISNG
IIKIVDPDTNAILGPYEKGEICFKSKAIMKGYFKNSTETKASIDSDGFYCTGDVGYYDEN
KNFYIVDRLKELIKYKGFQVSPVEVENLLLKHPSIKDCGVIGIPDERCGQLPLALVVRQP
NSDVTEEELVKFVAEKISIHKQLHGGVRFVPHIPRTPSGKIIRRELVKLYS--
>PPYR_01111-PA 533 bp
NEDGILCGPQEEFKIWFDSLGKHFYACLKDKDPDIIAIDPVSKESITAGDLLDKSVRLSC
ALRRLSVQKDDIVAIISENCIGYYVALLASFYCGAINFLINAAYVPRELKHAFTIAQPKI
ILCTSSSLPNVLKAKEELMIESTIISINEVNNDLEYLCMNSLIQNEA-RVDDFKVETVDS
-KDIAVLCLSSGTTGLSKCVELSHRNFIPFANALRDERYLN-LKDDVILSVLPFFHIYGL
LICTSAIMTSVKVVVISSFKPDIFLDSIQNLKGTQLFLVPPLLQFLLKSPLVNKYDISSV
KSIVVGAAPIGNDLYKEFQNRFKDITVRQVYGSTECGGLVSIQNYT-DHTENVGSLIFGF
KGKIVDLSTQKPVSSLQIGELCLKSMSIMVGYHNNDIETRNSFDDDGFYHTGDIGYYDEE
GKLFIIDRIKEIIKYKGFQVPPSELEDIIMSHPAVQDCGVIGMPHDRAGEVPVAFVVVQD
GMKVTEEELVQLVAENVSTHKHLYGGVRFMEKIPRTVTGKILRRELKTLI---
>PPYR_01112-PA 533 bp
NNSCIISGPKEKFKIWFESLGIYLYNCLKDRKADVLVIDADSKIQLTCGDALSKSVKLCK
FLKSIPLRKGDVVGIVSENLPNTYVALLGALLAGTTVLLLNPSYTRRELVHALGIAKPSV
ILSSLTAIPNLLQVKNTSSLTFDIITIDGDKNNSRLPSIDYLIENLS---EDFEIDKVEI
-QDIAFLLLSSGTTGLPKCVKISNQNMILGVNTINDSRYLNVGPDDVVISILPFFHVYGL
YIHLTPIVASTKVILMKKFKPDLFLQSIQDYRVTKLITVPPIVHFLLKSPAVSNYDVSSI
NDMPVGAAPLGQDIYEEFLKRFPHVSIRQLYGLTETSGICTI-QQSTGGGADVGTPLCNS
QCKVIDLCSEKPVKALHVGELCIKGIGVSSGYYKGKTEADVPIDDDGFYHTGDLGYYDEA
GKLFIVDRLKEIIKYKCYQVSPSELEDVLLSHPAVRDCGVIGIPDERAGELPLAFVVRQD
DTNITEQELVEFVAENLSIHKHLYGGVRFIEEIPRTISGKILRKELKKICY--
>AQULA_005076-PA 533 bp
IDEFVISGPRKSYNVTFNSLGKYLFECLKKRNSQVFGVDVLLDQTITCGSLLEKSVRLSM
ALKNMSFTKNDIVAVICENTFNSFACLLALMYIGMPITLINFLYTIRELKHAFNTSKPKC
VICPQSNLENVLSLKTELNFIENIILLEKDESVKEIEDVDSLCKRITKNTENFEPCDGTT
-NDTVLMCLSSGTTGMPKCVELTNDNFIVIIDYILDDRYANSSPEDVTVSVLPLFHIYGV
LIYLMATVTSMKLITMKSFKPQIFLKSIEKYKATKLYTVPPLLQFLTTNETTKNFDLTSI
KEILVGGAPVGNALYKEASEKLKPTLIRELYGATELSGFCTM-QCGFETVKSCGVLVNNL
LLKVIDPQTKKSLPAYEIGELCIKGKSCMKGYFNNPTETKNAKDEKGFYRSGDLGYYDED
GNVYITGRLKELIKFKAFQVSPVEIENVILEHPAVKDCAVFGRPDNKVGELPTALIILRN
GYTATEEEMVSFVAERISPQKQLHGGVLFINTIPRNPTGKILRRELPHLYISI
>AQULA_005066-PA 533 bp
TNKNIICGPKECYEIWFKSFGQYLFDCLKKRKFDVLGIDVVGNNVLTCGELLNESVRLSK
ALKEMQVLKTDIAALLCENTVKTYIPILALLYLGVPIHFGNFAYSLDELRHMFKITKPKL
VICSKVVLDKVFILKEELDFIQWVILIDESENHPQVQNIKTLIKNIGADVEHFELADINL
-EDTACICMSSGTTGLPKCVELTHTNFIHAANYIADKDCLNISSEETTVSVIPSFHIYGQ
IVYFAAVITSMKVIIMKNFKPETFLHSIQTYKATKLFMVPTLLHFLTTSNEVNKYDITSV
TDIIVGGSYLSENLYEAAVKRLSNVTIRQIYGATELTGACTMQKPS-ENCTTVGSLIKNV
SCKIINVETAEPLGPGKTGMICIKGTGIMKGYYGNVAETTSSVDNDGFYHTGDLGYYNYD
RMLFVVGRVKELIKYKSFQVSPSELENLIVSHHAVADCAVIGISDDIAGELPMACVVLKD
GVKLNKEEIINFVAE-------------FLDDLPLNPAHTILNREYLNHWIRT
>ILUMI_05305-PA 533 bp
EDPNIIVGPHYE-RTTDSSLGELFLMLLRNHNDIVLQVDARTGEKLPANLLLNRAVLLAK
WLQKNHLGPGDSISMSSENRLEYCIIPIAAFLTGITFVPLNPEYTSGEIKHVLDLSKPKL
IFCSANTANRIISGKANYPYVKNYILLDKYKESHDVISYEDIVKGAKSVDEEFVATPVNP
DEAVAVILCSSGTTGLPKGVMTTHYNITAYIEIASIISYDSEDAPEVLTGVAPFFHGMGF
MLMLLSMLGGRTLVVYSKFDPKEFLQSIPKYKITTLVIPPPIVLFLIKHPMVKNYDLSSI
REIKSGAAALGKEVEQEVSQRLTLKHLNQNYGMTETTLGVLMPTGGDHRVGSVGKLVPGM
KCKVVD-SEGNSLGPNKEGELCFQGPLVMKGYINNPTATADIIDKDNWLHSGDIGYYDND
GYFFIVDRLKELIKYKGFQVAPAELETLLMTHSAVADAAVVGMEDELVGELPLAFVVKKP
MQKVTAADLEKYIAERVSSAKRLRGGVHFVEAIPRNPTGKILRRILRERVRKL
>Tcas_7070_000417 533 bp
TDPNVIVGPEVE-RFIEGSLGELLLLLLKTHCDNVLQVDAATDEELPANLLLSRSIQLAK
WLRSIGVKEGDSISVNSENRLEFAVVTVATFFVGAVFAPLNPEYTPGELNHVLKLSKPKV
IFCSPQTIQTMTKVFADHPNLTHLVLFGAKRNESYVIMHEDIIRGATNIDESFEATPVDP
KDAIATILMSSGTTGLPKGVMCTHESMTTYVDIMRVTIIENDDPSDAMMGLAPFFHSMGF
MLMFLNLLRGKKMVVLSRFKTKIFLDAIIKYKISRLVVPPPVMLVLLKHPLTKQYDLSGI
KEIRTGAAPMGKDMERELKNRFKVGHVSQGYGMTETTLGILVSPLGKTKVGSVGKIVPGM
MAKVID-DTGKALGPYKEGEVCFKGPLIMKGYVGDPVATANTIDQDGWIHTGDVAYYDED
GYFFIVDRIKELIKYKGYQVAPAELEALLITHPAVADAAVIGLPDERAGELPLAFVVKKP
NHETTDKELEKFVADNVSSQKQLRGGVVFIDAIPRNPSGKILRRHLKQHAITL
>AQULA_002089-PA 533 bp
EDQFIINGPNPTTVLEGKTLGNVFYNALLKHIHPEAMVNVHSKEKISYKEILTYSSQLAQ
SMYNWGLLNNNVIAICSENSEQYCIPVLSGFYTGIAVTLLNNNYTERELSNITELAEPTI
IFCSNKTLNKILFLKNKYDFIKKIVVLNDKSDVLEVDSLKTFINDNCFNVKLFQPTSFNC
DEQTALIMCSSGTTGVPKAVELTHTNARIRLIHSQDTNFTPIFPSSSVLQLMPMYHALGL
SMTLSYILSGYRIAIMEKFEANLFLETIQTYKIIYTILVPPLFIFLTKNPLVSSYDLSSL
KYLGSGGAPLKKELCEATIAKFKNIVIMQGYGLTESTSAVIISQLKKSKLGSIGNVGPLV
TAKIINPETGKTLGPNEIGELCFIGPTVMKGYLKNSKATNEIIDKDGWLHSGDVGYFDED
CDFFIVDRLKDLIKYKGFQVSPSELEQILLEHSSIQDVGILGVADEVAGELPVACVVVRP
EKHITDKEVKDFVTDKVSYPKYLRGGVYFVNSIPKNNTGKIDRKELRRMFEA-
>Tcas_7070_00192f 533 bp
MVDHIVQGSCDTFHIPNQSIGITFYNELKRKNHKIALID---NEEISYGKLCKTSINLAS
QLIKLGLKKGDVVSIVSQNNWKYLAATISGFYIGAKINFLNHDYTSGELKHFFTICPPNL
IFCSKKSCNNILFLRNEGLLPEHIILFDE--DETEYLTFDELVKIDS----DFYPVEVQP
ETDIAIIPTSSGTTGLPKCVLLTHANLRVPLIHFGDRNFLDFKEDDVTIGNLPFFHIWGN
MIALTSVFYGIKLIIIPKFRPEVYLKTIEDYKIETLFTVPPLLIFLAKSPLVSFYDISSV
KDVICAAAVITKELEEMVKDRLGLKAVRQLYGMTEASLGITMSPTKSEKVASVGKVLPTN
KIKVCDIETQEALGPHKIGELRAKGGGLMVGYLSNKNATMEAFDNEGYLRTGDLGYYDEE
NFFYIVDRLKDIIKFKGFQISPAELENLLIQHPAVKDAAVIGIPDEVAGEVAMAFVVKQP
DKNVTEKELVCFVNENVCAQKRLYGGVRFIDEIPKTSSGKIWRLKLREIV---
>AQULA_005078-PA 533 bp
-MEHIVYGPKPVIPISTDSLGIIFYNHFKSNPDDVALSDPVRNLIIKNKDIIKNSCLLAL
KLKQLHLEENEVIGISISNEPEFLYIVLASLYLGLTVSCFNPRYKFHEMSNCINISKSKI
VFCSSTAAEII----SKINYVKKIIIVNSIGLENDFESFENFVSDVSDKLERFQPISLDV
AQKVAFILYSSGTTGFPKGVCLTHKNVNTLIACALDYRYKERYSGQTTVGILPFFHAAGL
FIALLNLMHKKEIILLKSFEPHLFLKTLQDKKVEAFQGVPSIAIFLVKSPLVDKYKL-SL
KCVTNGSSFLNSEIAHKLINRLKLSTFWQAYGMTELTCGATSSTSNNDRFGSCGQLYPYM
SSKVINPKTGKTLGPLKTGELCFKGPLVMKEYKNNKIATRKTIDKDGWLHTGDAGYYDED
GYLFIVDRIKELIKYKEFQVSPSELESILVTHSKILDAAVIGVANKETGHLPLAFVVKQP
NESLTETEVQDFIAAQVSSPKQLRGGVIFLKELPKTASGKNSRQELKNML--L
>AQULA_003473-PA 533 bp
--------------------------------------DIASGSMHSYEYVLEITCQLAN
ALLRNGYKKNDIIAISSENSMYFLYPVIASFYAGLGVAPLNDNYTERELQQLLNISTPKI
VFCSICTANKFIKIKEKCSFIEKIILLDTLKPLHGTECLMSFISSEFI-VETFQPVECDW
NDTVALIMSSSGTTGIPKNIIITHKNVIVTIENQKDPVYRCLKPGDHAITFLPLFHAFGL
ITILQQITFGHHTLLMRKFEIMLFLNSVQKYKVKCVYLNPSVMIALTKSQETHNFDISCL
EEVYIGSSSLKQNILQNALDKLKIKSIRQAYGMTEATMVLTFTPVNDFKIGSSGKLTPYL
MGKVVDLNSNKNLGPYETGELCFKGDVIMKGYLKNEIATKETIDKDGWLHTGDYGCYDDD
GHFHIQGRLKEIIKYNGFQVS---------------------------------------
-----------FLLNNYLCNLYRNQGV----------SGRTRNAAFRT----N
>AQULA_013293-PA 533 bp
--------------------------ALKSNHDTACMTDIVTGSMHSYKYALEITCQLAN
CFLRNGYKKDDVIAISSENNMNFLYPVIASFYVGLGVAPLNENYTERELEQLLNISTPKI
VFCSTRTANKFIGIKEKCTFIEKIVLLDSVTPLHGTECLMSFISFDSI-VETFQPVECDW
NDTIALIMCSSGTTGIPKNVMITHRNLIVTLENTKDPTYQCLKPGDHTITFLPVFHAFGL
ITLLVQVVSGFHTLLMSKFEITLFLSTVQKYQVKCLSINPSVVVALIKCSESKNFDISCL
EEIYVGSSSLKENVIESALNKLKIKKIRHAYGMTEATLLLTISPINDLKIGSSGILLPYL
MGKVVDVNTKRNLESNKTGELCFKGDVIMKGYLRNEIATIETIDEEGWLHSGDYGFYDND
GHFYVQGRLKEIIKYNGFQVSPTEIETLLLEHPKIKDAAVFAIPHETAEEVPAAFVVLQP
NSLLSENDVKTFVANHVVYYKHLRGGVKFMEGIPRTLTGKFNKNKLSKLFLKL
>AQULA_005074-PA 533 bp
LENYIICGPQDTSHIPKKSMGLYFFECLKKRNYDVIYKDAFSSKTYSAGLLLEDSIKLVN
IFKTLHVNKDDVVCVISENNINNFVIILAGLYMGAIINPINPEYTKGEFEHVFELTKPKL
IICSETVLPVLQKVNVVCSTFQ-IILLNSTNKNHNLPNIEDLIKETCIDTLSFKPSELDY
SSQLGLILLSSGTTGLPKGVAYTHSNIRTLTQTTK--LFLD-AKSDCIILFVPSFHVYGI
IHHVGAIVSQTKIVIMRQFKTDVFLKSIEEHRVGTIYGVPQVVGLLAHTDLLSIYDLSSI
KYVFTGSSNVSKKIIELLMQRLNGVTVLQLYGLTETSGVCVYQKPVNAKLGSIGTLMPGV
YAKVCCLATQQPLSAYAVGELRFKGDCVMKCYINNDEATNQAVDSDGYLYSGDLGYYDED
KCFYIIDRIKDIIKYKGFQVSPAELENVILQHPCVKDCGVVGVSDEKAGELPLAFVVLHE
EKTVSQKEIVDYVSERISVQKRLYGGVRFVESIPRNSLGKTQRLKLRNLSKS-
>Dmel_CG6178 533 bp
LPGNIVYGGPERQAQDSRSLGQYILDKYKSFGDRTVLVDAVNGVEYSASFMHKSIVRLAY
ILQKLGVKQNDVVGLSSENSVNFALAMFAGLAVGATVAPLNVTYSDREVDHAINLSKPKI
IFASKITIDRVAKVASKNKFVKGIIALSGSKKFKNIYDLKELMEDEKKTQPDFTSPAANK
DEDVSLIVCSSGTTGLPKGVQLTQMNLLATLDSQIQPTVIP-MEEVTLLTVIPWFHAFGC
LTLITTACVGARLVYLPKFEEKLFLSAIEKYRVMMAFMVPPLMVFLAKHPIVDKYDLSSL
MVLLCGAAPLSRETEDQIKERIGVPFIRQGYGLSESTLSVLVQNDEFCKPGSVGVLKVGI
YAKVIDPDTGKLLGANERGELCFKGDGIMKGYIGDTKSTQTAI-KDGWLHTGDIGYYDDD
FEFFIVDRIKELIKYKGYQVPPAEIEALLLTNDKIKDAAVIGKPDEEAGELPLAFVVKQA
NVQLTENEVIQFVNDNASPAKRLRGGVIFVDEIPKNPSGKILRRILREMLKKL
>Tcas_7070_001174 533 bp
MESRIITAPLKNIKIPYESVGKLLHDRFNSFPEATALVKVKASVTWTYHELATKSKNLAV
NLQQMKIAKNDVIAIVSGNSGEFWVVTLAALYLGAPVHLLNPRYTTYELKRYFELSRPKL
IFCVSEALDKVQEVGKECHFIEKIVLFDEPDASRGTTRLGDLLKNPC-SIFEFETIE-DL
EDQVAFICHSSGTTGLPKGAMITHANVWLNLCHSDDDDLYP-KSPNPIVNVVPVYHVHGF
SLSYTSLYQGVKIVIMDNFQPKIYLENVQNHGVRKLFLVPSLGDFLANSPLVDQYDLSSV
KEIYLAAGVLRKNTEEKILDKFKIVTIRTVYGLTELAAAIFIIPVNGGKSGSCGRVTPGH
QVKIVDPETGNPLGCNQTGEICVKG-FAMKGYVNDAGKSREAFDSDGFVRTGDLGYYDQD
LYFFIVDRMKDLIKYKSFQVPPLEVEQVLLMFPGVADAAVVGRPDERCGELPVAFVVREK
GAEVDESESTCMAG---------------------------------------
>Dmel_NP_572988_1 533 bp
TDKFLHYSPEDPVTIPNVPLHEYVWRDFKKWERRTAAVCVITDRQYTFAQMRDASAAFAV
RLQKFNLQKPDVLAICLPNLPEYPIATLGAIEAGLTVTTVNPVYTPDEIARQLTFSGAKF
LVGTVSGFATLSQASKLVGRQIPIAVVRTSAEEALPEGAIDFSELTSVRYEDLKAPKEAS
ADDMVFLPFSSGTTGLPKGVMLSHNNITSNCEQVQASLPLDLGPQNTLPGVLPFFHIYGL
VVMLSKLGQGCRLATMPCFKPDDFMRSLDKYQGSILNLVPPIALFMINHPKLTQETAPHL
KVVMSGAAPIGQHDVERFLNKFPNTVFKQGYGMTEASPVVLLTPEGNKVYASTGVLPAST
EAKIVDGSDAKGVGPRTTGELCVRGPQVMAGYLNNDEANQVTFYPGNWLRSGDVAFYDED
GLFYITDRMKELIKVKGFQVPPAELEAVLRDHPKILEAAVFGIPHEFNGEAPRAIVVLRQ
GEKASAEEISAYVAERVAHYKKLEGGVIFVDEVPKNPTGKILRRELKEKFSD-
