# Supplementary material for: Firefly genomes illuminate parallel origins of bioluminescence in beetles
Source: eLife. 2018 Oct 16;7:e36495. doi: 10.7554/eLife.36495 (PMC6191289; doi:10.7554/eLife.36495)
Supplement: Figure 3—source data 1. [file elife-36495-fig3-data1.zip › 180730-metadata.xlsx]

## Sheet: taxalist
Gene_name	gene_ID	Annotaion	Species	PTS1	Accsession_No
AlatACS1	AQULA_005066-PA	Fatty Acyl CoA Synthetase	Aquatica lateralis	n
AlatACS2	AQULA_005074-PA	Fatty Acyl CoA Synthetase	Aquatica lateralis	n
AlatACS3	AQULA_005050-PA	Fatty Acyl CoA Synthetase	Aquatica lateralis	n
AlatACS4	AQULA_005075-PA	Fatty Acyl CoA Synthetase	Aquatica lateralis	n
AlatACS5	AQULA_002089-PA	Fatty Acyl CoA Synthetase	Aquatica lateralis	n
AlatACS6	AQULA_003473-PA	Fatty Acyl CoA Synthetase	Aquatica lateralis	n
DmelACS	Dmel_NP_572988_1	Fatty Acyl CoA Synthetase	Drosophila melanogaster	n	NP_572988.1
IlumACS1	ILUMI_02096-PA	Fatty Acyl CoA Synthetase	Ignelator luminosus	n
IlumACS2	ILUMI_10791-PA	Fatty Acyl CoA Synthetase	Ignelator luminosus	n
IlumACS3	ILUMI_11394-PA	Fatty Acyl CoA Synthetase	Ignelator luminosus	n
IlumACS4	ILUMI_11395-PA	Fatty Acyl CoA Synthetase	Ignelator luminosus	n
IlumACS5	ILUMI_17468-PA	Fatty Acyl CoA Synthetase	Ignelator luminosus	n
IlumACS6	ILUMI_24255-PA	Fatty Acyl CoA Synthetase	Ignelator luminosus	n
IlumACS7	ILUMI_26170-PA	Peroxisome Targeted Fatty Acyl CoA Synthetase	Ignelator luminosus	n
IlumACS8	ILUMI_27556-PA	Fatty Acyl CoA Synthetase	Ignelator luminosus	n
PpyrACS1	PPYR_01111-PA	Fatty Acyl CoA Synthetase	Photinus pyralis	n
PpyrACS2	PPYR_01112-PA	Fatty Acyl CoA Synthetase	Photinus pyralis	n
PpyrACS3	PPYR_01210-PA	Fatty Acyl CoA Synthetase	Photinus pyralis	n
PpyrACS4	PPYR_02592-PA	Fatty Acyl CoA Synthetase	Photinus pyralis	n
PpyrPACS6	PPYR_02594-PA	Peroxisome Targeted Fatty Acyl CoA Synthetase	Photinus pyralis	n
TcasPACS2	Tcas_7070_001174	Peroxisome Targeted Fatty Acyl CoA Synthetase	Tribolium castaneum	n	TC006057
AlatLuc1	AQULA_005067-PA	Luciferase	Aquatica lateralis	y
AlatLuc2	AQULA_002435-PA	Luciferase	Aquatica lateralis	y
AlatPACS1	AQULA_005076-PA	Peroxisome Targeted Fatty Acyl CoA Synthetase	Aquatica lateralis	y
AlatPACS2	AQULA_005078-PA	Peroxisome Targeted Fatty Acyl CoA Synthetase	Aquatica lateralis	y
AlatPACS3	AQULA_005056-PA	Peroxisome Targeted Fatty Acyl CoA Synthetase	Aquatica lateralis	y
AlatPACS4	AQULA_005073-PA	Peroxisome Targeted Fatty Acyl CoA Synthetase	Aquatica lateralis	y
AlatPACS5	AQULA_005058-PA	Peroxisome Targeted Fatty Acyl CoA Synthetase	Aquatica lateralis	y
AlatPACS6	AQULA_013293-PA	Peroxisome Targeted Fatty Acyl CoA Synthetase	Aquatica lateralis	y
DaxiLuc1	BAL40875_1	Luciferase	Drilaster axillaris	y	BAL40875
DmelPACS	Dmel_CG6178	Peroxisome Targeted Fatty Acyl CoA Synthetase	Drosophila melanogaster	y	CG6178
IlumLuc	ILUMI_00001-PA	Luciferase	Ignelator luminosus	y
IlumPACS1	ILUMI_02533-PA	Peroxisome Targeted Fatty Acyl CoA Synthetase	Ignelator luminosus	y
IlumPACS10	ILUMI_27554-PA	Peroxisome Targeted Fatty Acyl CoA Synthetase	Ignelator luminosus	y
IlumPACS11	ILUMI_27555-PA	Peroxisome Targeted Fatty Acyl CoA Synthetase	Ignelator luminosus	y
IlumPACS2	ILUMI_02534-PA	Peroxisome Targeted Fatty Acyl CoA Synthetase	Ignelator luminosus	y
IlumPACS3	ILUMI_05305-PA	Peroxisome Targeted Fatty Acyl CoA Synthetase	Ignelator luminosus	y
IlumPACS4	ILUMI_06433-PA	Peroxisome Targeted Fatty Acyl CoA Synthetase	Ignelator luminosus	y
IlumPACS5	ILUMI_26167-PA	Peroxisome Targeted Fatty Acyl CoA Synthetase	Ignelator luminosus	y
IlumPACS6	ILUMI_26168-PA	Peroxisome Targeted Fatty Acyl CoA Synthetase	Ignelator luminosus	y
IlumPACS7	ILUMI_26169-PA	Peroxisome Targeted Fatty Acyl CoA Synthetase	Ignelator luminosus	y
IlumPACS8	ILUMI_26848-PA	Peroxisome Targeted Fatty Acyl CoA Synthetase	Ignelator luminosus	y
IlumPACS9	ILUMI_26849-PA	Peroxisome Targeted Fatty Acyl CoA Synthetase	Ignelator luminosus	y
LcruPACS1	Luciola_cruciata_LcLL1_BAE80728	Peroxisome Targeted Fatty Acyl CoA Synthetase	Luciola cruciata	y	BAE80728
LcruPACS2	Luciola_cruciata_LcLL2_BAE80729	Peroxisome Targeted Fatty Acyl CoA Synthetase	Luciola cruciata	y	BAE80729
PangLucD	PangLucd_AB479112	Luciferase	Pyrophorus angstus luscus	y	AB479112
PangLucV	PangLucv_AB479113	Luciferase	Pyrophorus angstus luscus	y	AB479113
PangPACS	PangLL_AB479114	Peroxisome Targeted Fatty Acyl CoA Synthetase	Pyrophorus angstus luscus	y	AB479114
PatrLuc1	PatrLuc1	Luciferase	Pyrocoelia atripennis	y	BAW87786
PatrLuc2	PatrLuc2	Luciferase	Pyrocoelia atripennis	y	BAW87787
PhirLucG	PhirLuc_G	Luciferase	Phrixothrix hirtus	y	ACT68597
PhirLucR	PhirLuc_R	Luciferase	Phrixothrix hirtus	y	AAD34543
PpyrLuc1	PPYR_00001-PA	Luciferase	Photinus pyralis	y
PpyrLuc2	PPYR_00002-PA	Luciferase	Photinus pyralis	y
PpyrPACS1	PPYR_01108-PA	Peroxisome Targeted Fatty Acyl CoA Synthetase	Photinus pyralis	y
PpyrPACS2	PPYR_01109-PA	Peroxisome Targeted Fatty Acyl CoA Synthetase	Photinus pyralis	y
PpyrPACS3	PPYR_01206-PA	Peroxisome Targeted Fatty Acyl CoA Synthetase	Photinus pyralis	y
PpyrPACS4	PPYR_01207-PA	Peroxisome Targeted Fatty Acyl CoA Synthetase	Photinus pyralis	y
PpyrPACS5	PPYR_02593-PA	Peroxisome Targeted Fatty Acyl CoA Synthetase	Photinus pyralis	y
PpyrPACS7	PPYR_02595-PA	Peroxisome Targeted Fatty Acyl CoA Synthetase	Photinus pyralis	y
PretLuc1	AOG74999_1	Luciferase	Phausis reticulata	y	AOG74999
RohbLuc	BAF34360_1	Luciferase	Rhagophthalmus ohbai	y	BAF34360
SazuLuc1	BAL46509_1	Luciferase	Stenocladius azumai	y	BAL46509
TcasPACS1	Tcas_7070_000417	Peroxisome Targeted Fatty Acyl CoA Synthetase	Tribolium castaneum	y	TC001358
TcasPACS3	Tcas_7070_00192f	Peroxisome Targeted Fatty Acyl CoA Synthetase	Tribolium castaneum	y	TC008610
TcasPACS4	Tcas_7070_001c34	Peroxisome Targeted Fatty Acyl CoA Synthetase	Tribolium castaneum	y	TC009648
TcasPACS5	Tcas_7070_001c35	Peroxisome Targeted Fatty Acyl CoA Synthetase	Tribolium castaneum	y	TC009649

## Sheet: Label
gene_ID	Gene_name
AQULA_005066-PA	AlatACS1
AQULA_005074-PA	AlatACS2
AQULA_005050-PA	AlatACS3
AQULA_005075-PA	AlatACS4
AQULA_002089-PA	AlatACS5
AQULA_003473-PA	AlatACS6
AQULA_005067-PA	AlatLuc1
AQULA_002435-PA	AlatLuc2
AQULA_005076-PA	AlatPACS1
AQULA_005078-PA	AlatPACS2
AQULA_005056-PA	AlatPACS3
AQULA_005073-PA	AlatPACS4
AQULA_005058-PA	AlatPACS5
AQULA_013293-PA	AlatPACS6
BAL40875_1	DaxiLuc1
Dmel_NP_572988_1	DmelACS
Dmel_CG6178	DmelPACS
ILUMI_02096-PA	IlumACS1
ILUMI_10791-PA	IlumACS2
ILUMI_11394-PA	IlumACS3
ILUMI_11395-PA	IlumACS4
ILUMI_17468-PA	IlumACS5
ILUMI_24255-PA	IlumACS6
ILUMI_26170-PA	IlumACS7
ILUMI_27556-PA	IlumACS8
ILUMI_00001-PA	IlumLuc
ILUMI_02533-PA	IlumPACS1
ILUMI_27554-PA	IlumPACS10
ILUMI_27555-PA	IlumPACS11
ILUMI_02534-PA	IlumPACS2
ILUMI_05305-PA	IlumPACS3
ILUMI_06433-PA	IlumPACS4
ILUMI_26167-PA	IlumPACS5
ILUMI_26168-PA	IlumPACS6
ILUMI_26169-PA	IlumPACS7
ILUMI_26848-PA	IlumPACS8
ILUMI_26849-PA	IlumPACS9
Luciola_cruciata_LcLL1_BAE80728	LcruPACS1
Luciola_cruciata_LcLL2_BAE80729	LcruPACS2
PangLucd_AB479112	PangLucD
PangLucv_AB479113	PangLucV
PangLL_AB479114	PangPACS
PatrLuc1	PatrLuc1
PatrLuc2	PatrLuc2
PhirLuc_G	PhirLucG
PhirLuc_R	PhirLucR
PPYR_01111-PA	PpyrACS1
PPYR_01112-PA	PpyrACS2
PPYR_01210-PA	PpyrACS3
PPYR_02592-PA	PpyrACS4
PPYR_00001-PA	PpyrLuc1
PPYR_00002-PA	PpyrLuc2
PPYR_01108-PA	PpyrPACS1
PPYR_01109-PA	PpyrPACS2
PPYR_01206-PA	PpyrPACS3
PPYR_01207-PA	PpyrPACS4
PPYR_02593-PA	PpyrPACS5
PPYR_02594-PA	PpyrACS6
PPYR_02595-PA	PpyrPACS7
AOG74999_1	PretLuc1
BAF34360_1	RohbLuc
BAL46509_1	SazuLuc1
Tcas_7070_000417	TcasPACS1
Tcas_7070_001174	TcasPACS2
Tcas_7070_00192f	TcasPACS3
Tcas_7070_001c34	TcasPACS4
Tcas_7070_001c35	TcasPACS5

## Sheet: PTS1
gene_ID	PTS1
AQULA_005067-PA	1
AQULA_002435-PA	1
AQULA_005076-PA	1
AQULA_005078-PA	1
AQULA_005056-PA	1
AQULA_005073-PA	1
AQULA_005058-PA	1
AQULA_013293-PA	1
BAL40875_1	1
Dmel_CG6178	1
ILUMI_00001-PA	1
ILUMI_02533-PA	1
ILUMI_27554-PA	1
ILUMI_27555-PA	1
ILUMI_02534-PA	1
ILUMI_05305-PA	1
ILUMI_06433-PA	1
ILUMI_26167-PA	1
ILUMI_26168-PA	1
ILUMI_26169-PA	1
ILUMI_26848-PA	1
ILUMI_26849-PA	1
Luciola_cruciata_LcLL1_BAE80728	1
Luciola_cruciata_LcLL2_BAE80729	1
PangLucd_AB479112	1
PangLucv_AB479113	1
PangLL_AB479114	1
PatrLuc1	1
PatrLuc2	1
PhirLuc_G	1
PhirLuc_R	1
PPYR_00001-PA	1
PPYR_00002-PA	1
PPYR_01108-PA	1
PPYR_01109-PA	1
PPYR_01206-PA	1
PPYR_01207-PA	1
PPYR_02593-PA	1
PPYR_02595-PA	1
AOG74999_1	1
BAF34360_1	1
BAL46509_1	1
Tcas_7070_000417	1
Tcas_7070_00192f	1
Tcas_7070_001c34	1
Tcas_7070_001c35	1

## Sheet: Stages_ex
Gene_ID	egg	larva	adult_M	adult_F
AQULA_002089-PA	79.8376	57.2409	7.83867	2.69866
AQULA_002435-PA	303.724	0.131018	7.42347	149.135
AQULA_003473-PA	0	0.172126	0.123714	0.0708808
AQULA_005050-PA	81.3496	47.2436	22.0858	8.93416
AQULA_005056-PA	1.61344	14.376	0.424654	24.2352
AQULA_005058-PA	4.31371	97.7963	0.905728	0.810552
AQULA_005066-PA	0.841298	9.89079	3.27998	2.29989
AQULA_005067-PA	2.90267	90.8007	858.831	220.565
AQULA_005073-PA	35.2165	0.444759	168.475	53.7292
AQULA_005074-PA	0.292488	1.32658	20.0061	20.734
AQULA_005075-PA	4.79908	11.8325	4.37671	5.24858
AQULA_005076-PA	111.665	86.9723	91.9925	89.3088
AQULA_005078-PA	0.476482	20.2052	5.12772	10.864
AQULA_013293-PA	0.0361644	1.59214	1.35568	0.425582
PPYR_00001-PA	1.92157	5.99583	4586.38	95.919
PPYR_00002-PA	10.4614	0.015426	0.293546	92.335
PPYR_01108-PA	7.58563	0	0.334694	7.82358
PPYR_01109-PA	4.52104	0.187192	4.69376	1.66084
PPYR_01111-PA	9.84487	3.02504	8.23661	0.226032
PPYR_01112-PA	3.51831	5.97492	25.0872	1.98746
PPYR_01206-PA	0.0539722	0.238881	5.99745	0.804814
PPYR_01207-PA	0.117631	0.907484	0.154892	0.0820719
PPYR_01210-PA	15.9129	2.04574	0.122536	0.104443
PPYR_02592-PA	1.48147	0.491536	0.384198	0.126754
PPYR_02593-PA	0.311723	0.0447602	0.938552	0.640383
PPYR_02594-PA	2.77676	0.289288	0.165418	0.285011
PPYR_02595-PA	0.907988	8.96254	46.6255	13.7889

## Sheet: Lantern_ex
gene ID	Abdomen	Prothorax
ILUMI_00001-PA	344.991	1060.66
ILUMI_02096-PA	5.31856	0.443096
ILUMI_02533-PA	0.318419	0.224862
ILUMI_02534-PA	4.89327	15.8873
ILUMI_05305-PA	16.3267	37.0231
ILUMI_06433-PA	2.39115	3.39027
ILUMI_10791-PA	0.0613173	0
ILUMI_11394-PA	1.92117	2.61575
ILUMI_11395-PA	0.394303	0.46907
ILUMI_17468-PA	4.99904	24.5341
ILUMI_24255-PA	0.590271	3.91004
ILUMI_26167-PA	3.86833	3.40999
ILUMI_26168-PA	1.34451	0.269318
ILUMI_26169-PA	0.845454	1.91146
ILUMI_26170-PA	4.87358	11.1059
ILUMI_26848-PA	0.233997	0
ILUMI_26849-PA	0.612715	0.0521387
ILUMI_27554-PA	0.0517587	0.899554
ILUMI_27555-PA	0.181079	0
ILUMI_27556-PA	0.324453	0.581835
AQULA_002089-PA	1.49286
AQULA_002435-PA	4.78973
AQULA_003473-PA	0.0456841
AQULA_005050-PA	40.1868
AQULA_005056-PA	13.1906
AQULA_005058-PA	7.95236
AQULA_005066-PA	1.80451
AQULA_005067-PA	70552
AQULA_005073-PA	70.0341
AQULA_005074-PA	135.686
AQULA_005075-PA	26.6472
AQULA_005076-PA	211.312
AQULA_005078-PA	6.45276
AQULA_013293-PA	1.88429
PPYR_00001-PA	54674.4
PPYR_00002-PA	0.32273
PPYR_01108-PA	5.85514
PPYR_01109-PA	11.7475
PPYR_01111-PA	19.6815
PPYR_01112-PA	13.2152
PPYR_01206-PA	0.61549
PPYR_01207-PA	0.321206
PPYR_01210-PA	0
PPYR_02592-PA	0.377453
PPYR_02593-PA	0.671343
PPYR_02594-PA	0.102747
PPYR_02595-PA	15.8183
