# Supplementary material for: Firefly genomes illuminate parallel origins of bioluminescence in beetles
Source: eLife. 2018 Oct 16;7:e36495. doi: 10.7554/eLife.36495 (PMC6191289; doi:10.7554/eLife.36495)
Supplement: Figure 3—source data 1. [file elife-36495-fig3-data1.zip › MAFFT.fasta]

>PPYR_00001-PA   [seqid Ppyr1_3_LG1:28340428-28342377 +]
--------------------------------------------------------------------------------------------------------------------------------------------------------------------------------------------------------------------------------------------------------------------------------------------------------------------------------------------------------------MEDAKNIKKGPA---------PFYPLEDGTAGEQLHKAMKRYALVPGTIAFTDAHIE-VNITYAEYFEMSVRLAEAMK-RYGL--NTNHRIVVCSENSLQFFMPVLGALFIGVAVAPANDIYNERELLNSMNISQPTVVFVSKKGLQKILNVQKKLPIIQ-KIIIMDS---KTDYQGFQSMYTFVTSHLPPGFNEYDFVPESFDRDKTIALIMNSSGSTGLPKGVALPHRTACVRFSHARDP-------IFGNQ--IIP-DTAILSVVPFHHGFGM-FTTLGYLICGFRVVLMYRFEEELFLRSLQDYKIQSALLVPTLFSFFAKSTLIDKYDLSNLHEIASGGAPLSKEVGEAVAKRFHLPGIRQGYGLTETTSAILITPEG-D--DKPGAVGKVVPFFEAKVV--DLDTGKTLGVNQRGELCVRGPMIMSGYVNNPEATNALI-DKDGWLHSGDIAYWDEDEHFFIVDRLKSLIKYKGY-------QVAPAELESILLQHPNIFDAGVAGLPDDDAGELPAAVVVLEHG-KTMTEKEIVDYVASQVTTAKKLRGGVVFVDEVPKG------------LTGKLDARKIREILIKAKKGGKSKL----
>PatrLuc1
-------------------------------------------------------------------------------------------------------------------------------------------------------------------------------------------------------------------------------------------------------------------------------------------------------------------------------------------------------------MEDDSKHIMHGPP---------PFYPLEDGTAGEQLHKAMKRYAQVPGTIAFTDAHAE-VNITYSEYFEMSCRLAETMK-RYGL--GLQHHIAVCSENSLQFFMPVCGALFIGVGVAPTNDIYNERELYNSLFISQPTIVFCSKRALQKILGVQKKLPVIQ-KIVILDS---REDYMGKQSMYSFIESHLPAGFNEYDYIPDSFDRETATALIMNSSGSTGLPKGVDLTHMNVCVRFSHCRDP-------VFGNQ--IIP-DTAILTVIPFHHGFGM-FTTLGYLTCGFRIVLMYRFEEELFLRSLQDYKIQSALLVPTLFSFFAKSTLVDKYDLSNLHEIASGGAPLAKEVGEAVAKRFKLPGIRQGYGLTETTSAIIITPEG-D--DKPGACGKVVPFFTAKIV--DLDTGKTLGVNQRGELCVKGPMIMKGYVNNPEATNALI-DKDGWLHSGDIAYYDKDGHFFIVDRLKSLIKYKGY-------QVPPAELESILLQHPFIFDAGVAGIPDPDAGELPAAVVVLEEG-KMMTEQEVMDYVAGQVTASKRLRGGVKFVDEVPKG------------LTGKIDSRKIREILTMG---QKSKL----
>BAL40875_1 firefly luciferase [Drilaster axillaris]
-------------------------------------------------------------------------------------------------------------------------------------------------------------------------------------------------------------------------------------------------------------------------------------------------------------------------------------------------------------MNMEDKNVVHGPA---------SFYPVDDGTAGQQLHKTILRYAQLPGTIAFTDAHTE-QNLTYAEYFDLTCRLAESMK-RYGL--GLKHAIAVCSENSLHFFAPVIAALYLGVAVAPTNDIYNERELYNSLNISQPTIVFCSKRALLKIMEVQKKLPVIQ-KIIVLDH---KEDFQGLHSMHSFIKHYLPSHFNEHDFKPEKFDRNDQVALIMNSSGSTGLPKGVMLTHKNVVVRFSHCKDP-------VFGNQ--IIP-DTAILTVIPFHHGFGM-FTTLGYLTCGFRIVVMHKFEEELFLRSLQDYKIQSALLVPTLFSFFAKSTLVDKYDLSNLKEIASGGAPLAKEVGEAVAKRFKLPGVRQGYGLTETTSAVIITPEG-E--DKAGSTGKVVPFFSAKII--DLDTRQSLGPHQKGELCLKGDMIMKGYANNPEATNALI-DKDGWLHSGDIAYYDEDGHFFIVDRLKSLIKYKGY-------QVAPAELESVLLQHPYIFDAGVTGIPDEVAGELPAACVVLEKG-KHLTEKEVMDYVASQVSSSKKLRGGVRFIDEIPKG------------LTGKIDSRGLKEILKRP----QSKM----
>AOG74999_1 luciferase [Phausis reticulata]
---------------------------------------------------------------------------------------------------------------------------------------------------------------------------------------------------------------------------------------------------------------------------------------------------------------------------------------------------------------MEDKNIVHGPP---------PVYPVDDGTAGQQLHKTILRYAKLPGTIAFTNAHTE-VNVTYSEYFDMTCRLAEAMK-RFGL--DLKHNIAVCSENSLEFFVPVVAALYLGVGVAPTNDIYNERELFNSLNISQPTIVFSSKRAVHKIMEVRKQLPVIK-KIIILDT---KDDFMGMHSMHSFIKAHIPSSFNEMDFKPESFDRSDVVALIMNSSGSTGLPKGVALSHKNVVVRFSHCKDP-------VFGNQ--IVP-DTAILTVIPFHHGFGM-FTTLGYLTCGFRIVLMNKFEEELFLRSLQDYKIQSALLVPTLFSFFAKSTLVDKYDLSHLEEIASGGAPLAKEVGEAVAKRFKLPGVRQGYGLTETTSACIITPEG-D--DKPGSTGKVVPFFSAKII--DLDTRKSLGPNQRGELCLKGDMIMKGYVNNPEATNALI-DKDGWLHSGDIAYYDEDGHFFIVDRLKSLIKYKGY-------QVAPAELEAVLLQHPFIFDAGVTGIPDEVAGQLPAACVVVEKG-KTLTEKEIMDYVAGQVSSSKRLRGGVRFVDEIPKG------------LTGKIDGRQLKEIFKKP----QAKL----
>BAL46509_1 firefly luciferase [Stenocladius azumai]
MPSS-----------------------------------------------------------------------------------------------------------------------------------------------------------------------------------------------------------------------------------------------------------------------------------------------------------------------------------------------------MMSKKDLEDKNVVHGPD---------PYYLVDEGNAGQQLHKTILRYAQLPDTIAFTDGHTK-RDVTYAHYFDLTCRLAESLK-RYGL--NLQSRIAVCSENNVEFFIPVVASLYLGVGVAPTNDIYNETELFNSLNISQPTIVFVSKRALHKILEVKKRIPIIK-TVVVLDT---EEDFMGYHCLHSFMKHYLPPNFDIMSYKPEEFARDGQLALIMNSSGSTGLPKGVMLAHRSVVVRFSHCKDP-------VFGNQ--IIP-DTAILTVIPFHHGFGM-FTTLGYLTCGFRIVLLRKFDEHYFLKCLQDYKIQSALLVPTLFSFFAKSTLVDQYDLSNLKEIASGGAPLAKEVGEAVAKRFKLPGIRQGYGLTETTSAVIITPEG-E--DKPGSTGKVVPFFSAKIV--DLNNGKSVGPHQRGELCLKGDMIMMGYCNNKAATDEMI-DKDGWLHSGDIAYYDEDGHFFIVDRLKSLVKYKGY-------QVAPAELEAVLLQHPCVFDAGVTGVPDDVAGELPGACVVLEKG-KHVTEQEVMDYVAGQLSSYKKLRGGVRFIDEIPKG------------LTGKIDRKALKEILKKP----QSKM----
>AQULA_005067-PA   [seqid Alat1_3_scaffold_228:442617-444585 +]
-----------------------------------------------------------------------------------------------------------------------------------------------------------------------------------------------------------------------------------------------------------------------------------------------------------------------------------------------------------MENMENDENIVYGPE---------PFYPIEEGSAGAQLRKYMDRYAKLGA-IAFTNALTG-VDYTYAEYLEKSCCLGEALK-NYGL--VVDGRIALCSENCEEFFIPVLAGLFIGVGVAPTNEIYTLRELVHSLGISKPTIVFSSKKGLDKVITVQKTVTAIK-TIVILDS---KVDYRGYQSMDNFIKKNTPPGFKGSSFKTVEVNRKEQVALIMNSSGSTGLPKGVQLTHENAVTRFSHARDP-------IYGNQ--VSP-GTAILTVVPFHHGFGM-FTTLGYLTCGFRIVMLTKFDEETFLKTLQDYKCSSVILVPTLFAILNRSELLDKYDLSNLVEIASGGAPLSKEIGEAVARRFNLPGVRQGYGLTETTSAIIITPEG-D--DKPGASGKVVPLFKAKVI--DLDTKKTLGPNRRGEVCVKGPMLMKGYVDNPEATREII-DEEGWLHTGDIGYYDEEKHFFIVDRLKSLIKYKGY-------QVPPAELESVLLQHPNIFDAGVAGVPDPIAGELPGAVVVLEKG-KSMTEKEVMDYVASQVSNAKRLRGGVRFVDEVPKG------------LTGKIDGKAIREILKKP----VAKM----
>AQULA_002435-PA   [seqid Alat1_3_scaffold_142:737318-739254 +]
----------------------------------------------------------------------------------------------------------------------------------------------------------------------------------------------------------------------------------------------------------------------------------------------------------------------------------------------------------------MNKNILYGPP---------PVHPLDDGTGGEQLYKCILKYAQIPGCIALTSAHTK-ENMLYKDLLQSTCRLAESLK-KYGI--TTNSTIAVCSENNLQYFIPVIAALYIGAATAAVNDKYNERELINCLNLSKPTFLFCSKETWPKIRQAKKKLDFIK-KIIILDN---KNDSDSPQSLENFIFQNCDKDFNVSQFKPNIFNRDEHVALILNSSGSSGLPKGVMLTHKNLAVRFCHCKDP-------IFGNQ--ISP-GTAILTVIPFHHGFGM-FTTLGYFTCGFRIVLMHTFEEHLFLQSLQDYKVKSTLLVPTLMTFFAKSPLVDKFHLPYLHEIASGGAPLSKEIGEAVALRFKLKSIRQGYGLTETTSAILLTPEG-E--IVPGSTGKVVPFFAAKVV--DNDTGRILGPNEVGELCFKGDMNMKGYCNDIKATNAII-DKEGWLHSGDLGYYDENEHFFIVDRLKSLIKYKGY-------QVAPAELEGILLTHPSIMDAGVTGIPDEHAGELPAACVVVKPG-RNLTEENVINYVSSQVSSSKRLRGGVRFIDNIPKG------------STGKIDTKALKQILQKQ----KSKL----
>PPYR_00002-PA   [seqid Ppyr1_3_LG8:30174972-30176891 -]
---------------------------------------------------------------------------------------------------------------------------------------------------------------------------------------------------------------------------------------------------------------------------------------------------------------------------------------------------------------MENKNILYGPK---------PFYPVSDGTAGEEIFRALKKYARIPGCIAMTNAHTK-ENLLYEDVLTLTTRLAVAYK-NYGL--DINSTIAVCSENSLQFFLPVIAALYLGVTVASINDKYTERELLHNFEITKPSVVFCSKRAVKNIQTVKHRLTYIN-TVVILDD---ITDWQDFPCLNNFILKFCDPNLNIGDFKPNSFDRDNQVALVMYSSGTTGVSKGVMITHKNIIARFSHCKDP-------TFGNQ--INP-TTVILTVVPFQHSFGM-FTSLGYMTCGFRIVVLTTFDEKLFLQSLQDYKVASTLLVPTLMSLFAKSAIVENYDLSHLEEIASGGAPLSKQISDAVRKRFKLNQIRQGYGLTETTSAVLITPDT-G--VIPGSTGKIVPFHAVKVV--DTATGENLGPNRTGELYFKGDMIMKGYCNNAPATDAII-DPNGWLRSGDIGYYDGNGNFFIVDRIKSLIKYKGF-------QVAPAEIEAVLLQHPDILDAGVTGIKDDEAGEIPAAAIVIKKG-AHLDEEDVKKYVESQMSSTRWLRGGVRFLDEIPKG------------PTGKIDGKAIREIFEKQ----KSKL----
>PatrLuc2
---------------------------------------------------------------------------------------------------------------------------------------------------------------------------------------------------------------------------------------------------------------------------------------------------------------------------------------------------------------MEHENILFGPK---------PFYPIADGTAGEQMYDALKEYAKIAGCIALTDGHTK-ENVLYEDIFKVTCRLANSLT-NYGL--DTNSTIAICSENNLQFFLPVIAALYIGVTVTSVNDKYSERELLHNFDITKPSVIFCSVQTFKRILTVKTKLKYIK-TIVIINH---NNGFQGYHGLNSFISNYCDSDFDIKNFKPNSFDRSNQIAFVMYSSGTTGLAKGVMISHKNLILRFSICKDP-------TFGNQ--INP-TTPILTVIPFQHSFGM-FTTLGYLTCGFRIIIMHTFEERLFLQLLQDYKVESTLLVPTLMSLFAKSSLIENYDFSHLKEIASGGAPLSKEISEIVRKRFTLDFVRQGYGLTETTSAILITPDT-D--VRAGSTGKVVPLHAAKVV--DISNGRILGPNQPGELYFKGDMIMKGYCNNAEATSAII-DKDGWLRSGDIAYYDEDAHFYIIDRLKSLIKYKGF-------QVAPAEIEAVLLEHPDIIDAGVTGIDDEHAGQIPAAAVVLKKG-KQLTEDVVKNFVSGQLSPMKWLRGGVRFLDEIPKG------------PTGKVDREHLKEMLQKH----KSKL----
>PhirLuc_G
---------------------------------------------------------------------------------------------------------------------------------------------------------------------------------------------------------------------------------------------------------------------------------------------------------------------------------------------------------------MEEENIRHGER---------PRDIVHPGSAGQQLYQSLYKFASFPE--AIIDAHTN-EVISYAQIFETSCRLAVSIE-QYGL--NENNVVGVCSENNINFFNPVLAALYLGIPVATSNDMYTDGELTGHLNISKPTIMFSSKKALPLILRVQQNLSFIK-KVVVIDS---MYDINGVECVSTFVARYTDHTFDPLSFTPKDFDPLEKIALIMSSSGTTGLPKGVVLSHRSLTITFVHSRDP-------IYGTR--TVP-QTSILSLVPFHHAFGM-FTTLSYFVVGLKVVMLKKFEGALFLKTIQNYKIPTIVVAPPVMVFLAKSPLVDQYDLSSLTEVATGGAPLGKDVAEAVAKRLKLPGIIQGYGLTETCCAVMITPHN-A--VKTGSTGRPLPYIKAKVL--DNATGKALGPGERGEICFKSEMIMKGYYNNPEATIDTI-DKDGWLHSGDIGYYDEDGNFFIVDRLKELIKYKGY-------QVAPAELENLLLQHPSIADAGVTGVPDEFAGQLPAACVVLESG-KTLTEKEVQDFIAAQVTPTKHLRGGVVFVDSIPKG------------PTGKLIRKELREIFAQR--APKSKL----
>PhirLuc_R
---------------------------------------------------------------------------------------------------------------------------------------------------------------------------------------------------------------------------------------------------------------------------------------------------------------------------------------------------------------MEEENIVNGDR---------PRDLVFPGTAGLQLYQSLYKYSYITD--GIIDAHTN-EVISYAQIFETSCRLAVSLE-KYGL--DHNNVVAICSENNIHFFGPLIAALYQGIPMATSNDMYTEREMIGHLNISKPCLMFCSKKSLPFILKVQKHLDFLK-KVIVIDS---MYDINGVECVFSFVSRYTDHAFDPVKFNPKEFDPLERTALIMTSSGTTGLPKGVVISHRSITIRFVHSSDP-------IYGTR--IAP-DTSILAIAPFHHAFGL-FTALAYFPVGLKIVMVKKFEGEFFLKTIQNYKIASIVVPPPIMVYLAKSPLVDEYNLSSLTEIACGGSPLGRDIADKVAKRLKVHGILQGYGLTETCSALILSPNDRE--LKKGAIGTPMPYVQVKVI--DINTGKALGPREKGEICFKSQMLMKGYHNNPQATRDAL-DKDGWLHTGDLGYYDEDRFIYVVDRLKELIKYKGY-------QVAPAELENLLLQHPNISDAGVIGIPDEFAGQLPSACVVLEPG-KTMTEKEVQDYIAELVTTTKHLRGGVVFIDSIPKG------------PTGKLMRNELRAIFARE--QAKSKL----
>BAF34360_1 Luciferase [Rhagophthalmus ohbai]
---------------------------------------------------------------------------------------------------------------------------------------------------------------------------------------------------------------------------------------------------------------------------------------------------------------------------------------------------------------MPNEIILHGAK---------PRDPLDLGTAGIQLYRALTNFSFLRE--ALIDAHTE-EVVSYADILENSCRLAKCYE-NYGL--RQNSVISVCSENSTIFFYPVIAALYMGVITATVNDSYTERELLETLNISKPELVFCSKKAIKNMMALKRNVNFIK-KVVLLDS---KEDMGEAQCLSNFMARYSEPNLDVRNFKPRDFDAKEQVALIMSSSGTTGLPKGVVLTHRNLSVRFVHCKDP-------LFGTR--TIP-STSILSIVPFHHAFGM-FTTLSYFIVGLRVVLLKRFEEKFFLSTIEKYRIPTIVLAPPVMVFLAKSPLVDQYDLSSIREVATGGAPVGTEVAVAVAKRLKIGGILQGYGLTETCCAVLITPHD-D--VKTGSTGRVAPYVQAKIV--DLTTGKSLGPNKRGELCFKSEIIMKGYFNNKQATEEAI-DKEGWLHSGDVGYYDDDGHFFVVDRLKELIKYKGY-------QVAPAELEWLLLQHPSIKDAGVTGVPDEAAGELPGACIVLQEG-KSLTEQEIIDYIAERVSPTKRIRGGVVFVDDIPKG------------ATGKLVRSELRKLLAQK----KSKL----
>ILUMI_00001-PA   [seqid Ilumi1_2_Scaffold13255:54143-59908 +]
-----------------------------------------------------------------------------------------------------------------------------------------------------------------------------------------------------------------------------------------------------------------------------------------------------------------------------------------------------------MNTMKREKNVVYGPE---------PLQPLENITAGEMLYKALKRHSHLPQ--ALVDVIGQ-ESLSYKEFFDLTCQLGQSLH-NCGY--KMSEVASICAENNKRFFVPIIAAWYVGMIVAPVNEDYIPDELCKVMGISKPILVFTTRKILPKVLEVQKRLGHIK-RIIILDS---PENLHGCECLSNFIARYS--DGHTTFFKPMHFDPAEQVAAILCSSGTTGLPKGVMQTHRNICVRLLHATDP-------RCGTQ--IIP-GVSVLAYLPFFHAFGF-SINLGYFMVGLRVIMLRRFDQETFLKAIQDYEVRSVINVPAIILFLSKSPMVDKYDLSSLKELCCGAAPLAKEVGELAAKRLHLPGIRCGFGLTESTSANIHGLHD-Y--YKPGSLGTVTPLMMVKIL--NRDTGEALGPNQVGELCVKGPMVSKGYVNNIEATKEAI-DEDGWLHSGDFGYYDEEEHFYVVDRYKELIKYKGY-------QVAPAELEEIILKHPCVRDAAVVGIPDVAAGELPAAFVVKQPG-KEVTEKEVYDFLAERVSHSKYLRGGVRFVDDIPRN------------VTGKITRKELLKQLLNK----TSKL----
>PangLucd_AB479112
-------------------------------------------------------------------------------------------------------------------------------------------------------------------------------------------------------------------------------------------------------------------------------------------------------------------------------------------------------------MMQREKNVVYGPE---------PLHPLEDLTAGETLYRALKKHSHLPQ--AMVDVYGE-ESISYKEFFEHTCLLAQSLQ-NCGY--KMSDVVSICAENNKRFFIPIIAAWYIGMIVAPVNEGYIPDELCKVMGISRPQLVFCTKKILNKVLEVKARTDFIK-RIIVLDT---VENLQGCESYANFISRYS--DGNIANFKPLHYNPVEQVAAILCSSGTTGLPKGVMQTHRNVCVRLIHALDP-------RVGTQ--LIP-GVSVLVYLPFFHAFGF-SINLGYFMVGLRVIMLRRFDQEAFLKAIQDYEVRSVINVPAIILFLSKSPMVDKYDLSSLRELCCGAAPLAKEVAEIAVKRLNLPGIRCGFGLTESTSANIHSLRH-E--FKSGSLGKVTPFMAVKIV--DRNTGEALGPNQVGELCVKGPMVSKGYVNNVEATKEAI-DADGWLHSGDFGYYDDDEHFYVVDRYKELIKYKGY-------QVAPAELEEILLKNPCIRDVAVVGIPDIEAGELPSAFVVKQPG-KEITDKEVYDYLAERVSHSKYLRGGVRFVDSIPRN------------VTGKITRKELLKQLLNK----SSKL----
>PangLucv_AB479113
-------------------------------------------------------------------------------------------------------------------------------------------------------------------------------------------------------------------------------------------------------------------------------------------------------------------------------------------------------------MMKREKNVVYGPE---------PLYPLENITAGEMLYKALKKHSHLPQ--AMVDVMTE-ESISYKELFEHTCLLAQSFQ-NCGY--KMNDVMSLCAENNTKFFIPIISAWYIGMIVAPVNEDYTPDELCKVMSISKPQLVFSTKRILNKVLEVKRRTDFIK-RIIVLDT---VENMQGCESYANFISRYS--DGNIGNFKPLHYDPVEQVAAILCSSGTTGLPKGVMQTHTNICVRLLHALDR-------RCGTQ--VIP-GVSVMVYVPFFHAFGF-CISLGHFNVGLRIIMLRRFDQEVFLKAIQDYEVRSVINVPSIILFLSKSPLVDKYDLSSLKELCCGAAPLAKEVAEAAAKRLNLPGIRCGYGLTESTSANIHGLHN-E--FRHGTLGKVNPLMAAKII--DRNTGEALGPNQIGELCIKGPMVSKGYVNNIKATKEAI-DDDGWLHSGDFGYYDDDGYFYAVDRYKELIKYKGY-------QVAPAELEEILLTNPCISDVAVVGIPDVEAGELPSAFVVKEAG-KEITDKEVYDYLAGRVSHSKYLRGGVRFVDSIPRN------------VTGKITRKELLKQLLNK----SSKL----
>ILUMI_26848-PA   [seqid Ilumi1_2_Scaffold9864:385067-397535 -]
--------------------------------------------------------------------------------------------------------------------------------------------------------------------------------------------------------------------------------------------------------------------------------------------------------------------------------------------------------------MKKEKNVLYGPE---------PLYPIEKSTAGKQLYDALLKHSHLPE--AMIDVQAK-ETLSYRTLFLTTCQLAQSLQ-RCGY--KQNDVISICSENNLKFFFPVIAALYLGMITAPFNQDYTPGELHNVLNISKPQLIFCSKKFLPKILELKRKHTFVK-KIIILDV---DEDMFGCESLSNFILRNS--DKDPKRFKPVNFNPDEQVAAILCSSGTTGLPKGVMLTHKNFSARFAHVKDP-------SVGTE--TIP-GVTVLSFMPFFHGFGF-LTNLGYFLVGLRVIMLRRFEQELFLKSIQDYEVRNIMSVPPIILFLSKSPLVDKYDLSSLKEIGCGAAPLAKEVSEAAAKRLNLKGIRTGYGLTEATLVITHTLPD-I--FKSGSSGKLVSFMSAKVI--DVNTGKSVGPNVVGEICLQGDMLMKGYAGNIKATKEAI-DESGWLHTGDLGYYTEEEYFYIVDRLKELIKYKGF-------QVAPAELEEVLLRHPCIRDAAVVGVPDETAGELPAAFVVKQPG-QKITEKEVIDYVAGQISYTKHLRGGVRFIEEIPRS------------ATSKIQKKELQKLITPR----KSKL----
>ILUMI_26849-PA   [seqid Ilumi1_2_Scaffold9864:401819-422146 -]
--------------------------------------------------------------------------------------------------------------------------------------------------------------------------------------------------------------------------------------------------------------------------------------------------------------------------------------------------------------MKKEKNILYGPE---------PLYPIEESTAGKQLYDALLKHSHLPE--AMIDAQTK-KPFSYRTLFETTCRLAQSLQ-KCGY--KQNDVMSVCSENNLKFFFPVIAALYLGMVTAPLNQNYTPGELHNVLNISKPQLIFCSKTVLPKILELKKKYTFVK-RIIILDV---DEDMFGCESLSNFILHNA--DKDPKKFEPVNFNLDEQVAAILCSSGTTGLPKGVMLTHKNFSVRFAHVKDP-------NPGTE--TIP-GVTVLSFMPFFHGFGF-LSNLGYLLMGLRIIILKRFEPELFLKSIQDYEVRNIISVPPIVLFLSKSPLVDKYDLSSLKELGCGAAPLAKEVAEAAAKRLNLKGIRTGYGLTEATLVITHTLPN-K--FKSGSSGKLVSFMSAKVV--DVNTGKSVGPNVVGELCLKGDMLMKGYAGNIKATKEAI-DENGWLHTGDLGYYTEEEYFYIVDRLKELIKYKGF-------QVAPAELEEVLLRHPCIRDAAVVGVSDETVGELPAAFVVKQSG-TQITENEVIDYIAGQVSYTKYLRGGVRFIEEIPRS------------ATGKIQRKELQKLILPK----QSKL----
>ILUMI_06433-PA   [seqid Ilumi1_2_Scaffold13255:82497-102752 -]
--------------------------------------------------------------------------------------------------------------------------------------------------------------------------------------------------------------------------------------------------------------------------------------------------------------------------------------------------------------MDEEKYILHGPK---------TMWSVEKTTAGQQIYDALLRHSHLPE--AMIDAHTQ-QKISYRTLLETTCRLAQSFQ-KCGY--KQNDVISICSENNLNFLCPAIAAMYLGIITAPLNEDYMEEELHNSLNISKPQLIFCSKKTLPKMQKMKQKYAFIK-TLIVLDA---DEDIGSNESLSNFILRNS--DASYKNFRPLDFDPKEQVLAVLCSSGTTGLPKGVMITHANIAVRFAHTRDP-------KAAMQ--ATP-GITVLSFMPFFHAFGF-VTTLGCFLMGLRVIILKRFEPELFLKSIQDYEVCSMMIVPSVILLLAKSPLVGKYDLSSLKEVGCGAAPLGKEVVDAAVKRLNLEGLRQGYGLTEATLALTFTGNN-E--FKSGSSGQLVPFTSAKVI--D-ETGKPLGPDVVGELCFKGGLIMKGYMGNTKATKETI-DEKGWLHTGDLGYYDKEGHFYIIGRLKELIKYKGF-------QVPPAELEALLLTHPCIKDAAVIGIPDEVAGELPAAFIVKQPG-KQVTEKEVYDYVAGRISSPKHLRGGVRFIEEIPKS------------ATNKIKREVLRDLAIKL----KSKL----
>PangLL_AB479114
--------------------------------------------------------------------------------------------------------------------------------------------------------------------------------------------------------------------------------------------------------------------------------------------------------------------------------------------------------------MDKEKYILHGPE---------SIWYVPKTTAGQQVYNALVRHSHLPE--AMIDAHIQ-QKVSYKELLETTCRLAQSLQ-RCGY--KQNDVISICSENNLNFHCPAIAALYLGIITAPLNEGYIEGELHNALNLSKPKLIFCSTKLLPKMQAMKQKFAFIK-KLIILDV---DEDIGSNESLSNFILRNS--DASYKNFRPLDFDSNEQVAFILCSSGTTGLPKGVMLTHTNIAVRFAHARDP-------RIGTQ--TIP-GTTVLSFMPFFHALGF-ITTLEYFLLGLRVIMLKKFDSELFLKSIQDYEVRSMIIVPLIVSFLAKSPLVDKYDLSSLKQISCGAAPLGKEVGDALLKRLNLEGISQGYGLTELTVAVTLTPDN-E--FRPGSSGAVVPFMSAKVI--DNDTGKPLGPGVTGELYFKGGLVMKGYVGNISATKEMI-DENGWLRTGDLGYYDKEGHFYIKGRLKELIKYKGF-------PVPPAELEALLLTHPCIKEAAVIGIPDKSAGELPAAFVVKQPG-KQITEKEVYDFVAGQISSPKHLRGGVRFIDEIPKN------------ATNKIKRDVLRDLVTKM----KSKL----
>ILUMI_02533-PA   [seqid Ilumi1_2_Scaffold13255:122660-124890 -]
--------------------------------------------------------------------------------------------------------------------------------------------------------------------------------------------------------------------------------------------------------------------------------------------------------------------------------------------------------------MEEEKFILHGPK---------TLWTVQKSTAGKQLYDALVRHSHLPE--AMIDVYTQ-ERISYKALLETTCRLAQSFQ-RCGY--KQNDVISICSENNLNFFCPAIAAMYLGIITAPLNQNYTKGELHNALNVSKPKLIFCSKKALSKILELKQIFTFIK-KIIILDV---LQDVGDNESLSNFILQNS--DESYRNFRPLEFDCKEQVAAVLCSSGTTGLPKAVMITHTNLSVRFAHVRDA-------NVGEQ--TIP-GTTILTFMPFFHVSGF-CTTLGNFIVGLRIILLKRFEPELFLKSIQNYEVRSVLVVPPIIIFLAKSPLVDKYDLSSLKEIGCGAAPLGKEIGEAVVKRLNLDGLRQGYGLTESTFVVTVTTSN-E--FRPGSTGQLVPLMSAKVI--DIENGKPLEPDFVGELCFKGDMVMKGYKGNIKATRETI-DENGWLHTGDLGYYDKEGHFYIVNRLKELIKYKGF-------QVPPAELEALLLIHPCIKDAAVVGIPDESAGELPAAFVVKQPG-RQITEKEVFDYIAGQVSSPKHLRGGVRFIDEIPKN------------ATGKIMKKVLGELAVKM----KSKL----
>ILUMI_02534-PA   [seqid Ilumi1_2_Scaffold13255:107580-109886 -]
--------------------------------------------------------------------------------------------------------------------------------------------------------------------------------------------------------------------------------------------------------------------------------------------------------------------------------------------------------------MEEEKYVLHGAK---------TLGSLQKSTAGKQLYDALVRHSHLPE--AMIDAHTQ-EKISYKALLETTCRLAQSFQ-KCGY--KQNDVISICSENNLNFFCPAIAAMYLGMIAAPLNENYTKGELHNALNISKPKLIFCSKKVLSKMLEVKQNFTFIK-KIIILDV---LQDIDDSESLSNFILRNS--NESYKNFRPLDLDCKEQVAAVLCSSGTTGLPKGVMTTHTNLSVRFAHARDS-------QIGHQ--TIP-GTTILTFMPFFHGFGF-CTTLGNFIVGLRTIMLRRFEPELFLKSIQDYEVRCILVVPPIALFLAKSPLVDKYDLSSLKEIGCGAAPLGKEVGEAVVKRLNLDGLRQGYGLTEATLAVTLITAN-R--FKPGSSGPLVPLMSAKVI--DIETGKSLGPDVVGELCFKGDMVMKGYMGNIKATRETI-DENGWLHTGDLGYYDKEGHFYIVDRLKELIKYKGF-------QVPPAELEALLLKNPCIKDAAVVGIPDESAGELPAAFVVKQPG-KQITEIEVFDYIAGQVSSPKHLRGGVRFIDEIPKS------------ATGKIMRKVLRELAQKM----KSKL----
>ILUMI_27555-PA   [seqid Ilumi1_2_Scaffold9654:160321-162145 -]
-----------------------------------------------------------------------------------------------------------------------------------------------------------------------------------------------------------------------------------------------------------------------------------------------------------------------------------------------------------------------------------------------------------------VDFHTK-KEISYKTLFESSCRLAYSLQ-KTGY--KQNDVISVCSENSLQFFYPVIAALYTGIIIAPLNIDYSKGELFNALNISKPKLIFCSKKTLSKIVRIKVKFTCIK-QLIVLDA---TEDINGNESFPNFILRNYNFDFDTKDYQPLDFNSNEQVAAIMFSSGTTGLPKGVMTTHKNLSVLFAHSKDN-------AATIQ--NIP-GTTALSVLPHFHNFGF-VTTLRYFLTGIRIVMLPRFEPEPFLRSIEEYETYSVIVVPSVLIFLAKSSLVNKYNLSSLKEIICGAAPIGREIIEAASKRLKLSGIRQGYGMTETT---------------------------VTIK--DVESSKALGPYQRGEICIKGDAVMKGYVDNEKATKEMI-DDNGWLHTGDLGYYDRDAYFYIVDRIKELIKYKGFQIQRKHMQVPPAEIEELLLRHSKIKDAAVVGISDKLAGELPAAFVVVQPG-ENVTAKQIFDYIAGQVSPAKHLRGGVRFVKEISKN------------PSGKILRKVLREMVANV----QSKL----
>AQULA_005073-PA   [seqid Alat1_3_scaffold_228:468532-484091 -]
--------------------------------------------------------------------------------------------------------------------------------------------------------------------------------------------------------------------------------------------------------------------------------------------------------------------------------------------------------------MRTKDNILFGPL---------PVLPIENGTAGHYIFNVLKKYIHLPL--CITEPETG-LKISYKQLLEETCRLAQSFI-NKGY--RPNTIISICSENSIYYMYPVIAALYTGLIVAPLNPNYTEREIIHVLNISKPKLMFCSKNTLSKILKIKEKLPFLQ-KVIVLDS---VQNIENTESMITFINGSCESNLNIETFDTVDFDRDEQVAAVLCSSGTTGLPKGVMMTHKNLMIRFMHCRDP-------EFGTAKHVEK-GGTVLNFMPLFHNFGF-MTTLGYFTLGVHIIQIQKYSDKIFLESLQKYKVASTLVVPPIMILLVKNSIVKQYDLSSLKEIGCGAAPLSKETIVETVKKLNIKNVRQGYGLTETTLLAVFTPLN-C--NKIGSTGKLLPLVSAKIV--DIDTGKSLGPYGIGEICIKGDVLMKGYMDNIDATRNTI-DEEGWLHTGDVGYYDEEEYFYIVDRIKELIKYKGY-------QVAPAELEALLLDHPNIKEVAVVGKPDHVAGELPTAFIVTQPG-KKLTENEIHEFLTGKISQEKRLRGGIKFIDTIPRN------------STGKILRRELRRVLQH-----ESKI----
>Luciola_cruciata_LcLL2_BAE80729
--------------------------------------------------------------------------------------------------------------------------------------------------------------------------------------------------------------------------------------------------------------------------------------------------------------------------------------------------------------MRTEDNILVGPS---------PVLPVEDGTAGRYIFNKLKKYVHIQS--CITEPETG-VNISYKKLLEATCRLAKSFI-SNGY--SPNTIISICSENSVYYMYPVIAALYTGLIVAPVNPNYTERELLHVLNISKPKLMFCSKRTLSKIIQIKEKLPFLH-KIIVLDS---METTKIAESLMNFISGSCENDLNIETFETVDFNRDQQVAVVLCSSGTTGLPKGVMLTHKNLMVRFMHCRDP-------EFCTARHIKE-GGAVLSFMPLFHDFGF-MTTLGYISLGLHIIQMQRYNDQVFLESIQKYKVESILVVPPILIFLVKSSIVDQYDLSSIKEIGCGAAPLSKETIVEVIKKLNIKNVRQGYGLTETTLLSIFSPLN-C--KKIGSTGKLLPLISAKII--DFDSGKSLGPYEIGEICIKGDVVMKGYMDNIDATRSTI-DEDGWLHTGDVGYYDEDEYFYIVDRIKELIKYKGY-------QVAPAELEALLLNHPSIKEVAVVGKPDYVAGELPMAFIVTQPG-KKITENEIHEFLTGKISQEKRLRGGIKFIDAVPRN------------STGKILRRELRRVLQH-----ESKL----
>PPYR_01207-PA   [seqid Ppyr1_3_LG1:30749853-30754636 +]
----------------------------------------------------------------------------------------------------------------------------------------------------------------------------------------------------------------------------------------------------------------------------------------------------------------------------------------------------------------MEKYILSGPK---------PTHPLGSGSLGQHFFNALKKWENLSA--CMTDLEMG-RSISYRELLNTTCRLATCFT-RSGY--GVGAMVSIFSENSIYYMQPVLAAWYVGITVAPVNPNYADREIIHVFTISKPQIVFCSKQSLPKIVKLKQKLPFIK-KIITLDG---CTDTGDSETLNNFIERSSNENCSLEKYAMPELDINKHVSLVLCSSGTTGIPKVVMLTEKNMMIRYNQFMDPQ-----CMIGND--LRP-GDATINFLPHFHGFGF-SMSLGYLIMGLHVFIMESYKEDLLLKSLKKFQVKSLCVVPSVLVSLVKNDSLNGHNLSRLNEVAYGSASTPKQIVVQAKQRLHIQEMRSGYGLTEASIVSTITPLG-C--AKYSSIGKLLTFLHAKIV--DVVTQEPLGPNRIGELCFKGDTLMKGYMGNAKATKDTI-DRDGWLHTGDMAYYDTEEYFYIVDRLKELIKYKGF-------QVAPAELEALLLEYPGIKEVAVVGKPDLLAGELPTAFIVTDVG-ANISEKGVQDYVKANASREKQLRGGIFFVDYIPKN------------ATGKISRRDLRKVFET-----TSKL----
>PPYR_01206-PA   [seqid Ppyr1_3_LG1:30744629-30746811 +]
----------------------------------------------------------------------------------------------------------------------------------------------------------------------------------------------------------------------------------------------------------------------------------------------------------------------------------------------------------------MEKRILSGPK---------PTQPLGNGSIGQHFFNELKKFENLSA--CMTDLELG-RSISYRELLKTTCRLATCLT-RNGF--GVGTMLSVFSENSIYYMQPVLAAWYVGITVAPVNPNYTDREIIHVFMISKPQIVFCSKRSLPKIVKLKQKLPFIK-KIITLDG---CTDTEHSETLNNFIERFSNENCSLEMYALSELDRNKHVSLVLCSSGTTGFPKGVMLTEKNMMIRYNQFVDPQ-----CMFGRD--LRP-GDAVINYLPFFHGYGF-SILLGYLIMGLHVFIMESYKEDLLLKFLEKFQVKSLCVVPSILISLAKKETLNDRSLSKLNEVVYGAAPTSKQIVVQAKQRFQIQEMRSGYGLTEGTIVSISTPLG-C--VKYSSVGKLLPFVDAKIV--DIVTQEPLGPNRTGELCIKGDTVMKGYMGNAKATEDTI-DRDGWLHTGDMAYYDTEEYFYIVDRLKELIKYKGF-------QVAPAELEALLLEYPGIKEVAVVGKPDLLAGELPTAFIVTDVG-ANISEKGVQDYVKANASREKQLRGGIFFVDYIPKN------------ATGKISRKDLRKMLAT-----TSKL----
>PPYR_02595-PA   [seqid Ppyr1_3_LG1:67479145-67488855 -]
----------------------------------------------------------------------------------------------------------------------------------------------------------------------------------------------------------------------------------------------------------------------------------------------------------------------------------------------------------KHIMEKGDEIIIYGPQ---------ITIPATNESLGIKLHKALNDKDEVP---IFVDAFSG-ETLSNKTLLRDSCYLGQCLR-NFGL--TKNDVIAVCSENHVRLFDPVVAGLYSGIIVSMFSPLYTERELIHVANISQPSIIFCSTEASSVILKVKDRLKRVP-KLVVINA---KEDYRGCQSMKSFISEYIPANFDVSTFSPCPVNVKEDVAFILQSSGTTGLPKGVMLTHFNYTTVIGVIGFA-------AITN-----PRAAVTLINLPLHHAYGL-FLAFRGIFDGGKAIIMKKFDPDVYLKTIQDYKIDQLSIVPSMANFLIKSPLVDKYDLSSVKRIRCGAAPLGKSAEEALIKRLKVDDIRQGYGMTEATIGILVSLDD-Q--VVPGSCGIPFPNMAIKIV--DVDTGKSLGPMAVGEIWCRGDIIMKGYFNDPEATRNTI-DEDGWLHTGDMAYYDNNHMFFIVDRLKELIKCKGY-------QVAPAELEAILVNHPKVADVGVIGIPHDRHGEVPIAFVVAMQG-QDLTEKELKDFIHGQVAAYKRLE-SVLFVPNIPRN------------PAGKIIRRILRDTLHKH----NSKL----
>PPYR_02593-PA   [seqid Ppyr1_3_LG1:67461061-67465270 -]
------------------------------------------------------------------------------------------------------------------------------------------------------------------------------------------------------------------------------------------------------------------------------------------------------------------------------------------------------------------------------------------HAFGIGYFYA----------------------------------------------------------------------------TQQFCTTMLSGELIHVANISQPSIIFCSTEASSVILKVKDRLKRVP-KLVVINA---KEDYRGCQSMKSFISEYIPANFDVSTFSPCPVNVKEDVAFILQSSGTTGLPKGVMLTHFNYTTVIGVIGFA-------AITN-----PRAAVTLINLPLHHAYGL-FLAFRGIFDGGKAIIMKKFDPDVYLKTIQDYKIDQLSIVPSMANFLIKSPLVDKYDLSSVKRIRCGAAPLGKSAEEALIKRLKVDDIRQGYGMTEATIGILVSLDD-Q--VVPGSCGIPFPNMAIKIV--DVDTGKSLGPMAVGEIWCRGDIIMKGYFNDPEATRNTI-DEDGWLHTGDMAYYDNNHMFFIVDRLKELIKCKGY-------QVAPAELEAILVNHPKVADVGVIGIPHDRHGEVPIAFVVAMQG-QDLTEKELKDFIHGQVAAYKRLE-SVLFVPNIPRN------------PAGKIIRRILRDTLHKH----NSKL----
>PPYR_01108-PA   [seqid Ppyr1_3_LG1:28326930-28329697 -]
-------------------------------------------------------------------------------------------------------------------------------------------------------------------------------------------------------------------------------------------------------------------------------------------------------------------------------------------------------------MTGEDEIIIHGPR---------VTVPIAYDSLGIQLYKALNDREETP---LFIDAFSG-EYMTSTTLLRNSCFLGQCLR-NFGL--AKNDVIAVCSENHVQFFDPVLAGLYSGIIVSLFSPHYTERELLHVANISQPSVIFCSTEASSVILKVKDRLKRTP-KVVAIDA---KADYGGCQSIQNFIMEYVPASFDVSTFSPFPVNVKEYVAFILYSSGTTGLPKGVMLTHLNYITTITINKPR-----------R---DPLSEVSLIIIPLYHVYGL-FLGCLRISGGGKGIVMKKFDPDVYLKTIQDYKIERLSIVPSIANFLIKSPLVDKYDLSSLKTVSCGSAALTKVAEEALTKRLHVRDIRQSYGMTESTLSVIGDSKD-R--TASGACGRAMPNTSVKIT--DVDTGKSLGPMEVGELWCRGDVIMKGYYNDPEATRAVI-DENGWLHTGDMAYYDYDHAFYIVDRIKELIKCKGY-------QVASAELEAILVNHPKIADAGVIGIPHDRDGEIPIAFVVKLQG-IELTEKEVKEFINGQVAPYKRLQ-SVHFILHIPRT------------PAGKILRRQLRDAIHKH----KSQL----
>PPYR_02592-PA   [seqid Ppyr1_3_LG1:67452675-67453958 -]
----------------------------------------------------------------------------------------------------------------------------------------------------------------------------------------------------------------------------------------------------------------------------------------------------------------------------------------------------------------------------------------------------------------------------------------------------------------------------------------------------------------------------------------------------------------------------------------------------------------------------------------------------MGLQRILYRERAIVMKKFDPNVYLRTIQDYKINSLPIVPSIANFLIKSPLVDNYDLTSVKIVSCGSTYLRRENEALLAKRLNVTKILQIYAMTESLGGITADFAG-K--APLGSCGYPLPNMSVQII--DTTTGKSLGPMMVGELCCRSDVVMKGYFNDPEATKNTI-DENGWLHTGDMAYYDRDNMFYIVDRLKELIKCKGY-------QVAPAELETVLINHPKIADAGVIGIPHDRHGETPLAFVVTIQG-KMLKEKEVKDFVNEQVAPYKRVE-SVLFVPQIPRN------------AAGKILRRALRNKAFER----KSHL----
>PPYR_02594-PA   [seqid Ppyr1_3_LG1:67465386-67469523 -]
--------------------------------------------------------------------------------------------------------------------------------------------------------------------------------------------------------------------------------------------------------------------------------------------------------------------------------------------------------------MMDGEYIIHGDQ---------LKVPISNESLGLALYNALLGSTE-AP--IFIDSVSG-ETVSNKALLKNSCLLAEALR-NYGL--GKNDIIGICSENSLYYCNPVLAALYCGVPLTTFSPYYTTGELLHVANLSQPSIIFCSLGSSAVVLNVKGQLKVTP-KIIILDQ---KDDHNGCQSVENFIKENVPKNFDVNKFQPSPVNAKEDVAFVLYSSGTTGLPKGVMLTHYNYNASISIFGDI-------FQSK-----PLNTPGLAFMPLCHAYGL-YLVAWKIIWGGLVVIMNKFSPEVYLRCLQDYKIEDLNIVPSIGNFLAKSDLVEKYDLSNIKQIFCGTAPLSKDIEQILIKRFKVNGVQQGYGMTETTAGAISPILN-T--NAIGSCGCVLPSLSARIV--DVDTGKSLGPMQRGELWCRGSVIMKGYINNPEATKDAI-DTDGWLHTGDIAYYDENHAIYVVDRLKEIMKCKGH-------QVAPAELEAILMNNAKISDVAVIGVPHERDGEVPFAFVVSVPN-QTLTEEEVKDFLADQVAPYKQLRGGVKFVNQIPRN------------GSGKILHRVLRDQYIRE----TIKA----
>PPYR_01210-PA   [seqid Ppyr1_3_LG1:30778346-30784445 -]
--------------------------------------------------------------------------------------------------------------------------------------------------------------------------------------------------------------------------------------------------------------------------------------------------------------------------------------------------------------MMGEEHIIHGAE---------LKVPISNKSLGEELYNALMRGPE-AP--IFIDAVSG-ETVSNKCLLKNSVRLAESIR-NFGL--TQDDVVAICSENNLYFADPVLAALYCGIPVTTFSPHYTEGELLYVANLSQPSIIFCSTGSSAAVLKVKDQLKVTP-KLIIIDQ---KDDYEGCQSVENFVKDNISKNFEINTFVPSPVNVRDHVAFILYSSGTSGLPKGVMLTHYNYNASISIFDDV-------LQSR-----PRNSPAVAFVPLCHAFGL-FTISIKIAWGGVVVIMNKFNPEVYMKCIQDYKVDDLIVVPSIANFLAKSDLVNKYDLSCVKGIFCGAAGLSKDIQQVLIERFKVKDIQQSYGMTETTTGVISPLLN-TKDNTLGSCGCVLPSVSAKIV--DVDTEKSVGPMQRGELWCRGPVIMKGYINNPEATDDAI-DKDGWLHTGDIAYYDEHGAFYVVDRLKEIMKCKGF-------QVAPAELESILINHPKVADAAVIGVPHERDGEVPLAFVVSAPN-QVPTEKEMQDFVAGQVATYKHLKGGVKFLTMIPRN------------ANGKILHRVLREQYLK-------------
>PPYR_01109-PA   [seqid Ppyr1_3_LG1:28332254-28336531 -]
---------------------------------------------------------------------------------------------------------------------------------------------------------------------------------------------------------------------------------------------------------------------------------------------------------------------------------------------------------------MTEENVICGGE---------LRVPISNVSIGIQLHNTLKQSMEMP---VFIDAFTG-DSVSNKQLLRTASRLGRSLI-NFGL--TKDDIIGVCSENNLHFFDVVLAGFFSGIAVTTFSAQYTQGELIHVANLSQPSIIFSSVQASSTVLKVKDQLKREP-KIIIINQ---HENYKGCQSVENFISENVSKDFNIDEYQPVPVNVKDDVALILYSSGTTGLPKGVMLTHLNINTVHAVQVDG-------RYSLD------VNPCIAFHPFCHTAGL-SLTIRTVLFGSYVLVMVKFDPHVYLRTIRDYRIESLQLVPAVAQFLAQTNLLEKYDMSSVTSVMCASAPLLKHTEEELRKRFKVPIVKQRYGMTETTIGFMGHSVSGE--YPLGSIGSVFPSVSVKIV--DIQTGEALGPFETGEICCRTPMVMKGYINNPRATQEMI-DVDGWLHTGDVGYYDSCYRFFLVDRIKDLIKCKGL-------QVAPLELETLLLSHPKILDCGVIGVPNERYGEVPMAFIVQTRG-ENLSEQEVEKFIADQVAPYKQLRGGVRFVSQIPRN------------PSGKVLRRFLRDEVKKL----KSNL----
>AQULA_005056-PA   [seqid Alat1_3_scaffold_228:407155-425028 +]
---------------------------------------------------------------------------------------------------------------------------------------------------------------------------------------------------------------------------------------------------------------------------------------------------------------------------------------------------------------MNDKNIVRGPP---------VKSPVSKISLGIQAFEALKKQKRSN---LFIDAFTR-QTVTNNELFETTIKLAQSIQ-NYGL--KQNDVVGIFSENNIMFFYPILASLYLGVIVTMFNPQYTVDEFLHVSSISQPKILFCSASSKATITKIIKQMKVAP-KIVVIDT---EDADSNCDSLSIFIAKNLNKQFEVDQFRPKFINTDEQVAFVLYSSGTTGLPKGVMITHTNINTAFVLSTNV-------KSNL-------NEHILGLLPFYHAYGF-TVIFSKIITNQKIVVLKKFDPEVYLDSIQKYKIKYLHVVPSIAHFLATSPLVNKYDLSSVNKILCGGAPLNNNVQDLLRKKFNLQLIRQAYGLTETTVSIICPQDS-T--TRFGSSGKVKPFMDVKIL--DTNTGQTLGPMQAGELYCRGLQVMKGYMNDPDSTNNAI-DKDGWFRTGDIAYYDKDGYFYIIDRLKELIKYKGF-------QVPPAELEAVLLKHPQIIDAAVIGIPDERVGELPFAFVVKN---GYLSEKEIQDFVADELSPEKHLRGGVQFVENIPRN------------LSGKILKRILRENLNNP----KSKL----
>AQULA_005058-PA   [seqid Alat1_3_scaffold_228:562064-572617 -]
----------------------------------------------------------------------------------------------------------------------------------------------------------------------------------------------------------------------------------------------------------------------------------------------------------------------------------------------------------------MEKNVIHGEK-----------IDIDVNSVGIQLHNALGQNSQ-SA--FLIDAFTR-KVTNKEKLLFNSCRLADSIK-NYGL--FQNDVIGVFSENCLEYFEPILAALYLGIPVTTFNSHYTFDELKYVANISKPKLIFCSKDCVPVALATISYLSVVP-KVIVMNS---NENYKKCQSLNNFVSLYVTYNFNIVMFQPVQVDVKNHVAFILYSSGTTGMPKGVMLTHFNINALLAIVING-------GYSLT------QETAIGLMPFYHTYGL-FLVFIRIIVSSKVIVMKRFEPHVYLNALQDYKICYLHVVPSLAYFLAKSELINGYDLSSLKVVICGGAPLSKSIEETLVKRLNLQKVRQSYGMTETTLGVLSHKID-L--FRYGSCGIVLPNISIKIV--DVNTGEALGPNQSGELCCRGPLVMKGYMNDSDSTKKVI-DNEGWLHTGDVAYYDENRLFYIVDRLKELIKYKGF-------QVAPAELEALLLTHPDILDAGVVAIPDEENGELPYAFVVKTPN-SNLSENEVRAFANEKISIHKQLRGGVKFVKEIPRN------------PSGKILRRILRQEVAHL----KAKL----
>Luciola_cruciata_LcLL1_BAE80728
----------------------------------------------------------------------------------------------------------------------------------------------------------------------------------------------------------------------------------------------------------------------------------------------------------------------------------------------------------------MEKNVIHGEK-----------IEINLNSVGIQLHNALSQNGQ-TT--FLVDAFTN-KTTNKEKLLFNSCRLADSIK-NYRL--LQNDVIGVFSENCLEYFEPILAALYLGITVTNINYYYTVDEFTYVANLSKPKLIFCSKTYVSTALTAIAHLSVVP-KLILINF---DEDFKRCQSLKNFVSLYITRNFNIVTFRPVQVNVKDVVAIILYSSGTTGLPKGVMLTHFNINALFAIIMNG-------GYSLT------QEPAIGLIPFCHTYGL-FLVLIRIIVSSKVIVMKKFEPHVYLKALQDYKISYLHVVPPIAHFLTKSKLVDKYDLSNLIVVICGGAPLSKSIEKALVNRLNLQKVKQSYGMTETTLGVLSHKIN-L--FQYGSCGTVMPNMSIKII--DVRTGEALGPNQSGELCCRGPLVMKGYINDPDSTKIVI-DNEGWLHSGDVAYYDENGLFYIVDRLKELIKYKGF-------QVAPAELESMLLTHPDILDAGVVGIPDEKSGEIPRAFVVKAPN-SNLSENDVIAFAKAKISIHKQLRGGVRFVKEIPKN------------SGGKILRRVLRQEFVNV----RAKL----
>ILUMI_27554-PA   [seqid Ilumi1_2_Scaffold9654:134630-136164 -]
-------------------------------------------------------------------------------------------------------------------------------------------------------------------------------------------------------------------------------------------------------------------------------------------------------------------------------------------------------------------------------------------------------------------------------------------------------------------------------------------ELLHAASISRPILIFCSESTLSTLLDVKTQLKSVQ-KIILLDT---EDKHDEYEPLKEFISNHCERYFDVTNFKPVQVDTNQQIAFILYSSGTTGLSKGVMLTHKNINTTIALSRDH-------RFIRQ--FKPGSESALGLLPFYHAFGL-CVVFRCLIFGRHVVVLTVFDPNTFLRTIQEYKITNLHLVPPLANFLAKSPLVNLYDLSSVEVINCGAAPLSKEIQSILVQRLKAKMFRQAYGMTETTLGVLGFPLK-E--SKPGSCGKVLPYVSAKVV--NPETGKSLGPNKQGELYFKGDFIMKGYIGNIEATNSAI-DKEGWLATGDVGYYDDEGFFFIVDRLKELIKYKGF-------QVAPAELEAILITHPKIVDAGVLGVPHESAGELPLAFVVVKPG-EKLTEEEVNDFVDKQVMPQKRLRGGVRFIDEIPRI------------RSGKILRRKLREILNQ-----KPKL----
>ILUMI_26167-PA   [seqid Ilumi1_2_Scaffold9654:111581-131489 -]
---------------------------------------------------------------------------------------------------------------------------------------------------------------------------------------------------------------------------------------------------------------------------------------------------------------------------------------------------------------MEEKYVLHGPK----------SWKLPEISVGEYIYNNLLQYTDIPV--ALADAQSG-EIVSYKILLETTRHLAIYLK-KFGLLNQPGNVVGIFSENNLSYFYPVLASLYLGVTVTTFNPQYTPDELSNVLNISKPTVIFCSEWTLDTLLEVTQQFAFIK-TILIINT--KEESVNGVKSLNYILSNDL--ALNTPDFKPTKIDSTDQTAIILYSSGTTGLPKGVMLTHKNIHYLLSNMADP-------RYVKQ--YEPGSNTVTGILPFFHFYGF-AAVFTGLTVGRKTVVMQSFDPEVYLSIIQNYKVKTLPIVPPLANFLAKSPLVDNYDLSSLETILCGAAPLSKRTQDILIKRLKPDRFLQGYGLTEAVPILTF-TVD-D--FKTGSCGKVCPGMSVKIV--DPESGKALGPGQNGELCCKGDTVMKGYANNIEATKAIF-DKDGWLHTGDVAYYDSDGYFYIVDRIKELIKYKGF-------QVPPAELEAILLTHPKIIDAGVVGLPDEVAGELPVAFVVTDSD-ENLTEEEVKNFIAKKVSPQKHLHGGVKFVDEIPRN------------PSGKILRRKLQELLRPQ----KCKL----
>ILUMI_26169-PA   [seqid Ilumi1_2_Scaffold9654:154879-159661 -]
M-------------ITHLRLMNIQLQLLD-----------------------------------------------------------------VLL-------------------------------------------------------------------------------------------IIQICL-------------EDTTVIFTT---------------------------------------------------------------------------------------------------------------------------------LQKLKVMDTKYELHGPE---------LSVPVSQDPIGKQLFENLLKHQHLHN--ALIDAVSG-ETVSYTTLLEKTCLLANSFT-NYGL--KQNSVIGICSENNLQFFYPVIAAMYLGATVTTFNPSYTIGELIHTANVSKPQIIFCTKLTLPTVLKA----NIAP-KLVVLDN---NQNIDNTECLYQFIINYSTKGFTIKDFKPV-FQSTEDVAFMLYSSGTTGLPKGVMLTHKNVNVKNAISRDP-------RYNRD--TTAGSGCVIGLLPFYHAYGL-FTTFHNIELGKTVVVMRKFDEKSYLKTIQDYKITVLYLVPPLAVVLAKSTLLDKYDLSSVVEVGCGAAPLGKETIEILKTRLNLKHFLQAYGMTETTLGVISMPTD-H--ERDGSCGKVYPLTSVKVV--DIETGQALGPNQNGELCFKSDLIMKGYAGDEEATKNVF-DVDGWFHSGDIGYYDEDGFFYIVDRLKELIKYKGF-------QVPPAELGLILLTHPKIKDAGVVGLPDELAGELPLAFIVRKN--KSLTEDDVENYIAGQVSPQKHLRGGVRFVNEIPRN------------PSGKILRRKLRDLLRQQ----KSKL----
>ILUMI_26168-PA   [seqid Ilumi1_2_Scaffold9654:139958-146453 -]
---------------------------------------------------------------------------------------------------------------------------------------------------------------------------------------------------------------------------------------------------------------------------------------------------------------------------------------------------------------MDEKYIIHGPE---------PMIPVPQDTVGKQLFESLLKHKHLPNALFQIDAVTG-ESVSYSTILEKTCLLANSFK-NYGL--EQNDVIGISSENCVQYFYPIIAAMYSGITVTTFNPSYTVRELLHTAKISNPKMIFCTELTLSAVLKA----NVTS-KVVILNR---SQNIDKIECLDQFISNYSSKEFNIKDFRPATYST-NHVALILYSSGTTGLPKGVMLTHTNLNVRYCVIRDP-------RFNRN--SNAGSVCAIGLLPFYHAYGL-YSTFINLLSGQTVVVMKKFDEEIYLKTIQDYKITNLYLVPALAVILAKSTLLDKYDVSSVIEIGCGAAPLSKKIQEIIKKRFNLKFFREGYGLTETTLSVIGAPLN-Q--IKEGSCGKAYSYTSVKVV--DIETGKLLGPYQSGEWCFKGGLIMKGYAGDEEATKNAF-DADGWFHSGDIGYYDEDGFFYIVDRLKELIKYKGF-------QVPPAELESILLTHPKIKDAGVIGLPDELAGELPLAFIVKQV--EDLTEDEVKDFLAGQVSPHKRLRGGVRFINEIPRN------------PSGKILRRKLREFISLS----KSKL----
>Tcas_7070_001c35
MCSSGTTGLPKGVMITHTNVMVRYMHTIDPRYVTKSDNFLALLPQFHCYGLLSNFFALVEGQRLILMKKFDEEIFLQTIQNYQISSLFLVSPLIVLLAKSPLVGKYDLSCVKDIVGGAAPLSKETEEAVITRLKIPSIRQGYGLTEATLCVLMMNVGDSKPGSCGKVVSYVTCKVRDPETGKSLGPGKVGELCFKGPLLMPGYYKNEEATRNSFTSDGWLLTGDLGYYDQDEYFYIVDRLKELIKYKGFQVAPAELEAVILSHPKVQDVGVVGLPDESSGELPVAFVVKKPGAKLTEQEIINFVAGKVSSQKRLRGGVIFVPSIPKNPSGKILRRELRNTLINHWHLCAMVEDNTFIIKGLP---------PLAPIPDTPIGKLLYDQLLANCDNNP--ALIDAMSG-QTLTYRELLDKTCTLAENLR-KSGF--GKTTNIAICCQNSVDFFTPIIAALYIGATVVPINHNYTETELGHALRVVKPQIIFCSELTRPKFAKLQQRFDFL---IFLIEN--LPRNGLYRCCLE-------------------EVDVGDHVAFILFSSGTTGLPKGVMITHRNVLTRFAHADDP-------RLVLR---KD-GQSILGLLPFYHAYGL-FVSLACIQKRVKIIVLQKFDENIYLQCIEKYKITSLTLVPPLAIFLAKSPLAAKYDLSSVQEVGCGAAPLSKNIEELLKRRLKISNITQAYGLTETTLAVMGVPTG-E--TKPGSCGKLYPHLLCKIR--DPESRKSLGPNQVGELCVKGPIVMKGYYRDEEATKGAF-TSDGWLLTGDLGYYDHDGYFFITGRLKELIKYKGL-------QVPPAELEAILLTHPKIKDVGVIGIPDEEAGELPLAFIVRNE--DDLTEDQVKSFLDGKVSPHKRLRGGVIFLEEIPKN------------PSGKILRRKLHELFHRY---IRSKL----
>Tcas_7070_001c34
------------------------------------------------------------------------------------------------------------------------------------------------------------------------------------------------------------------------------------------------------------------------------------------------------------------------------------------------------------MVQEDDRFVIHGPP---------PLQPLPRLSLGKLVYDSLLANIKKGD--AFVDAASG-ETISYLDLLKKSCFLAESLL-KSGY--GRDTIVSISSENNVQFYIPVIACLYIGAVVAPINHNYTEYETTHSLNICKPRIVFCSKAVAQKFVQLKNRLGFTE-KIVIIDD--DFCDIYGTETLAHFIKTGLRGFAPLCRFPGVDFDPDKQIAFIMCSSGTTGLPKGVMQTHTNLMVRYMHTIDP-------RYVQK------ADTFLGILPFFHGFGL-VTNFFALVQGEKIVVIKRFEEKLFLKAVQDYKIPSLWLAPPLVVLLAKSPLVDQYDLSCIREVTSGAAPLSKETEELVMKRLKIKGIRQGYGLTEATLGVIMMSVG-D--IKHGSSGKVATYMKCKIR--DPETGKSLGPGKVGELCFKGPMVMPGYYNNEEATRNSF-TSDGWLLTGDLGYYDQDEYFYIVDRLKELIKYKGF-------QVAPAELEAVILSHPKVQDVGVVGLPDESSGELPVAFVVKKPG-ANLTEKEIIDFVAGKVSSQKRLRGGVIFVPAIPKN------------PSGKILRRELRKMLSEF----KSKL----
>ILUMI_10791-PA   [seqid Ilumi1_2_Scaffold15826:6807-7813 -]
------------------------------------------------------------------------------------------------------------------------------------------------------------------------------------------------------------------------------------------------------------------------------------------------------------------------------------------------------------------------------------------------------------------------------------------------------------------------------------------------------------------------------------------------------------------------------------------------------------------------------------------------------------------MKKFIPDLYLQSIEKYKVTKLTCPPTLMTFLAQSPLVNQYDLSSVSDITYGSAPLQEDTRKAVEKRFN-AHTRQAYGATETMGASLVMPKN-I--NKPGSCGTVLPTIMAKIC--DSETLELLGPNQPGELYVKGCVTMKGYLKNPEATSKSF-DKHGFYRTGDLAYYDEDGYVFIVDRLKELIKYKGF-------QVSPSELESIIMSHSAVSDVGVVGIPDERAGELPMAYVVLKDGFNDISEETIVDYVSEHVNSTKWLYGGVKFVQELPKT------------SSGKTMRRELREMVKET----MRSI----
>ILUMI_11394-PA   [seqid Ilumi1_2_Scaffold16191:3757-15251 -]
-------------------------------------------------------------------------------------------------------------------------------------------------------------------------------------------------------------------------------------------------------------------------------------------------------------------------------------------------------------MLPESANIISGPK---------EDISIPEGSVGKYFLDCMKKRDPKHV--TLVDFTTG-NTLINQQLLQYSLRATRIFQ-GLGI--KKGDIISIVAENSLKYCVPELGALYIGAVVHLLNPHYSIGELKHALSITKPKLIICSELSVKNVMQVHKDLQPINSKIVLLEN--KSENYVDIITFEDLLNVVP--HIDPDSFEPEEINTLEDGAFILMSSGTTGLPKGVLITHDNLRAALNYLCHE-------NYLGV---SD-EDTTIFLLPFFHIFGV-LIQMLFIACGMKAVILNKFKPDIFLTSIEKYKATKLFVVPPIILFFAKSPLVDDYNLSSVKDIVVGGAPLGKDLQENVTNRIKNATVRQIYGLSETCGACTFQTYN-K--IKLNSVGVLVPHLYAKVW--DPQLKQSLGVGKVGELCFKGSMVMKGYYRNMNFTKECI-DEDGYYHSGDIGYYDEDGNIYVVDRLKELIKYKGF-------QVPPAELEALILTHPAVKDCGVIGIPDERAGEIPLAYIVKQNE-VQVGEQDIVDYVAERISVQKHLYGGVKFIEEIPKT------------ASGKILRRKLRERFWTS-------L----
>ILUMI_11395-PA   [seqid Ilumi1_2_Scaffold16191:46491-49315 -]
-------------------------------------------------------------------------------------------------------------------------------------------------------------------------------------------------------------------------------------------------------------------------------------------------------------------------------------------------------------MSDKSCNIISGPQ---------PIFCIQEKSVGKYLFECLKKRDPKHV--TMTDISTG-RSLETGKILQDSVKATRVLQ-ELGI--QKGDVIAIVAENTVTYCIPQLAAFYMGVTVHLLNPVYSKGELKHAFEISKPKLIICSQLSVQNVTQTLHESHLEDVKIVLLEG--TLENHINITSFENLLENTD--FIDPKCFEPETFDSSEQPAMILMSSGTTGLPKGVLLSHKNIRATFEYLLSE-------EYIGA---TD-TDVTIFILPFFHVFGI-LIQILSLAVGSRLMLMKNFKPDVYLESIQKYKAKKLYMVPPMLVFLAKSHLVNNYNVSSVEDIVVGGAPLGKQLFMDATKRLPNVSIRQLYGATEVCGASTITKRN-N--IVIGTAGVLVPNIAAKVW--DSDLKKVVKPSTIGELCFKGPMIMKGYVGNESDTKLCI-DEEGFLHSGDLGFFDENGHIHIVDRIKELIKYKGF-------QVAPAELEALILTHAAVKECGVIGIPDDRAGQIPLAYVVRQNG-VDVSQQDIIDYVAERISVQKHLYGGVRFIDEIPKS------------ASGKILRRKLIEMFSTS-------L----
>ILUMI_27556-PA   [seqid Ilumi1_2_Scaffold16191:21167-22933 -]
-----------------------------------------------------------------------------------------------------------------------------------------------------------------------------------------------------------------------------------------------------------------------------------------------------------------------------------------------------------------------------------------------------------------TDISTG-KTLETGEILQDSLKSTKILQ-EFGI--HKGDVITIVSENNLKYFIPQLAAFYMGVTVQLLNPVYSIGELKHALAISKPKLIVCSQLSIKNVSQTLQELQLENTKLVLFEG--TFENLPNITSFEDLLENVD--NIDPQSFEPETFDGSEEGALILMSSGTTGLPKGVLLTHKNFKATFD---CE-------EYFGS---SI-TDVTIFVLPFFHIMGV-LIVTLSIAVGTRLILLKNFKPDIFLKCIEEYKPKILYMVPPMLVFLTKSPLVDNYNISSIEDIFVGGAPFGRQLFKDATERLPKVNIRQVYGATEASGAFTVTKRD-N--IVIGSCGVLVPHIVAKVW--DFDLKKVVEPLTVGELCFKGPMIMKGYVANEKETKLSI-DEEGFLHSGDLGYFDENGHIYIVGRIKELIKYKGF-------QVPPAELEALILTHPAVKDCGVIGIPDERAGQVPLAYVVKQSG-IDVTEQDIIEYVAERISVQKHLYGGVRFIDEIPKN------------AFQKIMRQKLTEVYNSS-------L----
>ILUMI_17468-PA   [seqid Ilumi1_2_Scaffold416861:416-2488 +]
-----------------------------------------------------------------------------------------------------------------------------------------------------------------------------------------------------------------------------------------------------------------------------------------------------------------------------------------------------------------------------------------------------------------VDVTTG-KSLETGKILQDSLKATKILQ-NLGI--KKGDIISIISENSLTYCIPELAAFYMGVTVQLLNPLYSTGELKHALAISKPKLIICSQLSVKNVRQTLQELNFEDKRIVLFEG--TSENCSNIASFKDLLHNTD--FIDPEFFNPETFDGSEQGALILMSSGTTGLSKGVLITHENIRAAFDHMLSE-------EYTGL---KK-SDVTVFILPFFHIFGV-LVQIHSISVGFRLVLLRNFQPNMFLESVQNYKPRLLFLVPPILVFLAKSPLVNYYDITSVKDIIVGGAPIASQLHVDATERMPNLSIRQLYGLTEIGGAATSTRKN-K--IKIGSAGVLIPHMSAKVW--DSDLKKAVRPLKVGELCFKGPAVMKGYVGSESDTNLCM-DEEGFFHTGDLGFFDEDGYFYIVDRIKELIKYKGY-------QVSPAELEALILTHPSVKDCGVIGIPDEKAGEAPLAYVVKQSD-TDVTEHDIINYVAERISAGKHLHGGVRFIDEIPKT------------ASGKILHRKLLEVFNVS-------L----
>ILUMI_24255-PA   [seqid Ilumi1_2_Scaffold9219:3963-6608 +]
------------------------------------------------------------------------------------------------------------------------------------------------------------------------------------------------------------------------------------------------------------------------------------------------------------------------------------------------------------MGSNDSAYVLSGPE---------EDYDIPKESLGKYIFRCLKSRDPNSI--VNVDPISK-EVLTAGKLLGDSIKLTKIFQ-KLSI--EKGDAIAIVSENTLTYCVPIIAAFYMGVTVAPLNPAYMKYELIHALGLSKPKLIICTKTSLDEVLKAKKDLDYVE-TVLLTGS--ECKDNPEIKTLENLLKATT---TDLENFEPEYFDSSEQTAFVYLSSGTTGFPKGVMTSHENLRAPLSYFRRE-------PYNIL---TS-EDATVLVLPFFHMFGI-LIQLLGIVSSMKIIFMAKFKPEVFLQSIQDYKVTKLFLVPPLVLFLAKSPLVKSYDVSSIQDIMVGAAPTGKELQEDAAKRLN-ATIRQMYGLTETTGACTAETTV-L--HRPGSVGVLVPGIKAKVC--HPLTRKILGPLEIGELCFKGSMIMKGYAGDKTATDACI-DEDGFCHTGDIGYYDEDNYFYVVDRMKELIKYKGF-------QVAPAELEALIVTHPNVKDCGVTGIPDERCGQLPFAFVVRQNG-ANLTEKQIVDFVAERISGQKHLSGGARFVEEIPKT------------ASGKILRRKLLELWKTS------------
>ILUMI_02096-PA   [seqid Ilumi1_2_Scaffold11461:118590-122016 -]
-------------------------------------------------------------------------------------------------------------------------------------------------------------------------------------------------------------------------------------------------------------------------------------------------------------------------------------------------------------MQATPSYILSGPK---------ETTKIPNQTLGRLIFDCLKKRPHNDE--INVNAYTG-DALTAEKLLTSSVKLSIVFK-KMGL--GRGDVIAVICENCLNYFIPFAAAFYMGVTVNPLNSAYTVGELKSLLLISKPKLILCSEKSYKTVLEVAQDINITK-ANILFMEHNEYEKESEIQCFEELLESVT---VNINDFEPEEYDI-SETALIMSSSGTTGHPKGVQLSHENIRSAILPFSNP-------NHGAY---SS-KDATVLVPPFYHLFGL-LHEFCAVIIGIKVIIMDGFNPEVYLKAIQDYKATILNAVPPLVHFLARSPLVDEYDLSAVKDIVCGGAPLSSTVEKEFEDRFPKLKVRQLYGLTEASGMCVAIPRS-CLPNKDGTAGVLIENVLAKIV--DVETNKSVCSYKVGEICFKGPMVMKGYFSNPDATKNCF-DEEGFLHTGDLGYYDEDGYFYVVDRIKELIKYKGF-------QVPPAELETLLLSHPAVKDCGVIGISDERAGQVPLAFVVPKEE-AVVVEKELVDYVAERISVTKRLYGGVKFVKEIPKT------------PSGKILRRKLVDIHRGS------N-----
>ILUMI_26170-PA   [seqid Ilumi1_2_Scaffold9654:169409-177033 -]
-------------------------------------------------------------------------------------------------------------------------------------------------------------------------------------------------------------------------------------------------------------------------------------------------------------------------------------------------------------MSEKTSYILHGPK---------DEYDIPKESLGKTIFNRLNNLNTEDV--INIDAKTKTKVLRCGELLETSKKYCDLYK-RMGV--EKGDVISIVSENSVDYFVPVIAGFYMGIAVNPVNPAYSVGELQRCLLIAQPRLIFTSDSVLDTILRVKDEMKLKT-PVLLINS--ASRTNPYVKCADDLLQEN---DIELKNFTPMEFDYTNQVALLLFSSGTTGLPKGVMLTHQNLRLAVGLCSHP-------KYGNV---IP-GDVNLIIPPFYHIYGS-LIQLIGLITSTVSVIMDKFVPKLFFETIQEYKVSKLYAVPSLLLFLSQTPLIKDYNLSSITEIFVGGAPLSKELLMQIYKQQPSAVIKQLYGMTEVAGPCTI-QND-K--NKFNSVGCLGAGIMAKVI--NPETREPLGPNQVGEICFKGAALMKGYV----PTQEFL-DENGFYMSGDAGYYDNDGFFYIVDRYKELIKHKGF-------QVPPAELESIILTYPAVKDCGVVGIPNERAGEVPLAFVALKEN-TTCTEKEIVDFVAERISVQKRLYGGVRFVKEIPKN------------SNGKIMRRTLRELI---------------
>AQULA_005075-PA   [seqid Alat1_3_scaffold_228:549221-557935 +]
M---------------------------------------------------------------------------------------------------------------------------------------------------------------------------------------------------------------------------------------------------------------------------------------------------------------------------------------------------------NNVMDQNSEYIISGPK---------EKFLIWYESLGKYLFDCLKKRNSNEI--IAINAFTK-DTLTCGELLEKSIKLSIALK-QLSV--QKGDVIALITENSIQNYIITCASLFCGAKLNLLNFAYTLDELSHVFKLSKPKIIFSSKTALQNALSAKKIFNSIQ-KIVLIED----ESISQVQNMKELINNVN----RIDNFKVAKVYV-KDTAILCLSSGTTGLPKCVEISHENFIPLINLAHDN-------RYFNV---TS-KDTAVLILPFFHIYGL-DIHLLAITNSLKVISMDAFKPDVYLQANEEYKATKMYIAPPLLQFLINSPLVAKYNLTSVKDILVGAAPSKRDIYEEASHKFKHCVIRQIYGSTETRALTI--QHY-L--DKFITAGKLVCNSTAKII--NVETNAILGPYEKGEICIKSLSIMKGYLNNPSATKNAI-DSDGFYHTGDIGYYDEDKNFYIVDRIKELIKYKGF-------QVSPVEVENLLLNHPGVKECAVVGLPDDRCGQLPLAFVVRQTT-SDVTEDELIKYVSGKISIQKQLHGGVRFIDQIPKL------------PNGKILRRELVKIVSES------------
>AQULA_005050-PA   [seqid Alat1_3_scaffold_228:525870-539995 +]
-------------------------------------------------------------------------------------------------------------------------------------------------------------------------------------------------------------------------------------------------------------------------------------------------------------------------------------------------------------MDKNQQYMIYGPK---------QEYSIGYECLGKYVYKCLITRKSNDI--IAIDAVTK-TKLTCEELLSKSIKLSIALK-KLSI--QKGDVVVCISVNNLQYYIALCASLYCGVRLNFLNPVYKTDEVKHAFEISKPKLVFACEKSLETILSVRKEFDCVQ-EVVLLS----NDNTLGIQNINELIENVD----SVADFEPTKVDL-EETVFLCLSSGTTGLPKCVEMTHESLIPFMNYTRDE-------TYLNI---TN-KDITVAVLPFFHIYGL-LLHLVP-TNLFTVVVMQSFKPDLYLQAIEEYKATKLFVVPPILQFLVKSPMVSKFNLTSVEDIMVGGAALSSDLYDEAVLKFKHSTIRQLYGATETTGACTI-QQR-Q--DKFTTIGKVISNGIIKIV--DPDTNAILGPYEKGEICFKSKAIMKGYFKNSTETKASI-DSDGFYCTGDVGYYDENKNFYIVDRLKELIKYKGF-------QVSPVEVENLLLKHPSIKDCGVIGIPDERCGQLPLALVVRQPN-SDVTEEELVKFVAEKISIHKQLHGGVRFVPHIPRT------------PSGKIIRRELVKLYS--------------
>PPYR_01111-PA   [seqid Ppyr1_3_LG1:28345754-28347796 +]
-------------------------------------------------------------------------------------------------------------------------------------------------------------------------------------------------------------------------------------------------------------------------------------------------------------------------------------------------------------MAANEDGILCGPQ---------EEFKIWFDSLGKHFYACLKDKDPNDI--IAIDPVSK-ESITAGDLLDKSVRLSCALR-RLSV--QKDDIVAIISENCIGYYVALLASFYCGAINFLINAAYVPRELKHAFTIAQPKIILCTSSSLPNVLKAKEELMIES-TIISINE--FVNNDLEYLCMNSLIQNEA----RVDDFKVETVDS-KDIAVLCLSSGTTGLSKCVELSHRNFIPFANALRDE-------RYLN----LK-DDVILSVLPFFHIYGL-LICTSAIMTSVKVVVISSFKPDIFLDSIQNLKGTQLFLVPPLLQFLLKSPLVNKYDISSVKSIVVGAAPIGNDLYKEFQNRFKDITVRQVYGSTECGGLVSIQNYT----DHTENVGSLIFGFKGKIV--DLSTQKPVSSLQIGELCLKSMSIMVGYHNNDIETRNSF-DDDGFYHTGDIGYYDEEGKLFIIDRIKEIIKYKGF-------QVPPSELEDIIMSHPAVQDCGVIGMPHDRAGEVPVAFVVVQDG-MKVTEEELVQLVAENVSTHKHLYGGVRFMEKIPRT------------VTGKILRRELKTLI---------------
>PPYR_01112-PA   [seqid Ppyr1_3_LG1:28350592-28353477 +]
-------------------------------------------------------------------------------------------------------------------------------------------------------------------------------------------------------------------------------------------------------------------------------------------------------------------------------------------------------------MATNNSCIISGPK---------EKFKIWFESLGIYLYNCLKDRKADDV--LVIDADSK-IQLTCGDALSKSVKLCKFLK-SIPL--RKGDVVGIVSENLPNTYVALLGALLAGTTVLLLNPSYTRRELVHALGIAKPSVILSSLTAIPNLLQVKNTSSLTF-DIITIDGS-WDKNNSRLPSIDYLIENLS------EDFEIDKVEI-QDIAFLLLSSGTTGLPKCVKISNQNMILGVNTINDS-------RYLNV---GP-DDVVISILPFFHVYGL-YIHLTPIVASTKVILMKKFKPDLFLQSIQDYRVTKLITVPPIVHFLLKSPAVSNYDVSSINDMPVGAAPLGQDIYEEFLKRFPHVSIRQLYGLTETSGICTI-QQS-T--GGGADVGTPLCNSQCKVI--DLCSEKPVKALHVGELCIKGIGVSSGYYKGKTEADVPIADDDGFYHTGDLGYYDEAGKLFIVDRLKEIIKYKCY-------QVSPSELEDVLLSHPAVRDCGVIGIPDERAGELPLAFVVRQDD-TNITEQELVEFVAENLSIHKHLYGGVRFIEEIPRT------------ISGKILRKELKKICY--------------
>AQULA_005076-PA   [seqid Alat1_3_scaffold_228:365448-376414 +]
-------------------------------------------------------------------------------------------------------------------------------------------------------------------------------------------------------------------------------------------------------------------------------------------------------------------------------------------------------------MSDIDEFVISGPR---------KSYNVTFNSLGKYLFECLKKRNSDQV--FGVDVLLD-QTITCGSLLEKSVRLSMALK-NMSF--TKNDIVAVICENTFNSFACLLALMYIGMPITLINFLYTIRELKHAFNTSKPKCVICPQSNLENVLSLKTELNFIE-NIILLEK--LDESVKEIEDVDSLCKRIT---KNTENFEPCDGTT-NDTVLMCLSSGTTGMPKCVELTNDNFIVIIDYILDD-------RYANS---SP-EDVTVSVLPLFHIYGV-LIYLMATVTSMKLITMKSFKPQIFLKSIEKYKATKLYTVPPLLQFLTTNETTKNFDLTSIKEILVGGAPVGNALYKEASEKLKPTLIRELYGATELSGFCTM-QCG-F--ETVKSCGVLVNNLLLKVI--DPQTKKSLPAYEIGELCIKGKSCMKGYFNNPTETKNAK-DEKGFYRSGDLGYYDEDGNVYITGRLKELIKFKAF-------QVSPVEIENVILEHPAVKDCAVFGRPDNKVGELPTALIILRNG-YTATEEEMVSFVAERISPQKQLHGGVLFINTIPRN------------PTGKILRRELPHLYISR------QI----
>AQULA_005066-PA   [seqid Alat1_3_scaffold_228:344686-356597 -]
------------------------------------------------------------------------------------------------------------------------------------------------------------------------------------------------------------------------------------------------------------------------------------------------------------------------------------------------------------TMSSTNKNIICGPK---------ECYEIWFKSFGQYLFDCLKKRKFEDV--LGIDVVGN-NVLTCGELLNESVRLSKALK-EMQV--LKTDIAALLCENTVKTYIPILALLYLGVPIHFGNFAYSLDELRHMFKITKPKLVICSKVVLDKVFILKEELDFIQ-WVILIDE--FSENHPQVQNIKTLIKNIG---ADVEHFELADINL-EDTACICMSSGTTGLPKCVELTHTNFIHAANYIADK-------DCLNI---SS-EETTVSVIPSFHIYGQ-IVYFAAVITSMKVIIMKNFKPETFLHSIQTYKATKLFMVPTLLHFLTTSNEVNKYDITSVTDIIVGGSYLSENLYEAAVKRLSNVTIRQIYGATELTGACTMQKPS----ENCTTVGSLIKNVSCKII--NVETAEPLGPGKTGMICIKGTGIMKGYYGNVAETTSSV-DNDGFYHTGDLGYYNYDRMLFVVGRVKELIKYKSF-------QVSPSELENLIVSHHAVADCAVIGISDDIAGELPMACVVLKDG-VKLNKEEIINFVAE-------------FLDDLPLNIKQRHWFQHDGAPAHTILNREYLNHWIRRG-GLRSQTVAPI
>ILUMI_05305-PA   [seqid Ilumi1_2_Scaffold12557:361531-367376 +]
-------------------------------------------------------------------------------------------------------------------------------------------------------------------------------------------------------------------------------------------------------------------------------------------------------------------------------------------------------------MVSEDPNIIVGPH---------YE-RTTDSSLGELFLMLLRNHND-IV--LQVDARTG-EKLPANLLLNRAVLLAKWLQ-KNHL--GPGDSISMSSENRLEYCIIPIAAFLTGITFVPLNPEYTSGEIKHVLDLSKPKLIFCSANTANRIISGKANYPYVK-NYILLDK--IYKESHDVISYEDIVKGAKT-DSVDEEFVATPVNPDEAVAVILCSSGTTGLPKGVMTTHYNITAYIEIASIILERNLRDSYDSE---DA-PEVLTGVAPFFHGMGF-MLMLLSMLGGRTLVVYSKFDPKEFLQSIPKYKITTLVIPPPIVLFLIKHPMVKNYDLSSIREIKSGAAALGKEVEQEVSQRLTLKHLNQNYGMTETTLGVLMPTGG-D--HRVGSVGKLVPGMKCKVV--D-SEGNSLGPNKEGELCFQGPLVMKGYINNPTATADII-DKDNWLHSGDIGYYDNDGYFFIVDRLKELIKYKGF-------QVAPAELETLLMTHSAVADAAVVGMEDELVGELPLAFVVKKPM-QKVTAADLEKYIAERVSSAKRLRGGVHFVEAIPRN------------PTGKILRRILRERVRKM----HSKL----
>Tcas_7070_000417
-------------------------------------------------------------------------------------------------------------------------------------------------------------------------------------------------------------------------------------------------------------------------------------------------------------------------------------------------------------MAQTDPNVIVGPE---------VE-RFIEGSLGELLLLLLKTHCD-NV--LQVDAATD-EELPANLLLSRSIQLAKWLR-SIGV--KEGDSISVNSENRLEFAVVTVATFFVGAVFAPLNPEYTPGELNHVLKLSKPKVIFCSPQTIQTMTKVFADHPNLT-HLVLFGA--QKRNESYVIMHEDIIRGATG-DNIDESFEATPVDPKDAIATILMSSGTTGLPKGVMCTHESMTTYVDIMRVTMAQ----IIEND---DP-SDAMMGLAPFFHSMGF-MLMFLNLLRGKKMVVLSRFKTKIFLDAIIKYKISRLVVPPPVMLVLLKHPLTKQYDLSGIKEIRTGAAPMGKDMERELKNRFKVGHVSQGYGMTETTLGILVSPLG-K--TKVGSVGKIVPGMMAKVI--D-DTGKALGPYKEGEVCFKGPLIMKGYVGDPVATANTI-DQDGWIHTGDVAYYDEDGYFFIVDRIKELIKYKGY-------QVAPAELEALLITHPAVADAAVIGLPDERAGELPLAFVVKKPN-HETTDKELEKFVADNVSSQKQLRGGVVFIDAIPRN------------PSGKILRRHLKQHAITL----KSKL----
>AQULA_002089-PA   [seqid Alat1_3_scaffold_1330:116855-138449 -]
---------------------------------------------------------------------------------------------------------------------------------------------------------------------------------------------------------------------------------------------------------------------------------------------------------------------------------------------------------------MEDQFIINGPN---------PTTVLEGKTLGNVFYNALLKHIHIPE--AMVNVHSK-EKISYKEILTYSSQLAQSMY-NWGL--LNNNVIAICSENSEQYCIPVLSGFYTGIAVTLLNNNYTERELSNITELAEPTIIFCSNKTLNKILFLKNKYDFIK-KIVVLND---KSDVLEVDSLKTFINDNCNKDFNVKLFQPTSFNCDEQTALIMCSSGTTGVPKAVELTHTNARIRLIHSQDT-------NFTPI---FPFSSSVLQLMPMYHALGL-SMTLSYILSGYRIAIMEKFEANLFLETIQTYKIIYTILVPPLFIFLTKNPLVSSYDLSSLKYLGSGGAPLKKELCEATIAKFKNIVIMQGYGLTESTSAVIISQLK-K--SKLGSIGNVGPLVTAKII--NPETGKTLGPNEIGELCFIGPTVMKGYLKNSKATNEII-DKDGWLHSGDVGYFDEDCDFFIVDRLKDLIKYKGF-------QVSPSELEQILLEHSSIQDVGILGVADEVAGELPVACVVVRPE-KHITDKEVKDFVTDKVSYPKYLRGGVYFVNSIPKN------------NTGKIDRKELRRMFEAI----RNK-----
>Tcas_7070_00192f
---------------------------------------------------------------------------------------------------------------------------------------------------------------------------------------------------------------------------------------------------------------------------------------------------------------------------------------------------------------MMVDHIVQGSC---------DTFHIPNQSIGITFYNELKRKNHEKI--ALID---N-EEISYGKLCKTSINLASQLI-KLGL--KKGDVVSIVSQNNWKYLAATISGFYIGAKINFLNHDYTSGELKHFFTICPPNLIFCSKKSCNNILFLRNEGLLPE-HIILFDE-----DETEYLTFDELVKIDS-------DFYPVEVQPETDIAIIPTSSGTTGLPKCVLLTHANLRVPLIHFGDR-------NFLDF---KE-DDVTIGNLPFFHIWGN-MIALTSVFYGIKLIIIPKFRPEVYLKTIEDYKIETLFTVPPLLIFLAKSPLVSFYDISSVKDVICAAAVITKELEEMVKDRLGLKAVRQLYGMTEASLGITMSPTK-S--EKVASVGKVLPTNKIKVC--DIETQEALGPHKIGELRAKGGGLMVGYLSNKNATMEAF-DNEGYLRTGDLGYYDEENFFYIVDRLKDIIKFKGF-------QISPAELENLLIQHPAVKDAAVIGIPDEVAGEVAMAFVVKQPD-KNVTEKELVCFVNENVCAQKRLYGGVRFIDEIPKT------------SSGKIWRLKLREIV---------------
>AQULA_005078-PA   [seqid Alat1_3_scaffold_228:383609-396655 +]
-----------------------------------------------------------------------------------------------------------------------------------------------------------------------------------------------------------------------------------------------------------------------------------------------------------------------------------------------------------------MEHIVYGPK---------PVIPISTDSLGIIFYNHFKSNPD-DV--ALSDPVRN-LIIKNKDIIKNSCLLALKLK-QLHL--EENEVIGISISNEPEFLYIVLASLYLGLTVSCFNPRYKFHEMSNCINISKSKIVFCSSTAAEII----SKINYVK-KIIIVNS---IGLENDFESFENFVSDVS--EDKLERFQPISLDVAQKVAFILYSSGTTGFPKGVCLTHKNVNTLIACALDY-------RYKER---YS-GQTTVGILPFFHAAGL-FIALLNLMHKKEIILLKSFEPHLFLKTLQDKKVEAFQGVPSIAIFLVKSPLVDKYKL-SLKCVTNGSSFLNSEIAHKLINRLKLSTFWQAYGMTELTCGATSSTSN-N--DRFGSCGQLYPYMSSKVI--NPKTGKTLGPLKTGELCFKGPLVMKEYKNNKIATRKTI-DKDGWLHTGDAGYYDEDGYLFIVDRIKELIKYKEF-------QVSPSELESILVTHSKILDAAVIGVANKETGHLPLAFVVKQPN-ESLTETEVQDFIAAQVSSPKQLRGGVIFLKELPKT------------ASGKNSRQELKNML--------SKL----
>AQULA_003473-PA   [seqid Alat1_3_scaffold_1653:33992-40330 +]
------------------------------------------------------------------------------------------------------------------------------------------------------------------------------------------------------------------------------------------------------------------------------------------------------------------------------------------------------------------------------------------------------------------DIASG-SMHSYEYVLEITCQLANALL-RNGY--KKNDIIAISSENSMYFLYPVIASFYAGLGVAPLNDNYTERELQQLLNISTPKIVFCSICTANKFIKIKEKCSFIE-KIILLDT---LKPLHGTECLMSFISSEFNTNI-VETFQPVECDWNDTVALIMSSSGTTGIPKNIIITHKNVIVTIENQKDPLLG----VYRCL---KP-GDHAITFLPLFHAFGL-ITILQQITFGHHTLLMRKFEIMLFLNSVQKYKVKCVYLNPSVMIALTKSQETHNFDISCLEEVYIGSSSLKQNILQNALDKLKIKSIRQAYGMTEATMVLTFTPVN-D--FKIGSSGKLTPYLMGKVV--DLNSNKNLGPYETGELCFKGDVIMKGYLKNEIATKETI-DKDGWLHTGDYGCYDDDGHFHIQGRLKEIIKYNGF-------QVS---------------------------------------------------FLLNNYLCNLYRNQGV----------------------SGRTRNAAFRT----------SSN----
>AQULA_013293-PA   [seqid Alat1_3_scaffold_87:261712-270243 -]
---------------------------------------------------------------------------------------------------------------------------------------------------------------------------------------------------------------------------------------------------------------------------------------------------------------------------------------------------------------------------------------------------ALKSNHDETA--CMTDIVTG-SMHSYKYALEITCQLANCFL-RNGY--KKDDVIAISSENNMNFLYPVIASFYVGLGVAPLNENYTERELEQLLNISTPKIVFCSTRTANKFIGIKEKCTFIE-KIVLLDS---VTPLHGTECLMSFISFDSDANI-VETFQPVECDWNDTIALIMCSSGTTGIPKNVMITHRNLIVTLENTKDPLVG----TYQCL---KP-GDHTITFLPVFHAFGL-ITLLVQVVSGFHTLLMSKFEITLFLSTVQKYQVKCLSINPSVVVALIKCSESKNFDISCLEEIYVGSSSLKENVIESALNKLKIKKIRHAYGMTEATLLLTISPIN-D--LKIGSSGILLPYLMGKVV--DVNTKRNLESNKTGELCFKGDVIMKGYLRNEIATIETI-DEEGWLHSGDYGFYDNDGHFYVQGRLKEIIKYNGF-------QVSPTEIETLLLEHPKIKDAAVFAIPHETAEEVPAAFVVLQPN-SLLSENDVKTFVANHVVYYKHLRGGVKFMEGIPRT------------LTGKFNKNKLSKLFLKM-----TKL----
>AQULA_005074-PA   [seqid Alat1_3_scaffold_228:490112-494677 -]
-------------------------------------------------------------------------------------------------------------------------------------------------------------------------------------------------------------------------------------------------------------------------------------------------------------------------------------------------------------MALLENYIICGPQ---------DTSHIPKKSMGLYFFECLKKRNYHDV--IYKDAFSS-KTYSAGLLLEDSIKLVNIFK-TLHV--NKDDVVCVISENNINNFVIILAGLYMGAIINPINPEYTKGEFEHVFELTKPKLIICSETVLPVLQKVNVVCSTFQ--IILLNS--STNKNHNLPNIEDLIKETC---IDTLSFKPSELDYSSQLGLILLSSGTTGLPKGVAYTHSNIRTLTQTTK--------CLFLD----AK-SDCIILFVPSFHVYGI-IHHVGAIVSQTKIVIMRQFKTDVFLKSIEEHRVGTIYGVPQVVGLLAHTDLLSIYDLSSIKYVFTGSSNVSKKIIELLMQRLNGVTVLQLYGLTETSGVCVYQKPV-N--AKLGSIGTLMPGVYAKVC--CLATQQPLSAYAVGELRFKGDCVMKCYINNDEATNQAV-DSDGYLYSGDLGYYDEDKCFYIIDRIKDIIKYKGF-------QVSPAELENVILQHPCVKDCGVVGVSDEKAGELPLAFVVLHEE-KTVSQKEIVDYVSERISVQKRLYGGVRFVESIPRN------------SLGKTQRLKLRNLSKSL-----------I
>Dmel_CG6178
-----------------------------------------------------------------------------------------------------------------------------------------------------------------------------------------------------------------------------------------------------------------------------------------------------------------------------------------------------------MTSKLLPGNIVYGGPV-------TERQAQDSRSLGQYILDKYKSFGD-RT--VLVDAVNG-VEYSASFMHKSIVRLAYILQ-KLGV--KQNDVVGLSSENSVNFALAMFAGLAVGATVAPLNVTYSDREVDHAINLSKPKIIFASKITIDRVAKVASKNKFVK-GIIALSG--TSKKFKNIYDLKELMEDEK--FKTQPDFTSPAANKDEDVSLIVCSSGTTGLPKGVQLTQMNLLATLDSQIQP-------TVIP----ME-EVTLLTVIPWFHAFGC-LTLITTACVGARLVYLPKFEEKLFLSAIEKYRVMMAFMVPPLMVFLAKHPIVDKYDLSSLMVLLCGAAPLSRETEDQIKERIGVPFIRQGYGLSESTLSVLVQNDE-F--CKPGSVGVLKVGIYAKVI--DPDTGKLLGANERGELCFKGDGIMKGYIGDTKSTQTAI--KDGWLHTGDIGYYDDDFEFFIVDRIKELIKYKGY-------QVPPAEIEALLLTNDKIKDAAVIGKPDEEAGELPLAFVVKQAN-VQLTENEVIQFVNDNASPAKRLRGGVIFVDEIPKN------------PSGKILRRILREMLKKQ----KSKL----
>Tcas_7070_001174
----------------------------------------------------------------------------------------------------------------------------------------------------------------------------------------------------------------------------------------------------------------------------------------------------------------------------------------------------------------MESRIITAPL---------KNIKIPYESVGKLLHDRFNSFPENAT--ALVKVKAS-VTWTYHELATKSKNLAVNLQEQMKI--AKNDVIAIVSGNSGEFWVVTLAALYLGAPVHLLNPRYTTYELKRYFELSRPKLIFCVSEALDKVQEVGKECHFIE-KIVLFDE--APDASRGTTRLGDLLKNPC----SIFEFETIE-DLEDQVAFICHSSGTTGLPKGAMITHANVWLNLCHSDDD-------DLYP----KS-PNPIVNVVPVYHVHGF-SLSYTSLYQGVKIVIMDNFQPKIYLENVQNHGVRKLFLVPSLGDFLANSPLVDQYDLSSVKEIYLAAGVLRKNTEEKILDKFKIVTIRTVYGLTELAAAIFIIPVN-G--GKSGSCGRVTPGHQVKIV--DPETGNPLGCNQTGEICVKG-FAMKGYVNDAGKSREAF-DSDGFVRTGDLGYYDQDLYFFIVDRMKDLIKYKSF-------QVPPLEVEQVLLMFPGVADAAVVGRPDERCGELPVAFVVREKG-AEVDESESTCMAG---------------------------------------------------------------
>Dmel_NP_572988_1
M-----------------------------------------------------------------------------------------NPAAQLL----------------------------------RMR---------------------------------------------SATAFG---------------------SAATRSITTNR---------------------------RQRTTSTASAQRE----------------------------------------------------------------------------------------RTQSVSETDKFLHYSPEDGYYKTSPFDPVTIPNVPLHEYVWRDFKKWER-RT--AAVCVITD-RQYTFAQMRDASAAFAVRLQTKFNL--QKPDVLAICLPNLPEYPIATLGAIEAGLTVTTVNPVYTPDEIARQLTFSGAKFLVGTVSGFATLSQASKLVGRQI-PIAVVRT---SAEEALPEGAIDFSELTSTQNVRYEDLKAPKEASADDMVFLPFSSGTTGLPKGVMLSHNNITSNCEQVQAS-------LPLDL--MGP-QNTLPGVLPFFHIYGLTVVMLSKLGQGCRLATMPCFKPDDFMRSLDKYQGSILNLVPPIALFMINHPKLTQETAPHLKVVMSGAAPIGQHDVERFLNKFPNTVFKQGYGMTEASPVVLLTPEG-N--KVYASTGVLPASTEAKIVPLDGSDAKGVGPRTTGELCVRGPQVMAGYLNNDEANQVTF-YPGNWLRSGDVAFYDEDGLFYITDRMKELIKVKGF-------QVPPAELEAVLRDHPKILEAAVFGIPHEFNGEAPRAIVVLRQG-EKASAEEISAYVAERVAHYKKLEGGVIFVDEVPKN------------PTGKILRRELKEKFSD-------------
