# Supplementary material for: Firefly genomes illuminate parallel origins of bioluminescence in beetles
Source: eLife. 2018 Oct 16;7:e36495. doi: 10.7554/eLife.36495 (PMC6191289; doi:10.7554/eLife.36495)
Supplement: Figure 3—source data 1. [file elife-36495-fig3-data1.zip › RAxML-single-bs2.newick.txt]

((((ILUMI_05305-PA:0.32230568,Tcas_7070_000417:0.33739823)100:0.38454425,Dmel_CG6178:0.73839223)72:0.09205802,((((((ILUMI_26170-PA:0.50248474,AQULA_005074-PA:0.74464065)28:0.0808446,(((PPYR_01111-PA:0.3923315,PPYR_01112-PA:0.41792792)100:0.17124666,((AQULA_005075-PA:0.29196474,AQULA_005050-PA:0.25386292)100:0.16529791,(AQULA_005066-PA:0.4694182,AQULA_005076-PA:0.46808675)93:0.11630348)59:0.038126267)100:0.23107521,(ILUMI_24255-PA:0.34023926,(ILUMI_11394-PA:0.243221,((ILUMI_11395-PA:0.112378955,ILUMI_27556-PA:0.16333625)97:0.06612967,ILUMI_17468-PA:0.18699972)100:0.16946617)100:0.19566353)70:0.05810961)26:0.028738206)32:0.060385607,ILUMI_02096-PA:0.5296945)34:0.07089918,ILUMI_10791-PA:0.56838727)69:0.12774913,(Tcas_7070_001174:0.80741674,Tcas_7070_00192f:0.63957137)66:0.11006873)77:0.12008379,(((Tcas_7070_001c34:0.3854159,Tcas_7070_001c35:0.42533225)97:0.18076822,((ILUMI_26168-PA:0.17315003,ILUMI_26169-PA:0.17858036)99:0.19927628,(ILUMI_26167-PA:0.46939173,((AQULA_005078-PA:0.74463904,(((Luciola_cruciata_LcLL1_BAE80728:0.121670686,AQULA_005058-PA:0.07906609)100:0.32511014,AQULA_005056-PA:0.439107)74:0.07054519,(PPYR_01109-PA:0.41076893,((PPYR_01210-PA:0.15582567,PPYR_02594-PA:0.14272355)100:0.1787948,(PPYR_01108-PA:0.17345805,((PPYR_02593-PA:0.036535982,PPYR_02595-PA:1.0000005E-6)100:0.15137282,PPYR_02592-PA:0.36557692)31:0.021117702)100:0.22999147)62:0.05189288)99:0.14494315)98:0.10676081)66:0.06725237,ILUMI_27554-PA:0.30652922)56:0.037453238)23:0.045290012)40:0.0947452)12:0.035888832,((((PPYR_01207-PA:0.06554997,PPYR_01206-PA:0.07062908)100:0.48816308,(AQULA_005073-PA:0.09534893,Luciola_cruciata_LcLL2_BAE80729:0.0800389)100:0.20480008)100:0.13936764,(AQULA_003473-PA:0.17302279,AQULA_013293-PA:0.13736872)100:0.6088782)91:0.11277957,((ILUMI_27555-PA:0.34755242,(((ILUMI_06433-PA:0.0995833,PangLL_AB479114:0.12642577)99:0.061538808,(ILUMI_02533-PA:0.08047093,ILUMI_02534-PA:0.051082794)100:0.049011823)100:0.08084053,((ILUMI_26848-PA:0.05057928,ILUMI_26849-PA:0.05754398)100:0.08198352,((ILUMI_00001-PA:0.13184603,PangLucd_AB479112:0.03729336)62:0.039524727,PangLucv_AB479113:0.05521738)100:0.32759735)95:0.0903008)74:0.06614874)89:0.08833662,(AQULA_002089-PA:0.66086197,(((PhirLuc_G:0.072439626,PhirLuc_R:0.22643748)100:0.16782854,BAF34360_1:0.22808327)100:0.16969512,((AQULA_002435-PA:0.20523801,(PatrLuc2:0.16161066,PPYR_00002-PA:0.1939795)100:0.15573704)89:0.056420214,(BAL46509_1:0.1342258,(BAL40875_1:0.051264614,(AOG74999_1:0.06012718,(AQULA_005067-PA:0.324344,(PatrLuc1:0.056058798,PPYR_00001-PA:0.12137279)95:0.057244986)95:0.06785457)72:0.023205398)73:0.033092562)100:0.1366687)100:0.17412196)67:0.060544066)84:0.07699895)54:0.042768344)99:0.14854299)42:0.16911988)41:0.090802215):0.18445212,Dmel_NP_572988_1:1.2619367);
