# Supplementary material for: Firefly genomes illuminate parallel origins of bioluminescence in beetles
Source: eLife. 2018 Oct 16;7:e36495. doi: 10.7554/eLife.36495 (PMC6191289; doi:10.7554/eLife.36495)
Supplement: Figure 3—source data 2. [file elife-36495-fig3-data2.zip]

Archive with 3 entries (3 files):
- Ilumi_gt_sketch.sh
- Alat_gt_sketch.sh
- Ppyr_gt_sketch.sh
