# Supplementary material for: Firefly genomes illuminate parallel origins of bioluminescence in beetles
Source: eLife. 2018 Oct 16;7:e36495. doi: 10.7554/eLife.36495 (PMC6191289; doi:10.7554/eLife.36495)
Supplement: Figure 3—source data 2. [file elife-36495-fig3-data2.zip › Ilumi_gt_sketch.sh]

PX_PER_BP=0.00217028

END=130000
START=50000
SPAN=$(expr $END - $START)
WIDTH=$(echo $SPAN\*$PX_PER_BP*10 | bc)
WIDTH=$(printf "%.0f\n" $WIDTH)
##80,000 bp . (54.257 px / 25,000 bp) * 80,000 bp = 173.6224 px
gt sketch -addintrons -width $WIDTH -start $START -end $END -seqid Ilumi1.2_Scaffold13255 -format svg Ilumi1.2_Scaffold13255.svg ./ILUMI_OGS1.2.gff3


END=425000
START=380000
SPAN=$(expr $END - $START)
WIDTH=$(echo $SPAN\*$PX_PER_BP*10 | bc)
WIDTH=$(printf "%.0f\n" $WIDTH)
##45,000 . (54.257 px / 25,000 bp) * 45,000 bp) = 97.66 px
gt sketch -addintrons -width $WIDTH -start $START -end $END -seqid Ilumi1.2_Scaffold9864 -format svg Ilumi1.2_Scaffold9864.svg ./ILUMI_OGS1.2.gff3


END=191162
START=93000
SPAN=$(expr $END - $START)
WIDTH=$(echo $SPAN\*$PX_PER_BP*10 | bc)
WIDTH=$(printf "%.0f\n" $WIDTH)
##101,162 bp . (54.257 px / 25,000 bp) * 98,162 bp) = 213.04 px
gt sketch -addintrons -width 2130 -start $START -end $END -seqid Ilumi1.2_Scaffold9654 -format svg Ilumi1.2_Scaffold9654.svg ./ILUMI_OGS1.2.gff3

##Then, in Inkscape highlight the X-axis bar, determine its pixel width, then rescale the whole image by this (X-axis length in px / intended px size)*100 (should be around 7% or so)
##E.g., for scaffold 13255 (173.6224/2236.357)*100=7.7636262904
