# Supplementary material for: Firefly genomes illuminate parallel origins of bioluminescence in beetles
Source: eLife. 2018 Oct 16;7:e36495. doi: 10.7554/eLife.36495 (PMC6191289; doi:10.7554/eLife.36495)
Supplement: Figure 3—source data 2. [file elife-36495-fig3-data2.zip › Ppyr_gt_sketch.sh]

##On Fig3D as of right now
##Scalebar start = 557.556
##Scalebar end = 611.813
##Length = 25,000

PX_PER_BP=0.00217028

START=28320000
END=28358000
SPAN=$(expr $END - $START)
WIDTH=$(echo $SPAN\*$PX_PER_BP*10 | bc)
WIDTH=$(printf "%.0f\n" $WIDTH)
echo $WIDTH
##80,000 bp . (54.257 px / 25,000 bp) * 80,000 bp = 173.6224 px
gt sketch -addintrons -width $WIDTH -start $START -end $END -seqid Ppyr1.3_LG1 -format svg Ppyr1.3_LG1_cluster1.svg ./PPYR_OGS1.1.gff3

START=30743800
END=30784950
SPAN=$(expr $END - $START)
WIDTH=$(echo $SPAN\*$PX_PER_BP*10 | bc)
WIDTH=$(printf "%.0f\n" $WIDTH)
##45,000 . (54.257 px / 25,000 bp) * 45,000 bp) = 97.66 px
gt sketch -addintrons -width $WIDTH -start $START -end $END -seqid Ppyr1.3_LG1 -format svg Ppyr1.3_LG1_cluster2.svg ./PPYR_OGS1.1.gff3

START=67450000
END=67490000
SPAN=$(expr $END - $START)
WIDTH=$(echo $SPAN\*$PX_PER_BP*10 | bc)
WIDTH=$(printf "%.0f\n" $WIDTH)
##101,162 bp . (54.257 px / 25,000 bp) * 98,162 bp) = 213.04 px
gt sketch -addintrons -width $WIDTH -start $START -end $END -seqid Ppyr1.3_LG1 -format svg Ppyr1.3_LG1_cluster3.svg ./PPYR_OGS1.1.gff3

##Then, in Inkscape highlight the X-axis bar, determine its pixel width, then rescale the whole image by this (X-axis length in px / intended px size)*100 (should be around 7% or so)
##E.g., for scaffold 13255 (173.6224/2236.357)*100=7.7636262904
