# Supplementary material for: Firefly genomes illuminate parallel origins of bioluminescence in beetles
Source: eLife. 2018 Oct 16;7:e36495. doi: 10.7554/eLife.36495 (PMC6191289; doi:10.7554/eLife.36495)
Supplement: Figure 4—source data 1. [file elife-36495-fig4-data1.zip]

Archive with 7 entries (6 files):
- Fig4A_Parsimony_ancestral_state_reconstruction.nex
- __MACOSX/
- __MACOSX/._Fig4A_Parsimony_ancestral_state_reconstruction.nex
- Fig4A_Maximum_likelihood_ancestral_state_reconstruction.nex
- __MACOSX/._Fig4A_Maximum_likelihood_ancestral_state_reconstruction.nex
- Reduced_ML_bs.newick.txt
- __MACOSX/._Reduced_ML_bs.newick.txt
