# Supplementary material for: Firefly genomes illuminate parallel origins of bioluminescence in beetles
Source: eLife. 2018 Oct 16;7:e36495. doi: 10.7554/eLife.36495 (PMC6191289; doi:10.7554/eLife.36495)
Supplement: Figure 4—source data 1. [file elife-36495-fig4-data1.zip › Fig4A_Parsimony_ancestral_state_reconstruction.nex]

#NEXUS
[written Mon Jan 22 17:55:06 EST 2018 by Mesquite  version 3.31 (build 859) at Asgard.local/10.9.200.211]

BEGIN TAXA;
	TITLE Taxa;
	DIMENSIONS NTAX=31;
	TAXLABELS
		TcasPACS4 PpyrPACS4 PpyrPACS3 AlatPACS4 LcruPACS2 AlatACS6 AlatPACS6 IlumPACS1 IlumPACS2 PangPACS 'ILUMI 06433-PA' 'ILUMI 26849-PA' 'ILUMI 26848-PA' PangLucV PangLucD IlumLuc AlatACS5 PhirLucR PhirLucG RohbLuc PpyrLuc2 PatrLuc2 AlatLuc2 SazuLuc1 DaxiLuc1 PretLuc1 CrufLuc1 AlatLuc1 PpyrLuc1 PatrLuc1 AfanLuc1 
	;

END;


BEGIN CHARACTERS;
	TITLE  Character_Matrix;
	DIMENSIONS  NCHAR=1;
	FORMAT DATATYPE = STANDARD GAP = - MISSING = ? SYMBOLS = "  0 1";
	CHARSTATELABELS 
		1 Luciferase_activity ; 
	MATRIX
	TcasPACS4       0
	PpyrPACS4       ?
	PpyrPACS3       ?
	AlatPACS4       0
	LcruPACS2       0
	AlatACS6        ?
	AlatPACS6       ?
	IlumPACS1       ?
	IlumPACS2       ?
	PangPACS        0
	'ILUMI 06433-PA'0
	'ILUMI 26849-PA'?
	'ILUMI 26848-PA'?
	PangLucV        1
	PangLucD        1
	IlumLuc         1
	AlatACS5        ?
	PhirLucR        1
	PhirLucG        1
	RohbLuc         1
	PpyrLuc2        1
	PatrLuc2        1
	AlatLuc2        1
	SazuLuc1        1
	DaxiLuc1        1
	PretLuc1        1
	CrufLuc1        1
	AlatLuc1        1
	PpyrLuc1        1
	PatrLuc1        1
	AfanLuc1        1

;

END;
BEGIN TREES;
	Title Imported_trees;
	ID 01611fc6259a10;
	LINK Taxa = Taxa;
	TRANSLATE
[0] 		n0 TcasPACS4,
[1] 		n1 PpyrPACS4,
[2] 		n2 PpyrPACS3,
[3] 		n3 AlatPACS4,
[4] 		n4 LcruPACS2,
[5] 		n5 AlatACS6,
[6] 		n6 AlatPACS6,
[7] 		n7 IlumPACS1,
[8] 		n8 IlumPACS2,
[9] 		n9 PangPACS,
[10] 		n10 'ILUMI 06433-PA',
[11] 		n11 'ILUMI 26849-PA',
[12] 		n12 'ILUMI 26848-PA',
[13] 		n13 PangLucV,
[14] 		n14 PangLucD,
[15] 		n15 IlumLuc,
[16] 		n16 AlatACS5,
[17] 		n17 PhirLucR,
[18] 		n18 PhirLucG,
[19] 		n19 RohbLuc,
[20] 		n20 PpyrLuc2,
[21] 		n21 PatrLuc2,
[22] 		n22 AlatLuc2,
[23] 		n23 SazuLuc1,
[24] 		n24 DaxiLuc1,
[25] 		n25 PretLuc1,
[26] 		n26 CrufLuc1,
[27] 		n27 AlatLuc1,
[28] 		n28 PpyrLuc1,
[29] 		n29 PatrLuc1,
[30] 		n30 AfanLuc1;
	TREE Imported_tree_1 = (n0:0.61231303,(((((n1:0.06514268,n2:0.076147124):0.5035081[%bootstrapFrequency = 100 ],(n3:0.09950474,n4:0.081603765):0.2088498[%bootstrapFrequency = 100 ]):0.13972335[%bootstrapFrequency = 99 ],(n5:0.18302353,n6:0.13970958):0.60973674[%bootstrapFrequency = 100 ]):0.12188943[%bootstrapFrequency = 97 ],(((n7:0.08442764,n8:0.054292053):0.05025214[%bootstrapFrequency = 99 ],(n9:0.124308206,n10:0.11670522):0.06007236[%bootstrapFrequency = 99 ]):0.09129776[%bootstrapFrequency = 100 ],((n11:0.06275644,n12:0.048439156):0.085175425[%bootstrapFrequency = 100 ],(n13:0.056757025,(n14:0.040196743,n15:0.13715604):0.042506967[%bootstrapFrequency = 55 ]):0.3371088[%bootstrapFrequency = 100 ]):0.07694218[%bootstrapFrequency = 86 ]):0.12486571[%bootstrapFrequency = 100 ]):0.06908[%bootstrapFrequency = 59 ],(n16:0.6920138,(((n17:0.23683146,n18:0.07705832):0.17983381[%bootstrapFrequency = 100 ],n19:0.2259406):0.17978063[%bootstrapFrequency = 100 ],(((n20:0.1971642,n21:0.16374326):0.16144887[%bootstrapFrequency = 100 ],n22:0.21311697):0.05709708[%bootstrapFrequency = 80 ],(n23:0.13414478,(n24:0.049050707,(n25:0.067358784,(n26:0.030691398,(n27:0.32963973,((n28:0.13805929,n29:0.047089048):0.02524724[%bootstrapFrequency = 63 ],n30:0.09948094):0.06253337[%bootstrapFrequency = 86 ]):0.06287774[%bootstrapFrequency = 95 ]):0.02241446[%bootstrapFrequency = 67 ]):0.012950879[%bootstrapFrequency = 73 ]):0.037010632[%bootstrapFrequency = 82 ]):0.14985323[%bootstrapFrequency = 100 ]):0.17668533[%bootstrapFrequency = 100 ]):0.064896844[%bootstrapFrequency = 76 ]):0.06310642[%bootstrapFrequency = 87 ]):0.032227002[%bootstrapFrequency = 94 ]);

END;


BEGIN SETS;
	TAXPARTITION * UNTITLED  =  T._castaneum :  1, P._pyralis :  2 -  3 21, A._lateralis :  4 6 -  7 17, L._cruciata :  5, I._luminosus :  8 -  9 11 -  13 16, P._angustus :  10 14 -  15, Untitled_Group :  18;

END;

BEGIN ASSUMPTIONS;
	TYPESET * UNTITLED   =  unord:  1;

END;

BEGIN LABELS;
	TAXAGROUPLABEL I._luminosus COLOR = (RGB 1 1 0.06666667) ;
	TAXAGROUPLABEL T._castaneum COLOR = (RGB 1 0.43921569 0.30196078) ;
	TAXAGROUPLABEL P._pyralis COLOR = (RGB 0.10196078 1 0.27843137) ;
	TAXAGROUPLABEL A._lateralis COLOR = (RGB 0.2 1 1) ;
	TAXAGROUPLABEL L._cruciata COLOR = (RGB 1 0.10196078 0.10196078) ;
	TAXAGROUPLABEL P._angustus COLOR = (RGB 0.41176471 0.26666667 1) ;
	TAXAGROUPLABEL Untitled_Group COLOR = (RGB 1 1 1) ;


END;

BEGIN MESQUITECHARMODELS;
	ProbModelSet * UNTITLED   =  'Mk1 (est.)':  1;
END;

Begin MESQUITE;
		MESQUITESCRIPTVERSION 2;
		TITLE AUTO;
		tell ProjectCoordinator;
		timeSaved 1516661706599;
		getEmployee #mesquite.minimal.ManageTaxa.ManageTaxa;
		tell It;
			setID 0 8956777453134391054;
		endTell;
		getEmployee #mesquite.charMatrices.ManageCharacters.ManageCharacters;
		tell It;
			setID 0 6379069221373653436;
			mqVersion 331;
			checksumv 0 3 3669099601 null  getNumChars 1 numChars 1 getNumTaxa 31 numTaxa 31   short true   bits 3   states 3   sumSquaresStatesOnly 73.0 sumSquares 73.0 longCompressibleToShort false usingShortMatrix true   NumFiles 1 NumMatrices 1;
			mqVersion;
		endTell;
		getWindow;
		tell It;
			suppress;
			setResourcesState false false 72;
			setPopoutState 300;
			setExplanationSize 0;
			setAnnotationSize 0;
			setFontIncAnnot 0;
			setFontIncExp 0;
			setSize 1322 733;
			setLocation 8 23;
			setFont SanSerif;
			setFontSize 10;
			getToolPalette;
			tell It;
			endTell;
			desuppress;
		endTell;
		getEmployee  #mesquite.minimal.ManageTaxa.ManageTaxa;
		tell It;
			showTaxa #8956777453134391054 #mesquite.lists.TaxonList.TaxonList;
			tell It;
				setTaxa #8956777453134391054;
				getWindow;
				tell It;
					useTargetValue off;
					setTargetValue ;
					newAssistant  #mesquite.lists.TaxonListCurrPartition.TaxonListCurrPartition;
					setExplanationSize 30;
					setAnnotationSize 20;
					setFontIncAnnot 0;
					setFontIncExp 0;
					setSize 1250 661;
					setLocation 8 23;
					setFont SanSerif;
					setFontSize 10;
					getToolPalette;
					tell It;
					endTell;
				endTell;
				showWindow;
				getEmployee #mesquite.lists.ColorTaxon.ColorTaxon;
				tell It;
					setColor Red;
					removeColor off;
				endTell;
				getEmployee #mesquite.lists.TaxonListAnnotPanel.TaxonListAnnotPanel;
				tell It;
					togglePanel off;
				endTell;
			endTell;
		endTell;
		getEmployee  #mesquite.trees.BasicTreeWindowCoord.BasicTreeWindowCoord;
		tell It;
			makeTreeWindow #8956777453134391054  #mesquite.trees.BasicTreeWindowMaker.BasicTreeWindowMaker;
			tell It;
				suppressEPCResponse;
				setTreeSource  #mesquite.trees.StoredTrees.StoredTrees;
				tell It;
					setTreeBlock 1;
					setTreeBlockID 01611fc6259a10;
					toggleUseWeights off;
				endTell;
				setAssignedID 1472.1516656545664.2289005458484223164;
				getTreeWindow;
				tell It;
					setExplanationSize 30;
					setAnnotationSize 20;
					setFontIncAnnot 0;
					setFontIncExp 0;
					setSize 1250 661;
					setLocation 8 23;
					setFont SanSerif;
					setFontSize 10;
					getToolPalette;
					tell It;
					endTell;
					setActive;
					getTreeDrawCoordinator #mesquite.trees.BasicTreeDrawCoordinator.BasicTreeDrawCoordinator;
				tell It;
					suppress;
					setTreeDrawer  #mesquite.trees.SquareLineTree.SquareLineTree;
					tell It;
						setNodeLocs #mesquite.trees.NodeLocsStandard.NodeLocsStandard;
						tell It;
							branchLengthsToggle on;
							toggleScale on;
							toggleBroadScale off;
							toggleCenter on;
							toggleEven on;
							setFixedTaxonDistance 0;
							setFixedScaling 1.1;
						endTell;
						setEdgeWidth 10;
						showEdgeLines on;
						orientRight;
					endTell;
					setBackground White;
					setBranchColor Black;
					showNodeNumbers off;
					showBranchColors on;
					labelBranchLengths off;
					centerBrLenLabels on;
					showBrLensUnspecified on;
					showBrLenLabelsOnTerminals on;
					setBrLenLabelColor 0 0 255;
					setNumBrLenDecimals 6;
					desuppress;
					getEmployee #mesquite.trees.BasicDrawTaxonNames.BasicDrawTaxonNames;
					tell It;
						setColor Black;
						toggleColorPartition off;
						toggleColorAssigned on;
						toggleShadePartition off;
						toggleShowFootnotes on;
						toggleNodeLabels on;
						toggleCenterNodeNames off;
						toggleShowNames on;
						namesAngle ?;
					endTell;
				endTell;
					setTreeNumber 1;
					setTree '(1:0.61231303,(((((2:0.06514268,3:0.076147124):0.5035081<bootstrapFrequency = 100 >,(4:0.09950474,5:0.081603765):0.2088498<bootstrapFrequency = 100 >):0.13972335<bootstrapFrequency = 99 >,(6:0.18302353,7:0.13970958):0.60973674<bootstrapFrequency = 100 >):0.12188943<bootstrapFrequency = 97 >,(((8:0.08442764,9:0.054292053):0.05025214<bootstrapFrequency = 99 >,(10:0.124308206,11:0.11670522):0.06007236<bootstrapFrequency = 99 >):0.09129776<bootstrapFrequency = 100 >,((12:0.06275644,13:0.048439156):0.085175425<bootstrapFrequency = 100 >,(14:0.056757025,(15:0.040196743,16:0.13715604):0.042506967<bootstrapFrequency = 55 >):0.3371088<bootstrapFrequency = 100 >):0.07694218<bootstrapFrequency = 86 >):0.12486571<bootstrapFrequency = 100 >):0.06908<bootstrapFrequency = 59 >,(17:0.6920138,(((18:0.23683146,19:0.07705832):0.17983381<bootstrapFrequency = 100 >,20:0.2259406):0.17978063<bootstrapFrequency = 100 >,(((21:0.1971642,22:0.16374326):0.16144887<bootstrapFrequency = 100 >,23:0.21311697):0.05709708<bootstrapFrequency = 80 >,(24:0.13414478,(25:0.049050707,(26:0.067358784,(27:0.030691398,(28:0.32963973,((29:0.13805929,30:0.047089048):0.02524724<bootstrapFrequency = 63 >,31:0.09948094):0.06253337<bootstrapFrequency = 86 >):0.06287774<bootstrapFrequency = 95 >):0.02241446<bootstrapFrequency = 67 >):0.012950879<bootstrapFrequency = 73 >):0.037010632<bootstrapFrequency = 82 >):0.14985323<bootstrapFrequency = 100 >):0.17668533<bootstrapFrequency = 100 >):0.064896844<bootstrapFrequency = 76 >):0.06310642<bootstrapFrequency = 87 >):0.032227002<bootstrapFrequency = 94 >);';
					setDrawingSizeMode 0;
					toggleLegendFloat on;
					scale 0;
					toggleTextOnTree off;
					togglePrintName on;
					showWindow;
					newAssistant  #mesquite.ancstates.TraceCharacterHistory.TraceCharacterHistory;
				tell It;
					suspend ;
					setDisplayMode  #mesquite.ancstates.ShadeStatesOnTree.ShadeStatesOnTree;
					tell It;
						toggleLabels off;
						togglePredictions off;
						toggleGray off;
					endTell;
					setHistorySource  #mesquite.ancstates.RecAncestralStates.RecAncestralStates;
					tell It;
						getCharacterSource  #mesquite.charMatrices.CharSrcCoordObed.CharSrcCoordObed;
						tell It;
							setCharacterSource #mesquite.charMatrices.StoredCharacters.StoredCharacters;
							tell It;
								setDataSet #6379069221373653436;
							endTell;
						endTell;
						setMethod  #mesquite.parsimony.ParsAncestralStates.ParsAncestralStates;
						tell It;
							setModelSource  #mesquite.parsimony.CurrentParsModels.CurrentParsModels;
							toggleMPRsMode off;
						endTell;
						toggleShowSelectedOnly off;
					endTell;
					setCharacter 1;
					setMapping 1;
					toggleShowLegend on;
					setColorMode 0;
					toggleWeights on;
					setInitialOffsetX 944;
					setInitialOffsetY 172;
					setLegendWidth 142;
					setLegendHeight 190;
					resume ;
				endTell;
				endTell;
				desuppressEPCResponse;
				getEmployee #mesquite.trees.ColorBranches.ColorBranches;
				tell It;
					setColor Red;
					removeColor off;
				endTell;
				getEmployee #mesquite.ornamental.BranchNotes.BranchNotes;
				tell It;
					setAlwaysOn off;
				endTell;
				getEmployee #mesquite.ornamental.ColorTreeByPartition.ColorTreeByPartition;
				tell It;
					colorByPartition off;
				endTell;
				getEmployee #mesquite.ornamental.DrawTreeAssocDoubles.DrawTreeAssocDoubles;
				tell It;
					setOn on;
					toggleShow consensusFrequency;
					toggleShow bootstrapFrequency;
					toggleShow posteriorProbability;
					toggleShow consensusFrequency;
					toggleShow posteriorProbability;
					toggleShow bootstrapFrequency;
					setDigits 4;
					setThreshold 101;
					writeAsPercentage off;
					toggleCentred off;
					toggleHorizontal off;
					toggleWhiteEdges off;
					toggleShowOnTerminals off;
					setFontSize 10;
					setOffset 0  0;
				endTell;
				getEmployee #mesquite.ornamental.DrawTreeAssocStrings.DrawTreeAssocStrings;
				tell It;
					setOn on;
					toggleCentred off;
					toggleHorizontal off;
					setFontSize 10;
					setOffset 0  0;
					toggleShowOnTerminals off;
				endTell;
				getEmployee #mesquite.trees.TreeInfoValues.TreeInfoValues;
				tell It;
					panelOpen false;
				endTell;
			endTell;
		endTell;
		getEmployee  #mesquite.charMatrices.BasicDataWindowCoord.BasicDataWindowCoord;
		tell It;
			showDataWindow #6379069221373653436 #mesquite.charMatrices.BasicDataWindowMaker.BasicDataWindowMaker;
			tell It;
				getWindow;
				tell It;
					getTable;
					tell It;
						rowNamesWidth 110;
					endTell;
					setExplanationSize 30;
					setAnnotationSize 20;
					setFontIncAnnot 0;
					setFontIncExp 0;
					setSize 1250 661;
					setLocation 8 23;
					setFont SanSerif;
					setFontSize 10;
					getToolPalette;
					tell It;
						setTool mesquite.charMatrices.BasicDataWindowMaker.BasicDataWindow.ibeam;
					endTell;
					setTool mesquite.charMatrices.BasicDataWindowMaker.BasicDataWindow.ibeam;
					colorCells  #mesquite.charMatrices.NoColor.NoColor;
					colorRowNames  #mesquite.charMatrices.TaxonGroupColor.TaxonGroupColor;
					colorColumnNames  #mesquite.charMatrices.CharGroupColor.CharGroupColor;
					colorText  #mesquite.charMatrices.NoColor.NoColor;
					setBackground White;
					toggleShowNames on;
					toggleShowTaxonNames on;
					toggleTight off;
					toggleThinRows off;
					toggleShowChanges on;
					toggleSeparateLines off;
					toggleShowStates on;
					toggleAutoWCharNames on;
					toggleAutoTaxonNames off;
					toggleShowDefaultCharNames off;
					toggleConstrainCW on;
					toggleBirdsEye off;
					toggleShowPaleGrid off;
					toggleShowPaleCellColors off;
					toggleShowPaleExcluded off;
					togglePaleInapplicable on;
					toggleShowBoldCellText off;
					toggleAllowAutosize on;
					toggleColorsPanel off;
					toggleDiagonal on;
					setDiagonalHeight 80;
					toggleLinkedScrolling on;
					toggleScrollLinkedTables off;
				endTell;
				showWindow;
				getWindow;
				tell It;
					forceAutosize;
				endTell;
				getEmployee #mesquite.charMatrices.AlterData.AlterData;
				tell It;
					toggleBySubmenus off;
				endTell;
				getEmployee #mesquite.charMatrices.ColorByState.ColorByState;
				tell It;
					setStateLimit 9;
					toggleUniformMaximum on;
				endTell;
				getEmployee #mesquite.charMatrices.ColorCells.ColorCells;
				tell It;
					setColor Red;
					removeColor off;
				endTell;
				getEmployee #mesquite.categ.StateNamesStrip.StateNamesStrip;
				tell It;
					showStrip off;
				endTell;
				getEmployee #mesquite.charMatrices.AnnotPanel.AnnotPanel;
				tell It;
					togglePanel off;
				endTell;
				getEmployee #mesquite.charMatrices.CharReferenceStrip.CharReferenceStrip;
				tell It;
					showStrip off;
				endTell;
				getEmployee #mesquite.charMatrices.QuickKeySelector.QuickKeySelector;
				tell It;
					autotabOff;
				endTell;
				getEmployee #mesquite.charMatrices.SelSummaryStrip.SelSummaryStrip;
				tell It;
					showStrip off;
				endTell;
				getEmployee #mesquite.categ.SmallStateNamesEditor.SmallStateNamesEditor;
				tell It;
					panelOpen true;
				endTell;
			endTell;
		endTell;
		endTell;
end;
