# Supplementary material for: Firefly genomes illuminate parallel origins of bioluminescence in beetles
Source: eLife. 2018 Oct 16;7:e36495. doi: 10.7554/eLife.36495 (PMC6191289; doi:10.7554/eLife.36495)
Supplement: Figure 4—source data 1. [file elife-36495-fig4-data1.zip › Reduced_ML_bs.newick.txt]

((Tcas_7070_001c34:0.5306395,(((((PPYR_01207-PA:0.06514268,PPYR_01206-PA:0.076147124)100:0.5035081,(AQULA_005073-PA:0.09950474,Luciola_cruciata_LcLL2_BAE80729:0.081603765)100:0.2088498)99:0.13972335,(AQULA_003473-PA:0.18302353,AQULA_013293-PA:0.13970958)100:0.60973674)97:0.12188943,(((ILUMI_02533-PA:0.08442764,ILUMI_02534-PA:0.054292053)99:0.05025214,(PangLL_AB479114:0.124308206,ILUMI_06433-PA:0.11670522)99:0.06007236)100:0.09129776,((ILUMI_26849-PA:0.06275644,ILUMI_26848-PA:0.048439156)100:0.085175425,(PangLucv_AB479113:0.056757025,(PangLucd_AB479112:0.040196743,ILUMI_00001-PA:0.13715604)55:0.042506967)100:0.3371088)86:0.07694218)100:0.12486571)59:0.06908,(AQULA_002089-PA:0.6920138,(((PhirLuc_R:0.23683146,PhirLuc_G:0.07705832)100:0.17983381,Rhagophthalmus_ohbai_BAF34360:0.2259406)100:0.17978063,(((PPYR_00002-PA:0.1971642,PatrLuc2:0.16374326)100:0.16144887,AQULA_002435-PA:0.21311697)80:0.05709708,(BAL46509:0.13414478,(BAL40875:0.049050707,(AOG74999:0.067358784,(BAL40874:0.030691398,(AQULA_005067-PA:0.32963973,((PPYR_00001-PA:0.13805929,PatrLuc1:0.047089048)63:0.02524724,Amdetes_fanestratus:0.09948094)86:0.06253337)95:0.06287774)67:0.02241446)73:0.012950879)82:0.037010632)100:0.14985323)100:0.17668533)76:0.064896844)87:0.06310642)94:0.14198624)64:0.30571395);
