# Supplementary material for: Firefly genomes illuminate parallel origins of bioluminescence in beetles
Source: eLife. 2018 Oct 16;7:e36495. doi: 10.7554/eLife.36495 (PMC6191289; doi:10.7554/eLife.36495)
Supplement: Figure 4—source data 2. [file elife-36495-fig4-data2.zip]

Archive with 11 entries (10 files):
- aBSREL_stdout_results.txt
- __MACOSX/
- __MACOSX/._aBSREL_stdout_results.txt
- messages.log
- __MACOSX/._messages.log
- Run11_1000_bootstrapts_GTR_Newick_Export.nwk.txt
- __MACOSX/._Run11_1000_bootstrapts_GTR_Newick_Export.nwk.txt
- new3_4.3.4_elaterid_luciferase_nucleotide_nostop.msa.fas
- __MACOSX/._new3_4.3.4_elaterid_luciferase_nucleotide_nostop.msa.fas
- aBSREL_produced_tree.newick.txt
- __MACOSX/._aBSREL_produced_tree.newick.txt
