# Supplementary material for: Firefly genomes illuminate parallel origins of bioluminescence in beetles
Source: eLife. 2018 Oct 16;7:e36495. doi: 10.7554/eLife.36495 (PMC6191289; doi:10.7554/eLife.36495)
Supplement: Figure 4—source data 2. [file elife-36495-fig4-data2.zip › aBSREL_stdout_results.txt]

Asgard:4.6.+_hemolymph TICs tim$ HYPHYMP

     /HYPHY 2.3.1120180218beta(MP) for Darwin on x86_64\     
***************** TYPES OF STANDARD ANALYSES *****************


	(1) Selection Analyses
	(2) Evolutionary Hypothesis Testing
	(3) Relative evolutionary rate inference
	(4) Basic Analyses
	(5) Codon Selection Analyses
	(6) Compartmentalization
	(7) Data File Tools
	(8) Miscellaneous
	(9) Model Comparison
	(10) Kernel Analysis Tools
	(11) Molecular Clock
	(12) Phylogeny Reconstruction
	(13) Positive Selection
	(14) Recombination
	(15) Selection/Recombination
	(16) Relative Rate
	(17) Relative Ratio
	(18) Substitution Rates

 Please select type of analyses you want to list (or press ENTER to process custom batch file):1


***************** FILES IN 'Selection Analyses' ***************** 


	(1) [MEME] Test for episodic site-level selection using MEME (Mixed Effects Model of Evolution).
	(2) [FEL] Test for pervasive site-level selection using FEL (Fixed Effects Likelihood).
	(3) [SLAC] Test for pervasive site-level selection using SLAC (Single Likelihood Ancestor Counting).
	(4) [FUBAR] Test for pervasive site-level selection using FUBAR (Fast Unconstrained Bayesian AppRoximation for inferring selection).
	(5) [BUSTED] Test for episodic gene-wide selection using BUSTED (Branch-site Unrestricted Statistical Test of Episodic Diversification).
	(6) [aBSREL] Test for lineage-specific evolution using the branch-site method aBS-REL (Adaptive Branch-Site Random Effects Likelihood).
	(7) [RELAX] Test for relaxation of selection pressure along a specified set of test branches using RELAX (a random effects test of selection relaxation).

 Please select the analysis you would like to perform (or press ENTER to return to the list of analysis types):6

Analysis Description
--------------------
aBSREL (Adaptive branch-site random effects likelihood) uses an adaptive
random effects branch-site model framework to test whether each branch
has evolved under positive selection, using a procedure which infers an
optimal number of rate categories per branch.

- __Requirements__: in-frame codon alignment and a phylogenetic tree

- __Citation__: Less Is More: An Adaptive Branch-Site Random Effects Model for Efficient
Detection of Episodic Diversifying Selection (2015). Mol Biol Evol 32
(5): 1342-1353

- __Written by__: Sergei L Kosakovsky Pond, Ben Murrell, Steven Weaver and Temple iGEM /
UCSD viral evolution group

- __Contact Information__: spond@temple.edu

- __Analysis Version__: 2.0


####Choose Genetic Code

1. [**Universal**] Universal code. (Genebank transl_table=1).
2. [**Vertebrate mtDNA**] Vertebrate mitochondrial DNA code. (Genebank transl_table=2).
3. [**Yeast mtDNA**] Yeast mitochondrial DNA code. (Genebank transl_table=3).
4. [**Mold/Protozoan mtDNA**] Mold, Protozoan and Coelenterate mitochondrial DNA and the Mycloplasma/Spiroplasma code. (Genebank transl_table=4).
5. [**Invertebrate mtDNA**] Invertebrate mitochondrial DNA code. (Genebank transl_table=5).
6. [**Ciliate Nuclear**] Ciliate, Dasycladacean and Hexamita Nuclear code. (Genebank transl_table=6).
7. [**Echinoderm mtDNA**] Echinoderm mitochondrial DNA code. (Genebank transl_table=9).
8. [**Euplotid Nuclear**] Euplotid Nuclear code. (Genebank transl_table=10).
9. [**Alt. Yeast Nuclear**] Alternative Yeast Nuclear code. (Genebank transl_table=12).
10. [**Ascidian mtDNA**] Ascidian mitochondrial DNA code. (Genebank transl_table=13).
11. [**Flatworm mtDNA**] Flatworm mitochondrial DNA code. (Genebank transl_table=14).
12. [**Blepharisma Nuclear**] Blepharisma Nuclear code. (Genebank transl_table=15).
13. [**Chlorophycean mtDNA**] Chlorophycean Mitochondrial Code (transl_table=16).
14. [**Trematode mtDNA**] Trematode Mitochondrial Code (transl_table=21).
15. [**Scenedesmus obliquus mtDNA**] Scenedesmus obliquus mitochondrial Code (transl_table=22).
16. [**Thraustochytrium mtDNA**] Thraustochytrium Mitochondrial Code (transl_table=23).
17. [**Pterobranchia mtDNA**] Pterobranchia Mitochondrial Code (transl_table=24).
18. [**SR1 and Gracilibacteria**] Candidate Division SR1 and Gracilibacteria Code (transl_table=25).
19. [**Pachysolen Nuclear**] Pachysolen tannophilus Nuclear Code (transl_table=26).

>Please choose an option (or press q to cancel selection):1


>Select a coding sequence alignment file (`/usr/local/lib/hyphy/TemplateBatchFiles/SelectionAnalyses/`) new3_4.3.4_elaterid_luciferase_nucleotide_nostop.msa.fas


>Please select a tree file for the data: (`/usr/local/lib/hyphy/TemplateBatchFiles/SelectionAnalyses/`) Run11_1000_bootstrapts_GTR_Newick_Export.nwk.txt

>Loaded a multiple sequence alignment with **20** sequences, **553** codons, and **1** partitions from `/usr/local/lib/hyphy/TemplateBatchFiles/SelectionAnalyses/new3_4.3.4_elaterid_luciferase_nucleotide_nostop.msa.fas`


####Choose the set of branches to test for selection

1. [**All**] Include all branches in the analysis
2. [**Internal**] Include all internal branches in the analysis
3. [**Leaves**] Include all leaf branches in the analysis
4. [**Unlabeled branches**] Set of 37 unlabeled branches

>Please choose an option (or press q to cancel selection):1


### * Selected 37 branches for testing: `PmeLucD_AF545854_1, PplagLucD_AF543412_1, Node8, PmeLucV_AF545853_1, Pplag_LucV_AF543401_1, Node11, Node7, PangLucV_BAI66601_1, PangLucD_ENA_BAI66600_1, PhL5_AB251885_1, Node16, Node14, Node6, ILUMI_00001_PA, PjanLucD_AB767301_1, Node19, Node5, PtermLuc, Node4, ILUMI_26848_PA, ILUMI_26849_PA, Node23, Node3, Cber_LL_BAQ25863_1, ILUMI_02534_PA, ILUMI_02533_PA, Node29, ILUMI_06433_PA, PangLL_BAI66602_1, Node32, Node28, Node26, Node2, AbinLL_BAF96580_1, Node1, PffL2_BAQ25864_1, PpyrLuc1`


### Obtaining branch lengths and nucleotide substitution biases under the nucleotide GTR model
* Log(L) = -16889.13, AIC-c = 33868.39 (45 estimated parameters)

### Fitting the baseline model with a single dN/dS class per branch, and no site-to-site variation. 
* Log(L) = -15872.56, AIC-c = 31922.55 (88 estimated parameters)
* Branch-level non-synonymous/synonymous rate ratio distribution has median  0.24, and 95% of the weight in  0.00 -  3.61

### Determining the optimal number of rate classes per branch using a step up procedure

|              Branch               |  Length  |  Rates   |     Max. dN/dS     |    Log(L)     |     AIC-c     |Best AIC-c so far|
|-----------------------------------|----------|----------|--------------------|---------------|---------------|-----------------|
|             PpyrLuc1              |   1.39   |    2     |    0.64 (29.59%)   |   -15830.44   |   31842.37    |    31842.37     |
|             PpyrLuc1              |   1.39   |    3     |    0.68 ( 0.79%)   |   -15830.44   |   31846.44    |    31842.37     |
|         AbinLL_BAF96580_1         |   0.36   |    2     |    3.92 (20.17%)   |   -15789.34   |   31764.23    |    31764.23     |
|         AbinLL_BAF96580_1         |   0.36   |    3     |    4.70 (16.60%)   |   -15789.27   |   31768.17    |    31764.23     |
|         PffL2_BAQ25864_1          |   0.32   |    2     |    6.93 ( 7.07%)   |   -15764.81   |   31719.24    |    31719.24     |
|         PffL2_BAQ25864_1          |   0.32   |    3     |    7.66 ( 6.33%)   |   -15764.76   |   31723.21    |    31719.24     |
|        Cber_LL_BAQ25863_1         |   0.21   |    2     |    0.51 (26.01%)   |   -15761.37   |   31716.43    |    31716.43     |
|        Cber_LL_BAQ25863_1         |   0.21   |    3     |    0.51 (25.56%)   |   -15761.37   |   31720.51    |    31716.43     |
|               Node4               |   0.17   |    2     |    3.60 (36.32%)   |   -15743.68   |   31685.13    |    31685.13     |
|               Node4               |   0.17   |    3     |    4.74 (25.08%)   |   -15743.73   |   31689.30    |    31685.13     |
|               Node3               |   0.14   |    2     |    2.13 ( 8.41%)   |   -15734.38   |   31670.61    |    31670.61     |
|               Node3               |   0.14   |    3     |    3.23 ( 4.03%)   |   -15734.38   |   31674.67    |    31670.61     |
|              Node28               |   0.13   |    2     |    0.29 (28.33%)   |   -15733.68   |   31673.27    |    31670.61     |
|              Node29               |   0.11   |    2     |    1.08 ( 8.26%)   |   -15729.52   |   31664.96    |    31664.96     |
|              Node29               |   0.11   |    3     |    3.49 ( 1.75%)   |   -15729.44   |   31668.87    |    31664.96     |
|             PtermLuc              |   0.11   |    2     |    8.45 ( 5.80%)   |   -15710.33   |   31630.65    |    31630.65     |
|             PtermLuc              |   0.11   |    3     |    8.52 ( 5.74%)   |   -15710.33   |   31634.74    |    31630.65     |
|              Node23               |   0.10   |    2     |   12.31 ( 1.82%)   |   -15707.66   |   31629.40    |    31629.40     |
|              Node23               |   0.10   |    3     |   12.34 ( 1.82%)   |   -15707.66   |   31633.48    |    31629.40     |
|          ILUMI_06433_PA           |   0.10   |    2     |    0.80 (23.80%)   |   -15705.98   |   31630.12    |    31629.40     |
|               Node2               |   0.09   |    2     |    7.08 ( 4.09%)   |   -15698.93   |   31616.01    |    31616.01     |
|               Node2               |   0.09   |    3     |    7.08 ( 4.09%)   |   -15698.93   |   31620.09    |    31616.01     |
|         PangLL_BAI66602_1         |   0.08   |    2     |    2.32 (25.89%)   |   -15692.95   |   31608.12    |    31608.12     |
|         PangLL_BAI66602_1         |   0.08   |    3     |    2.97 (16.21%)   |   -15692.99   |   31612.29    |    31608.12     |
|              Node19               |   0.08   |    2     |    8.50 ( 5.82%)   |   -15676.07   |   31578.45    |    31578.45     |
|              Node19               |   0.08   |    3     |    8.32 ( 5.90%)   |   -15676.07   |   31582.53    |    31578.45     |
|        PangLucV_BAI66601_1        |   0.06   |    2     |  129.06 ( 1.45%)   |   -15666.93   |   31564.26    |    31564.26     |
|        PangLucV_BAI66601_1        |   0.06   |    3     |  130.46 ( 1.46%)   |   -15666.93   |   31568.34    |    31564.26     |
|          ILUMI_02533_PA           |   0.06   |    2     |    0.41 ( 1.68%)   |   -15666.92   |   31568.33    |    31564.26     |
|              Node32               |   0.05   |    2     |    2.20 (19.54%)   |   -15664.75   |   31563.99    |    31563.99     |
|              Node32               |   0.05   |    3     |    2.80 (11.33%)   |   -15664.78   |   31568.12    |    31563.99     |
|          ILUMI_26848_PA           |   0.05   |    2     |    0.76 (25.80%)   |   -15664.20   |   31566.97    |    31563.99     |
|          ILUMI_26849_PA           |   0.05   |    2     |    1.91 ( 4.26%)   |   -15664.56   |   31567.68    |    31563.99     |
|               Node6               |   0.04   |    2     |   14.51 ( 1.91%)   |   -15661.03   |   31560.63    |    31560.63     |
|               Node6               |   0.04   |    3     |   14.98 ( 1.87%)   |   -15661.03   |   31564.71    |    31560.63     |
|        PmeLucV_AF545853_1         |   0.04   |    2     |   26.08 ( 3.09%)   |   -15649.31   |   31541.26    |    31541.26     |
|        PmeLucV_AF545853_1         |   0.04   |    3     |   26.92 ( 3.02%)   |   -15649.30   |   31545.35    |    31541.26     |
|          ILUMI_02534_PA           |   0.04   |    2     |    8.64 ( 3.94%)   |   -15644.73   |   31536.21    |    31536.21     |
|          ILUMI_02534_PA           |   0.04   |    3     |    6.92 ( 5.37%)   |   -15644.71   |   31540.26    |    31536.21     |
|              Node26               |   0.03   |    2     |    0.24 (75.84%)   |   -15644.57   |   31539.98    |    31536.21     |
|               Node1               |   0.03   |    2     |   23.41 (13.94%)   |   -15641.96   |   31534.75    |    31534.75     |
|               Node1               |   0.03   |    3     |   39.56 (13.99%)   |   -15641.95   |   31538.83    |    31534.75     |
|        PjanLucD_AB767301_1        |   0.03   |    2     |    0.10 (23.06%)   |   -15641.93   |   31538.79    |    31534.75     |
|          ILUMI_00001_PA           |   0.03   |    2     |    0.18 (99.17%)   |   -15641.94   |   31538.81    |    31534.75     |
|               Node7               |   0.02   |    2     |   17.27 ( 4.33%)   |   -15631.81   |   31518.56    |    31518.56     |
|               Node7               |   0.02   |    3     |   17.41 ( 4.32%)   |   -15631.82   |   31522.65    |    31518.56     |
|              Node16               |   0.02   |    2     |    8.61 ( 4.02%)   |   -15629.82   |   31518.67    |    31518.56     |
|               Node5               |   0.02   |    2     |    0.25 ( 1.96%)   |   -15645.02   |   31549.06    |    31518.56     |
|        PmeLucD_AF545854_1         |   0.01   |    2     |    0.25 ( 0.00%)   |   -15631.81   |   31522.64    |    31518.56     |
|              Node11               |   0.01   |    2     |    9.76 ( 4.94%)   |   -15630.89   |   31520.80    |    31518.56     |
|       Pplag_LucV_AF543401_1       |   0.01   |    2     |    0.29 (32.76%)   |   -15631.81   |   31522.65    |    31518.56     |
|              Node14               |   0.01   |    2     |   51.26 ( 2.28%)   |   -15625.61   |   31510.25    |    31510.25     |
|              Node14               |   0.01   |    3     |   54.89 ( 2.13%)   |   -15625.62   |   31514.35    |    31510.25     |
|          PhL5_AB251885_1          |   0.01   |    2     |    0.25 (25.08%)   |   -15625.62   |   31514.36    |    31510.25     |
|       PplagLucD_AF543412_1        |   0.01   |    2     |    0.25 (24.68%)   |   -15625.61   |   31514.34    |    31510.25     |
|               Node8               |   0.00   |    2     |    1.99 (49.83%)   |   -15625.50   |   31514.11    |    31510.25     |
|      PangLucD_ENA_BAI66600_1      |   0.00   |    2     |    0.25 ( 0.00%)   |   -15625.61   |   31514.35    |    31510.25     |

### Rate class analyses summary
*  20 branches with **2** rate classes
*  17 branches with **1** rate classes

### Improving parameter estimates of the adaptive rate class model
* Log(L) = -15593.98, AIC-c = 31446.97 (128 estimated parameters)

### Testing selected branches for selection

|              Branch               |  Rates   |     Max. dN/dS     |      Test LRT      |Uncorrected p-value |
|-----------------------------------|----------|--------------------|--------------------|--------------------|
|             PpyrLuc1              |     2    |    0.46 (33.66%)   |        0.00        |       1.00000      |
|         AbinLL_BAF96580_1         |     2    |    2.60 (22.36%)   |        3.48        |       0.06499      |
|         PffL2_BAQ25864_1          |     2    |    9.19 ( 5.79%)   |        5.13        |       0.02771      |
|        Cber_LL_BAQ25863_1         |     2    |    0.52 (20.95%)   |        0.00        |       1.00000      |
|               Node4               |     2    |    3.98 (35.00%)   |       14.73        |       0.00021      |
|               Node3               |     2    |    1.70 ( 8.09%)   |        0.17        |       0.41248      |
|              Node28               |     1    |   0.07 (100.00%)   |        0.00        |       1.00000      |
|              Node29               |     2    |    1.01 ( 8.63%)   |       -0.02        |       0.50000      |
|             PtermLuc              |     2    |    7.73 ( 6.68%)   |       12.03        |       0.00084      |
|              Node23               |     2    |    9.68 ( 1.98%)   |        1.49        |       0.18653      |
|          ILUMI_06433_PA           |     1    |   0.20 (100.00%)   |        0.00        |       1.00000      |
|               Node2               |     2    |    5.79 ( 3.78%)   |        4.33        |       0.04186      |
|         PangLL_BAI66602_1         |     2    |    2.41 (24.90%)   |        3.57        |       0.06222      |
|              Node19               |     2    |   10.59 ( 4.88%)   |       11.29        |       0.00122      |
|        PangLucV_BAI66601_1        |     2    |  147.67 ( 1.53%)   |       21.75        |       0.00001      |
|          ILUMI_02533_PA           |     1    |   0.38 (100.00%)   |        0.00        |       1.00000      |
|              Node32               |     2    |    2.47 (17.19%)   |        1.02        |       0.24272      |
|          ILUMI_26848_PA           |     1    |   0.18 (100.00%)   |        0.00        |       1.00000      |
|          ILUMI_26849_PA           |     1    |   0.28 (100.00%)   |        0.00        |       1.00000      |
|               Node6               |     2    |   19.02 ( 1.65%)   |        3.27        |       0.07263      |
|        PmeLucV_AF545853_1         |     2    |   26.23 ( 3.21%)   |       17.64        |       0.00005      |
|          ILUMI_02534_PA           |     2    |    7.83 ( 4.46%)   |        3.76        |       0.05637      |
|              Node26               |     1    |   0.15 (100.00%)   |        0.00        |       1.00000      |
|               Node1               |     2    |   27.71 (12.37%)   |        0.16        |       0.41446      |
|        PjanLucD_AB767301_1        |     1    |   0.09 (100.00%)   |        0.00        |       1.00000      |
|          ILUMI_00001_PA           |     1    |   0.18 (100.00%)   |        0.00        |       1.00000      |
|               Node7               |     2    |   17.29 ( 4.26%)   |       13.65        |       0.00037      |
|              Node16               |     1    |   0.24 (100.00%)   |        0.00        |       1.00000      |
|               Node5               |     1    |  >1000 (100.00%)   |        0.54        |       0.32158      |
|        PmeLucD_AF545854_1         |     1    |   0.00 (100.00%)   |        0.00        |       1.00000      |
|              Node11               |     1    |   0.46 (100.00%)   |        0.00        |       1.00000      |
|       Pplag_LucV_AF543401_1       |     1    |   0.15 (100.00%)   |        0.00        |       1.00000      |
|              Node14               |     2    |  122.77 ( 0.94%)   |       10.97        |       0.00143      |
|          PhL5_AB251885_1          |     1    |   0.06 (100.00%)   |        0.00        |       1.00000      |
|       PplagLucD_AF543412_1        |     1    |   0.06 (100.00%)   |        0.00        |       1.00000      |
|               Node8               |     1    |   1.26 (100.00%)   |        0.02        |       0.47438      |
|      PangLucD_ENA_BAI66600_1      |     1    |   0.00 (100.00%)   |        0.00        |       1.00000      |
----
### Adaptive branch site random effects likelihood test 
Likelihood ratio test for episodic diversifying positive selection at Holm-Bonferroni corrected _p =   0.0500_ found **7** branches under selection among **37** tested.

* PangLucV_BAI66601_1, p-value =  0.00023
* PmeLucV_AF545853_1, p-value =  0.00178
* Node4, p-value =  0.00751
* Node7, p-value =  0.01257
* PtermLuc, p-value =  0.02760
* Node19, p-value =  0.03900
* Node14, p-value =  0.04438

Check errors.log for details on execution errors.

Check messages.log details of this run.
