# Supplementary material for: Firefly genomes illuminate parallel origins of bioluminescence in beetles
Source: eLife. 2018 Oct 16;7:e36495. doi: 10.7554/eLife.36495 (PMC6191289; doi:10.7554/eLife.36495)
Supplement: Figure 4—source data 2. [file elife-36495-fig4-data2.zip › messages.log]

Loaded 'libv3/UtilityFunctions.bf' from /usr/local/lib/hyphy/TemplateBatchFiles/libv3/UtilityFunctions.bf
Loaded 'IOFunctions.bf' from /usr/local/lib/hyphy/TemplateBatchFiles/libv3/IOFunctions.bf
Already loaded 'libv3/UtilityFunctions.bf' from /usr/local/lib/hyphy/TemplateBatchFiles/libv3/UtilityFunctions.bf
Loaded 'convenience/regexp.bf' from /usr/local/lib/hyphy/TemplateBatchFiles/libv3/convenience/regexp.bf
Loaded 'libv3/all-terms.bf' from /usr/local/lib/hyphy/TemplateBatchFiles/libv3/all-terms.bf
Already loaded 'libv3/IOFunctions.bf' from /usr/local/lib/hyphy/TemplateBatchFiles/libv3/IOFunctions.bf
Loaded 'libv3/stats.bf' from /usr/local/lib/hyphy/TemplateBatchFiles/libv3/stats.bf
Loaded 'libv3/tasks/ancestral.bf' from /usr/local/lib/hyphy/TemplateBatchFiles/libv3/tasks/ancestral.bf
Already loaded '../UtilityFunctions.bf' from /usr/local/lib/hyphy/TemplateBatchFiles/libv3/UtilityFunctions.bf
Loaded 'libv3/tasks/alignments.bf' from /usr/local/lib/hyphy/TemplateBatchFiles/libv3/tasks/alignments.bf
Already loaded '../IOFunctions.bf' from /usr/local/lib/hyphy/TemplateBatchFiles/libv3/IOFunctions.bf
Already loaded '../all-terms.bf' from /usr/local/lib/hyphy/TemplateBatchFiles/libv3/all-terms.bf
Loaded 'libv3/tasks/estimators.bf' from /usr/local/lib/hyphy/TemplateBatchFiles/libv3/tasks/estimators.bf
Loaded '../models/model_functions.bf' from /usr/local/lib/hyphy/TemplateBatchFiles/libv3/models/model_functions.bf
Loaded 'DNA.bf' from /usr/local/lib/hyphy/TemplateBatchFiles/libv3/models/DNA.bf
Loaded 'frequencies.bf' from /usr/local/lib/hyphy/TemplateBatchFiles/libv3/models/frequencies.bf
Already loaded '../all-terms.bf' from /usr/local/lib/hyphy/TemplateBatchFiles/libv3/all-terms.bf
Loaded 'parameters.bf' from /usr/local/lib/hyphy/TemplateBatchFiles/libv3/models/parameters.bf
Loaded 'GrabBag' from /usr/local/lib/hyphy/TemplateBatchFiles/Utility/GrabBag.bf
Overwritten previously defined function:'_sortStringsAux'
Already loaded 'libv3/all-terms.bf' from /usr/local/lib/hyphy/TemplateBatchFiles/libv3/all-terms.bf
Already loaded '../UtilityFunctions.bf' from /usr/local/lib/hyphy/TemplateBatchFiles/libv3/UtilityFunctions.bf
Already loaded 'model_functions.bf' from /usr/local/lib/hyphy/TemplateBatchFiles/libv3/models/model_functions.bf
Already loaded 'libv3/all-terms.bf' from /usr/local/lib/hyphy/TemplateBatchFiles/libv3/all-terms.bf
Already loaded 'parameters.bf' from /usr/local/lib/hyphy/TemplateBatchFiles/libv3/models/parameters.bf
Already loaded 'frequencies.bf' from /usr/local/lib/hyphy/TemplateBatchFiles/libv3/models/frequencies.bf
Already loaded '../UtilityFunctions.bf' from /usr/local/lib/hyphy/TemplateBatchFiles/libv3/UtilityFunctions.bf
Already loaded '../convenience/regexp.bf' from /usr/local/lib/hyphy/TemplateBatchFiles/libv3/convenience/regexp.bf
Loaded '../models/DNA/GTR.bf' from /usr/local/lib/hyphy/TemplateBatchFiles/libv3/models/DNA/GTR.bf
Already loaded '../DNA.bf' from /usr/local/lib/hyphy/TemplateBatchFiles/libv3/models/DNA.bf
Already loaded '../parameters.bf' from /usr/local/lib/hyphy/TemplateBatchFiles/libv3/models/parameters.bf
Already loaded '../frequencies.bf' from /usr/local/lib/hyphy/TemplateBatchFiles/libv3/models/frequencies.bf
Already loaded '../../UtilityFunctions.bf' from /usr/local/lib/hyphy/TemplateBatchFiles/libv3/UtilityFunctions.bf
Already loaded 'libv3/all-terms.bf' from /usr/local/lib/hyphy/TemplateBatchFiles/libv3/all-terms.bf
Already loaded '../convenience/regexp.bf' from /usr/local/lib/hyphy/TemplateBatchFiles/libv3/convenience/regexp.bf
Already loaded 'libv3/all-terms.bf' from /usr/local/lib/hyphy/TemplateBatchFiles/libv3/all-terms.bf
Loaded 'libv3/tasks/trees.bf' from /usr/local/lib/hyphy/TemplateBatchFiles/libv3/tasks/trees.bf
Already loaded '../IOFunctions.bf' from /usr/local/lib/hyphy/TemplateBatchFiles/libv3/IOFunctions.bf
Already loaded '../all-terms.bf' from /usr/local/lib/hyphy/TemplateBatchFiles/libv3/all-terms.bf
Already loaded '../convenience/regexp.bf' from /usr/local/lib/hyphy/TemplateBatchFiles/libv3/convenience/regexp.bf
Already loaded '../UtilityFunctions.bf' from /usr/local/lib/hyphy/TemplateBatchFiles/libv3/UtilityFunctions.bf
Loaded 'TreeTools' from /usr/local/lib/hyphy/TemplateBatchFiles/TreeTools.ibf
Loaded 'libv3/tasks/mpi.bf' from /usr/local/lib/hyphy/TemplateBatchFiles/libv3/tasks/mpi.bf
Already loaded '../all-terms.bf' from /usr/local/lib/hyphy/TemplateBatchFiles/libv3/all-terms.bf
Already loaded '../models/parameters.bf' from /usr/local/lib/hyphy/TemplateBatchFiles/libv3/models/parameters.bf
Loaded 'libv3/models/codon/BS_REL.bf' from /usr/local/lib/hyphy/TemplateBatchFiles/libv3/models/codon/BS_REL.bf
Loaded '../codon.bf' from /usr/local/lib/hyphy/TemplateBatchFiles/libv3/models/codon.bf
Loaded '../tasks/genetic_code.bf' from /usr/local/lib/hyphy/TemplateBatchFiles/libv3/tasks/genetic_code.bf
Loaded 'libv3/convenience/matrix.bf' from /usr/local/lib/hyphy/TemplateBatchFiles/libv3/convenience/matrix.bf
Already loaded 'libv3/UtilityFunctions.bf' from /usr/local/lib/hyphy/TemplateBatchFiles/libv3/UtilityFunctions.bf
Already loaded 'libv3/all-terms.bf' from /usr/local/lib/hyphy/TemplateBatchFiles/libv3/all-terms.bf
Already loaded '../UtilityFunctions.bf' from /usr/local/lib/hyphy/TemplateBatchFiles/libv3/UtilityFunctions.bf
Already loaded '../DNA.bf' from /usr/local/lib/hyphy/TemplateBatchFiles/libv3/models/DNA.bf
Already loaded '../parameters.bf' from /usr/local/lib/hyphy/TemplateBatchFiles/libv3/models/parameters.bf
Already loaded '../frequencies.bf' from /usr/local/lib/hyphy/TemplateBatchFiles/libv3/models/frequencies.bf
Already loaded '../../UtilityFunctions.bf' from /usr/local/lib/hyphy/TemplateBatchFiles/libv3/UtilityFunctions.bf
Loaded 'MG_REV.bf' from /usr/local/lib/hyphy/TemplateBatchFiles/libv3/models/codon/MG_REV.bf
Already loaded '../codon.bf' from /usr/local/lib/hyphy/TemplateBatchFiles/libv3/models/codon.bf
Already loaded '../DNA.bf' from /usr/local/lib/hyphy/TemplateBatchFiles/libv3/models/DNA.bf
Already loaded '../parameters.bf' from /usr/local/lib/hyphy/TemplateBatchFiles/libv3/models/parameters.bf
Already loaded '../frequencies.bf' from /usr/local/lib/hyphy/TemplateBatchFiles/libv3/models/frequencies.bf
Already loaded '../../UtilityFunctions.bf' from /usr/local/lib/hyphy/TemplateBatchFiles/libv3/UtilityFunctions.bf
Loaded '../../convenience/math.bf' from /usr/local/lib/hyphy/TemplateBatchFiles/libv3/convenience/math.bf
Already loaded 'libv3/UtilityFunctions.bf' from /usr/local/lib/hyphy/TemplateBatchFiles/libv3/UtilityFunctions.bf
Already loaded 'libv3/convenience/math.bf' from /usr/local/lib/hyphy/TemplateBatchFiles/libv3/convenience/math.bf
Loaded 'modules/io_functions.ibf' from /usr/local/lib/hyphy/TemplateBatchFiles/SelectionAnalyses/modules/io_functions.ibf
Already loaded 'libv3/UtilityFunctions.bf' from /usr/local/lib/hyphy/TemplateBatchFiles/libv3/UtilityFunctions.bf
Already loaded 'libv3/IOFunctions.bf' from /usr/local/lib/hyphy/TemplateBatchFiles/libv3/IOFunctions.bf
Already loaded 'libv3/convenience/regexp.bf' from /usr/local/lib/hyphy/TemplateBatchFiles/libv3/convenience/regexp.bf
Already loaded 'libv3/all-terms.bf' from /usr/local/lib/hyphy/TemplateBatchFiles/libv3/all-terms.bf
Loaded 'modules/selection_lib.ibf' from /usr/local/lib/hyphy/TemplateBatchFiles/SelectionAnalyses/modules/selection_lib.ibf
Variable 'NORMALIZE_SEQUENCE_NAMES' was not initialized prior to being used
Loaded 'modules/shared-load-file.bf' from /usr/local/lib/hyphy/TemplateBatchFiles/SelectionAnalyses/modules/shared-load-file.bf
Variable 'MARKDOWN_OUTPUT' was not initialized prior to being used
Already loaded 'libv3/convenience/matrix.bf' from /usr/local/lib/hyphy/TemplateBatchFiles/libv3/convenience/matrix.bf
Already loaded 'libv3/UtilityFunctions.bf' from /usr/local/lib/hyphy/TemplateBatchFiles/libv3/UtilityFunctions.bf
Variable 'RCAvoGAH.skipCodeSelectionStep' was not initialized prior to being used
Row and/or column partition is empty. All the data will be used by default.
Variable 'NEXUS_FILE_TREE_MATRIX' was not initialized prior to being used
Variable 'utility.ToggleEnvVariable.cache' was not initialized prior to being used
Variable 'TREE_NODE_NAME_MAPPING' was not initialized prior to being used
Variable 'fnnQbBGX.PROMPT_FOR_FILE' was not initialized prior to being used
Variable 'END_OF_FILE' was not initialized prior to being used
Variable '_DO_TREE_REBALANCE_' was not initialized prior to being used
Variable '_KEEP_I_LABELS_' was not initialized prior to being used
Variable 'INCLUDE_MODEL_SPECS' was not initialized prior to being used
Variable 'utility.ForEachPair.warn_non_rentrant' was not initialized prior to being used
Row and/or column partition is empty. All the data will be used by default.
Row and/or column partition is empty. All the data will be used by default.
fscanf could not read all the parameters requested.
Variable 'sOVFGTmD.str_val' was not initialized prior to being used
Variable 'MecRBcwX.cache' was not initialized prior to being used
Row and/or column partition is empty. All the data will be used by default.
Variable 'COUNT_GAPS_IN_FREQUENCIES' was not initialized prior to being used
Variable 'IACIjQPx.model_pi' was not initialized prior to being used
Model IACIjQPx.model assigned to PmeLucD_AF545854_1
Model IACIjQPx.model assigned to PplagLucD_AF543412_1
Model IACIjQPx.model assigned to Node8
Model IACIjQPx.model assigned to PmeLucV_AF545853_1
Model IACIjQPx.model assigned to Pplag_LucV_AF543401_1
Model IACIjQPx.model assigned to Node11
Model IACIjQPx.model assigned to Node7
Model IACIjQPx.model assigned to PangLucV_BAI66601_1
Model IACIjQPx.model assigned to PangLucD_ENA_BAI66600_1
Model IACIjQPx.model assigned to PhL5_AB251885_1
Model IACIjQPx.model assigned to Node16
Model IACIjQPx.model assigned to Node14
Model IACIjQPx.model assigned to Node6
Model IACIjQPx.model assigned to ILUMI_00001_PA
Model IACIjQPx.model assigned to PjanLucD_AB767301_1
Model IACIjQPx.model assigned to Node19
Model IACIjQPx.model assigned to Node5
Model IACIjQPx.model assigned to PtermLuc
Model IACIjQPx.model assigned to Node4
Model IACIjQPx.model assigned to ILUMI_26848_PA
Model IACIjQPx.model assigned to ILUMI_26849_PA
Model IACIjQPx.model assigned to Node23
Model IACIjQPx.model assigned to Node3
Model IACIjQPx.model assigned to Cber_LL_BAQ25863_1
Model IACIjQPx.model assigned to ILUMI_02534_PA
Model IACIjQPx.model assigned to ILUMI_02533_PA
Model IACIjQPx.model assigned to Node29
Model IACIjQPx.model assigned to ILUMI_06433_PA
Model IACIjQPx.model assigned to PangLL_BAI66602_1
Model IACIjQPx.model assigned to Node32
Model IACIjQPx.model assigned to Node28
Model IACIjQPx.model assigned to Node26
Model IACIjQPx.model assigned to Node2
Model IACIjQPx.model assigned to AbinLL_BAF96580_1
Model IACIjQPx.model assigned to Node1
Model IACIjQPx.model assigned to PffL2_BAQ25864_1
Model IACIjQPx.model assigned to PpyrLuc1
The tips of the tree:IACIjQPx.tree_0 were matched with the species names from the data in the following numeric order (0-based) {13,18,14,19,9,8,11,2,12,16,5,6,1,3,17,4,7,0,10,15}

Pseudo-optimal path's cost 15609 vs 32869 for 1..k=> a 2.10577 x improvement
Variable 't' was not initialized prior to being used
Partition 0 reversible model flag computed as 1
Variable 'USE_LAST_RESULTS' was not initialized prior to being used
Variable 'IACIjQPx.tree_0.PmeLucD_AF545854_1.t' was not initialized prior to being usedmodels.generic.SetBranchLength: IACIjQPx.tree_0.PmeLucD_AF545854_1.t=0.03409077532833986

Variable 'IACIjQPx.tree_0.PplagLucD_AF543412_1.t' was not initialized prior to being usedmodels.generic.SetBranchLength: IACIjQPx.tree_0.PplagLucD_AF543412_1.t=0.02070362715964518

Variable 'IACIjQPx.tree_0.Node8.t' was not initialized prior to being usedmodels.generic.SetBranchLength: IACIjQPx.tree_0.Node8.t=0.01209205115103176

Variable 'IACIjQPx.tree_0.PmeLucV_AF545853_1.t' was not initialized prior to being usedmodels.generic.SetBranchLength: IACIjQPx.tree_0.PmeLucV_AF545853_1.t=0.1150696522505495

Variable 'IACIjQPx.tree_0.Pplag_LucV_AF543401_1.t' was not initialized prior to being usedmodels.generic.SetBranchLength: IACIjQPx.tree_0.Pplag_LucV_AF543401_1.t=0.02785415420575769

Variable 'IACIjQPx.tree_0.Node11.t' was not initialized prior to being usedmodels.generic.SetBranchLength: IACIjQPx.tree_0.Node11.t=0.03419595807751542

Variable 'IACIjQPx.tree_0.Node7.t' was not initialized prior to being usedmodels.generic.SetBranchLength: IACIjQPx.tree_0.Node7.t=0.07068143070842027

Variable 'IACIjQPx.tree_0.PangLucV_BAI66601_1.t' was not initialized prior to being usedmodels.generic.SetBranchLength: IACIjQPx.tree_0.PangLucV_BAI66601_1.t=0.171584728869092

Variable 'IACIjQPx.tree_0.PangLucD_ENA_BAI66600_1.t' was not initialized prior to being usedmodels.generic.SetBranchLength: IACIjQPx.tree_0.PangLucD_ENA_BAI66600_1.t=0.006265532611229897

Variable 'IACIjQPx.tree_0.PhL5_AB251885_1.t' was not initialized prior to being usedmodels.generic.SetBranchLength: IACIjQPx.tree_0.PhL5_AB251885_1.t=0.02248853986450287

Variable 'IACIjQPx.tree_0.Node16.t' was not initialized prior to being usedmodels.generic.SetBranchLength: IACIjQPx.tree_0.Node16.t=0.04148413134434224

Variable 'IACIjQPx.tree_0.Node14.t' was not initialized prior to being usedmodels.generic.SetBranchLength: IACIjQPx.tree_0.Node14.t=0.02819035351660418

Variable 'IACIjQPx.tree_0.Node6.t' was not initialized prior to being usedmodels.generic.SetBranchLength: IACIjQPx.tree_0.Node6.t=0.116133319685275

Variable 'IACIjQPx.tree_0.ILUMI_00001_PA.t' was not initialized prior to being usedmodels.generic.SetBranchLength: IACIjQPx.tree_0.ILUMI_00001_PA.t=0.07085324755524107

Variable 'IACIjQPx.tree_0.PjanLucD_AB767301_1.t' was not initialized prior to being usedmodels.generic.SetBranchLength: IACIjQPx.tree_0.PjanLucD_AB767301_1.t=0.07663279180967815

Variable 'IACIjQPx.tree_0.Node19.t' was not initialized prior to being usedmodels.generic.SetBranchLength: IACIjQPx.tree_0.Node19.t=0.2284695971948146

Variable 'IACIjQPx.tree_0.Node5.t' was not initialized prior to being usedmodels.generic.SetBranchLength: IACIjQPx.tree_0.Node5.t=0.05322852872807278

Variable 'IACIjQPx.tree_0.PtermLuc.t' was not initialized prior to being usedmodels.generic.SetBranchLength: IACIjQPx.tree_0.PtermLuc.t=0.2926613624181074

Variable 'IACIjQPx.tree_0.Node4.t' was not initialized prior to being usedmodels.generic.SetBranchLength: IACIjQPx.tree_0.Node4.t=0.6805654288671714

Variable 'IACIjQPx.tree_0.ILUMI_26848_PA.t' was not initialized prior to being usedmodels.generic.SetBranchLength: IACIjQPx.tree_0.ILUMI_26848_PA.t=0.1471498400540728

Variable 'IACIjQPx.tree_0.ILUMI_26849_PA.t' was not initialized prior to being usedmodels.generic.SetBranchLength: IACIjQPx.tree_0.ILUMI_26849_PA.t=0.1309902453325671

Variable 'IACIjQPx.tree_0.Node23.t' was not initialized prior to being usedmodels.generic.SetBranchLength: IACIjQPx.tree_0.Node23.t=0.2216506160866138

Variable 'IACIjQPx.tree_0.Node3.t' was not initialized prior to being usedmodels.generic.SetBranchLength: IACIjQPx.tree_0.Node3.t=0.3588906992222879

Variable 'IACIjQPx.tree_0.Cber_LL_BAQ25863_1.t' was not initialized prior to being usedmodels.generic.SetBranchLength: IACIjQPx.tree_0.Cber_LL_BAQ25863_1.t=0.5456947110630569

Variable 'IACIjQPx.tree_0.ILUMI_02534_PA.t' was not initialized prior to being usedmodels.generic.SetBranchLength: IACIjQPx.tree_0.ILUMI_02534_PA.t=0.09718445467804061

Variable 'IACIjQPx.tree_0.ILUMI_02533_PA.t' was not initialized prior to being usedmodels.generic.SetBranchLength: IACIjQPx.tree_0.ILUMI_02533_PA.t=0.1572743680309975

Variable 'IACIjQPx.tree_0.Node29.t' was not initialized prior to being usedmodels.generic.SetBranchLength: IACIjQPx.tree_0.Node29.t=0.2291062006400866

Variable 'IACIjQPx.tree_0.ILUMI_06433_PA.t' was not initialized prior to being usedmodels.generic.SetBranchLength: IACIjQPx.tree_0.ILUMI_06433_PA.t=0.2571448376781679

Variable 'IACIjQPx.tree_0.PangLL_BAI66602_1.t' was not initialized prior to being usedmodels.generic.SetBranchLength: IACIjQPx.tree_0.PangLL_BAI66602_1.t=0.2543726389381168

Variable 'IACIjQPx.tree_0.Node32.t' was not initialized prior to being usedmodels.generic.SetBranchLength: IACIjQPx.tree_0.Node32.t=0.1799828279524808

Variable 'IACIjQPx.tree_0.Node28.t' was not initialized prior to being usedmodels.generic.SetBranchLength: IACIjQPx.tree_0.Node28.t=0.2523408496549586

Variable 'IACIjQPx.tree_0.Node26.t' was not initialized prior to being usedmodels.generic.SetBranchLength: IACIjQPx.tree_0.Node26.t=0.08957026995827176

Variable 'IACIjQPx.tree_0.Node2.t' was not initialized prior to being usedmodels.generic.SetBranchLength: IACIjQPx.tree_0.Node2.t=0.1760651835669576

Variable 'IACIjQPx.tree_0.AbinLL_BAF96580_1.t' was not initialized prior to being usedmodels.generic.SetBranchLength: IACIjQPx.tree_0.AbinLL_BAF96580_1.t=1.142229586544373

Variable 'IACIjQPx.tree_0.Node1.t' was not initialized prior to being usedmodels.generic.SetBranchLength: IACIjQPx.tree_0.Node1.t=0.3118365630793269

Variable 'IACIjQPx.tree_0.PffL2_BAQ25864_1.t' was not initialized prior to being usedmodels.generic.SetBranchLength: IACIjQPx.tree_0.PffL2_BAQ25864_1.t=0.5782875959319334

Variable 'IACIjQPx.tree_0.PpyrLuc1.t' was not initialized prior to being usedmodels.generic.SetBranchLength: IACIjQPx.tree_0.PpyrLuc1.t=2.476197412325394

Variable 'IACIjQPx.IACIjQPx.likelihoodFunction' was not initialized prior to being used
Variable 'SAVE_OPT_STATUS_TO' was not initialized prior to being used
Set GUI update interval to every 380-th LF evaluation.
Optimization settings:
	OPTIMIZATION_METHOD = 4
	OPTIMIZATION_PRECISION = 0.001
	MAXIMUM_ITERATIONS_PER_VARIABLE = 5000

Initial parameter values

IACIjQPx.model.theta_GT = 0.25
IACIjQPx.model.theta_CT = 1
IACIjQPx.model.theta_CG = 0.25
IACIjQPx.model.theta_AT = 0.25
IACIjQPx.model.theta_AC = 0.25
IACIjQPx.tree_0.PmeLucD_AF545854_1.t = 0.0340908
IACIjQPx.tree_0.PplagLucD_AF543412_1.t = 0.0207036
IACIjQPx.tree_0.Node8.t = 0.0120921
IACIjQPx.tree_0.PmeLucV_AF545853_1.t = 0.11507
IACIjQPx.tree_0.Pplag_LucV_AF543401_1.t = 0.0278542
IACIjQPx.tree_0.Node11.t = 0.034196
IACIjQPx.tree_0.Node7.t = 0.0706814
IACIjQPx.tree_0.PangLucV_BAI66601_1.t = 0.171585
IACIjQPx.tree_0.PangLucD_ENA_BAI66600_1.t = 0.00626553
IACIjQPx.tree_0.PhL5_AB251885_1.t = 0.0224885
IACIjQPx.tree_0.Node16.t = 0.0414841
IACIjQPx.tree_0.Node14.t = 0.0281904
IACIjQPx.tree_0.Node6.t = 0.116133
IACIjQPx.tree_0.ILUMI_00001_PA.t = 0.0708532
IACIjQPx.tree_0.PjanLucD_AB767301_1.t = 0.0766328
IACIjQPx.tree_0.Node19.t = 0.22847
IACIjQPx.tree_0.Node5.t = 0.0532285
IACIjQPx.tree_0.PtermLuc.t = 0.292661
IACIjQPx.tree_0.Node4.t = 0.680565
IACIjQPx.tree_0.ILUMI_26848_PA.t = 0.14715
IACIjQPx.tree_0.ILUMI_26849_PA.t = 0.13099
IACIjQPx.tree_0.Node23.t = 0.221651
IACIjQPx.tree_0.Node3.t = 0.358891
IACIjQPx.tree_0.Cber_LL_BAQ25863_1.t = 0.545695
IACIjQPx.tree_0.ILUMI_02534_PA.t = 0.0971845
IACIjQPx.tree_0.ILUMI_02533_PA.t = 0.157274
IACIjQPx.tree_0.Node29.t = 0.229106
IACIjQPx.tree_0.ILUMI_06433_PA.t = 0.257145
IACIjQPx.tree_0.PangLL_BAI66602_1.t = 0.254373
IACIjQPx.tree_0.Node32.t = 0.179983
IACIjQPx.tree_0.Node28.t = 0.252341
IACIjQPx.tree_0.Node26.t = 0.0895703
IACIjQPx.tree_0.Node2.t = 0.176065
IACIjQPx.tree_0.AbinLL_BAF96580_1.t = 1.14223
IACIjQPx.tree_0.Node1.t = 0.311837
IACIjQPx.tree_0.PffL2_BAQ25864_1.t = 0.578288
IACIjQPx.tree_0.PpyrLuc1.t = 2.4762
Optimization finished in 12 loop passes.
1844 likelihood evaluation calls and 15822 matrix exponentiations calls were made

Variable 'BRANCH_LENGTH_STENCIL' was not initialized prior to being used
Variable 'IACIjQPx.option' was not initialized prior to being used
Variable 'meme.terms.json.nucleotide_gtr' was not initialized prior to being used
Variable 'Unknown' was not initialized prior to being used
Variable 'tAfAY_fs.data_filter' was not initialized prior to being used
Row and/or column partition is empty. All the data will be used by default.
Set GUI update interval to every 3141-th LF evaluation.
Optimization settings:
	OPTIMIZATION_METHOD = 4
	OPTIMIZATION_PRECISION = 0.001
	MAXIMUM_ITERATIONS_PER_VARIABLE = 5000

Initial parameter values

frequencies._aux.CF3x4.p0_0 = 0.290099
frequencies._aux.CF3x4.p0_1 = 0.246641
frequencies._aux.CF3x4.p0_2 = 0.614793
frequencies._aux.CF3x4.p1_0 = 0.316772
frequencies._aux.CF3x4.p1_1 = 0.298882
frequencies._aux.CF3x4.p1_2 = 0.328143
frequencies._aux.CF3x4.p2_0 = 0.346881
frequencies._aux.CF3x4.p2_1 = 0.216446
frequencies._aux.CF3x4.p2_2 = 0.313693
Optimization finished in 6 loop passes.
240 likelihood evaluation calls and 0 matrix exponentiations calls were made

Variable 'tAfAY_fs.model_MGREV_pi' was not initialized prior to being used
Model tAfAY_fs.model_MGREV assigned to PmeLucD_AF545854_1
Model tAfAY_fs.model_MGREV assigned to PplagLucD_AF543412_1
Model tAfAY_fs.model_MGREV assigned to Node8
Model tAfAY_fs.model_MGREV assigned to PmeLucV_AF545853_1
Model tAfAY_fs.model_MGREV assigned to Pplag_LucV_AF543401_1
Model tAfAY_fs.model_MGREV assigned to Node11
Model tAfAY_fs.model_MGREV assigned to Node7
Model tAfAY_fs.model_MGREV assigned to PangLucV_BAI66601_1
Model tAfAY_fs.model_MGREV assigned to PangLucD_ENA_BAI66600_1
Model tAfAY_fs.model_MGREV assigned to PhL5_AB251885_1
Model tAfAY_fs.model_MGREV assigned to Node16
Model tAfAY_fs.model_MGREV assigned to Node14
Model tAfAY_fs.model_MGREV assigned to Node6
Model tAfAY_fs.model_MGREV assigned to ILUMI_00001_PA
Model tAfAY_fs.model_MGREV assigned to PjanLucD_AB767301_1
Model tAfAY_fs.model_MGREV assigned to Node19
Model tAfAY_fs.model_MGREV assigned to Node5
Model tAfAY_fs.model_MGREV assigned to PtermLuc
Model tAfAY_fs.model_MGREV assigned to Node4
Model tAfAY_fs.model_MGREV assigned to ILUMI_26848_PA
Model tAfAY_fs.model_MGREV assigned to ILUMI_26849_PA
Model tAfAY_fs.model_MGREV assigned to Node23
Model tAfAY_fs.model_MGREV assigned to Node3
Model tAfAY_fs.model_MGREV assigned to Cber_LL_BAQ25863_1
Model tAfAY_fs.model_MGREV assigned to ILUMI_02534_PA
Model tAfAY_fs.model_MGREV assigned to ILUMI_02533_PA
Model tAfAY_fs.model_MGREV assigned to Node29
Model tAfAY_fs.model_MGREV assigned to ILUMI_06433_PA
Model tAfAY_fs.model_MGREV assigned to PangLL_BAI66602_1
Model tAfAY_fs.model_MGREV assigned to Node32
Model tAfAY_fs.model_MGREV assigned to Node28
Model tAfAY_fs.model_MGREV assigned to Node26
Model tAfAY_fs.model_MGREV assigned to Node2
Model tAfAY_fs.model_MGREV assigned to AbinLL_BAF96580_1
Model tAfAY_fs.model_MGREV assigned to Node1
Model tAfAY_fs.model_MGREV assigned to PffL2_BAQ25864_1
Model tAfAY_fs.model_MGREV assigned to PpyrLuc1
The tips of the tree:tAfAY_fs.tree_0 were matched with the species names from the data in the following numeric order (0-based) {13,18,14,19,9,8,11,2,12,16,5,6,1,3,17,4,7,0,10,15}

Pseudo-optimal path's cost 14658 vs 20042 for 1..k=> a 1.36731 x improvement
Variable 'beta' was not initialized prior to being used
Variable 'alpha' was not initialized prior to being used
Partition 0 reversible model flag computed as 1tAfAY_fs.model_MGREV.theta_AG was already constrained in estimators.SetGlobals2

Variable 'tAfAY_fs.tree_0.PmeLucD_AF545854_1.alpha' was not initialized prior to being used
Variable 'tAfAY_fs.tree_0.PplagLucD_AF543412_1.alpha' was not initialized prior to being used
Variable 'tAfAY_fs.tree_0.Node8.alpha' was not initialized prior to being used
Variable 'tAfAY_fs.tree_0.PmeLucV_AF545853_1.alpha' was not initialized prior to being used
Variable 'tAfAY_fs.tree_0.Pplag_LucV_AF543401_1.alpha' was not initialized prior to being used
Variable 'tAfAY_fs.tree_0.Node11.alpha' was not initialized prior to being used
Variable 'tAfAY_fs.tree_0.Node7.alpha' was not initialized prior to being used
Variable 'tAfAY_fs.tree_0.PangLucV_BAI66601_1.alpha' was not initialized prior to being used
Variable 'tAfAY_fs.tree_0.PangLucD_ENA_BAI66600_1.alpha' was not initialized prior to being used
Variable 'tAfAY_fs.tree_0.PhL5_AB251885_1.alpha' was not initialized prior to being used
Variable 'tAfAY_fs.tree_0.Node16.alpha' was not initialized prior to being used
Variable 'tAfAY_fs.tree_0.Node14.alpha' was not initialized prior to being used
Variable 'tAfAY_fs.tree_0.Node6.alpha' was not initialized prior to being used
Variable 'tAfAY_fs.tree_0.ILUMI_00001_PA.alpha' was not initialized prior to being used
Variable 'tAfAY_fs.tree_0.PjanLucD_AB767301_1.alpha' was not initialized prior to being used
Variable 'tAfAY_fs.tree_0.Node19.alpha' was not initialized prior to being used
Variable 'tAfAY_fs.tree_0.Node5.alpha' was not initialized prior to being used
Variable 'tAfAY_fs.tree_0.PtermLuc.alpha' was not initialized prior to being used
Variable 'tAfAY_fs.tree_0.Node4.alpha' was not initialized prior to being used
Variable 'tAfAY_fs.tree_0.ILUMI_26848_PA.alpha' was not initialized prior to being used
Variable 'tAfAY_fs.tree_0.ILUMI_26849_PA.alpha' was not initialized prior to being used
Variable 'tAfAY_fs.tree_0.Node23.alpha' was not initialized prior to being used
Variable 'tAfAY_fs.tree_0.Node3.alpha' was not initialized prior to being used
Variable 'tAfAY_fs.tree_0.Cber_LL_BAQ25863_1.alpha' was not initialized prior to being used
Variable 'tAfAY_fs.tree_0.ILUMI_02534_PA.alpha' was not initialized prior to being used
Variable 'tAfAY_fs.tree_0.ILUMI_02533_PA.alpha' was not initialized prior to being used
Variable 'tAfAY_fs.tree_0.Node29.alpha' was not initialized prior to being used
Variable 'tAfAY_fs.tree_0.ILUMI_06433_PA.alpha' was not initialized prior to being used
Variable 'tAfAY_fs.tree_0.PangLL_BAI66602_1.alpha' was not initialized prior to being used
Variable 'tAfAY_fs.tree_0.Node32.alpha' was not initialized prior to being used
Variable 'tAfAY_fs.tree_0.Node28.alpha' was not initialized prior to being used
Variable 'tAfAY_fs.tree_0.Node26.alpha' was not initialized prior to being used
Variable 'tAfAY_fs.tree_0.Node2.alpha' was not initialized prior to being used
Variable 'tAfAY_fs.tree_0.AbinLL_BAF96580_1.alpha' was not initialized prior to being used
Variable 'tAfAY_fs.tree_0.Node1.alpha' was not initialized prior to being used
Variable 'tAfAY_fs.tree_0.PffL2_BAQ25864_1.alpha' was not initialized prior to being used
Variable 'tAfAY_fs.tree_0.PpyrLuc1.alpha' was not initialized prior to being used
Variable 'tAfAY_fs.tAfAY_fs.likelihoodFunction' was not initialized prior to being used
Set GUI update interval to every 18-th LF evaluation.
Optimization settings:
	OPTIMIZATION_METHOD = 4
	OPTIMIZATION_PRECISION = 0.001
	MAXIMUM_ITERATIONS_PER_VARIABLE = 5000

Initial parameter values

MEME.scaler_0 = 3
tAfAY_fs.model_MGREV.omega_0 = 1
tAfAY_fs.model_MGREV.omega_1 = 1
Optimization finished in 12 loop passes.
240 likelihood evaluation calls and 6309 matrix exponentiations calls were made

Row and/or column partition is empty. All the data will be used by default.
Set GUI update interval to every 753-th LF evaluation.
Optimization settings:
	OPTIMIZATION_METHOD = 4
	OPTIMIZATION_PRECISION = 0.001
	MAXIMUM_ITERATIONS_PER_VARIABLE = 5000

Initial parameter values

frequencies._aux.CF3x4.p0_0 = 0.290099
frequencies._aux.CF3x4.p0_1 = 0.246641
frequencies._aux.CF3x4.p0_2 = 0.614793
frequencies._aux.CF3x4.p1_0 = 0.316772
frequencies._aux.CF3x4.p1_1 = 0.298882
frequencies._aux.CF3x4.p1_2 = 0.328143
frequencies._aux.CF3x4.p2_0 = 0.346881
frequencies._aux.CF3x4.p2_1 = 0.216446
frequencies._aux.CF3x4.p2_2 = 0.313693
Optimization finished in 6 loop passes.
240 likelihood evaluation calls and 0 matrix exponentiations calls were made

Variable 'tAfAY_fs.model_MGREV_pi' was not initialized prior to being used
Model tAfAY_fs.model_MGREV assigned to PmeLucD_AF545854_1
Model tAfAY_fs.model_MGREV assigned to PplagLucD_AF543412_1
Model tAfAY_fs.model_MGREV assigned to Node8
Model tAfAY_fs.model_MGREV assigned to PmeLucV_AF545853_1
Model tAfAY_fs.model_MGREV assigned to Pplag_LucV_AF543401_1
Model tAfAY_fs.model_MGREV assigned to Node11
Model tAfAY_fs.model_MGREV assigned to Node7
Model tAfAY_fs.model_MGREV assigned to PangLucV_BAI66601_1
Model tAfAY_fs.model_MGREV assigned to PangLucD_ENA_BAI66600_1
Model tAfAY_fs.model_MGREV assigned to PhL5_AB251885_1
Model tAfAY_fs.model_MGREV assigned to Node16
Model tAfAY_fs.model_MGREV assigned to Node14
Model tAfAY_fs.model_MGREV assigned to Node6
Model tAfAY_fs.model_MGREV assigned to ILUMI_00001_PA
Model tAfAY_fs.model_MGREV assigned to PjanLucD_AB767301_1
Model tAfAY_fs.model_MGREV assigned to Node19
Model tAfAY_fs.model_MGREV assigned to Node5
Model tAfAY_fs.model_MGREV assigned to PtermLuc
Model tAfAY_fs.model_MGREV assigned to Node4
Model tAfAY_fs.model_MGREV assigned to ILUMI_26848_PA
Model tAfAY_fs.model_MGREV assigned to ILUMI_26849_PA
Model tAfAY_fs.model_MGREV assigned to Node23
Model tAfAY_fs.model_MGREV assigned to Node3
Model tAfAY_fs.model_MGREV assigned to Cber_LL_BAQ25863_1
Model tAfAY_fs.model_MGREV assigned to ILUMI_02534_PA
Model tAfAY_fs.model_MGREV assigned to ILUMI_02533_PA
Model tAfAY_fs.model_MGREV assigned to Node29
Model tAfAY_fs.model_MGREV assigned to ILUMI_06433_PA
Model tAfAY_fs.model_MGREV assigned to PangLL_BAI66602_1
Model tAfAY_fs.model_MGREV assigned to Node32
Model tAfAY_fs.model_MGREV assigned to Node28
Model tAfAY_fs.model_MGREV assigned to Node26
Model tAfAY_fs.model_MGREV assigned to Node2
Model tAfAY_fs.model_MGREV assigned to AbinLL_BAF96580_1
Model tAfAY_fs.model_MGREV assigned to Node1
Model tAfAY_fs.model_MGREV assigned to PffL2_BAQ25864_1
Model tAfAY_fs.model_MGREV assigned to PpyrLuc1
The tips of the tree:tAfAY_fs.tree_0 were matched with the species names from the data in the following numeric order (0-based) {13,18,14,19,9,8,11,2,12,16,5,6,1,3,17,4,7,0,10,15}

Pseudo-optimal path's cost 14658 vs 20042 for 1..k=> a 1.36731 x improvement
Partition 0 reversible model flag computed as 0tAfAY_fs.model_MGREV.theta_AG was already constrained in estimators.SetGlobals2

Variable 'tAfAY_fs.tree_0.PmeLucD_AF545854_1.alpha' was not initialized prior to being usedmodels.codon.MG_REV.set_branch_length: tAfAY_fs.tree_0.PmeLucD_AF545854_1.alpha=0.1329135668789487

Variable 'tAfAY_fs.tree_0.PplagLucD_AF543412_1.alpha' was not initialized prior to being usedmodels.codon.MG_REV.set_branch_length: tAfAY_fs.tree_0.PplagLucD_AF543412_1.alpha=0.08345807590567528

Variable 'tAfAY_fs.tree_0.Node8.alpha' was not initialized prior to being usedmodels.codon.MG_REV.set_branch_length: tAfAY_fs.tree_0.Node8.alpha=0.05334221770143788

Variable 'tAfAY_fs.tree_0.PmeLucV_AF545853_1.alpha' was not initialized prior to being usedmodels.codon.MG_REV.set_branch_length: tAfAY_fs.tree_0.PmeLucV_AF545853_1.alpha=0.4390395634209431

Variable 'tAfAY_fs.tree_0.Pplag_LucV_AF543401_1.alpha' was not initialized prior to being usedmodels.codon.MG_REV.set_branch_length: tAfAY_fs.tree_0.Pplag_LucV_AF543401_1.alpha=0.1136048492706076

Variable 'tAfAY_fs.tree_0.Node11.alpha' was not initialized prior to being usedmodels.codon.MG_REV.set_branch_length: tAfAY_fs.tree_0.Node11.alpha=0.1282957986671528

Variable 'tAfAY_fs.tree_0.Node7.alpha' was not initialized prior to being usedmodels.codon.MG_REV.set_branch_length: tAfAY_fs.tree_0.Node7.alpha=0.2696679692166208

Variable 'tAfAY_fs.tree_0.PangLucV_BAI66601_1.alpha' was not initialized prior to being usedmodels.codon.MG_REV.set_branch_length: tAfAY_fs.tree_0.PangLucV_BAI66601_1.alpha=0.6378389120739638

Variable 'tAfAY_fs.tree_0.PangLucD_ENA_BAI66600_1.alpha' was not initialized prior to being usedmodels.codon.MG_REV.set_branch_length: tAfAY_fs.tree_0.PangLucD_ENA_BAI66600_1.alpha=0.02482680086906012

Variable 'tAfAY_fs.tree_0.PhL5_AB251885_1.alpha' was not initialized prior to being usedmodels.codon.MG_REV.set_branch_length: tAfAY_fs.tree_0.PhL5_AB251885_1.alpha=0.0896425016673747

Variable 'tAfAY_fs.tree_0.Node16.alpha' was not initialized prior to being usedmodels.codon.MG_REV.set_branch_length: tAfAY_fs.tree_0.Node16.alpha=0.1720319519496648

Variable 'tAfAY_fs.tree_0.Node14.alpha' was not initialized prior to being usedmodels.codon.MG_REV.set_branch_length: tAfAY_fs.tree_0.Node14.alpha=0.1065441919034285

Variable 'tAfAY_fs.tree_0.Node6.alpha' was not initialized prior to being usedmodels.codon.MG_REV.set_branch_length: tAfAY_fs.tree_0.Node6.alpha=0.4315161753450043

Variable 'tAfAY_fs.tree_0.ILUMI_00001_PA.alpha' was not initialized prior to being usedmodels.codon.MG_REV.set_branch_length: tAfAY_fs.tree_0.ILUMI_00001_PA.alpha=0.2723843506799142

Variable 'tAfAY_fs.tree_0.PjanLucD_AB767301_1.alpha' was not initialized prior to being usedmodels.codon.MG_REV.set_branch_length: tAfAY_fs.tree_0.PjanLucD_AB767301_1.alpha=0.2958919931268664

Variable 'tAfAY_fs.tree_0.Node19.alpha' was not initialized prior to being usedmodels.codon.MG_REV.set_branch_length: tAfAY_fs.tree_0.Node19.alpha=0.7978024670803692

Variable 'tAfAY_fs.tree_0.Node5.alpha' was not initialized prior to being usedmodels.codon.MG_REV.set_branch_length: tAfAY_fs.tree_0.Node5.alpha=0.2106767541099592

Variable 'tAfAY_fs.tree_0.PtermLuc.alpha' was not initialized prior to being usedmodels.codon.MG_REV.set_branch_length: tAfAY_fs.tree_0.PtermLuc.alpha=1.026786905967446

Variable 'tAfAY_fs.tree_0.Node4.alpha' was not initialized prior to being usedmodels.codon.MG_REV.set_branch_length: tAfAY_fs.tree_0.Node4.alpha=2.264018124281314

Variable 'tAfAY_fs.tree_0.ILUMI_26848_PA.alpha' was not initialized prior to being usedmodels.codon.MG_REV.set_branch_length: tAfAY_fs.tree_0.ILUMI_26848_PA.alpha=0.5093747970065694

Variable 'tAfAY_fs.tree_0.ILUMI_26849_PA.alpha' was not initialized prior to being usedmodels.codon.MG_REV.set_branch_length: tAfAY_fs.tree_0.ILUMI_26849_PA.alpha=0.5249819208798885

Variable 'tAfAY_fs.tree_0.Node23.alpha' was not initialized prior to being usedmodels.codon.MG_REV.set_branch_length: tAfAY_fs.tree_0.Node23.alpha=0.8129746936188056

Variable 'tAfAY_fs.tree_0.Node3.alpha' was not initialized prior to being usedmodels.codon.MG_REV.set_branch_length: tAfAY_fs.tree_0.Node3.alpha=0.9449935640346159

Variable 'tAfAY_fs.tree_0.Cber_LL_BAQ25863_1.alpha' was not initialized prior to being usedmodels.codon.MG_REV.set_branch_length: tAfAY_fs.tree_0.Cber_LL_BAQ25863_1.alpha=1.731520481654382

Variable 'tAfAY_fs.tree_0.ILUMI_02534_PA.alpha' was not initialized prior to being usedmodels.codon.MG_REV.set_branch_length: tAfAY_fs.tree_0.ILUMI_02534_PA.alpha=0.382373010001683

Variable 'tAfAY_fs.tree_0.ILUMI_02533_PA.alpha' was not initialized prior to being usedmodels.codon.MG_REV.set_branch_length: tAfAY_fs.tree_0.ILUMI_02533_PA.alpha=0.5688515650158263

Variable 'tAfAY_fs.tree_0.Node29.alpha' was not initialized prior to being usedmodels.codon.MG_REV.set_branch_length: tAfAY_fs.tree_0.Node29.alpha=0.7702180773287401

Variable 'tAfAY_fs.tree_0.ILUMI_06433_PA.alpha' was not initialized prior to being usedmodels.codon.MG_REV.set_branch_length: tAfAY_fs.tree_0.ILUMI_06433_PA.alpha=0.9155865342900529

Variable 'tAfAY_fs.tree_0.PangLL_BAI66602_1.alpha' was not initialized prior to being usedmodels.codon.MG_REV.set_branch_length: tAfAY_fs.tree_0.PangLL_BAI66602_1.alpha=0.8895351272821383

Variable 'tAfAY_fs.tree_0.Node32.alpha' was not initialized prior to being usedmodels.codon.MG_REV.set_branch_length: tAfAY_fs.tree_0.Node32.alpha=0.6131350833240614

Variable 'tAfAY_fs.tree_0.Node28.alpha' was not initialized prior to being usedmodels.codon.MG_REV.set_branch_length: tAfAY_fs.tree_0.Node28.alpha=0.8192853567329315

Variable 'tAfAY_fs.tree_0.Node26.alpha' was not initialized prior to being usedmodels.codon.MG_REV.set_branch_length: tAfAY_fs.tree_0.Node26.alpha=0.3595277602679378

Variable 'tAfAY_fs.tree_0.Node2.alpha' was not initialized prior to being usedmodels.codon.MG_REV.set_branch_length: tAfAY_fs.tree_0.Node2.alpha=0.6510224220020384

Variable 'tAfAY_fs.tree_0.AbinLL_BAF96580_1.alpha' was not initialized prior to being usedmodels.codon.MG_REV.set_branch_length: tAfAY_fs.tree_0.AbinLL_BAF96580_1.alpha=2.926260652330128

Variable 'tAfAY_fs.tree_0.Node1.alpha' was not initialized prior to being usedmodels.codon.MG_REV.set_branch_length: tAfAY_fs.tree_0.Node1.alpha=0.8128365927273149

Variable 'tAfAY_fs.tree_0.PffL2_BAQ25864_1.alpha' was not initialized prior to being usedmodels.codon.MG_REV.set_branch_length: tAfAY_fs.tree_0.PffL2_BAQ25864_1.alpha=1.84978276326041

Variable 'tAfAY_fs.tree_0.PpyrLuc1.alpha' was not initialized prior to being usedmodels.codon.MG_REV.set_branch_length: tAfAY_fs.tree_0.PpyrLuc1.alpha=5.4258279513869

Set GUI update interval to every 10-th LF evaluation.
Optimization settings:
	OPTIMIZATION_METHOD = 4
	OPTIMIZATION_PRECISION = 0.001
	MAXIMUM_ITERATIONS_PER_VARIABLE = 5000

Initial parameter values

tAfAY_fs.model_MGREV.theta_GT = 0.240754
tAfAY_fs.model_MGREV.theta_CT = 1.18492
tAfAY_fs.model_MGREV.theta_AC = 0.444148
tAfAY_fs.model_MGREV.theta_AT = 0.324137
tAfAY_fs.model_MGREV.theta_CG = 0.377755
tAfAY_fs.model_MGREV.omega_0 = 0.223682
tAfAY_fs.tree_0.PmeLucD_AF545854_1.alpha = 0.132914
tAfAY_fs.tree_0.PplagLucD_AF543412_1.alpha = 0.0834581
tAfAY_fs.tree_0.Node8.alpha = 0.0533422
tAfAY_fs.tree_0.PmeLucV_AF545853_1.alpha = 0.43904
tAfAY_fs.tree_0.Pplag_LucV_AF543401_1.alpha = 0.113605
tAfAY_fs.tree_0.Node11.alpha = 0.128296
tAfAY_fs.tree_0.Node7.alpha = 0.269668
tAfAY_fs.tree_0.PangLucV_BAI66601_1.alpha = 0.637839
tAfAY_fs.tree_0.PangLucD_ENA_BAI66600_1.alpha = 0.0248268
tAfAY_fs.tree_0.PhL5_AB251885_1.alpha = 0.0896425
tAfAY_fs.tree_0.Node16.alpha = 0.172032
tAfAY_fs.tree_0.Node14.alpha = 0.106544
tAfAY_fs.tree_0.Node6.alpha = 0.431516
tAfAY_fs.tree_0.ILUMI_00001_PA.alpha = 0.272384
tAfAY_fs.tree_0.PjanLucD_AB767301_1.alpha = 0.295892
tAfAY_fs.tree_0.Node19.alpha = 0.797802
tAfAY_fs.tree_0.Node5.alpha = 0.210677
tAfAY_fs.tree_0.PtermLuc.alpha = 1.02679
tAfAY_fs.tree_0.Node4.alpha = 2.26402
tAfAY_fs.tree_0.ILUMI_26848_PA.alpha = 0.509375
tAfAY_fs.tree_0.ILUMI_26849_PA.alpha = 0.524982
tAfAY_fs.tree_0.Node23.alpha = 0.812975
tAfAY_fs.tree_0.Node3.alpha = 0.944994
tAfAY_fs.tree_0.Cber_LL_BAQ25863_1.alpha = 1.73152
tAfAY_fs.tree_0.ILUMI_02534_PA.alpha = 0.382373
tAfAY_fs.tree_0.ILUMI_02533_PA.alpha = 0.568852
tAfAY_fs.tree_0.Node29.alpha = 0.770218
tAfAY_fs.tree_0.ILUMI_06433_PA.alpha = 0.915587
tAfAY_fs.tree_0.PangLL_BAI66602_1.alpha = 0.889535
tAfAY_fs.tree_0.Node32.alpha = 0.613135
tAfAY_fs.tree_0.Node28.alpha = 0.819285
tAfAY_fs.tree_0.Node26.alpha = 0.359528
tAfAY_fs.tree_0.Node2.alpha = 0.651022
tAfAY_fs.tree_0.AbinLL_BAF96580_1.alpha = 2.92626
tAfAY_fs.tree_0.Node1.alpha = 0.812837
tAfAY_fs.tree_0.PffL2_BAQ25864_1.alpha = 1.84978
tAfAY_fs.tree_0.PpyrLuc1.alpha = 5.42583
tAfAY_fs.model_MGREV.omega_1 = 0.345873
Optimization finished in 38 loop passes.
7241 likelihood evaluation calls and 55666 matrix exponentiations calls were made

Variable 'meme.sample_size' was not initialized prior to being used
Set GUI update interval to every 1196-th LF evaluation.
Optimization settings:
	OPTIMIZATION_METHOD = 4
	OPTIMIZATION_PRECISION = 0.001
	MAXIMUM_ITERATIONS_PER_VARIABLE = 5000

Initial parameter values

frequencies._aux.CF3x4.p0_0 = 0.290099
frequencies._aux.CF3x4.p0_1 = 0.246641
frequencies._aux.CF3x4.p0_2 = 0.614793
frequencies._aux.CF3x4.p1_0 = 0.316772
frequencies._aux.CF3x4.p1_1 = 0.298882
frequencies._aux.CF3x4.p1_2 = 0.328143
frequencies._aux.CF3x4.p2_0 = 0.346881
frequencies._aux.CF3x4.p2_1 = 0.216446
frequencies._aux.CF3x4.p2_2 = 0.313693
Optimization finished in 6 loop passes.
240 likelihood evaluation calls and 0 matrix exponentiations calls were made

Variable 'meme.background_fel_pi' was not initialized prior to being used
Variable 'bsrel_mixture_aux_0' was not initialized prior to being used
Overwritten previously defined function:'xqLQDeJs.rate_generator'
Set GUI update interval to every 1604-th LF evaluation.
Optimization settings:
	OPTIMIZATION_METHOD = 4
	OPTIMIZATION_PRECISION = 0.001
	MAXIMUM_ITERATIONS_PER_VARIABLE = 5000

Initial parameter values

frequencies._aux.CF3x4.p0_0 = 0.290099
frequencies._aux.CF3x4.p0_1 = 0.246641
frequencies._aux.CF3x4.p0_2 = 0.614793
frequencies._aux.CF3x4.p1_0 = 0.316772
frequencies._aux.CF3x4.p1_1 = 0.298882
frequencies._aux.CF3x4.p1_2 = 0.328143
frequencies._aux.CF3x4.p2_0 = 0.346881
frequencies._aux.CF3x4.p2_1 = 0.216446
frequencies._aux.CF3x4.p2_2 = 0.313693
Optimization finished in 6 loop passes.
240 likelihood evaluation calls and 0 matrix exponentiations calls were made

Variable 'meme.bsrel_pi' was not initialized prior to being used
Variable 'beta_1' was not initialized prior to being used
Variable 'beta_2' was not initialized prior to being used
Variable 'meme.report.partition' was not initialized prior to being used
Variable 'meme.report.site' was not initialized prior to being used
Model meme.background_fel assigned to PmeLucD_AF545854_1
Model meme.background_fel assigned to PplagLucD_AF543412_1
Model meme.background_fel assigned to Node8
Model meme.background_fel assigned to PmeLucV_AF545853_1
Model meme.background_fel assigned to Pplag_LucV_AF543401_1
Model meme.background_fel assigned to Node11
Model meme.background_fel assigned to Node7
Model meme.background_fel assigned to PangLucV_BAI66601_1
Model meme.background_fel assigned to PangLucD_ENA_BAI66600_1
Model meme.background_fel assigned to PhL5_AB251885_1
Model meme.background_fel assigned to Node16
Model meme.background_fel assigned to Node14
Model meme.background_fel assigned to Node6
Model meme.background_fel assigned to ILUMI_00001_PA
Model meme.background_fel assigned to PjanLucD_AB767301_1
Model meme.background_fel assigned to Node19
Model meme.background_fel assigned to Node5
Model meme.background_fel assigned to PtermLuc
Model meme.background_fel assigned to Node4
Model meme.background_fel assigned to ILUMI_26848_PA
Model meme.background_fel assigned to ILUMI_26849_PA
Model meme.background_fel assigned to Node23
Model meme.background_fel assigned to Node3
Model meme.background_fel assigned to Cber_LL_BAQ25863_1
Model meme.background_fel assigned to ILUMI_02534_PA
Model meme.background_fel assigned to ILUMI_02533_PA
Model meme.background_fel assigned to Node29
Model meme.background_fel assigned to ILUMI_06433_PA
Model meme.background_fel assigned to PangLL_BAI66602_1
Model meme.background_fel assigned to Node32
Model meme.background_fel assigned to Node28
Model meme.background_fel assigned to Node26
Model meme.background_fel assigned to Node2
Model meme.background_fel assigned to AbinLL_BAF96580_1
Model meme.background_fel assigned to Node1
Model meme.background_fel assigned to PffL2_BAQ25864_1
Model meme.background_fel assigned to PpyrLuc1
No nodel was assigned to PmeLucD_AF545854_1
No nodel was assigned to PplagLucD_AF543412_1
No nodel was assigned to Node8
No nodel was assigned to PmeLucV_AF545853_1
No nodel was assigned to Pplag_LucV_AF543401_1
No nodel was assigned to Node11
No nodel was assigned to Node7
No nodel was assigned to PangLucV_BAI66601_1
No nodel was assigned to PangLucD_ENA_BAI66600_1
No nodel was assigned to PhL5_AB251885_1
No nodel was assigned to Node16
No nodel was assigned to Node14
No nodel was assigned to Node6
No nodel was assigned to ILUMI_00001_PA
No nodel was assigned to PjanLucD_AB767301_1
No nodel was assigned to Node19
No nodel was assigned to Node5
No nodel was assigned to PtermLuc
No nodel was assigned to Node4
No nodel was assigned to ILUMI_26848_PA
No nodel was assigned to ILUMI_26849_PA
No nodel was assigned to Node23
No nodel was assigned to Node3
No nodel was assigned to Cber_LL_BAQ25863_1
No nodel was assigned to ILUMI_02534_PA
No nodel was assigned to ILUMI_02533_PA
No nodel was assigned to Node29
No nodel was assigned to ILUMI_06433_PA
No nodel was assigned to PangLL_BAI66602_1
No nodel was assigned to Node32
No nodel was assigned to Node28
No nodel was assigned to Node26
No nodel was assigned to Node2
No nodel was assigned to AbinLL_BAF96580_1
No nodel was assigned to Node1
No nodel was assigned to PffL2_BAQ25864_1
No nodel was assigned to PpyrLuc1
Variable 'utility.ForEachPair.r' was not initialized prior to being used
Variable 'DATA_FILE_PRINT_FORMAT' was not initialized prior to being used
Row and/or column partition is empty. All the data will be used by default.
Row and/or column partition is empty. All the data will be used by default.
The tips of the tree:meme.site_tree_fel were matched with the species names from the data in the following numeric order (0-based) {13,18,14,19,9,8,11,2,12,16,5,6,1,3,17,4,7,0,10,15}
Partition 0 reversible model flag computed as 0meme.background_fel.theta_AG was already constrained in estimators.SetGlobals2
meme.bsrel.theta_AG was already constrained in estimators.SetGlobals2

Row and/or column partition is empty. All the data will be used by default.
The tips of the tree:meme.site_tree_bsrel were matched with the species names from the data in the following numeric order (0-based) {13,18,14,19,9,8,11,2,12,16,5,6,1,3,17,4,7,0,10,15}
Partition 0 reversible model flag computed as 0meme.background_fel.theta_AG was already constrained in estimators.SetGlobals2
meme.bsrel.theta_AG was already constrained in estimators.SetGlobals2

Variable 'MPI_NODE_COUNT' was not initialized prior to being used
Row and/or column partition is empty. All the data will be used by default.
Row and/or column partition is empty. All the data will be used by default.
The tips of the tree:meme.site_tree_fel were matched with the species names from the data in the following numeric order (0-based) {13,18,14,19,9,8,11,2,12,16,5,6,1,3,17,4,7,0,10,15}
Row and/or column partition is empty. All the data will be used by default.
The tips of the tree:meme.site_tree_bsrel were matched with the species names from the data in the following numeric order (0-based) {13,18,14,19,9,8,11,2,12,16,5,6,1,3,17,4,7,0,10,15}
Variable 'ASSUME_REVERSIBLE_MODELS' was not initialized prior to being used
Serializing meme.site_likelihood with mode 0
Row and/or column partition is empty. All the data will be used by default.
Variable 'uvnZWFyF.meme.site_likelihood' was not initialized prior to being used
Set GUI update interval to every 19-th LF evaluation.
Optimization settings:
	OPTIMIZATION_METHOD = 4
	OPTIMIZATION_PRECISION = 0.001
	MAXIMUM_ITERATIONS_PER_VARIABLE = 5000

Initial parameter values

meme.site_alpha = 1
meme.site_beta_nuisance = 1
meme.site_beta_plus = 1
Optimization finished in 5 loop passes.
137 likelihood evaluation calls and 4223 matrix exponentiations calls were made

Serializing meme.site_likelihood_bsrel with mode 0
Row and/or column partition is empty. All the data will be used by default.
Variable 'uvnZWFyF.meme.site_likelihood_bsrel' was not initialized prior to being used
Set GUI update interval to every 16-th LF evaluation.
Optimization settings:
	OPTIMIZATION_METHOD = 4
	OPTIMIZATION_PRECISION = 0.001
	MAXIMUM_ITERATIONS_PER_VARIABLE = 5000

Initial parameter values

meme.site_alpha = 0
meme.site_beta_nuisance = 0.25887
meme.site_omega_minus = 1
meme.site_beta_plus = 1
meme.site_mixture_weight = 0.75
Optimization finished in 3 loop passes.
98 likelihood evaluation calls and 2368 matrix exponentiations calls were made

Row and/or column partition is empty. All the data will be used by default.
Set GUI update interval to every 16-th LF evaluation.
Optimization settings:
	OPTIMIZATION_METHOD = 4
	OPTIMIZATION_PRECISION = 0.001
	MAXIMUM_ITERATIONS_PER_VARIABLE = 5000

Initial parameter values

meme.site_alpha = 0
meme.site_beta_nuisance = 0.25887
meme.site_omega_minus = 0.96
meme.site_mixture_weight = 0.825
Optimization finished in 3 loop passes.
83 likelihood evaluation calls and 2236 matrix exponentiations calls were made

Row and/or column partition is empty. All the data will be used by default.
Overwritten previously defined function:'uvnZWFyF.__make_filter'
Row and/or column partition is empty. All the data will be used by default.
The tips of the tree:meme.site_tree_fel were matched with the species names from the data in the following numeric order (0-based) {13,18,14,19,9,8,11,2,12,16,5,6,1,3,17,4,7,0,10,15}
Row and/or column partition is empty. All the data will be used by default.
The tips of the tree:meme.site_tree_bsrel were matched with the species names from the data in the following numeric order (0-based) {13,18,14,19,9,8,11,2,12,16,5,6,1,3,17,4,7,0,10,15}
Serializing meme.site_likelihood with mode 0
Row and/or column partition is empty. All the data will be used by default.
Set GUI update interval to every 19-th LF evaluation.
Optimization settings:
	OPTIMIZATION_METHOD = 4
	OPTIMIZATION_PRECISION = 0.001
	MAXIMUM_ITERATIONS_PER_VARIABLE = 5000

Initial parameter values

meme.site_alpha = 1
meme.site_beta_nuisance = 1
meme.site_beta_plus = 1
Optimization finished in 6 loop passes.
210 likelihood evaluation calls and 6413 matrix exponentiations calls were made

Serializing meme.site_likelihood_bsrel with mode 0
Row and/or column partition is empty. All the data will be used by default.
Set GUI update interval to every 19-th LF evaluation.
Optimization settings:
	OPTIMIZATION_METHOD = 4
	OPTIMIZATION_PRECISION = 0.001
	MAXIMUM_ITERATIONS_PER_VARIABLE = 5000

Initial parameter values

meme.site_alpha = 2.25505
meme.site_beta_nuisance = 0.698213
meme.site_omega_minus = 1
meme.site_beta_plus = 0
meme.site_mixture_weight = 0.75
Optimization finished in 5 loop passes.
108 likelihood evaluation calls and 2410 matrix exponentiations calls were made

Overwriting dataset 'RYnFUQGG._bac_ancDS' caused DataSetFilter 'RYnFUQGG._bacAF' to be deleted
Row and/or column partition is empty. All the data will be used by default.
Row and/or column partition is empty. All the data will be used by default.
Overwritten previously defined function:'uvnZWFyF.__make_filter'
Row and/or column partition is empty. All the data will be used by default.
The tips of the tree:meme.site_tree_fel were matched with the species names from the data in the following numeric order (0-based) {13,18,14,19,9,8,11,2,12,16,5,6,1,3,17,4,7,0,10,15}
Row and/or column partition is empty. All the data will be used by default.
The tips of the tree:meme.site_tree_bsrel were matched with the species names from the data in the following numeric order (0-based) {13,18,14,19,9,8,11,2,12,16,5,6,1,3,17,4,7,0,10,15}
Serializing meme.site_likelihood with mode 0
Row and/or column partition is empty. All the data will be used by default.
Set GUI update interval to every 22-th LF evaluation.
Optimization settings:
	OPTIMIZATION_METHOD = 4
	OPTIMIZATION_PRECISION = 0.001
	MAXIMUM_ITERATIONS_PER_VARIABLE = 5000

Initial parameter values

meme.site_alpha = 1
meme.site_beta_nuisance = 1
meme.site_beta_plus = 1
Optimization finished in 5 loop passes.
186 likelihood evaluation calls and 5772 matrix exponentiations calls were made

Serializing meme.site_likelihood_bsrel with mode 0
Row and/or column partition is empty. All the data will be used by default.
Set GUI update interval to every 23-th LF evaluation.
Optimization settings:
	OPTIMIZATION_METHOD = 4
	OPTIMIZATION_PRECISION = 0.001
	MAXIMUM_ITERATIONS_PER_VARIABLE = 5000

Initial parameter values

meme.site_alpha = 0.348893
meme.site_beta_nuisance = 0.461593
meme.site_omega_minus = 1
meme.site_beta_plus = 2.99032
meme.site_mixture_weight = 0.75
Optimization finished in 7 loop passes.
178 likelihood evaluation calls and 3650 matrix exponentiations calls were made

Overwriting dataset 'RYnFUQGG._bac_ancDS' caused DataSetFilter 'RYnFUQGG._bacAF' to be deleted
Row and/or column partition is empty. All the data will be used by default.
Set GUI update interval to every 23-th LF evaluation.
Optimization settings:
	OPTIMIZATION_METHOD = 4
	OPTIMIZATION_PRECISION = 0.001
	MAXIMUM_ITERATIONS_PER_VARIABLE = 5000

Initial parameter values

meme.site_alpha = 0.348875
meme.site_beta_nuisance = 0.461636
meme.site_omega_minus = 1
meme.site_mixture_weight = 1.39551e-08
Optimization finished in 5 loop passes.
78 likelihood evaluation calls and 2130 matrix exponentiations calls were made

Row and/or column partition is empty. All the data will be used by default.
Overwritten previously defined function:'uvnZWFyF.__make_filter'
Row and/or column partition is empty. All the data will be used by default.
The tips of the tree:meme.site_tree_fel were matched with the species names from the data in the following numeric order (0-based) {13,18,14,19,9,8,11,2,12,16,5,6,1,3,17,4,7,0,10,15}
Row and/or column partition is empty. All the data will be used by default.
The tips of the tree:meme.site_tree_bsrel were matched with the species names from the data in the following numeric order (0-based) {13,18,14,19,9,8,11,2,12,16,5,6,1,3,17,4,7,0,10,15}
Serializing meme.site_likelihood with mode 0
Row and/or column partition is empty. All the data will be used by default.
Set GUI update interval to every 20-th LF evaluation.
Optimization settings:
	OPTIMIZATION_METHOD = 4
	OPTIMIZATION_PRECISION = 0.001
	MAXIMUM_ITERATIONS_PER_VARIABLE = 5000

Initial parameter values

meme.site_alpha = 1
meme.site_beta_nuisance = 1
meme.site_beta_plus = 1
Optimization finished in 7 loop passes.
210 likelihood evaluation calls and 6560 matrix exponentiations calls were made

Serializing meme.site_likelihood_bsrel with mode 0
Row and/or column partition is empty. All the data will be used by default.
Set GUI update interval to every 23-th LF evaluation.
Optimization settings:
	OPTIMIZATION_METHOD = 4
	OPTIMIZATION_PRECISION = 0.001
	MAXIMUM_ITERATIONS_PER_VARIABLE = 5000

Initial parameter values

meme.site_alpha = 0.814138
meme.site_beta_nuisance = 0.140549
meme.site_omega_minus = 1
meme.site_beta_plus = 0
meme.site_mixture_weight = 0.75
Optimization finished in 5 loop passes.
104 likelihood evaluation calls and 2154 matrix exponentiations calls were made

Overwriting dataset 'RYnFUQGG._bac_ancDS' caused DataSetFilter 'RYnFUQGG._bacAF' to be deleted
Row and/or column partition is empty. All the data will be used by default.
Row and/or column partition is empty. All the data will be used by default.
Overwritten previously defined function:'uvnZWFyF.__make_filter'
Row and/or column partition is empty. All the data will be used by default.
The tips of the tree:meme.site_tree_fel were matched with the species names from the data in the following numeric order (0-based) {13,18,14,19,9,8,11,2,12,16,5,6,1,3,17,4,7,0,10,15}
Row and/or column partition is empty. All the data will be used by default.
The tips of the tree:meme.site_tree_bsrel were matched with the species names from the data in the following numeric order (0-based) {13,18,14,19,9,8,11,2,12,16,5,6,1,3,17,4,7,0,10,15}
Serializing meme.site_likelihood with mode 0
Row and/or column partition is empty. All the data will be used by default.
Set GUI update interval to every 17-th LF evaluation.
Optimization settings:
	OPTIMIZATION_METHOD = 4
	OPTIMIZATION_PRECISION = 0.001
	MAXIMUM_ITERATIONS_PER_VARIABLE = 5000

Initial parameter values

meme.site_alpha = 1
meme.site_beta_nuisance = 1
meme.site_beta_plus = 1
Optimization finished in 6 loop passes.
247 likelihood evaluation calls and 7747 matrix exponentiations calls were made

Serializing meme.site_likelihood_bsrel with mode 0
Row and/or column partition is empty. All the data will be used by default.
Set GUI update interval to every 15-th LF evaluation.
Optimization settings:
	OPTIMIZATION_METHOD = 4
	OPTIMIZATION_PRECISION = 0.001
	MAXIMUM_ITERATIONS_PER_VARIABLE = 5000

Initial parameter values

meme.site_alpha = 2.72363
meme.site_beta_nuisance = 0.194869
meme.site_omega_minus = 1
meme.site_beta_plus = 0
meme.site_mixture_weight = 0.75
Optimization finished in 4 loop passes.
92 likelihood evaluation calls and 1810 matrix exponentiations calls were made

Overwriting dataset 'RYnFUQGG._bac_ancDS' caused DataSetFilter 'RYnFUQGG._bacAF' to be deleted
Row and/or column partition is empty. All the data will be used by default.
Row and/or column partition is empty. All the data will be used by default.
Overwritten previously defined function:'uvnZWFyF.__make_filter'
Row and/or column partition is empty. All the data will be used by default.
The tips of the tree:meme.site_tree_fel were matched with the species names from the data in the following numeric order (0-based) {13,18,14,19,9,8,11,2,12,16,5,6,1,3,17,4,7,0,10,15}
Row and/or column partition is empty. All the data will be used by default.
The tips of the tree:meme.site_tree_bsrel were matched with the species names from the data in the following numeric order (0-based) {13,18,14,19,9,8,11,2,12,16,5,6,1,3,17,4,7,0,10,15}
Serializing meme.site_likelihood with mode 0
Row and/or column partition is empty. All the data will be used by default.
Set GUI update interval to every 17-th LF evaluation.
Optimization settings:
	OPTIMIZATION_METHOD = 4
	OPTIMIZATION_PRECISION = 0.001
	MAXIMUM_ITERATIONS_PER_VARIABLE = 5000

Initial parameter values

meme.site_alpha = 1
meme.site_beta_nuisance = 1
meme.site_beta_plus = 1
Optimization finished in 8 loop passes.
175 likelihood evaluation calls and 5367 matrix exponentiations calls were made

Serializing meme.site_likelihood_bsrel with mode 0
Row and/or column partition is empty. All the data will be used by default.
Set GUI update interval to every 25-th LF evaluation.
Optimization settings:
	OPTIMIZATION_METHOD = 4
	OPTIMIZATION_PRECISION = 0.001
	MAXIMUM_ITERATIONS_PER_VARIABLE = 5000

Initial parameter values

meme.site_alpha = 0.386319
meme.site_beta_nuisance = 0.126112
meme.site_omega_minus = 1
meme.site_beta_plus = 0
meme.site_mixture_weight = 0.75
Optimization finished in 4 loop passes.
91 likelihood evaluation calls and 1918 matrix exponentiations calls were made

Overwriting dataset 'RYnFUQGG._bac_ancDS' caused DataSetFilter 'RYnFUQGG._bacAF' to be deleted
Row and/or column partition is empty. All the data will be used by default.
Row and/or column partition is empty. All the data will be used by default.
Overwritten previously defined function:'uvnZWFyF.__make_filter'
Row and/or column partition is empty. All the data will be used by default.
The tips of the tree:meme.site_tree_fel were matched with the species names from the data in the following numeric order (0-based) {13,18,14,19,9,8,11,2,12,16,5,6,1,3,17,4,7,0,10,15}
Row and/or column partition is empty. All the data will be used by default.
The tips of the tree:meme.site_tree_bsrel were matched with the species names from the data in the following numeric order (0-based) {13,18,14,19,9,8,11,2,12,16,5,6,1,3,17,4,7,0,10,15}
Serializing meme.site_likelihood with mode 0
Row and/or column partition is empty. All the data will be used by default.
Set GUI update interval to every 17-th LF evaluation.
Optimization settings:
	OPTIMIZATION_METHOD = 4
	OPTIMIZATION_PRECISION = 0.001
	MAXIMUM_ITERATIONS_PER_VARIABLE = 5000

Initial parameter values

meme.site_alpha = 1
meme.site_beta_nuisance = 1
meme.site_beta_plus = 1
Optimization finished in 6 loop passes.
203 likelihood evaluation calls and 6120 matrix exponentiations calls were made

Serializing meme.site_likelihood_bsrel with mode 0
Row and/or column partition is empty. All the data will be used by default.
Set GUI update interval to every 25-th LF evaluation.
Optimization settings:
	OPTIMIZATION_METHOD = 4
	OPTIMIZATION_PRECISION = 0.001
	MAXIMUM_ITERATIONS_PER_VARIABLE = 5000

Initial parameter values

meme.site_alpha = 0.367309
meme.site_beta_nuisance = 0.421513
meme.site_omega_minus = 1
meme.site_beta_plus = 0
meme.site_mixture_weight = 0.75
Optimization finished in 6 loop passes.
230 likelihood evaluation calls and 5448 matrix exponentiations calls were made

Overwriting dataset 'RYnFUQGG._bac_ancDS' caused DataSetFilter 'RYnFUQGG._bacAF' to be deleted
Row and/or column partition is empty. All the data will be used by default.
Row and/or column partition is empty. All the data will be used by default.
Overwritten previously defined function:'uvnZWFyF.__make_filter'
Row and/or column partition is empty. All the data will be used by default.
The tips of the tree:meme.site_tree_fel were matched with the species names from the data in the following numeric order (0-based) {13,18,14,19,9,8,11,2,12,16,5,6,1,3,17,4,7,0,10,15}
Row and/or column partition is empty. All the data will be used by default.
The tips of the tree:meme.site_tree_bsrel were matched with the species names from the data in the following numeric order (0-based) {13,18,14,19,9,8,11,2,12,16,5,6,1,3,17,4,7,0,10,15}
Serializing meme.site_likelihood with mode 0
Row and/or column partition is empty. All the data will be used by default.
Set GUI update interval to every 14-th LF evaluation.
Optimization settings:
	OPTIMIZATION_METHOD = 4
	OPTIMIZATION_PRECISION = 0.001
	MAXIMUM_ITERATIONS_PER_VARIABLE = 5000

Initial parameter values

meme.site_alpha = 1
meme.site_beta_nuisance = 1
meme.site_beta_plus = 1
Optimization finished in 6 loop passes.
169 likelihood evaluation calls and 5074 matrix exponentiations calls were made

Serializing meme.site_likelihood_bsrel with mode 0
Row and/or column partition is empty. All the data will be used by default.
Set GUI update interval to every 14-th LF evaluation.
Optimization settings:
	OPTIMIZATION_METHOD = 4
	OPTIMIZATION_PRECISION = 0.001
	MAXIMUM_ITERATIONS_PER_VARIABLE = 5000

Initial parameter values

meme.site_alpha = 2.8587
meme.site_beta_nuisance = 0.417465
meme.site_omega_minus = 1
meme.site_beta_plus = 6.5108
meme.site_mixture_weight = 0.75
Optimization finished in 11 loop passes.
582 likelihood evaluation calls and 14774 matrix exponentiations calls were made

Overwriting dataset 'RYnFUQGG._bac_ancDS' caused DataSetFilter 'RYnFUQGG._bacAF' to be deleted
Row and/or column partition is empty. All the data will be used by default.
Set GUI update interval to every 17-th LF evaluation.
Optimization settings:
	OPTIMIZATION_METHOD = 4
	OPTIMIZATION_PRECISION = 0.001
	MAXIMUM_ITERATIONS_PER_VARIABLE = 5000

Initial parameter values

meme.site_alpha = 2.85605
meme.site_beta_nuisance = 0.417406
meme.site_omega_minus = 1
meme.site_mixture_weight = 1.0104e-08
Optimization finished in 5 loop passes.
145 likelihood evaluation calls and 3450 matrix exponentiations calls were made

Row and/or column partition is empty. All the data will be used by default.
Overwritten previously defined function:'uvnZWFyF.__make_filter'
Row and/or column partition is empty. All the data will be used by default.
The tips of the tree:meme.site_tree_fel were matched with the species names from the data in the following numeric order (0-based) {13,18,14,19,9,8,11,2,12,16,5,6,1,3,17,4,7,0,10,15}
Row and/or column partition is empty. All the data will be used by default.
The tips of the tree:meme.site_tree_bsrel were matched with the species names from the data in the following numeric order (0-based) {13,18,14,19,9,8,11,2,12,16,5,6,1,3,17,4,7,0,10,15}
Serializing meme.site_likelihood with mode 0
Row and/or column partition is empty. All the data will be used by default.
Set GUI update interval to every 22-th LF evaluation.
Optimization settings:
	OPTIMIZATION_METHOD = 4
	OPTIMIZATION_PRECISION = 0.001
	MAXIMUM_ITERATIONS_PER_VARIABLE = 5000

Initial parameter values

meme.site_alpha = 1
meme.site_beta_nuisance = 1
meme.site_beta_plus = 1
Optimization finished in 6 loop passes.
186 likelihood evaluation calls and 5669 matrix exponentiations calls were made

Serializing meme.site_likelihood_bsrel with mode 0
Row and/or column partition is empty. All the data will be used by default.
Set GUI update interval to every 17-th LF evaluation.
Optimization settings:
	OPTIMIZATION_METHOD = 4
	OPTIMIZATION_PRECISION = 0.001
	MAXIMUM_ITERATIONS_PER_VARIABLE = 5000

Initial parameter values

meme.site_alpha = 4.75974
meme.site_beta_nuisance = 0.260804
meme.site_omega_minus = 1
meme.site_beta_plus = 0
meme.site_mixture_weight = 0.75
Optimization finished in 5 loop passes.
108 likelihood evaluation calls and 2410 matrix exponentiations calls were made

Overwriting dataset 'RYnFUQGG._bac_ancDS' caused DataSetFilter 'RYnFUQGG._bacAF' to be deleted
Row and/or column partition is empty. All the data will be used by default.
Row and/or column partition is empty. All the data will be used by default.
Overwritten previously defined function:'uvnZWFyF.__make_filter'
Row and/or column partition is empty. All the data will be used by default.
The tips of the tree:meme.site_tree_fel were matched with the species names from the data in the following numeric order (0-based) {13,18,14,19,9,8,11,2,12,16,5,6,1,3,17,4,7,0,10,15}
Row and/or column partition is empty. All the data will be used by default.
The tips of the tree:meme.site_tree_bsrel were matched with the species names from the data in the following numeric order (0-based) {13,18,14,19,9,8,11,2,12,16,5,6,1,3,17,4,7,0,10,15}
Serializing meme.site_likelihood with mode 0
Row and/or column partition is empty. All the data will be used by default.
Set GUI update interval to every 21-th LF evaluation.
Optimization settings:
	OPTIMIZATION_METHOD = 4
	OPTIMIZATION_PRECISION = 0.001
	MAXIMUM_ITERATIONS_PER_VARIABLE = 5000

Initial parameter values

meme.site_alpha = 1
meme.site_beta_nuisance = 1
meme.site_beta_plus = 1
Optimization finished in 4 loop passes.
158 likelihood evaluation calls and 5143 matrix exponentiations calls were made

Serializing meme.site_likelihood_bsrel with mode 0
Row and/or column partition is empty. All the data will be used by default.
Set GUI update interval to every 13-th LF evaluation.
Optimization settings:
	OPTIMIZATION_METHOD = 4
	OPTIMIZATION_PRECISION = 0.001
	MAXIMUM_ITERATIONS_PER_VARIABLE = 5000

Initial parameter values

meme.site_alpha = 5.01746
meme.site_beta_nuisance = 0
meme.site_omega_minus = 1
meme.site_beta_plus = 0
meme.site_mixture_weight = 0.75
Optimization finished in 6 loop passes.
164 likelihood evaluation calls and 4202 matrix exponentiations calls were made

Overwriting dataset 'RYnFUQGG._bac_ancDS' caused DataSetFilter 'RYnFUQGG._bacAF' to be deleted
Row and/or column partition is empty. All the data will be used by default.
Row and/or column partition is empty. All the data will be used by default.
Overwritten previously defined function:'uvnZWFyF.__make_filter'
Row and/or column partition is empty. All the data will be used by default.
The tips of the tree:meme.site_tree_fel were matched with the species names from the data in the following numeric order (0-based) {13,18,14,19,9,8,11,2,12,16,5,6,1,3,17,4,7,0,10,15}
Row and/or column partition is empty. All the data will be used by default.
The tips of the tree:meme.site_tree_bsrel were matched with the species names from the data in the following numeric order (0-based) {13,18,14,19,9,8,11,2,12,16,5,6,1,3,17,4,7,0,10,15}
Serializing meme.site_likelihood with mode 0
Row and/or column partition is empty. All the data will be used by default.
Set GUI update interval to every 17-th LF evaluation.
Optimization settings:
	OPTIMIZATION_METHOD = 4
	OPTIMIZATION_PRECISION = 0.001
	MAXIMUM_ITERATIONS_PER_VARIABLE = 5000

Initial parameter values

meme.site_alpha = 1
meme.site_beta_nuisance = 1
meme.site_beta_plus = 1
Optimization finished in 6 loop passes.
175 likelihood evaluation calls and 5337 matrix exponentiations calls were made

Serializing meme.site_likelihood_bsrel with mode 0
Row and/or column partition is empty. All the data will be used by default.
Site 1 evaluated to a 0 probability in ComputeTreeBlockByBranch
Set GUI update interval to every 12-th LF evaluation.
Optimization settings:
	OPTIMIZATION_METHOD = 4
	OPTIMIZATION_PRECISION = 0.001
	MAXIMUM_ITERATIONS_PER_VARIABLE = 5000

Initial parameter values

meme.site_alpha = 0.356849
meme.site_beta_nuisance = 0.0480989
meme.site_omega_minus = 1
meme.site_beta_plus = 0
meme.site_mixture_weight = 0.75
Optimization finished in 6 loop passes.
230 likelihood evaluation calls and 5448 matrix exponentiations calls were made

Overwriting dataset 'RYnFUQGG._bac_ancDS' caused DataSetFilter 'RYnFUQGG._bacAF' to be deleted
Row and/or column partition is empty. All the data will be used by default.
Row and/or column partition is empty. All the data will be used by default.
Overwritten previously defined function:'uvnZWFyF.__make_filter'
Row and/or column partition is empty. All the data will be used by default.
The tips of the tree:meme.site_tree_fel were matched with the species names from the data in the following numeric order (0-based) {13,18,14,19,9,8,11,2,12,16,5,6,1,3,17,4,7,0,10,15}
Row and/or column partition is empty. All the data will be used by default.
The tips of the tree:meme.site_tree_bsrel were matched with the species names from the data in the following numeric order (0-based) {13,18,14,19,9,8,11,2,12,16,5,6,1,3,17,4,7,0,10,15}
Serializing meme.site_likelihood with mode 0
Row and/or column partition is empty. All the data will be used by default.
Set GUI update interval to every 18-th LF evaluation.
Optimization settings:
	OPTIMIZATION_METHOD = 4
	OPTIMIZATION_PRECISION = 0.001
	MAXIMUM_ITERATIONS_PER_VARIABLE = 5000

Initial parameter values

meme.site_alpha = 1
meme.site_beta_nuisance = 1
meme.site_beta_plus = 1
Optimization finished in 5 loop passes.
87 likelihood evaluation calls and 2668 matrix exponentiations calls were made

Serializing meme.site_likelihood_bsrel with mode 0
Row and/or column partition is empty. All the data will be used by default.
Set GUI update interval to every 20-th LF evaluation.
Optimization settings:
	OPTIMIZATION_METHOD = 4
	OPTIMIZATION_PRECISION = 0.001
	MAXIMUM_ITERATIONS_PER_VARIABLE = 5000

Initial parameter values

meme.site_alpha = 0.87517
meme.site_beta_nuisance = 0.536359
meme.site_omega_minus = 1
meme.site_beta_plus = 0
meme.site_mixture_weight = 0.75
Optimization finished in 6 loop passes.
164 likelihood evaluation calls and 3702 matrix exponentiations calls were made

Overwriting dataset 'RYnFUQGG._bac_ancDS' caused DataSetFilter 'RYnFUQGG._bacAF' to be deleted
Row and/or column partition is empty. All the data will be used by default.
Row and/or column partition is empty. All the data will be used by default.
Overwritten previously defined function:'uvnZWFyF.__make_filter'
Row and/or column partition is empty. All the data will be used by default.
The tips of the tree:meme.site_tree_fel were matched with the species names from the data in the following numeric order (0-based) {13,18,14,19,9,8,11,2,12,16,5,6,1,3,17,4,7,0,10,15}
Row and/or column partition is empty. All the data will be used by default.
The tips of the tree:meme.site_tree_bsrel were matched with the species names from the data in the following numeric order (0-based) {13,18,14,19,9,8,11,2,12,16,5,6,1,3,17,4,7,0,10,15}
Serializing meme.site_likelihood with mode 0
Row and/or column partition is empty. All the data will be used by default.
Set GUI update interval to every 18-th LF evaluation.
Optimization settings:
	OPTIMIZATION_METHOD = 4
	OPTIMIZATION_PRECISION = 0.001
	MAXIMUM_ITERATIONS_PER_VARIABLE = 5000

Initial parameter values

meme.site_alpha = 1
meme.site_beta_nuisance = 1
meme.site_beta_plus = 1
Optimization finished in 5 loop passes.
90 likelihood evaluation calls and 2776 matrix exponentiations calls were made

Serializing meme.site_likelihood_bsrel with mode 0
Row and/or column partition is empty. All the data will be used by default.
Set GUI update interval to every 17-th LF evaluation.
Optimization settings:
	OPTIMIZATION_METHOD = 4
	OPTIMIZATION_PRECISION = 0.001
	MAXIMUM_ITERATIONS_PER_VARIABLE = 5000

Initial parameter values

meme.site_alpha = 1.25717
meme.site_beta_nuisance = 0.291857
meme.site_omega_minus = 1
meme.site_beta_plus = 0
meme.site_mixture_weight = 0.75
Optimization finished in 6 loop passes.
139 likelihood evaluation calls and 3048 matrix exponentiations calls were made

Overwriting dataset 'RYnFUQGG._bac_ancDS' caused DataSetFilter 'RYnFUQGG._bacAF' to be deleted
Row and/or column partition is empty. All the data will be used by default.
Row and/or column partition is empty. All the data will be used by default.
Overwritten previously defined function:'uvnZWFyF.__make_filter'
Row and/or column partition is empty. All the data will be used by default.
The tips of the tree:meme.site_tree_fel were matched with the species names from the data in the following numeric order (0-based) {13,18,14,19,9,8,11,2,12,16,5,6,1,3,17,4,7,0,10,15}
Row and/or column partition is empty. All the data will be used by default.
The tips of the tree:meme.site_tree_bsrel were matched with the species names from the data in the following numeric order (0-based) {13,18,14,19,9,8,11,2,12,16,5,6,1,3,17,4,7,0,10,15}
Serializing meme.site_likelihood with mode 0
Row and/or column partition is empty. All the data will be used by default.
Set GUI update interval to every 18-th LF evaluation.
Optimization settings:
	OPTIMIZATION_METHOD = 4
	OPTIMIZATION_PRECISION = 0.001
	MAXIMUM_ITERATIONS_PER_VARIABLE = 5000

Initial parameter values

meme.site_alpha = 1
meme.site_beta_nuisance = 1
meme.site_beta_plus = 1
Optimization finished in 6 loop passes.
80 likelihood evaluation calls and 2292 matrix exponentiations calls were made

Serializing meme.site_likelihood_bsrel with mode 0
Row and/or column partition is empty. All the data will be used by default.
Set GUI update interval to every 18-th LF evaluation.
Optimization settings:
	OPTIMIZATION_METHOD = 4
	OPTIMIZATION_PRECISION = 0.001
	MAXIMUM_ITERATIONS_PER_VARIABLE = 5000

Initial parameter values

meme.site_alpha = 1.21377
meme.site_beta_nuisance = 0.788548
meme.site_omega_minus = 1
meme.site_beta_plus = 0
meme.site_mixture_weight = 0.75
Optimization finished in 6 loop passes.
231 likelihood evaluation calls and 5448 matrix exponentiations calls were made

Overwriting dataset 'RYnFUQGG._bac_ancDS' caused DataSetFilter 'RYnFUQGG._bacAF' to be deleted
Row and/or column partition is empty. All the data will be used by default.
Row and/or column partition is empty. All the data will be used by default.
Overwritten previously defined function:'uvnZWFyF.__make_filter'
Row and/or column partition is empty. All the data will be used by default.
The tips of the tree:meme.site_tree_fel were matched with the species names from the data in the following numeric order (0-based) {13,18,14,19,9,8,11,2,12,16,5,6,1,3,17,4,7,0,10,15}
Row and/or column partition is empty. All the data will be used by default.
The tips of the tree:meme.site_tree_bsrel were matched with the species names from the data in the following numeric order (0-based) {13,18,14,19,9,8,11,2,12,16,5,6,1,3,17,4,7,0,10,15}
Serializing meme.site_likelihood with mode 0
Row and/or column partition is empty. All the data will be used by default.
Set GUI update interval to every 16-th LF evaluation.
Optimization settings:
	OPTIMIZATION_METHOD = 4
	OPTIMIZATION_PRECISION = 0.001
	MAXIMUM_ITERATIONS_PER_VARIABLE = 5000

Initial parameter values

meme.site_alpha = 1
meme.site_beta_nuisance = 1
meme.site_beta_plus = 1
Optimization finished in 9 loop passes.
117 likelihood evaluation calls and 3042 matrix exponentiations calls were made

Serializing meme.site_likelihood_bsrel with mode 0
Row and/or column partition is empty. All the data will be used by default.
Set GUI update interval to every 13-th LF evaluation.
Optimization settings:
	OPTIMIZATION_METHOD = 4
	OPTIMIZATION_PRECISION = 0.001
	MAXIMUM_ITERATIONS_PER_VARIABLE = 5000

Initial parameter values

meme.site_alpha = 1.53614
meme.site_beta_nuisance = 1.33217
meme.site_omega_minus = 1
meme.site_beta_plus = 2.78517
meme.site_mixture_weight = 0.75
Optimization finished in 7 loop passes.
298 likelihood evaluation calls and 6124 matrix exponentiations calls were made

Overwriting dataset 'RYnFUQGG._bac_ancDS' caused DataSetFilter 'RYnFUQGG._bacAF' to be deleted
Row and/or column partition is empty. All the data will be used by default.
Set GUI update interval to every 14-th LF evaluation.
Optimization settings:
	OPTIMIZATION_METHOD = 4
	OPTIMIZATION_PRECISION = 0.001
	MAXIMUM_ITERATIONS_PER_VARIABLE = 5000

Initial parameter values

meme.site_alpha = 1.53497
meme.site_beta_nuisance = 1.33157
meme.site_omega_minus = 1
meme.site_mixture_weight = 1.01805e-08
Optimization finished in 8 loop passes.
144 likelihood evaluation calls and 4122 matrix exponentiations calls were made

Row and/or column partition is empty. All the data will be used by default.
Overwritten previously defined function:'uvnZWFyF.__make_filter'
Row and/or column partition is empty. All the data will be used by default.
The tips of the tree:meme.site_tree_fel were matched with the species names from the data in the following numeric order (0-based) {13,18,14,19,9,8,11,2,12,16,5,6,1,3,17,4,7,0,10,15}
Row and/or column partition is empty. All the data will be used by default.
The tips of the tree:meme.site_tree_bsrel were matched with the species names from the data in the following numeric order (0-based) {13,18,14,19,9,8,11,2,12,16,5,6,1,3,17,4,7,0,10,15}
Serializing meme.site_likelihood with mode 0
Row and/or column partition is empty. All the data will be used by default.
Set GUI update interval to every 17-th LF evaluation.
Optimization settings:
	OPTIMIZATION_METHOD = 4
	OPTIMIZATION_PRECISION = 0.001
	MAXIMUM_ITERATIONS_PER_VARIABLE = 5000

Initial parameter values

meme.site_alpha = 1
meme.site_beta_nuisance = 1
meme.site_beta_plus = 1
Optimization finished in 3 loop passes.
120 likelihood evaluation calls and 3777 matrix exponentiations calls were made

Serializing meme.site_likelihood_bsrel with mode 0
Row and/or column partition is empty. All the data will be used by default.
Set GUI update interval to every 17-th LF evaluation.
Optimization settings:
	OPTIMIZATION_METHOD = 4
	OPTIMIZATION_PRECISION = 0.001
	MAXIMUM_ITERATIONS_PER_VARIABLE = 5000

Initial parameter values

meme.site_alpha = 1.04828
meme.site_beta_nuisance = 0.225067
meme.site_omega_minus = 1
meme.site_beta_plus = 0
meme.site_mixture_weight = 0.75
Optimization finished in 6 loop passes.
251 likelihood evaluation calls and 6322 matrix exponentiations calls were made

Overwriting dataset 'RYnFUQGG._bac_ancDS' caused DataSetFilter 'RYnFUQGG._bacAF' to be deleted
Row and/or column partition is empty. All the data will be used by default.
Row and/or column partition is empty. All the data will be used by default.
Overwritten previously defined function:'uvnZWFyF.__make_filter'
Row and/or column partition is empty. All the data will be used by default.
The tips of the tree:meme.site_tree_fel were matched with the species names from the data in the following numeric order (0-based) {13,18,14,19,9,8,11,2,12,16,5,6,1,3,17,4,7,0,10,15}
Row and/or column partition is empty. All the data will be used by default.
The tips of the tree:meme.site_tree_bsrel were matched with the species names from the data in the following numeric order (0-based) {13,18,14,19,9,8,11,2,12,16,5,6,1,3,17,4,7,0,10,15}
Serializing meme.site_likelihood with mode 0
Row and/or column partition is empty. All the data will be used by default.
Set GUI update interval to every 18-th LF evaluation.
Optimization settings:
	OPTIMIZATION_METHOD = 4
	OPTIMIZATION_PRECISION = 0.001
	MAXIMUM_ITERATIONS_PER_VARIABLE = 5000

Initial parameter values

meme.site_alpha = 1
meme.site_beta_nuisance = 1
meme.site_beta_plus = 1
Optimization finished in 6 loop passes.
183 likelihood evaluation calls and 5307 matrix exponentiations calls were made

Serializing meme.site_likelihood_bsrel with mode 0
Row and/or column partition is empty. All the data will be used by default.
Set GUI update interval to every 21-th LF evaluation.
Optimization settings:
	OPTIMIZATION_METHOD = 4
	OPTIMIZATION_PRECISION = 0.001
	MAXIMUM_ITERATIONS_PER_VARIABLE = 5000

Initial parameter values

meme.site_alpha = 0.595703
meme.site_beta_nuisance = 0.467624
meme.site_omega_minus = 1
meme.site_beta_plus = 0
meme.site_mixture_weight = 0.75
Optimization finished in 6 loop passes.
222 likelihood evaluation calls and 5106 matrix exponentiations calls were made

Overwriting dataset 'RYnFUQGG._bac_ancDS' caused DataSetFilter 'RYnFUQGG._bacAF' to be deleted
Row and/or column partition is empty. All the data will be used by default.
Row and/or column partition is empty. All the data will be used by default.
Overwritten previously defined function:'uvnZWFyF.__make_filter'
Row and/or column partition is empty. All the data will be used by default.
The tips of the tree:meme.site_tree_fel were matched with the species names from the data in the following numeric order (0-based) {13,18,14,19,9,8,11,2,12,16,5,6,1,3,17,4,7,0,10,15}
Row and/or column partition is empty. All the data will be used by default.
The tips of the tree:meme.site_tree_bsrel were matched with the species names from the data in the following numeric order (0-based) {13,18,14,19,9,8,11,2,12,16,5,6,1,3,17,4,7,0,10,15}
Serializing meme.site_likelihood with mode 0
Row and/or column partition is empty. All the data will be used by default.
Set GUI update interval to every 18-th LF evaluation.
Optimization settings:
	OPTIMIZATION_METHOD = 4
	OPTIMIZATION_PRECISION = 0.001
	MAXIMUM_ITERATIONS_PER_VARIABLE = 5000

Initial parameter values

meme.site_alpha = 1
meme.site_beta_nuisance = 1
meme.site_beta_plus = 1
Optimization finished in 4 loop passes.
79 likelihood evaluation calls and 2259 matrix exponentiations calls were made

Serializing meme.site_likelihood_bsrel with mode 0
Row and/or column partition is empty. All the data will be used by default.
Set GUI update interval to every 17-th LF evaluation.
Optimization settings:
	OPTIMIZATION_METHOD = 4
	OPTIMIZATION_PRECISION = 0.001
	MAXIMUM_ITERATIONS_PER_VARIABLE = 5000

Initial parameter values

meme.site_alpha = 1.19512
meme.site_beta_nuisance = 0.523531
meme.site_omega_minus = 1
meme.site_beta_plus = 0
meme.site_mixture_weight = 0.75
Optimization finished in 6 loop passes.
151 likelihood evaluation calls and 3346 matrix exponentiations calls were made

Overwriting dataset 'RYnFUQGG._bac_ancDS' caused DataSetFilter 'RYnFUQGG._bacAF' to be deleted
Row and/or column partition is empty. All the data will be used by default.
Row and/or column partition is empty. All the data will be used by default.
Overwritten previously defined function:'uvnZWFyF.__make_filter'
Row and/or column partition is empty. All the data will be used by default.
The tips of the tree:meme.site_tree_fel were matched with the species names from the data in the following numeric order (0-based) {13,18,14,19,9,8,11,2,12,16,5,6,1,3,17,4,7,0,10,15}
Row and/or column partition is empty. All the data will be used by default.
The tips of the tree:meme.site_tree_bsrel were matched with the species names from the data in the following numeric order (0-based) {13,18,14,19,9,8,11,2,12,16,5,6,1,3,17,4,7,0,10,15}
Serializing meme.site_likelihood with mode 0
Row and/or column partition is empty. All the data will be used by default.
Set GUI update interval to every 17-th LF evaluation.
Optimization settings:
	OPTIMIZATION_METHOD = 4
	OPTIMIZATION_PRECISION = 0.001
	MAXIMUM_ITERATIONS_PER_VARIABLE = 5000

Initial parameter values

meme.site_alpha = 1
meme.site_beta_nuisance = 1
meme.site_beta_plus = 1
Optimization finished in 7 loop passes.
171 likelihood evaluation calls and 4964 matrix exponentiations calls were made

Serializing meme.site_likelihood_bsrel with mode 0
Row and/or column partition is empty. All the data will be used by default.
Set GUI update interval to every 16-th LF evaluation.
Optimization settings:
	OPTIMIZATION_METHOD = 4
	OPTIMIZATION_PRECISION = 0.001
	MAXIMUM_ITERATIONS_PER_VARIABLE = 5000

Initial parameter values

meme.site_alpha = 1.43493
meme.site_beta_nuisance = 0.573361
meme.site_omega_minus = 1
meme.site_beta_plus = 2.84318
meme.site_mixture_weight = 0.75
Optimization finished in 7 loop passes.
267 likelihood evaluation calls and 4842 matrix exponentiations calls were made

Overwriting dataset 'RYnFUQGG._bac_ancDS' caused DataSetFilter 'RYnFUQGG._bacAF' to be deleted
Row and/or column partition is empty. All the data will be used by default.
Set GUI update interval to every 15-th LF evaluation.
Optimization settings:
	OPTIMIZATION_METHOD = 4
	OPTIMIZATION_PRECISION = 0.001
	MAXIMUM_ITERATIONS_PER_VARIABLE = 5000

Initial parameter values

meme.site_alpha = 1.435
meme.site_beta_nuisance = 0.573049
meme.site_omega_minus = 1
meme.site_mixture_weight = 1.00016e-08
Optimization finished in 4 loop passes.
82 likelihood evaluation calls and 2130 matrix exponentiations calls were made

Row and/or column partition is empty. All the data will be used by default.
Overwritten previously defined function:'uvnZWFyF.__make_filter'
Row and/or column partition is empty. All the data will be used by default.
The tips of the tree:meme.site_tree_fel were matched with the species names from the data in the following numeric order (0-based) {13,18,14,19,9,8,11,2,12,16,5,6,1,3,17,4,7,0,10,15}
Row and/or column partition is empty. All the data will be used by default.
The tips of the tree:meme.site_tree_bsrel were matched with the species names from the data in the following numeric order (0-based) {13,18,14,19,9,8,11,2,12,16,5,6,1,3,17,4,7,0,10,15}
Serializing meme.site_likelihood with mode 0
Row and/or column partition is empty. All the data will be used by default.
Set GUI update interval to every 16-th LF evaluation.
Optimization settings:
	OPTIMIZATION_METHOD = 4
	OPTIMIZATION_PRECISION = 0.001
	MAXIMUM_ITERATIONS_PER_VARIABLE = 5000

Initial parameter values

meme.site_alpha = 1
meme.site_beta_nuisance = 1
meme.site_beta_plus = 1
Optimization finished in 5 loop passes.
190 likelihood evaluation calls and 6105 matrix exponentiations calls were made

Serializing meme.site_likelihood_bsrel with mode 0
Row and/or column partition is empty. All the data will be used by default.
Set GUI update interval to every 18-th LF evaluation.
Optimization settings:
	OPTIMIZATION_METHOD = 4
	OPTIMIZATION_PRECISION = 0.001
	MAXIMUM_ITERATIONS_PER_VARIABLE = 5000

Initial parameter values

meme.site_alpha = 0.876489
meme.site_beta_nuisance = 0.582399
meme.site_omega_minus = 1
meme.site_beta_plus = 3.45465
meme.site_mixture_weight = 0.75
Optimization finished in 8 loop passes.
460 likelihood evaluation calls and 11530 matrix exponentiations calls were made

Overwriting dataset 'RYnFUQGG._bac_ancDS' caused DataSetFilter 'RYnFUQGG._bacAF' to be deleted
Row and/or column partition is empty. All the data will be used by default.
Set GUI update interval to every 19-th LF evaluation.
Optimization settings:
	OPTIMIZATION_METHOD = 4
	OPTIMIZATION_PRECISION = 0.001
	MAXIMUM_ITERATIONS_PER_VARIABLE = 5000

Initial parameter values

meme.site_alpha = 0.875349
meme.site_beta_nuisance = 0.582454
meme.site_omega_minus = 1
meme.site_mixture_weight = 1.00776e-08
Optimization finished in 5 loop passes.
166 likelihood evaluation calls and 4438 matrix exponentiations calls were made

Row and/or column partition is empty. All the data will be used by default.
Overwritten previously defined function:'uvnZWFyF.__make_filter'
Row and/or column partition is empty. All the data will be used by default.
The tips of the tree:meme.site_tree_fel were matched with the species names from the data in the following numeric order (0-based) {13,18,14,19,9,8,11,2,12,16,5,6,1,3,17,4,7,0,10,15}
Row and/or column partition is empty. All the data will be used by default.
The tips of the tree:meme.site_tree_bsrel were matched with the species names from the data in the following numeric order (0-based) {13,18,14,19,9,8,11,2,12,16,5,6,1,3,17,4,7,0,10,15}
Serializing meme.site_likelihood with mode 0
Row and/or column partition is empty. All the data will be used by default.
Set GUI update interval to every 18-th LF evaluation.
Optimization settings:
	OPTIMIZATION_METHOD = 4
	OPTIMIZATION_PRECISION = 0.001
	MAXIMUM_ITERATIONS_PER_VARIABLE = 5000

Initial parameter values

meme.site_alpha = 1
meme.site_beta_nuisance = 1
meme.site_beta_plus = 1
Optimization finished in 6 loop passes.
237 likelihood evaluation calls and 7304 matrix exponentiations calls were made

Serializing meme.site_likelihood_bsrel with mode 0
Row and/or column partition is empty. All the data will be used by default.
Set GUI update interval to every 16-th LF evaluation.
Optimization settings:
	OPTIMIZATION_METHOD = 4
	OPTIMIZATION_PRECISION = 0.001
	MAXIMUM_ITERATIONS_PER_VARIABLE = 5000

Initial parameter values

meme.site_alpha = 2.3174
meme.site_beta_nuisance = 0.0534856
meme.site_omega_minus = 1
meme.site_beta_plus = 0
meme.site_mixture_weight = 0.75
Optimization finished in 4 loop passes.
96 likelihood evaluation calls and 1966 matrix exponentiations calls were made

Overwriting dataset 'RYnFUQGG._bac_ancDS' caused DataSetFilter 'RYnFUQGG._bacAF' to be deleted
Row and/or column partition is empty. All the data will be used by default.
Row and/or column partition is empty. All the data will be used by default.
Overwritten previously defined function:'uvnZWFyF.__make_filter'
Row and/or column partition is empty. All the data will be used by default.
The tips of the tree:meme.site_tree_fel were matched with the species names from the data in the following numeric order (0-based) {13,18,14,19,9,8,11,2,12,16,5,6,1,3,17,4,7,0,10,15}
Row and/or column partition is empty. All the data will be used by default.
The tips of the tree:meme.site_tree_bsrel were matched with the species names from the data in the following numeric order (0-based) {13,18,14,19,9,8,11,2,12,16,5,6,1,3,17,4,7,0,10,15}
Serializing meme.site_likelihood with mode 0
Row and/or column partition is empty. All the data will be used by default.
Set GUI update interval to every 17-th LF evaluation.
Optimization settings:
	OPTIMIZATION_METHOD = 4
	OPTIMIZATION_PRECISION = 0.001
	MAXIMUM_ITERATIONS_PER_VARIABLE = 5000

Initial parameter values

meme.site_alpha = 1
meme.site_beta_nuisance = 1
meme.site_beta_plus = 1
Optimization finished in 6 loop passes.
194 likelihood evaluation calls and 6396 matrix exponentiations calls were made

Serializing meme.site_likelihood_bsrel with mode 0
Row and/or column partition is empty. All the data will be used by default.
Set GUI update interval to every 12-th LF evaluation.
Optimization settings:
	OPTIMIZATION_METHOD = 4
	OPTIMIZATION_PRECISION = 0.001
	MAXIMUM_ITERATIONS_PER_VARIABLE = 5000

Initial parameter values

meme.site_alpha = 2.82399
meme.site_beta_nuisance = 0
meme.site_omega_minus = 1
meme.site_beta_plus = 0
meme.site_mixture_weight = 0.75
Optimization finished in 6 loop passes.
116 likelihood evaluation calls and 2398 matrix exponentiations calls were made

Overwriting dataset 'RYnFUQGG._bac_ancDS' caused DataSetFilter 'RYnFUQGG._bacAF' to be deleted
Row and/or column partition is empty. All the data will be used by default.
Row and/or column partition is empty. All the data will be used by default.
Overwritten previously defined function:'uvnZWFyF.__make_filter'
Row and/or column partition is empty. All the data will be used by default.
The tips of the tree:meme.site_tree_fel were matched with the species names from the data in the following numeric order (0-based) {13,18,14,19,9,8,11,2,12,16,5,6,1,3,17,4,7,0,10,15}
Row and/or column partition is empty. All the data will be used by default.
The tips of the tree:meme.site_tree_bsrel were matched with the species names from the data in the following numeric order (0-based) {13,18,14,19,9,8,11,2,12,16,5,6,1,3,17,4,7,0,10,15}
Serializing meme.site_likelihood with mode 0
Row and/or column partition is empty. All the data will be used by default.
Set GUI update interval to every 16-th LF evaluation.
Optimization settings:
	OPTIMIZATION_METHOD = 4
	OPTIMIZATION_PRECISION = 0.001
	MAXIMUM_ITERATIONS_PER_VARIABLE = 5000

Initial parameter values

meme.site_alpha = 1
meme.site_beta_nuisance = 1
meme.site_beta_plus = 1
Optimization finished in 6 loop passes.
261 likelihood evaluation calls and 8889 matrix exponentiations calls were made

Serializing meme.site_likelihood_bsrel with mode 0
Row and/or column partition is empty. All the data will be used by default.
Set GUI update interval to every 18-th LF evaluation.
Optimization settings:
	OPTIMIZATION_METHOD = 4
	OPTIMIZATION_PRECISION = 0.001
	MAXIMUM_ITERATIONS_PER_VARIABLE = 5000

Initial parameter values

meme.site_alpha = 0.172422
meme.site_beta_nuisance = 0
meme.site_omega_minus = 1
meme.site_beta_plus = 0
meme.site_mixture_weight = 0.75
Optimization finished in 5 loop passes.
139 likelihood evaluation calls and 3484 matrix exponentiations calls were made

Overwriting dataset 'RYnFUQGG._bac_ancDS' caused DataSetFilter 'RYnFUQGG._bacAF' to be deleted
Row and/or column partition is empty. All the data will be used by default.
Row and/or column partition is empty. All the data will be used by default.
Overwritten previously defined function:'uvnZWFyF.__make_filter'
Row and/or column partition is empty. All the data will be used by default.
The tips of the tree:meme.site_tree_fel were matched with the species names from the data in the following numeric order (0-based) {13,18,14,19,9,8,11,2,12,16,5,6,1,3,17,4,7,0,10,15}
Row and/or column partition is empty. All the data will be used by default.
The tips of the tree:meme.site_tree_bsrel were matched with the species names from the data in the following numeric order (0-based) {13,18,14,19,9,8,11,2,12,16,5,6,1,3,17,4,7,0,10,15}
Serializing meme.site_likelihood with mode 0
Row and/or column partition is empty. All the data will be used by default.
Set GUI update interval to every 23-th LF evaluation.
Optimization settings:
	OPTIMIZATION_METHOD = 4
	OPTIMIZATION_PRECISION = 0.001
	MAXIMUM_ITERATIONS_PER_VARIABLE = 5000

Initial parameter values

meme.site_alpha = 1
meme.site_beta_nuisance = 1
meme.site_beta_plus = 1
Optimization finished in 6 loop passes.
193 likelihood evaluation calls and 6077 matrix exponentiations calls were made

Serializing meme.site_likelihood_bsrel with mode 0
Row and/or column partition is empty. All the data will be used by default.
Site 1 evaluated to a 0 probability in ComputeTreeBlockByBranch
Set GUI update interval to every 13-th LF evaluation.
Optimization settings:
	OPTIMIZATION_METHOD = 4
	OPTIMIZATION_PRECISION = 0.001
	MAXIMUM_ITERATIONS_PER_VARIABLE = 5000

Initial parameter values

meme.site_alpha = 2.30962
meme.site_beta_nuisance = 0.201587
meme.site_omega_minus = 1
meme.site_beta_plus = 2.86739
meme.site_mixture_weight = 0.75
Optimization finished in 7 loop passes.
239 likelihood evaluation calls and 3786 matrix exponentiations calls were made

Overwriting dataset 'RYnFUQGG._bac_ancDS' caused DataSetFilter 'RYnFUQGG._bacAF' to be deleted
Row and/or column partition is empty. All the data will be used by default.
Set GUI update interval to every 21-th LF evaluation.
Optimization settings:
	OPTIMIZATION_METHOD = 4
	OPTIMIZATION_PRECISION = 0.001
	MAXIMUM_ITERATIONS_PER_VARIABLE = 5000

Initial parameter values

meme.site_alpha = 2.30968
meme.site_beta_nuisance = 0.201679
meme.site_omega_minus = 1
meme.site_mixture_weight = 1.00273e-08
Optimization finished in 3 loop passes.
79 likelihood evaluation calls and 1868 matrix exponentiations calls were made

Row and/or column partition is empty. All the data will be used by default.
Overwritten previously defined function:'uvnZWFyF.__make_filter'
Row and/or column partition is empty. All the data will be used by default.
The tips of the tree:meme.site_tree_fel were matched with the species names from the data in the following numeric order (0-based) {13,18,14,19,9,8,11,2,12,16,5,6,1,3,17,4,7,0,10,15}
Row and/or column partition is empty. All the data will be used by default.
The tips of the tree:meme.site_tree_bsrel were matched with the species names from the data in the following numeric order (0-based) {13,18,14,19,9,8,11,2,12,16,5,6,1,3,17,4,7,0,10,15}
Serializing meme.site_likelihood with mode 0
Row and/or column partition is empty. All the data will be used by default.
Set GUI update interval to every 23-th LF evaluation.
Optimization settings:
	OPTIMIZATION_METHOD = 4
	OPTIMIZATION_PRECISION = 0.001
	MAXIMUM_ITERATIONS_PER_VARIABLE = 5000

Initial parameter values

meme.site_alpha = 1
meme.site_beta_nuisance = 1
meme.site_beta_plus = 1
Optimization finished in 8 loop passes.
181 likelihood evaluation calls and 5289 matrix exponentiations calls were made

Serializing meme.site_likelihood_bsrel with mode 0
Row and/or column partition is empty. All the data will be used by default.
Set GUI update interval to every 19-th LF evaluation.
Optimization settings:
	OPTIMIZATION_METHOD = 4
	OPTIMIZATION_PRECISION = 0.001
	MAXIMUM_ITERATIONS_PER_VARIABLE = 5000

Initial parameter values

meme.site_alpha = 1.66629
meme.site_beta_nuisance = 0.0592368
meme.site_omega_minus = 1
meme.site_beta_plus = 25.8096
meme.site_mixture_weight = 0.75
Optimization finished in 9 loop passes.
311 likelihood evaluation calls and 6362 matrix exponentiations calls were made

Overwriting dataset 'RYnFUQGG._bac_ancDS' caused DataSetFilter 'RYnFUQGG._bacAF' to be deleted
Row and/or column partition is empty. All the data will be used by default.
Set GUI update interval to every 18-th LF evaluation.
Optimization settings:
	OPTIMIZATION_METHOD = 4
	OPTIMIZATION_PRECISION = 0.001
	MAXIMUM_ITERATIONS_PER_VARIABLE = 5000

Initial parameter values

meme.site_alpha = 1.66375
meme.site_beta_nuisance = 0.0592345
meme.site_omega_minus = 1
meme.site_mixture_weight = 1.00577e-08
Optimization finished in 3 loop passes.
104 likelihood evaluation calls and 2554 matrix exponentiations calls were made

Row and/or column partition is empty. All the data will be used by default.
Overwritten previously defined function:'uvnZWFyF.__make_filter'
Row and/or column partition is empty. All the data will be used by default.
The tips of the tree:meme.site_tree_fel were matched with the species names from the data in the following numeric order (0-based) {13,18,14,19,9,8,11,2,12,16,5,6,1,3,17,4,7,0,10,15}
Row and/or column partition is empty. All the data will be used by default.
The tips of the tree:meme.site_tree_bsrel were matched with the species names from the data in the following numeric order (0-based) {13,18,14,19,9,8,11,2,12,16,5,6,1,3,17,4,7,0,10,15}
Serializing meme.site_likelihood with mode 0
Row and/or column partition is empty. All the data will be used by default.
Set GUI update interval to every 15-th LF evaluation.
Optimization settings:
	OPTIMIZATION_METHOD = 4
	OPTIMIZATION_PRECISION = 0.001
	MAXIMUM_ITERATIONS_PER_VARIABLE = 5000

Initial parameter values

meme.site_alpha = 1
meme.site_beta_nuisance = 1
meme.site_beta_plus = 1
Optimization finished in 5 loop passes.
92 likelihood evaluation calls and 2775 matrix exponentiations calls were made

Serializing meme.site_likelihood_bsrel with mode 0
Row and/or column partition is empty. All the data will be used by default.
Set GUI update interval to every 19-th LF evaluation.
Optimization settings:
	OPTIMIZATION_METHOD = 4
	OPTIMIZATION_PRECISION = 0.001
	MAXIMUM_ITERATIONS_PER_VARIABLE = 5000

Initial parameter values

meme.site_alpha = 0.736214
meme.site_beta_nuisance = 0.242918
meme.site_omega_minus = 1
meme.site_beta_plus = 0
meme.site_mixture_weight = 0.75
Optimization finished in 5 loop passes.
120 likelihood evaluation calls and 2468 matrix exponentiations calls were made

Overwriting dataset 'RYnFUQGG._bac_ancDS' caused DataSetFilter 'RYnFUQGG._bacAF' to be deleted
Row and/or column partition is empty. All the data will be used by default.
Row and/or column partition is empty. All the data will be used by default.
Overwritten previously defined function:'uvnZWFyF.__make_filter'
Row and/or column partition is empty. All the data will be used by default.
The tips of the tree:meme.site_tree_fel were matched with the species names from the data in the following numeric order (0-based) {13,18,14,19,9,8,11,2,12,16,5,6,1,3,17,4,7,0,10,15}
Row and/or column partition is empty. All the data will be used by default.
The tips of the tree:meme.site_tree_bsrel were matched with the species names from the data in the following numeric order (0-based) {13,18,14,19,9,8,11,2,12,16,5,6,1,3,17,4,7,0,10,15}
Serializing meme.site_likelihood with mode 0
Row and/or column partition is empty. All the data will be used by default.
Set GUI update interval to every 15-th LF evaluation.
Optimization settings:
	OPTIMIZATION_METHOD = 4
	OPTIMIZATION_PRECISION = 0.001
	MAXIMUM_ITERATIONS_PER_VARIABLE = 5000

Initial parameter values

meme.site_alpha = 1
meme.site_beta_nuisance = 1
meme.site_beta_plus = 1
Optimization finished in 6 loop passes.
144 likelihood evaluation calls and 4259 matrix exponentiations calls were made

Serializing meme.site_likelihood_bsrel with mode 0
Row and/or column partition is empty. All the data will be used by default.
Set GUI update interval to every 22-th LF evaluation.
Optimization settings:
	OPTIMIZATION_METHOD = 4
	OPTIMIZATION_PRECISION = 0.001
	MAXIMUM_ITERATIONS_PER_VARIABLE = 5000

Initial parameter values

meme.site_alpha = 0.908986
meme.site_beta_nuisance = 0.431621
meme.site_omega_minus = 1
meme.site_beta_plus = 0
meme.site_mixture_weight = 0.75
Optimization finished in 6 loop passes.
234 likelihood evaluation calls and 5524 matrix exponentiations calls were made

Overwriting dataset 'RYnFUQGG._bac_ancDS' caused DataSetFilter 'RYnFUQGG._bacAF' to be deleted
Row and/or column partition is empty. All the data will be used by default.
Row and/or column partition is empty. All the data will be used by default.
Overwritten previously defined function:'uvnZWFyF.__make_filter'
Row and/or column partition is empty. All the data will be used by default.
The tips of the tree:meme.site_tree_fel were matched with the species names from the data in the following numeric order (0-based) {13,18,14,19,9,8,11,2,12,16,5,6,1,3,17,4,7,0,10,15}
Row and/or column partition is empty. All the data will be used by default.
The tips of the tree:meme.site_tree_bsrel were matched with the species names from the data in the following numeric order (0-based) {13,18,14,19,9,8,11,2,12,16,5,6,1,3,17,4,7,0,10,15}
Serializing meme.site_likelihood with mode 0
Row and/or column partition is empty. All the data will be used by default.
Set GUI update interval to every 22-th LF evaluation.
Optimization settings:
	OPTIMIZATION_METHOD = 4
	OPTIMIZATION_PRECISION = 0.001
	MAXIMUM_ITERATIONS_PER_VARIABLE = 5000

Initial parameter values

meme.site_alpha = 1
meme.site_beta_nuisance = 1
meme.site_beta_plus = 1
Optimization finished in 7 loop passes.
176 likelihood evaluation calls and 5328 matrix exponentiations calls were made

Serializing meme.site_likelihood_bsrel with mode 0
Row and/or column partition is empty. All the data will be used by default.
Set GUI update interval to every 19-th LF evaluation.
Optimization settings:
	OPTIMIZATION_METHOD = 4
	OPTIMIZATION_PRECISION = 0.001
	MAXIMUM_ITERATIONS_PER_VARIABLE = 5000

Initial parameter values

meme.site_alpha = 0.926713
meme.site_beta_nuisance = 0.545195
meme.site_omega_minus = 1
meme.site_beta_plus = 5.38366
meme.site_mixture_weight = 0.75
Optimization finished in 7 loop passes.
169 likelihood evaluation calls and 3210 matrix exponentiations calls were made

Overwriting dataset 'RYnFUQGG._bac_ancDS' caused DataSetFilter 'RYnFUQGG._bacAF' to be deleted
Row and/or column partition is empty. All the data will be used by default.
Set GUI update interval to every 17-th LF evaluation.
Optimization settings:
	OPTIMIZATION_METHOD = 4
	OPTIMIZATION_PRECISION = 0.001
	MAXIMUM_ITERATIONS_PER_VARIABLE = 5000

Initial parameter values

meme.site_alpha = 0.925674
meme.site_beta_nuisance = 0.545564
meme.site_omega_minus = 1
meme.site_mixture_weight = 1.58607e-08
Optimization finished in 6 loop passes.
112 likelihood evaluation calls and 2986 matrix exponentiations calls were made

Row and/or column partition is empty. All the data will be used by default.
Overwritten previously defined function:'uvnZWFyF.__make_filter'
Row and/or column partition is empty. All the data will be used by default.
The tips of the tree:meme.site_tree_fel were matched with the species names from the data in the following numeric order (0-based) {13,18,14,19,9,8,11,2,12,16,5,6,1,3,17,4,7,0,10,15}
Row and/or column partition is empty. All the data will be used by default.
The tips of the tree:meme.site_tree_bsrel were matched with the species names from the data in the following numeric order (0-based) {13,18,14,19,9,8,11,2,12,16,5,6,1,3,17,4,7,0,10,15}
Serializing meme.site_likelihood with mode 0
Row and/or column partition is empty. All the data will be used by default.
Set GUI update interval to every 18-th LF evaluation.
Optimization settings:
	OPTIMIZATION_METHOD = 4
	OPTIMIZATION_PRECISION = 0.001
	MAXIMUM_ITERATIONS_PER_VARIABLE = 5000

Initial parameter values

meme.site_alpha = 1
meme.site_beta_nuisance = 1
meme.site_beta_plus = 1
Optimization finished in 6 loop passes.
213 likelihood evaluation calls and 6527 matrix exponentiations calls were made

Serializing meme.site_likelihood_bsrel with mode 0
Row and/or column partition is empty. All the data will be used by default.
Set GUI update interval to every 21-th LF evaluation.
Optimization settings:
	OPTIMIZATION_METHOD = 4
	OPTIMIZATION_PRECISION = 0.001
	MAXIMUM_ITERATIONS_PER_VARIABLE = 5000

Initial parameter values

meme.site_alpha = 0.684997
meme.site_beta_nuisance = 0.0555661
meme.site_omega_minus = 1
meme.site_beta_plus = 0
meme.site_mixture_weight = 0.75
Optimization finished in 5 loop passes.
93 likelihood evaluation calls and 1806 matrix exponentiations calls were made

Overwriting dataset 'RYnFUQGG._bac_ancDS' caused DataSetFilter 'RYnFUQGG._bacAF' to be deleted
Row and/or column partition is empty. All the data will be used by default.
Row and/or column partition is empty. All the data will be used by default.
Overwritten previously defined function:'uvnZWFyF.__make_filter'
Row and/or column partition is empty. All the data will be used by default.
The tips of the tree:meme.site_tree_fel were matched with the species names from the data in the following numeric order (0-based) {13,18,14,19,9,8,11,2,12,16,5,6,1,3,17,4,7,0,10,15}
Row and/or column partition is empty. All the data will be used by default.
The tips of the tree:meme.site_tree_bsrel were matched with the species names from the data in the following numeric order (0-based) {13,18,14,19,9,8,11,2,12,16,5,6,1,3,17,4,7,0,10,15}
Serializing meme.site_likelihood with mode 0
Row and/or column partition is empty. All the data will be used by default.
Set GUI update interval to every 18-th LF evaluation.
Optimization settings:
	OPTIMIZATION_METHOD = 4
	OPTIMIZATION_PRECISION = 0.001
	MAXIMUM_ITERATIONS_PER_VARIABLE = 5000

Initial parameter values

meme.site_alpha = 1
meme.site_beta_nuisance = 1
meme.site_beta_plus = 1
Optimization finished in 6 loop passes.
218 likelihood evaluation calls and 6704 matrix exponentiations calls were made

Serializing meme.site_likelihood_bsrel with mode 0
Row and/or column partition is empty. All the data will be used by default.
Set GUI update interval to every 16-th LF evaluation.
Optimization settings:
	OPTIMIZATION_METHOD = 4
	OPTIMIZATION_PRECISION = 0.001
	MAXIMUM_ITERATIONS_PER_VARIABLE = 5000

Initial parameter values

meme.site_alpha = 2.18946
meme.site_beta_nuisance = 0.0734118
meme.site_omega_minus = 1
meme.site_beta_plus = 0
meme.site_mixture_weight = 0.75
Optimization finished in 6 loop passes.
241 likelihood evaluation calls and 5904 matrix exponentiations calls were made

Overwriting dataset 'RYnFUQGG._bac_ancDS' caused DataSetFilter 'RYnFUQGG._bacAF' to be deleted
Row and/or column partition is empty. All the data will be used by default.
Row and/or column partition is empty. All the data will be used by default.
Overwritten previously defined function:'uvnZWFyF.__make_filter'
Row and/or column partition is empty. All the data will be used by default.
The tips of the tree:meme.site_tree_fel were matched with the species names from the data in the following numeric order (0-based) {13,18,14,19,9,8,11,2,12,16,5,6,1,3,17,4,7,0,10,15}
Row and/or column partition is empty. All the data will be used by default.
The tips of the tree:meme.site_tree_bsrel were matched with the species names from the data in the following numeric order (0-based) {13,18,14,19,9,8,11,2,12,16,5,6,1,3,17,4,7,0,10,15}
Serializing meme.site_likelihood with mode 0
Row and/or column partition is empty. All the data will be used by default.
Set GUI update interval to every 21-th LF evaluation.
Optimization settings:
	OPTIMIZATION_METHOD = 4
	OPTIMIZATION_PRECISION = 0.001
	MAXIMUM_ITERATIONS_PER_VARIABLE = 5000

Initial parameter values

meme.site_alpha = 1
meme.site_beta_nuisance = 1
meme.site_beta_plus = 1
Optimization finished in 6 loop passes.
217 likelihood evaluation calls and 6639 matrix exponentiations calls were made

Serializing meme.site_likelihood_bsrel with mode 0
Row and/or column partition is empty. All the data will be used by default.
Set GUI update interval to every 25-th LF evaluation.
Optimization settings:
	OPTIMIZATION_METHOD = 4
	OPTIMIZATION_PRECISION = 0.001
	MAXIMUM_ITERATIONS_PER_VARIABLE = 5000

Initial parameter values

meme.site_alpha = 0.465525
meme.site_beta_nuisance = 1.77199
meme.site_omega_minus = 1
meme.site_beta_plus = 23.2377
meme.site_mixture_weight = 0.75
Optimization finished in 7 loop passes.
170 likelihood evaluation calls and 3388 matrix exponentiations calls were made

Overwriting dataset 'RYnFUQGG._bac_ancDS' caused DataSetFilter 'RYnFUQGG._bacAF' to be deleted
Row and/or column partition is empty. All the data will be used by default.
Set GUI update interval to every 18-th LF evaluation.
Optimization settings:
	OPTIMIZATION_METHOD = 4
	OPTIMIZATION_PRECISION = 0.001
	MAXIMUM_ITERATIONS_PER_VARIABLE = 5000

Initial parameter values

meme.site_alpha = 0.465452
meme.site_beta_nuisance = 1.77269
meme.site_omega_minus = 1
meme.site_mixture_weight = 4.73548e-08
Optimization finished in 8 loop passes.
117 likelihood evaluation calls and 3288 matrix exponentiations calls were made

Row and/or column partition is empty. All the data will be used by default.
Overwritten previously defined function:'uvnZWFyF.__make_filter'
Row and/or column partition is empty. All the data will be used by default.
The tips of the tree:meme.site_tree_fel were matched with the species names from the data in the following numeric order (0-based) {13,18,14,19,9,8,11,2,12,16,5,6,1,3,17,4,7,0,10,15}
Row and/or column partition is empty. All the data will be used by default.
The tips of the tree:meme.site_tree_bsrel were matched with the species names from the data in the following numeric order (0-based) {13,18,14,19,9,8,11,2,12,16,5,6,1,3,17,4,7,0,10,15}
Serializing meme.site_likelihood with mode 0
Row and/or column partition is empty. All the data will be used by default.
Set GUI update interval to every 21-th LF evaluation.
Optimization settings:
	OPTIMIZATION_METHOD = 4
	OPTIMIZATION_PRECISION = 0.001
	MAXIMUM_ITERATIONS_PER_VARIABLE = 5000

Initial parameter values

meme.site_alpha = 1
meme.site_beta_nuisance = 1
meme.site_beta_plus = 1
Optimization finished in 6 loop passes.
200 likelihood evaluation calls and 6080 matrix exponentiations calls were made

Serializing meme.site_likelihood_bsrel with mode 0
Row and/or column partition is empty. All the data will be used by default.
Set GUI update interval to every 17-th LF evaluation.
Optimization settings:
	OPTIMIZATION_METHOD = 4
	OPTIMIZATION_PRECISION = 0.001
	MAXIMUM_ITERATIONS_PER_VARIABLE = 5000

Initial parameter values

meme.site_alpha = 1.47299
meme.site_beta_nuisance = 0.246666
meme.site_omega_minus = 1
meme.site_beta_plus = 0
meme.site_mixture_weight = 0.75
Optimization finished in 6 loop passes.
148 likelihood evaluation calls and 3486 matrix exponentiations calls were made

Overwriting dataset 'RYnFUQGG._bac_ancDS' caused DataSetFilter 'RYnFUQGG._bacAF' to be deleted
Row and/or column partition is empty. All the data will be used by default.
Row and/or column partition is empty. All the data will be used by default.
Overwritten previously defined function:'uvnZWFyF.__make_filter'
Row and/or column partition is empty. All the data will be used by default.
The tips of the tree:meme.site_tree_fel were matched with the species names from the data in the following numeric order (0-based) {13,18,14,19,9,8,11,2,12,16,5,6,1,3,17,4,7,0,10,15}
Row and/or column partition is empty. All the data will be used by default.
The tips of the tree:meme.site_tree_bsrel were matched with the species names from the data in the following numeric order (0-based) {13,18,14,19,9,8,11,2,12,16,5,6,1,3,17,4,7,0,10,15}
Serializing meme.site_likelihood with mode 0
Row and/or column partition is empty. All the data will be used by default.
Set GUI update interval to every 20-th LF evaluation.
Optimization settings:
	OPTIMIZATION_METHOD = 4
	OPTIMIZATION_PRECISION = 0.001
	MAXIMUM_ITERATIONS_PER_VARIABLE = 5000

Initial parameter values

meme.site_alpha = 1
meme.site_beta_nuisance = 1
meme.site_beta_plus = 1
Optimization finished in 3 loop passes.
152 likelihood evaluation calls and 5104 matrix exponentiations calls were made

Serializing meme.site_likelihood_bsrel with mode 0
Row and/or column partition is empty. All the data will be used by default.
Set GUI update interval to every 20-th LF evaluation.
Optimization settings:
	OPTIMIZATION_METHOD = 4
	OPTIMIZATION_PRECISION = 0.001
	MAXIMUM_ITERATIONS_PER_VARIABLE = 5000

Initial parameter values

meme.site_alpha = 0.984538
meme.site_beta_nuisance = 0.0524367
meme.site_omega_minus = 1
meme.site_beta_plus = 0
meme.site_mixture_weight = 0.75
Optimization finished in 5 loop passes.
107 likelihood evaluation calls and 2270 matrix exponentiations calls were made

Overwriting dataset 'RYnFUQGG._bac_ancDS' caused DataSetFilter 'RYnFUQGG._bacAF' to be deleted
Row and/or column partition is empty. All the data will be used by default.
Row and/or column partition is empty. All the data will be used by default.
Overwritten previously defined function:'uvnZWFyF.__make_filter'
Row and/or column partition is empty. All the data will be used by default.
The tips of the tree:meme.site_tree_fel were matched with the species names from the data in the following numeric order (0-based) {13,18,14,19,9,8,11,2,12,16,5,6,1,3,17,4,7,0,10,15}
Row and/or column partition is empty. All the data will be used by default.
The tips of the tree:meme.site_tree_bsrel were matched with the species names from the data in the following numeric order (0-based) {13,18,14,19,9,8,11,2,12,16,5,6,1,3,17,4,7,0,10,15}
Serializing meme.site_likelihood with mode 0
Row and/or column partition is empty. All the data will be used by default.
Set GUI update interval to every 16-th LF evaluation.
Optimization settings:
	OPTIMIZATION_METHOD = 4
	OPTIMIZATION_PRECISION = 0.001
	MAXIMUM_ITERATIONS_PER_VARIABLE = 5000

Initial parameter values

meme.site_alpha = 1
meme.site_beta_nuisance = 1
meme.site_beta_plus = 1
Optimization finished in 5 loop passes.
202 likelihood evaluation calls and 6371 matrix exponentiations calls were made

Serializing meme.site_likelihood_bsrel with mode 0
Row and/or column partition is empty. All the data will be used by default.
Set GUI update interval to every 18-th LF evaluation.
Optimization settings:
	OPTIMIZATION_METHOD = 4
	OPTIMIZATION_PRECISION = 0.001
	MAXIMUM_ITERATIONS_PER_VARIABLE = 5000

Initial parameter values

meme.site_alpha = 0.966971
meme.site_beta_nuisance = 0.303565
meme.site_omega_minus = 1
meme.site_beta_plus = 0
meme.site_mixture_weight = 0.75
Optimization finished in 6 loop passes.
245 likelihood evaluation calls and 6056 matrix exponentiations calls were made

Overwriting dataset 'RYnFUQGG._bac_ancDS' caused DataSetFilter 'RYnFUQGG._bacAF' to be deleted
Row and/or column partition is empty. All the data will be used by default.
Row and/or column partition is empty. All the data will be used by default.
Overwritten previously defined function:'uvnZWFyF.__make_filter'
Row and/or column partition is empty. All the data will be used by default.
The tips of the tree:meme.site_tree_fel were matched with the species names from the data in the following numeric order (0-based) {13,18,14,19,9,8,11,2,12,16,5,6,1,3,17,4,7,0,10,15}
Row and/or column partition is empty. All the data will be used by default.
The tips of the tree:meme.site_tree_bsrel were matched with the species names from the data in the following numeric order (0-based) {13,18,14,19,9,8,11,2,12,16,5,6,1,3,17,4,7,0,10,15}
Serializing meme.site_likelihood with mode 0
Row and/or column partition is empty. All the data will be used by default.
Set GUI update interval to every 20-th LF evaluation.
Optimization settings:
	OPTIMIZATION_METHOD = 4
	OPTIMIZATION_PRECISION = 0.001
	MAXIMUM_ITERATIONS_PER_VARIABLE = 5000

Initial parameter values

meme.site_alpha = 1
meme.site_beta_nuisance = 1
meme.site_beta_plus = 1
Optimization finished in 6 loop passes.
242 likelihood evaluation calls and 7489 matrix exponentiations calls were made

Serializing meme.site_likelihood_bsrel with mode 0
Row and/or column partition is empty. All the data will be used by default.
Set GUI update interval to every 16-th LF evaluation.
Optimization settings:
	OPTIMIZATION_METHOD = 4
	OPTIMIZATION_PRECISION = 0.001
	MAXIMUM_ITERATIONS_PER_VARIABLE = 5000

Initial parameter values

meme.site_alpha = 4.09937
meme.site_beta_nuisance = 0.056463
meme.site_omega_minus = 1
meme.site_beta_plus = 0
meme.site_mixture_weight = 0.75
Optimization finished in 6 loop passes.
111 likelihood evaluation calls and 2422 matrix exponentiations calls were made

Overwriting dataset 'RYnFUQGG._bac_ancDS' caused DataSetFilter 'RYnFUQGG._bacAF' to be deleted
Row and/or column partition is empty. All the data will be used by default.
Row and/or column partition is empty. All the data will be used by default.
Overwritten previously defined function:'uvnZWFyF.__make_filter'
Row and/or column partition is empty. All the data will be used by default.
The tips of the tree:meme.site_tree_fel were matched with the species names from the data in the following numeric order (0-based) {13,18,14,19,9,8,11,2,12,16,5,6,1,3,17,4,7,0,10,15}
Row and/or column partition is empty. All the data will be used by default.
The tips of the tree:meme.site_tree_bsrel were matched with the species names from the data in the following numeric order (0-based) {13,18,14,19,9,8,11,2,12,16,5,6,1,3,17,4,7,0,10,15}
Serializing meme.site_likelihood with mode 0
Row and/or column partition is empty. All the data will be used by default.
Set GUI update interval to every 20-th LF evaluation.
Optimization settings:
	OPTIMIZATION_METHOD = 4
	OPTIMIZATION_PRECISION = 0.001
	MAXIMUM_ITERATIONS_PER_VARIABLE = 5000

Initial parameter values

meme.site_alpha = 1
meme.site_beta_nuisance = 1
meme.site_beta_plus = 1
Optimization finished in 7 loop passes.
219 likelihood evaluation calls and 6641 matrix exponentiations calls were made

Serializing meme.site_likelihood_bsrel with mode 0
Row and/or column partition is empty. All the data will be used by default.
Set GUI update interval to every 24-th LF evaluation.
Optimization settings:
	OPTIMIZATION_METHOD = 4
	OPTIMIZATION_PRECISION = 0.001
	MAXIMUM_ITERATIONS_PER_VARIABLE = 5000

Initial parameter values

meme.site_alpha = 0.685651
meme.site_beta_nuisance = 0.235158
meme.site_omega_minus = 1
meme.site_beta_plus = 0
meme.site_mixture_weight = 0.75
Optimization finished in 5 loop passes.
120 likelihood evaluation calls and 2468 matrix exponentiations calls were made

Overwriting dataset 'RYnFUQGG._bac_ancDS' caused DataSetFilter 'RYnFUQGG._bacAF' to be deleted
Row and/or column partition is empty. All the data will be used by default.
Row and/or column partition is empty. All the data will be used by default.
Overwritten previously defined function:'uvnZWFyF.__make_filter'
Row and/or column partition is empty. All the data will be used by default.
The tips of the tree:meme.site_tree_fel were matched with the species names from the data in the following numeric order (0-based) {13,18,14,19,9,8,11,2,12,16,5,6,1,3,17,4,7,0,10,15}
Row and/or column partition is empty. All the data will be used by default.
The tips of the tree:meme.site_tree_bsrel were matched with the species names from the data in the following numeric order (0-based) {13,18,14,19,9,8,11,2,12,16,5,6,1,3,17,4,7,0,10,15}
Serializing meme.site_likelihood with mode 0
Row and/or column partition is empty. All the data will be used by default.
Set GUI update interval to every 21-th LF evaluation.
Optimization settings:
	OPTIMIZATION_METHOD = 4
	OPTIMIZATION_PRECISION = 0.001
	MAXIMUM_ITERATIONS_PER_VARIABLE = 5000

Initial parameter values

meme.site_alpha = 1
meme.site_beta_nuisance = 1
meme.site_beta_plus = 1
Optimization finished in 5 loop passes.
108 likelihood evaluation calls and 3518 matrix exponentiations calls were made

Serializing meme.site_likelihood_bsrel with mode 0
Row and/or column partition is empty. All the data will be used by default.
Set GUI update interval to every 21-th LF evaluation.
Optimization settings:
	OPTIMIZATION_METHOD = 4
	OPTIMIZATION_PRECISION = 0.001
	MAXIMUM_ITERATIONS_PER_VARIABLE = 5000

Initial parameter values

meme.site_alpha = 0.862161
meme.site_beta_nuisance = 0
meme.site_omega_minus = 1
meme.site_beta_plus = 0
meme.site_mixture_weight = 0.75
Optimization finished in 6 loop passes.
252 likelihood evaluation calls and 7042 matrix exponentiations calls were made

Overwriting dataset 'RYnFUQGG._bac_ancDS' caused DataSetFilter 'RYnFUQGG._bacAF' to be deleted
Row and/or column partition is empty. All the data will be used by default.
Row and/or column partition is empty. All the data will be used by default.
Overwritten previously defined function:'uvnZWFyF.__make_filter'
Row and/or column partition is empty. All the data will be used by default.
The tips of the tree:meme.site_tree_fel were matched with the species names from the data in the following numeric order (0-based) {13,18,14,19,9,8,11,2,12,16,5,6,1,3,17,4,7,0,10,15}
Row and/or column partition is empty. All the data will be used by default.
The tips of the tree:meme.site_tree_bsrel were matched with the species names from the data in the following numeric order (0-based) {13,18,14,19,9,8,11,2,12,16,5,6,1,3,17,4,7,0,10,15}
Serializing meme.site_likelihood with mode 0
Row and/or column partition is empty. All the data will be used by default.
Set GUI update interval to every 22-th LF evaluation.
Optimization settings:
	OPTIMIZATION_METHOD = 4
	OPTIMIZATION_PRECISION = 0.001
	MAXIMUM_ITERATIONS_PER_VARIABLE = 5000

Initial parameter values

meme.site_alpha = 1
meme.site_beta_nuisance = 1
meme.site_beta_plus = 1
Optimization finished in 5 loop passes.
168 likelihood evaluation calls and 5328 matrix exponentiations calls were made

Serializing meme.site_likelihood_bsrel with mode 0
Row and/or column partition is empty. All the data will be used by default.
Site 1 evaluated to a 0 probability in ComputeTreeBlockByBranch
Set GUI update interval to every 13-th LF evaluation.
Optimization settings:
	OPTIMIZATION_METHOD = 4
	OPTIMIZATION_PRECISION = 0.001
	MAXIMUM_ITERATIONS_PER_VARIABLE = 5000

Initial parameter values

meme.site_alpha = 0.971503
meme.site_beta_nuisance = 0.131979
meme.site_omega_minus = 1
meme.site_beta_plus = 3.51649
meme.site_mixture_weight = 0.75
Optimization finished in 10 loop passes.
503 likelihood evaluation calls and 12958 matrix exponentiations calls were made

Overwriting dataset 'RYnFUQGG._bac_ancDS' caused DataSetFilter 'RYnFUQGG._bacAF' to be deleted
Row and/or column partition is empty. All the data will be used by default.
Set GUI update interval to every 20-th LF evaluation.
Optimization settings:
	OPTIMIZATION_METHOD = 4
	OPTIMIZATION_PRECISION = 0.001
	MAXIMUM_ITERATIONS_PER_VARIABLE = 5000

Initial parameter values

meme.site_alpha = 0.971484
meme.site_beta_nuisance = 0.131992
meme.site_omega_minus = 1
meme.site_mixture_weight = 1.02911e-08
Optimization finished in 3 loop passes.
83 likelihood evaluation calls and 2020 matrix exponentiations calls were made

Row and/or column partition is empty. All the data will be used by default.
Overwritten previously defined function:'uvnZWFyF.__make_filter'
Row and/or column partition is empty. All the data will be used by default.
The tips of the tree:meme.site_tree_fel were matched with the species names from the data in the following numeric order (0-based) {13,18,14,19,9,8,11,2,12,16,5,6,1,3,17,4,7,0,10,15}
Row and/or column partition is empty. All the data will be used by default.
The tips of the tree:meme.site_tree_bsrel were matched with the species names from the data in the following numeric order (0-based) {13,18,14,19,9,8,11,2,12,16,5,6,1,3,17,4,7,0,10,15}
Serializing meme.site_likelihood with mode 0
Row and/or column partition is empty. All the data will be used by default.
Set GUI update interval to every 19-th LF evaluation.
Optimization settings:
	OPTIMIZATION_METHOD = 4
	OPTIMIZATION_PRECISION = 0.001
	MAXIMUM_ITERATIONS_PER_VARIABLE = 5000

Initial parameter values

meme.site_alpha = 1
meme.site_beta_nuisance = 1
meme.site_beta_plus = 1
Optimization finished in 6 loop passes.
219 likelihood evaluation calls and 7333 matrix exponentiations calls were made

Serializing meme.site_likelihood_bsrel with mode 0
Row and/or column partition is empty. All the data will be used by default.
Set GUI update interval to every 17-th LF evaluation.
Optimization settings:
	OPTIMIZATION_METHOD = 4
	OPTIMIZATION_PRECISION = 0.001
	MAXIMUM_ITERATIONS_PER_VARIABLE = 5000

Initial parameter values

meme.site_alpha = 2.01139
meme.site_beta_nuisance = 0
meme.site_omega_minus = 1
meme.site_beta_plus = 0
meme.site_mixture_weight = 0.75
Optimization finished in 6 loop passes.
152 likelihood evaluation calls and 3612 matrix exponentiations calls were made

Overwriting dataset 'RYnFUQGG._bac_ancDS' caused DataSetFilter 'RYnFUQGG._bacAF' to be deleted
Row and/or column partition is empty. All the data will be used by default.
Row and/or column partition is empty. All the data will be used by default.
Overwritten previously defined function:'uvnZWFyF.__make_filter'
Row and/or column partition is empty. All the data will be used by default.
The tips of the tree:meme.site_tree_fel were matched with the species names from the data in the following numeric order (0-based) {13,18,14,19,9,8,11,2,12,16,5,6,1,3,17,4,7,0,10,15}
Row and/or column partition is empty. All the data will be used by default.
The tips of the tree:meme.site_tree_bsrel were matched with the species names from the data in the following numeric order (0-based) {13,18,14,19,9,8,11,2,12,16,5,6,1,3,17,4,7,0,10,15}
Serializing meme.site_likelihood with mode 0
Row and/or column partition is empty. All the data will be used by default.
Set GUI update interval to every 19-th LF evaluation.
Optimization settings:
	OPTIMIZATION_METHOD = 4
	OPTIMIZATION_PRECISION = 0.001
	MAXIMUM_ITERATIONS_PER_VARIABLE = 5000

Initial parameter values

meme.site_alpha = 1
meme.site_beta_nuisance = 1
meme.site_beta_plus = 1
Optimization finished in 6 loop passes.
196 likelihood evaluation calls and 5714 matrix exponentiations calls were made

Serializing meme.site_likelihood_bsrel with mode 0
Row and/or column partition is empty. All the data will be used by default.
Site 1 evaluated to a 0 probability in ComputeTreeBlockByBranch
Set GUI update interval to every 5-th LF evaluation.
Optimization settings:
	OPTIMIZATION_METHOD = 4
	OPTIMIZATION_PRECISION = 0.001
	MAXIMUM_ITERATIONS_PER_VARIABLE = 5000

Initial parameter values

meme.site_alpha = 38.3955
meme.site_beta_nuisance = 0.348277
meme.site_omega_minus = 1
meme.site_beta_plus = 0
meme.site_mixture_weight = 0.75
Optimization finished in 6 loop passes.
118 likelihood evaluation calls and 2744 matrix exponentiations calls were made

Overwriting dataset 'RYnFUQGG._bac_ancDS' caused DataSetFilter 'RYnFUQGG._bacAF' to be deleted
Row and/or column partition is empty. All the data will be used by default.
Row and/or column partition is empty. All the data will be used by default.
Overwritten previously defined function:'uvnZWFyF.__make_filter'
Row and/or column partition is empty. All the data will be used by default.
The tips of the tree:meme.site_tree_fel were matched with the species names from the data in the following numeric order (0-based) {13,18,14,19,9,8,11,2,12,16,5,6,1,3,17,4,7,0,10,15}
Row and/or column partition is empty. All the data will be used by default.
The tips of the tree:meme.site_tree_bsrel were matched with the species names from the data in the following numeric order (0-based) {13,18,14,19,9,8,11,2,12,16,5,6,1,3,17,4,7,0,10,15}
Serializing meme.site_likelihood with mode 0
Row and/or column partition is empty. All the data will be used by default.
Set GUI update interval to every 9-th LF evaluation.
Optimization settings:
	OPTIMIZATION_METHOD = 4
	OPTIMIZATION_PRECISION = 0.001
	MAXIMUM_ITERATIONS_PER_VARIABLE = 5000

Initial parameter values

meme.site_alpha = 1
meme.site_beta_nuisance = 1
meme.site_beta_plus = 1
Optimization finished in 8 loop passes.
200 likelihood evaluation calls and 6038 matrix exponentiations calls were made

Serializing meme.site_likelihood_bsrel with mode 0
Row and/or column partition is empty. All the data will be used by default.
Set GUI update interval to every 9-th LF evaluation.
Optimization settings:
	OPTIMIZATION_METHOD = 4
	OPTIMIZATION_PRECISION = 0.001
	MAXIMUM_ITERATIONS_PER_VARIABLE = 5000

Initial parameter values

meme.site_alpha = 0
meme.site_beta_nuisance = 0.119734
meme.site_omega_minus = 1
meme.site_beta_plus = 2.97638
meme.site_mixture_weight = 0.75
Optimization finished in 7 loop passes.
185 likelihood evaluation calls and 3436 matrix exponentiations calls were made

Overwriting dataset 'RYnFUQGG._bac_ancDS' caused DataSetFilter 'RYnFUQGG._bacAF' to be deleted
Row and/or column partition is empty. All the data will be used by default.
Set GUI update interval to every 12-th LF evaluation.
Optimization settings:
	OPTIMIZATION_METHOD = 4
	OPTIMIZATION_PRECISION = 0.001
	MAXIMUM_ITERATIONS_PER_VARIABLE = 5000

Initial parameter values

meme.site_alpha = 0
meme.site_beta_nuisance = 0.119703
meme.site_omega_minus = 0.96
meme.site_mixture_weight = 2.42021e-08
Optimization finished in 5 loop passes.
120 likelihood evaluation calls and 3578 matrix exponentiations calls were made

Row and/or column partition is empty. All the data will be used by default.
Overwritten previously defined function:'uvnZWFyF.__make_filter'
Row and/or column partition is empty. All the data will be used by default.
The tips of the tree:meme.site_tree_fel were matched with the species names from the data in the following numeric order (0-based) {13,18,14,19,9,8,11,2,12,16,5,6,1,3,17,4,7,0,10,15}
Row and/or column partition is empty. All the data will be used by default.
The tips of the tree:meme.site_tree_bsrel were matched with the species names from the data in the following numeric order (0-based) {13,18,14,19,9,8,11,2,12,16,5,6,1,3,17,4,7,0,10,15}
Serializing meme.site_likelihood with mode 0
Row and/or column partition is empty. All the data will be used by default.
Set GUI update interval to every 10-th LF evaluation.
Optimization settings:
	OPTIMIZATION_METHOD = 4
	OPTIMIZATION_PRECISION = 0.001
	MAXIMUM_ITERATIONS_PER_VARIABLE = 5000

Initial parameter values

meme.site_alpha = 1
meme.site_beta_nuisance = 1
meme.site_beta_plus = 1
Optimization finished in 8 loop passes.
205 likelihood evaluation calls and 6227 matrix exponentiations calls were made

Serializing meme.site_likelihood_bsrel with mode 0
Row and/or column partition is empty. All the data will be used by default.
Set GUI update interval to every 14-th LF evaluation.
Optimization settings:
	OPTIMIZATION_METHOD = 4
	OPTIMIZATION_PRECISION = 0.001
	MAXIMUM_ITERATIONS_PER_VARIABLE = 5000

Initial parameter values

meme.site_alpha = 0.881399
meme.site_beta_nuisance = 0.0573437
meme.site_omega_minus = 1
meme.site_beta_plus = 0
meme.site_mixture_weight = 0.75
Optimization finished in 4 loop passes.
121 likelihood evaluation calls and 2478 matrix exponentiations calls were made

Overwriting dataset 'RYnFUQGG._bac_ancDS' caused DataSetFilter 'RYnFUQGG._bacAF' to be deleted
Row and/or column partition is empty. All the data will be used by default.
Row and/or column partition is empty. All the data will be used by default.
Overwritten previously defined function:'uvnZWFyF.__make_filter'
Row and/or column partition is empty. All the data will be used by default.
The tips of the tree:meme.site_tree_fel were matched with the species names from the data in the following numeric order (0-based) {13,18,14,19,9,8,11,2,12,16,5,6,1,3,17,4,7,0,10,15}
Row and/or column partition is empty. All the data will be used by default.
The tips of the tree:meme.site_tree_bsrel were matched with the species names from the data in the following numeric order (0-based) {13,18,14,19,9,8,11,2,12,16,5,6,1,3,17,4,7,0,10,15}
Serializing meme.site_likelihood with mode 0
Row and/or column partition is empty. All the data will be used by default.
Set GUI update interval to every 14-th LF evaluation.
Optimization settings:
	OPTIMIZATION_METHOD = 4
	OPTIMIZATION_PRECISION = 0.001
	MAXIMUM_ITERATIONS_PER_VARIABLE = 5000

Initial parameter values

meme.site_alpha = 1
meme.site_beta_nuisance = 1
meme.site_beta_plus = 1
Optimization finished in 8 loop passes.
237 likelihood evaluation calls and 7373 matrix exponentiations calls were made

Serializing meme.site_likelihood_bsrel with mode 0
Row and/or column partition is empty. All the data will be used by default.
Set GUI update interval to every 17-th LF evaluation.
Optimization settings:
	OPTIMIZATION_METHOD = 4
	OPTIMIZATION_PRECISION = 0.001
	MAXIMUM_ITERATIONS_PER_VARIABLE = 5000

Initial parameter values

meme.site_alpha = 0.772667
meme.site_beta_nuisance = 0.269053
meme.site_omega_minus = 1
meme.site_beta_plus = 3333.11
meme.site_mixture_weight = 0.75
Optimization finished in 7 loop passes.
167 likelihood evaluation calls and 2976 matrix exponentiations calls were made

Overwriting dataset 'RYnFUQGG._bac_ancDS' caused DataSetFilter 'RYnFUQGG._bacAF' to be deleted
Row and/or column partition is empty. All the data will be used by default.
Set GUI update interval to every 17-th LF evaluation.
Optimization settings:
	OPTIMIZATION_METHOD = 4
	OPTIMIZATION_PRECISION = 0.001
	MAXIMUM_ITERATIONS_PER_VARIABLE = 5000

Initial parameter values

meme.site_alpha = 0.772343
meme.site_beta_nuisance = 0.269182
meme.site_omega_minus = 1
meme.site_mixture_weight = 1.37301e-08
Optimization finished in 5 loop passes.
157 likelihood evaluation calls and 4058 matrix exponentiations calls were made

Row and/or column partition is empty. All the data will be used by default.
Overwritten previously defined function:'uvnZWFyF.__make_filter'
Row and/or column partition is empty. All the data will be used by default.
The tips of the tree:meme.site_tree_fel were matched with the species names from the data in the following numeric order (0-based) {13,18,14,19,9,8,11,2,12,16,5,6,1,3,17,4,7,0,10,15}
Row and/or column partition is empty. All the data will be used by default.
The tips of the tree:meme.site_tree_bsrel were matched with the species names from the data in the following numeric order (0-based) {13,18,14,19,9,8,11,2,12,16,5,6,1,3,17,4,7,0,10,15}
Serializing meme.site_likelihood with mode 0
Row and/or column partition is empty. All the data will be used by default.
Set GUI update interval to every 12-th LF evaluation.
Optimization settings:
	OPTIMIZATION_METHOD = 4
	OPTIMIZATION_PRECISION = 0.001
	MAXIMUM_ITERATIONS_PER_VARIABLE = 5000

Initial parameter values

meme.site_alpha = 1
meme.site_beta_nuisance = 1
meme.site_beta_plus = 1
Optimization finished in 7 loop passes.
144 likelihood evaluation calls and 4791 matrix exponentiations calls were made

Serializing meme.site_likelihood_bsrel with mode 0
Row and/or column partition is empty. All the data will be used by default.
Set GUI update interval to every 17-th LF evaluation.
Optimization settings:
	OPTIMIZATION_METHOD = 4
	OPTIMIZATION_PRECISION = 0.001
	MAXIMUM_ITERATIONS_PER_VARIABLE = 5000

Initial parameter values

meme.site_alpha = 0.931429
meme.site_beta_nuisance = 0.658937
meme.site_omega_minus = 1
meme.site_beta_plus = 10000
meme.site_mixture_weight = 0.75
Optimization finished in 9 loop passes.
266 likelihood evaluation calls and 5212 matrix exponentiations calls were made

Overwriting dataset 'RYnFUQGG._bac_ancDS' caused DataSetFilter 'RYnFUQGG._bacAF' to be deleted
Row and/or column partition is empty. All the data will be used by default.
Set GUI update interval to every 11-th LF evaluation.
Optimization settings:
	OPTIMIZATION_METHOD = 4
	OPTIMIZATION_PRECISION = 0.001
	MAXIMUM_ITERATIONS_PER_VARIABLE = 5000

Initial parameter values

meme.site_alpha = 0.931481
meme.site_beta_nuisance = 0.658969
meme.site_omega_minus = 1
meme.site_mixture_weight = 1.00524e-08
Optimization finished in 8 loop passes.
197 likelihood evaluation calls and 5408 matrix exponentiations calls were made

Row and/or column partition is empty. All the data will be used by default.
Overwritten previously defined function:'uvnZWFyF.__make_filter'
Row and/or column partition is empty. All the data will be used by default.
The tips of the tree:meme.site_tree_fel were matched with the species names from the data in the following numeric order (0-based) {13,18,14,19,9,8,11,2,12,16,5,6,1,3,17,4,7,0,10,15}
Row and/or column partition is empty. All the data will be used by default.
The tips of the tree:meme.site_tree_bsrel were matched with the species names from the data in the following numeric order (0-based) {13,18,14,19,9,8,11,2,12,16,5,6,1,3,17,4,7,0,10,15}
Serializing meme.site_likelihood with mode 0
Row and/or column partition is empty. All the data will be used by default.
Set GUI update interval to every 12-th LF evaluation.
Optimization settings:
	OPTIMIZATION_METHOD = 4
	OPTIMIZATION_PRECISION = 0.001
	MAXIMUM_ITERATIONS_PER_VARIABLE = 5000

Initial parameter values

meme.site_alpha = 1
meme.site_beta_nuisance = 1
meme.site_beta_plus = 1
Optimization finished in 9 loop passes.
239 likelihood evaluation calls and 7335 matrix exponentiations calls were made

Serializing meme.site_likelihood_bsrel with mode 0
Row and/or column partition is empty. All the data will be used by default.
Set GUI update interval to every 13-th LF evaluation.
Optimization settings:
	OPTIMIZATION_METHOD = 4
	OPTIMIZATION_PRECISION = 0.001
	MAXIMUM_ITERATIONS_PER_VARIABLE = 5000

Initial parameter values

meme.site_alpha = 0.5695
meme.site_beta_nuisance = 0.304724
meme.site_omega_minus = 1
meme.site_beta_plus = 5616.93
meme.site_mixture_weight = 0.75
Optimization finished in 9 loop passes.
279 likelihood evaluation calls and 5326 matrix exponentiations calls were made

Overwriting dataset 'RYnFUQGG._bac_ancDS' caused DataSetFilter 'RYnFUQGG._bacAF' to be deleted
Row and/or column partition is empty. All the data will be used by default.
Set GUI update interval to every 19-th LF evaluation.
Optimization settings:
	OPTIMIZATION_METHOD = 4
	OPTIMIZATION_PRECISION = 0.001
	MAXIMUM_ITERATIONS_PER_VARIABLE = 5000

Initial parameter values

meme.site_alpha = 0.569753
meme.site_beta_nuisance = 0.304823
meme.site_omega_minus = 1
meme.site_mixture_weight = 1.07133e-08
Optimization finished in 5 loop passes.
152 likelihood evaluation calls and 4208 matrix exponentiations calls were made

Row and/or column partition is empty. All the data will be used by default.
Overwritten previously defined function:'uvnZWFyF.__make_filter'
Row and/or column partition is empty. All the data will be used by default.
The tips of the tree:meme.site_tree_fel were matched with the species names from the data in the following numeric order (0-based) {13,18,14,19,9,8,11,2,12,16,5,6,1,3,17,4,7,0,10,15}
Row and/or column partition is empty. All the data will be used by default.
The tips of the tree:meme.site_tree_bsrel were matched with the species names from the data in the following numeric order (0-based) {13,18,14,19,9,8,11,2,12,16,5,6,1,3,17,4,7,0,10,15}
Serializing meme.site_likelihood with mode 0
Row and/or column partition is empty. All the data will be used by default.
Set GUI update interval to every 19-th LF evaluation.
Optimization settings:
	OPTIMIZATION_METHOD = 4
	OPTIMIZATION_PRECISION = 0.001
	MAXIMUM_ITERATIONS_PER_VARIABLE = 5000

Initial parameter values

meme.site_alpha = 1
meme.site_beta_nuisance = 1
meme.site_beta_plus = 1
Optimization finished in 6 loop passes.
184 likelihood evaluation calls and 5303 matrix exponentiations calls were made

Serializing meme.site_likelihood_bsrel with mode 0
Row and/or column partition is empty. All the data will be used by default.
Set GUI update interval to every 22-th LF evaluation.
Optimization settings:
	OPTIMIZATION_METHOD = 4
	OPTIMIZATION_PRECISION = 0.001
	MAXIMUM_ITERATIONS_PER_VARIABLE = 5000

Initial parameter values

meme.site_alpha = 0.215948
meme.site_beta_nuisance = 0.890191
meme.site_omega_minus = 1
meme.site_beta_plus = 0
meme.site_mixture_weight = 0.75
Optimization finished in 5 loop passes.
97 likelihood evaluation calls and 2060 matrix exponentiations calls were made

Overwriting dataset 'RYnFUQGG._bac_ancDS' caused DataSetFilter 'RYnFUQGG._bacAF' to be deleted
Row and/or column partition is empty. All the data will be used by default.
Row and/or column partition is empty. All the data will be used by default.
Overwritten previously defined function:'uvnZWFyF.__make_filter'
Row and/or column partition is empty. All the data will be used by default.
The tips of the tree:meme.site_tree_fel were matched with the species names from the data in the following numeric order (0-based) {13,18,14,19,9,8,11,2,12,16,5,6,1,3,17,4,7,0,10,15}
Row and/or column partition is empty. All the data will be used by default.
The tips of the tree:meme.site_tree_bsrel were matched with the species names from the data in the following numeric order (0-based) {13,18,14,19,9,8,11,2,12,16,5,6,1,3,17,4,7,0,10,15}
Serializing meme.site_likelihood with mode 0
Row and/or column partition is empty. All the data will be used by default.
Set GUI update interval to every 17-th LF evaluation.
Optimization settings:
	OPTIMIZATION_METHOD = 4
	OPTIMIZATION_PRECISION = 0.001
	MAXIMUM_ITERATIONS_PER_VARIABLE = 5000

Initial parameter values

meme.site_alpha = 1
meme.site_beta_nuisance = 1
meme.site_beta_plus = 1
Optimization finished in 6 loop passes.
201 likelihood evaluation calls and 6233 matrix exponentiations calls were made

Serializing meme.site_likelihood_bsrel with mode 0
Row and/or column partition is empty. All the data will be used by default.
Set GUI update interval to every 21-th LF evaluation.
Optimization settings:
	OPTIMIZATION_METHOD = 4
	OPTIMIZATION_PRECISION = 0.001
	MAXIMUM_ITERATIONS_PER_VARIABLE = 5000

Initial parameter values

meme.site_alpha = 0.556356
meme.site_beta_nuisance = 0.421059
meme.site_omega_minus = 1
meme.site_beta_plus = 0
meme.site_mixture_weight = 0.75
Optimization finished in 6 loop passes.
138 likelihood evaluation calls and 3106 matrix exponentiations calls were made

Overwriting dataset 'RYnFUQGG._bac_ancDS' caused DataSetFilter 'RYnFUQGG._bacAF' to be deleted
Row and/or column partition is empty. All the data will be used by default.
Row and/or column partition is empty. All the data will be used by default.
Overwritten previously defined function:'uvnZWFyF.__make_filter'
Row and/or column partition is empty. All the data will be used by default.
The tips of the tree:meme.site_tree_fel were matched with the species names from the data in the following numeric order (0-based) {13,18,14,19,9,8,11,2,12,16,5,6,1,3,17,4,7,0,10,15}
Row and/or column partition is empty. All the data will be used by default.
The tips of the tree:meme.site_tree_bsrel were matched with the species names from the data in the following numeric order (0-based) {13,18,14,19,9,8,11,2,12,16,5,6,1,3,17,4,7,0,10,15}
Serializing meme.site_likelihood with mode 0
Row and/or column partition is empty. All the data will be used by default.
Set GUI update interval to every 22-th LF evaluation.
Optimization settings:
	OPTIMIZATION_METHOD = 4
	OPTIMIZATION_PRECISION = 0.001
	MAXIMUM_ITERATIONS_PER_VARIABLE = 5000

Initial parameter values

meme.site_alpha = 1
meme.site_beta_nuisance = 1
meme.site_beta_plus = 1
Optimization finished in 6 loop passes.
142 likelihood evaluation calls and 4370 matrix exponentiations calls were made

Serializing meme.site_likelihood_bsrel with mode 0
Row and/or column partition is empty. All the data will be used by default.
Set GUI update interval to every 27-th LF evaluation.
Optimization settings:
	OPTIMIZATION_METHOD = 4
	OPTIMIZATION_PRECISION = 0.001
	MAXIMUM_ITERATIONS_PER_VARIABLE = 5000

Initial parameter values

meme.site_alpha = 0.351464
meme.site_beta_nuisance = 0.62067
meme.site_omega_minus = 1
meme.site_beta_plus = 3.88709
meme.site_mixture_weight = 0.75
Optimization finished in 7 loop passes.
173 likelihood evaluation calls and 3466 matrix exponentiations calls were made

Overwriting dataset 'RYnFUQGG._bac_ancDS' caused DataSetFilter 'RYnFUQGG._bacAF' to be deleted
Row and/or column partition is empty. All the data will be used by default.
Set GUI update interval to every 26-th LF evaluation.
Optimization settings:
	OPTIMIZATION_METHOD = 4
	OPTIMIZATION_PRECISION = 0.001
	MAXIMUM_ITERATIONS_PER_VARIABLE = 5000

Initial parameter values

meme.site_alpha = 0.35151
meme.site_beta_nuisance = 0.621157
meme.site_omega_minus = 1
meme.site_mixture_weight = 1.51939e-08
Optimization finished in 5 loop passes.
147 likelihood evaluation calls and 3678 matrix exponentiations calls were made

Row and/or column partition is empty. All the data will be used by default.
Overwritten previously defined function:'uvnZWFyF.__make_filter'
Row and/or column partition is empty. All the data will be used by default.
The tips of the tree:meme.site_tree_fel were matched with the species names from the data in the following numeric order (0-based) {13,18,14,19,9,8,11,2,12,16,5,6,1,3,17,4,7,0,10,15}
Row and/or column partition is empty. All the data will be used by default.
The tips of the tree:meme.site_tree_bsrel were matched with the species names from the data in the following numeric order (0-based) {13,18,14,19,9,8,11,2,12,16,5,6,1,3,17,4,7,0,10,15}
Serializing meme.site_likelihood with mode 0
Row and/or column partition is empty. All the data will be used by default.
Set GUI update interval to every 24-th LF evaluation.
Optimization settings:
	OPTIMIZATION_METHOD = 4
	OPTIMIZATION_PRECISION = 0.001
	MAXIMUM_ITERATIONS_PER_VARIABLE = 5000

Initial parameter values

meme.site_alpha = 1
meme.site_beta_nuisance = 1
meme.site_beta_plus = 1
Optimization finished in 6 loop passes.
201 likelihood evaluation calls and 6006 matrix exponentiations calls were made

Serializing meme.site_likelihood_bsrel with mode 0
Row and/or column partition is empty. All the data will be used by default.
Set GUI update interval to every 21-th LF evaluation.
Optimization settings:
	OPTIMIZATION_METHOD = 4
	OPTIMIZATION_PRECISION = 0.001
	MAXIMUM_ITERATIONS_PER_VARIABLE = 5000

Initial parameter values

meme.site_alpha = 1.41273
meme.site_beta_nuisance = 0.611704
meme.site_omega_minus = 1
meme.site_beta_plus = 0
meme.site_mixture_weight = 0.75
Optimization finished in 6 loop passes.
145 likelihood evaluation calls and 3372 matrix exponentiations calls were made

Overwriting dataset 'RYnFUQGG._bac_ancDS' caused DataSetFilter 'RYnFUQGG._bacAF' to be deleted
Row and/or column partition is empty. All the data will be used by default.
Row and/or column partition is empty. All the data will be used by default.
Overwritten previously defined function:'uvnZWFyF.__make_filter'
Row and/or column partition is empty. All the data will be used by default.
The tips of the tree:meme.site_tree_fel were matched with the species names from the data in the following numeric order (0-based) {13,18,14,19,9,8,11,2,12,16,5,6,1,3,17,4,7,0,10,15}
Row and/or column partition is empty. All the data will be used by default.
The tips of the tree:meme.site_tree_bsrel were matched with the species names from the data in the following numeric order (0-based) {13,18,14,19,9,8,11,2,12,16,5,6,1,3,17,4,7,0,10,15}
Serializing meme.site_likelihood with mode 0
Row and/or column partition is empty. All the data will be used by default.
Set GUI update interval to every 23-th LF evaluation.
Optimization settings:
	OPTIMIZATION_METHOD = 4
	OPTIMIZATION_PRECISION = 0.001
	MAXIMUM_ITERATIONS_PER_VARIABLE = 5000

Initial parameter values

meme.site_alpha = 1
meme.site_beta_nuisance = 1
meme.site_beta_plus = 1
Optimization finished in 6 loop passes.
218 likelihood evaluation calls and 6850 matrix exponentiations calls were made

Serializing meme.site_likelihood_bsrel with mode 0
Row and/or column partition is empty. All the data will be used by default.
Set GUI update interval to every 17-th LF evaluation.
Optimization settings:
	OPTIMIZATION_METHOD = 4
	OPTIMIZATION_PRECISION = 0.001
	MAXIMUM_ITERATIONS_PER_VARIABLE = 5000

Initial parameter values

meme.site_alpha = 1.48244
meme.site_beta_nuisance = 0.0801402
meme.site_omega_minus = 1
meme.site_beta_plus = 0
meme.site_mixture_weight = 0.75
Optimization finished in 6 loop passes.
232 likelihood evaluation calls and 5562 matrix exponentiations calls were made

Overwriting dataset 'RYnFUQGG._bac_ancDS' caused DataSetFilter 'RYnFUQGG._bacAF' to be deleted
Row and/or column partition is empty. All the data will be used by default.
Row and/or column partition is empty. All the data will be used by default.
Overwritten previously defined function:'uvnZWFyF.__make_filter'
Row and/or column partition is empty. All the data will be used by default.
The tips of the tree:meme.site_tree_fel were matched with the species names from the data in the following numeric order (0-based) {13,18,14,19,9,8,11,2,12,16,5,6,1,3,17,4,7,0,10,15}
Row and/or column partition is empty. All the data will be used by default.
The tips of the tree:meme.site_tree_bsrel were matched with the species names from the data in the following numeric order (0-based) {13,18,14,19,9,8,11,2,12,16,5,6,1,3,17,4,7,0,10,15}
Serializing meme.site_likelihood with mode 0
Row and/or column partition is empty. All the data will be used by default.
Set GUI update interval to every 22-th LF evaluation.
Optimization settings:
	OPTIMIZATION_METHOD = 4
	OPTIMIZATION_PRECISION = 0.001
	MAXIMUM_ITERATIONS_PER_VARIABLE = 5000

Initial parameter values

meme.site_alpha = 1
meme.site_beta_nuisance = 1
meme.site_beta_plus = 1
Optimization finished in 4 loop passes.
162 likelihood evaluation calls and 5358 matrix exponentiations calls were made

Serializing meme.site_likelihood_bsrel with mode 0
Row and/or column partition is empty. All the data will be used by default.
Set GUI update interval to every 16-th LF evaluation.
Optimization settings:
	OPTIMIZATION_METHOD = 4
	OPTIMIZATION_PRECISION = 0.001
	MAXIMUM_ITERATIONS_PER_VARIABLE = 5000

Initial parameter values

meme.site_alpha = 7.63168
meme.site_beta_nuisance = 0
meme.site_omega_minus = 1
meme.site_beta_plus = 0
meme.site_mixture_weight = 0.75
Optimization finished in 5 loop passes.
133 likelihood evaluation calls and 3254 matrix exponentiations calls were made

Overwriting dataset 'RYnFUQGG._bac_ancDS' caused DataSetFilter 'RYnFUQGG._bacAF' to be deleted
Row and/or column partition is empty. All the data will be used by default.
Row and/or column partition is empty. All the data will be used by default.
Overwritten previously defined function:'uvnZWFyF.__make_filter'
Row and/or column partition is empty. All the data will be used by default.
The tips of the tree:meme.site_tree_fel were matched with the species names from the data in the following numeric order (0-based) {13,18,14,19,9,8,11,2,12,16,5,6,1,3,17,4,7,0,10,15}
Row and/or column partition is empty. All the data will be used by default.
The tips of the tree:meme.site_tree_bsrel were matched with the species names from the data in the following numeric order (0-based) {13,18,14,19,9,8,11,2,12,16,5,6,1,3,17,4,7,0,10,15}
Serializing meme.site_likelihood with mode 0
Row and/or column partition is empty. All the data will be used by default.
Set GUI update interval to every 21-th LF evaluation.
Optimization settings:
	OPTIMIZATION_METHOD = 4
	OPTIMIZATION_PRECISION = 0.001
	MAXIMUM_ITERATIONS_PER_VARIABLE = 5000

Initial parameter values

meme.site_alpha = 1
meme.site_beta_nuisance = 1
meme.site_beta_plus = 1
Optimization finished in 4 loop passes.
100 likelihood evaluation calls and 2819 matrix exponentiations calls were made

Serializing meme.site_likelihood_bsrel with mode 0
Row and/or column partition is empty. All the data will be used by default.
Site 1 evaluated to a 0 probability in ComputeTreeBlockByBranch
Set GUI update interval to every 13-th LF evaluation.
Optimization settings:
	OPTIMIZATION_METHOD = 4
	OPTIMIZATION_PRECISION = 0.001
	MAXIMUM_ITERATIONS_PER_VARIABLE = 5000

Initial parameter values

meme.site_alpha = 1.77117
meme.site_beta_nuisance = 0.340616
meme.site_omega_minus = 1
meme.site_beta_plus = 0
meme.site_mixture_weight = 0.75
Optimization finished in 6 loop passes.
235 likelihood evaluation calls and 5714 matrix exponentiations calls were made

Overwriting dataset 'RYnFUQGG._bac_ancDS' caused DataSetFilter 'RYnFUQGG._bacAF' to be deleted
Row and/or column partition is empty. All the data will be used by default.
Row and/or column partition is empty. All the data will be used by default.
Overwritten previously defined function:'uvnZWFyF.__make_filter'
Row and/or column partition is empty. All the data will be used by default.
The tips of the tree:meme.site_tree_fel were matched with the species names from the data in the following numeric order (0-based) {13,18,14,19,9,8,11,2,12,16,5,6,1,3,17,4,7,0,10,15}
Row and/or column partition is empty. All the data will be used by default.
The tips of the tree:meme.site_tree_bsrel were matched with the species names from the data in the following numeric order (0-based) {13,18,14,19,9,8,11,2,12,16,5,6,1,3,17,4,7,0,10,15}
Serializing meme.site_likelihood with mode 0
Row and/or column partition is empty. All the data will be used by default.
Set GUI update interval to every 25-th LF evaluation.
Optimization settings:
	OPTIMIZATION_METHOD = 4
	OPTIMIZATION_PRECISION = 0.001
	MAXIMUM_ITERATIONS_PER_VARIABLE = 5000

Initial parameter values

meme.site_alpha = 1
meme.site_beta_nuisance = 1
meme.site_beta_plus = 1
Optimization finished in 7 loop passes.
109 likelihood evaluation calls and 3040 matrix exponentiations calls were made

Serializing meme.site_likelihood_bsrel with mode 0
Row and/or column partition is empty. All the data will be used by default.
Set GUI update interval to every 22-th LF evaluation.
Optimization settings:
	OPTIMIZATION_METHOD = 4
	OPTIMIZATION_PRECISION = 0.001
	MAXIMUM_ITERATIONS_PER_VARIABLE = 5000

Initial parameter values

meme.site_alpha = 1.80004
meme.site_beta_nuisance = 0.609562
meme.site_omega_minus = 1
meme.site_beta_plus = 10.3049
meme.site_mixture_weight = 0.75
Optimization finished in 8 loop passes.
228 likelihood evaluation calls and 3270 matrix exponentiations calls were made

Overwriting dataset 'RYnFUQGG._bac_ancDS' caused DataSetFilter 'RYnFUQGG._bacAF' to be deleted
Row and/or column partition is empty. All the data will be used by default.
Set GUI update interval to every 23-th LF evaluation.
Optimization settings:
	OPTIMIZATION_METHOD = 4
	OPTIMIZATION_PRECISION = 0.001
	MAXIMUM_ITERATIONS_PER_VARIABLE = 5000

Initial parameter values

meme.site_alpha = 1.79743
meme.site_beta_nuisance = 0.609222
meme.site_omega_minus = 1
meme.site_mixture_weight = 1.0002e-08
Optimization finished in 5 loop passes.
156 likelihood evaluation calls and 4020 matrix exponentiations calls were made

Row and/or column partition is empty. All the data will be used by default.
Overwritten previously defined function:'uvnZWFyF.__make_filter'
Row and/or column partition is empty. All the data will be used by default.
The tips of the tree:meme.site_tree_fel were matched with the species names from the data in the following numeric order (0-based) {13,18,14,19,9,8,11,2,12,16,5,6,1,3,17,4,7,0,10,15}
Row and/or column partition is empty. All the data will be used by default.
The tips of the tree:meme.site_tree_bsrel were matched with the species names from the data in the following numeric order (0-based) {13,18,14,19,9,8,11,2,12,16,5,6,1,3,17,4,7,0,10,15}
Serializing meme.site_likelihood with mode 0
Row and/or column partition is empty. All the data will be used by default.
Set GUI update interval to every 17-th LF evaluation.
Optimization settings:
	OPTIMIZATION_METHOD = 4
	OPTIMIZATION_PRECISION = 0.001
	MAXIMUM_ITERATIONS_PER_VARIABLE = 5000

Initial parameter values

meme.site_alpha = 1
meme.site_beta_nuisance = 1
meme.site_beta_plus = 1
Optimization finished in 8 loop passes.
169 likelihood evaluation calls and 5107 matrix exponentiations calls were made

Serializing meme.site_likelihood_bsrel with mode 0
Row and/or column partition is empty. All the data will be used by default.
Set GUI update interval to every 24-th LF evaluation.
Optimization settings:
	OPTIMIZATION_METHOD = 4
	OPTIMIZATION_PRECISION = 0.001
	MAXIMUM_ITERATIONS_PER_VARIABLE = 5000

Initial parameter values

meme.site_alpha = 0.181925
meme.site_beta_nuisance = 0.434626
meme.site_omega_minus = 1
meme.site_beta_plus = 3.44087
meme.site_mixture_weight = 0.75
Optimization finished in 9 loop passes.
255 likelihood evaluation calls and 5962 matrix exponentiations calls were made

Overwriting dataset 'RYnFUQGG._bac_ancDS' caused DataSetFilter 'RYnFUQGG._bacAF' to be deleted
Row and/or column partition is empty. All the data will be used by default.
Set GUI update interval to every 27-th LF evaluation.
Optimization settings:
	OPTIMIZATION_METHOD = 4
	OPTIMIZATION_PRECISION = 0.001
	MAXIMUM_ITERATIONS_PER_VARIABLE = 5000

Initial parameter values

meme.site_alpha = 0.181883
meme.site_beta_nuisance = 0.434636
meme.site_omega_minus = 1
meme.site_mixture_weight = 1.003e-08
Optimization finished in 7 loop passes.
160 likelihood evaluation calls and 4214 matrix exponentiations calls were made

Row and/or column partition is empty. All the data will be used by default.
Overwritten previously defined function:'uvnZWFyF.__make_filter'
Row and/or column partition is empty. All the data will be used by default.
The tips of the tree:meme.site_tree_fel were matched with the species names from the data in the following numeric order (0-based) {13,18,14,19,9,8,11,2,12,16,5,6,1,3,17,4,7,0,10,15}
Row and/or column partition is empty. All the data will be used by default.
The tips of the tree:meme.site_tree_bsrel were matched with the species names from the data in the following numeric order (0-based) {13,18,14,19,9,8,11,2,12,16,5,6,1,3,17,4,7,0,10,15}
Serializing meme.site_likelihood with mode 0
Row and/or column partition is empty. All the data will be used by default.
Set GUI update interval to every 23-th LF evaluation.
Optimization settings:
	OPTIMIZATION_METHOD = 4
	OPTIMIZATION_PRECISION = 0.001
	MAXIMUM_ITERATIONS_PER_VARIABLE = 5000

Initial parameter values

meme.site_alpha = 1
meme.site_beta_nuisance = 1
meme.site_beta_plus = 1
Optimization finished in 7 loop passes.
196 likelihood evaluation calls and 5753 matrix exponentiations calls were made

Serializing meme.site_likelihood_bsrel with mode 0
Row and/or column partition is empty. All the data will be used by default.
Set GUI update interval to every 21-th LF evaluation.
Optimization settings:
	OPTIMIZATION_METHOD = 4
	OPTIMIZATION_PRECISION = 0.001
	MAXIMUM_ITERATIONS_PER_VARIABLE = 5000

Initial parameter values

meme.site_alpha = 1.12497
meme.site_beta_nuisance = 0.146696
meme.site_omega_minus = 1
meme.site_beta_plus = 0
meme.site_mixture_weight = 0.75
Optimization finished in 5 loop passes.
101 likelihood evaluation calls and 2180 matrix exponentiations calls were made

Overwriting dataset 'RYnFUQGG._bac_ancDS' caused DataSetFilter 'RYnFUQGG._bacAF' to be deleted
Row and/or column partition is empty. All the data will be used by default.
Row and/or column partition is empty. All the data will be used by default.
Overwritten previously defined function:'uvnZWFyF.__make_filter'
Row and/or column partition is empty. All the data will be used by default.
The tips of the tree:meme.site_tree_fel were matched with the species names from the data in the following numeric order (0-based) {13,18,14,19,9,8,11,2,12,16,5,6,1,3,17,4,7,0,10,15}
Row and/or column partition is empty. All the data will be used by default.
The tips of the tree:meme.site_tree_bsrel were matched with the species names from the data in the following numeric order (0-based) {13,18,14,19,9,8,11,2,12,16,5,6,1,3,17,4,7,0,10,15}
Serializing meme.site_likelihood with mode 0
Row and/or column partition is empty. All the data will be used by default.
Set GUI update interval to every 23-th LF evaluation.
Optimization settings:
	OPTIMIZATION_METHOD = 4
	OPTIMIZATION_PRECISION = 0.001
	MAXIMUM_ITERATIONS_PER_VARIABLE = 5000

Initial parameter values

meme.site_alpha = 1
meme.site_beta_nuisance = 1
meme.site_beta_plus = 1
Optimization finished in 5 loop passes.
209 likelihood evaluation calls and 7171 matrix exponentiations calls were made

Serializing meme.site_likelihood_bsrel with mode 0
Row and/or column partition is empty. All the data will be used by default.
Set GUI update interval to every 23-th LF evaluation.
Optimization settings:
	OPTIMIZATION_METHOD = 4
	OPTIMIZATION_PRECISION = 0.001
	MAXIMUM_ITERATIONS_PER_VARIABLE = 5000

Initial parameter values

meme.site_alpha = 0
meme.site_beta_nuisance = 0.27848
meme.site_omega_minus = 0
meme.site_beta_plus = 0
meme.site_mixture_weight = 0.75
Optimization finished in 3 loop passes.
109 likelihood evaluation calls and 3000 matrix exponentiations calls were made

Overwriting dataset 'RYnFUQGG._bac_ancDS' caused DataSetFilter 'RYnFUQGG._bacAF' to be deleted
Row and/or column partition is empty. All the data will be used by default.
Row and/or column partition is empty. All the data will be used by default.
Overwritten previously defined function:'uvnZWFyF.__make_filter'
Row and/or column partition is empty. All the data will be used by default.
The tips of the tree:meme.site_tree_fel were matched with the species names from the data in the following numeric order (0-based) {13,18,14,19,9,8,11,2,12,16,5,6,1,3,17,4,7,0,10,15}
Row and/or column partition is empty. All the data will be used by default.
The tips of the tree:meme.site_tree_bsrel were matched with the species names from the data in the following numeric order (0-based) {13,18,14,19,9,8,11,2,12,16,5,6,1,3,17,4,7,0,10,15}
Serializing meme.site_likelihood with mode 0
Row and/or column partition is empty. All the data will be used by default.
Set GUI update interval to every 24-th LF evaluation.
Optimization settings:
	OPTIMIZATION_METHOD = 4
	OPTIMIZATION_PRECISION = 0.001
	MAXIMUM_ITERATIONS_PER_VARIABLE = 5000

Initial parameter values

meme.site_alpha = 1
meme.site_beta_nuisance = 1
meme.site_beta_plus = 1
Optimization finished in 3 loop passes.
113 likelihood evaluation calls and 3774 matrix exponentiations calls were made

Serializing meme.site_likelihood_bsrel with mode 0
Row and/or column partition is empty. All the data will be used by default.
Set GUI update interval to every 28-th LF evaluation.
Optimization settings:
	OPTIMIZATION_METHOD = 4
	OPTIMIZATION_PRECISION = 0.001
	MAXIMUM_ITERATIONS_PER_VARIABLE = 5000

Initial parameter values

meme.site_alpha = 0.999374
meme.site_beta_nuisance = 0.449429
meme.site_omega_minus = 1
meme.site_beta_plus = 0
meme.site_mixture_weight = 0.75
Optimization finished in 6 loop passes.
237 likelihood evaluation calls and 5714 matrix exponentiations calls were made

Overwriting dataset 'RYnFUQGG._bac_ancDS' caused DataSetFilter 'RYnFUQGG._bacAF' to be deleted
Row and/or column partition is empty. All the data will be used by default.
Row and/or column partition is empty. All the data will be used by default.
Overwritten previously defined function:'uvnZWFyF.__make_filter'
Row and/or column partition is empty. All the data will be used by default.
The tips of the tree:meme.site_tree_fel were matched with the species names from the data in the following numeric order (0-based) {13,18,14,19,9,8,11,2,12,16,5,6,1,3,17,4,7,0,10,15}
Row and/or column partition is empty. All the data will be used by default.
The tips of the tree:meme.site_tree_bsrel were matched with the species names from the data in the following numeric order (0-based) {13,18,14,19,9,8,11,2,12,16,5,6,1,3,17,4,7,0,10,15}
Serializing meme.site_likelihood with mode 0
Row and/or column partition is empty. All the data will be used by default.
Set GUI update interval to every 26-th LF evaluation.
Optimization settings:
	OPTIMIZATION_METHOD = 4
	OPTIMIZATION_PRECISION = 0.001
	MAXIMUM_ITERATIONS_PER_VARIABLE = 5000

Initial parameter values

meme.site_alpha = 1
meme.site_beta_nuisance = 1
meme.site_beta_plus = 1
Optimization finished in 6 loop passes.
209 likelihood evaluation calls and 6526 matrix exponentiations calls were made

Serializing meme.site_likelihood_bsrel with mode 0
Row and/or column partition is empty. All the data will be used by default.
Set GUI update interval to every 23-th LF evaluation.
Optimization settings:
	OPTIMIZATION_METHOD = 4
	OPTIMIZATION_PRECISION = 0.001
	MAXIMUM_ITERATIONS_PER_VARIABLE = 5000

Initial parameter values

meme.site_alpha = 2.50851
meme.site_beta_nuisance = 0.127297
meme.site_omega_minus = 1
meme.site_beta_plus = 0
meme.site_mixture_weight = 0.75
Optimization finished in 5 loop passes.
107 likelihood evaluation calls and 2372 matrix exponentiations calls were made

Overwriting dataset 'RYnFUQGG._bac_ancDS' caused DataSetFilter 'RYnFUQGG._bacAF' to be deleted
Row and/or column partition is empty. All the data will be used by default.
Row and/or column partition is empty. All the data will be used by default.
Overwritten previously defined function:'uvnZWFyF.__make_filter'
Row and/or column partition is empty. All the data will be used by default.
The tips of the tree:meme.site_tree_fel were matched with the species names from the data in the following numeric order (0-based) {13,18,14,19,9,8,11,2,12,16,5,6,1,3,17,4,7,0,10,15}
Row and/or column partition is empty. All the data will be used by default.
The tips of the tree:meme.site_tree_bsrel were matched with the species names from the data in the following numeric order (0-based) {13,18,14,19,9,8,11,2,12,16,5,6,1,3,17,4,7,0,10,15}
Serializing meme.site_likelihood with mode 0
Row and/or column partition is empty. All the data will be used by default.
Set GUI update interval to every 26-th LF evaluation.
Optimization settings:
	OPTIMIZATION_METHOD = 4
	OPTIMIZATION_PRECISION = 0.001
	MAXIMUM_ITERATIONS_PER_VARIABLE = 5000

Initial parameter values

meme.site_alpha = 1
meme.site_beta_nuisance = 1
meme.site_beta_plus = 1
Optimization finished in 5 loop passes.
135 likelihood evaluation calls and 3902 matrix exponentiations calls were made

Serializing meme.site_likelihood_bsrel with mode 0
Row and/or column partition is empty. All the data will be used by default.
Set GUI update interval to every 28-th LF evaluation.
Optimization settings:
	OPTIMIZATION_METHOD = 4
	OPTIMIZATION_PRECISION = 0.001
	MAXIMUM_ITERATIONS_PER_VARIABLE = 5000

Initial parameter values

meme.site_alpha = 0.826004
meme.site_beta_nuisance = 0.274328
meme.site_omega_minus = 1
meme.site_beta_plus = 0
meme.site_mixture_weight = 0.75
Optimization finished in 5 loop passes.
98 likelihood evaluation calls and 2070 matrix exponentiations calls were made

Overwriting dataset 'RYnFUQGG._bac_ancDS' caused DataSetFilter 'RYnFUQGG._bacAF' to be deleted
Row and/or column partition is empty. All the data will be used by default.
Row and/or column partition is empty. All the data will be used by default.
Overwritten previously defined function:'uvnZWFyF.__make_filter'
Row and/or column partition is empty. All the data will be used by default.
The tips of the tree:meme.site_tree_fel were matched with the species names from the data in the following numeric order (0-based) {13,18,14,19,9,8,11,2,12,16,5,6,1,3,17,4,7,0,10,15}
Row and/or column partition is empty. All the data will be used by default.
The tips of the tree:meme.site_tree_bsrel were matched with the species names from the data in the following numeric order (0-based) {13,18,14,19,9,8,11,2,12,16,5,6,1,3,17,4,7,0,10,15}
Serializing meme.site_likelihood with mode 0
Row and/or column partition is empty. All the data will be used by default.
Set GUI update interval to every 27-th LF evaluation.
Optimization settings:
	OPTIMIZATION_METHOD = 4
	OPTIMIZATION_PRECISION = 0.001
	MAXIMUM_ITERATIONS_PER_VARIABLE = 5000

Initial parameter values

meme.site_alpha = 1
meme.site_beta_nuisance = 1
meme.site_beta_plus = 1
Optimization finished in 8 loop passes.
149 likelihood evaluation calls and 4114 matrix exponentiations calls were made

Serializing meme.site_likelihood_bsrel with mode 0
Row and/or column partition is empty. All the data will be used by default.
Set GUI update interval to every 23-th LF evaluation.
Optimization settings:
	OPTIMIZATION_METHOD = 4
	OPTIMIZATION_PRECISION = 0.001
	MAXIMUM_ITERATIONS_PER_VARIABLE = 5000

Initial parameter values

meme.site_alpha = 2.77312
meme.site_beta_nuisance = 0.295532
meme.site_omega_minus = 1
meme.site_beta_plus = 2.44112
meme.site_mixture_weight = 0.75
Optimization finished in 6 loop passes.
203 likelihood evaluation calls and 3060 matrix exponentiations calls were made

Overwriting dataset 'RYnFUQGG._bac_ancDS' caused DataSetFilter 'RYnFUQGG._bacAF' to be deleted
Row and/or column partition is empty. All the data will be used by default.
Row and/or column partition is empty. All the data will be used by default.
Overwritten previously defined function:'uvnZWFyF.__make_filter'
Row and/or column partition is empty. All the data will be used by default.
The tips of the tree:meme.site_tree_fel were matched with the species names from the data in the following numeric order (0-based) {13,18,14,19,9,8,11,2,12,16,5,6,1,3,17,4,7,0,10,15}
Row and/or column partition is empty. All the data will be used by default.
The tips of the tree:meme.site_tree_bsrel were matched with the species names from the data in the following numeric order (0-based) {13,18,14,19,9,8,11,2,12,16,5,6,1,3,17,4,7,0,10,15}
Serializing meme.site_likelihood with mode 0
Row and/or column partition is empty. All the data will be used by default.
Set GUI update interval to every 28-th LF evaluation.
Optimization settings:
	OPTIMIZATION_METHOD = 4
	OPTIMIZATION_PRECISION = 0.001
	MAXIMUM_ITERATIONS_PER_VARIABLE = 5000

Initial parameter values

meme.site_alpha = 1
meme.site_beta_nuisance = 1
meme.site_beta_plus = 1
Optimization finished in 5 loop passes.
138 likelihood evaluation calls and 4332 matrix exponentiations calls were made

Serializing meme.site_likelihood_bsrel with mode 0
Row and/or column partition is empty. All the data will be used by default.
Set GUI update interval to every 25-th LF evaluation.
Optimization settings:
	OPTIMIZATION_METHOD = 4
	OPTIMIZATION_PRECISION = 0.001
	MAXIMUM_ITERATIONS_PER_VARIABLE = 5000

Initial parameter values

meme.site_alpha = 1.16608
meme.site_beta_nuisance = 0
meme.site_omega_minus = 1
meme.site_beta_plus = 0
meme.site_mixture_weight = 0.75
Optimization finished in 6 loop passes.
240 likelihood evaluation calls and 6458 matrix exponentiations calls were made

Overwriting dataset 'RYnFUQGG._bac_ancDS' caused DataSetFilter 'RYnFUQGG._bacAF' to be deleted
Row and/or column partition is empty. All the data will be used by default.
Row and/or column partition is empty. All the data will be used by default.
Overwritten previously defined function:'uvnZWFyF.__make_filter'
Row and/or column partition is empty. All the data will be used by default.
The tips of the tree:meme.site_tree_fel were matched with the species names from the data in the following numeric order (0-based) {13,18,14,19,9,8,11,2,12,16,5,6,1,3,17,4,7,0,10,15}
Row and/or column partition is empty. All the data will be used by default.
The tips of the tree:meme.site_tree_bsrel were matched with the species names from the data in the following numeric order (0-based) {13,18,14,19,9,8,11,2,12,16,5,6,1,3,17,4,7,0,10,15}
Serializing meme.site_likelihood with mode 0
Row and/or column partition is empty. All the data will be used by default.
Set GUI update interval to every 26-th LF evaluation.
Optimization settings:
	OPTIMIZATION_METHOD = 4
	OPTIMIZATION_PRECISION = 0.001
	MAXIMUM_ITERATIONS_PER_VARIABLE = 5000

Initial parameter values

meme.site_alpha = 1
meme.site_beta_nuisance = 1
meme.site_beta_plus = 1
Optimization finished in 8 loop passes.
197 likelihood evaluation calls and 5956 matrix exponentiations calls were made

Serializing meme.site_likelihood_bsrel with mode 0
Row and/or column partition is empty. All the data will be used by default.
Site 1 evaluated to a 0 probability in ComputeTreeBlockByBranch
Set GUI update interval to every 12-th LF evaluation.
Optimization settings:
	OPTIMIZATION_METHOD = 4
	OPTIMIZATION_PRECISION = 0.001
	MAXIMUM_ITERATIONS_PER_VARIABLE = 5000

Initial parameter values

meme.site_alpha = 2.27753
meme.site_beta_nuisance = 0.0548459
meme.site_omega_minus = 1
meme.site_beta_plus = 4.95776
meme.site_mixture_weight = 0.75
Optimization finished in 8 loop passes.
257 likelihood evaluation calls and 4618 matrix exponentiations calls were made

Overwriting dataset 'RYnFUQGG._bac_ancDS' caused DataSetFilter 'RYnFUQGG._bacAF' to be deleted
Row and/or column partition is empty. All the data will be used by default.
Set GUI update interval to every 21-th LF evaluation.
Optimization settings:
	OPTIMIZATION_METHOD = 4
	OPTIMIZATION_PRECISION = 0.001
	MAXIMUM_ITERATIONS_PER_VARIABLE = 5000

Initial parameter values

meme.site_alpha = 2.27733
meme.site_beta_nuisance = 0.0548629
meme.site_omega_minus = 1
meme.site_mixture_weight = 1.05387e-08
Optimization finished in 6 loop passes.
106 likelihood evaluation calls and 2602 matrix exponentiations calls were made

Row and/or column partition is empty. All the data will be used by default.
Overwritten previously defined function:'uvnZWFyF.__make_filter'
Row and/or column partition is empty. All the data will be used by default.
The tips of the tree:meme.site_tree_fel were matched with the species names from the data in the following numeric order (0-based) {13,18,14,19,9,8,11,2,12,16,5,6,1,3,17,4,7,0,10,15}
Row and/or column partition is empty. All the data will be used by default.
The tips of the tree:meme.site_tree_bsrel were matched with the species names from the data in the following numeric order (0-based) {13,18,14,19,9,8,11,2,12,16,5,6,1,3,17,4,7,0,10,15}
Serializing meme.site_likelihood with mode 0
Row and/or column partition is empty. All the data will be used by default.
Set GUI update interval to every 22-th LF evaluation.
Optimization settings:
	OPTIMIZATION_METHOD = 4
	OPTIMIZATION_PRECISION = 0.001
	MAXIMUM_ITERATIONS_PER_VARIABLE = 5000

Initial parameter values

meme.site_alpha = 1
meme.site_beta_nuisance = 1
meme.site_beta_plus = 1
Optimization finished in 6 loop passes.
182 likelihood evaluation calls and 5313 matrix exponentiations calls were made

Serializing meme.site_likelihood_bsrel with mode 0
Row and/or column partition is empty. All the data will be used by default.
Set GUI update interval to every 21-th LF evaluation.
Optimization settings:
	OPTIMIZATION_METHOD = 4
	OPTIMIZATION_PRECISION = 0.001
	MAXIMUM_ITERATIONS_PER_VARIABLE = 5000

Initial parameter values

meme.site_alpha = 0
meme.site_beta_nuisance = 0.135198
meme.site_omega_minus = 0
meme.site_beta_plus = 0
meme.site_mixture_weight = 0.75
Optimization finished in 3 loop passes.
83 likelihood evaluation calls and 1832 matrix exponentiations calls were made

Overwriting dataset 'RYnFUQGG._bac_ancDS' caused DataSetFilter 'RYnFUQGG._bacAF' to be deleted
Row and/or column partition is empty. All the data will be used by default.
Row and/or column partition is empty. All the data will be used by default.
Overwritten previously defined function:'uvnZWFyF.__make_filter'
Row and/or column partition is empty. All the data will be used by default.
The tips of the tree:meme.site_tree_fel were matched with the species names from the data in the following numeric order (0-based) {13,18,14,19,9,8,11,2,12,16,5,6,1,3,17,4,7,0,10,15}
Row and/or column partition is empty. All the data will be used by default.
The tips of the tree:meme.site_tree_bsrel were matched with the species names from the data in the following numeric order (0-based) {13,18,14,19,9,8,11,2,12,16,5,6,1,3,17,4,7,0,10,15}
Serializing meme.site_likelihood with mode 0
Row and/or column partition is empty. All the data will be used by default.
Set GUI update interval to every 22-th LF evaluation.
Optimization settings:
	OPTIMIZATION_METHOD = 4
	OPTIMIZATION_PRECISION = 0.001
	MAXIMUM_ITERATIONS_PER_VARIABLE = 5000

Initial parameter values

meme.site_alpha = 1
meme.site_beta_nuisance = 1
meme.site_beta_plus = 1
Optimization finished in 8 loop passes.
199 likelihood evaluation calls and 6462 matrix exponentiations calls were made

Serializing meme.site_likelihood_bsrel with mode 0
Row and/or column partition is empty. All the data will be used by default.
Set GUI update interval to every 28-th LF evaluation.
Optimization settings:
	OPTIMIZATION_METHOD = 4
	OPTIMIZATION_PRECISION = 0.001
	MAXIMUM_ITERATIONS_PER_VARIABLE = 5000

Initial parameter values

meme.site_alpha = 0.424936
meme.site_beta_nuisance = 0.154452
meme.site_omega_minus = 1
meme.site_beta_plus = 0
meme.site_mixture_weight = 0.75
Optimization finished in 5 loop passes.
131 likelihood evaluation calls and 2962 matrix exponentiations calls were made

Overwriting dataset 'RYnFUQGG._bac_ancDS' caused DataSetFilter 'RYnFUQGG._bacAF' to be deleted
Row and/or column partition is empty. All the data will be used by default.
Row and/or column partition is empty. All the data will be used by default.
Overwritten previously defined function:'uvnZWFyF.__make_filter'
Row and/or column partition is empty. All the data will be used by default.
The tips of the tree:meme.site_tree_fel were matched with the species names from the data in the following numeric order (0-based) {13,18,14,19,9,8,11,2,12,16,5,6,1,3,17,4,7,0,10,15}
Row and/or column partition is empty. All the data will be used by default.
The tips of the tree:meme.site_tree_bsrel were matched with the species names from the data in the following numeric order (0-based) {13,18,14,19,9,8,11,2,12,16,5,6,1,3,17,4,7,0,10,15}
Serializing meme.site_likelihood with mode 0
Row and/or column partition is empty. All the data will be used by default.
Set GUI update interval to every 23-th LF evaluation.
Optimization settings:
	OPTIMIZATION_METHOD = 4
	OPTIMIZATION_PRECISION = 0.001
	MAXIMUM_ITERATIONS_PER_VARIABLE = 5000

Initial parameter values

meme.site_alpha = 1
meme.site_beta_nuisance = 1
meme.site_beta_plus = 1
Optimization finished in 5 loop passes.
110 likelihood evaluation calls and 3266 matrix exponentiations calls were made

Serializing meme.site_likelihood_bsrel with mode 0
Row and/or column partition is empty. All the data will be used by default.
Set GUI update interval to every 25-th LF evaluation.
Optimization settings:
	OPTIMIZATION_METHOD = 4
	OPTIMIZATION_PRECISION = 0.001
	MAXIMUM_ITERATIONS_PER_VARIABLE = 5000

Initial parameter values

meme.site_alpha = 0.905481
meme.site_beta_nuisance = 0.291609
meme.site_omega_minus = 1
meme.site_beta_plus = 0
meme.site_mixture_weight = 0.75
Optimization finished in 6 loop passes.
234 likelihood evaluation calls and 5524 matrix exponentiations calls were made

Overwriting dataset 'RYnFUQGG._bac_ancDS' caused DataSetFilter 'RYnFUQGG._bacAF' to be deleted
Row and/or column partition is empty. All the data will be used by default.
Row and/or column partition is empty. All the data will be used by default.
Overwritten previously defined function:'uvnZWFyF.__make_filter'
Row and/or column partition is empty. All the data will be used by default.
The tips of the tree:meme.site_tree_fel were matched with the species names from the data in the following numeric order (0-based) {13,18,14,19,9,8,11,2,12,16,5,6,1,3,17,4,7,0,10,15}
Row and/or column partition is empty. All the data will be used by default.
The tips of the tree:meme.site_tree_bsrel were matched with the species names from the data in the following numeric order (0-based) {13,18,14,19,9,8,11,2,12,16,5,6,1,3,17,4,7,0,10,15}
Serializing meme.site_likelihood with mode 0
Row and/or column partition is empty. All the data will be used by default.
Set GUI update interval to every 25-th LF evaluation.
Optimization settings:
	OPTIMIZATION_METHOD = 4
	OPTIMIZATION_PRECISION = 0.001
	MAXIMUM_ITERATIONS_PER_VARIABLE = 5000

Initial parameter values

meme.site_alpha = 1
meme.site_beta_nuisance = 1
meme.site_beta_plus = 1
Optimization finished in 6 loop passes.
175 likelihood evaluation calls and 5018 matrix exponentiations calls were made

Serializing meme.site_likelihood_bsrel with mode 0
Row and/or column partition is empty. All the data will be used by default.
Set GUI update interval to every 21-th LF evaluation.
Optimization settings:
	OPTIMIZATION_METHOD = 4
	OPTIMIZATION_PRECISION = 0.001
	MAXIMUM_ITERATIONS_PER_VARIABLE = 5000

Initial parameter values

meme.site_alpha = 0
meme.site_beta_nuisance = 0.286984
meme.site_omega_minus = 0
meme.site_beta_plus = 0
meme.site_mixture_weight = 0.75
Optimization finished in 3 loop passes.
85 likelihood evaluation calls and 1908 matrix exponentiations calls were made

Overwriting dataset 'RYnFUQGG._bac_ancDS' caused DataSetFilter 'RYnFUQGG._bacAF' to be deleted
Row and/or column partition is empty. All the data will be used by default.
Row and/or column partition is empty. All the data will be used by default.
Overwritten previously defined function:'uvnZWFyF.__make_filter'
Row and/or column partition is empty. All the data will be used by default.
The tips of the tree:meme.site_tree_fel were matched with the species names from the data in the following numeric order (0-based) {13,18,14,19,9,8,11,2,12,16,5,6,1,3,17,4,7,0,10,15}
Row and/or column partition is empty. All the data will be used by default.
The tips of the tree:meme.site_tree_bsrel were matched with the species names from the data in the following numeric order (0-based) {13,18,14,19,9,8,11,2,12,16,5,6,1,3,17,4,7,0,10,15}
Serializing meme.site_likelihood with mode 0
Row and/or column partition is empty. All the data will be used by default.
Set GUI update interval to every 26-th LF evaluation.
Optimization settings:
	OPTIMIZATION_METHOD = 4
	OPTIMIZATION_PRECISION = 0.001
	MAXIMUM_ITERATIONS_PER_VARIABLE = 5000

Initial parameter values

meme.site_alpha = 1
meme.site_beta_nuisance = 1
meme.site_beta_plus = 1
Optimization finished in 6 loop passes.
122 likelihood evaluation calls and 3799 matrix exponentiations calls were made

Serializing meme.site_likelihood_bsrel with mode 0
Row and/or column partition is empty. All the data will be used by default.
Set GUI update interval to every 30-th LF evaluation.
Optimization settings:
	OPTIMIZATION_METHOD = 4
	OPTIMIZATION_PRECISION = 0.001
	MAXIMUM_ITERATIONS_PER_VARIABLE = 5000

Initial parameter values

meme.site_alpha = 0.553532
meme.site_beta_nuisance = 0.332946
meme.site_omega_minus = 1
meme.site_beta_plus = 3333.56
meme.site_mixture_weight = 0.75
Optimization finished in 9 loop passes.
272 likelihood evaluation calls and 5282 matrix exponentiations calls were made

Overwriting dataset 'RYnFUQGG._bac_ancDS' caused DataSetFilter 'RYnFUQGG._bacAF' to be deleted
Row and/or column partition is empty. All the data will be used by default.
Set GUI update interval to every 27-th LF evaluation.
Optimization settings:
	OPTIMIZATION_METHOD = 4
	OPTIMIZATION_PRECISION = 0.001
	MAXIMUM_ITERATIONS_PER_VARIABLE = 5000

Initial parameter values

meme.site_alpha = 0.552751
meme.site_beta_nuisance = 0.332865
meme.site_omega_minus = 1
meme.site_mixture_weight = 1.05331e-08
Optimization finished in 6 loop passes.
96 likelihood evaluation calls and 2706 matrix exponentiations calls were made

Row and/or column partition is empty. All the data will be used by default.
Overwritten previously defined function:'uvnZWFyF.__make_filter'
Row and/or column partition is empty. All the data will be used by default.
The tips of the tree:meme.site_tree_fel were matched with the species names from the data in the following numeric order (0-based) {13,18,14,19,9,8,11,2,12,16,5,6,1,3,17,4,7,0,10,15}
Row and/or column partition is empty. All the data will be used by default.
The tips of the tree:meme.site_tree_bsrel were matched with the species names from the data in the following numeric order (0-based) {13,18,14,19,9,8,11,2,12,16,5,6,1,3,17,4,7,0,10,15}
Serializing meme.site_likelihood with mode 0
Row and/or column partition is empty. All the data will be used by default.
Set GUI update interval to every 25-th LF evaluation.
Optimization settings:
	OPTIMIZATION_METHOD = 4
	OPTIMIZATION_PRECISION = 0.001
	MAXIMUM_ITERATIONS_PER_VARIABLE = 5000

Initial parameter values

meme.site_alpha = 1
meme.site_beta_nuisance = 1
meme.site_beta_plus = 1
Optimization finished in 6 loop passes.
225 likelihood evaluation calls and 6934 matrix exponentiations calls were made

Serializing meme.site_likelihood_bsrel with mode 0
Row and/or column partition is empty. All the data will be used by default.
Set GUI update interval to every 17-th LF evaluation.
Optimization settings:
	OPTIMIZATION_METHOD = 4
	OPTIMIZATION_PRECISION = 0.001
	MAXIMUM_ITERATIONS_PER_VARIABLE = 5000

Initial parameter values

meme.site_alpha = 6.24418
meme.site_beta_nuisance = 0.121523
meme.site_omega_minus = 1
meme.site_beta_plus = 0
meme.site_mixture_weight = 0.75
Optimization finished in 5 loop passes.
129 likelihood evaluation calls and 2958 matrix exponentiations calls were made

Overwriting dataset 'RYnFUQGG._bac_ancDS' caused DataSetFilter 'RYnFUQGG._bacAF' to be deleted
Row and/or column partition is empty. All the data will be used by default.
Row and/or column partition is empty. All the data will be used by default.
Overwritten previously defined function:'uvnZWFyF.__make_filter'
Row and/or column partition is empty. All the data will be used by default.
The tips of the tree:meme.site_tree_fel were matched with the species names from the data in the following numeric order (0-based) {13,18,14,19,9,8,11,2,12,16,5,6,1,3,17,4,7,0,10,15}
Row and/or column partition is empty. All the data will be used by default.
The tips of the tree:meme.site_tree_bsrel were matched with the species names from the data in the following numeric order (0-based) {13,18,14,19,9,8,11,2,12,16,5,6,1,3,17,4,7,0,10,15}
Serializing meme.site_likelihood with mode 0
Row and/or column partition is empty. All the data will be used by default.
Set GUI update interval to every 21-th LF evaluation.
Optimization settings:
	OPTIMIZATION_METHOD = 4
	OPTIMIZATION_PRECISION = 0.001
	MAXIMUM_ITERATIONS_PER_VARIABLE = 5000

Initial parameter values

meme.site_alpha = 1
meme.site_beta_nuisance = 1
meme.site_beta_plus = 1
Optimization finished in 6 loop passes.
185 likelihood evaluation calls and 6054 matrix exponentiations calls were made

Serializing meme.site_likelihood_bsrel with mode 0
Row and/or column partition is empty. All the data will be used by default.
Set GUI update interval to every 19-th LF evaluation.
Optimization settings:
	OPTIMIZATION_METHOD = 4
	OPTIMIZATION_PRECISION = 0.001
	MAXIMUM_ITERATIONS_PER_VARIABLE = 5000

Initial parameter values

meme.site_alpha = 1.44127
meme.site_beta_nuisance = 0
meme.site_omega_minus = 1
meme.site_beta_plus = 0
meme.site_mixture_weight = 0.75
Optimization finished in 5 loop passes.
105 likelihood evaluation calls and 2346 matrix exponentiations calls were made

Overwriting dataset 'RYnFUQGG._bac_ancDS' caused DataSetFilter 'RYnFUQGG._bacAF' to be deleted
Row and/or column partition is empty. All the data will be used by default.
Row and/or column partition is empty. All the data will be used by default.
Overwritten previously defined function:'uvnZWFyF.__make_filter'
Row and/or column partition is empty. All the data will be used by default.
The tips of the tree:meme.site_tree_fel were matched with the species names from the data in the following numeric order (0-based) {13,18,14,19,9,8,11,2,12,16,5,6,1,3,17,4,7,0,10,15}
Row and/or column partition is empty. All the data will be used by default.
The tips of the tree:meme.site_tree_bsrel were matched with the species names from the data in the following numeric order (0-based) {13,18,14,19,9,8,11,2,12,16,5,6,1,3,17,4,7,0,10,15}
Serializing meme.site_likelihood with mode 0
Row and/or column partition is empty. All the data will be used by default.
Set GUI update interval to every 22-th LF evaluation.
Optimization settings:
	OPTIMIZATION_METHOD = 4
	OPTIMIZATION_PRECISION = 0.001
	MAXIMUM_ITERATIONS_PER_VARIABLE = 5000

Initial parameter values

meme.site_alpha = 1
meme.site_beta_nuisance = 1
meme.site_beta_plus = 1
Optimization finished in 8 loop passes.
200 likelihood evaluation calls and 6044 matrix exponentiations calls were made

Serializing meme.site_likelihood_bsrel with mode 0
Row and/or column partition is empty. All the data will be used by default.
Site 1 evaluated to a 0 probability in ComputeTreeBlockByBranch
Set GUI update interval to every 14-th LF evaluation.
Optimization settings:
	OPTIMIZATION_METHOD = 4
	OPTIMIZATION_PRECISION = 0.001
	MAXIMUM_ITERATIONS_PER_VARIABLE = 5000

Initial parameter values

meme.site_alpha = 0.855449
meme.site_beta_nuisance = 0.393548
meme.site_omega_minus = 1
meme.site_beta_plus = 0
meme.site_mixture_weight = 0.75
Optimization finished in 6 loop passes.
230 likelihood evaluation calls and 5372 matrix exponentiations calls were made

Overwriting dataset 'RYnFUQGG._bac_ancDS' caused DataSetFilter 'RYnFUQGG._bacAF' to be deleted
Row and/or column partition is empty. All the data will be used by default.
Row and/or column partition is empty. All the data will be used by default.
Overwritten previously defined function:'uvnZWFyF.__make_filter'
Row and/or column partition is empty. All the data will be used by default.
The tips of the tree:meme.site_tree_fel were matched with the species names from the data in the following numeric order (0-based) {13,18,14,19,9,8,11,2,12,16,5,6,1,3,17,4,7,0,10,15}
Row and/or column partition is empty. All the data will be used by default.
The tips of the tree:meme.site_tree_bsrel were matched with the species names from the data in the following numeric order (0-based) {13,18,14,19,9,8,11,2,12,16,5,6,1,3,17,4,7,0,10,15}
Serializing meme.site_likelihood with mode 0
Row and/or column partition is empty. All the data will be used by default.
Set GUI update interval to every 25-th LF evaluation.
Optimization settings:
	OPTIMIZATION_METHOD = 4
	OPTIMIZATION_PRECISION = 0.001
	MAXIMUM_ITERATIONS_PER_VARIABLE = 5000

Initial parameter values

meme.site_alpha = 1
meme.site_beta_nuisance = 1
meme.site_beta_plus = 1
Optimization finished in 6 loop passes.
215 likelihood evaluation calls and 6710 matrix exponentiations calls were made

Serializing meme.site_likelihood_bsrel with mode 0
Row and/or column partition is empty. All the data will be used by default.
Set GUI update interval to every 29-th LF evaluation.
Optimization settings:
	OPTIMIZATION_METHOD = 4
	OPTIMIZATION_PRECISION = 0.001
	MAXIMUM_ITERATIONS_PER_VARIABLE = 5000

Initial parameter values

meme.site_alpha = 0.512574
meme.site_beta_nuisance = 0.208834
meme.site_omega_minus = 1
meme.site_beta_plus = 0
meme.site_mixture_weight = 0.75
Optimization finished in 5 loop passes.
127 likelihood evaluation calls and 2810 matrix exponentiations calls were made

Overwriting dataset 'RYnFUQGG._bac_ancDS' caused DataSetFilter 'RYnFUQGG._bacAF' to be deleted
Row and/or column partition is empty. All the data will be used by default.
Row and/or column partition is empty. All the data will be used by default.
Overwritten previously defined function:'uvnZWFyF.__make_filter'
Row and/or column partition is empty. All the data will be used by default.
The tips of the tree:meme.site_tree_fel were matched with the species names from the data in the following numeric order (0-based) {13,18,14,19,9,8,11,2,12,16,5,6,1,3,17,4,7,0,10,15}
Row and/or column partition is empty. All the data will be used by default.
The tips of the tree:meme.site_tree_bsrel were matched with the species names from the data in the following numeric order (0-based) {13,18,14,19,9,8,11,2,12,16,5,6,1,3,17,4,7,0,10,15}
Serializing meme.site_likelihood with mode 0
Row and/or column partition is empty. All the data will be used by default.
Set GUI update interval to every 27-th LF evaluation.
Optimization settings:
	OPTIMIZATION_METHOD = 4
	OPTIMIZATION_PRECISION = 0.001
	MAXIMUM_ITERATIONS_PER_VARIABLE = 5000

Initial parameter values

meme.site_alpha = 1
meme.site_beta_nuisance = 1
meme.site_beta_plus = 1
Optimization finished in 8 loop passes.
154 likelihood evaluation calls and 4624 matrix exponentiations calls were made

Serializing meme.site_likelihood_bsrel with mode 0
Row and/or column partition is empty. All the data will be used by default.
Set GUI update interval to every 21-th LF evaluation.
Optimization settings:
	OPTIMIZATION_METHOD = 4
	OPTIMIZATION_PRECISION = 0.001
	MAXIMUM_ITERATIONS_PER_VARIABLE = 5000

Initial parameter values

meme.site_alpha = 3.45418
meme.site_beta_nuisance = 0.268687
meme.site_omega_minus = 1
meme.site_beta_plus = 21.6769
meme.site_mixture_weight = 0.75
Optimization finished in 11 loop passes.
389 likelihood evaluation calls and 8344 matrix exponentiations calls were made

Overwriting dataset 'RYnFUQGG._bac_ancDS' caused DataSetFilter 'RYnFUQGG._bacAF' to be deleted
Row and/or column partition is empty. All the data will be used by default.
Set GUI update interval to every 21-th LF evaluation.
Optimization settings:
	OPTIMIZATION_METHOD = 4
	OPTIMIZATION_PRECISION = 0.001
	MAXIMUM_ITERATIONS_PER_VARIABLE = 5000

Initial parameter values

meme.site_alpha = 3.45209
meme.site_beta_nuisance = 0.268698
meme.site_omega_minus = 1
meme.site_mixture_weight = 1.00282e-08
Optimization finished in 3 loop passes.
112 likelihood evaluation calls and 3048 matrix exponentiations calls were made

Row and/or column partition is empty. All the data will be used by default.
Overwritten previously defined function:'uvnZWFyF.__make_filter'
Row and/or column partition is empty. All the data will be used by default.
The tips of the tree:meme.site_tree_fel were matched with the species names from the data in the following numeric order (0-based) {13,18,14,19,9,8,11,2,12,16,5,6,1,3,17,4,7,0,10,15}
Row and/or column partition is empty. All the data will be used by default.
The tips of the tree:meme.site_tree_bsrel were matched with the species names from the data in the following numeric order (0-based) {13,18,14,19,9,8,11,2,12,16,5,6,1,3,17,4,7,0,10,15}
Serializing meme.site_likelihood with mode 0
Row and/or column partition is empty. All the data will be used by default.
Set GUI update interval to every 27-th LF evaluation.
Optimization settings:
	OPTIMIZATION_METHOD = 4
	OPTIMIZATION_PRECISION = 0.001
	MAXIMUM_ITERATIONS_PER_VARIABLE = 5000

Initial parameter values

meme.site_alpha = 1
meme.site_beta_nuisance = 1
meme.site_beta_plus = 1
Optimization finished in 4 loop passes.
106 likelihood evaluation calls and 3012 matrix exponentiations calls were made

Serializing meme.site_likelihood_bsrel with mode 0
Row and/or column partition is empty. All the data will be used by default.
Set GUI update interval to every 26-th LF evaluation.
Optimization settings:
	OPTIMIZATION_METHOD = 4
	OPTIMIZATION_PRECISION = 0.001
	MAXIMUM_ITERATIONS_PER_VARIABLE = 5000

Initial parameter values

meme.site_alpha = 1.2883
meme.site_beta_nuisance = 0.162761
meme.site_omega_minus = 1
meme.site_beta_plus = 0.50885
meme.site_mixture_weight = 0.75
Optimization finished in 6 loop passes.
195 likelihood evaluation calls and 3364 matrix exponentiations calls were made

Overwriting dataset 'RYnFUQGG._bac_ancDS' caused DataSetFilter 'RYnFUQGG._bacAF' to be deleted
Row and/or column partition is empty. All the data will be used by default.
Row and/or column partition is empty. All the data will be used by default.
Overwritten previously defined function:'uvnZWFyF.__make_filter'
Row and/or column partition is empty. All the data will be used by default.
The tips of the tree:meme.site_tree_fel were matched with the species names from the data in the following numeric order (0-based) {13,18,14,19,9,8,11,2,12,16,5,6,1,3,17,4,7,0,10,15}
Row and/or column partition is empty. All the data will be used by default.
The tips of the tree:meme.site_tree_bsrel were matched with the species names from the data in the following numeric order (0-based) {13,18,14,19,9,8,11,2,12,16,5,6,1,3,17,4,7,0,10,15}
Serializing meme.site_likelihood with mode 0
Row and/or column partition is empty. All the data will be used by default.
Set GUI update interval to every 25-th LF evaluation.
Optimization settings:
	OPTIMIZATION_METHOD = 4
	OPTIMIZATION_PRECISION = 0.001
	MAXIMUM_ITERATIONS_PER_VARIABLE = 5000

Initial parameter values

meme.site_alpha = 1
meme.site_beta_nuisance = 1
meme.site_beta_plus = 1
Optimization finished in 8 loop passes.
182 likelihood evaluation calls and 5306 matrix exponentiations calls were made

Serializing meme.site_likelihood_bsrel with mode 0
Row and/or column partition is empty. All the data will be used by default.
Set GUI update interval to every 19-th LF evaluation.
Optimization settings:
	OPTIMIZATION_METHOD = 4
	OPTIMIZATION_PRECISION = 0.001
	MAXIMUM_ITERATIONS_PER_VARIABLE = 5000

Initial parameter values

meme.site_alpha = 1.58868
meme.site_beta_nuisance = 0.257713
meme.site_omega_minus = 1
meme.site_beta_plus = 0
meme.site_mixture_weight = 0.75
Optimization finished in 4 loop passes.
97 likelihood evaluation calls and 2108 matrix exponentiations calls were made

Overwriting dataset 'RYnFUQGG._bac_ancDS' caused DataSetFilter 'RYnFUQGG._bacAF' to be deleted
Row and/or column partition is empty. All the data will be used by default.
Row and/or column partition is empty. All the data will be used by default.
Overwritten previously defined function:'uvnZWFyF.__make_filter'
Row and/or column partition is empty. All the data will be used by default.
The tips of the tree:meme.site_tree_fel were matched with the species names from the data in the following numeric order (0-based) {13,18,14,19,9,8,11,2,12,16,5,6,1,3,17,4,7,0,10,15}
Row and/or column partition is empty. All the data will be used by default.
The tips of the tree:meme.site_tree_bsrel were matched with the species names from the data in the following numeric order (0-based) {13,18,14,19,9,8,11,2,12,16,5,6,1,3,17,4,7,0,10,15}
Serializing meme.site_likelihood with mode 0
Row and/or column partition is empty. All the data will be used by default.
Set GUI update interval to every 23-th LF evaluation.
Optimization settings:
	OPTIMIZATION_METHOD = 4
	OPTIMIZATION_PRECISION = 0.001
	MAXIMUM_ITERATIONS_PER_VARIABLE = 5000

Initial parameter values

meme.site_alpha = 1
meme.site_beta_nuisance = 1
meme.site_beta_plus = 1
Optimization finished in 5 loop passes.
185 likelihood evaluation calls and 5779 matrix exponentiations calls were made

Serializing meme.site_likelihood_bsrel with mode 0
Row and/or column partition is empty. All the data will be used by default.
Set GUI update interval to every 24-th LF evaluation.
Optimization settings:
	OPTIMIZATION_METHOD = 4
	OPTIMIZATION_PRECISION = 0.001
	MAXIMUM_ITERATIONS_PER_VARIABLE = 5000

Initial parameter values

meme.site_alpha = 0.992732
meme.site_beta_nuisance = 0.150908
meme.site_omega_minus = 1
meme.site_beta_plus = 0
meme.site_mixture_weight = 0.75
Optimization finished in 6 loop passes.
239 likelihood evaluation calls and 5828 matrix exponentiations calls were made

Overwriting dataset 'RYnFUQGG._bac_ancDS' caused DataSetFilter 'RYnFUQGG._bacAF' to be deleted
Row and/or column partition is empty. All the data will be used by default.
Row and/or column partition is empty. All the data will be used by default.
Overwritten previously defined function:'uvnZWFyF.__make_filter'
Row and/or column partition is empty. All the data will be used by default.
The tips of the tree:meme.site_tree_fel were matched with the species names from the data in the following numeric order (0-based) {13,18,14,19,9,8,11,2,12,16,5,6,1,3,17,4,7,0,10,15}
Row and/or column partition is empty. All the data will be used by default.
The tips of the tree:meme.site_tree_bsrel were matched with the species names from the data in the following numeric order (0-based) {13,18,14,19,9,8,11,2,12,16,5,6,1,3,17,4,7,0,10,15}
Serializing meme.site_likelihood with mode 0
Row and/or column partition is empty. All the data will be used by default.
Set GUI update interval to every 23-th LF evaluation.
Optimization settings:
	OPTIMIZATION_METHOD = 4
	OPTIMIZATION_PRECISION = 0.001
	MAXIMUM_ITERATIONS_PER_VARIABLE = 5000

Initial parameter values

meme.site_alpha = 1
meme.site_beta_nuisance = 1
meme.site_beta_plus = 1
Optimization finished in 8 loop passes.
190 likelihood evaluation calls and 5563 matrix exponentiations calls were made

Serializing meme.site_likelihood_bsrel with mode 0
Row and/or column partition is empty. All the data will be used by default.
Set GUI update interval to every 32-th LF evaluation.
Optimization settings:
	OPTIMIZATION_METHOD = 4
	OPTIMIZATION_PRECISION = 0.001
	MAXIMUM_ITERATIONS_PER_VARIABLE = 5000

Initial parameter values

meme.site_alpha = 0.515624
meme.site_beta_nuisance = 0.467042
meme.site_omega_minus = 1
meme.site_beta_plus = 2.72967
meme.site_mixture_weight = 0.75
Optimization finished in 9 loop passes.
429 likelihood evaluation calls and 10546 matrix exponentiations calls were made

Overwriting dataset 'RYnFUQGG._bac_ancDS' caused DataSetFilter 'RYnFUQGG._bacAF' to be deleted
Row and/or column partition is empty. All the data will be used by default.
Set GUI update interval to every 29-th LF evaluation.
Optimization settings:
	OPTIMIZATION_METHOD = 4
	OPTIMIZATION_PRECISION = 0.001
	MAXIMUM_ITERATIONS_PER_VARIABLE = 5000

Initial parameter values

meme.site_alpha = 0.515715
meme.site_beta_nuisance = 0.46706
meme.site_omega_minus = 1
meme.site_mixture_weight = 1.01828e-08
Optimization finished in 6 loop passes.
87 likelihood evaluation calls and 2218 matrix exponentiations calls were made

Row and/or column partition is empty. All the data will be used by default.
Overwritten previously defined function:'uvnZWFyF.__make_filter'
Row and/or column partition is empty. All the data will be used by default.
The tips of the tree:meme.site_tree_fel were matched with the species names from the data in the following numeric order (0-based) {13,18,14,19,9,8,11,2,12,16,5,6,1,3,17,4,7,0,10,15}
Row and/or column partition is empty. All the data will be used by default.
The tips of the tree:meme.site_tree_bsrel were matched with the species names from the data in the following numeric order (0-based) {13,18,14,19,9,8,11,2,12,16,5,6,1,3,17,4,7,0,10,15}
Serializing meme.site_likelihood with mode 0
Row and/or column partition is empty. All the data will be used by default.
Set GUI update interval to every 27-th LF evaluation.
Optimization settings:
	OPTIMIZATION_METHOD = 4
	OPTIMIZATION_PRECISION = 0.001
	MAXIMUM_ITERATIONS_PER_VARIABLE = 5000

Initial parameter values

meme.site_alpha = 1
meme.site_beta_nuisance = 1
meme.site_beta_plus = 1
Optimization finished in 6 loop passes.
101 likelihood evaluation calls and 3105 matrix exponentiations calls were made

Serializing meme.site_likelihood_bsrel with mode 0
Row and/or column partition is empty. All the data will be used by default.
Set GUI update interval to every 29-th LF evaluation.
Optimization settings:
	OPTIMIZATION_METHOD = 4
	OPTIMIZATION_PRECISION = 0.001
	MAXIMUM_ITERATIONS_PER_VARIABLE = 5000

Initial parameter values

meme.site_alpha = 0.822567
meme.site_beta_nuisance = 0.23661
meme.site_omega_minus = 1
meme.site_beta_plus = 0
meme.site_mixture_weight = 0.75
Optimization finished in 6 loop passes.
222 likelihood evaluation calls and 5068 matrix exponentiations calls were made

Overwriting dataset 'RYnFUQGG._bac_ancDS' caused DataSetFilter 'RYnFUQGG._bacAF' to be deleted
Row and/or column partition is empty. All the data will be used by default.
Row and/or column partition is empty. All the data will be used by default.
Overwritten previously defined function:'uvnZWFyF.__make_filter'
Row and/or column partition is empty. All the data will be used by default.
The tips of the tree:meme.site_tree_fel were matched with the species names from the data in the following numeric order (0-based) {13,18,14,19,9,8,11,2,12,16,5,6,1,3,17,4,7,0,10,15}
Row and/or column partition is empty. All the data will be used by default.
The tips of the tree:meme.site_tree_bsrel were matched with the species names from the data in the following numeric order (0-based) {13,18,14,19,9,8,11,2,12,16,5,6,1,3,17,4,7,0,10,15}
Serializing meme.site_likelihood with mode 0
Row and/or column partition is empty. All the data will be used by default.
Set GUI update interval to every 25-th LF evaluation.
Optimization settings:
	OPTIMIZATION_METHOD = 4
	OPTIMIZATION_PRECISION = 0.001
	MAXIMUM_ITERATIONS_PER_VARIABLE = 5000

Initial parameter values

meme.site_alpha = 1
meme.site_beta_nuisance = 1
meme.site_beta_plus = 1
Optimization finished in 5 loop passes.
141 likelihood evaluation calls and 4087 matrix exponentiations calls were made

Serializing meme.site_likelihood_bsrel with mode 0
Row and/or column partition is empty. All the data will be used by default.
Set GUI update interval to every 24-th LF evaluation.
Optimization settings:
	OPTIMIZATION_METHOD = 4
	OPTIMIZATION_PRECISION = 0.001
	MAXIMUM_ITERATIONS_PER_VARIABLE = 5000

Initial parameter values

meme.site_alpha = 1.08558
meme.site_beta_nuisance = 0.319449
meme.site_omega_minus = 1
meme.site_beta_plus = 0
meme.site_mixture_weight = 0.75
Optimization finished in 6 loop passes.
234 likelihood evaluation calls and 5562 matrix exponentiations calls were made

Overwriting dataset 'RYnFUQGG._bac_ancDS' caused DataSetFilter 'RYnFUQGG._bacAF' to be deleted
Row and/or column partition is empty. All the data will be used by default.
Row and/or column partition is empty. All the data will be used by default.
Overwritten previously defined function:'uvnZWFyF.__make_filter'
Row and/or column partition is empty. All the data will be used by default.
The tips of the tree:meme.site_tree_fel were matched with the species names from the data in the following numeric order (0-based) {13,18,14,19,9,8,11,2,12,16,5,6,1,3,17,4,7,0,10,15}
Row and/or column partition is empty. All the data will be used by default.
The tips of the tree:meme.site_tree_bsrel were matched with the species names from the data in the following numeric order (0-based) {13,18,14,19,9,8,11,2,12,16,5,6,1,3,17,4,7,0,10,15}
Serializing meme.site_likelihood with mode 0
Row and/or column partition is empty. All the data will be used by default.
Set GUI update interval to every 24-th LF evaluation.
Optimization settings:
	OPTIMIZATION_METHOD = 4
	OPTIMIZATION_PRECISION = 0.001
	MAXIMUM_ITERATIONS_PER_VARIABLE = 5000

Initial parameter values

meme.site_alpha = 1
meme.site_beta_nuisance = 1
meme.site_beta_plus = 1
Optimization finished in 5 loop passes.
90 likelihood evaluation calls and 2563 matrix exponentiations calls were made

Serializing meme.site_likelihood_bsrel with mode 0
Row and/or column partition is empty. All the data will be used by default.
Set GUI update interval to every 24-th LF evaluation.
Optimization settings:
	OPTIMIZATION_METHOD = 4
	OPTIMIZATION_PRECISION = 0.001
	MAXIMUM_ITERATIONS_PER_VARIABLE = 5000

Initial parameter values

meme.site_alpha = 0.697285
meme.site_beta_nuisance = 0
meme.site_omega_minus = 1
meme.site_beta_plus = 0
meme.site_mixture_weight = 0.75
Optimization finished in 5 loop passes.
98 likelihood evaluation calls and 2080 matrix exponentiations calls were made

Overwriting dataset 'RYnFUQGG._bac_ancDS' caused DataSetFilter 'RYnFUQGG._bacAF' to be deleted
Row and/or column partition is empty. All the data will be used by default.
Row and/or column partition is empty. All the data will be used by default.
Overwritten previously defined function:'uvnZWFyF.__make_filter'
Row and/or column partition is empty. All the data will be used by default.
The tips of the tree:meme.site_tree_fel were matched with the species names from the data in the following numeric order (0-based) {13,18,14,19,9,8,11,2,12,16,5,6,1,3,17,4,7,0,10,15}
Row and/or column partition is empty. All the data will be used by default.
The tips of the tree:meme.site_tree_bsrel were matched with the species names from the data in the following numeric order (0-based) {13,18,14,19,9,8,11,2,12,16,5,6,1,3,17,4,7,0,10,15}
Serializing meme.site_likelihood with mode 0
Row and/or column partition is empty. All the data will be used by default.
Set GUI update interval to every 22-th LF evaluation.
Optimization settings:
	OPTIMIZATION_METHOD = 4
	OPTIMIZATION_PRECISION = 0.001
	MAXIMUM_ITERATIONS_PER_VARIABLE = 5000

Initial parameter values

meme.site_alpha = 1
meme.site_beta_nuisance = 1
meme.site_beta_plus = 1
Optimization finished in 5 loop passes.
225 likelihood evaluation calls and 7684 matrix exponentiations calls were made

Serializing meme.site_likelihood_bsrel with mode 0
Row and/or column partition is empty. All the data will be used by default.
Set GUI update interval to every 10-th LF evaluation.
Optimization settings:
	OPTIMIZATION_METHOD = 4
	OPTIMIZATION_PRECISION = 0.001
	MAXIMUM_ITERATIONS_PER_VARIABLE = 5000

Initial parameter values

meme.site_alpha = 3.42117
meme.site_beta_nuisance = 0
meme.site_omega_minus = 1
meme.site_beta_plus = 10.5305
meme.site_mixture_weight = 0.75
Optimization finished in 9 loop passes.
913 likelihood evaluation calls and 28610 matrix exponentiations calls were made

Overwriting dataset 'RYnFUQGG._bac_ancDS' caused DataSetFilter 'RYnFUQGG._bacAF' to be deleted
Row and/or column partition is empty. All the data will be used by default.
Set GUI update interval to every 11-th LF evaluation.
Optimization settings:
	OPTIMIZATION_METHOD = 4
	OPTIMIZATION_PRECISION = 0.001
	MAXIMUM_ITERATIONS_PER_VARIABLE = 5000

Initial parameter values

meme.site_alpha = 3.42133
meme.site_beta_nuisance = 0
meme.site_omega_minus = 1
meme.site_mixture_weight = 1.09617e-08
Optimization finished in 3 loop passes.
98 likelihood evaluation calls and 2882 matrix exponentiations calls were made

Row and/or column partition is empty. All the data will be used by default.
Overwritten previously defined function:'uvnZWFyF.__make_filter'
Row and/or column partition is empty. All the data will be used by default.
The tips of the tree:meme.site_tree_fel were matched with the species names from the data in the following numeric order (0-based) {13,18,14,19,9,8,11,2,12,16,5,6,1,3,17,4,7,0,10,15}
Row and/or column partition is empty. All the data will be used by default.
The tips of the tree:meme.site_tree_bsrel were matched with the species names from the data in the following numeric order (0-based) {13,18,14,19,9,8,11,2,12,16,5,6,1,3,17,4,7,0,10,15}
Serializing meme.site_likelihood with mode 0
Row and/or column partition is empty. All the data will be used by default.
Set GUI update interval to every 25-th LF evaluation.
Optimization settings:
	OPTIMIZATION_METHOD = 4
	OPTIMIZATION_PRECISION = 0.001
	MAXIMUM_ITERATIONS_PER_VARIABLE = 5000

Initial parameter values

meme.site_alpha = 1
meme.site_beta_nuisance = 1
meme.site_beta_plus = 1
Optimization finished in 5 loop passes.
179 likelihood evaluation calls and 6020 matrix exponentiations calls were made

Serializing meme.site_likelihood_bsrel with mode 0
Row and/or column partition is empty. All the data will be used by default.
Set GUI update interval to every 15-th LF evaluation.
Optimization settings:
	OPTIMIZATION_METHOD = 4
	OPTIMIZATION_PRECISION = 0.001
	MAXIMUM_ITERATIONS_PER_VARIABLE = 5000

Initial parameter values

meme.site_alpha = 0.888522
meme.site_beta_nuisance = 0
meme.site_omega_minus = 1
meme.site_beta_plus = 0
meme.site_mixture_weight = 0.75
Optimization finished in 4 loop passes.
98 likelihood evaluation calls and 2044 matrix exponentiations calls were made

Overwriting dataset 'RYnFUQGG._bac_ancDS' caused DataSetFilter 'RYnFUQGG._bacAF' to be deleted
Row and/or column partition is empty. All the data will be used by default.
Row and/or column partition is empty. All the data will be used by default.
Overwritten previously defined function:'uvnZWFyF.__make_filter'
Row and/or column partition is empty. All the data will be used by default.
The tips of the tree:meme.site_tree_fel were matched with the species names from the data in the following numeric order (0-based) {13,18,14,19,9,8,11,2,12,16,5,6,1,3,17,4,7,0,10,15}
Row and/or column partition is empty. All the data will be used by default.
The tips of the tree:meme.site_tree_bsrel were matched with the species names from the data in the following numeric order (0-based) {13,18,14,19,9,8,11,2,12,16,5,6,1,3,17,4,7,0,10,15}
Serializing meme.site_likelihood with mode 0
Row and/or column partition is empty. All the data will be used by default.
Set GUI update interval to every 22-th LF evaluation.
Optimization settings:
	OPTIMIZATION_METHOD = 4
	OPTIMIZATION_PRECISION = 0.001
	MAXIMUM_ITERATIONS_PER_VARIABLE = 5000

Initial parameter values

meme.site_alpha = 1
meme.site_beta_nuisance = 1
meme.site_beta_plus = 1
Optimization finished in 5 loop passes.
101 likelihood evaluation calls and 2971 matrix exponentiations calls were made

Serializing meme.site_likelihood_bsrel with mode 0
Row and/or column partition is empty. All the data will be used by default.
Set GUI update interval to every 13-th LF evaluation.
Optimization settings:
	OPTIMIZATION_METHOD = 4
	OPTIMIZATION_PRECISION = 0.001
	MAXIMUM_ITERATIONS_PER_VARIABLE = 5000

Initial parameter values

meme.site_alpha = 1.61012
meme.site_beta_nuisance = 0
meme.site_omega_minus = 1
meme.site_beta_plus = 0
meme.site_mixture_weight = 0.75
Optimization finished in 5 loop passes.
103 likelihood evaluation calls and 2126 matrix exponentiations calls were made

Overwriting dataset 'RYnFUQGG._bac_ancDS' caused DataSetFilter 'RYnFUQGG._bacAF' to be deleted
Row and/or column partition is empty. All the data will be used by default.
Row and/or column partition is empty. All the data will be used by default.
Overwritten previously defined function:'uvnZWFyF.__make_filter'
Row and/or column partition is empty. All the data will be used by default.
The tips of the tree:meme.site_tree_fel were matched with the species names from the data in the following numeric order (0-based) {13,18,14,19,9,8,11,2,12,16,5,6,1,3,17,4,7,0,10,15}
Row and/or column partition is empty. All the data will be used by default.
The tips of the tree:meme.site_tree_bsrel were matched with the species names from the data in the following numeric order (0-based) {13,18,14,19,9,8,11,2,12,16,5,6,1,3,17,4,7,0,10,15}
Serializing meme.site_likelihood with mode 0
Row and/or column partition is empty. All the data will be used by default.
Set GUI update interval to every 22-th LF evaluation.
Optimization settings:
	OPTIMIZATION_METHOD = 4
	OPTIMIZATION_PRECISION = 0.001
	MAXIMUM_ITERATIONS_PER_VARIABLE = 5000

Initial parameter values

meme.site_alpha = 1
meme.site_beta_nuisance = 1
meme.site_beta_plus = 1
Optimization finished in 6 loop passes.
105 likelihood evaluation calls and 3356 matrix exponentiations calls were made

Serializing meme.site_likelihood_bsrel with mode 0
Row and/or column partition is empty. All the data will be used by default.
Site 1 evaluated to a 0 probability in ComputeTreeBlockByBranch
Set GUI update interval to every 14-th LF evaluation.
Optimization settings:
	OPTIMIZATION_METHOD = 4
	OPTIMIZATION_PRECISION = 0.001
	MAXIMUM_ITERATIONS_PER_VARIABLE = 5000

Initial parameter values

meme.site_alpha = 0.956278
meme.site_beta_nuisance = 0.183701
meme.site_omega_minus = 1
meme.site_beta_plus = 0
meme.site_mixture_weight = 0.75
Optimization finished in 5 loop passes.
112 likelihood evaluation calls and 2558 matrix exponentiations calls were made

Overwriting dataset 'RYnFUQGG._bac_ancDS' caused DataSetFilter 'RYnFUQGG._bacAF' to be deleted
Row and/or column partition is empty. All the data will be used by default.
Row and/or column partition is empty. All the data will be used by default.
Overwritten previously defined function:'uvnZWFyF.__make_filter'
Row and/or column partition is empty. All the data will be used by default.
The tips of the tree:meme.site_tree_fel were matched with the species names from the data in the following numeric order (0-based) {13,18,14,19,9,8,11,2,12,16,5,6,1,3,17,4,7,0,10,15}
Row and/or column partition is empty. All the data will be used by default.
The tips of the tree:meme.site_tree_bsrel were matched with the species names from the data in the following numeric order (0-based) {13,18,14,19,9,8,11,2,12,16,5,6,1,3,17,4,7,0,10,15}
Serializing meme.site_likelihood with mode 0
Row and/or column partition is empty. All the data will be used by default.
Set GUI update interval to every 23-th LF evaluation.
Optimization settings:
	OPTIMIZATION_METHOD = 4
	OPTIMIZATION_PRECISION = 0.001
	MAXIMUM_ITERATIONS_PER_VARIABLE = 5000

Initial parameter values

meme.site_alpha = 1
meme.site_beta_nuisance = 1
meme.site_beta_plus = 1
Optimization finished in 8 loop passes.
181 likelihood evaluation calls and 5545 matrix exponentiations calls were made

Serializing meme.site_likelihood_bsrel with mode 0
Row and/or column partition is empty. All the data will be used by default.
Set GUI update interval to every 17-th LF evaluation.
Optimization settings:
	OPTIMIZATION_METHOD = 4
	OPTIMIZATION_PRECISION = 0.001
	MAXIMUM_ITERATIONS_PER_VARIABLE = 5000

Initial parameter values

meme.site_alpha = 3.73539
meme.site_beta_nuisance = 0.083411
meme.site_omega_minus = 1
meme.site_beta_plus = 30.3776
meme.site_mixture_weight = 0.75
Optimization finished in 7 loop passes.
173 likelihood evaluation calls and 3216 matrix exponentiations calls were made

Overwriting dataset 'RYnFUQGG._bac_ancDS' caused DataSetFilter 'RYnFUQGG._bacAF' to be deleted
Row and/or column partition is empty. All the data will be used by default.
Set GUI update interval to every 16-th LF evaluation.
Optimization settings:
	OPTIMIZATION_METHOD = 4
	OPTIMIZATION_PRECISION = 0.001
	MAXIMUM_ITERATIONS_PER_VARIABLE = 5000

Initial parameter values

meme.site_alpha = 3.73424
meme.site_beta_nuisance = 0.0833807
meme.site_omega_minus = 1
meme.site_mixture_weight = 1.5109e-08
Optimization finished in 5 loop passes.
136 likelihood evaluation calls and 3410 matrix exponentiations calls were made

Row and/or column partition is empty. All the data will be used by default.
Overwritten previously defined function:'uvnZWFyF.__make_filter'
Row and/or column partition is empty. All the data will be used by default.
The tips of the tree:meme.site_tree_fel were matched with the species names from the data in the following numeric order (0-based) {13,18,14,19,9,8,11,2,12,16,5,6,1,3,17,4,7,0,10,15}
Row and/or column partition is empty. All the data will be used by default.
The tips of the tree:meme.site_tree_bsrel were matched with the species names from the data in the following numeric order (0-based) {13,18,14,19,9,8,11,2,12,16,5,6,1,3,17,4,7,0,10,15}
Serializing meme.site_likelihood with mode 0
Row and/or column partition is empty. All the data will be used by default.
Set GUI update interval to every 19-th LF evaluation.
Optimization settings:
	OPTIMIZATION_METHOD = 4
	OPTIMIZATION_PRECISION = 0.001
	MAXIMUM_ITERATIONS_PER_VARIABLE = 5000

Initial parameter values

meme.site_alpha = 1
meme.site_beta_nuisance = 1
meme.site_beta_plus = 1
Optimization finished in 8 loop passes.
148 likelihood evaluation calls and 4260 matrix exponentiations calls were made

Serializing meme.site_likelihood_bsrel with mode 0
Row and/or column partition is empty. All the data will be used by default.
Set GUI update interval to every 14-th LF evaluation.
Optimization settings:
	OPTIMIZATION_METHOD = 4
	OPTIMIZATION_PRECISION = 0.001
	MAXIMUM_ITERATIONS_PER_VARIABLE = 5000

Initial parameter values

meme.site_alpha = 1.37555
meme.site_beta_nuisance = 0.404832
meme.site_omega_minus = 1
meme.site_beta_plus = 3.07174
meme.site_mixture_weight = 0.75
Optimization finished in 8 loop passes.
257 likelihood evaluation calls and 5294 matrix exponentiations calls were made

Overwriting dataset 'RYnFUQGG._bac_ancDS' caused DataSetFilter 'RYnFUQGG._bacAF' to be deleted
Row and/or column partition is empty. All the data will be used by default.
Set GUI update interval to every 14-th LF evaluation.
Optimization settings:
	OPTIMIZATION_METHOD = 4
	OPTIMIZATION_PRECISION = 0.001
	MAXIMUM_ITERATIONS_PER_VARIABLE = 5000

Initial parameter values

meme.site_alpha = 1.37616
meme.site_beta_nuisance = 0.404839
meme.site_omega_minus = 1
meme.site_mixture_weight = 2.45381e-07
Optimization finished in 5 loop passes.
136 likelihood evaluation calls and 3410 matrix exponentiations calls were made

Row and/or column partition is empty. All the data will be used by default.
Overwritten previously defined function:'uvnZWFyF.__make_filter'
Row and/or column partition is empty. All the data will be used by default.
The tips of the tree:meme.site_tree_fel were matched with the species names from the data in the following numeric order (0-based) {13,18,14,19,9,8,11,2,12,16,5,6,1,3,17,4,7,0,10,15}
Row and/or column partition is empty. All the data will be used by default.
The tips of the tree:meme.site_tree_bsrel were matched with the species names from the data in the following numeric order (0-based) {13,18,14,19,9,8,11,2,12,16,5,6,1,3,17,4,7,0,10,15}
Serializing meme.site_likelihood with mode 0
Row and/or column partition is empty. All the data will be used by default.
Set GUI update interval to every 18-th LF evaluation.
Optimization settings:
	OPTIMIZATION_METHOD = 4
	OPTIMIZATION_PRECISION = 0.001
	MAXIMUM_ITERATIONS_PER_VARIABLE = 5000

Initial parameter values

meme.site_alpha = 1
meme.site_beta_nuisance = 1
meme.site_beta_plus = 1
Optimization finished in 6 loop passes.
196 likelihood evaluation calls and 6399 matrix exponentiations calls were made

Serializing meme.site_likelihood_bsrel with mode 0
Row and/or column partition is empty. All the data will be used by default.
Set GUI update interval to every 15-th LF evaluation.
Optimization settings:
	OPTIMIZATION_METHOD = 4
	OPTIMIZATION_PRECISION = 0.001
	MAXIMUM_ITERATIONS_PER_VARIABLE = 5000

Initial parameter values

meme.site_alpha = 3.2394
meme.site_beta_nuisance = 0
meme.site_omega_minus = 1
meme.site_beta_plus = 0
meme.site_mixture_weight = 0.75
Optimization finished in 5 loop passes.
104 likelihood evaluation calls and 2164 matrix exponentiations calls were made

Overwriting dataset 'RYnFUQGG._bac_ancDS' caused DataSetFilter 'RYnFUQGG._bacAF' to be deleted
Row and/or column partition is empty. All the data will be used by default.
Row and/or column partition is empty. All the data will be used by default.
Overwritten previously defined function:'uvnZWFyF.__make_filter'
Row and/or column partition is empty. All the data will be used by default.
The tips of the tree:meme.site_tree_fel were matched with the species names from the data in the following numeric order (0-based) {13,18,14,19,9,8,11,2,12,16,5,6,1,3,17,4,7,0,10,15}
Row and/or column partition is empty. All the data will be used by default.
The tips of the tree:meme.site_tree_bsrel were matched with the species names from the data in the following numeric order (0-based) {13,18,14,19,9,8,11,2,12,16,5,6,1,3,17,4,7,0,10,15}
Serializing meme.site_likelihood with mode 0
Row and/or column partition is empty. All the data will be used by default.
Set GUI update interval to every 19-th LF evaluation.
Optimization settings:
	OPTIMIZATION_METHOD = 4
	OPTIMIZATION_PRECISION = 0.001
	MAXIMUM_ITERATIONS_PER_VARIABLE = 5000

Initial parameter values

meme.site_alpha = 1
meme.site_beta_nuisance = 1
meme.site_beta_plus = 1
Optimization finished in 6 loop passes.
226 likelihood evaluation calls and 7007 matrix exponentiations calls were made

Serializing meme.site_likelihood_bsrel with mode 0
Row and/or column partition is empty. All the data will be used by default.
Site 1 evaluated to a 0 probability in ComputeTreeBlockByBranch
Set GUI update interval to every 11-th LF evaluation.
Optimization settings:
	OPTIMIZATION_METHOD = 4
	OPTIMIZATION_PRECISION = 0.001
	MAXIMUM_ITERATIONS_PER_VARIABLE = 5000

Initial parameter values

meme.site_alpha = 2.86098
meme.site_beta_nuisance = 0.209378
meme.site_omega_minus = 1
meme.site_beta_plus = 0
meme.site_mixture_weight = 0.75
Optimization finished in 5 loop passes.
109 likelihood evaluation calls and 2344 matrix exponentiations calls were made

Overwriting dataset 'RYnFUQGG._bac_ancDS' caused DataSetFilter 'RYnFUQGG._bacAF' to be deleted
Row and/or column partition is empty. All the data will be used by default.
Row and/or column partition is empty. All the data will be used by default.
Overwritten previously defined function:'uvnZWFyF.__make_filter'
Row and/or column partition is empty. All the data will be used by default.
The tips of the tree:meme.site_tree_fel were matched with the species names from the data in the following numeric order (0-based) {13,18,14,19,9,8,11,2,12,16,5,6,1,3,17,4,7,0,10,15}
Row and/or column partition is empty. All the data will be used by default.
The tips of the tree:meme.site_tree_bsrel were matched with the species names from the data in the following numeric order (0-based) {13,18,14,19,9,8,11,2,12,16,5,6,1,3,17,4,7,0,10,15}
Serializing meme.site_likelihood with mode 0
Row and/or column partition is empty. All the data will be used by default.
Set GUI update interval to every 21-th LF evaluation.
Optimization settings:
	OPTIMIZATION_METHOD = 4
	OPTIMIZATION_PRECISION = 0.001
	MAXIMUM_ITERATIONS_PER_VARIABLE = 5000

Initial parameter values

meme.site_alpha = 1
meme.site_beta_nuisance = 1
meme.site_beta_plus = 1
Optimization finished in 6 loop passes.
85 likelihood evaluation calls and 2257 matrix exponentiations calls were made

Serializing meme.site_likelihood_bsrel with mode 0
Row and/or column partition is empty. All the data will be used by default.
Set GUI update interval to every 20-th LF evaluation.
Optimization settings:
	OPTIMIZATION_METHOD = 4
	OPTIMIZATION_PRECISION = 0.001
	MAXIMUM_ITERATIONS_PER_VARIABLE = 5000

Initial parameter values

meme.site_alpha = 1.83361
meme.site_beta_nuisance = 0.863544
meme.site_omega_minus = 1
meme.site_beta_plus = 7.66163
meme.site_mixture_weight = 0.75
Optimization finished in 10 loop passes.
440 likelihood evaluation calls and 11202 matrix exponentiations calls were made

Overwriting dataset 'RYnFUQGG._bac_ancDS' caused DataSetFilter 'RYnFUQGG._bacAF' to be deleted
Row and/or column partition is empty. All the data will be used by default.
Set GUI update interval to every 20-th LF evaluation.
Optimization settings:
	OPTIMIZATION_METHOD = 4
	OPTIMIZATION_PRECISION = 0.001
	MAXIMUM_ITERATIONS_PER_VARIABLE = 5000

Initial parameter values

meme.site_alpha = 1.83315
meme.site_beta_nuisance = 0.863354
meme.site_omega_minus = 1
meme.site_mixture_weight = 1.31666e-08
Optimization finished in 5 loop passes.
142 likelihood evaluation calls and 3600 matrix exponentiations calls were made

Row and/or column partition is empty. All the data will be used by default.
Overwritten previously defined function:'uvnZWFyF.__make_filter'
Row and/or column partition is empty. All the data will be used by default.
The tips of the tree:meme.site_tree_fel were matched with the species names from the data in the following numeric order (0-based) {13,18,14,19,9,8,11,2,12,16,5,6,1,3,17,4,7,0,10,15}
Row and/or column partition is empty. All the data will be used by default.
The tips of the tree:meme.site_tree_bsrel were matched with the species names from the data in the following numeric order (0-based) {13,18,14,19,9,8,11,2,12,16,5,6,1,3,17,4,7,0,10,15}
Serializing meme.site_likelihood with mode 0
Row and/or column partition is empty. All the data will be used by default.
Set GUI update interval to every 21-th LF evaluation.
Optimization settings:
	OPTIMIZATION_METHOD = 4
	OPTIMIZATION_PRECISION = 0.001
	MAXIMUM_ITERATIONS_PER_VARIABLE = 5000

Initial parameter values

meme.site_alpha = 1
meme.site_beta_nuisance = 1
meme.site_beta_plus = 1
Optimization finished in 5 loop passes.
98 likelihood evaluation calls and 3112 matrix exponentiations calls were made

Serializing meme.site_likelihood_bsrel with mode 0
Row and/or column partition is empty. All the data will be used by default.
Set GUI update interval to every 19-th LF evaluation.
Optimization settings:
	OPTIMIZATION_METHOD = 4
	OPTIMIZATION_PRECISION = 0.001
	MAXIMUM_ITERATIONS_PER_VARIABLE = 5000

Initial parameter values

meme.site_alpha = 0.552439
meme.site_beta_nuisance = 0
meme.site_omega_minus = 1
meme.site_beta_plus = 0
meme.site_mixture_weight = 0.75
Optimization finished in 5 loop passes.
103 likelihood evaluation calls and 2270 matrix exponentiations calls were made

Overwriting dataset 'RYnFUQGG._bac_ancDS' caused DataSetFilter 'RYnFUQGG._bacAF' to be deleted
Row and/or column partition is empty. All the data will be used by default.
Row and/or column partition is empty. All the data will be used by default.
Overwritten previously defined function:'uvnZWFyF.__make_filter'
Row and/or column partition is empty. All the data will be used by default.
The tips of the tree:meme.site_tree_fel were matched with the species names from the data in the following numeric order (0-based) {13,18,14,19,9,8,11,2,12,16,5,6,1,3,17,4,7,0,10,15}
Row and/or column partition is empty. All the data will be used by default.
The tips of the tree:meme.site_tree_bsrel were matched with the species names from the data in the following numeric order (0-based) {13,18,14,19,9,8,11,2,12,16,5,6,1,3,17,4,7,0,10,15}
Serializing meme.site_likelihood with mode 0
Row and/or column partition is empty. All the data will be used by default.
Set GUI update interval to every 21-th LF evaluation.
Optimization settings:
	OPTIMIZATION_METHOD = 4
	OPTIMIZATION_PRECISION = 0.001
	MAXIMUM_ITERATIONS_PER_VARIABLE = 5000

Initial parameter values

meme.site_alpha = 1
meme.site_beta_nuisance = 1
meme.site_beta_plus = 1
Optimization finished in 7 loop passes.
188 likelihood evaluation calls and 5914 matrix exponentiations calls were made

Serializing meme.site_likelihood_bsrel with mode 0
Row and/or column partition is empty. All the data will be used by default.
Site 1 evaluated to a 0 probability in ComputeTreeBlockByBranch
Set GUI update interval to every 14-th LF evaluation.
Optimization settings:
	OPTIMIZATION_METHOD = 4
	OPTIMIZATION_PRECISION = 0.001
	MAXIMUM_ITERATIONS_PER_VARIABLE = 5000

Initial parameter values

meme.site_alpha = 0.569731
meme.site_beta_nuisance = 0.135738
meme.site_omega_minus = 1
meme.site_beta_plus = 3.31714
meme.site_mixture_weight = 0.75
Optimization finished in 12 loop passes.
582 likelihood evaluation calls and 14900 matrix exponentiations calls were made

Overwriting dataset 'RYnFUQGG._bac_ancDS' caused DataSetFilter 'RYnFUQGG._bacAF' to be deleted
Row and/or column partition is empty. All the data will be used by default.
Set GUI update interval to every 26-th LF evaluation.
Optimization settings:
	OPTIMIZATION_METHOD = 4
	OPTIMIZATION_PRECISION = 0.001
	MAXIMUM_ITERATIONS_PER_VARIABLE = 5000

Initial parameter values

meme.site_alpha = 0.569708
meme.site_beta_nuisance = 0.13575
meme.site_omega_minus = 1
meme.site_mixture_weight = 1.00371e-08
Optimization finished in 3 loop passes.
94 likelihood evaluation calls and 2514 matrix exponentiations calls were made

Row and/or column partition is empty. All the data will be used by default.
Overwritten previously defined function:'uvnZWFyF.__make_filter'
Row and/or column partition is empty. All the data will be used by default.
The tips of the tree:meme.site_tree_fel were matched with the species names from the data in the following numeric order (0-based) {13,18,14,19,9,8,11,2,12,16,5,6,1,3,17,4,7,0,10,15}
Row and/or column partition is empty. All the data will be used by default.
The tips of the tree:meme.site_tree_bsrel were matched with the species names from the data in the following numeric order (0-based) {13,18,14,19,9,8,11,2,12,16,5,6,1,3,17,4,7,0,10,15}
Serializing meme.site_likelihood with mode 0
Row and/or column partition is empty. All the data will be used by default.
Set GUI update interval to every 23-th LF evaluation.
Optimization settings:
	OPTIMIZATION_METHOD = 4
	OPTIMIZATION_PRECISION = 0.001
	MAXIMUM_ITERATIONS_PER_VARIABLE = 5000

Initial parameter values

meme.site_alpha = 1
meme.site_beta_nuisance = 1
meme.site_beta_plus = 1
Optimization finished in 6 loop passes.
194 likelihood evaluation calls and 6213 matrix exponentiations calls were made

Serializing meme.site_likelihood_bsrel with mode 0
Row and/or column partition is empty. All the data will be used by default.
Set GUI update interval to every 22-th LF evaluation.
Optimization settings:
	OPTIMIZATION_METHOD = 4
	OPTIMIZATION_PRECISION = 0.001
	MAXIMUM_ITERATIONS_PER_VARIABLE = 5000

Initial parameter values

meme.site_alpha = 0.850251
meme.site_beta_nuisance = 0.411636
meme.site_omega_minus = 1
meme.site_beta_plus = 0
meme.site_mixture_weight = 0.75
Optimization finished in 5 loop passes.
107 likelihood evaluation calls and 2264 matrix exponentiations calls were made

Overwriting dataset 'RYnFUQGG._bac_ancDS' caused DataSetFilter 'RYnFUQGG._bacAF' to be deleted
Row and/or column partition is empty. All the data will be used by default.
Row and/or column partition is empty. All the data will be used by default.
Overwritten previously defined function:'uvnZWFyF.__make_filter'
Row and/or column partition is empty. All the data will be used by default.
The tips of the tree:meme.site_tree_fel were matched with the species names from the data in the following numeric order (0-based) {13,18,14,19,9,8,11,2,12,16,5,6,1,3,17,4,7,0,10,15}
Row and/or column partition is empty. All the data will be used by default.
The tips of the tree:meme.site_tree_bsrel were matched with the species names from the data in the following numeric order (0-based) {13,18,14,19,9,8,11,2,12,16,5,6,1,3,17,4,7,0,10,15}
Serializing meme.site_likelihood with mode 0
Row and/or column partition is empty. All the data will be used by default.
Set GUI update interval to every 22-th LF evaluation.
Optimization settings:
	OPTIMIZATION_METHOD = 4
	OPTIMIZATION_PRECISION = 0.001
	MAXIMUM_ITERATIONS_PER_VARIABLE = 5000

Initial parameter values

meme.site_alpha = 1
meme.site_beta_nuisance = 1
meme.site_beta_plus = 1
Optimization finished in 6 loop passes.
178 likelihood evaluation calls and 5265 matrix exponentiations calls were made

Serializing meme.site_likelihood_bsrel with mode 0
Row and/or column partition is empty. All the data will be used by default.
Set GUI update interval to every 23-th LF evaluation.
Optimization settings:
	OPTIMIZATION_METHOD = 4
	OPTIMIZATION_PRECISION = 0.001
	MAXIMUM_ITERATIONS_PER_VARIABLE = 5000

Initial parameter values

meme.site_alpha = 0.459745
meme.site_beta_nuisance = 0.182493
meme.site_omega_minus = 1
meme.site_beta_plus = 0
meme.site_mixture_weight = 0.75
Optimization finished in 5 loop passes.
127 likelihood evaluation calls and 2732 matrix exponentiations calls were made

Overwriting dataset 'RYnFUQGG._bac_ancDS' caused DataSetFilter 'RYnFUQGG._bacAF' to be deleted
Row and/or column partition is empty. All the data will be used by default.
Row and/or column partition is empty. All the data will be used by default.
Overwritten previously defined function:'uvnZWFyF.__make_filter'
Row and/or column partition is empty. All the data will be used by default.
The tips of the tree:meme.site_tree_fel were matched with the species names from the data in the following numeric order (0-based) {13,18,14,19,9,8,11,2,12,16,5,6,1,3,17,4,7,0,10,15}
Row and/or column partition is empty. All the data will be used by default.
The tips of the tree:meme.site_tree_bsrel were matched with the species names from the data in the following numeric order (0-based) {13,18,14,19,9,8,11,2,12,16,5,6,1,3,17,4,7,0,10,15}
Serializing meme.site_likelihood with mode 0
Row and/or column partition is empty. All the data will be used by default.
Set GUI update interval to every 22-th LF evaluation.
Optimization settings:
	OPTIMIZATION_METHOD = 4
	OPTIMIZATION_PRECISION = 0.001
	MAXIMUM_ITERATIONS_PER_VARIABLE = 5000

Initial parameter values

meme.site_alpha = 1
meme.site_beta_nuisance = 1
meme.site_beta_plus = 1
Optimization finished in 7 loop passes.
185 likelihood evaluation calls and 5491 matrix exponentiations calls were made

Serializing meme.site_likelihood_bsrel with mode 0
Row and/or column partition is empty. All the data will be used by default.
Set GUI update interval to every 26-th LF evaluation.
Optimization settings:
	OPTIMIZATION_METHOD = 4
	OPTIMIZATION_PRECISION = 0.001
	MAXIMUM_ITERATIONS_PER_VARIABLE = 5000

Initial parameter values

meme.site_alpha = 0.664275
meme.site_beta_nuisance = 0.113528
meme.site_omega_minus = 1
meme.site_beta_plus = 0
meme.site_mixture_weight = 0.75
Optimization finished in 5 loop passes.
122 likelihood evaluation calls and 2628 matrix exponentiations calls were made

Overwriting dataset 'RYnFUQGG._bac_ancDS' caused DataSetFilter 'RYnFUQGG._bacAF' to be deleted
Row and/or column partition is empty. All the data will be used by default.
Row and/or column partition is empty. All the data will be used by default.
Overwritten previously defined function:'uvnZWFyF.__make_filter'
Row and/or column partition is empty. All the data will be used by default.
The tips of the tree:meme.site_tree_fel were matched with the species names from the data in the following numeric order (0-based) {13,18,14,19,9,8,11,2,12,16,5,6,1,3,17,4,7,0,10,15}
Row and/or column partition is empty. All the data will be used by default.
The tips of the tree:meme.site_tree_bsrel were matched with the species names from the data in the following numeric order (0-based) {13,18,14,19,9,8,11,2,12,16,5,6,1,3,17,4,7,0,10,15}
Serializing meme.site_likelihood with mode 0
Row and/or column partition is empty. All the data will be used by default.
Set GUI update interval to every 23-th LF evaluation.
Optimization settings:
	OPTIMIZATION_METHOD = 4
	OPTIMIZATION_PRECISION = 0.001
	MAXIMUM_ITERATIONS_PER_VARIABLE = 5000

Initial parameter values

meme.site_alpha = 1
meme.site_beta_nuisance = 1
meme.site_beta_plus = 1
Optimization finished in 8 loop passes.
159 likelihood evaluation calls and 4627 matrix exponentiations calls were made

Serializing meme.site_likelihood_bsrel with mode 0
Row and/or column partition is empty. All the data will be used by default.
Set GUI update interval to every 27-th LF evaluation.
Optimization settings:
	OPTIMIZATION_METHOD = 4
	OPTIMIZATION_PRECISION = 0.001
	MAXIMUM_ITERATIONS_PER_VARIABLE = 5000

Initial parameter values

meme.site_alpha = 0.65913
meme.site_beta_nuisance = 0.162262
meme.site_omega_minus = 1
meme.site_beta_plus = 4.76729
meme.site_mixture_weight = 0.75
Optimization finished in 7 loop passes.
157 likelihood evaluation calls and 2758 matrix exponentiations calls were made

Overwriting dataset 'RYnFUQGG._bac_ancDS' caused DataSetFilter 'RYnFUQGG._bacAF' to be deleted
Row and/or column partition is empty. All the data will be used by default.
Set GUI update interval to every 28-th LF evaluation.
Optimization settings:
	OPTIMIZATION_METHOD = 4
	OPTIMIZATION_PRECISION = 0.001
	MAXIMUM_ITERATIONS_PER_VARIABLE = 5000

Initial parameter values

meme.site_alpha = 0.658783
meme.site_beta_nuisance = 0.162183
meme.site_omega_minus = 1
meme.site_mixture_weight = 1.39432e-08
Optimization finished in 3 loop passes.
87 likelihood evaluation calls and 2172 matrix exponentiations calls were made

Row and/or column partition is empty. All the data will be used by default.
Overwritten previously defined function:'uvnZWFyF.__make_filter'
Row and/or column partition is empty. All the data will be used by default.
The tips of the tree:meme.site_tree_fel were matched with the species names from the data in the following numeric order (0-based) {13,18,14,19,9,8,11,2,12,16,5,6,1,3,17,4,7,0,10,15}
Row and/or column partition is empty. All the data will be used by default.
The tips of the tree:meme.site_tree_bsrel were matched with the species names from the data in the following numeric order (0-based) {13,18,14,19,9,8,11,2,12,16,5,6,1,3,17,4,7,0,10,15}
Serializing meme.site_likelihood with mode 0
Row and/or column partition is empty. All the data will be used by default.
Set GUI update interval to every 23-th LF evaluation.
Optimization settings:
	OPTIMIZATION_METHOD = 4
	OPTIMIZATION_PRECISION = 0.001
	MAXIMUM_ITERATIONS_PER_VARIABLE = 5000

Initial parameter values

meme.site_alpha = 1
meme.site_beta_nuisance = 1
meme.site_beta_plus = 1
Optimization finished in 6 loop passes.
188 likelihood evaluation calls and 5524 matrix exponentiations calls were made

Serializing meme.site_likelihood_bsrel with mode 0
Row and/or column partition is empty. All the data will be used by default.
Set GUI update interval to every 18-th LF evaluation.
Optimization settings:
	OPTIMIZATION_METHOD = 4
	OPTIMIZATION_PRECISION = 0.001
	MAXIMUM_ITERATIONS_PER_VARIABLE = 5000

Initial parameter values

meme.site_alpha = 4.37973
meme.site_beta_nuisance = 0.165739
meme.site_omega_minus = 1
meme.site_beta_plus = 0
meme.site_mixture_weight = 0.75
Optimization finished in 6 loop passes.
115 likelihood evaluation calls and 2358 matrix exponentiations calls were made

Overwriting dataset 'RYnFUQGG._bac_ancDS' caused DataSetFilter 'RYnFUQGG._bacAF' to be deleted
Row and/or column partition is empty. All the data will be used by default.
Row and/or column partition is empty. All the data will be used by default.
Overwritten previously defined function:'uvnZWFyF.__make_filter'
Row and/or column partition is empty. All the data will be used by default.
The tips of the tree:meme.site_tree_fel were matched with the species names from the data in the following numeric order (0-based) {13,18,14,19,9,8,11,2,12,16,5,6,1,3,17,4,7,0,10,15}
Row and/or column partition is empty. All the data will be used by default.
The tips of the tree:meme.site_tree_bsrel were matched with the species names from the data in the following numeric order (0-based) {13,18,14,19,9,8,11,2,12,16,5,6,1,3,17,4,7,0,10,15}
Serializing meme.site_likelihood with mode 0
Row and/or column partition is empty. All the data will be used by default.
Set GUI update interval to every 25-th LF evaluation.
Optimization settings:
	OPTIMIZATION_METHOD = 4
	OPTIMIZATION_PRECISION = 0.001
	MAXIMUM_ITERATIONS_PER_VARIABLE = 5000

Initial parameter values

meme.site_alpha = 1
meme.site_beta_nuisance = 1
meme.site_beta_plus = 1
Optimization finished in 6 loop passes.
99 likelihood evaluation calls and 2495 matrix exponentiations calls were made

Serializing meme.site_likelihood_bsrel with mode 0
Row and/or column partition is empty. All the data will be used by default.
Set GUI update interval to every 25-th LF evaluation.
Optimization settings:
	OPTIMIZATION_METHOD = 4
	OPTIMIZATION_PRECISION = 0.001
	MAXIMUM_ITERATIONS_PER_VARIABLE = 5000

Initial parameter values

meme.site_alpha = 0.8931
meme.site_beta_nuisance = 0.426848
meme.site_omega_minus = 1
meme.site_beta_plus = 3.0882
meme.site_mixture_weight = 0.75
Optimization finished in 6 loop passes.
398 likelihood evaluation calls and 10700 matrix exponentiations calls were made

Overwriting dataset 'RYnFUQGG._bac_ancDS' caused DataSetFilter 'RYnFUQGG._bacAF' to be deleted
Row and/or column partition is empty. All the data will be used by default.
Set GUI update interval to every 25-th LF evaluation.
Optimization settings:
	OPTIMIZATION_METHOD = 4
	OPTIMIZATION_PRECISION = 0.001
	MAXIMUM_ITERATIONS_PER_VARIABLE = 5000

Initial parameter values

meme.site_alpha = 0.893374
meme.site_beta_nuisance = 0.426529
meme.site_omega_minus = 1
meme.site_mixture_weight = 7.44988e-07
Optimization finished in 5 loop passes.
133 likelihood evaluation calls and 3220 matrix exponentiations calls were made

Row and/or column partition is empty. All the data will be used by default.
Overwritten previously defined function:'uvnZWFyF.__make_filter'
Row and/or column partition is empty. All the data will be used by default.
The tips of the tree:meme.site_tree_fel were matched with the species names from the data in the following numeric order (0-based) {13,18,14,19,9,8,11,2,12,16,5,6,1,3,17,4,7,0,10,15}
Row and/or column partition is empty. All the data will be used by default.
The tips of the tree:meme.site_tree_bsrel were matched with the species names from the data in the following numeric order (0-based) {13,18,14,19,9,8,11,2,12,16,5,6,1,3,17,4,7,0,10,15}
Serializing meme.site_likelihood with mode 0
Row and/or column partition is empty. All the data will be used by default.
Set GUI update interval to every 24-th LF evaluation.
Optimization settings:
	OPTIMIZATION_METHOD = 4
	OPTIMIZATION_PRECISION = 0.001
	MAXIMUM_ITERATIONS_PER_VARIABLE = 5000

Initial parameter values

meme.site_alpha = 1
meme.site_beta_nuisance = 1
meme.site_beta_plus = 1
Optimization finished in 6 loop passes.
191 likelihood evaluation calls and 6242 matrix exponentiations calls were made

Serializing meme.site_likelihood_bsrel with mode 0
Row and/or column partition is empty. All the data will be used by default.
Set GUI update interval to every 21-th LF evaluation.
Optimization settings:
	OPTIMIZATION_METHOD = 4
	OPTIMIZATION_PRECISION = 0.001
	MAXIMUM_ITERATIONS_PER_VARIABLE = 5000

Initial parameter values

meme.site_alpha = 2.0593
meme.site_beta_nuisance = 0
meme.site_omega_minus = 1
meme.site_beta_plus = 0
meme.site_mixture_weight = 0.75
Optimization finished in 5 loop passes.
103 likelihood evaluation calls and 2126 matrix exponentiations calls were made

Overwriting dataset 'RYnFUQGG._bac_ancDS' caused DataSetFilter 'RYnFUQGG._bacAF' to be deleted
Row and/or column partition is empty. All the data will be used by default.
Row and/or column partition is empty. All the data will be used by default.
Overwritten previously defined function:'uvnZWFyF.__make_filter'
Row and/or column partition is empty. All the data will be used by default.
The tips of the tree:meme.site_tree_fel were matched with the species names from the data in the following numeric order (0-based) {13,18,14,19,9,8,11,2,12,16,5,6,1,3,17,4,7,0,10,15}
Row and/or column partition is empty. All the data will be used by default.
The tips of the tree:meme.site_tree_bsrel were matched with the species names from the data in the following numeric order (0-based) {13,18,14,19,9,8,11,2,12,16,5,6,1,3,17,4,7,0,10,15}
Serializing meme.site_likelihood with mode 0
Row and/or column partition is empty. All the data will be used by default.
Set GUI update interval to every 23-th LF evaluation.
Optimization settings:
	OPTIMIZATION_METHOD = 4
	OPTIMIZATION_PRECISION = 0.001
	MAXIMUM_ITERATIONS_PER_VARIABLE = 5000

Initial parameter values

meme.site_alpha = 1
meme.site_beta_nuisance = 1
meme.site_beta_plus = 1
Optimization finished in 6 loop passes.
147 likelihood evaluation calls and 4369 matrix exponentiations calls were made

Serializing meme.site_likelihood_bsrel with mode 0
Row and/or column partition is empty. All the data will be used by default.
Site 1 evaluated to a 0 probability in ComputeTreeBlockByBranch
Set GUI update interval to every 15-th LF evaluation.
Optimization settings:
	OPTIMIZATION_METHOD = 4
	OPTIMIZATION_PRECISION = 0.001
	MAXIMUM_ITERATIONS_PER_VARIABLE = 5000

Initial parameter values

meme.site_alpha = 1.3366
meme.site_beta_nuisance = 0.286584
meme.site_omega_minus = 1
meme.site_beta_plus = 0
meme.site_mixture_weight = 0.75
Optimization finished in 5 loop passes.
97 likelihood evaluation calls and 2078 matrix exponentiations calls were made

Overwriting dataset 'RYnFUQGG._bac_ancDS' caused DataSetFilter 'RYnFUQGG._bacAF' to be deleted
Row and/or column partition is empty. All the data will be used by default.
Row and/or column partition is empty. All the data will be used by default.
Overwritten previously defined function:'uvnZWFyF.__make_filter'
Row and/or column partition is empty. All the data will be used by default.
The tips of the tree:meme.site_tree_fel were matched with the species names from the data in the following numeric order (0-based) {13,18,14,19,9,8,11,2,12,16,5,6,1,3,17,4,7,0,10,15}
Row and/or column partition is empty. All the data will be used by default.
The tips of the tree:meme.site_tree_bsrel were matched with the species names from the data in the following numeric order (0-based) {13,18,14,19,9,8,11,2,12,16,5,6,1,3,17,4,7,0,10,15}
Serializing meme.site_likelihood with mode 0
Row and/or column partition is empty. All the data will be used by default.
Set GUI update interval to every 25-th LF evaluation.
Optimization settings:
	OPTIMIZATION_METHOD = 4
	OPTIMIZATION_PRECISION = 0.001
	MAXIMUM_ITERATIONS_PER_VARIABLE = 5000

Initial parameter values

meme.site_alpha = 1
meme.site_beta_nuisance = 1
meme.site_beta_plus = 1
Optimization finished in 6 loop passes.
247 likelihood evaluation calls and 7674 matrix exponentiations calls were made

Serializing meme.site_likelihood_bsrel with mode 0
Row and/or column partition is empty. All the data will be used by default.
Set GUI update interval to every 27-th LF evaluation.
Optimization settings:
	OPTIMIZATION_METHOD = 4
	OPTIMIZATION_PRECISION = 0.001
	MAXIMUM_ITERATIONS_PER_VARIABLE = 5000

Initial parameter values

meme.site_alpha = 0.253687
meme.site_beta_nuisance = 0.443585
meme.site_omega_minus = 1
meme.site_beta_plus = 0
meme.site_mixture_weight = 0.75
Optimization finished in 5 loop passes.
96 likelihood evaluation calls and 1916 matrix exponentiations calls were made

Overwriting dataset 'RYnFUQGG._bac_ancDS' caused DataSetFilter 'RYnFUQGG._bacAF' to be deleted
Row and/or column partition is empty. All the data will be used by default.
Row and/or column partition is empty. All the data will be used by default.
Overwritten previously defined function:'uvnZWFyF.__make_filter'
Row and/or column partition is empty. All the data will be used by default.
The tips of the tree:meme.site_tree_fel were matched with the species names from the data in the following numeric order (0-based) {13,18,14,19,9,8,11,2,12,16,5,6,1,3,17,4,7,0,10,15}
Row and/or column partition is empty. All the data will be used by default.
The tips of the tree:meme.site_tree_bsrel were matched with the species names from the data in the following numeric order (0-based) {13,18,14,19,9,8,11,2,12,16,5,6,1,3,17,4,7,0,10,15}
Serializing meme.site_likelihood with mode 0
Row and/or column partition is empty. All the data will be used by default.
Set GUI update interval to every 25-th LF evaluation.
Optimization settings:
	OPTIMIZATION_METHOD = 4
	OPTIMIZATION_PRECISION = 0.001
	MAXIMUM_ITERATIONS_PER_VARIABLE = 5000

Initial parameter values

meme.site_alpha = 1
meme.site_beta_nuisance = 1
meme.site_beta_plus = 1
Optimization finished in 8 loop passes.
132 likelihood evaluation calls and 3919 matrix exponentiations calls were made

Serializing meme.site_likelihood_bsrel with mode 0
Row and/or column partition is empty. All the data will be used by default.
Set GUI update interval to every 27-th LF evaluation.
Optimization settings:
	OPTIMIZATION_METHOD = 4
	OPTIMIZATION_PRECISION = 0.001
	MAXIMUM_ITERATIONS_PER_VARIABLE = 5000

Initial parameter values

meme.site_alpha = 0.441797
meme.site_beta_nuisance = 0.376621
meme.site_omega_minus = 1
meme.site_beta_plus = 6.77858
meme.site_mixture_weight = 0.75
Optimization finished in 8 loop passes.
207 likelihood evaluation calls and 3912 matrix exponentiations calls were made

Overwriting dataset 'RYnFUQGG._bac_ancDS' caused DataSetFilter 'RYnFUQGG._bacAF' to be deleted
Row and/or column partition is empty. All the data will be used by default.
Set GUI update interval to every 30-th LF evaluation.
Optimization settings:
	OPTIMIZATION_METHOD = 4
	OPTIMIZATION_PRECISION = 0.001
	MAXIMUM_ITERATIONS_PER_VARIABLE = 5000

Initial parameter values

meme.site_alpha = 0.441462
meme.site_beta_nuisance = 0.376536
meme.site_omega_minus = 1
meme.site_mixture_weight = 1.30802e-08
Optimization finished in 5 loop passes.
85 likelihood evaluation calls and 2396 matrix exponentiations calls were made

Row and/or column partition is empty. All the data will be used by default.
Overwritten previously defined function:'uvnZWFyF.__make_filter'
Row and/or column partition is empty. All the data will be used by default.
The tips of the tree:meme.site_tree_fel were matched with the species names from the data in the following numeric order (0-based) {13,18,14,19,9,8,11,2,12,16,5,6,1,3,17,4,7,0,10,15}
Row and/or column partition is empty. All the data will be used by default.
The tips of the tree:meme.site_tree_bsrel were matched with the species names from the data in the following numeric order (0-based) {13,18,14,19,9,8,11,2,12,16,5,6,1,3,17,4,7,0,10,15}
Serializing meme.site_likelihood with mode 0
Row and/or column partition is empty. All the data will be used by default.
Set GUI update interval to every 25-th LF evaluation.
Optimization settings:
	OPTIMIZATION_METHOD = 4
	OPTIMIZATION_PRECISION = 0.001
	MAXIMUM_ITERATIONS_PER_VARIABLE = 5000

Initial parameter values

meme.site_alpha = 1
meme.site_beta_nuisance = 1
meme.site_beta_plus = 1
Optimization finished in 5 loop passes.
137 likelihood evaluation calls and 4364 matrix exponentiations calls were made

Serializing meme.site_likelihood_bsrel with mode 0
Row and/or column partition is empty. All the data will be used by default.
Set GUI update interval to every 26-th LF evaluation.
Optimization settings:
	OPTIMIZATION_METHOD = 4
	OPTIMIZATION_PRECISION = 0.001
	MAXIMUM_ITERATIONS_PER_VARIABLE = 5000

Initial parameter values

meme.site_alpha = 1.18574
meme.site_beta_nuisance = 0
meme.site_omega_minus = 1
meme.site_beta_plus = 0
meme.site_mixture_weight = 0.75
Optimization finished in 5 loop passes.
144 likelihood evaluation calls and 3674 matrix exponentiations calls were made

Overwriting dataset 'RYnFUQGG._bac_ancDS' caused DataSetFilter 'RYnFUQGG._bacAF' to be deleted
Row and/or column partition is empty. All the data will be used by default.
Row and/or column partition is empty. All the data will be used by default.
Overwritten previously defined function:'uvnZWFyF.__make_filter'
Row and/or column partition is empty. All the data will be used by default.
The tips of the tree:meme.site_tree_fel were matched with the species names from the data in the following numeric order (0-based) {13,18,14,19,9,8,11,2,12,16,5,6,1,3,17,4,7,0,10,15}
Row and/or column partition is empty. All the data will be used by default.
The tips of the tree:meme.site_tree_bsrel were matched with the species names from the data in the following numeric order (0-based) {13,18,14,19,9,8,11,2,12,16,5,6,1,3,17,4,7,0,10,15}
Serializing meme.site_likelihood with mode 0
Row and/or column partition is empty. All the data will be used by default.
Set GUI update interval to every 25-th LF evaluation.
Optimization settings:
	OPTIMIZATION_METHOD = 4
	OPTIMIZATION_PRECISION = 0.001
	MAXIMUM_ITERATIONS_PER_VARIABLE = 5000

Initial parameter values

meme.site_alpha = 1
meme.site_beta_nuisance = 1
meme.site_beta_plus = 1
Optimization finished in 6 loop passes.
104 likelihood evaluation calls and 3292 matrix exponentiations calls were made

Serializing meme.site_likelihood_bsrel with mode 0
Row and/or column partition is empty. All the data will be used by default.
Set GUI update interval to every 15-th LF evaluation.
Optimization settings:
	OPTIMIZATION_METHOD = 4
	OPTIMIZATION_PRECISION = 0.001
	MAXIMUM_ITERATIONS_PER_VARIABLE = 5000

Initial parameter values

meme.site_alpha = 1.02891
meme.site_beta_nuisance = 0
meme.site_omega_minus = 1
meme.site_beta_plus = 0
meme.site_mixture_weight = 0.75
Optimization finished in 5 loop passes.
135 likelihood evaluation calls and 3332 matrix exponentiations calls were made

Overwriting dataset 'RYnFUQGG._bac_ancDS' caused DataSetFilter 'RYnFUQGG._bacAF' to be deleted
Row and/or column partition is empty. All the data will be used by default.
Row and/or column partition is empty. All the data will be used by default.
Overwritten previously defined function:'uvnZWFyF.__make_filter'
Row and/or column partition is empty. All the data will be used by default.
The tips of the tree:meme.site_tree_fel were matched with the species names from the data in the following numeric order (0-based) {13,18,14,19,9,8,11,2,12,16,5,6,1,3,17,4,7,0,10,15}
Row and/or column partition is empty. All the data will be used by default.
The tips of the tree:meme.site_tree_bsrel were matched with the species names from the data in the following numeric order (0-based) {13,18,14,19,9,8,11,2,12,16,5,6,1,3,17,4,7,0,10,15}
Serializing meme.site_likelihood with mode 0
Row and/or column partition is empty. All the data will be used by default.
Set GUI update interval to every 26-th LF evaluation.
Optimization settings:
	OPTIMIZATION_METHOD = 4
	OPTIMIZATION_PRECISION = 0.001
	MAXIMUM_ITERATIONS_PER_VARIABLE = 5000

Initial parameter values

meme.site_alpha = 1
meme.site_beta_nuisance = 1
meme.site_beta_plus = 1
Optimization finished in 6 loop passes.
190 likelihood evaluation calls and 5812 matrix exponentiations calls were made

Serializing meme.site_likelihood_bsrel with mode 0
Row and/or column partition is empty. All the data will be used by default.
Site 1 evaluated to a 0 probability in ComputeTreeBlockByBranch
Set GUI update interval to every 15-th LF evaluation.
Optimization settings:
	OPTIMIZATION_METHOD = 4
	OPTIMIZATION_PRECISION = 0.001
	MAXIMUM_ITERATIONS_PER_VARIABLE = 5000

Initial parameter values

meme.site_alpha = 1.31986
meme.site_beta_nuisance = 0.317645
meme.site_omega_minus = 1
meme.site_beta_plus = 5.42805
meme.site_mixture_weight = 0.75
Optimization finished in 9 loop passes.
463 likelihood evaluation calls and 11774 matrix exponentiations calls were made

Overwriting dataset 'RYnFUQGG._bac_ancDS' caused DataSetFilter 'RYnFUQGG._bacAF' to be deleted
Row and/or column partition is empty. All the data will be used by default.
Set GUI update interval to every 24-th LF evaluation.
Optimization settings:
	OPTIMIZATION_METHOD = 4
	OPTIMIZATION_PRECISION = 0.001
	MAXIMUM_ITERATIONS_PER_VARIABLE = 5000

Initial parameter values

meme.site_alpha = 1.32092
meme.site_beta_nuisance = 0.317693
meme.site_omega_minus = 1
meme.site_mixture_weight = 1.00206e-08
Optimization finished in 5 loop passes.
170 likelihood evaluation calls and 4628 matrix exponentiations calls were made

Row and/or column partition is empty. All the data will be used by default.
Overwritten previously defined function:'uvnZWFyF.__make_filter'
Row and/or column partition is empty. All the data will be used by default.
The tips of the tree:meme.site_tree_fel were matched with the species names from the data in the following numeric order (0-based) {13,18,14,19,9,8,11,2,12,16,5,6,1,3,17,4,7,0,10,15}
Row and/or column partition is empty. All the data will be used by default.
The tips of the tree:meme.site_tree_bsrel were matched with the species names from the data in the following numeric order (0-based) {13,18,14,19,9,8,11,2,12,16,5,6,1,3,17,4,7,0,10,15}
Serializing meme.site_likelihood with mode 0
Row and/or column partition is empty. All the data will be used by default.
Set GUI update interval to every 25-th LF evaluation.
Optimization settings:
	OPTIMIZATION_METHOD = 4
	OPTIMIZATION_PRECISION = 0.001
	MAXIMUM_ITERATIONS_PER_VARIABLE = 5000

Initial parameter values

meme.site_alpha = 1
meme.site_beta_nuisance = 1
meme.site_beta_plus = 1
Optimization finished in 5 loop passes.
147 likelihood evaluation calls and 4915 matrix exponentiations calls were made

Serializing meme.site_likelihood_bsrel with mode 0
Row and/or column partition is empty. All the data will be used by default.
Set GUI update interval to every 24-th LF evaluation.
Optimization settings:
	OPTIMIZATION_METHOD = 4
	OPTIMIZATION_PRECISION = 0.001
	MAXIMUM_ITERATIONS_PER_VARIABLE = 5000

Initial parameter values

meme.site_alpha = 0.93536
meme.site_beta_nuisance = 0
meme.site_omega_minus = 1
meme.site_beta_plus = 0
meme.site_mixture_weight = 0.75
Optimization finished in 5 loop passes.
147 likelihood evaluation calls and 3644 matrix exponentiations calls were made

Overwriting dataset 'RYnFUQGG._bac_ancDS' caused DataSetFilter 'RYnFUQGG._bacAF' to be deleted
Row and/or column partition is empty. All the data will be used by default.
Row and/or column partition is empty. All the data will be used by default.
Overwritten previously defined function:'uvnZWFyF.__make_filter'
Row and/or column partition is empty. All the data will be used by default.
The tips of the tree:meme.site_tree_fel were matched with the species names from the data in the following numeric order (0-based) {13,18,14,19,9,8,11,2,12,16,5,6,1,3,17,4,7,0,10,15}
Row and/or column partition is empty. All the data will be used by default.
The tips of the tree:meme.site_tree_bsrel were matched with the species names from the data in the following numeric order (0-based) {13,18,14,19,9,8,11,2,12,16,5,6,1,3,17,4,7,0,10,15}
Serializing meme.site_likelihood with mode 0
Row and/or column partition is empty. All the data will be used by default.
Set GUI update interval to every 23-th LF evaluation.
Optimization settings:
	OPTIMIZATION_METHOD = 4
	OPTIMIZATION_PRECISION = 0.001
	MAXIMUM_ITERATIONS_PER_VARIABLE = 5000

Initial parameter values

meme.site_alpha = 1
meme.site_beta_nuisance = 1
meme.site_beta_plus = 1
Optimization finished in 4 loop passes.
134 likelihood evaluation calls and 4110 matrix exponentiations calls were made

Serializing meme.site_likelihood_bsrel with mode 0
Row and/or column partition is empty. All the data will be used by default.
Site 1 evaluated to a 0 probability in ComputeTreeBlockByBranch
Set GUI update interval to every 15-th LF evaluation.
Optimization settings:
	OPTIMIZATION_METHOD = 4
	OPTIMIZATION_PRECISION = 0.001
	MAXIMUM_ITERATIONS_PER_VARIABLE = 5000

Initial parameter values

meme.site_alpha = 0.595637
meme.site_beta_nuisance = 0.340952
meme.site_omega_minus = 1
meme.site_beta_plus = 0
meme.site_mixture_weight = 0.75
Optimization finished in 6 loop passes.
141 likelihood evaluation calls and 3012 matrix exponentiations calls were made

Overwriting dataset 'RYnFUQGG._bac_ancDS' caused DataSetFilter 'RYnFUQGG._bacAF' to be deleted
Row and/or column partition is empty. All the data will be used by default.
Row and/or column partition is empty. All the data will be used by default.
Overwritten previously defined function:'uvnZWFyF.__make_filter'
Row and/or column partition is empty. All the data will be used by default.
The tips of the tree:meme.site_tree_fel were matched with the species names from the data in the following numeric order (0-based) {13,18,14,19,9,8,11,2,12,16,5,6,1,3,17,4,7,0,10,15}
Row and/or column partition is empty. All the data will be used by default.
The tips of the tree:meme.site_tree_bsrel were matched with the species names from the data in the following numeric order (0-based) {13,18,14,19,9,8,11,2,12,16,5,6,1,3,17,4,7,0,10,15}
Serializing meme.site_likelihood with mode 0
Row and/or column partition is empty. All the data will be used by default.
Set GUI update interval to every 25-th LF evaluation.
Optimization settings:
	OPTIMIZATION_METHOD = 4
	OPTIMIZATION_PRECISION = 0.001
	MAXIMUM_ITERATIONS_PER_VARIABLE = 5000

Initial parameter values

meme.site_alpha = 1
meme.site_beta_nuisance = 1
meme.site_beta_plus = 1
Optimization finished in 8 loop passes.
157 likelihood evaluation calls and 4777 matrix exponentiations calls were made

Serializing meme.site_likelihood_bsrel with mode 0
Row and/or column partition is empty. All the data will be used by default.
Set GUI update interval to every 27-th LF evaluation.
Optimization settings:
	OPTIMIZATION_METHOD = 4
	OPTIMIZATION_PRECISION = 0.001
	MAXIMUM_ITERATIONS_PER_VARIABLE = 5000

Initial parameter values

meme.site_alpha = 1.02601
meme.site_beta_nuisance = 0.755948
meme.site_omega_minus = 1
meme.site_beta_plus = 0.673976
meme.site_mixture_weight = 0.75
Optimization finished in 6 loop passes.
235 likelihood evaluation calls and 3846 matrix exponentiations calls were made

Overwriting dataset 'RYnFUQGG._bac_ancDS' caused DataSetFilter 'RYnFUQGG._bacAF' to be deleted
Row and/or column partition is empty. All the data will be used by default.
Row and/or column partition is empty. All the data will be used by default.
Overwritten previously defined function:'uvnZWFyF.__make_filter'
Row and/or column partition is empty. All the data will be used by default.
The tips of the tree:meme.site_tree_fel were matched with the species names from the data in the following numeric order (0-based) {13,18,14,19,9,8,11,2,12,16,5,6,1,3,17,4,7,0,10,15}
Row and/or column partition is empty. All the data will be used by default.
The tips of the tree:meme.site_tree_bsrel were matched with the species names from the data in the following numeric order (0-based) {13,18,14,19,9,8,11,2,12,16,5,6,1,3,17,4,7,0,10,15}
Serializing meme.site_likelihood with mode 0
Row and/or column partition is empty. All the data will be used by default.
Set GUI update interval to every 27-th LF evaluation.
Optimization settings:
	OPTIMIZATION_METHOD = 4
	OPTIMIZATION_PRECISION = 0.001
	MAXIMUM_ITERATIONS_PER_VARIABLE = 5000

Initial parameter values

meme.site_alpha = 1
meme.site_beta_nuisance = 1
meme.site_beta_plus = 1
Optimization finished in 5 loop passes.
127 likelihood evaluation calls and 4000 matrix exponentiations calls were made

Serializing meme.site_likelihood_bsrel with mode 0
Row and/or column partition is empty. All the data will be used by default.
Set GUI update interval to every 28-th LF evaluation.
Optimization settings:
	OPTIMIZATION_METHOD = 4
	OPTIMIZATION_PRECISION = 0.001
	MAXIMUM_ITERATIONS_PER_VARIABLE = 5000

Initial parameter values

meme.site_alpha = 0.688029
meme.site_beta_nuisance = 0
meme.site_omega_minus = 1
meme.site_beta_plus = 0
meme.site_mixture_weight = 0.75
Optimization finished in 6 loop passes.
219 likelihood evaluation calls and 5736 matrix exponentiations calls were made

Overwriting dataset 'RYnFUQGG._bac_ancDS' caused DataSetFilter 'RYnFUQGG._bacAF' to be deleted
Row and/or column partition is empty. All the data will be used by default.
Row and/or column partition is empty. All the data will be used by default.
Overwritten previously defined function:'uvnZWFyF.__make_filter'
Row and/or column partition is empty. All the data will be used by default.
The tips of the tree:meme.site_tree_fel were matched with the species names from the data in the following numeric order (0-based) {13,18,14,19,9,8,11,2,12,16,5,6,1,3,17,4,7,0,10,15}
Row and/or column partition is empty. All the data will be used by default.
The tips of the tree:meme.site_tree_bsrel were matched with the species names from the data in the following numeric order (0-based) {13,18,14,19,9,8,11,2,12,16,5,6,1,3,17,4,7,0,10,15}
Serializing meme.site_likelihood with mode 0
Row and/or column partition is empty. All the data will be used by default.
Set GUI update interval to every 28-th LF evaluation.
Optimization settings:
	OPTIMIZATION_METHOD = 4
	OPTIMIZATION_PRECISION = 0.001
	MAXIMUM_ITERATIONS_PER_VARIABLE = 5000

Initial parameter values

meme.site_alpha = 1
meme.site_beta_nuisance = 1
meme.site_beta_plus = 1
Optimization finished in 7 loop passes.
131 likelihood evaluation calls and 3827 matrix exponentiations calls were made

Serializing meme.site_likelihood_bsrel with mode 0
Row and/or column partition is empty. All the data will be used by default.
Site 1 evaluated to a 0 probability in ComputeTreeBlockByBranch
Set GUI update interval to every 17-th LF evaluation.
Optimization settings:
	OPTIMIZATION_METHOD = 4
	OPTIMIZATION_PRECISION = 0.001
	MAXIMUM_ITERATIONS_PER_VARIABLE = 5000

Initial parameter values

meme.site_alpha = 0.683501
meme.site_beta_nuisance = 0.32398
meme.site_omega_minus = 1
meme.site_beta_plus = 2.52676
meme.site_mixture_weight = 0.75
Optimization finished in 11 loop passes.
443 likelihood evaluation calls and 10788 matrix exponentiations calls were made

Overwriting dataset 'RYnFUQGG._bac_ancDS' caused DataSetFilter 'RYnFUQGG._bacAF' to be deleted
Row and/or column partition is empty. All the data will be used by default.
Set GUI update interval to every 28-th LF evaluation.
Optimization settings:
	OPTIMIZATION_METHOD = 4
	OPTIMIZATION_PRECISION = 0.001
	MAXIMUM_ITERATIONS_PER_VARIABLE = 5000

Initial parameter values

meme.site_alpha = 0.683784
meme.site_beta_nuisance = 0.323986
meme.site_omega_minus = 1
meme.site_mixture_weight = 1.05774e-08
Optimization finished in 5 loop passes.
134 likelihood evaluation calls and 3334 matrix exponentiations calls were made

Row and/or column partition is empty. All the data will be used by default.
Overwritten previously defined function:'uvnZWFyF.__make_filter'
Row and/or column partition is empty. All the data will be used by default.
The tips of the tree:meme.site_tree_fel were matched with the species names from the data in the following numeric order (0-based) {13,18,14,19,9,8,11,2,12,16,5,6,1,3,17,4,7,0,10,15}
Row and/or column partition is empty. All the data will be used by default.
The tips of the tree:meme.site_tree_bsrel were matched with the species names from the data in the following numeric order (0-based) {13,18,14,19,9,8,11,2,12,16,5,6,1,3,17,4,7,0,10,15}
Serializing meme.site_likelihood with mode 0
Row and/or column partition is empty. All the data will be used by default.
Set GUI update interval to every 24-th LF evaluation.
Optimization settings:
	OPTIMIZATION_METHOD = 4
	OPTIMIZATION_PRECISION = 0.001
	MAXIMUM_ITERATIONS_PER_VARIABLE = 5000

Initial parameter values

meme.site_alpha = 1
meme.site_beta_nuisance = 1
meme.site_beta_plus = 1
Optimization finished in 7 loop passes.
240 likelihood evaluation calls and 7266 matrix exponentiations calls were made

Serializing meme.site_likelihood_bsrel with mode 0
Row and/or column partition is empty. All the data will be used by default.
Set GUI update interval to every 28-th LF evaluation.
Optimization settings:
	OPTIMIZATION_METHOD = 4
	OPTIMIZATION_PRECISION = 0.001
	MAXIMUM_ITERATIONS_PER_VARIABLE = 5000

Initial parameter values

meme.site_alpha = 0.2868
meme.site_beta_nuisance = 0.27776
meme.site_omega_minus = 1
meme.site_beta_plus = 0
meme.site_mixture_weight = 0.75
Optimization finished in 4 loop passes.
82 likelihood evaluation calls and 1392 matrix exponentiations calls were made

Overwriting dataset 'RYnFUQGG._bac_ancDS' caused DataSetFilter 'RYnFUQGG._bacAF' to be deleted
Row and/or column partition is empty. All the data will be used by default.
Row and/or column partition is empty. All the data will be used by default.
Overwritten previously defined function:'uvnZWFyF.__make_filter'
Row and/or column partition is empty. All the data will be used by default.
The tips of the tree:meme.site_tree_fel were matched with the species names from the data in the following numeric order (0-based) {13,18,14,19,9,8,11,2,12,16,5,6,1,3,17,4,7,0,10,15}
Row and/or column partition is empty. All the data will be used by default.
The tips of the tree:meme.site_tree_bsrel were matched with the species names from the data in the following numeric order (0-based) {13,18,14,19,9,8,11,2,12,16,5,6,1,3,17,4,7,0,10,15}
Serializing meme.site_likelihood with mode 0
Row and/or column partition is empty. All the data will be used by default.
Set GUI update interval to every 22-th LF evaluation.
Optimization settings:
	OPTIMIZATION_METHOD = 4
	OPTIMIZATION_PRECISION = 0.001
	MAXIMUM_ITERATIONS_PER_VARIABLE = 5000

Initial parameter values

meme.site_alpha = 1
meme.site_beta_nuisance = 1
meme.site_beta_plus = 1
Optimization finished in 8 loop passes.
147 likelihood evaluation calls and 4259 matrix exponentiations calls were made

Serializing meme.site_likelihood_bsrel with mode 0
Row and/or column partition is empty. All the data will be used by default.
Set GUI update interval to every 21-th LF evaluation.
Optimization settings:
	OPTIMIZATION_METHOD = 4
	OPTIMIZATION_PRECISION = 0.001
	MAXIMUM_ITERATIONS_PER_VARIABLE = 5000

Initial parameter values

meme.site_alpha = 1.43299
meme.site_beta_nuisance = 0.118789
meme.site_omega_minus = 1
meme.site_beta_plus = 3.03065
meme.site_mixture_weight = 0.75
Optimization finished in 8 loop passes.
456 likelihood evaluation calls and 11894 matrix exponentiations calls were made

Overwriting dataset 'RYnFUQGG._bac_ancDS' caused DataSetFilter 'RYnFUQGG._bacAF' to be deleted
Row and/or column partition is empty. All the data will be used by default.
Set GUI update interval to every 25-th LF evaluation.
Optimization settings:
	OPTIMIZATION_METHOD = 4
	OPTIMIZATION_PRECISION = 0.001
	MAXIMUM_ITERATIONS_PER_VARIABLE = 5000

Initial parameter values

meme.site_alpha = 1.43343
meme.site_beta_nuisance = 0.118794
meme.site_omega_minus = 1
meme.site_mixture_weight = 2.58392e-07
Optimization finished in 3 loop passes.
85 likelihood evaluation calls and 2096 matrix exponentiations calls were made

Row and/or column partition is empty. All the data will be used by default.
Overwritten previously defined function:'uvnZWFyF.__make_filter'
Row and/or column partition is empty. All the data will be used by default.
The tips of the tree:meme.site_tree_fel were matched with the species names from the data in the following numeric order (0-based) {13,18,14,19,9,8,11,2,12,16,5,6,1,3,17,4,7,0,10,15}
Row and/or column partition is empty. All the data will be used by default.
The tips of the tree:meme.site_tree_bsrel were matched with the species names from the data in the following numeric order (0-based) {13,18,14,19,9,8,11,2,12,16,5,6,1,3,17,4,7,0,10,15}
Serializing meme.site_likelihood with mode 0
Row and/or column partition is empty. All the data will be used by default.
Set GUI update interval to every 24-th LF evaluation.
Optimization settings:
	OPTIMIZATION_METHOD = 4
	OPTIMIZATION_PRECISION = 0.001
	MAXIMUM_ITERATIONS_PER_VARIABLE = 5000

Initial parameter values

meme.site_alpha = 1
meme.site_beta_nuisance = 1
meme.site_beta_plus = 1
Optimization finished in 5 loop passes.
103 likelihood evaluation calls and 3012 matrix exponentiations calls were made

Serializing meme.site_likelihood_bsrel with mode 0
Row and/or column partition is empty. All the data will be used by default.
Set GUI update interval to every 33-th LF evaluation.
Optimization settings:
	OPTIMIZATION_METHOD = 4
	OPTIMIZATION_PRECISION = 0.001
	MAXIMUM_ITERATIONS_PER_VARIABLE = 5000

Initial parameter values

meme.site_alpha = 0.415546
meme.site_beta_nuisance = 0
meme.site_omega_minus = 1
meme.site_beta_plus = 0
meme.site_mixture_weight = 0.75
Optimization finished in 5 loop passes.
140 likelihood evaluation calls and 3522 matrix exponentiations calls were made

Overwriting dataset 'RYnFUQGG._bac_ancDS' caused DataSetFilter 'RYnFUQGG._bacAF' to be deleted
Row and/or column partition is empty. All the data will be used by default.
Row and/or column partition is empty. All the data will be used by default.
Overwritten previously defined function:'uvnZWFyF.__make_filter'
Row and/or column partition is empty. All the data will be used by default.
The tips of the tree:meme.site_tree_fel were matched with the species names from the data in the following numeric order (0-based) {13,18,14,19,9,8,11,2,12,16,5,6,1,3,17,4,7,0,10,15}
Row and/or column partition is empty. All the data will be used by default.
The tips of the tree:meme.site_tree_bsrel were matched with the species names from the data in the following numeric order (0-based) {13,18,14,19,9,8,11,2,12,16,5,6,1,3,17,4,7,0,10,15}
Serializing meme.site_likelihood with mode 0
Row and/or column partition is empty. All the data will be used by default.
Set GUI update interval to every 27-th LF evaluation.
Optimization settings:
	OPTIMIZATION_METHOD = 4
	OPTIMIZATION_PRECISION = 0.001
	MAXIMUM_ITERATIONS_PER_VARIABLE = 5000

Initial parameter values

meme.site_alpha = 1
meme.site_beta_nuisance = 1
meme.site_beta_plus = 1
Optimization finished in 6 loop passes.
196 likelihood evaluation calls and 5890 matrix exponentiations calls were made

Serializing meme.site_likelihood_bsrel with mode 0
Row and/or column partition is empty. All the data will be used by default.
Site 1 evaluated to a 0 probability in ComputeTreeBlockByBranch
Set GUI update interval to every 15-th LF evaluation.
Optimization settings:
	OPTIMIZATION_METHOD = 4
	OPTIMIZATION_PRECISION = 0.001
	MAXIMUM_ITERATIONS_PER_VARIABLE = 5000

Initial parameter values

meme.site_alpha = 1.27556
meme.site_beta_nuisance = 0.141881
meme.site_omega_minus = 1
meme.site_beta_plus = 0
meme.site_mixture_weight = 0.75
Optimization finished in 6 loop passes.
228 likelihood evaluation calls and 5258 matrix exponentiations calls were made

Overwriting dataset 'RYnFUQGG._bac_ancDS' caused DataSetFilter 'RYnFUQGG._bacAF' to be deleted
Row and/or column partition is empty. All the data will be used by default.
Row and/or column partition is empty. All the data will be used by default.
Overwritten previously defined function:'uvnZWFyF.__make_filter'
Row and/or column partition is empty. All the data will be used by default.
The tips of the tree:meme.site_tree_fel were matched with the species names from the data in the following numeric order (0-based) {13,18,14,19,9,8,11,2,12,16,5,6,1,3,17,4,7,0,10,15}
Row and/or column partition is empty. All the data will be used by default.
The tips of the tree:meme.site_tree_bsrel were matched with the species names from the data in the following numeric order (0-based) {13,18,14,19,9,8,11,2,12,16,5,6,1,3,17,4,7,0,10,15}
Serializing meme.site_likelihood with mode 0
Row and/or column partition is empty. All the data will be used by default.
Set GUI update interval to every 24-th LF evaluation.
Optimization settings:
	OPTIMIZATION_METHOD = 4
	OPTIMIZATION_PRECISION = 0.001
	MAXIMUM_ITERATIONS_PER_VARIABLE = 5000

Initial parameter values

meme.site_alpha = 1
meme.site_beta_nuisance = 1
meme.site_beta_plus = 1
Optimization finished in 6 loop passes.
130 likelihood evaluation calls and 3920 matrix exponentiations calls were made

Serializing meme.site_likelihood_bsrel with mode 0
Row and/or column partition is empty. All the data will be used by default.
Set GUI update interval to every 32-th LF evaluation.
Optimization settings:
	OPTIMIZATION_METHOD = 4
	OPTIMIZATION_PRECISION = 0.001
	MAXIMUM_ITERATIONS_PER_VARIABLE = 5000

Initial parameter values

meme.site_alpha = 0.297956
meme.site_beta_nuisance = 0.292741
meme.site_omega_minus = 1
meme.site_beta_plus = 3333.56
meme.site_mixture_weight = 0.75
Optimization finished in 7 loop passes.
304 likelihood evaluation calls and 6578 matrix exponentiations calls were made

Overwriting dataset 'RYnFUQGG._bac_ancDS' caused DataSetFilter 'RYnFUQGG._bacAF' to be deleted
Row and/or column partition is empty. All the data will be used by default.
Set GUI update interval to every 29-th LF evaluation.
Optimization settings:
	OPTIMIZATION_METHOD = 4
	OPTIMIZATION_PRECISION = 0.001
	MAXIMUM_ITERATIONS_PER_VARIABLE = 5000

Initial parameter values

meme.site_alpha = 0.298019
meme.site_beta_nuisance = 0.292698
meme.site_omega_minus = 1
meme.site_mixture_weight = 1.00064e-08
Optimization finished in 3 loop passes.
122 likelihood evaluation calls and 3466 matrix exponentiations calls were made

Row and/or column partition is empty. All the data will be used by default.
Overwritten previously defined function:'uvnZWFyF.__make_filter'
Row and/or column partition is empty. All the data will be used by default.
The tips of the tree:meme.site_tree_fel were matched with the species names from the data in the following numeric order (0-based) {13,18,14,19,9,8,11,2,12,16,5,6,1,3,17,4,7,0,10,15}
Row and/or column partition is empty. All the data will be used by default.
The tips of the tree:meme.site_tree_bsrel were matched with the species names from the data in the following numeric order (0-based) {13,18,14,19,9,8,11,2,12,16,5,6,1,3,17,4,7,0,10,15}
Serializing meme.site_likelihood with mode 0
Row and/or column partition is empty. All the data will be used by default.
Set GUI update interval to every 23-th LF evaluation.
Optimization settings:
	OPTIMIZATION_METHOD = 4
	OPTIMIZATION_PRECISION = 0.001
	MAXIMUM_ITERATIONS_PER_VARIABLE = 5000

Initial parameter values

meme.site_alpha = 1
meme.site_beta_nuisance = 1
meme.site_beta_plus = 1
Optimization finished in 6 loop passes.
110 likelihood evaluation calls and 3193 matrix exponentiations calls were made

Serializing meme.site_likelihood_bsrel with mode 0
Row and/or column partition is empty. All the data will be used by default.
Set GUI update interval to every 21-th LF evaluation.
Optimization settings:
	OPTIMIZATION_METHOD = 4
	OPTIMIZATION_PRECISION = 0.001
	MAXIMUM_ITERATIONS_PER_VARIABLE = 5000

Initial parameter values

meme.site_alpha = 1.49657
meme.site_beta_nuisance = 0
meme.site_omega_minus = 1
meme.site_beta_plus = 2.54942
meme.site_mixture_weight = 0.75
Optimization finished in 6 loop passes.
354 likelihood evaluation calls and 10234 matrix exponentiations calls were made

Overwriting dataset 'RYnFUQGG._bac_ancDS' caused DataSetFilter 'RYnFUQGG._bacAF' to be deleted
Row and/or column partition is empty. All the data will be used by default.
Set GUI update interval to every 12-th LF evaluation.
Optimization settings:
	OPTIMIZATION_METHOD = 4
	OPTIMIZATION_PRECISION = 0.001
	MAXIMUM_ITERATIONS_PER_VARIABLE = 5000

Initial parameter values

meme.site_alpha = 1.49776
meme.site_beta_nuisance = 0
meme.site_omega_minus = 1
meme.site_mixture_weight = 5.34426e-07
Optimization finished in 3 loop passes.
95 likelihood evaluation calls and 2730 matrix exponentiations calls were made

Row and/or column partition is empty. All the data will be used by default.
Overwritten previously defined function:'uvnZWFyF.__make_filter'
Row and/or column partition is empty. All the data will be used by default.
The tips of the tree:meme.site_tree_fel were matched with the species names from the data in the following numeric order (0-based) {13,18,14,19,9,8,11,2,12,16,5,6,1,3,17,4,7,0,10,15}
Row and/or column partition is empty. All the data will be used by default.
The tips of the tree:meme.site_tree_bsrel were matched with the species names from the data in the following numeric order (0-based) {13,18,14,19,9,8,11,2,12,16,5,6,1,3,17,4,7,0,10,15}
Serializing meme.site_likelihood with mode 0
Row and/or column partition is empty. All the data will be used by default.
Set GUI update interval to every 22-th LF evaluation.
Optimization settings:
	OPTIMIZATION_METHOD = 4
	OPTIMIZATION_PRECISION = 0.001
	MAXIMUM_ITERATIONS_PER_VARIABLE = 5000

Initial parameter values

meme.site_alpha = 1
meme.site_beta_nuisance = 1
meme.site_beta_plus = 1
Optimization finished in 6 loop passes.
206 likelihood evaluation calls and 6265 matrix exponentiations calls were made

Serializing meme.site_likelihood_bsrel with mode 0
Row and/or column partition is empty. All the data will be used by default.
Site 1 evaluated to a 0 probability in ComputeTreeBlockByBranch
Set GUI update interval to every 15-th LF evaluation.
Optimization settings:
	OPTIMIZATION_METHOD = 4
	OPTIMIZATION_PRECISION = 0.001
	MAXIMUM_ITERATIONS_PER_VARIABLE = 5000

Initial parameter values

meme.site_alpha = 0.715901
meme.site_beta_nuisance = 0.26085
meme.site_omega_minus = 1
meme.site_beta_plus = 0
meme.site_mixture_weight = 0.75
Optimization finished in 6 loop passes.
217 likelihood evaluation calls and 4840 matrix exponentiations calls were made

Overwriting dataset 'RYnFUQGG._bac_ancDS' caused DataSetFilter 'RYnFUQGG._bacAF' to be deleted
Row and/or column partition is empty. All the data will be used by default.
Row and/or column partition is empty. All the data will be used by default.
Overwritten previously defined function:'uvnZWFyF.__make_filter'
Row and/or column partition is empty. All the data will be used by default.
The tips of the tree:meme.site_tree_fel were matched with the species names from the data in the following numeric order (0-based) {13,18,14,19,9,8,11,2,12,16,5,6,1,3,17,4,7,0,10,15}
Row and/or column partition is empty. All the data will be used by default.
The tips of the tree:meme.site_tree_bsrel were matched with the species names from the data in the following numeric order (0-based) {13,18,14,19,9,8,11,2,12,16,5,6,1,3,17,4,7,0,10,15}
Serializing meme.site_likelihood with mode 0
Row and/or column partition is empty. All the data will be used by default.
Set GUI update interval to every 24-th LF evaluation.
Optimization settings:
	OPTIMIZATION_METHOD = 4
	OPTIMIZATION_PRECISION = 0.001
	MAXIMUM_ITERATIONS_PER_VARIABLE = 5000

Initial parameter values

meme.site_alpha = 1
meme.site_beta_nuisance = 1
meme.site_beta_plus = 1
Optimization finished in 8 loop passes.
143 likelihood evaluation calls and 3818 matrix exponentiations calls were made

Serializing meme.site_likelihood_bsrel with mode 0
Row and/or column partition is empty. All the data will be used by default.
Set GUI update interval to every 28-th LF evaluation.
Optimization settings:
	OPTIMIZATION_METHOD = 4
	OPTIMIZATION_PRECISION = 0.001
	MAXIMUM_ITERATIONS_PER_VARIABLE = 5000

Initial parameter values

meme.site_alpha = 0.553887
meme.site_beta_nuisance = 0.161765
meme.site_omega_minus = 1
meme.site_beta_plus = 5.3845
meme.site_mixture_weight = 0.75
Optimization finished in 7 loop passes.
164 likelihood evaluation calls and 3126 matrix exponentiations calls were made

Overwriting dataset 'RYnFUQGG._bac_ancDS' caused DataSetFilter 'RYnFUQGG._bacAF' to be deleted
Row and/or column partition is empty. All the data will be used by default.
Set GUI update interval to every 27-th LF evaluation.
Optimization settings:
	OPTIMIZATION_METHOD = 4
	OPTIMIZATION_PRECISION = 0.001
	MAXIMUM_ITERATIONS_PER_VARIABLE = 5000

Initial parameter values

meme.site_alpha = 0.553497
meme.site_beta_nuisance = 0.161779
meme.site_omega_minus = 1
meme.site_mixture_weight = 1.34089e-08
Optimization finished in 3 loop passes.
85 likelihood evaluation calls and 2172 matrix exponentiations calls were made

Row and/or column partition is empty. All the data will be used by default.
Overwritten previously defined function:'uvnZWFyF.__make_filter'
Row and/or column partition is empty. All the data will be used by default.
The tips of the tree:meme.site_tree_fel were matched with the species names from the data in the following numeric order (0-based) {13,18,14,19,9,8,11,2,12,16,5,6,1,3,17,4,7,0,10,15}
Row and/or column partition is empty. All the data will be used by default.
The tips of the tree:meme.site_tree_bsrel were matched with the species names from the data in the following numeric order (0-based) {13,18,14,19,9,8,11,2,12,16,5,6,1,3,17,4,7,0,10,15}
Serializing meme.site_likelihood with mode 0
Row and/or column partition is empty. All the data will be used by default.
Set GUI update interval to every 23-th LF evaluation.
Optimization settings:
	OPTIMIZATION_METHOD = 4
	OPTIMIZATION_PRECISION = 0.001
	MAXIMUM_ITERATIONS_PER_VARIABLE = 5000

Initial parameter values

meme.site_alpha = 1
meme.site_beta_nuisance = 1
meme.site_beta_plus = 1
Optimization finished in 7 loop passes.
209 likelihood evaluation calls and 6768 matrix exponentiations calls were made

Serializing meme.site_likelihood_bsrel with mode 0
Row and/or column partition is empty. All the data will be used by default.
Set GUI update interval to every 19-th LF evaluation.
Optimization settings:
	OPTIMIZATION_METHOD = 4
	OPTIMIZATION_PRECISION = 0.001
	MAXIMUM_ITERATIONS_PER_VARIABLE = 5000

Initial parameter values

meme.site_alpha = 1.37756
meme.site_beta_nuisance = 0.114621
meme.site_omega_minus = 1
meme.site_beta_plus = 5.95496
meme.site_mixture_weight = 0.75
Optimization finished in 7 loop passes.
179 likelihood evaluation calls and 3468 matrix exponentiations calls were made

Overwriting dataset 'RYnFUQGG._bac_ancDS' caused DataSetFilter 'RYnFUQGG._bacAF' to be deleted
Row and/or column partition is empty. All the data will be used by default.
Set GUI update interval to every 17-th LF evaluation.
Optimization settings:
	OPTIMIZATION_METHOD = 4
	OPTIMIZATION_PRECISION = 0.001
	MAXIMUM_ITERATIONS_PER_VARIABLE = 5000

Initial parameter values

meme.site_alpha = 1.37728
meme.site_beta_nuisance = 0.114652
meme.site_omega_minus = 1
meme.site_mixture_weight = 1.29867e-08
Optimization finished in 5 loop passes.
141 likelihood evaluation calls and 3600 matrix exponentiations calls were made

Row and/or column partition is empty. All the data will be used by default.
Overwritten previously defined function:'uvnZWFyF.__make_filter'
Row and/or column partition is empty. All the data will be used by default.
The tips of the tree:meme.site_tree_fel were matched with the species names from the data in the following numeric order (0-based) {13,18,14,19,9,8,11,2,12,16,5,6,1,3,17,4,7,0,10,15}
Row and/or column partition is empty. All the data will be used by default.
The tips of the tree:meme.site_tree_bsrel were matched with the species names from the data in the following numeric order (0-based) {13,18,14,19,9,8,11,2,12,16,5,6,1,3,17,4,7,0,10,15}
Serializing meme.site_likelihood with mode 0
Row and/or column partition is empty. All the data will be used by default.
Set GUI update interval to every 17-th LF evaluation.
Optimization settings:
	OPTIMIZATION_METHOD = 4
	OPTIMIZATION_PRECISION = 0.001
	MAXIMUM_ITERATIONS_PER_VARIABLE = 5000

Initial parameter values

meme.site_alpha = 1
meme.site_beta_nuisance = 1
meme.site_beta_plus = 1
Optimization finished in 6 loop passes.
174 likelihood evaluation calls and 5011 matrix exponentiations calls were made

Serializing meme.site_likelihood_bsrel with mode 0
Row and/or column partition is empty. All the data will be used by default.
Set GUI update interval to every 19-th LF evaluation.
Optimization settings:
	OPTIMIZATION_METHOD = 4
	OPTIMIZATION_PRECISION = 0.001
	MAXIMUM_ITERATIONS_PER_VARIABLE = 5000

Initial parameter values

meme.site_alpha = 0.421814
meme.site_beta_nuisance = 0.123178
meme.site_omega_minus = 1
meme.site_beta_plus = 0
meme.site_mixture_weight = 0.75
Optimization finished in 5 loop passes.
134 likelihood evaluation calls and 3076 matrix exponentiations calls were made

Overwriting dataset 'RYnFUQGG._bac_ancDS' caused DataSetFilter 'RYnFUQGG._bacAF' to be deleted
Row and/or column partition is empty. All the data will be used by default.
Row and/or column partition is empty. All the data will be used by default.
Overwritten previously defined function:'uvnZWFyF.__make_filter'
Row and/or column partition is empty. All the data will be used by default.
The tips of the tree:meme.site_tree_fel were matched with the species names from the data in the following numeric order (0-based) {13,18,14,19,9,8,11,2,12,16,5,6,1,3,17,4,7,0,10,15}
Row and/or column partition is empty. All the data will be used by default.
The tips of the tree:meme.site_tree_bsrel were matched with the species names from the data in the following numeric order (0-based) {13,18,14,19,9,8,11,2,12,16,5,6,1,3,17,4,7,0,10,15}
Serializing meme.site_likelihood with mode 0
Row and/or column partition is empty. All the data will be used by default.
Set GUI update interval to every 16-th LF evaluation.
Optimization settings:
	OPTIMIZATION_METHOD = 4
	OPTIMIZATION_PRECISION = 0.001
	MAXIMUM_ITERATIONS_PER_VARIABLE = 5000

Initial parameter values

meme.site_alpha = 1
meme.site_beta_nuisance = 1
meme.site_beta_plus = 1
Optimization finished in 5 loop passes.
150 likelihood evaluation calls and 4781 matrix exponentiations calls were made

Serializing meme.site_likelihood_bsrel with mode 0
Row and/or column partition is empty. All the data will be used by default.
Set GUI update interval to every 21-th LF evaluation.
Optimization settings:
	OPTIMIZATION_METHOD = 4
	OPTIMIZATION_PRECISION = 0.001
	MAXIMUM_ITERATIONS_PER_VARIABLE = 5000

Initial parameter values

meme.site_alpha = 0.989145
meme.site_beta_nuisance = 0
meme.site_omega_minus = 1
meme.site_beta_plus = 0
meme.site_mixture_weight = 0.75
Optimization finished in 6 loop passes.
212 likelihood evaluation calls and 5420 matrix exponentiations calls were made

Overwriting dataset 'RYnFUQGG._bac_ancDS' caused DataSetFilter 'RYnFUQGG._bacAF' to be deleted
Row and/or column partition is empty. All the data will be used by default.
Row and/or column partition is empty. All the data will be used by default.
Overwritten previously defined function:'uvnZWFyF.__make_filter'
Row and/or column partition is empty. All the data will be used by default.
The tips of the tree:meme.site_tree_fel were matched with the species names from the data in the following numeric order (0-based) {13,18,14,19,9,8,11,2,12,16,5,6,1,3,17,4,7,0,10,15}
Row and/or column partition is empty. All the data will be used by default.
The tips of the tree:meme.site_tree_bsrel were matched with the species names from the data in the following numeric order (0-based) {13,18,14,19,9,8,11,2,12,16,5,6,1,3,17,4,7,0,10,15}
Serializing meme.site_likelihood with mode 0
Row and/or column partition is empty. All the data will be used by default.
Set GUI update interval to every 23-th LF evaluation.
Optimization settings:
	OPTIMIZATION_METHOD = 4
	OPTIMIZATION_PRECISION = 0.001
	MAXIMUM_ITERATIONS_PER_VARIABLE = 5000

Initial parameter values

meme.site_alpha = 1
meme.site_beta_nuisance = 1
meme.site_beta_plus = 1
Optimization finished in 5 loop passes.
90 likelihood evaluation calls and 2812 matrix exponentiations calls were made

Serializing meme.site_likelihood_bsrel with mode 0
Row and/or column partition is empty. All the data will be used by default.
Site 1 evaluated to a 0 probability in ComputeTreeBlockByBranch
Set GUI update interval to every 14-th LF evaluation.
Optimization settings:
	OPTIMIZATION_METHOD = 4
	OPTIMIZATION_PRECISION = 0.001
	MAXIMUM_ITERATIONS_PER_VARIABLE = 5000

Initial parameter values

meme.site_alpha = 0.810615
meme.site_beta_nuisance = 0.299029
meme.site_omega_minus = 1
meme.site_beta_plus = 0
meme.site_mixture_weight = 0.75
Optimization finished in 4 loop passes.
96 likelihood evaluation calls and 1920 matrix exponentiations calls were made

Overwriting dataset 'RYnFUQGG._bac_ancDS' caused DataSetFilter 'RYnFUQGG._bacAF' to be deleted
Row and/or column partition is empty. All the data will be used by default.
Row and/or column partition is empty. All the data will be used by default.
Overwritten previously defined function:'uvnZWFyF.__make_filter'
Row and/or column partition is empty. All the data will be used by default.
The tips of the tree:meme.site_tree_fel were matched with the species names from the data in the following numeric order (0-based) {13,18,14,19,9,8,11,2,12,16,5,6,1,3,17,4,7,0,10,15}
Row and/or column partition is empty. All the data will be used by default.
The tips of the tree:meme.site_tree_bsrel were matched with the species names from the data in the following numeric order (0-based) {13,18,14,19,9,8,11,2,12,16,5,6,1,3,17,4,7,0,10,15}
Serializing meme.site_likelihood with mode 0
Row and/or column partition is empty. All the data will be used by default.
Set GUI update interval to every 22-th LF evaluation.
Optimization settings:
	OPTIMIZATION_METHOD = 4
	OPTIMIZATION_PRECISION = 0.001
	MAXIMUM_ITERATIONS_PER_VARIABLE = 5000

Initial parameter values

meme.site_alpha = 1
meme.site_beta_nuisance = 1
meme.site_beta_plus = 1
Optimization finished in 4 loop passes.
159 likelihood evaluation calls and 5178 matrix exponentiations calls were made

Serializing meme.site_likelihood_bsrel with mode 0
Row and/or column partition is empty. All the data will be used by default.
Set GUI update interval to every 16-th LF evaluation.
Optimization settings:
	OPTIMIZATION_METHOD = 4
	OPTIMIZATION_PRECISION = 0.001
	MAXIMUM_ITERATIONS_PER_VARIABLE = 5000

Initial parameter values

meme.site_alpha = 2.60561
meme.site_beta_nuisance = 0
meme.site_omega_minus = 1
meme.site_beta_plus = 0
meme.site_mixture_weight = 0.75
Optimization finished in 6 loop passes.
117 likelihood evaluation calls and 2436 matrix exponentiations calls were made

Overwriting dataset 'RYnFUQGG._bac_ancDS' caused DataSetFilter 'RYnFUQGG._bacAF' to be deleted
Row and/or column partition is empty. All the data will be used by default.
Row and/or column partition is empty. All the data will be used by default.
Overwritten previously defined function:'uvnZWFyF.__make_filter'
Row and/or column partition is empty. All the data will be used by default.
The tips of the tree:meme.site_tree_fel were matched with the species names from the data in the following numeric order (0-based) {13,18,14,19,9,8,11,2,12,16,5,6,1,3,17,4,7,0,10,15}
Row and/or column partition is empty. All the data will be used by default.
The tips of the tree:meme.site_tree_bsrel were matched with the species names from the data in the following numeric order (0-based) {13,18,14,19,9,8,11,2,12,16,5,6,1,3,17,4,7,0,10,15}
Serializing meme.site_likelihood with mode 0
Row and/or column partition is empty. All the data will be used by default.
Set GUI update interval to every 18-th LF evaluation.
Optimization settings:
	OPTIMIZATION_METHOD = 4
	OPTIMIZATION_PRECISION = 0.001
	MAXIMUM_ITERATIONS_PER_VARIABLE = 5000

Initial parameter values

meme.site_alpha = 1
meme.site_beta_nuisance = 1
meme.site_beta_plus = 1
Optimization finished in 7 loop passes.
105 likelihood evaluation calls and 2673 matrix exponentiations calls were made

Serializing meme.site_likelihood_bsrel with mode 0
Row and/or column partition is empty. All the data will be used by default.
Site 1 evaluated to a 0 probability in ComputeTreeBlockByBranch
Set GUI update interval to every 11-th LF evaluation.
Optimization settings:
	OPTIMIZATION_METHOD = 4
	OPTIMIZATION_PRECISION = 0.001
	MAXIMUM_ITERATIONS_PER_VARIABLE = 5000

Initial parameter values

meme.site_alpha = 0.916773
meme.site_beta_nuisance = 0.995735
meme.site_omega_minus = 1
meme.site_beta_plus = 21.9171
meme.site_mixture_weight = 0.75
Optimization finished in 8 loop passes.
453 likelihood evaluation calls and 11826 matrix exponentiations calls were made

Overwriting dataset 'RYnFUQGG._bac_ancDS' caused DataSetFilter 'RYnFUQGG._bacAF' to be deleted
Row and/or column partition is empty. All the data will be used by default.
Set GUI update interval to every 14-th LF evaluation.
Optimization settings:
	OPTIMIZATION_METHOD = 4
	OPTIMIZATION_PRECISION = 0.001
	MAXIMUM_ITERATIONS_PER_VARIABLE = 5000

Initial parameter values

meme.site_alpha = 0.881778
meme.site_beta_nuisance = 0.999997
meme.site_omega_minus = 1
meme.site_mixture_weight = 1.0309e-08
Optimization finished in 6 loop passes.
108 likelihood evaluation calls and 2942 matrix exponentiations calls were made

Row and/or column partition is empty. All the data will be used by default.
Overwritten previously defined function:'uvnZWFyF.__make_filter'
Row and/or column partition is empty. All the data will be used by default.
The tips of the tree:meme.site_tree_fel were matched with the species names from the data in the following numeric order (0-based) {13,18,14,19,9,8,11,2,12,16,5,6,1,3,17,4,7,0,10,15}
Row and/or column partition is empty. All the data will be used by default.
The tips of the tree:meme.site_tree_bsrel were matched with the species names from the data in the following numeric order (0-based) {13,18,14,19,9,8,11,2,12,16,5,6,1,3,17,4,7,0,10,15}
Serializing meme.site_likelihood with mode 0
Row and/or column partition is empty. All the data will be used by default.
Set GUI update interval to every 9-th LF evaluation.
Optimization settings:
	OPTIMIZATION_METHOD = 4
	OPTIMIZATION_PRECISION = 0.001
	MAXIMUM_ITERATIONS_PER_VARIABLE = 5000

Initial parameter values

meme.site_alpha = 1
meme.site_beta_nuisance = 1
meme.site_beta_plus = 1
Optimization finished in 6 loop passes.
200 likelihood evaluation calls and 6188 matrix exponentiations calls were made

Serializing meme.site_likelihood_bsrel with mode 0
Row and/or column partition is empty. All the data will be used by default.
Set GUI update interval to every 11-th LF evaluation.
Optimization settings:
	OPTIMIZATION_METHOD = 4
	OPTIMIZATION_PRECISION = 0.001
	MAXIMUM_ITERATIONS_PER_VARIABLE = 5000

Initial parameter values

meme.site_alpha = 2.07513
meme.site_beta_nuisance = 0.442273
meme.site_omega_minus = 1
meme.site_beta_plus = 0
meme.site_mixture_weight = 0.75
Optimization finished in 6 loop passes.
235 likelihood evaluation calls and 5676 matrix exponentiations calls were made

Overwriting dataset 'RYnFUQGG._bac_ancDS' caused DataSetFilter 'RYnFUQGG._bacAF' to be deleted
Row and/or column partition is empty. All the data will be used by default.
Row and/or column partition is empty. All the data will be used by default.
Overwritten previously defined function:'uvnZWFyF.__make_filter'
Row and/or column partition is empty. All the data will be used by default.
The tips of the tree:meme.site_tree_fel were matched with the species names from the data in the following numeric order (0-based) {13,18,14,19,9,8,11,2,12,16,5,6,1,3,17,4,7,0,10,15}
Row and/or column partition is empty. All the data will be used by default.
The tips of the tree:meme.site_tree_bsrel were matched with the species names from the data in the following numeric order (0-based) {13,18,14,19,9,8,11,2,12,16,5,6,1,3,17,4,7,0,10,15}
Serializing meme.site_likelihood with mode 0
Row and/or column partition is empty. All the data will be used by default.
Set GUI update interval to every 10-th LF evaluation.
Optimization settings:
	OPTIMIZATION_METHOD = 4
	OPTIMIZATION_PRECISION = 0.001
	MAXIMUM_ITERATIONS_PER_VARIABLE = 5000

Initial parameter values

meme.site_alpha = 1
meme.site_beta_nuisance = 1
meme.site_beta_plus = 1
Optimization finished in 8 loop passes.
177 likelihood evaluation calls and 5042 matrix exponentiations calls were made

Serializing meme.site_likelihood_bsrel with mode 0
Row and/or column partition is empty. All the data will be used by default.
Set GUI update interval to every 8-th LF evaluation.
Optimization settings:
	OPTIMIZATION_METHOD = 4
	OPTIMIZATION_PRECISION = 0.001
	MAXIMUM_ITERATIONS_PER_VARIABLE = 5000

Initial parameter values

meme.site_alpha = 2.22876
meme.site_beta_nuisance = 0.0642505
meme.site_omega_minus = 1
meme.site_beta_plus = 3.08414
meme.site_mixture_weight = 0.75
Optimization finished in 8 loop passes.
291 likelihood evaluation calls and 5948 matrix exponentiations calls were made

Overwriting dataset 'RYnFUQGG._bac_ancDS' caused DataSetFilter 'RYnFUQGG._bacAF' to be deleted
Row and/or column partition is empty. All the data will be used by default.
Set GUI update interval to every 10-th LF evaluation.
Optimization settings:
	OPTIMIZATION_METHOD = 4
	OPTIMIZATION_PRECISION = 0.001
	MAXIMUM_ITERATIONS_PER_VARIABLE = 5000

Initial parameter values

meme.site_alpha = 2.23138
meme.site_beta_nuisance = 0.0642827
meme.site_omega_minus = 1
meme.site_mixture_weight = 3.58481e-08
Optimization finished in 5 loop passes.
130 likelihood evaluation calls and 3106 matrix exponentiations calls were made

Row and/or column partition is empty. All the data will be used by default.
Overwritten previously defined function:'uvnZWFyF.__make_filter'
Row and/or column partition is empty. All the data will be used by default.
The tips of the tree:meme.site_tree_fel were matched with the species names from the data in the following numeric order (0-based) {13,18,14,19,9,8,11,2,12,16,5,6,1,3,17,4,7,0,10,15}
Row and/or column partition is empty. All the data will be used by default.
The tips of the tree:meme.site_tree_bsrel were matched with the species names from the data in the following numeric order (0-based) {13,18,14,19,9,8,11,2,12,16,5,6,1,3,17,4,7,0,10,15}
Serializing meme.site_likelihood with mode 0
Row and/or column partition is empty. All the data will be used by default.
Set GUI update interval to every 11-th LF evaluation.
Optimization settings:
	OPTIMIZATION_METHOD = 4
	OPTIMIZATION_PRECISION = 0.001
	MAXIMUM_ITERATIONS_PER_VARIABLE = 5000

Initial parameter values

meme.site_alpha = 1
meme.site_beta_nuisance = 1
meme.site_beta_plus = 1
Optimization finished in 6 loop passes.
178 likelihood evaluation calls and 5764 matrix exponentiations calls were made

Serializing meme.site_likelihood_bsrel with mode 0
Row and/or column partition is empty. All the data will be used by default.
Set GUI update interval to every 8-th LF evaluation.
Optimization settings:
	OPTIMIZATION_METHOD = 4
	OPTIMIZATION_PRECISION = 0.001
	MAXIMUM_ITERATIONS_PER_VARIABLE = 5000

Initial parameter values

meme.site_alpha = 2.40909
meme.site_beta_nuisance = 0
meme.site_omega_minus = 1
meme.site_beta_plus = 0
meme.site_mixture_weight = 0.75
Optimization finished in 6 loop passes.
155 likelihood evaluation calls and 3906 matrix exponentiations calls were made

Overwriting dataset 'RYnFUQGG._bac_ancDS' caused DataSetFilter 'RYnFUQGG._bacAF' to be deleted
Row and/or column partition is empty. All the data will be used by default.
Row and/or column partition is empty. All the data will be used by default.
Overwritten previously defined function:'uvnZWFyF.__make_filter'
Row and/or column partition is empty. All the data will be used by default.
The tips of the tree:meme.site_tree_fel were matched with the species names from the data in the following numeric order (0-based) {13,18,14,19,9,8,11,2,12,16,5,6,1,3,17,4,7,0,10,15}
Row and/or column partition is empty. All the data will be used by default.
The tips of the tree:meme.site_tree_bsrel were matched with the species names from the data in the following numeric order (0-based) {13,18,14,19,9,8,11,2,12,16,5,6,1,3,17,4,7,0,10,15}
Serializing meme.site_likelihood with mode 0
Row and/or column partition is empty. All the data will be used by default.
Set GUI update interval to every 14-th LF evaluation.
Optimization settings:
	OPTIMIZATION_METHOD = 4
	OPTIMIZATION_PRECISION = 0.001
	MAXIMUM_ITERATIONS_PER_VARIABLE = 5000

Initial parameter values

meme.site_alpha = 1
meme.site_beta_nuisance = 1
meme.site_beta_plus = 1
Optimization finished in 5 loop passes.
185 likelihood evaluation calls and 5735 matrix exponentiations calls were made

Serializing meme.site_likelihood_bsrel with mode 0
Row and/or column partition is empty. All the data will be used by default.
Site 1 evaluated to a 0 probability in ComputeTreeBlockByBranch
Set GUI update interval to every 8-th LF evaluation.
Optimization settings:
	OPTIMIZATION_METHOD = 4
	OPTIMIZATION_PRECISION = 0.001
	MAXIMUM_ITERATIONS_PER_VARIABLE = 5000

Initial parameter values

meme.site_alpha = 0.930371
meme.site_beta_nuisance = 0.358763
meme.site_omega_minus = 1
meme.site_beta_plus = 14.8222
meme.site_mixture_weight = 0.75
Optimization finished in 7 loop passes.
179 likelihood evaluation calls and 3080 matrix exponentiations calls were made

Overwriting dataset 'RYnFUQGG._bac_ancDS' caused DataSetFilter 'RYnFUQGG._bacAF' to be deleted
Row and/or column partition is empty. All the data will be used by default.
Set GUI update interval to every 15-th LF evaluation.
Optimization settings:
	OPTIMIZATION_METHOD = 4
	OPTIMIZATION_PRECISION = 0.001
	MAXIMUM_ITERATIONS_PER_VARIABLE = 5000

Initial parameter values

meme.site_alpha = 0.930398
meme.site_beta_nuisance = 0.359008
meme.site_omega_minus = 1
meme.site_mixture_weight = 1.32806e-08
Optimization finished in 6 loop passes.
218 likelihood evaluation calls and 6164 matrix exponentiations calls were made

Row and/or column partition is empty. All the data will be used by default.
Overwritten previously defined function:'uvnZWFyF.__make_filter'
Row and/or column partition is empty. All the data will be used by default.
The tips of the tree:meme.site_tree_fel were matched with the species names from the data in the following numeric order (0-based) {13,18,14,19,9,8,11,2,12,16,5,6,1,3,17,4,7,0,10,15}
Row and/or column partition is empty. All the data will be used by default.
The tips of the tree:meme.site_tree_bsrel were matched with the species names from the data in the following numeric order (0-based) {13,18,14,19,9,8,11,2,12,16,5,6,1,3,17,4,7,0,10,15}
Serializing meme.site_likelihood with mode 0
Row and/or column partition is empty. All the data will be used by default.
Set GUI update interval to every 13-th LF evaluation.
Optimization settings:
	OPTIMIZATION_METHOD = 4
	OPTIMIZATION_PRECISION = 0.001
	MAXIMUM_ITERATIONS_PER_VARIABLE = 5000

Initial parameter values

meme.site_alpha = 1
meme.site_beta_nuisance = 1
meme.site_beta_plus = 1
Optimization finished in 6 loop passes.
233 likelihood evaluation calls and 7829 matrix exponentiations calls were made

Serializing meme.site_likelihood_bsrel with mode 0
Row and/or column partition is empty. All the data will be used by default.
Set GUI update interval to every 16-th LF evaluation.
Optimization settings:
	OPTIMIZATION_METHOD = 4
	OPTIMIZATION_PRECISION = 0.001
	MAXIMUM_ITERATIONS_PER_VARIABLE = 5000

Initial parameter values

meme.site_alpha = 0.359026
meme.site_beta_nuisance = 0
meme.site_omega_minus = 1
meme.site_beta_plus = 4.68091
meme.site_mixture_weight = 0.75
Optimization finished in 9 loop passes.
308 likelihood evaluation calls and 6568 matrix exponentiations calls were made

Overwriting dataset 'RYnFUQGG._bac_ancDS' caused DataSetFilter 'RYnFUQGG._bacAF' to be deleted
Row and/or column partition is empty. All the data will be used by default.
Set GUI update interval to every 9-th LF evaluation.
Optimization settings:
	OPTIMIZATION_METHOD = 4
	OPTIMIZATION_PRECISION = 0.001
	MAXIMUM_ITERATIONS_PER_VARIABLE = 5000

Initial parameter values

meme.site_alpha = 0.359032
meme.site_beta_nuisance = 0
meme.site_omega_minus = 1
meme.site_mixture_weight = 1.002e-08
Optimization finished in 3 loop passes.
98 likelihood evaluation calls and 2882 matrix exponentiations calls were made

Row and/or column partition is empty. All the data will be used by default.
Overwritten previously defined function:'uvnZWFyF.__make_filter'
Row and/or column partition is empty. All the data will be used by default.
The tips of the tree:meme.site_tree_fel were matched with the species names from the data in the following numeric order (0-based) {13,18,14,19,9,8,11,2,12,16,5,6,1,3,17,4,7,0,10,15}
Row and/or column partition is empty. All the data will be used by default.
The tips of the tree:meme.site_tree_bsrel were matched with the species names from the data in the following numeric order (0-based) {13,18,14,19,9,8,11,2,12,16,5,6,1,3,17,4,7,0,10,15}
Serializing meme.site_likelihood with mode 0
Row and/or column partition is empty. All the data will be used by default.
Set GUI update interval to every 12-th LF evaluation.
Optimization settings:
	OPTIMIZATION_METHOD = 4
	OPTIMIZATION_PRECISION = 0.001
	MAXIMUM_ITERATIONS_PER_VARIABLE = 5000

Initial parameter values

meme.site_alpha = 1
meme.site_beta_nuisance = 1
meme.site_beta_plus = 1
Optimization finished in 8 loop passes.
149 likelihood evaluation calls and 4272 matrix exponentiations calls were made

Serializing meme.site_likelihood_bsrel with mode 0
Row and/or column partition is empty. All the data will be used by default.
Site 1 evaluated to a 0 probability in ComputeTreeBlockByBranch
Set GUI update interval to every 7-th LF evaluation.
Optimization settings:
	OPTIMIZATION_METHOD = 4
	OPTIMIZATION_PRECISION = 0.001
	MAXIMUM_ITERATIONS_PER_VARIABLE = 5000

Initial parameter values

meme.site_alpha = 1.19958
meme.site_beta_nuisance = 0.195413
meme.site_omega_minus = 1
meme.site_beta_plus = 2.17329
meme.site_mixture_weight = 0.75
Optimization finished in 9 loop passes.
292 likelihood evaluation calls and 5106 matrix exponentiations calls were made

Overwriting dataset 'RYnFUQGG._bac_ancDS' caused DataSetFilter 'RYnFUQGG._bacAF' to be deleted
Row and/or column partition is empty. All the data will be used by default.
Set GUI update interval to every 14-th LF evaluation.
Optimization settings:
	OPTIMIZATION_METHOD = 4
	OPTIMIZATION_PRECISION = 0.001
	MAXIMUM_ITERATIONS_PER_VARIABLE = 5000

Initial parameter values

meme.site_alpha = 1.19954
meme.site_beta_nuisance = 0.195396
meme.site_omega_minus = 1
meme.site_mixture_weight = 1.00408e-08
Optimization finished in 5 loop passes.
169 likelihood evaluation calls and 4552 matrix exponentiations calls were made

Row and/or column partition is empty. All the data will be used by default.
Overwritten previously defined function:'uvnZWFyF.__make_filter'
Row and/or column partition is empty. All the data will be used by default.
The tips of the tree:meme.site_tree_fel were matched with the species names from the data in the following numeric order (0-based) {13,18,14,19,9,8,11,2,12,16,5,6,1,3,17,4,7,0,10,15}
Row and/or column partition is empty. All the data will be used by default.
The tips of the tree:meme.site_tree_bsrel were matched with the species names from the data in the following numeric order (0-based) {13,18,14,19,9,8,11,2,12,16,5,6,1,3,17,4,7,0,10,15}
Serializing meme.site_likelihood with mode 0
Row and/or column partition is empty. All the data will be used by default.
Set GUI update interval to every 11-th LF evaluation.
Optimization settings:
	OPTIMIZATION_METHOD = 4
	OPTIMIZATION_PRECISION = 0.001
	MAXIMUM_ITERATIONS_PER_VARIABLE = 5000

Initial parameter values

meme.site_alpha = 1
meme.site_beta_nuisance = 1
meme.site_beta_plus = 1
Optimization finished in 6 loop passes.
210 likelihood evaluation calls and 6302 matrix exponentiations calls were made

Serializing meme.site_likelihood_bsrel with mode 0
Row and/or column partition is empty. All the data will be used by default.
Set GUI update interval to every 6-th LF evaluation.
Optimization settings:
	OPTIMIZATION_METHOD = 4
	OPTIMIZATION_PRECISION = 0.001
	MAXIMUM_ITERATIONS_PER_VARIABLE = 5000

Initial parameter values

meme.site_alpha = 38.5102
meme.site_beta_nuisance = 0.187509
meme.site_omega_minus = 1
meme.site_beta_plus = 0
meme.site_mixture_weight = 0.75
Optimization finished in 6 loop passes.
195 likelihood evaluation calls and 4938 matrix exponentiations calls were made

Overwriting dataset 'RYnFUQGG._bac_ancDS' caused DataSetFilter 'RYnFUQGG._bacAF' to be deleted
Row and/or column partition is empty. All the data will be used by default.
Row and/or column partition is empty. All the data will be used by default.
Overwritten previously defined function:'uvnZWFyF.__make_filter'
Row and/or column partition is empty. All the data will be used by default.
The tips of the tree:meme.site_tree_fel were matched with the species names from the data in the following numeric order (0-based) {13,18,14,19,9,8,11,2,12,16,5,6,1,3,17,4,7,0,10,15}
Row and/or column partition is empty. All the data will be used by default.
The tips of the tree:meme.site_tree_bsrel were matched with the species names from the data in the following numeric order (0-based) {13,18,14,19,9,8,11,2,12,16,5,6,1,3,17,4,7,0,10,15}
Serializing meme.site_likelihood with mode 0
Row and/or column partition is empty. All the data will be used by default.
Set GUI update interval to every 14-th LF evaluation.
Optimization settings:
	OPTIMIZATION_METHOD = 4
	OPTIMIZATION_PRECISION = 0.001
	MAXIMUM_ITERATIONS_PER_VARIABLE = 5000

Initial parameter values

meme.site_alpha = 1
meme.site_beta_nuisance = 1
meme.site_beta_plus = 1
Optimization finished in 6 loop passes.
94 likelihood evaluation calls and 2303 matrix exponentiations calls were made

Serializing meme.site_likelihood_bsrel with mode 0
Row and/or column partition is empty. All the data will be used by default.
Set GUI update interval to every 13-th LF evaluation.
Optimization settings:
	OPTIMIZATION_METHOD = 4
	OPTIMIZATION_PRECISION = 0.001
	MAXIMUM_ITERATIONS_PER_VARIABLE = 5000

Initial parameter values

meme.site_alpha = 2.05887
meme.site_beta_nuisance = 1.13506
meme.site_omega_minus = 1
meme.site_beta_plus = 1.49683
meme.site_mixture_weight = 0.75
Optimization finished in 6 loop passes.
176 likelihood evaluation calls and 3304 matrix exponentiations calls were made

Overwriting dataset 'RYnFUQGG._bac_ancDS' caused DataSetFilter 'RYnFUQGG._bacAF' to be deleted
Row and/or column partition is empty. All the data will be used by default.
Row and/or column partition is empty. All the data will be used by default.
Overwritten previously defined function:'uvnZWFyF.__make_filter'
Row and/or column partition is empty. All the data will be used by default.
The tips of the tree:meme.site_tree_fel were matched with the species names from the data in the following numeric order (0-based) {13,18,14,19,9,8,11,2,12,16,5,6,1,3,17,4,7,0,10,15}
Row and/or column partition is empty. All the data will be used by default.
The tips of the tree:meme.site_tree_bsrel were matched with the species names from the data in the following numeric order (0-based) {13,18,14,19,9,8,11,2,12,16,5,6,1,3,17,4,7,0,10,15}
Serializing meme.site_likelihood with mode 0
Row and/or column partition is empty. All the data will be used by default.
Set GUI update interval to every 11-th LF evaluation.
Optimization settings:
	OPTIMIZATION_METHOD = 4
	OPTIMIZATION_PRECISION = 0.001
	MAXIMUM_ITERATIONS_PER_VARIABLE = 5000

Initial parameter values

meme.site_alpha = 1
meme.site_beta_nuisance = 1
meme.site_beta_plus = 1
Optimization finished in 6 loop passes.
200 likelihood evaluation calls and 6518 matrix exponentiations calls were made

Serializing meme.site_likelihood_bsrel with mode 0
Row and/or column partition is empty. All the data will be used by default.
Set GUI update interval to every 11-th LF evaluation.
Optimization settings:
	OPTIMIZATION_METHOD = 4
	OPTIMIZATION_PRECISION = 0.001
	MAXIMUM_ITERATIONS_PER_VARIABLE = 5000

Initial parameter values

meme.site_alpha = 1.70162
meme.site_beta_nuisance = 0
meme.site_omega_minus = 1
meme.site_beta_plus = 0
meme.site_mixture_weight = 0.75
Optimization finished in 6 loop passes.
223 likelihood evaluation calls and 5864 matrix exponentiations calls were made

Overwriting dataset 'RYnFUQGG._bac_ancDS' caused DataSetFilter 'RYnFUQGG._bacAF' to be deleted
Row and/or column partition is empty. All the data will be used by default.
Row and/or column partition is empty. All the data will be used by default.
Overwritten previously defined function:'uvnZWFyF.__make_filter'
Row and/or column partition is empty. All the data will be used by default.
The tips of the tree:meme.site_tree_fel were matched with the species names from the data in the following numeric order (0-based) {13,18,14,19,9,8,11,2,12,16,5,6,1,3,17,4,7,0,10,15}
Row and/or column partition is empty. All the data will be used by default.
The tips of the tree:meme.site_tree_bsrel were matched with the species names from the data in the following numeric order (0-based) {13,18,14,19,9,8,11,2,12,16,5,6,1,3,17,4,7,0,10,15}
Serializing meme.site_likelihood with mode 0
Row and/or column partition is empty. All the data will be used by default.
Set GUI update interval to every 11-th LF evaluation.
Optimization settings:
	OPTIMIZATION_METHOD = 4
	OPTIMIZATION_PRECISION = 0.001
	MAXIMUM_ITERATIONS_PER_VARIABLE = 5000

Initial parameter values

meme.site_alpha = 1
meme.site_beta_nuisance = 1
meme.site_beta_plus = 1
Optimization finished in 4 loop passes.
84 likelihood evaluation calls and 2625 matrix exponentiations calls were made

Serializing meme.site_likelihood_bsrel with mode 0
Row and/or column partition is empty. All the data will be used by default.
Site 1 evaluated to a 0 probability in ComputeTreeBlockByBranch
Set GUI update interval to every 8-th LF evaluation.
Optimization settings:
	OPTIMIZATION_METHOD = 4
	OPTIMIZATION_PRECISION = 0.001
	MAXIMUM_ITERATIONS_PER_VARIABLE = 5000

Initial parameter values

meme.site_alpha = 1.03563
meme.site_beta_nuisance = 0.458795
meme.site_omega_minus = 1
meme.site_beta_plus = 0
meme.site_mixture_weight = 0.75
Optimization finished in 5 loop passes.
112 likelihood evaluation calls and 2418 matrix exponentiations calls were made

Overwriting dataset 'RYnFUQGG._bac_ancDS' caused DataSetFilter 'RYnFUQGG._bacAF' to be deleted
Row and/or column partition is empty. All the data will be used by default.
Row and/or column partition is empty. All the data will be used by default.
Overwritten previously defined function:'uvnZWFyF.__make_filter'
Row and/or column partition is empty. All the data will be used by default.
The tips of the tree:meme.site_tree_fel were matched with the species names from the data in the following numeric order (0-based) {13,18,14,19,9,8,11,2,12,16,5,6,1,3,17,4,7,0,10,15}
Row and/or column partition is empty. All the data will be used by default.
The tips of the tree:meme.site_tree_bsrel were matched with the species names from the data in the following numeric order (0-based) {13,18,14,19,9,8,11,2,12,16,5,6,1,3,17,4,7,0,10,15}
Serializing meme.site_likelihood with mode 0
Row and/or column partition is empty. All the data will be used by default.
Set GUI update interval to every 12-th LF evaluation.
Optimization settings:
	OPTIMIZATION_METHOD = 4
	OPTIMIZATION_PRECISION = 0.001
	MAXIMUM_ITERATIONS_PER_VARIABLE = 5000

Initial parameter values

meme.site_alpha = 1
meme.site_beta_nuisance = 1
meme.site_beta_plus = 1
Optimization finished in 5 loop passes.
91 likelihood evaluation calls and 2633 matrix exponentiations calls were made

Serializing meme.site_likelihood_bsrel with mode 0
Row and/or column partition is empty. All the data will be used by default.
Set GUI update interval to every 13-th LF evaluation.
Optimization settings:
	OPTIMIZATION_METHOD = 4
	OPTIMIZATION_PRECISION = 0.001
	MAXIMUM_ITERATIONS_PER_VARIABLE = 5000

Initial parameter values

meme.site_alpha = 1.25871
meme.site_beta_nuisance = 0.122237
meme.site_omega_minus = 1
meme.site_beta_plus = 0
meme.site_mixture_weight = 0.75
Optimization finished in 5 loop passes.
136 likelihood evaluation calls and 3006 matrix exponentiations calls were made

Overwriting dataset 'RYnFUQGG._bac_ancDS' caused DataSetFilter 'RYnFUQGG._bacAF' to be deleted
Row and/or column partition is empty. All the data will be used by default.
Row and/or column partition is empty. All the data will be used by default.
Overwritten previously defined function:'uvnZWFyF.__make_filter'
Row and/or column partition is empty. All the data will be used by default.
The tips of the tree:meme.site_tree_fel were matched with the species names from the data in the following numeric order (0-based) {13,18,14,19,9,8,11,2,12,16,5,6,1,3,17,4,7,0,10,15}
Row and/or column partition is empty. All the data will be used by default.
The tips of the tree:meme.site_tree_bsrel were matched with the species names from the data in the following numeric order (0-based) {13,18,14,19,9,8,11,2,12,16,5,6,1,3,17,4,7,0,10,15}
Serializing meme.site_likelihood with mode 0
Row and/or column partition is empty. All the data will be used by default.
Set GUI update interval to every 13-th LF evaluation.
Optimization settings:
	OPTIMIZATION_METHOD = 4
	OPTIMIZATION_PRECISION = 0.001
	MAXIMUM_ITERATIONS_PER_VARIABLE = 5000

Initial parameter values

meme.site_alpha = 1
meme.site_beta_nuisance = 1
meme.site_beta_plus = 1
Optimization finished in 8 loop passes.
138 likelihood evaluation calls and 3890 matrix exponentiations calls were made

Serializing meme.site_likelihood_bsrel with mode 0
Row and/or column partition is empty. All the data will be used by default.
Set GUI update interval to every 15-th LF evaluation.
Optimization settings:
	OPTIMIZATION_METHOD = 4
	OPTIMIZATION_PRECISION = 0.001
	MAXIMUM_ITERATIONS_PER_VARIABLE = 5000

Initial parameter values

meme.site_alpha = 0.672755
meme.site_beta_nuisance = 0.30466
meme.site_omega_minus = 1
meme.site_beta_plus = 3.11502
meme.site_mixture_weight = 0.75
Optimization finished in 7 loop passes.
169 likelihood evaluation calls and 3320 matrix exponentiations calls were made

Overwriting dataset 'RYnFUQGG._bac_ancDS' caused DataSetFilter 'RYnFUQGG._bacAF' to be deleted
Row and/or column partition is empty. All the data will be used by default.
Set GUI update interval to every 16-th LF evaluation.
Optimization settings:
	OPTIMIZATION_METHOD = 4
	OPTIMIZATION_PRECISION = 0.001
	MAXIMUM_ITERATIONS_PER_VARIABLE = 5000

Initial parameter values

meme.site_alpha = 0.67281
meme.site_beta_nuisance = 0.304521
meme.site_omega_minus = 1
meme.site_mixture_weight = 1.54243e-08
Optimization finished in 5 loop passes.
165 likelihood evaluation calls and 4400 matrix exponentiations calls were made

Row and/or column partition is empty. All the data will be used by default.
Overwritten previously defined function:'uvnZWFyF.__make_filter'
Row and/or column partition is empty. All the data will be used by default.
The tips of the tree:meme.site_tree_fel were matched with the species names from the data in the following numeric order (0-based) {13,18,14,19,9,8,11,2,12,16,5,6,1,3,17,4,7,0,10,15}
Row and/or column partition is empty. All the data will be used by default.
The tips of the tree:meme.site_tree_bsrel were matched with the species names from the data in the following numeric order (0-based) {13,18,14,19,9,8,11,2,12,16,5,6,1,3,17,4,7,0,10,15}
Serializing meme.site_likelihood with mode 0
Row and/or column partition is empty. All the data will be used by default.
Set GUI update interval to every 13-th LF evaluation.
Optimization settings:
	OPTIMIZATION_METHOD = 4
	OPTIMIZATION_PRECISION = 0.001
	MAXIMUM_ITERATIONS_PER_VARIABLE = 5000

Initial parameter values

meme.site_alpha = 1
meme.site_beta_nuisance = 1
meme.site_beta_plus = 1
Optimization finished in 7 loop passes.
187 likelihood evaluation calls and 5386 matrix exponentiations calls were made

Serializing meme.site_likelihood_bsrel with mode 0
Row and/or column partition is empty. All the data will be used by default.
Set GUI update interval to every 9-th LF evaluation.
Optimization settings:
	OPTIMIZATION_METHOD = 4
	OPTIMIZATION_PRECISION = 0.001
	MAXIMUM_ITERATIONS_PER_VARIABLE = 5000

Initial parameter values

meme.site_alpha = 1.00589
meme.site_beta_nuisance = 0.473807
meme.site_omega_minus = 1
meme.site_beta_plus = 0
meme.site_mixture_weight = 0.75
Optimization finished in 6 loop passes.
227 likelihood evaluation calls and 5296 matrix exponentiations calls were made

Overwriting dataset 'RYnFUQGG._bac_ancDS' caused DataSetFilter 'RYnFUQGG._bacAF' to be deleted
Row and/or column partition is empty. All the data will be used by default.
Row and/or column partition is empty. All the data will be used by default.
Overwritten previously defined function:'uvnZWFyF.__make_filter'
Row and/or column partition is empty. All the data will be used by default.
The tips of the tree:meme.site_tree_fel were matched with the species names from the data in the following numeric order (0-based) {13,18,14,19,9,8,11,2,12,16,5,6,1,3,17,4,7,0,10,15}
Row and/or column partition is empty. All the data will be used by default.
The tips of the tree:meme.site_tree_bsrel were matched with the species names from the data in the following numeric order (0-based) {13,18,14,19,9,8,11,2,12,16,5,6,1,3,17,4,7,0,10,15}
Serializing meme.site_likelihood with mode 0
Row and/or column partition is empty. All the data will be used by default.
Set GUI update interval to every 11-th LF evaluation.
Optimization settings:
	OPTIMIZATION_METHOD = 4
	OPTIMIZATION_PRECISION = 0.001
	MAXIMUM_ITERATIONS_PER_VARIABLE = 5000

Initial parameter values

meme.site_alpha = 1
meme.site_beta_nuisance = 1
meme.site_beta_plus = 1
Optimization finished in 6 loop passes.
96 likelihood evaluation calls and 2926 matrix exponentiations calls were made

Serializing meme.site_likelihood_bsrel with mode 0
Row and/or column partition is empty. All the data will be used by default.
Set GUI update interval to every 7-th LF evaluation.
Optimization settings:
	OPTIMIZATION_METHOD = 4
	OPTIMIZATION_PRECISION = 0.001
	MAXIMUM_ITERATIONS_PER_VARIABLE = 5000

Initial parameter values

meme.site_alpha = 0.695781
meme.site_beta_nuisance = 0.358894
meme.site_omega_minus = 1
meme.site_beta_plus = 0
meme.site_mixture_weight = 0.75
Optimization finished in 5 loop passes.
100 likelihood evaluation calls and 2146 matrix exponentiations calls were made

Overwriting dataset 'RYnFUQGG._bac_ancDS' caused DataSetFilter 'RYnFUQGG._bacAF' to be deleted
Row and/or column partition is empty. All the data will be used by default.
Row and/or column partition is empty. All the data will be used by default.
Overwritten previously defined function:'uvnZWFyF.__make_filter'
Row and/or column partition is empty. All the data will be used by default.
The tips of the tree:meme.site_tree_fel were matched with the species names from the data in the following numeric order (0-based) {13,18,14,19,9,8,11,2,12,16,5,6,1,3,17,4,7,0,10,15}
Row and/or column partition is empty. All the data will be used by default.
The tips of the tree:meme.site_tree_bsrel were matched with the species names from the data in the following numeric order (0-based) {13,18,14,19,9,8,11,2,12,16,5,6,1,3,17,4,7,0,10,15}
Serializing meme.site_likelihood with mode 0
Row and/or column partition is empty. All the data will be used by default.
Set GUI update interval to every 11-th LF evaluation.
Optimization settings:
	OPTIMIZATION_METHOD = 4
	OPTIMIZATION_PRECISION = 0.001
	MAXIMUM_ITERATIONS_PER_VARIABLE = 5000

Initial parameter values

meme.site_alpha = 1
meme.site_beta_nuisance = 1
meme.site_beta_plus = 1
Optimization finished in 8 loop passes.
155 likelihood evaluation calls and 4549 matrix exponentiations calls were made

Serializing meme.site_likelihood_bsrel with mode 0
Row and/or column partition is empty. All the data will be used by default.
Set GUI update interval to every 8-th LF evaluation.
Optimization settings:
	OPTIMIZATION_METHOD = 4
	OPTIMIZATION_PRECISION = 0.001
	MAXIMUM_ITERATIONS_PER_VARIABLE = 5000

Initial parameter values

meme.site_alpha = 1.59835
meme.site_beta_nuisance = 0.373931
meme.site_omega_minus = 1
meme.site_beta_plus = 4.15301
meme.site_mixture_weight = 0.75
Optimization finished in 8 loop passes.
489 likelihood evaluation calls and 13048 matrix exponentiations calls were made

Overwriting dataset 'RYnFUQGG._bac_ancDS' caused DataSetFilter 'RYnFUQGG._bacAF' to be deleted
Row and/or column partition is empty. All the data will be used by default.
Set GUI update interval to every 12-th LF evaluation.
Optimization settings:
	OPTIMIZATION_METHOD = 4
	OPTIMIZATION_PRECISION = 0.001
	MAXIMUM_ITERATIONS_PER_VARIABLE = 5000

Initial parameter values

meme.site_alpha = 1.59869
meme.site_beta_nuisance = 0.374014
meme.site_omega_minus = 1
meme.site_mixture_weight = 3.38982e-07
Optimization finished in 5 loop passes.
164 likelihood evaluation calls and 4362 matrix exponentiations calls were made

Row and/or column partition is empty. All the data will be used by default.
Overwritten previously defined function:'uvnZWFyF.__make_filter'
Row and/or column partition is empty. All the data will be used by default.
The tips of the tree:meme.site_tree_fel were matched with the species names from the data in the following numeric order (0-based) {13,18,14,19,9,8,11,2,12,16,5,6,1,3,17,4,7,0,10,15}
Row and/or column partition is empty. All the data will be used by default.
The tips of the tree:meme.site_tree_bsrel were matched with the species names from the data in the following numeric order (0-based) {13,18,14,19,9,8,11,2,12,16,5,6,1,3,17,4,7,0,10,15}
Serializing meme.site_likelihood with mode 0
Row and/or column partition is empty. All the data will be used by default.
Set GUI update interval to every 15-th LF evaluation.
Optimization settings:
	OPTIMIZATION_METHOD = 4
	OPTIMIZATION_PRECISION = 0.001
	MAXIMUM_ITERATIONS_PER_VARIABLE = 5000

Initial parameter values

meme.site_alpha = 1
meme.site_beta_nuisance = 1
meme.site_beta_plus = 1
Optimization finished in 4 loop passes.
83 likelihood evaluation calls and 2451 matrix exponentiations calls were made

Serializing meme.site_likelihood_bsrel with mode 0
Row and/or column partition is empty. All the data will be used by default.
Set GUI update interval to every 13-th LF evaluation.
Optimization settings:
	OPTIMIZATION_METHOD = 4
	OPTIMIZATION_PRECISION = 0.001
	MAXIMUM_ITERATIONS_PER_VARIABLE = 5000

Initial parameter values

meme.site_alpha = 0.739764
meme.site_beta_nuisance = 0.200532
meme.site_omega_minus = 1
meme.site_beta_plus = 0
meme.site_mixture_weight = 0.75
Optimization finished in 4 loop passes.
94 likelihood evaluation calls and 2134 matrix exponentiations calls were made

Overwriting dataset 'RYnFUQGG._bac_ancDS' caused DataSetFilter 'RYnFUQGG._bacAF' to be deleted
Row and/or column partition is empty. All the data will be used by default.
Row and/or column partition is empty. All the data will be used by default.
Overwritten previously defined function:'uvnZWFyF.__make_filter'
Row and/or column partition is empty. All the data will be used by default.
The tips of the tree:meme.site_tree_fel were matched with the species names from the data in the following numeric order (0-based) {13,18,14,19,9,8,11,2,12,16,5,6,1,3,17,4,7,0,10,15}
Row and/or column partition is empty. All the data will be used by default.
The tips of the tree:meme.site_tree_bsrel were matched with the species names from the data in the following numeric order (0-based) {13,18,14,19,9,8,11,2,12,16,5,6,1,3,17,4,7,0,10,15}
Serializing meme.site_likelihood with mode 0
Row and/or column partition is empty. All the data will be used by default.
Set GUI update interval to every 13-th LF evaluation.
Optimization settings:
	OPTIMIZATION_METHOD = 4
	OPTIMIZATION_PRECISION = 0.001
	MAXIMUM_ITERATIONS_PER_VARIABLE = 5000

Initial parameter values

meme.site_alpha = 1
meme.site_beta_nuisance = 1
meme.site_beta_plus = 1
Optimization finished in 7 loop passes.
100 likelihood evaluation calls and 2834 matrix exponentiations calls were made

Serializing meme.site_likelihood_bsrel with mode 0
Row and/or column partition is empty. All the data will be used by default.
Set GUI update interval to every 16-th LF evaluation.
Optimization settings:
	OPTIMIZATION_METHOD = 4
	OPTIMIZATION_PRECISION = 0.001
	MAXIMUM_ITERATIONS_PER_VARIABLE = 5000

Initial parameter values

meme.site_alpha = 0.815481
meme.site_beta_nuisance = 1.0229
meme.site_omega_minus = 1
meme.site_beta_plus = 4.52581
meme.site_mixture_weight = 0.75
Optimization finished in 11 loop passes.
463 likelihood evaluation calls and 11274 matrix exponentiations calls were made

Overwriting dataset 'RYnFUQGG._bac_ancDS' caused DataSetFilter 'RYnFUQGG._bacAF' to be deleted
Row and/or column partition is empty. All the data will be used by default.
Set GUI update interval to every 20-th LF evaluation.
Optimization settings:
	OPTIMIZATION_METHOD = 4
	OPTIMIZATION_PRECISION = 0.001
	MAXIMUM_ITERATIONS_PER_VARIABLE = 5000

Initial parameter values

meme.site_alpha = 0.816479
meme.site_beta_nuisance = 1.02225
meme.site_omega_minus = 1
meme.site_mixture_weight = 1.00623e-08
Optimization finished in 5 loop passes.
154 likelihood evaluation calls and 3982 matrix exponentiations calls were made

Row and/or column partition is empty. All the data will be used by default.
Overwritten previously defined function:'uvnZWFyF.__make_filter'
Row and/or column partition is empty. All the data will be used by default.
The tips of the tree:meme.site_tree_fel were matched with the species names from the data in the following numeric order (0-based) {13,18,14,19,9,8,11,2,12,16,5,6,1,3,17,4,7,0,10,15}
Row and/or column partition is empty. All the data will be used by default.
The tips of the tree:meme.site_tree_bsrel were matched with the species names from the data in the following numeric order (0-based) {13,18,14,19,9,8,11,2,12,16,5,6,1,3,17,4,7,0,10,15}
Serializing meme.site_likelihood with mode 0
Row and/or column partition is empty. All the data will be used by default.
Set GUI update interval to every 18-th LF evaluation.
Optimization settings:
	OPTIMIZATION_METHOD = 4
	OPTIMIZATION_PRECISION = 0.001
	MAXIMUM_ITERATIONS_PER_VARIABLE = 5000

Initial parameter values

meme.site_alpha = 1
meme.site_beta_nuisance = 1
meme.site_beta_plus = 1
Optimization finished in 5 loop passes.
170 likelihood evaluation calls and 5217 matrix exponentiations calls were made

Serializing meme.site_likelihood_bsrel with mode 0
Row and/or column partition is empty. All the data will be used by default.
Set GUI update interval to every 20-th LF evaluation.
Optimization settings:
	OPTIMIZATION_METHOD = 4
	OPTIMIZATION_PRECISION = 0.001
	MAXIMUM_ITERATIONS_PER_VARIABLE = 5000

Initial parameter values

meme.site_alpha = 0.682486
meme.site_beta_nuisance = 0.299986
meme.site_omega_minus = 1
meme.site_beta_plus = 2.53146
meme.site_mixture_weight = 0.75
Optimization finished in 7 loop passes.
169 likelihood evaluation calls and 3318 matrix exponentiations calls were made

Overwriting dataset 'RYnFUQGG._bac_ancDS' caused DataSetFilter 'RYnFUQGG._bacAF' to be deleted
Row and/or column partition is empty. All the data will be used by default.
Set GUI update interval to every 24-th LF evaluation.
Optimization settings:
	OPTIMIZATION_METHOD = 4
	OPTIMIZATION_PRECISION = 0.001
	MAXIMUM_ITERATIONS_PER_VARIABLE = 5000

Initial parameter values

meme.site_alpha = 0.682759
meme.site_beta_nuisance = 0.300004
meme.site_omega_minus = 1
meme.site_mixture_weight = 1.53709e-08
Optimization finished in 6 loop passes.
140 likelihood evaluation calls and 3938 matrix exponentiations calls were made

Row and/or column partition is empty. All the data will be used by default.
Overwritten previously defined function:'uvnZWFyF.__make_filter'
Row and/or column partition is empty. All the data will be used by default.
The tips of the tree:meme.site_tree_fel were matched with the species names from the data in the following numeric order (0-based) {13,18,14,19,9,8,11,2,12,16,5,6,1,3,17,4,7,0,10,15}
Row and/or column partition is empty. All the data will be used by default.
The tips of the tree:meme.site_tree_bsrel were matched with the species names from the data in the following numeric order (0-based) {13,18,14,19,9,8,11,2,12,16,5,6,1,3,17,4,7,0,10,15}
Serializing meme.site_likelihood with mode 0
Row and/or column partition is empty. All the data will be used by default.
Set GUI update interval to every 16-th LF evaluation.
Optimization settings:
	OPTIMIZATION_METHOD = 4
	OPTIMIZATION_PRECISION = 0.001
	MAXIMUM_ITERATIONS_PER_VARIABLE = 5000

Initial parameter values

meme.site_alpha = 1
meme.site_beta_nuisance = 1
meme.site_beta_plus = 1
Optimization finished in 8 loop passes.
201 likelihood evaluation calls and 6215 matrix exponentiations calls were made

Serializing meme.site_likelihood_bsrel with mode 0
Row and/or column partition is empty. All the data will be used by default.
Set GUI update interval to every 17-th LF evaluation.
Optimization settings:
	OPTIMIZATION_METHOD = 4
	OPTIMIZATION_PRECISION = 0.001
	MAXIMUM_ITERATIONS_PER_VARIABLE = 5000

Initial parameter values

meme.site_alpha = 0.336487
meme.site_beta_nuisance = 0.625014
meme.site_omega_minus = 1
meme.site_beta_plus = 12.6534
meme.site_mixture_weight = 0.75
Optimization finished in 7 loop passes.
198 likelihood evaluation calls and 3846 matrix exponentiations calls were made

Overwriting dataset 'RYnFUQGG._bac_ancDS' caused DataSetFilter 'RYnFUQGG._bacAF' to be deleted
Row and/or column partition is empty. All the data will be used by default.
Set GUI update interval to every 16-th LF evaluation.
Optimization settings:
	OPTIMIZATION_METHOD = 4
	OPTIMIZATION_PRECISION = 0.001
	MAXIMUM_ITERATIONS_PER_VARIABLE = 5000

Initial parameter values

meme.site_alpha = 0.336208
meme.site_beta_nuisance = 0.624886
meme.site_omega_minus = 1
meme.site_mixture_weight = 1.51592e-08
Optimization finished in 6 loop passes.
192 likelihood evaluation calls and 5100 matrix exponentiations calls were made

Row and/or column partition is empty. All the data will be used by default.
Overwritten previously defined function:'uvnZWFyF.__make_filter'
Row and/or column partition is empty. All the data will be used by default.
The tips of the tree:meme.site_tree_fel were matched with the species names from the data in the following numeric order (0-based) {13,18,14,19,9,8,11,2,12,16,5,6,1,3,17,4,7,0,10,15}
Row and/or column partition is empty. All the data will be used by default.
The tips of the tree:meme.site_tree_bsrel were matched with the species names from the data in the following numeric order (0-based) {13,18,14,19,9,8,11,2,12,16,5,6,1,3,17,4,7,0,10,15}
Serializing meme.site_likelihood with mode 0
Row and/or column partition is empty. All the data will be used by default.
Set GUI update interval to every 17-th LF evaluation.
Optimization settings:
	OPTIMIZATION_METHOD = 4
	OPTIMIZATION_PRECISION = 0.001
	MAXIMUM_ITERATIONS_PER_VARIABLE = 5000

Initial parameter values

meme.site_alpha = 1
meme.site_beta_nuisance = 1
meme.site_beta_plus = 1
Optimization finished in 5 loop passes.
219 likelihood evaluation calls and 6419 matrix exponentiations calls were made

Serializing meme.site_likelihood_bsrel with mode 0
Row and/or column partition is empty. All the data will be used by default.
Set GUI update interval to every 22-th LF evaluation.
Optimization settings:
	OPTIMIZATION_METHOD = 4
	OPTIMIZATION_PRECISION = 0.001
	MAXIMUM_ITERATIONS_PER_VARIABLE = 5000

Initial parameter values

meme.site_alpha = 0.749554
meme.site_beta_nuisance = 0.675758
meme.site_omega_minus = 1
meme.site_beta_plus = 1790.43
meme.site_mixture_weight = 0.75
Optimization finished in 7 loop passes.
316 likelihood evaluation calls and 6874 matrix exponentiations calls were made

Overwriting dataset 'RYnFUQGG._bac_ancDS' caused DataSetFilter 'RYnFUQGG._bacAF' to be deleted
Row and/or column partition is empty. All the data will be used by default.
Set GUI update interval to every 22-th LF evaluation.
Optimization settings:
	OPTIMIZATION_METHOD = 4
	OPTIMIZATION_PRECISION = 0.001
	MAXIMUM_ITERATIONS_PER_VARIABLE = 5000

Initial parameter values

meme.site_alpha = 0.749577
meme.site_beta_nuisance = 0.675537
meme.site_omega_minus = 1
meme.site_mixture_weight = 1.00064e-08
Optimization finished in 5 loop passes.
178 likelihood evaluation calls and 4960 matrix exponentiations calls were made

Row and/or column partition is empty. All the data will be used by default.
Overwritten previously defined function:'uvnZWFyF.__make_filter'
Row and/or column partition is empty. All the data will be used by default.
The tips of the tree:meme.site_tree_fel were matched with the species names from the data in the following numeric order (0-based) {13,18,14,19,9,8,11,2,12,16,5,6,1,3,17,4,7,0,10,15}
Row and/or column partition is empty. All the data will be used by default.
The tips of the tree:meme.site_tree_bsrel were matched with the species names from the data in the following numeric order (0-based) {13,18,14,19,9,8,11,2,12,16,5,6,1,3,17,4,7,0,10,15}
Serializing meme.site_likelihood with mode 0
Row and/or column partition is empty. All the data will be used by default.
Set GUI update interval to every 23-th LF evaluation.
Optimization settings:
	OPTIMIZATION_METHOD = 4
	OPTIMIZATION_PRECISION = 0.001
	MAXIMUM_ITERATIONS_PER_VARIABLE = 5000

Initial parameter values

meme.site_alpha = 1
meme.site_beta_nuisance = 1
meme.site_beta_plus = 1
Optimization finished in 6 loop passes.
164 likelihood evaluation calls and 4747 matrix exponentiations calls were made

Serializing meme.site_likelihood_bsrel with mode 0
Row and/or column partition is empty. All the data will be used by default.
Set GUI update interval to every 19-th LF evaluation.
Optimization settings:
	OPTIMIZATION_METHOD = 4
	OPTIMIZATION_PRECISION = 0.001
	MAXIMUM_ITERATIONS_PER_VARIABLE = 5000

Initial parameter values

meme.site_alpha = 1.9106
meme.site_beta_nuisance = 0.323074
meme.site_omega_minus = 1
meme.site_beta_plus = 3.94696
meme.site_mixture_weight = 0.75
Optimization finished in 7 loop passes.
270 likelihood evaluation calls and 5778 matrix exponentiations calls were made

Overwriting dataset 'RYnFUQGG._bac_ancDS' caused DataSetFilter 'RYnFUQGG._bacAF' to be deleted
Row and/or column partition is empty. All the data will be used by default.
Set GUI update interval to every 19-th LF evaluation.
Optimization settings:
	OPTIMIZATION_METHOD = 4
	OPTIMIZATION_PRECISION = 0.001
	MAXIMUM_ITERATIONS_PER_VARIABLE = 5000

Initial parameter values

meme.site_alpha = 1.90865
meme.site_beta_nuisance = 0.32324
meme.site_omega_minus = 1
meme.site_mixture_weight = 1.00595e-08
Optimization finished in 5 loop passes.
145 likelihood evaluation calls and 3526 matrix exponentiations calls were made

Row and/or column partition is empty. All the data will be used by default.
Overwritten previously defined function:'uvnZWFyF.__make_filter'
Row and/or column partition is empty. All the data will be used by default.
The tips of the tree:meme.site_tree_fel were matched with the species names from the data in the following numeric order (0-based) {13,18,14,19,9,8,11,2,12,16,5,6,1,3,17,4,7,0,10,15}
Row and/or column partition is empty. All the data will be used by default.
The tips of the tree:meme.site_tree_bsrel were matched with the species names from the data in the following numeric order (0-based) {13,18,14,19,9,8,11,2,12,16,5,6,1,3,17,4,7,0,10,15}
Serializing meme.site_likelihood with mode 0
Row and/or column partition is empty. All the data will be used by default.
Set GUI update interval to every 18-th LF evaluation.
Optimization settings:
	OPTIMIZATION_METHOD = 4
	OPTIMIZATION_PRECISION = 0.001
	MAXIMUM_ITERATIONS_PER_VARIABLE = 5000

Initial parameter values

meme.site_alpha = 1
meme.site_beta_nuisance = 1
meme.site_beta_plus = 1
Optimization finished in 6 loop passes.
188 likelihood evaluation calls and 5599 matrix exponentiations calls were made

Serializing meme.site_likelihood_bsrel with mode 0
Row and/or column partition is empty. All the data will be used by default.
Set GUI update interval to every 25-th LF evaluation.
Optimization settings:
	OPTIMIZATION_METHOD = 4
	OPTIMIZATION_PRECISION = 0.001
	MAXIMUM_ITERATIONS_PER_VARIABLE = 5000

Initial parameter values

meme.site_alpha = 0.29458
meme.site_beta_nuisance = 0.0572553
meme.site_omega_minus = 1
meme.site_beta_plus = 0
meme.site_mixture_weight = 0.75
Optimization finished in 4 loop passes.
83 likelihood evaluation calls and 1534 matrix exponentiations calls were made

Overwriting dataset 'RYnFUQGG._bac_ancDS' caused DataSetFilter 'RYnFUQGG._bacAF' to be deleted
Row and/or column partition is empty. All the data will be used by default.
Row and/or column partition is empty. All the data will be used by default.
Overwritten previously defined function:'uvnZWFyF.__make_filter'
Row and/or column partition is empty. All the data will be used by default.
The tips of the tree:meme.site_tree_fel were matched with the species names from the data in the following numeric order (0-based) {13,18,14,19,9,8,11,2,12,16,5,6,1,3,17,4,7,0,10,15}
Row and/or column partition is empty. All the data will be used by default.
The tips of the tree:meme.site_tree_bsrel were matched with the species names from the data in the following numeric order (0-based) {13,18,14,19,9,8,11,2,12,16,5,6,1,3,17,4,7,0,10,15}
Serializing meme.site_likelihood with mode 0
Row and/or column partition is empty. All the data will be used by default.
Set GUI update interval to every 20-th LF evaluation.
Optimization settings:
	OPTIMIZATION_METHOD = 4
	OPTIMIZATION_PRECISION = 0.001
	MAXIMUM_ITERATIONS_PER_VARIABLE = 5000

Initial parameter values

meme.site_alpha = 1
meme.site_beta_nuisance = 1
meme.site_beta_plus = 1
Optimization finished in 8 loop passes.
213 likelihood evaluation calls and 6379 matrix exponentiations calls were made

Serializing meme.site_likelihood_bsrel with mode 0
Row and/or column partition is empty. All the data will be used by default.
Set GUI update interval to every 22-th LF evaluation.
Optimization settings:
	OPTIMIZATION_METHOD = 4
	OPTIMIZATION_PRECISION = 0.001
	MAXIMUM_ITERATIONS_PER_VARIABLE = 5000

Initial parameter values

meme.site_alpha = 1.11019
meme.site_beta_nuisance = 0.13555
meme.site_omega_minus = 1
meme.site_beta_plus = 0
meme.site_mixture_weight = 0.75
Optimization finished in 5 loop passes.
140 likelihood evaluation calls and 3158 matrix exponentiations calls were made

Overwriting dataset 'RYnFUQGG._bac_ancDS' caused DataSetFilter 'RYnFUQGG._bacAF' to be deleted
Row and/or column partition is empty. All the data will be used by default.
Row and/or column partition is empty. All the data will be used by default.
Overwritten previously defined function:'uvnZWFyF.__make_filter'
Row and/or column partition is empty. All the data will be used by default.
The tips of the tree:meme.site_tree_fel were matched with the species names from the data in the following numeric order (0-based) {13,18,14,19,9,8,11,2,12,16,5,6,1,3,17,4,7,0,10,15}
Row and/or column partition is empty. All the data will be used by default.
The tips of the tree:meme.site_tree_bsrel were matched with the species names from the data in the following numeric order (0-based) {13,18,14,19,9,8,11,2,12,16,5,6,1,3,17,4,7,0,10,15}
Serializing meme.site_likelihood with mode 0
Row and/or column partition is empty. All the data will be used by default.
Set GUI update interval to every 20-th LF evaluation.
Optimization settings:
	OPTIMIZATION_METHOD = 4
	OPTIMIZATION_PRECISION = 0.001
	MAXIMUM_ITERATIONS_PER_VARIABLE = 5000

Initial parameter values

meme.site_alpha = 1
meme.site_beta_nuisance = 1
meme.site_beta_plus = 1
Optimization finished in 5 loop passes.
132 likelihood evaluation calls and 3788 matrix exponentiations calls were made

Serializing meme.site_likelihood_bsrel with mode 0
Row and/or column partition is empty. All the data will be used by default.
Set GUI update interval to every 16-th LF evaluation.
Optimization settings:
	OPTIMIZATION_METHOD = 4
	OPTIMIZATION_PRECISION = 0.001
	MAXIMUM_ITERATIONS_PER_VARIABLE = 5000

Initial parameter values

meme.site_alpha = 1.20009
meme.site_beta_nuisance = 0.36989
meme.site_omega_minus = 1
meme.site_beta_plus = 0
meme.site_mixture_weight = 0.75
Optimization finished in 5 loop passes.
102 likelihood evaluation calls and 2326 matrix exponentiations calls were made

Overwriting dataset 'RYnFUQGG._bac_ancDS' caused DataSetFilter 'RYnFUQGG._bacAF' to be deleted
Row and/or column partition is empty. All the data will be used by default.
Row and/or column partition is empty. All the data will be used by default.
Overwritten previously defined function:'uvnZWFyF.__make_filter'
Row and/or column partition is empty. All the data will be used by default.
The tips of the tree:meme.site_tree_fel were matched with the species names from the data in the following numeric order (0-based) {13,18,14,19,9,8,11,2,12,16,5,6,1,3,17,4,7,0,10,15}
Row and/or column partition is empty. All the data will be used by default.
The tips of the tree:meme.site_tree_bsrel were matched with the species names from the data in the following numeric order (0-based) {13,18,14,19,9,8,11,2,12,16,5,6,1,3,17,4,7,0,10,15}
Serializing meme.site_likelihood with mode 0
Row and/or column partition is empty. All the data will be used by default.
Set GUI update interval to every 20-th LF evaluation.
Optimization settings:
	OPTIMIZATION_METHOD = 4
	OPTIMIZATION_PRECISION = 0.001
	MAXIMUM_ITERATIONS_PER_VARIABLE = 5000

Initial parameter values

meme.site_alpha = 1
meme.site_beta_nuisance = 1
meme.site_beta_plus = 1
Optimization finished in 5 loop passes.
178 likelihood evaluation calls and 5483 matrix exponentiations calls were made

Serializing meme.site_likelihood_bsrel with mode 0
Row and/or column partition is empty. All the data will be used by default.
Set GUI update interval to every 23-th LF evaluation.
Optimization settings:
	OPTIMIZATION_METHOD = 4
	OPTIMIZATION_PRECISION = 0.001
	MAXIMUM_ITERATIONS_PER_VARIABLE = 5000

Initial parameter values

meme.site_alpha = 1.02051
meme.site_beta_nuisance = 0.236567
meme.site_omega_minus = 1
meme.site_beta_plus = 0
meme.site_mixture_weight = 0.75
Optimization finished in 5 loop passes.
101 likelihood evaluation calls and 2288 matrix exponentiations calls were made

Overwriting dataset 'RYnFUQGG._bac_ancDS' caused DataSetFilter 'RYnFUQGG._bacAF' to be deleted
Row and/or column partition is empty. All the data will be used by default.
Row and/or column partition is empty. All the data will be used by default.
Overwritten previously defined function:'uvnZWFyF.__make_filter'
Row and/or column partition is empty. All the data will be used by default.
The tips of the tree:meme.site_tree_fel were matched with the species names from the data in the following numeric order (0-based) {13,18,14,19,9,8,11,2,12,16,5,6,1,3,17,4,7,0,10,15}
Row and/or column partition is empty. All the data will be used by default.
The tips of the tree:meme.site_tree_bsrel were matched with the species names from the data in the following numeric order (0-based) {13,18,14,19,9,8,11,2,12,16,5,6,1,3,17,4,7,0,10,15}
Serializing meme.site_likelihood with mode 0
Row and/or column partition is empty. All the data will be used by default.
Set GUI update interval to every 22-th LF evaluation.
Optimization settings:
	OPTIMIZATION_METHOD = 4
	OPTIMIZATION_PRECISION = 0.001
	MAXIMUM_ITERATIONS_PER_VARIABLE = 5000

Initial parameter values

meme.site_alpha = 1
meme.site_beta_nuisance = 1
meme.site_beta_plus = 1
Optimization finished in 6 loop passes.
184 likelihood evaluation calls and 5556 matrix exponentiations calls were made

Serializing meme.site_likelihood_bsrel with mode 0
Row and/or column partition is empty. All the data will be used by default.
Set GUI update interval to every 20-th LF evaluation.
Optimization settings:
	OPTIMIZATION_METHOD = 4
	OPTIMIZATION_PRECISION = 0.001
	MAXIMUM_ITERATIONS_PER_VARIABLE = 5000

Initial parameter values

meme.site_alpha = 1.74007
meme.site_beta_nuisance = 0.132481
meme.site_omega_minus = 1
meme.site_beta_plus = 0
meme.site_mixture_weight = 0.75
Optimization finished in 6 loop passes.
138 likelihood evaluation calls and 3010 matrix exponentiations calls were made

Overwriting dataset 'RYnFUQGG._bac_ancDS' caused DataSetFilter 'RYnFUQGG._bacAF' to be deleted
Row and/or column partition is empty. All the data will be used by default.
Row and/or column partition is empty. All the data will be used by default.
Overwritten previously defined function:'uvnZWFyF.__make_filter'
Row and/or column partition is empty. All the data will be used by default.
The tips of the tree:meme.site_tree_fel were matched with the species names from the data in the following numeric order (0-based) {13,18,14,19,9,8,11,2,12,16,5,6,1,3,17,4,7,0,10,15}
Row and/or column partition is empty. All the data will be used by default.
The tips of the tree:meme.site_tree_bsrel were matched with the species names from the data in the following numeric order (0-based) {13,18,14,19,9,8,11,2,12,16,5,6,1,3,17,4,7,0,10,15}
Serializing meme.site_likelihood with mode 0
Row and/or column partition is empty. All the data will be used by default.
Set GUI update interval to every 20-th LF evaluation.
Optimization settings:
	OPTIMIZATION_METHOD = 4
	OPTIMIZATION_PRECISION = 0.001
	MAXIMUM_ITERATIONS_PER_VARIABLE = 5000

Initial parameter values

meme.site_alpha = 1
meme.site_beta_nuisance = 1
meme.site_beta_plus = 1
Optimization finished in 6 loop passes.
226 likelihood evaluation calls and 7004 matrix exponentiations calls were made

Serializing meme.site_likelihood_bsrel with mode 0
Row and/or column partition is empty. All the data will be used by default.
Set GUI update interval to every 15-th LF evaluation.
Optimization settings:
	OPTIMIZATION_METHOD = 4
	OPTIMIZATION_PRECISION = 0.001
	MAXIMUM_ITERATIONS_PER_VARIABLE = 5000

Initial parameter values

meme.site_alpha = 3.09533
meme.site_beta_nuisance = 0.428075
meme.site_omega_minus = 1
meme.site_beta_plus = 0
meme.site_mixture_weight = 0.75
Optimization finished in 6 loop passes.
123 likelihood evaluation calls and 2750 matrix exponentiations calls were made

Overwriting dataset 'RYnFUQGG._bac_ancDS' caused DataSetFilter 'RYnFUQGG._bacAF' to be deleted
Row and/or column partition is empty. All the data will be used by default.
Row and/or column partition is empty. All the data will be used by default.
Overwritten previously defined function:'uvnZWFyF.__make_filter'
Row and/or column partition is empty. All the data will be used by default.
The tips of the tree:meme.site_tree_fel were matched with the species names from the data in the following numeric order (0-based) {13,18,14,19,9,8,11,2,12,16,5,6,1,3,17,4,7,0,10,15}
Row and/or column partition is empty. All the data will be used by default.
The tips of the tree:meme.site_tree_bsrel were matched with the species names from the data in the following numeric order (0-based) {13,18,14,19,9,8,11,2,12,16,5,6,1,3,17,4,7,0,10,15}
Serializing meme.site_likelihood with mode 0
Row and/or column partition is empty. All the data will be used by default.
Set GUI update interval to every 19-th LF evaluation.
Optimization settings:
	OPTIMIZATION_METHOD = 4
	OPTIMIZATION_PRECISION = 0.001
	MAXIMUM_ITERATIONS_PER_VARIABLE = 5000

Initial parameter values

meme.site_alpha = 1
meme.site_beta_nuisance = 1
meme.site_beta_plus = 1
Optimization finished in 5 loop passes.
89 likelihood evaluation calls and 2634 matrix exponentiations calls were made

Serializing meme.site_likelihood_bsrel with mode 0
Row and/or column partition is empty. All the data will be used by default.
Set GUI update interval to every 19-th LF evaluation.
Optimization settings:
	OPTIMIZATION_METHOD = 4
	OPTIMIZATION_PRECISION = 0.001
	MAXIMUM_ITERATIONS_PER_VARIABLE = 5000

Initial parameter values

meme.site_alpha = 1.053
meme.site_beta_nuisance = 0.1924
meme.site_omega_minus = 1
meme.site_beta_plus = 0
meme.site_mixture_weight = 0.75
Optimization finished in 6 loop passes.
236 likelihood evaluation calls and 5676 matrix exponentiations calls were made

Overwriting dataset 'RYnFUQGG._bac_ancDS' caused DataSetFilter 'RYnFUQGG._bacAF' to be deleted
Row and/or column partition is empty. All the data will be used by default.
Row and/or column partition is empty. All the data will be used by default.
Overwritten previously defined function:'uvnZWFyF.__make_filter'
Row and/or column partition is empty. All the data will be used by default.
The tips of the tree:meme.site_tree_fel were matched with the species names from the data in the following numeric order (0-based) {13,18,14,19,9,8,11,2,12,16,5,6,1,3,17,4,7,0,10,15}
Row and/or column partition is empty. All the data will be used by default.
The tips of the tree:meme.site_tree_bsrel were matched with the species names from the data in the following numeric order (0-based) {13,18,14,19,9,8,11,2,12,16,5,6,1,3,17,4,7,0,10,15}
Serializing meme.site_likelihood with mode 0
Row and/or column partition is empty. All the data will be used by default.
Set GUI update interval to every 17-th LF evaluation.
Optimization settings:
	OPTIMIZATION_METHOD = 4
	OPTIMIZATION_PRECISION = 0.001
	MAXIMUM_ITERATIONS_PER_VARIABLE = 5000

Initial parameter values

meme.site_alpha = 1
meme.site_beta_nuisance = 1
meme.site_beta_plus = 1
Optimization finished in 5 loop passes.
140 likelihood evaluation calls and 4225 matrix exponentiations calls were made

Serializing meme.site_likelihood_bsrel with mode 0
Row and/or column partition is empty. All the data will be used by default.
Set GUI update interval to every 15-th LF evaluation.
Optimization settings:
	OPTIMIZATION_METHOD = 4
	OPTIMIZATION_PRECISION = 0.001
	MAXIMUM_ITERATIONS_PER_VARIABLE = 5000

Initial parameter values

meme.site_alpha = 1.93257
meme.site_beta_nuisance = 0
meme.site_omega_minus = 1
meme.site_beta_plus = 0
meme.site_mixture_weight = 0.75
Optimization finished in 6 loop passes.
152 likelihood evaluation calls and 3792 matrix exponentiations calls were made

Overwriting dataset 'RYnFUQGG._bac_ancDS' caused DataSetFilter 'RYnFUQGG._bacAF' to be deleted
Row and/or column partition is empty. All the data will be used by default.
Row and/or column partition is empty. All the data will be used by default.
Overwritten previously defined function:'uvnZWFyF.__make_filter'
Row and/or column partition is empty. All the data will be used by default.
The tips of the tree:meme.site_tree_fel were matched with the species names from the data in the following numeric order (0-based) {13,18,14,19,9,8,11,2,12,16,5,6,1,3,17,4,7,0,10,15}
Row and/or column partition is empty. All the data will be used by default.
The tips of the tree:meme.site_tree_bsrel were matched with the species names from the data in the following numeric order (0-based) {13,18,14,19,9,8,11,2,12,16,5,6,1,3,17,4,7,0,10,15}
Serializing meme.site_likelihood with mode 0
Row and/or column partition is empty. All the data will be used by default.
Set GUI update interval to every 21-th LF evaluation.
Optimization settings:
	OPTIMIZATION_METHOD = 4
	OPTIMIZATION_PRECISION = 0.001
	MAXIMUM_ITERATIONS_PER_VARIABLE = 5000

Initial parameter values

meme.site_alpha = 1
meme.site_beta_nuisance = 1
meme.site_beta_plus = 1
Optimization finished in 8 loop passes.
147 likelihood evaluation calls and 4299 matrix exponentiations calls were made

Serializing meme.site_likelihood_bsrel with mode 0
Row and/or column partition is empty. All the data will be used by default.
Site 1 evaluated to a 0 probability in ComputeTreeBlockByBranch
Set GUI update interval to every 14-th LF evaluation.
Optimization settings:
	OPTIMIZATION_METHOD = 4
	OPTIMIZATION_PRECISION = 0.001
	MAXIMUM_ITERATIONS_PER_VARIABLE = 5000

Initial parameter values

meme.site_alpha = 0.772977
meme.site_beta_nuisance = 0.623211
meme.site_omega_minus = 1
meme.site_beta_plus = 5.04719
meme.site_mixture_weight = 0.75
Optimization finished in 7 loop passes.
161 likelihood evaluation calls and 2798 matrix exponentiations calls were made

Overwriting dataset 'RYnFUQGG._bac_ancDS' caused DataSetFilter 'RYnFUQGG._bacAF' to be deleted
Row and/or column partition is empty. All the data will be used by default.
Set GUI update interval to every 23-th LF evaluation.
Optimization settings:
	OPTIMIZATION_METHOD = 4
	OPTIMIZATION_PRECISION = 0.001
	MAXIMUM_ITERATIONS_PER_VARIABLE = 5000

Initial parameter values

meme.site_alpha = 0.772379
meme.site_beta_nuisance = 0.623388
meme.site_omega_minus = 1
meme.site_mixture_weight = 1.61526e-08
Optimization finished in 5 loop passes.
132 likelihood evaluation calls and 3258 matrix exponentiations calls were made

Row and/or column partition is empty. All the data will be used by default.
Overwritten previously defined function:'uvnZWFyF.__make_filter'
Row and/or column partition is empty. All the data will be used by default.
The tips of the tree:meme.site_tree_fel were matched with the species names from the data in the following numeric order (0-based) {13,18,14,19,9,8,11,2,12,16,5,6,1,3,17,4,7,0,10,15}
Row and/or column partition is empty. All the data will be used by default.
The tips of the tree:meme.site_tree_bsrel were matched with the species names from the data in the following numeric order (0-based) {13,18,14,19,9,8,11,2,12,16,5,6,1,3,17,4,7,0,10,15}
Serializing meme.site_likelihood with mode 0
Row and/or column partition is empty. All the data will be used by default.
Set GUI update interval to every 24-th LF evaluation.
Optimization settings:
	OPTIMIZATION_METHOD = 4
	OPTIMIZATION_PRECISION = 0.001
	MAXIMUM_ITERATIONS_PER_VARIABLE = 5000

Initial parameter values

meme.site_alpha = 1
meme.site_beta_nuisance = 1
meme.site_beta_plus = 1
Optimization finished in 6 loop passes.
96 likelihood evaluation calls and 2770 matrix exponentiations calls were made

Serializing meme.site_likelihood_bsrel with mode 0
Row and/or column partition is empty. All the data will be used by default.
Set GUI update interval to every 24-th LF evaluation.
Optimization settings:
	OPTIMIZATION_METHOD = 4
	OPTIMIZATION_PRECISION = 0.001
	MAXIMUM_ITERATIONS_PER_VARIABLE = 5000

Initial parameter values

meme.site_alpha = 0.15138
meme.site_beta_nuisance = 1.0462
meme.site_omega_minus = 1
meme.site_beta_plus = 0
meme.site_mixture_weight = 0.75
Optimization finished in 4 loop passes.
86 likelihood evaluation calls and 1654 matrix exponentiations calls were made

Overwriting dataset 'RYnFUQGG._bac_ancDS' caused DataSetFilter 'RYnFUQGG._bacAF' to be deleted
Row and/or column partition is empty. All the data will be used by default.
Row and/or column partition is empty. All the data will be used by default.
Overwritten previously defined function:'uvnZWFyF.__make_filter'
Row and/or column partition is empty. All the data will be used by default.
The tips of the tree:meme.site_tree_fel were matched with the species names from the data in the following numeric order (0-based) {13,18,14,19,9,8,11,2,12,16,5,6,1,3,17,4,7,0,10,15}
Row and/or column partition is empty. All the data will be used by default.
The tips of the tree:meme.site_tree_bsrel were matched with the species names from the data in the following numeric order (0-based) {13,18,14,19,9,8,11,2,12,16,5,6,1,3,17,4,7,0,10,15}
Serializing meme.site_likelihood with mode 0
Row and/or column partition is empty. All the data will be used by default.
Set GUI update interval to every 24-th LF evaluation.
Optimization settings:
	OPTIMIZATION_METHOD = 4
	OPTIMIZATION_PRECISION = 0.001
	MAXIMUM_ITERATIONS_PER_VARIABLE = 5000

Initial parameter values

meme.site_alpha = 1
meme.site_beta_nuisance = 1
meme.site_beta_plus = 1
Optimization finished in 7 loop passes.
129 likelihood evaluation calls and 3946 matrix exponentiations calls were made

Serializing meme.site_likelihood_bsrel with mode 0
Row and/or column partition is empty. All the data will be used by default.
Set GUI update interval to every 21-th LF evaluation.
Optimization settings:
	OPTIMIZATION_METHOD = 4
	OPTIMIZATION_PRECISION = 0.001
	MAXIMUM_ITERATIONS_PER_VARIABLE = 5000

Initial parameter values

meme.site_alpha = 0.247478
meme.site_beta_nuisance = 0.327406
meme.site_omega_minus = 1
meme.site_beta_plus = 0
meme.site_mixture_weight = 0.75
Optimization finished in 4 loop passes.
85 likelihood evaluation calls and 1614 matrix exponentiations calls were made

Overwriting dataset 'RYnFUQGG._bac_ancDS' caused DataSetFilter 'RYnFUQGG._bacAF' to be deleted
Row and/or column partition is empty. All the data will be used by default.
Row and/or column partition is empty. All the data will be used by default.
Overwritten previously defined function:'uvnZWFyF.__make_filter'
Row and/or column partition is empty. All the data will be used by default.
The tips of the tree:meme.site_tree_fel were matched with the species names from the data in the following numeric order (0-based) {13,18,14,19,9,8,11,2,12,16,5,6,1,3,17,4,7,0,10,15}
Row and/or column partition is empty. All the data will be used by default.
The tips of the tree:meme.site_tree_bsrel were matched with the species names from the data in the following numeric order (0-based) {13,18,14,19,9,8,11,2,12,16,5,6,1,3,17,4,7,0,10,15}
Serializing meme.site_likelihood with mode 0
Row and/or column partition is empty. All the data will be used by default.
Set GUI update interval to every 21-th LF evaluation.
Optimization settings:
	OPTIMIZATION_METHOD = 4
	OPTIMIZATION_PRECISION = 0.001
	MAXIMUM_ITERATIONS_PER_VARIABLE = 5000

Initial parameter values

meme.site_alpha = 1
meme.site_beta_nuisance = 1
meme.site_beta_plus = 1
Optimization finished in 6 loop passes.
104 likelihood evaluation calls and 3040 matrix exponentiations calls were made

Serializing meme.site_likelihood_bsrel with mode 0
Row and/or column partition is empty. All the data will be used by default.
Set GUI update interval to every 20-th LF evaluation.
Optimization settings:
	OPTIMIZATION_METHOD = 4
	OPTIMIZATION_PRECISION = 0.001
	MAXIMUM_ITERATIONS_PER_VARIABLE = 5000

Initial parameter values

meme.site_alpha = 1.26455
meme.site_beta_nuisance = 0
meme.site_omega_minus = 1
meme.site_beta_plus = 2.1774
meme.site_mixture_weight = 0.75
Optimization finished in 7 loop passes.
448 likelihood evaluation calls and 12256 matrix exponentiations calls were made

Overwriting dataset 'RYnFUQGG._bac_ancDS' caused DataSetFilter 'RYnFUQGG._bacAF' to be deleted
Row and/or column partition is empty. All the data will be used by default.
Set GUI update interval to every 12-th LF evaluation.
Optimization settings:
	OPTIMIZATION_METHOD = 4
	OPTIMIZATION_PRECISION = 0.001
	MAXIMUM_ITERATIONS_PER_VARIABLE = 5000

Initial parameter values

meme.site_alpha = 1.26404
meme.site_beta_nuisance = 0
meme.site_omega_minus = 1
meme.site_mixture_weight = 1.0024e-08
Optimization finished in 3 loop passes.
83 likelihood evaluation calls and 2312 matrix exponentiations calls were made

Row and/or column partition is empty. All the data will be used by default.
Overwritten previously defined function:'uvnZWFyF.__make_filter'
Row and/or column partition is empty. All the data will be used by default.
The tips of the tree:meme.site_tree_fel were matched with the species names from the data in the following numeric order (0-based) {13,18,14,19,9,8,11,2,12,16,5,6,1,3,17,4,7,0,10,15}
Row and/or column partition is empty. All the data will be used by default.
The tips of the tree:meme.site_tree_bsrel were matched with the species names from the data in the following numeric order (0-based) {13,18,14,19,9,8,11,2,12,16,5,6,1,3,17,4,7,0,10,15}
Serializing meme.site_likelihood with mode 0
Row and/or column partition is empty. All the data will be used by default.
Set GUI update interval to every 15-th LF evaluation.
Optimization settings:
	OPTIMIZATION_METHOD = 4
	OPTIMIZATION_PRECISION = 0.001
	MAXIMUM_ITERATIONS_PER_VARIABLE = 5000

Initial parameter values

meme.site_alpha = 1
meme.site_beta_nuisance = 1
meme.site_beta_plus = 1
Optimization finished in 6 loop passes.
187 likelihood evaluation calls and 5600 matrix exponentiations calls were made

Serializing meme.site_likelihood_bsrel with mode 0
Row and/or column partition is empty. All the data will be used by default.
Site 1 evaluated to a 0 probability in ComputeTreeBlockByBranch
Set GUI update interval to every 11-th LF evaluation.
Optimization settings:
	OPTIMIZATION_METHOD = 4
	OPTIMIZATION_PRECISION = 0.001
	MAXIMUM_ITERATIONS_PER_VARIABLE = 5000

Initial parameter values

meme.site_alpha = 0.978375
meme.site_beta_nuisance = 0.74491
meme.site_omega_minus = 1
meme.site_beta_plus = 0
meme.site_mixture_weight = 0.75
Optimization finished in 6 loop passes.
215 likelihood evaluation calls and 4878 matrix exponentiations calls were made

Overwriting dataset 'RYnFUQGG._bac_ancDS' caused DataSetFilter 'RYnFUQGG._bacAF' to be deleted
Row and/or column partition is empty. All the data will be used by default.
Row and/or column partition is empty. All the data will be used by default.
Overwritten previously defined function:'uvnZWFyF.__make_filter'
Row and/or column partition is empty. All the data will be used by default.
The tips of the tree:meme.site_tree_fel were matched with the species names from the data in the following numeric order (0-based) {13,18,14,19,9,8,11,2,12,16,5,6,1,3,17,4,7,0,10,15}
Row and/or column partition is empty. All the data will be used by default.
The tips of the tree:meme.site_tree_bsrel were matched with the species names from the data in the following numeric order (0-based) {13,18,14,19,9,8,11,2,12,16,5,6,1,3,17,4,7,0,10,15}
Serializing meme.site_likelihood with mode 0
Row and/or column partition is empty. All the data will be used by default.
Set GUI update interval to every 19-th LF evaluation.
Optimization settings:
	OPTIMIZATION_METHOD = 4
	OPTIMIZATION_PRECISION = 0.001
	MAXIMUM_ITERATIONS_PER_VARIABLE = 5000

Initial parameter values

meme.site_alpha = 1
meme.site_beta_nuisance = 1
meme.site_beta_plus = 1
Optimization finished in 7 loop passes.
98 likelihood evaluation calls and 2629 matrix exponentiations calls were made

Serializing meme.site_likelihood_bsrel with mode 0
Row and/or column partition is empty. All the data will be used by default.
Set GUI update interval to every 20-th LF evaluation.
Optimization settings:
	OPTIMIZATION_METHOD = 4
	OPTIMIZATION_PRECISION = 0.001
	MAXIMUM_ITERATIONS_PER_VARIABLE = 5000

Initial parameter values

meme.site_alpha = 0.469741
meme.site_beta_nuisance = 0.760611
meme.site_omega_minus = 1
meme.site_beta_plus = 3333.11
meme.site_mixture_weight = 0.75
Optimization finished in 9 loop passes.
274 likelihood evaluation calls and 6150 matrix exponentiations calls were made

Overwriting dataset 'RYnFUQGG._bac_ancDS' caused DataSetFilter 'RYnFUQGG._bacAF' to be deleted
Row and/or column partition is empty. All the data will be used by default.
Set GUI update interval to every 21-th LF evaluation.
Optimization settings:
	OPTIMIZATION_METHOD = 4
	OPTIMIZATION_PRECISION = 0.001
	MAXIMUM_ITERATIONS_PER_VARIABLE = 5000

Initial parameter values

meme.site_alpha = 0.47035
meme.site_beta_nuisance = 0.760446
meme.site_omega_minus = 1
meme.site_mixture_weight = 1.0014e-08
Optimization finished in 7 loop passes.
198 likelihood evaluation calls and 5546 matrix exponentiations calls were made

Row and/or column partition is empty. All the data will be used by default.
Overwritten previously defined function:'uvnZWFyF.__make_filter'
Row and/or column partition is empty. All the data will be used by default.
The tips of the tree:meme.site_tree_fel were matched with the species names from the data in the following numeric order (0-based) {13,18,14,19,9,8,11,2,12,16,5,6,1,3,17,4,7,0,10,15}
Row and/or column partition is empty. All the data will be used by default.
The tips of the tree:meme.site_tree_bsrel were matched with the species names from the data in the following numeric order (0-based) {13,18,14,19,9,8,11,2,12,16,5,6,1,3,17,4,7,0,10,15}
Serializing meme.site_likelihood with mode 0
Row and/or column partition is empty. All the data will be used by default.
Set GUI update interval to every 21-th LF evaluation.
Optimization settings:
	OPTIMIZATION_METHOD = 4
	OPTIMIZATION_PRECISION = 0.001
	MAXIMUM_ITERATIONS_PER_VARIABLE = 5000

Initial parameter values

meme.site_alpha = 1
meme.site_beta_nuisance = 1
meme.site_beta_plus = 1
Optimization finished in 6 loop passes.
182 likelihood evaluation calls and 5518 matrix exponentiations calls were made

Serializing meme.site_likelihood_bsrel with mode 0
Row and/or column partition is empty. All the data will be used by default.
Set GUI update interval to every 20-th LF evaluation.
Optimization settings:
	OPTIMIZATION_METHOD = 4
	OPTIMIZATION_PRECISION = 0.001
	MAXIMUM_ITERATIONS_PER_VARIABLE = 5000

Initial parameter values

meme.site_alpha = 1.80971
meme.site_beta_nuisance = 0.257838
meme.site_omega_minus = 1
meme.site_beta_plus = 0
meme.site_mixture_weight = 0.75
Optimization finished in 5 loop passes.
106 likelihood evaluation calls and 2228 matrix exponentiations calls were made

Overwriting dataset 'RYnFUQGG._bac_ancDS' caused DataSetFilter 'RYnFUQGG._bacAF' to be deleted
Row and/or column partition is empty. All the data will be used by default.
Row and/or column partition is empty. All the data will be used by default.
Overwritten previously defined function:'uvnZWFyF.__make_filter'
Row and/or column partition is empty. All the data will be used by default.
The tips of the tree:meme.site_tree_fel were matched with the species names from the data in the following numeric order (0-based) {13,18,14,19,9,8,11,2,12,16,5,6,1,3,17,4,7,0,10,15}
Row and/or column partition is empty. All the data will be used by default.
The tips of the tree:meme.site_tree_bsrel were matched with the species names from the data in the following numeric order (0-based) {13,18,14,19,9,8,11,2,12,16,5,6,1,3,17,4,7,0,10,15}
Serializing meme.site_likelihood with mode 0
Row and/or column partition is empty. All the data will be used by default.
Set GUI update interval to every 21-th LF evaluation.
Optimization settings:
	OPTIMIZATION_METHOD = 4
	OPTIMIZATION_PRECISION = 0.001
	MAXIMUM_ITERATIONS_PER_VARIABLE = 5000

Initial parameter values

meme.site_alpha = 1
meme.site_beta_nuisance = 1
meme.site_beta_plus = 1
Optimization finished in 6 loop passes.
187 likelihood evaluation calls and 5638 matrix exponentiations calls were made

Serializing meme.site_likelihood_bsrel with mode 0
Row and/or column partition is empty. All the data will be used by default.
Set GUI update interval to every 19-th LF evaluation.
Optimization settings:
	OPTIMIZATION_METHOD = 4
	OPTIMIZATION_PRECISION = 0.001
	MAXIMUM_ITERATIONS_PER_VARIABLE = 5000

Initial parameter values

meme.site_alpha = 1.88143
meme.site_beta_nuisance = 0.54834
meme.site_omega_minus = 1
meme.site_beta_plus = 0
meme.site_mixture_weight = 0.75
Optimization finished in 5 loop passes.
105 likelihood evaluation calls and 2194 matrix exponentiations calls were made

Overwriting dataset 'RYnFUQGG._bac_ancDS' caused DataSetFilter 'RYnFUQGG._bacAF' to be deleted
Row and/or column partition is empty. All the data will be used by default.
Row and/or column partition is empty. All the data will be used by default.
Overwritten previously defined function:'uvnZWFyF.__make_filter'
Row and/or column partition is empty. All the data will be used by default.
The tips of the tree:meme.site_tree_fel were matched with the species names from the data in the following numeric order (0-based) {13,18,14,19,9,8,11,2,12,16,5,6,1,3,17,4,7,0,10,15}
Row and/or column partition is empty. All the data will be used by default.
The tips of the tree:meme.site_tree_bsrel were matched with the species names from the data in the following numeric order (0-based) {13,18,14,19,9,8,11,2,12,16,5,6,1,3,17,4,7,0,10,15}
Serializing meme.site_likelihood with mode 0
Row and/or column partition is empty. All the data will be used by default.
Set GUI update interval to every 17-th LF evaluation.
Optimization settings:
	OPTIMIZATION_METHOD = 4
	OPTIMIZATION_PRECISION = 0.001
	MAXIMUM_ITERATIONS_PER_VARIABLE = 5000

Initial parameter values

meme.site_alpha = 1
meme.site_beta_nuisance = 1
meme.site_beta_plus = 1
Optimization finished in 8 loop passes.
211 likelihood evaluation calls and 6130 matrix exponentiations calls were made

Serializing meme.site_likelihood_bsrel with mode 0
Row and/or column partition is empty. All the data will be used by default.
Set GUI update interval to every 17-th LF evaluation.
Optimization settings:
	OPTIMIZATION_METHOD = 4
	OPTIMIZATION_PRECISION = 0.001
	MAXIMUM_ITERATIONS_PER_VARIABLE = 5000

Initial parameter values

meme.site_alpha = 0.728978
meme.site_beta_nuisance = 0.0646834
meme.site_omega_minus = 1
meme.site_beta_plus = 0
meme.site_mixture_weight = 0.75
Optimization finished in 4 loop passes.
91 likelihood evaluation calls and 1920 matrix exponentiations calls were made

Overwriting dataset 'RYnFUQGG._bac_ancDS' caused DataSetFilter 'RYnFUQGG._bacAF' to be deleted
Row and/or column partition is empty. All the data will be used by default.
Row and/or column partition is empty. All the data will be used by default.
Overwritten previously defined function:'uvnZWFyF.__make_filter'
Row and/or column partition is empty. All the data will be used by default.
The tips of the tree:meme.site_tree_fel were matched with the species names from the data in the following numeric order (0-based) {13,18,14,19,9,8,11,2,12,16,5,6,1,3,17,4,7,0,10,15}
Row and/or column partition is empty. All the data will be used by default.
The tips of the tree:meme.site_tree_bsrel were matched with the species names from the data in the following numeric order (0-based) {13,18,14,19,9,8,11,2,12,16,5,6,1,3,17,4,7,0,10,15}
Serializing meme.site_likelihood with mode 0
Row and/or column partition is empty. All the data will be used by default.
Set GUI update interval to every 17-th LF evaluation.
Optimization settings:
	OPTIMIZATION_METHOD = 4
	OPTIMIZATION_PRECISION = 0.001
	MAXIMUM_ITERATIONS_PER_VARIABLE = 5000

Initial parameter values

meme.site_alpha = 1
meme.site_beta_nuisance = 1
meme.site_beta_plus = 1
Optimization finished in 6 loop passes.
255 likelihood evaluation calls and 8008 matrix exponentiations calls were made

Serializing meme.site_likelihood_bsrel with mode 0
Row and/or column partition is empty. All the data will be used by default.
Set GUI update interval to every 10-th LF evaluation.
Optimization settings:
	OPTIMIZATION_METHOD = 4
	OPTIMIZATION_PRECISION = 0.001
	MAXIMUM_ITERATIONS_PER_VARIABLE = 5000

Initial parameter values

meme.site_alpha = 3.64002
meme.site_beta_nuisance = 0.182545
meme.site_omega_minus = 1
meme.site_beta_plus = 0
meme.site_mixture_weight = 0.75
Optimization finished in 6 loop passes.
149 likelihood evaluation calls and 3604 matrix exponentiations calls were made

Overwriting dataset 'RYnFUQGG._bac_ancDS' caused DataSetFilter 'RYnFUQGG._bacAF' to be deleted
Row and/or column partition is empty. All the data will be used by default.
Row and/or column partition is empty. All the data will be used by default.
Overwritten previously defined function:'uvnZWFyF.__make_filter'
Row and/or column partition is empty. All the data will be used by default.
The tips of the tree:meme.site_tree_fel were matched with the species names from the data in the following numeric order (0-based) {13,18,14,19,9,8,11,2,12,16,5,6,1,3,17,4,7,0,10,15}
Row and/or column partition is empty. All the data will be used by default.
The tips of the tree:meme.site_tree_bsrel were matched with the species names from the data in the following numeric order (0-based) {13,18,14,19,9,8,11,2,12,16,5,6,1,3,17,4,7,0,10,15}
Serializing meme.site_likelihood with mode 0
Row and/or column partition is empty. All the data will be used by default.
Set GUI update interval to every 14-th LF evaluation.
Optimization settings:
	OPTIMIZATION_METHOD = 4
	OPTIMIZATION_PRECISION = 0.001
	MAXIMUM_ITERATIONS_PER_VARIABLE = 5000

Initial parameter values

meme.site_alpha = 1
meme.site_beta_nuisance = 1
meme.site_beta_plus = 1
Optimization finished in 6 loop passes.
210 likelihood evaluation calls and 6492 matrix exponentiations calls were made

Serializing meme.site_likelihood_bsrel with mode 0
Row and/or column partition is empty. All the data will be used by default.
Set GUI update interval to every 22-th LF evaluation.
Optimization settings:
	OPTIMIZATION_METHOD = 4
	OPTIMIZATION_PRECISION = 0.001
	MAXIMUM_ITERATIONS_PER_VARIABLE = 5000

Initial parameter values

meme.site_alpha = 0.355634
meme.site_beta_nuisance = 0.231858
meme.site_omega_minus = 1
meme.site_beta_plus = 0
meme.site_mixture_weight = 0.75
Optimization finished in 4 loop passes.
83 likelihood evaluation calls and 1542 matrix exponentiations calls were made

Overwriting dataset 'RYnFUQGG._bac_ancDS' caused DataSetFilter 'RYnFUQGG._bacAF' to be deleted
Row and/or column partition is empty. All the data will be used by default.
Row and/or column partition is empty. All the data will be used by default.
Overwritten previously defined function:'uvnZWFyF.__make_filter'
Row and/or column partition is empty. All the data will be used by default.
The tips of the tree:meme.site_tree_fel were matched with the species names from the data in the following numeric order (0-based) {13,18,14,19,9,8,11,2,12,16,5,6,1,3,17,4,7,0,10,15}
Row and/or column partition is empty. All the data will be used by default.
The tips of the tree:meme.site_tree_bsrel were matched with the species names from the data in the following numeric order (0-based) {13,18,14,19,9,8,11,2,12,16,5,6,1,3,17,4,7,0,10,15}
Serializing meme.site_likelihood with mode 0
Row and/or column partition is empty. All the data will be used by default.
Set GUI update interval to every 18-th LF evaluation.
Optimization settings:
	OPTIMIZATION_METHOD = 4
	OPTIMIZATION_PRECISION = 0.001
	MAXIMUM_ITERATIONS_PER_VARIABLE = 5000

Initial parameter values

meme.site_alpha = 1
meme.site_beta_nuisance = 1
meme.site_beta_plus = 1
Optimization finished in 4 loop passes.
81 likelihood evaluation calls and 2121 matrix exponentiations calls were made

Serializing meme.site_likelihood_bsrel with mode 0
Row and/or column partition is empty. All the data will be used by default.
Set GUI update interval to every 17-th LF evaluation.
Optimization settings:
	OPTIMIZATION_METHOD = 4
	OPTIMIZATION_PRECISION = 0.001
	MAXIMUM_ITERATIONS_PER_VARIABLE = 5000

Initial parameter values

meme.site_alpha = 1.63581
meme.site_beta_nuisance = 0.688866
meme.site_omega_minus = 1
meme.site_beta_plus = 1.28873
meme.site_mixture_weight = 0.75
Optimization finished in 6 loop passes.
159 likelihood evaluation calls and 2570 matrix exponentiations calls were made

Overwriting dataset 'RYnFUQGG._bac_ancDS' caused DataSetFilter 'RYnFUQGG._bacAF' to be deleted
Row and/or column partition is empty. All the data will be used by default.
Row and/or column partition is empty. All the data will be used by default.
Overwritten previously defined function:'uvnZWFyF.__make_filter'
Row and/or column partition is empty. All the data will be used by default.
The tips of the tree:meme.site_tree_fel were matched with the species names from the data in the following numeric order (0-based) {13,18,14,19,9,8,11,2,12,16,5,6,1,3,17,4,7,0,10,15}
Row and/or column partition is empty. All the data will be used by default.
The tips of the tree:meme.site_tree_bsrel were matched with the species names from the data in the following numeric order (0-based) {13,18,14,19,9,8,11,2,12,16,5,6,1,3,17,4,7,0,10,15}
Serializing meme.site_likelihood with mode 0
Row and/or column partition is empty. All the data will be used by default.
Set GUI update interval to every 20-th LF evaluation.
Optimization settings:
	OPTIMIZATION_METHOD = 4
	OPTIMIZATION_PRECISION = 0.001
	MAXIMUM_ITERATIONS_PER_VARIABLE = 5000

Initial parameter values

meme.site_alpha = 1
meme.site_beta_nuisance = 1
meme.site_beta_plus = 1
Optimization finished in 5 loop passes.
138 likelihood evaluation calls and 4369 matrix exponentiations calls were made

Serializing meme.site_likelihood_bsrel with mode 0
Row and/or column partition is empty. All the data will be used by default.
Set GUI update interval to every 21-th LF evaluation.
Optimization settings:
	OPTIMIZATION_METHOD = 4
	OPTIMIZATION_PRECISION = 0.001
	MAXIMUM_ITERATIONS_PER_VARIABLE = 5000

Initial parameter values

meme.site_alpha = 1.00842
meme.site_beta_nuisance = 0.057592
meme.site_omega_minus = 1
meme.site_beta_plus = 0
meme.site_mixture_weight = 0.75
Optimization finished in 4 loop passes.
93 likelihood evaluation calls and 1850 matrix exponentiations calls were made

Overwriting dataset 'RYnFUQGG._bac_ancDS' caused DataSetFilter 'RYnFUQGG._bacAF' to be deleted
Row and/or column partition is empty. All the data will be used by default.
Row and/or column partition is empty. All the data will be used by default.
Overwritten previously defined function:'uvnZWFyF.__make_filter'
Row and/or column partition is empty. All the data will be used by default.
The tips of the tree:meme.site_tree_fel were matched with the species names from the data in the following numeric order (0-based) {13,18,14,19,9,8,11,2,12,16,5,6,1,3,17,4,7,0,10,15}
Row and/or column partition is empty. All the data will be used by default.
The tips of the tree:meme.site_tree_bsrel were matched with the species names from the data in the following numeric order (0-based) {13,18,14,19,9,8,11,2,12,16,5,6,1,3,17,4,7,0,10,15}
Serializing meme.site_likelihood with mode 0
Row and/or column partition is empty. All the data will be used by default.
Set GUI update interval to every 21-th LF evaluation.
Optimization settings:
	OPTIMIZATION_METHOD = 4
	OPTIMIZATION_PRECISION = 0.001
	MAXIMUM_ITERATIONS_PER_VARIABLE = 5000

Initial parameter values

meme.site_alpha = 1
meme.site_beta_nuisance = 1
meme.site_beta_plus = 1
Optimization finished in 6 loop passes.
108 likelihood evaluation calls and 3371 matrix exponentiations calls were made

Serializing meme.site_likelihood_bsrel with mode 0
Row and/or column partition is empty. All the data will be used by default.
Set GUI update interval to every 21-th LF evaluation.
Optimization settings:
	OPTIMIZATION_METHOD = 4
	OPTIMIZATION_PRECISION = 0.001
	MAXIMUM_ITERATIONS_PER_VARIABLE = 5000

Initial parameter values

meme.site_alpha = 0.983296
meme.site_beta_nuisance = 0
meme.site_omega_minus = 1
meme.site_beta_plus = 0
meme.site_mixture_weight = 0.75
Optimization finished in 4 loop passes.
100 likelihood evaluation calls and 2120 matrix exponentiations calls were made

Overwriting dataset 'RYnFUQGG._bac_ancDS' caused DataSetFilter 'RYnFUQGG._bacAF' to be deleted
Row and/or column partition is empty. All the data will be used by default.
Row and/or column partition is empty. All the data will be used by default.
Overwritten previously defined function:'uvnZWFyF.__make_filter'
Row and/or column partition is empty. All the data will be used by default.
The tips of the tree:meme.site_tree_fel were matched with the species names from the data in the following numeric order (0-based) {13,18,14,19,9,8,11,2,12,16,5,6,1,3,17,4,7,0,10,15}
Row and/or column partition is empty. All the data will be used by default.
The tips of the tree:meme.site_tree_bsrel were matched with the species names from the data in the following numeric order (0-based) {13,18,14,19,9,8,11,2,12,16,5,6,1,3,17,4,7,0,10,15}
Serializing meme.site_likelihood with mode 0
Row and/or column partition is empty. All the data will be used by default.
Set GUI update interval to every 18-th LF evaluation.
Optimization settings:
	OPTIMIZATION_METHOD = 4
	OPTIMIZATION_PRECISION = 0.001
	MAXIMUM_ITERATIONS_PER_VARIABLE = 5000

Initial parameter values

meme.site_alpha = 1
meme.site_beta_nuisance = 1
meme.site_beta_plus = 1
Optimization finished in 6 loop passes.
241 likelihood evaluation calls and 7448 matrix exponentiations calls were made

Serializing meme.site_likelihood_bsrel with mode 0
Row and/or column partition is empty. All the data will be used by default.
Site 1 evaluated to a 0 probability in ComputeTreeBlockByBranch
Set GUI update interval to every 17-th LF evaluation.
Optimization settings:
	OPTIMIZATION_METHOD = 4
	OPTIMIZATION_PRECISION = 0.001
	MAXIMUM_ITERATIONS_PER_VARIABLE = 5000

Initial parameter values

meme.site_alpha = 0.215849
meme.site_beta_nuisance = 0.129293
meme.site_omega_minus = 1
meme.site_beta_plus = 0
meme.site_mixture_weight = 0.75
Optimization finished in 5 loop passes.
123 likelihood evaluation calls and 2590 matrix exponentiations calls were made

Overwriting dataset 'RYnFUQGG._bac_ancDS' caused DataSetFilter 'RYnFUQGG._bacAF' to be deleted
Row and/or column partition is empty. All the data will be used by default.
Row and/or column partition is empty. All the data will be used by default.
Overwritten previously defined function:'uvnZWFyF.__make_filter'
Row and/or column partition is empty. All the data will be used by default.
The tips of the tree:meme.site_tree_fel were matched with the species names from the data in the following numeric order (0-based) {13,18,14,19,9,8,11,2,12,16,5,6,1,3,17,4,7,0,10,15}
Row and/or column partition is empty. All the data will be used by default.
The tips of the tree:meme.site_tree_bsrel were matched with the species names from the data in the following numeric order (0-based) {13,18,14,19,9,8,11,2,12,16,5,6,1,3,17,4,7,0,10,15}
Serializing meme.site_likelihood with mode 0
Row and/or column partition is empty. All the data will be used by default.
Set GUI update interval to every 24-th LF evaluation.
Optimization settings:
	OPTIMIZATION_METHOD = 4
	OPTIMIZATION_PRECISION = 0.001
	MAXIMUM_ITERATIONS_PER_VARIABLE = 5000

Initial parameter values

meme.site_alpha = 1
meme.site_beta_nuisance = 1
meme.site_beta_plus = 1
Optimization finished in 6 loop passes.
150 likelihood evaluation calls and 4650 matrix exponentiations calls were made

Serializing meme.site_likelihood_bsrel with mode 0
Row and/or column partition is empty. All the data will be used by default.
Set GUI update interval to every 26-th LF evaluation.
Optimization settings:
	OPTIMIZATION_METHOD = 4
	OPTIMIZATION_PRECISION = 0.001
	MAXIMUM_ITERATIONS_PER_VARIABLE = 5000

Initial parameter values

meme.site_alpha = 0.931781
meme.site_beta_nuisance = 0.376532
meme.site_omega_minus = 1
meme.site_beta_plus = 1999.2
meme.site_mixture_weight = 0.75
Optimization finished in 7 loop passes.
191 likelihood evaluation calls and 3760 matrix exponentiations calls were made

Overwriting dataset 'RYnFUQGG._bac_ancDS' caused DataSetFilter 'RYnFUQGG._bacAF' to be deleted
Row and/or column partition is empty. All the data will be used by default.
Set GUI update interval to every 22-th LF evaluation.
Optimization settings:
	OPTIMIZATION_METHOD = 4
	OPTIMIZATION_PRECISION = 0.001
	MAXIMUM_ITERATIONS_PER_VARIABLE = 5000

Initial parameter values

meme.site_alpha = 0.931785
meme.site_beta_nuisance = 0.376531
meme.site_omega_minus = 1
meme.site_mixture_weight = 1.32271e-08
Optimization finished in 5 loop passes.
187 likelihood evaluation calls and 5350 matrix exponentiations calls were made

Row and/or column partition is empty. All the data will be used by default.
Overwritten previously defined function:'uvnZWFyF.__make_filter'
Row and/or column partition is empty. All the data will be used by default.
The tips of the tree:meme.site_tree_fel were matched with the species names from the data in the following numeric order (0-based) {13,18,14,19,9,8,11,2,12,16,5,6,1,3,17,4,7,0,10,15}
Row and/or column partition is empty. All the data will be used by default.
The tips of the tree:meme.site_tree_bsrel were matched with the species names from the data in the following numeric order (0-based) {13,18,14,19,9,8,11,2,12,16,5,6,1,3,17,4,7,0,10,15}
Serializing meme.site_likelihood with mode 0
Row and/or column partition is empty. All the data will be used by default.
Set GUI update interval to every 19-th LF evaluation.
Optimization settings:
	OPTIMIZATION_METHOD = 4
	OPTIMIZATION_PRECISION = 0.001
	MAXIMUM_ITERATIONS_PER_VARIABLE = 5000

Initial parameter values

meme.site_alpha = 1
meme.site_beta_nuisance = 1
meme.site_beta_plus = 1
Optimization finished in 6 loop passes.
198 likelihood evaluation calls and 5932 matrix exponentiations calls were made

Serializing meme.site_likelihood_bsrel with mode 0
Row and/or column partition is empty. All the data will be used by default.
Set GUI update interval to every 18-th LF evaluation.
Optimization settings:
	OPTIMIZATION_METHOD = 4
	OPTIMIZATION_PRECISION = 0.001
	MAXIMUM_ITERATIONS_PER_VARIABLE = 5000

Initial parameter values

meme.site_alpha = 1.68804
meme.site_beta_nuisance = 0.22845
meme.site_omega_minus = 1
meme.site_beta_plus = 0
meme.site_mixture_weight = 0.75
Optimization finished in 6 loop passes.
146 likelihood evaluation calls and 3170 matrix exponentiations calls were made

Overwriting dataset 'RYnFUQGG._bac_ancDS' caused DataSetFilter 'RYnFUQGG._bacAF' to be deleted
Row and/or column partition is empty. All the data will be used by default.
Row and/or column partition is empty. All the data will be used by default.
Overwritten previously defined function:'uvnZWFyF.__make_filter'
Row and/or column partition is empty. All the data will be used by default.
The tips of the tree:meme.site_tree_fel were matched with the species names from the data in the following numeric order (0-based) {13,18,14,19,9,8,11,2,12,16,5,6,1,3,17,4,7,0,10,15}
Row and/or column partition is empty. All the data will be used by default.
The tips of the tree:meme.site_tree_bsrel were matched with the species names from the data in the following numeric order (0-based) {13,18,14,19,9,8,11,2,12,16,5,6,1,3,17,4,7,0,10,15}
Serializing meme.site_likelihood with mode 0
Row and/or column partition is empty. All the data will be used by default.
Set GUI update interval to every 19-th LF evaluation.
Optimization settings:
	OPTIMIZATION_METHOD = 4
	OPTIMIZATION_PRECISION = 0.001
	MAXIMUM_ITERATIONS_PER_VARIABLE = 5000

Initial parameter values

meme.site_alpha = 1
meme.site_beta_nuisance = 1
meme.site_beta_plus = 1
Optimization finished in 5 loop passes.
181 likelihood evaluation calls and 5587 matrix exponentiations calls were made

Serializing meme.site_likelihood_bsrel with mode 0
Row and/or column partition is empty. All the data will be used by default.
Set GUI update interval to every 24-th LF evaluation.
Optimization settings:
	OPTIMIZATION_METHOD = 4
	OPTIMIZATION_PRECISION = 0.001
	MAXIMUM_ITERATIONS_PER_VARIABLE = 5000

Initial parameter values

meme.site_alpha = 0.880996
meme.site_beta_nuisance = 0.122516
meme.site_omega_minus = 1
meme.site_beta_plus = 5.82836
meme.site_mixture_weight = 0.75
Optimization finished in 7 loop passes.
155 likelihood evaluation calls and 2788 matrix exponentiations calls were made

Overwriting dataset 'RYnFUQGG._bac_ancDS' caused DataSetFilter 'RYnFUQGG._bacAF' to be deleted
Row and/or column partition is empty. All the data will be used by default.
Set GUI update interval to every 22-th LF evaluation.
Optimization settings:
	OPTIMIZATION_METHOD = 4
	OPTIMIZATION_PRECISION = 0.001
	MAXIMUM_ITERATIONS_PER_VARIABLE = 5000

Initial parameter values

meme.site_alpha = 0.881256
meme.site_beta_nuisance = 0.122454
meme.site_omega_minus = 1
meme.site_mixture_weight = 1.32479e-08
Optimization finished in 3 loop passes.
86 likelihood evaluation calls and 2134 matrix exponentiations calls were made

Row and/or column partition is empty. All the data will be used by default.
Overwritten previously defined function:'uvnZWFyF.__make_filter'
Row and/or column partition is empty. All the data will be used by default.
The tips of the tree:meme.site_tree_fel were matched with the species names from the data in the following numeric order (0-based) {13,18,14,19,9,8,11,2,12,16,5,6,1,3,17,4,7,0,10,15}
Row and/or column partition is empty. All the data will be used by default.
The tips of the tree:meme.site_tree_bsrel were matched with the species names from the data in the following numeric order (0-based) {13,18,14,19,9,8,11,2,12,16,5,6,1,3,17,4,7,0,10,15}
Serializing meme.site_likelihood with mode 0
Row and/or column partition is empty. All the data will be used by default.
Set GUI update interval to every 21-th LF evaluation.
Optimization settings:
	OPTIMIZATION_METHOD = 4
	OPTIMIZATION_PRECISION = 0.001
	MAXIMUM_ITERATIONS_PER_VARIABLE = 5000

Initial parameter values

meme.site_alpha = 1
meme.site_beta_nuisance = 1
meme.site_beta_plus = 1
Optimization finished in 8 loop passes.
148 likelihood evaluation calls and 4296 matrix exponentiations calls were made

Serializing meme.site_likelihood_bsrel with mode 0
Row and/or column partition is empty. All the data will be used by default.
Set GUI update interval to every 22-th LF evaluation.
[truncated: 757,851 more chars]
