# Supplementary material for: Firefly genomes illuminate parallel origins of bioluminescence in beetles
Source: eLife. 2018 Oct 16;7:e36495. doi: 10.7554/eLife.36495 (PMC6191289; doi:10.7554/eLife.36495)
Supplement: Figure 4—source data 2. [file elife-36495-fig4-data2.zip › Run11_1000_bootstrapts_GTR_Newick_Export.nwk.txt]

(((((((((PmeLucD_AF545854.1:0.01238105,PplagLucD_AF543412.1:0.00751909)0.4310:0.00439156,(PmeLucV_AF545853.1:0.04179070,Pplag_LucV_AF543401.1:0.01011604)0.7740:0.01241916)1.0000:0.02566993,(PangLucV_BAI66601.1:0.06231569,(PangLucD_ENA_BAI66600.1:0.00227550,PhL5_AB251885.1:0.00816733)0.9990:0.01506610)0.8460:0.01023807)1.0000:0.04217702,(ILUMI_00001-PA:0.02573228,PjanLucD_AB767301.1:0.02783129)1.0000:0.08297498)0.5540:0.01933144,PtermLuc:0.10628808)1.0000:0.24716569,(ILUMI_26848-PA:0.05344151,ILUMI_26849-PA:0.04757265)1.0000:0.08049848)0.9870:0.13034085,(Cber_LL_BAQ25863.1:0.19818355,((ILUMI_02534-PA:0.03529521,ILUMI_02533-PA:0.05711851)1.0000:0.08320622,(ILUMI_06433-PA:0.09338922,PangLL_BAI66602.1:0.09238236)1.0000:0.06536573)1.0000:0.09164448)0.5200:0.03252993)0.5190:0.06394288,AbinLL_BAF96580.1:0.41483196)0.9120:0.11325248,PffL2_BAQ25864.1:0.21002113,PpyrLuc1:0.89929942);
