# Supplementary material for: Firefly genomes illuminate parallel origins of bioluminescence in beetles
Source: eLife. 2018 Oct 16;7:e36495. doi: 10.7554/eLife.36495 (PMC6191289; doi:10.7554/eLife.36495)
Supplement: Figure 4—source data 2. [file elife-36495-fig4-data2.zip › new3_4.3.4_elaterid_luciferase_nucleotide_nostop.msa.fas]

>AbinLL_BAF96580.1
---------ATGTCTAAAGAAAGTAATATTGTGTATGGTCCCGTAGGTGCAGCCCCTGTG
TTAGAAAGTACAGCAGGAAAACAACTATTTGATTCTTTAAAAAGGCATGGACATTTACCA
CAA------GCTATAATAGACTACCAGACCAAACAGTCCATATCTTACAAAAACCTATTT
GAAGCAACATGCAAACTAGCGCACAGTCTCGAAGAATATGGTCTAAAACAAAACGATGTC
ATCGCAATTTGCAGCGAAAATAACTTAAACTTTTATAAACCTGTATGTGCTGCTTTATAT
TGCGGTATTGTAATTGCGCCATTGAATGACAGCTACAGCGAAGGAGAATACGTCAATGCT
TTGAATATTTCAGAACCCAAACTAATATTTTGCTCAAAGAAATGTTTACCAAGGCTTGTA
GGATTGAAAGCACGATGTTCATTTATAAAGGGTTTCGTTGTAATAGATTCTACAGAAGAT
ATTAATGGAAATGAATGTCTCCCCAACTTTATTTTGCGTAACTCAGATCCTAATTTTGAT
ATCGAGAAATATGAACCTCGTGTTTTTAATTCAAACGAACAAGTTGCGGCAATCTTACTT
TCATCTGGTACAACTGGGTTCCCAAAAGGTGTTATGCTGACTCACAAAAACTTTTCTATA
CTGTTTGCTCATGCAAATGACCCTGTGTCTGGCACACAAAGAATACCGGGAACAACAGTT
TTATCAATTTTACCATATTTCCATGGTTTTGGTTTTATCACAAATATATCTTACATAAAA
AGTGGTATCCGTGTTGTTATGTTACAACGATTTGAACCAGAAGCATTTCTAAGAGCAATA
GAAGAATATGAAGTCCGCAGTACAATTACTGTTCCGCCCATATTAATATTTTTAGCAAAA
AGCCCAATAGTAGATAAATATAATCTTTCAAGTTTAAAAGAGATAATTTGTGGTGCTGCA
CCTTCAGGAAGGGAAATTGTTGAAGCTGTAGTGAAGAGGTTAAAAGTCTCAGGAATTCGG
TATGGATACGGTTTGACAGAATGTGGTTTGGCTATATGTACTACTCCGCCAAATAATTTT
AAAATTGGATCGTCTGGAGTAGTAGTACCATTTATGGCTGTTAAAATAAGAGACGTAGAA
AGTGGAAAAACTTTAAAACCAACTCAAATTGGTGAAATATGCGTTAAAGGTGATATGCTT
ATGAAGGGATATGCAGGAAACGAAAAGGCTACTAAAGAAATGATTGATGAGGATGGTTGG
CTTCATACGGGAGATATTGGATACTTTGATAAAGATGGACACATTTATATAGTTGATCGC
ATTAAAGAACTCATTAAATACAAAGGATTTCAGGTACCGCCAGCTGAACTAGAAGCTTTA
CTACTTCATCATCCATGCGTTAAAGATGCAGCTGTTATTGGTATTCCTGATGAACTAGCA
GGAGAACTGCCAGCTGCTTTTATTGTTAAACAACATGGAAAGGAAGTAACAGAAAAAGAA
ATTGTCGATTACATTGCTAAACAAGTTTCTTCAGCAAAACATTTGAGAGGAGGTGTCCGC
TTTATTCCTGACATACCTAGGACTGCAGCTGGTAAAATTCAAAGAAACCTGTTACGAAAT
ATGATTGCAAAAAAG------------AAATCAAAACTT
>Cber_LL_BAQ25863.1
---------ATGGAAGTGGACAAATATGTTCTGCATGGACCCGTATCGTTGTGCCCTTTG
GAAAATACTAGTGCGGGAAAACAGATATACAATGCCTTGAGGAGGCATTGTCATTTACCG
GAG------GCCATGATAGATGCTCATACTGGACAGAAGCTTTCATACAAGGAGTTATTT
GAAACGTCTTGCCGTCTAGCTCAATGTCTCCAAAGATGCGGTTACAAGAGAAACGACGTA
ATTTCAGTATGCAGCGAGAACAACCTCCACTTTTTCTCTCCAATCTTAGCCGCTTTGTGT
ATTGGCGTTGTATCAGCGCCACTGAACGATAACTACACTCAAGGAGAACTTCACAATGCT
TTAAATATATCAAAACCTGGAATTATTTTTTGCTCAGAAAAAGTCCTGCCTAGAATGTTA
GAGGTTAAAAAACAATTTTCGTGCATAAGAAGAATTATTTTGTTAGATGCCGAAGAAGAT
GTTGGCGAAAACGAGAGTCTTTCTAACTTTATTTTGCGCAATTCGGACGAGAGTTTTAGA
------AATTTCAAACCGTTGGATTTTGATCCTGATGATCAAGTAGCGGCTATAATGTGT
TCTTCGGGTACGACAGGTCTACCAAAAGGTGTTATGATTACGCACAAGAATCTAGCCGTT
AGATTTACCCATGTTAGAGACCCAAGAACTGGTACTCAAACCATTCCCGGAACAACCGTT
TTATCATTTATGCCGTTTTTCCATGGTTTTGGATTTTGCACAAACTTAGGATACTTTTTA
GTTGGCAATCGTATAGTGATGCTAAAGCGATTTCAGCCGGAGTTATTTTTAAGATCTATC
CAAGATTACGAAGTCCGAAGCGTACTTGCAGTTCCACCCATTATACTATTTCTAGCGAAA
AGTCCCATAGTCGACAAGTACGATCTTACAAGCTTGAAAGAGATCGGCGTTGGTGCTGCA
CCTTTGGGAAAGGAAGTTGGTGAAGCAGTCGCAAAAAGGTTGAATTTAGAAGGCATTCGT
CAAGGATATGGCTTAACAGAAGCCACTTTGGCTGTTACATTTACTCCGAATAATGAATTT
AGACCAGGATCATCCGGGACAGTTGTTCCACTAATGTCTGCTAAAGTAATTAATATCGAT
AACGGTGAATCTTTAGGACCGAACGTTGTTGGAGAATTGTGTTTTAAAGGCGGTTTGGTT
ATGAGAGGATATGCGGGAAATATAAAAGCCACCAAAGAAGCTATAGATGAAGACGGATGG
CTTCACACAGGAGATTTAGGGTATTATGATAAAGAAGGCCATTTTTATATAGTAGATCGT
CTTAAGGAACTTATAAAATACAAGGGATTCCAGGTACCGCCAGCAGAGTTAGAAGGTTTA
TTACTAAAACATCCATGCATCAAAGATGCCGCAGTTATTGGTATTCCTGACGAATTGGCT
GGAGAACTTCCAGCTGCTTTTGTGGTTAAACAACCTGGAAAGAAACTGTCAGAAAAGGAA
GTTTTTGATTACATTGCAAACCAGGTCTCTTCTCCGAAGCATCTACGTGGTGGAGTACGA
TTTATAGATGAAATACCCAAAAGTGCTACTGGTAAAATTGTGAGAAAGGCGTTGAGAGAG
TTAGCCATAAAAATG------------AATTCAAAACTT
>ILUMI_00001-PA
ATGAACACGATGAAGAGAGAAAAGAATGTTGTATATGGTCCTGAACCTCTACAACCTTTG
GAAAACATTACTGCTGGAGAAATGCTCTACAAGGCTCTGAAAAGACATTCTCATTTACCG
CAG------GCTCTAGTAGATGTGATTGGTCAAGAATCGCTATCATATAAAGAGTTTTTT
GATCTTACTTGCCAACTAGGGCAAAGTCTCCACAATTGTGGATACAAGATGAGTGAAGTT
GCGTCGATTTGCGCTGAGAACAATAAAAGATTTTTTGTTCCCATTATTGCAGCTTGGTAT
GTTGGAATGATTGTAGCACCAGTTAATGAAGACTACATCCCAGATGAACTTTGTAAAGTT
ATGGGTATATCGAAACCGATATTAGTCTTTACTACAAGAAAAATTTTACCTAAAGTATTA
GAGGTACAGAAAAGACTTGGTCACATAAAAAGGATTATAATACTAGACAGTCCTGAAAAC
TTGCATGGTTGTGAATGTCTTTCCAATTTTATTGCTCGTTATTCGGATGGACATACTACA
------TTTTTCAAACCTATGCACTTCGACCCTGCTGAGCAAGTGGCGGCTATTTTATGT
TCGTCAGGCACAACTGGATTACCAAAAGGCGTTATGCAAACTCATCGAAATATTTGTGTT
CGACTCCTACATGCTACTGATCCCAGATGTGGAACCCAAATTATTCCTGGAGTATCAGTT
TTGGCATACTTGCCCTTCTTCCACGCTTTTGGGTTTTCTATAAACTTGGGCTATTTTATG
GTGGGTCTTCGTGTTATCATGTTAAGAAGATTTGACCAAGAAACATTTTTAAAAGCCATT
CAAGATTATGAAGTTCGAAGTGTAATTAACGTCCCAGCAATAATACTGTTCTTATCGAAA
AGTCCTATGGTTGACAAATACGATTTATCAAGTTTGAAGGAATTGTGTTGCGGTGCGGCA
CCGTTAGCAAAGGAAGTTGGCGAATTGGCAGCAAAACGATTACACTTGCCGGGAATTCGC
TGTGGGTTTGGTTTGACAGAATCCACCTCAGCTAATATACACGGTCTTCATGATTACTAT
AAACCAGGATCACTTGGAACAGTTACTCCTCTTATGATGGTCAAGATTTTGAATAGAGAT
ACTGGTGAAGCTTTGGGACCAAACCAAGTTGGTGAATTATGCGTTAAAGGTCCCATGGTA
TCGAAAGGCTACGTAAACAACATAGAAGCGACTAAAGAGGCTATTGACGAGGATGGTTGG
CTTCACTCTGGAGATTTTGGATACTACGATGAGGAGGAGCACTTTTATGTGGTAGACCGT
TACAAGGAACTTATTAAATATAAAGGTTATCAGGTAGCGCCTGCAGAACTAGAAGAGATT
ATATTAAAACATCCATGTGTCAGAGATGCTGCTGTTGTTGGTATTCCTGATGTAGCAGCT
GGGGAACTGCCAGCTGCCTTTGTGGTTAAACAACCTGGAAAAGAAGTTACAGAAAAAGAA
GTTTACGATTTCCTTGCCGAACGGGTCTCTCATTCAAAGTATTTGCGTGGAGGGGTTCGG
TTCGTTGATGACATACCCAGGAATGTTACAGGTAAAATTACAAGAAAAGAACTTCTAAAG
CAGTTATTGAATAAA------------ACTTCTAAACTT
>ILUMI_02534-PA
---------ATGGAAGAAGAAAAATATGTTTTGCACGGGGCTAAAACCCTAGGGTCTCTT
CAGAAATCTACAGCCGGAAAGCAACTATATGATGCTCTTGTAAGACATTCCCATTTACCA
GAG------GCTATGATAGATGCCCATACTCAAGAAAAAATTTCGTATAAAGCATTACTG
GAAACAACATGTCGATTAGCTCAAAGTTTCCAAAAGTGTGGGTACAAGCAGAACGACGTG
ATTTCTATATGTAGTGAAAATAACTTAAATTTCTTTTGTCCTGCCATTGCTGCTATGTAT
CTTGGAATGATAGCAGCACCATTAAATGAAAACTATACCAAAGGAGAGCTTCACAATGCT
TTAAATATATCAAAACCGAAATTAATATTCTGTTCAAAGAAAGTGTTATCAAAAATGTTA
GAAGTCAAACAGAACTTTACATTTATAAAAAAAATTATAATCCTAGATGTTCTTCAAGAT
ATAGACGATAGCGAAAGTCTTTCGAATTTTATTTTAAGAAATTCCAATGAGAGTTACAAA
------AACTTTAGACCTTTAGATCTTGATTGTAAGGAACAAGTAGCAGCTGTACTGTGT
TCTTCAGGCACAACAGGATTGCCAAAAGGAGTTATGACCACACACACAAATCTATCCGTT
AGATTTGCTCATGCAAGAGATTCACAAATTGGACACCAAACTATTCCAGGAACAACTATT
TTGACATTTATGCCATTTTTTCATGGTTTTGGTTTTTGCACAACTTTAGGAAACTTTATA
GTGGGCCTACGTACTATCATGTTAAGAAGATTTGAACCCGAACTATTTTTGAAATCAATT
CAAGATTATGAAGTTCGCTGCATATTGGTTGTTCCACCTATTGCACTATTTTTAGCAAAA
AGTCCTTTAGTAGATAAATATGACCTATCAAGTTTGAAAGAAATTGGTTGCGGTGCTGCA
CCGTTGGGTAAAGAAGTTGGTGAAGCAGTTGTTAAACGGTTAAACTTAGACGGTCTTCGT
CAAGGTTATGGTTTGACAGAAGCGACTTTAGCAGTCACGCTTATTACTGCCAATCGATTT
AAACCGGGATCATCTGGACCACTCGTTCCACTTATGTCTGCCAAAGTAATTGATATTGAG
ACTGGAAAATCTCTAGGACCAGACGTTGTTGGAGAATTGTGTTTTAAAGGTGACATGGTA
ATGAAAGGTTATATGGGAAACATTAAAGCTACTAGAGAAACTATTGATGAAAATGGTTGG
CTTCATACCGGAGATTTAGGATATTACGATAAAGAAGGTCATTTCTACATAGTGGATCGA
CTCAAAGAACTCATAAAGTATAAAGGTTTTCAGGTGCCACCAGCAGAATTGGAAGCTTTG
CTATTAAAAAATCCTTGTATCAAAGATGCTGCAGTTGTTGGTATTCCAGATGAATCAGCT
GGCGAGCTTCCTGCCGCATTTGTAGTTAAGCAGCCTGGAAAACAAATCACAGAAATAGAA
GTGTTTGATTACATTGCAGGTCAAGTTTCATCTCCAAAACATCTGCGTGGTGGTGTTCGA
TTTATTGATGAAATACCTAAAAGTGCTACTGGCAAGATTATGAGGAAGGTACTAAGGGAA
TTAGCCCAAAAAATG------------AAATCTAAGCTT
>ILUMI_06433-PA
---------ATGGATGAAGAAAAGTATATTTTACATGGACCTAAAACTATGTGGTCCGTG
GAGAAAACCACAGCAGGACAACAAATATACGATGCTCTTTTAAGACATTCCCATTTACCG
GAA------GCGATGATAGATGCCCATACCCAACAAAAAATCTCATATAGGACATTACTG
GAAACGACATGTCGGTTAGCTCAAAGCTTTCAAAAATGTGGATACAAGCAAAACGATGTA
ATTTCCATATGCAGTGAAAACAATTTAAATTTTCTTTGTCCTGCTATTGCTGCGATGTAT
CTTGGTATCATAACAGCGCCATTAAATGAAGATTATATGGAAGAAGAACTCCATAATTCT
TTAAATATATCAAAACCTCAATTAATCTTTTGTTCAAAGAAGACTTTACCTAAAATGCAA
AAAATGAAACAGAAATATGCTTTTATAAAAACACTTATAGTTTTGGACGCTGATGAAGAT
ATCGGTAGTAATGAAAGTCTTTCAAACTTCATTCTACGTAATTCAGATGCGAGTTACAAA
------AATTTCAGACCTTTAGATTTTGACCCTAAAGAACAAGTGCTAGCTGTATTGTGT
TCCTCAGGTACGACTGGATTGCCAAAAGGAGTTATGATAACACATGCAAATATAGCCGTT
AGATTTGCTCACACTAGGGATCCAAAAGCTGCTATGCAAGCTACACCAGGAATAACAGTT
CTATCATTTATGCCATTCTTTCATGCATTTGGATTTGTCACAACTTTAGGGTGCTTTTTA
ATGGGTCTTCGTGTAATTATATTAAAAAGATTTGAACCAGAGCTATTCTTAAAATCAATT
CAAGATTACGAAGTTTGCAGTATGATGATCGTTCCATCTGTTATACTGCTTTTAGCAAAG
AGTCCGCTAGTAGGCAAATATGATTTATCAAGTTTGAAAGAAGTTGGTTGCGGTGCTGCA
CCGTTAGGTAAAGAAGTTGTTGATGCAGCTGTTAAACGCTTGAATTTAGAAGGTCTCCGT
CAGGGTTACGGTTTAACAGAAGCCACTTTAGCTCTAACATTTACTGGCAACAATGAATTT
AAATCGGGGTCATCTGGACAGCTCGTTCCATTTACTTCTGCGAAAGTTATTGAT---GAG
ACTGGAAAACCTCTAGGGCCAGATGTGGTTGGAGAATTATGTTTTAAAGGTGGTTTAATA
ATGAAGGGATATATGGGAAATACAAAAGCTACTAAAGAAACTATTGACGAAAAGGGATGG
CTTCATACAGGGGATTTAGGATATTACGATAAAGAAGGTCATTTTTATATAATAGGTCGG
CTCAAAGAGCTCATAAAGTACAAAGGATTTCAGGTACCACCAGCGGAACTGGAGGCATTG
TTATTAACCCATCCTTGTATTAAAGATGCTGCCGTTATTGGTATCCCAGATGAAGTAGCT
GGAGAACTTCCTGCTGCATTTATAGTTAAACAACCTGGAAAACAAGTTACAGAAAAGGAA
GTGTATGATTATGTTGCAGGTCGAATCTCATCTCCAAAACATTTGCGTGGTGGGGTCCGA
TTTATCGAGGAAATACCTAAAAGTGCTACTAACAAAATCAAAAGAGAAGTGCTGAGGGAT
TTAGCTATAAAGCTG------------AAATCTAAACTT
>ILUMI_26848-PA
---------ATGAAGAAAGAAAAAAATGTTTTATATGGACCCGAACCGTTATACCCTATA
GAAAAATCTACAGCGGGAAAACAACTTTATGATGCTCTTTTAAAACACTCTCATTTACCG
GAG------GCAATGATAGATGTTCAAGCAAAAGAAACGCTTTCCTATAGGACATTATTT
CTAACTACGTGCCAATTGGCGCAAAGTCTCCAAAGATGTGGATATAAACAAAATGATGTA
ATATCAATCTGCAGCGAAAACAATTTAAAATTCTTCTTTCCCGTCATTGCAGCTTTATAC
CTCGGAATGATAACAGCACCTTTTAATCAAGATTACACCCCAGGTGAACTACACAACGTC
TTGAATATATCGAAGCCACAGTTAATTTTTTGTTCAAAAAAGTTTTTACCTAAAATACTA
GAACTAAAAAGAAAACATACGTTTGTAAAAAAGATTATAATACTAGATGTCGATGAAGAC
ATGTTCGGTTGTGAAAGTCTTTCTAATTTTATTTTGCGTAATTCAGATAAAGATCCCAAA
------AGATTTAAGCCTGTAAATTTTAATCCTGATGAGCAAGTGGCAGCTATCTTATGT
TCTTCGGGCACAACTGGATTACCGAAGGGTGTTATGTTAACTCATAAAAATTTTTCTGCT
CGATTTGCACATGTCAAAGATCCCAGTGTTGGAACGGAAACTATTCCTGGAGTAACAGTT
TTATCATTTATGCCGTTTTTTCATGGTTTTGGATTCTTGACAAATTTGGGATATTTCTTG
GTTGGTCTTCGTGTTATCATGTTAAGACGATTTGAACAAGAATTATTTCTAAAGTCAATT
CAAGACTACGAAGTTCGAAATATAATGTCTGTTCCACCGATAATACTGTTTCTATCAAAA
AGTCCTTTAGTTGATAAATACGATTTATCAAGTTTGAAAGAAATCGGTTGTGGCGCGGCG
CCATTAGCAAAAGAAGTTTCTGAAGCAGCAGCAAAACGATTAAATCTGAAAGGAATTCGT
ACTGGATATGGTTTGACAGAGGCAACCTTAGTTATTACACATACTCTACCTGATATATTT
AAATCAGGATCATCCGGAAAACTTGTTTCTTTCATGTCTGCAAAAGTAATAGATGTTAAT
ACCGGTAAATCTGTAGGACCAAATGTTGTTGGTGAAATATGTCTCCAAGGAGATATGTTA
ATGAAAGGTTACGCAGGCAATATAAAAGCAACCAAAGAAGCTATAGATGAAAGTGGTTGG
CTTCACACGGGAGATCTTGGTTACTATACTGAAGAAGAGTATTTCTACATAGTAGACCGT
TTGAAAGAATTAATTAAATATAAGGGGTTTCAGGTAGCACCAGCAGAGCTAGAAGAGGTC
CTATTAAGACACCCATGTATTAGAGATGCTGCTGTCGTTGGTGTTCCCGATGAAACAGCT
GGAGAATTACCAGCCGCGTTCGTAGTTAAGCAACCTGGACAGAAAATTACAGAAAAGGAA
GTTATTGATTACGTTGCTGGTCAAATCTCTTATACAAAACATTTGCGCGGAGGAGTGCGT
TTTATTGAAGAAATACCCAGGAGTGCTACAAGTAAGATTCAAAAAAAGGAACTTCAAAAG
TTAATTACACCTAGA------------AAGTCAAAACTT
>ILUMI_26849-PA
---------ATGAAAAAAGAAAAAAATATTTTATATGGACCCGAACCGTTATACCCCATA
GAAGAATCTACAGCGGGAAAGCAACTTTACGATGCCCTTTTAAAACACTCTCATTTACCG
GAG------GCAATGATAGATGCTCAAACAAAAAAACCGTTTTCCTACAGGACATTATTT
GAAACTACATGCCGACTAGCACAAAGTCTCCAAAAATGTGGATACAAACAAAATGATGTA
ATGTCAGTCTGCAGCGAAAATAATTTAAAATTCTTTTTTCCCGTCATTGCAGCTTTATAC
CTTGGAATGGTAACAGCGCCTCTTAATCAAAACTACACTCCAGGCGAACTACACAACGTC
TTGAATATATCGAAACCACAGTTAATTTTTTGTTCAAAAACTGTTTTGCCTAAAATACTA
GAACTAAAGAAGAAATATACGTTTGTAAAAAGGATTATAATCCTAGATGTTGATGAAGAC
ATGTTCGGTTGTGAAAGCCTTTCTAATTTTATTTTGCACAATGCAGATAAAGATCCTAAA
------AAGTTTGAGCCTGTAAATTTCAATCTTGATGAGCAAGTGGCAGCTATCTTATGT
TCTTCGGGCACAACTGGATTACCGAAGGGTGTTATGCTAACCCATAAAAATTTTTCTGTT
CGCTTTGCACATGTCAAAGATCCCAACCCTGGAACAGAAACTATTCCTGGAGTAACGGTT
CTATCATTCATGCCGTTTTTTCATGGTTTTGGATTTTTATCAAATTTAGGGTATTTGCTG
ATGGGTCTTCGTATTATCATATTGAAACGATTTGAACCAGAATTATTTTTAAAGTCGATT
CAAGACTACGAAGTTCGAAATATAATATCTGTTCCACCAATAGTACTGTTTTTATCAAAA
AGTCCTTTAGTTGATAAATACGATTTATCAAGTTTAAAAGAACTCGGCTGTGGCGCGGCG
CCATTAGCAAAAGAGGTTGCTGAAGCAGCTGCAAAACGATTAAATTTGAAAGGAATTCGT
ACTGGGTATGGTTTGACAGAGGCAACCTTAGTTATTACACATACTCTACCTAATAAATTT
AAATCAGGATCATCCGGAAAACTTGTTTCTTTCATGTCCGCAAAGGTAGTAGATGTTAAT
ACCGGTAAATCTGTAGGACCAAATGTTGTTGGAGAATTATGTCTCAAAGGAGATATGTTA
ATGAAAGGTTACGCAGGCAATATAAAAGCGACCAAAGAGGCTATTGATGAAAATGGTTGG
CTTCACACGGGAGATCTTGGATACTATACTGAAGAAGAGTATTTTTACATAGTAGACCGT
TTGAAAGAATTAATTAAATATAAGGGGTTTCAGGTAGCACCAGCAGAACTAGAAGAGGTC
CTACTAAGACACCCATGTATTAGAGATGCTGCTGTTGTTGGTGTTTCCGATGAAACGGTT
GGAGAACTACCAGCTGCATTTGTGGTTAAACAATCTGGAACACAAATCACAGAAAATGAA
GTTATTGATTACATTGCAGGTCAAGTCTCTTATACAAAATATTTGCGTGGAGGAGTACGG
TTTATTGAAGAAATACCAAGGAGTGCTACAGGTAAGATTCAAAGAAAGGAACTTCAGAAG
TTAATTCTACCTAAA------------CAGTCAAAACTT
>PangLL_BAI66602.1
---------ATGGATAAAGAAAAGTATATTTTACATGGACCTGAAAGTATATGGTACGTG
CCAAAAACTACAGCAGGACAACAAGTATACAATGCTCTAGTAAGACATTCCCATTTACCG
GAA------GCGATGATAGATGCGCATATTCAACAAAAAGTTTCATATAAAGAATTACTG
GAAACGACATGCCGTTTAGCTCAAAGCCTTCAAAGATGTGGATACAAGCAAAACGATGTA
ATTTCCATATGCAGTGAAAACAATCTGAACTTTCATTGTCCTGCCATTGCTGCTCTGTAC
CTTGGTATCATAACAGCTCCATTGAATGAAGGCTATATAGAAGGAGAACTCCACAATGCC
TTAAACTTATCAAAACCTAAATTAATATTTTGTTCAACGAAACTCTTACCTAAAATGCAA
GCAATGAAACAGAAATTTGCGTTTATAAAAAAACTCATAATCTTAGACGTTGATGAAGAT
ATCGGCAGCAACGAAAGTCTTTCGAACTTCATTCTACGTAATTCAGATGCAAGTTACAAA
------AACTTCAGACCTTTAGATTTTGATTCTAATGAACAAGTGGCATTTATATTGTGT
TCGTCAGGCACGACGGGATTGCCAAAGGGAGTTATGCTAACACATACAAATATAGCCGTT
AGATTTGCACATGCTAGGGATCCAAGAATCGGTACGCAAACTATCCCAGGAACAACAGTA
CTATCATTTATGCCATTCTTCCATGCTCTGGGATTTATCACAACCTTAGAATACTTTTTG
CTTGGTCTTCGTGTAATTATGCTAAAAAAATTTGATTCAGAATTATTTTTAAAATCAATT
CAAGATTACGAAGTTCGCTCTATGATAATCGTTCCACTTATTGTATCGTTTTTAGCAAAG
AGTCCTCTGGTAGACAAATATGACTTGTCGAGTTTGAAACAAATTAGTTGCGGTGCTGCG
CCTTTAGGTAAAGAAGTTGGTGATGCACTCCTTAAACGGTTAAATTTAGAAGGTATTTCT
CAAGGCTACGGTTTGACAGAACTTACTGTAGCTGTAACATTGACTCCTGATAATGAATTT
AGACCTGGATCATCTGGAGCGGTCGTTCCATTTATGTCCGCCAAAGTAATTGATAATGAT
ACTGGAAAACCTCTAGGGCCAGGTGTGACTGGAGAATTGTATTTCAAAGGTGGTTTAGTA
ATGAAGGGTTATGTGGGAAATATAAGCGCTACTAAAGAAATGATCGATGAAAATGGATGG
CTTCGTACAGGAGATCTAGGATATTACGATAAGGAAGGTCATTTTTATATAAAAGGTCGA
CTTAAAGAACTCATAAAGTATAAAGGATTTCCGGTACCACCAGCAGAATTGGAAGCATTG
TTATTGACACATCCTTGTATTAAAGAGGCTGCTGTTATTGGTATTCCAGATAAATCAGCT
GGCGAACTTCCTGCTGCATTTGTAGTTAAACAACCTGGGAAGCAAATCACAGAAAAGGAA
GTGTATGATTTCGTTGCAGGTCAAATTTCATCTCCAAAACATTTGCGTGGAGGGGTTCGA
TTTATCGACGAAATACCTAAAAATGCTACTAACAAAATTAAAAGGGACGTGCTAAGGGAT
TTAGTTACAAAGATG------------AAATCGAAGCTT
>PangLucD_ENA_BAI66600.1
------ATGATGCAGAGAGAGAAAAATGTTGTATATGGACCCGAACCCCTACATCCCTTG
GAAGATTTAACAGCGGGAGAAACGCTCTACAGAGCCCTTAAAAAGCATTCTCATTTACCG
CAG------GCTATGGTAGATGTGTATGGTGAAGAATCGATTTCATATAAAGAATTTTTT
GAACATACATGCCTACTAGCACAAAGTCTCCAAAATTGTGGATACAAGATGAGTGATGTA
GTGTCGATCTGCGCTGAGAACAATAAAAGATTTTTTATTCCCATTATCGCAGCTTGGTAT
ATTGGTATGATTGTAGCACCTGTTAATGAAGGCTACATCCCAGATGAACTCTGTAAGGTC
ATGGGTATATCAAGACCGCAACTAGTCTTTTGTACAAAGAAAATTTTAAATAAGGTATTG
GAGGTGAAGGCCAGAACTGATTTCATAAAAAGGATTATCGTACTAGATACTGTAGAAAAC
CTGCAGGGTTGTGAAAGTTATGCCAATTTTATTTCTCGTTATTCGGATGGAAATATTGCC
------AACTTCAAACCTTTACATTACAATCCTGTTGAGCAAGTGGCAGCTATCTTATGT
TCGTCAGGCACAACTGGATTACCGAAAGGTGTAATGCAAACTCATAGAAATGTTTGTGTC
CGACTTATACATGCTTTAGACCCCAGGGTTGGAACGCAACTTATTCCTGGTGTATCAGTG
TTGGTATATCTGCCTTTCTTCCATGCTTTTGGGTTCTCTATAAACTTGGGATACTTCATG
GTGGGTCTTCGTGTTATCATGTTAAGACGATTTGATCAAGAAGCATTTCTAAAAGCTATT
CAGGATTATGAAGTTCGAAGTGTAATTAACGTTCCAGCAATAATATTGTTCTTATCGAAA
AGTCCTATGGTTGACAAATACGATTTATCAAGTTTGAGGGAATTGTGTTGCGGTGCGGCA
CCATTGGCAAAGGAAGTTGCCGAGATAGCAGTAAAACGGTTAAACTTGCCAGGAATTCGC
TGTGGATTTGGTTTGACAGAATCCACTTCAGCTAATATACACAGTCTTCGTCATGAATTT
AAATCAGGATCACTTGGAAAAGTTACTCCTTTTATGGCTGTTAAAATAGTAGACAGGAAT
ACTGGTGAAGCTTTGGGACCAAATCAGGTTGGTGAATTATGCGTCAAAGGTCCCATGGTA
TCGAAAGGTTACGTGAACAATGTAGAAGCCACCAAAGAGGCTATTGATGCAGATGGTTGG
CTTCACTCTGGAGATTTTGGATACTATGATGACGATGAGCATTTCTATGTGGTAGACCGT
TACAAGGAACTTATTAAATATAAGGGCTATCAGGTAGCACCTGCAGAACTGGAAGAGATT
TTATTGAAAAATCCATGTATCAGAGATGTTGCTGTGGTTGGTATTCCTGATATAGAAGCT
GGAGAACTGCCATCTGCGTTTGTGGTTAAACAACCGGGAAAAGAGATTACAGATAAAGAA
GTTTACGATTACCTTGCCGAGAGGGTCTCTCATTCGAAGTATTTGCGTGGAGGGGTTCGA
TTCGTTGATAGCATACCAAGGAATGTTACAGGTAAAATTACAAGAAAGGAACTTCTGAAG
CAGTTGCTCAATAAA------------AGTTCTAAACTG
>PangLucV_BAI66601.1
------ATGATGAAGAGAGAGAAAAATGTTGTATATGGACCCGAACCCCTCTACCCCTTG
GAAAACATAACAGCGGGAGAAATGCTCTACAAAGCCCTTAAAAAGCATTCTCATTTACCT
CAG------GCTATGGTAGATGTGATGACTGAAGAATCGATTTCATATAAAGAGCTTTTT
GAACATACATGCCTACTAGCACAAAGTTTCCAAAATTGCGGATACAAGATGAATGATGTA
ATGTCGCTTTGCGCGGAGAACAATACCAAATTTTTTATTCCCATTATTTCAGCTTGGTAT
ATTGGTATGATTGTAGCACCTGTTAATGAAGACTACACCCCAGATGAACTCTGTAAGGTC
ATGAGTATATCAAAACCACAACTGGTCTTTTCTACAAAGAGAATTTTAAATAAGGTATTG
GAGGTAAAGCGCAGAACTGATTTCATAAAAAGGATTATCGTACTAGATACTGTAGAAAAC
ATGCAGGGTTGTGAAAGTTATGCCAATTTTATTTCTCGTTATTCGGATGGAAATATTGGC
------AACTTCAAACCTTTACATTACGATCCTGTTGAGCAAGTGGCAGCTATCTTATGT
TCGTCAGGCACAACTGGATTACCGAAAGGTGTAATGCAAACTCATACAAATATTTGTGTC
CGACTTCTACATGCGTTAGACCGCAGGTGTGGAACGCAAGTTATTCCTGGTGTGTCAGTT
ATGGTATATGTGCCTTTCTTCCATGCTTTTGGGTTCTGTATAAGCTTGGGACACTTCAAT
GTGGGTCTTCGTATTATCATGTTAAGACGATTTGATCAAGAAGTATTTCTAAAAGCTATT
CAGGATTATGAAGTTCGAAGTGTAATTAACGTTCCATCAATAATATTATTCTTATCGAAG
AGTCCTTTGGTTGACAAATACGATTTATCAAGTTTGAAGGAATTGTGTTGCGGTGCGGCA
CCATTGGCGAAGGAAGTTGCTGAGGCAGCAGCAAAACGATTAAACTTGCCAGGAATTCGC
TGTGGATATGGTTTGACAGAATCCACTTCAGCTAATATACACGGTCTTCATAATGAATTC
AGACATGGAACGCTTGGAAAAGTTAATCCTCTTATGGCCGCTAAAATAATAGATAGAAAT
ACTGGTGAAGCTTTGGGACCAAACCAAATTGGTGAATTATGCATCAAAGGTCCCATGGTA
TCGAAAGGTTACGTGAACAATATAAAAGCCACCAAAGAGGCTATTGATGATGATGGTTGG
CTTCACTCTGGAGATTTTGGATACTATGATGACGATGGATATTTCTATGCGGTAGACCGT
TACAAGGAACTTATTAAATATAAGGGCTATCAGGTAGCACCTGCAGAATTAGAAGAAATT
TTATTGACAAATCCATGTATCAGCGATGTTGCCGTGGTTGGTATTCCTGATGTAGAAGCT
GGAGAACTACCATCTGCGTTTGTGGTTAAAGAAGCCGGAAAAGAGATTACAGATAAAGAA
GTTTACGATTACCTTGCCGGGAGGGTCTCTCATTCGAAGTATTTGCGTGGAGGGGTTCGA
TTTGTTGATAGCATACCAAGGAATGTTACAGGTAAAATTACAAGAAAGGAACTTCTGAAG
CAGTTGCTCAATAAA------------AGTTCTAAACTT
>PffL2_BAQ25864.1
---------ATGTCGCAAGAAATGAATGTGCTCCACGGGCCCAAGCCATTTGTATCCTTA
GAAAAAAGTACTGCTGGACAGCAGTTATACGAAGCCCTTTTGAAGCATTCGCATTTGCCT
GAA------GCACTGATAAACGCGCACACCGGAGAGACGCTTTCGTACAAAACTGTCCTG
GAAACTTCCTGTCGTCTCGCTCAAAGTCTTCAAAGATGTGGATATTCTCAAAATTCTGTG
GTATCCGTCTGTAGTGAAAATAGCTTGTATTTCTTTCTCCCTGTCATTGCCTCCTTGTAT
ATAGGTGTCACAGTAGCACCGTTAAATGAAAATTACACTGAAGGGGAACTTACCAATGCC
TTAAGTATTTCCAAACCACGGCTGATATTTTGCTCGAAGAAAAGCTTGGTGAAAAACGAA
GACCTCAAAAAGAAATTCTCATTTATACAAAAACTCGTGGTGCTAGATTCCAAAAACGAC
ATTGGCAGCGCTGAATCTCTTCAAAACTTTATTTTACGCAACTCAGATAAAAATTTCGAT
GTAAGCCAGTTCAAGCCCCTTTATTTCGATCCAGAGCAGCAAGTAGCGTTAATAATGTGT
TCTTCTGGTACAACGGGCTTACCAAAAGGAGTGATGAATACACACAGAAATTTAGCTGTT
AGATTCGCCCATTGCAAAGATCCATTGTTTGGCACCCAGACAGTACAGGGAAGCACAGTT
TTGTCATTCATGCCCTTTTTCCATGGTTTTGGTATGTGCACAACTTTGGGATATTTCATA
ATGGGTCTTCGCATAGTTATGATGGAACGGTTTGAACCGGAATTATTTTTAAGTTCAATT
TCAAAGTACAGGATTCAAAGCATATTAGTCGTTCCGCCCGTGATGACCTTTTTAGCTAAG
AGCCCCGTAATCGACAAATACGACCTGTCGAGCTTAAAAGAAATAGGCTGTGGTGCCGCT
CCATTAGGGAAGGAAGTAGGTGAAGCTGTGATTAAACGATTGAAACTAAAAGGAATACGG
CAAGGGTATGGATTGACTGAAGCCACCCTAGCAGTGCTGTTTACACCAAGTGTTGAGTTT
AGACCAGGATCATCTGGAAAAGTCGTTCCGTTCATGTCCGTCAAAGTAGTTGACATTGAA
ACGGGGAAAACGTTAGGGCCCAAACAGAGTGGTGAATTATGCTTCAAAGGAGACATGTTA
ATGAAGGGCTATGCTGGTAATGTCAAAGCGACCAAAGAAGCCATCGACGAGGATGGTTGG
CTGCATTCGGGAGATATCGGATATTACGACGAAGAAGGGCACTTTTACATAATTGATCGC
TTGAAAGAGCTCATCAAGTACAAAGGGTTCCAGGTACCACCAGCTGAACTGGAAGCGGTA
TTGCTTCAACATTCAAGCATCAAAGATGCCGCTGTTGTTGGTATTCCTGATGAAAGGGCG
GGAGAACTTCCAATGGCATTTGTGGTCAAACAGCCAGGGAAGGAAATAACAGAACAGGAA
GTTTTTGACCTGGTTGCAAGTCAAGTTTCTTCACCAAAACATTTGCGTGGGGGCGTTCGC
TTTATCGATGAAATTCCAAAAAATGCAACCGGAAAAATTATGAGAAAAGAGTTGCAGAAA
CTCGCCCTAAAACTA------------AAATCAAAACTT
>PhL5_AB251885.1
------ATGATGCAAAGAGAGAAAAATGTTGTATATGGACCCGAACCCCTACATCCCTTG
GAAGATTTAACAGCGGGAGAAACGCTCTACAGAGCCCTTAAAAAGCATTCTCATTTACCG
CAG------GCTATGGTAGATGTGTATGGTGAAGAATCGATTTCATATAAAGAATTTTTT
GAACATACATGCCTACTAGCACAAAGTCTCCAAAATTGTGGATACAAGATGAGTGATGTA
GTGTCGATCTGCGCTGAGAACAATAAAAGATTTTTTATTCCCATTATCGCAGCTTGGTAT
ATTGGTATGATTGTAGCACCTGTTAATGAAGGCTATATCCCAGATGAACTCTGTAAGGTC
ATGGGCATATCAAGACCGCAACTAGTCTTTTGTACAAAGAAAATTTTAAATAAGGTATTG
GAGGTGAAGGCCAGAACTGATTTCATAAAACGGATTATCGTACTAGATACTGTAGAAAAC
CTGCAGGGTTGTGAAAGTTATACCAATTTTATTTCTCGTTATTCGGATGGAAATATTGCC
------AACTTCAAACCTTTACATTACAATCCTGTTGAGCAAGTGGCAGCTATCTTATGT
TCGTCAGGCACAACTGGATTACCGAAAGGTGTAATGCAAACTCATAGAAATGTTTGTGTC
CGACTTATACATGCTTTAGACCCCAGGGTTGGAACGCAACTTATTCCTGGTGTGTCGGTC
TTGGTGTATCTGCCTTTCTTCCATGCTTTTGGGTTCTCTATAAACTTGGGATACTTCATG
GTGGGTCTTCGTGTTATCATGTTAAGACGATTTGATCAAGAAGCTTTTCTAAAAGCTATT
CAGGATTATGAAGTTCGAAGTGTAATTAACGTTCCAGCAATAATATTGTTCTTATCGAAA
AGTCCTATGGTTGACAAATACGATTTATCAAGTTTGAGGGAATTGTGTTGCGGTGCGGCA
CCATTGGCAAAGGAAGTTGCCGAGGTAGCAGTAAAACGGTTAAACTTGCCAGGAATTCGC
TGTGGATTTGGTTTGACAGAATCCACTTCAGCTAATATACACAGTCTTCGTCATGAATTT
AAATCAGGATCACTTGGAAAAGTTACTCCTTTTATGGCCGTTAAAATAGTAGATAGGAAT
ACTGGTGAAGCTTTAGGACCAAATCAGGTTGGTGAATTATGCGTCAAAGGTCCCATGGTA
TCGAAAGGTTACGTGAACAATGTAGAAGCCACCAAAGAGGCTATTGATGCAGATGGTTGG
CTTCACTCTGGAGATTTTGGATACTATGATGATGATGAGCATTTCTATGTGGTAGACCGT
TACAAGGAACTTATTAAATATAAGGGCTATCAGGTAGCACCTGCAGAACTGGAAGAGATT
TTATTGAAAAATCCATGTATCAGAGATGTTGCTGTGGTTGGTATTCCTGATATAGAAGCT
GGAGAACTGCCATCTGCTTTTGTGGTTAAACAACCGGGAAAAGAGATTACAGATAAAGAA
GTTTACGATTACCTTGCCGAGAGGGTCTCTCATTCGAAGTACTTGCGTGGAGGGGTTCGA
TTCGTTGATAGCATACCAAGGAATGTTACAGGTAAAATTACAAGAAAGGAACTTCTGAAG
CAGTTGCTCAATAAA------------AGTTCTAAACTG
>PjanLucD_AB767301.1
---------ATGAAGAGAGAAAAAAATGTTGTATATGGGCCTGAACCTCTACAACCCTTG
GAAAACATTACAGCTGGAGAAATGCTCTACAAGGCTCTGAAAAGACATTCTCATTTGCCG
CAG------GCTCTAGTAGATGTGATTGGTCAAGAATCGCTTTCATACAAAGAGTTTTTT
GATCTTACTTGCCAGCTAGGACAAAGTCTTCACAATTGTGGTTACAAGTTGAGCGATGTA
GTGTCGATTTGCGCTGAGAACAATAAAAGATTTTTTGTTCCCATTATTGCAGCTTGGTAC
GTTGGTATGATTGTAGCACCAGTTAATGAAGACTACATCCCAGATGAACTTTGCAAAGTC
ATGGGTATATCGAAACCAATATTAGTCTTTACTACAAGGAAGATTTTACCTAAAGTATTA
GAGGTACAGAAAAGGCTTAGTCACATAAAAAGGATTATAATATTAGACAGTCCTGAAAAC
TTGCATGGTTGTGAATGTCTTTCCAATTTTATTGCTCGTTTTTCGGATGGGCATACCACT
------TTCTTCAAACCTATGCATTACGACCCTGCTGAGCAAGTGGCGGCTATTTTATGT
TCGTCGGGCACAACTGGATTACCAAAAGGCGTTATGCAAACTCATCGAAATATTTGTGTT
CGACTTTTACATGCTTCTGATCCCAGATCTGGAACGCAACTTATTCCTGGAGTATCAGTT
TTGGCGTATTTACCCTTCTTCCATGCTTTTGGGTTTTCTATAAACTTAGGCTATTTCATG
GTAGGTCTTCGTATTATCATGTTAAGAAGATTCGATCAAGAAACATTTTTAAAAGCCATT
CAAGATTATGAAGTTCGAAGTGTAATTAACGTCCCAGCAATAATACTGTTCTTATCGAAA
AGTCCTTTGGTCGACAAATACGATTTATCAAGTTTGAAGGAGTTGTGTTGCGGTGCGGCA
CCATTAGCAAGGGAAATTGGAGAATTGGCAGCAAAACGATTAAACTTGCCGGGAGTTCGC
TGTGGGTTTGGTTTGACAGAATCTACTTCAGCTAATATACACAGTCTTCCTGATTACATT
AAACCAGGATCCCTTGGAACAGTCACTCCTCTTATGAAGGTCAAGATTTTGAACAGAGAT
ACTGGTGAAGCTTTGGGACCAAACCAAGTTGGCGAATTATGCGTTAAAGGTCCCATGGTA
TCGAAAGGCTACGTAAACAACATAGAAGCTACTAAAGAGGCTATTGACGAAGATGGTTGG
CTTCACTCTGGAGATTTTGGATACTACGATGAAGAGGAGCACTTTTATGTGGTAGACCGT
TACAAGGAACTTATTAAATATAAAGGCTATCAGGTAGCGCCTGCAGAACTAGAAGAGATT
TTATTAAAACATCCATGTATCAGAGATGCTGCTGTTGTTGGTATTCCTGATGTAGCAGCT
GGGGAACTGCCATCTGCCTTTGTGGTTAAACAACCTGGAAAAGAAGTTACAGAAAAAGAA
GTTTACGATTTCCTTGCCGAGCGGGTCTCTCATTCAAAGTATTTGCGAGGAGGGGTTCGG
TTCGTTGATGAGATACCCAGGAATGTTACAGGTAAAATTACAAGAAAAGAACTTCTAAAG
CAGTTATTAAATAAA------------ACTTCTAAACTT
>PmeLucD_AF545854.1
------ATGATGAAGAGAGAGAAAAATGTTGTTTATGGACCCGAACCCCTACATCCCTTG
GAAGATTTAACAGCGGGAGAAATGCTCTTCAGGGCCCTTCGAAAACATTCTCATTTACCG
CAG------GCTCTAGTAGATGTGTATGGTGAAGAATGGATTTCATATAAAGAGTTTTTT
GAAACTACATGCCTACTCGCACAAAGTCTTCACAATTGTGGATACAAGATGAGTGATGTA
GTGTCGATCTGCGCGGAGAACAATAAAAGATTCTTTGTGCCCATTATTGCAGCTTGGTAT
ATTGGTATGATTGTAGCACCTGTTAATGAAGGCTACATCCCAGATGAACTCTGTAAGGTC
ATGGGTATATCGAGACCACAACTAGTCTTTTGTACAAAGAATATTTTAAATAAGGTATTG
GAGGTACAGAGCAGAACTGATTTCATAAAAAGGATTATCATACTAGATGCTGTAGAAAAC
ATACACGGTTGTGAAAGTCTTCCCAATTTTATTTCTCGTTATTCGGATGGAAATATTGCC
------AACTTCAAACCTTTACATTACGATCCTGTTGAGCAAGTGGCAGCTATCTTATGT
TCGTCAGGCACAACTGGATTACCGAAAGGTGTAATGCAAACTCATAGAAATGTTTGTGTT
CGACTTATACATGCTTTAGACCCCAGGGTAGGAACGCAACTTATTCCTGGTGTGACAGTC
TTAGTATATCTGCCTTTCTTCCATGCTTTTGGGTTCTCTATAAACTTGGGATATTTCATG
GTGGGTCTTCGTGTTATCATGTTAAGACGATTTGATCAAGAAGCATTTCTAAAAGCTATT
CAGGATTATGAAGTTCGAAGTGTAATTAACGTTCCGGCAATAATATTGTTCTTATCGAAA
AGTCCTTTGGTTGATAAATACGATTTATCAAGTTTAAGGGAATTGTGTTGCGGTGCGGCA
CCATTAGCAAAGGAAGTTGCTGAGATTGCAGTAAAACGATTAAACTTGCCAGGAATTCGC
TGTGGATTTGGTTTGACAGAATCTACTTCAGCTAATATACACAGTCTTCGCGATGAATTT
AAATCAGGATCACTTGGAAAAGTTACTCCTTTTATGGCAGTTAAAATAGCAGATAGGGAG
ACTGGTAAAGCATTGGGACCAAATCAAGTTGGTGAATTATGCGTCAAAGGTCCCATGGTA
TCGAAAGGTTACGTGAACAATGTAGAAGCCACCAAAGAGGCTATTGATGATGATGGTTGG
CTTCACTCTGGAGACTTTGGATACTATGACGAGGATGAGCATTTCTATGTGGTGGACCGT
TACAAGGAACTTATTAAATATAAGGGCTCTCAGGTAGCACCTGCAGAACTAGAAGAGATT
TTATTGAAAAATCCATGTATCAGAGATGTTGCTGTGGTTGGTATTCCCGATCTAGAAGCT
GGAGAACTGCCATCTGCGTTTGTGGTTAAACAACCCGGAAAAGAGATTACAGCTAAAGAA
GTTTACGATTATCTTGCCGAGAGGGTCTCCCATACAAAGTATTTGCGTGGAGGGGTTCGA
TTCGTTGATAGCATACCAAGGAATGTTACAGGTAAAATTACAAGAAAGGAACTTCTCAAG
CAGTTGCTGGAGAAG------------AGTTCTAAACTT
>PmeLucV_AF545853.1
------ATGATGAAGAGAGAGAAAAATGTTGTATATGGGCCCGAACCCCTAGTACCCTTG
GAAAACCTAACAGCGGGAGAAATGCTCCACAGGGCCCTTCGAAGACATTCTCATTTACCA
CAG------GCTCTAGTAGATGTGTTTGGTGACGAATCGCTTTCCTATAAAGAGTTTTTT
GAAGCTACATGCCTACTAGCGCAAAGTCTCCACAATTGTGGATACAAGATGAATGATGTA
GCGTCGATCTGCGCCGAGAACAATAAAAGATTTTTTATTCCCATTATTGCAGTTTGGTAT
ATTGGTATGATTGTAGCACCTGTTAATGAAACTTACATCCCAGATGAACTCTGTAAGGTC
ATGGGTATATCGAAACCACAAGTAGTTTTTTGTACAAAGAATATTTTAAAAAAGGTATTG
GAGGTACAGAGCAGAACTAATTTCATAAAAAGGATCATCATACTTGATACTGTAGAAAAC
ATACACGGTTGTGAAAGTCTTCCCAATTTTATTGCTCGTTATTCGGATGGAAATATTGCC
------AACTTCAAACCTCTACATTACGATCCTGTTGAGCAAGTGGCAGCTATCTTATGT
TCGTCAGGCACAACTGGATTACCGAAAGGTGTAATGCAAACTCACCAAAATATTTGTGTC
CGACTTATACATGCTTTAGACCCCAGGTCTGGAACGCAAATTATTCCTGGCGTGACAGTC
TTAGTATATCTGCCTTTCTTCCATGCTTTTGGGTTCTCTATAAACTTGGGATATTTCATG
GTGGGTCTTCGTGTTGTCATGTTAAGACGATTTGATCAAGAAATATTTCTAAAAGCTATT
CAGGATTATGAAGTTCGAAGTGTAATTAACGTTCCAGCAATACTATTGTTCTTATCGAAA
AGTCCTTTGGTTGATAAATACGATTTATCAAGTTTAAGGGAATTGTGTTGCGGTGCGGCA
CCATTAGCAAAGGAAGTTGCTGAGATTGCAGCAAAACGATTAAACTTGCAAGGAATTCGC
TGTGGCTATGGTTTGACAGAATCCACTTCAGCTAATATACACGGTCTTCCAGATAGATTT
AAATCAGGATCACTTGGAAAAGTTACTCCTTTAATGGCCGTTAAAGTAATAGATAGAAAA
ACTGGTGAAGCTTTGGGACCAAATAAAATTGGTGAATTATGCGTCGGCGGTCCCATGGTA
TCGAAAGGTTACGTGGACAATATAAAAGCCACCAAAGAGTCTATTGATGATGATGGCTGG
CTTCACTCTGGAGATTTTGGATACTATGATGAGGATGAGCATTTCTATGTGGTGGACCGT
TACAAGGAATTGATTAAATATAAGGGCTCTCAGGTAGCACCTGCAGAACTAGAAGAGATT
TTATTGAAAAATCCATGTATCAGAGATGTTGCTGTGGTTGGTATTCCCGATATAGAAGCT
GGAGAACTGCCATCTGCGTTTGTGGTTATACAGCCCGGAAGGGAGATTACAGCTAAAGAA
GTTTACGATTACCTTGCCGAGAGGGTCTCCCATACAAAGTATTTGCGTGGAGGGGTTCGA
TTCGTTGATAGCATACCAAGGAATGTTACAGGTAAAATTACAAGAAAGGAGCTTCTGAAG
CAGTTGATGGAGAAG------------AGTTCTAAACTT
>PpyrLuc1
---------ATGGAAGACGCCAAAAACATAAAGAAAGGCCCGGCGCCATTCTATCCTCTA
GAGGATGGAACCGCTGGAGAGCAACTGCATAAGGCTATGAAGAGATACGCCCTGGTTCCT
GGAACAATTGCTTTTACAGATGCACATATCGAGGTGAACATCACGTACGCGGAATACTTC
GAAATGTCCGTTCGGTTGGCAGAAGCTATGAAACGATATGGGCTGAATACAAATCACAGA
ATCGTCGTATGCAGTGAAAACTCTCTTCAATTCTTTATGCCGGTGTTGGGCGCGTTATTT
ATCGGAGTTGCAGTTGCGCCCGCGAACGACATTTATAATGAACGTGAATTGCTCAACAGT
ATGAACATTTCGCAGCCTACCGTAGTGTTTGTTTCCAAAAAGGGGTTGCAAAAAATTTTG
AACGTGCAAAAAAAATTACCAATAATCCAGAAAATTATTATCATGGATTCTAAAACGGAT
TACCAGGGATTTCAGTCGATGTACACGTTCGTCACATCTCATCTACCTCCCGGTTTTAAT
GAATACGATTTTGTACCAGAGTCCTTTGATCGTGACAAAACAATTGCACTGATAATGAAT
TCCTCTGGATCTACTGGGTTACCTAAGGGTGTGGCCCTTCCGCATAGAACTGCCTGCGTC
AGATTCTCGCATGCCAGAGATCCTATTTTTGGCAATCAAATCATTCCGGATACTGCGATT
TTAAGTGTTGTTCCATTCCATCACGGTTTTGGAATGTTTACTACACTCGGATATTTGATA
TGTGGATTTCGAGTCGTCTTAATGTATAGATTTGAAGAAGAGCTGTTTTTACGATCCCTT
CAGGATTACAAAATTCAAAGTGCGTTGCTAGTACCAACCCTATTTTCATTCTTCGCCAAA
AGCACTCTGATTGACAAATACGATTTATCTAATTTACACGAAATTGCTTCTGGGGGCGCA
CCTCTTTCGAAAGAAGTCGGGGAAGCGGTTGCAAAACGCTTCCATCTTCCAGGGATACGA
CAAGGATATGGGCTCACTGAGACTACATCAGCTATTCTGATTACACCCGAGGGGGATGAT
AAACCGGGCGCGGTCGGTAAAGTTGTTCCATTTTTTGAAGCGAAGGTTGTGGATCTGGAT
ACCGGGAAAACGCTGGGCGTTAATCAGAGAGGCGAATTATGTGTCAGAGGACCTATGATT
ATGTCCGGTTATGTAAACAATCCGGAAGCGACCAACGCCTTGATTGACAAGGATGGATGG
CTACATTCTGGAGACATAGCTTACTGGGACGAAGACGAACACTTCTTCATAGTTGACCGC
TTGAAGTCTTTAATTAAATACAAAGGATATCAGGTGGCCCCCGCTGAATTGGAATCGATA
TTGTTACAACACCCCAACATCTTCGACGCGGGCGTGGCAGGTCTTCCCGACGATGACGCC
GGTGAACTTCCCGCCGCCGTTGTTGTTTTGGAGCACGGAAAGACGATGACGGAAAAAGAG
ATCGTGGATTACGTCGCCAGTCAAGTAACAACCGCGAAAAAGTTGCGCGGAGGAGTTGTG
TTTGTGGACGAAGTACCGAAAGGTCTTACCGGAAAACTCGACGCAAGAAAAATCAGAGAG
ATCCTCATAAAGGCCAAGAAGGGCGGAAAGTCCAAATTG
>PtermLuc
------ATGATGAAGAGAGAAAAAAATGTTGTTTACGGCCCCGAACCCAAACACCCTTTG
GGAAACTTTACTGCTGGAGAAATGCTCTACAATGCCCTTCATAAGCATTCCCACATACCG
CAA------GCAATATTAGATGTGATGGGTAATGAATCGCTGTCATATCAAGAATTTTTC
GACACTACTGTCAAGCTAGGACAAAGTCTTCAAAATTGTGGATACAAGATGAATGATGTA
GTGTCGATCTGTGCTGAGAACAATAAAAGATTTTTCATCCCCATTATTTCAGCTTGGTAT
ATTGGTATGGTTGTAGCACCTGTTAATGAAGACTACATCCCAGATGAACTTTGTAAAGTC
ACGGGTATATCAAAACCAATACTGGTCTTCACTACAAGAAAAATCTTACCTAAGGTATTA
GAGGTAAAGGACAGAACTAATTACATAAAGAGAATTATAATACTAGATTCTGAAGAAAAT
CTGCTTGGTTGCGAAAGTCTTCATAATTTTATGTCCCGTTATTCGGATAATAATCTTCAG
------ACCTTTAAGCCTCTACATTACGATCCTGTTGATCAAGTGGCAGCTATTTTATGT
TCGTCAGGCACAACTGGATTACCCAAAGGTGTTATGCAAACGCATAGAAACATTTGTGTT
CGACTTACACATGCTTCGGATCCCAGAGTTGGAACACAACTTATTCCTGGAGTATCAGTT
TTGGCGTATCTGCCTTTCTTCCATGCTTTTGGGTTTTCTATAAACTTAGGATACTTTATG
GTGGGCCTTCGTGTTGTTATGCTAAGACGATTTAATCAAGAAGTATTTTTAAAAGCCATT
CAAGATTATGAAGTTCGAAGTGTAATCAACGTTCCATCAACAATACTGTTCTTGTCGAAA
AGTCCTTTAGTTGACAAATACGATTTATCGACTTTGGCGGAATTGTGTTGCGGCGCTGCA
CCATTAGCAAAGGAAGTTGCTGAGATAGCAGTGAAACGACTAAACCTGCCAGGAATTCGT
TGTGGATATGGTTTGACAGAGTCTACTTCAGCTAATATACATACTCTTCACAATGAATTT
AAGTCAGGATCACTTGGAAAAGTCACTCCTTATATGGCTGCGAAAATAATAGATAGGAAC
ACTGGTGAAGCTTTGGGACCAAATCAAGTTGGAGAACTATGCATCTGGGGTCCTATGGTA
ACAAAAGGTTACGTGAACAATCCACAAGCCACCAAAGAGGCTATTGATGACGACGGTTGG
CTTCACTCTGGAGACTTTGGATACTATGATGAGGATGAATATTTCTATATAGTGGACCGT
TACAAGGAACTTATTAAATATAAAGGCTATCAGGTAGCACCTGTAGAATTAGAAGAGATT
TTATTACAACATCCAGGTATAAGAGATGTTGCTGTCGTTGGTATTCCTGATATAGAAGCT
GGAGAACTACCAGCTGGGTTCGTGGTTAAACAACCCGGAGCACAACTTACAGCAAAAGAA
GTTTACGATTTTCTTGCCCAACGGGTCTCTCATTCAAAGTATTTGCGTGGAGGAGTTCGA
TTCGTTGATTCAATACCCAGGAATGTTACAGGTAAAATTTCAAGAAAAGAACTTCGAGAG
GCGTTGATGGAAAAA------------GCTTCTAAACTT
>ILUMI_02533-PA
---------ATGGAGGAAGAAAAATTTATTTTACATGGCCCTAAGACCCTATGGACTGTT
CAGAAATCTACAGCCGGGAAGCAACTTTATGATGCTCTTGTAAGACATTCCCACTTACCA
GAG------GCTATGATAGATGTCTATACTCAAGAAAGAATTTCATATAAAGCATTACTG
GAAACAACATGTCGATTAGCTCAAAGTTTCCAAAGGTGCGGGTACAAGCAGAACGACGTG
ATTTCTATATGTAGTGAAAATAACTTAAATTTCTTTTGTCCTGCCATTGCTGCTATGTAT
CTTGGAATAATAACAGCACCATTAAATCAAAACTATACCAAGGGAGAGCTTCACAATGCT
TTAAATGTATCAAAACCGAAATTAATATTCTGTTCAAAGAAAGCATTGTCAAAAATATTA
GAACTCAAACAGATATTTACGTTCATAAAAAAAATTATAATTCTAGATGTTCTTCAAGAT
GTAGGCGACAACGAAAGCCTTTCCAATTTTATTTTACAGAATTCCGATGAAAGTTATAGA
------AACTTCAGACCTTTAGAGTTTGATTGTAAGGAACAAGTGGCAGCTGTACTGTGT
TCTTCAGGCACGACAGGACTGCCAAAAGCAGTTATGATCACACACACAAATCTATCCGTT
AGATTTGCTCATGTTAGAGATGCAAACGTTGGGGAGCAAACCATTCCAGGAACAACTATT
TTGACATTTATGCCATTTTTTCATGTTTCTGGTTTTTGTACAACTTTAGGAAACTTTATA
GTGGGACTTCGTATTATCCTGTTAAAAAGATTTGAACCAGAACTATTTTTGAAATCAATT
CAAAATTATGAAGTTCGCAGCGTATTGGTTGTTCCACCTATTATAATCTTTTTAGCAAAA
AGTCCTTTAGTAGATAAATATGACCTATCAAGTTTGAAAGAAATTGGTTGTGGTGCTGCA
CCGTTAGGTAAAGAAATTGGTGAAGCAGTTGTTAAACGGTTAAACTTAGACGGTCTTCGT
CAAGGTTATGGTTTGACGGAATCTACATTTGTAGTCACGGTTACTACTTCGAATGAATTT
AGACCGGGATCAACTGGACAACTTGTTCCACTTATGTCTGCCAAAGTAATTGATATTGAA
AATGGAAAACCTCTAGAACCAGATTTTGTTGGAGAATTGTGTTTTAAAGGTGATATGGTA
ATGAAAGGTTATAAGGGAAATATAAAAGCTACTAGAGAAACTATTGATGAAAATGGTTGG
CTTCATACCGGAGATCTAGGATATTATGATAAAGAAGGTCATTTCTACATAGTGAATCGA
CTCAAAGAACTCATAAAGTATAAGGGCTTTCAGGTGCCACCAGCAGAATTGGAAGCTTTG
CTGTTAATACATCCTTGTATAAAAGATGCTGCAGTTGTTGGTATTCCAGATGAATCAGCT
GGCGAGCTTCCTGCCGCATTTGTGGTTAAGCAGCCTGGAAGACAAATCACAGAAAAAGAA
GTGTTTGATTACATTGCAGGTCAAGTTTCATCTCCAAAACATCTGCGTGGTGGTGTTCGA
TTTATTGATGAAATACCTAAAAATGCTACAGGCAAGATTATGAAAAAGGTACTGGGGGAA
TTAGCCGTAAAAATG------------AAATCTAAGCTT
>PplagLucD_AF543412.1
------ATGATGAAGAGAGAGAAAAATGTTGTATATGGACCCGAACCCCTACACCCCTTG
GAAGACTTAACAGCAGGAGAAATGCTCTTCAGGGCCCTTCGAAAACATTCTCATTTACCG
CAG------GCTTTAGTAGATGTGTATGGTGAAGAATGGATTTCATATAAAGAGTTTTTT
GAAACTACATGCCTACTAGCACAAAGTCTTCACAATTGTGGATACAAGATGAGTGATGTA
GTGTCGATCTGCGCGGAGAACAATAAAAGATTTTTTGTTCCCATTATTGCAGCTTGGTAT
ATTGGTATGATTGTAGCACCTGTTAATGAGGGCTACATCCCAGATGAACTCTGTAAGGTC
ATGGGTATATCGAGACCACAACTAGTTTTTTGTACAAAGAATATTCTAAATAAGGTATTG
GAGGTACAGAGCAGAACTGATTTCATAAAAAGGATTATCATACTAGATGCTGTAGAAAAC
ATACACGGTTGTGAAAGTCTTCCCAATTTTATTTCTCGTTATTCGGATGGAAATATTGCC
------AACTTCAAACCTTTACATTACGATCCTGTTGAACAAGTGGCAGCTATCTTATGT
TCGTCAGGCACAACTGGATTACCGAAAGGTGTAATGCAAACTCATAGAAATGTTTGTGTC
CGACTTATACATGCTTTAGACCCCAGGGTAGGAACGCAACTTATTCCTGGTGTGACAGTC
TTAGTATATCTGCCTTTTTTCCATGCTTTTGGGTTCTCTATAAACTTGGGATACTTCATG
GTGGGTCTTCGTGTTATCATGTTAAGACGATTTGATCAAGAAGCATTTCTAAAAGCTATT
CAGGATTATGAAGTTCGAAGTGTAATTAACGTTCCAGCAATAATATTGTTCTTATCGAAA
AGTCCTTTGGTTGACAAATACGATTTATCAAGTTTAAGGGAATTGTGTTGCGGTGCGGCA
CCATTAGCAAAGGAAGTTGCTGAAATTGCAGTAAAACGATTAAACTTGCCAGGAATTCGC
TGTGGATTTGGTTTGACAGAATCTACTTCAGCTAATATACACAGTCTTAGGGATGAATTT
AAATCAGGATCACTTGGAAAAGTTACTCCTTTTATGGCAGTTAAAATAGCAGATAGGGAA
ACTGGTAAAGCATTGGGACCAAATCAAGTTGGTGAATTATGCGTCAAAGGTCCCATGGTA
TCGAAAGGTTACGTAAACAATGTAGAAGCTACCAAAGAGGCTATTGATGATGATGGTTGG
CTTCACTCTGGAGACTTTGGATACTATGATCAGGATGAGCATTTCTATGTGGTGGACCGT
TACAAGGAATTGATTAAATATAAGGGCTCTCAGGTAGCACCTGCAGAACTAGAAGAGATT
TTATTGAAAAATCCATGTATCAGAGATGTTGCTGTGGTTGGTATTCCTGATCTAGAAGCT
GGAGAACTGCCATCTGCGTTTGTGGTTATACAGCCCGGAAAGGAGATTACAGCTAAAGAA
GTTTACGATTATCTTGCCGAGAGGGTCTCCCATACAAAGTATTTGCGTGGAGGGGTTCGA
TTCGTTGATAGCATACCAAGGAATGTTACAGGTAAAATTACAAGAAAGGAACTTCTGAAG
CAGTTGCTGGAGAAG------------AGTTCTAAACTT
>Pplag_LucV_AF543401.1
------ATGATGAAGAGAGAGAAAAATGTTATATATGGACCCGAACCCCTACACCCCTTG
GAAGACTTAACAGCAGGAGAAATGCTCTTCAGGGCCCTTCGAAAACATTCTCATTTACCG
CAG------GCTTTAGTAGATGTGTTTGGTGACGAATCGCTTTCCTATAAAGAGTTTTTT
GAAGCTACATGCCTCCTAGCGCAAAGTCTCCACAATTGTGGATACAAGATGAATGATGTA
GTGTCGATCTGCGCCGAGAATAATAAAAGATTTTTTATTCCCATTATTGCAGCTTGGTAT
ATTGGTATGATTGTAGCACCTGTTAATGAAAGTTACATCCCAGATGAACTCTGTAAGGTC
ATGGGTATATCGAAACCACAAATAGTTTTTTGTACAAAGAACATTTTAAATAAGGTATTG
GAGGTACAGAGCAGAACTAATTTCATAAAAAGGATCATCATACTTGATACTGTAGAAAAC
ATACACGGTTGTGAAAGTCTTCCCAATTTTATTTCTCGTTATTCGGATGGAAATATTGCC
------AACTTCAAACCTTTACATTACGATCCTGTTGAGCAAGTGGCAGCTATCTTATGT
TCGTCAGGCACTACTGGATTACCGAAAGGTGTAATGCAAACTCACCAAAATATTTGTGTC
CGACTTATACATGCTTTAGACCCCAGGGCAGGAACGCAACTTATTCCTGGTGTGACAGTC
TTAGTATATCTGCCTTTTTTCCATGCTTTTGGGTTCTCTATAAACTTGGGATACTTCATG
GTGGGTCTTCGTGTTATCATGTTAAGACGATTTGATCAAGAAGCATTTCTAAAAGCTATT
CAGGATTATGAAGTTCGAAGTGTAATTAACGTTCCAGCAATAATATTGTTCTTATCGAAA
AGTCCTTTGGTTGACAAATACGATTTATCAAGTTTAAGGGAATTGTGTTGCGGTGCGGCA
CCATTAGCAAAAGAAGTTGCTGAGGTTGCAGTAAAACGATTAAACTTGCCAGGAATTCGC
TGTGGATTTGGTTTGACAGAATCTACTTCAGCTAATATACACAGTCTTGGGGATGAATTT
AAATCAGGATCACTTGGAAGAGTTACTCCTTTAATGGCAGCTAAAATAGCAGATAGGGAA
ACTGGTAAAGCATTGGGACCAAATCAAGTTGGTGAATTATGCGTTAAAGGTCCCATGGTA
TCGAAAGGTTACGTGAACAATGTAGAAGCTACCAAAGAAGCTATTGATGATGATGGTTGG
CTTCACTCTGGAGACTTTGGATACTATGATGAGGATGAGCATTTCTATGTGGTGGACCGT
TACAAGGAATTGATTAAATATAAGGGCTCTCAGGTAGCACCTGCAGAACTAGAAGAGATT
TTATTGAAAAATCCATGTATCAGAGATGTTGCTGTGGTTGGTATTCCTGATCTAGAAGCT
GGAGAACTGCCATCTGCGTTTGTGGTTAAACAGCCCGGAAAGGAGATTACAGCTAAAGAA
GTGTACGATTATCTTGCCGAGAGGGTCTCCCATACAAAGTATTTGCGTGGAGGGGTTCGA
TTCGTTGATAGCATACCAAGGAATGTTACAGGTAAAATTACAAGAAAGGAACTTCTGAAG
CAGTTGCTGGAGAAG------------AGTTCTAAACTT
