# Supplementary material for: Firefly genomes illuminate parallel origins of bioluminescence in beetles
Source: eLife. 2018 Oct 16;7:e36495. doi: 10.7554/eLife.36495 (PMC6191289; doi:10.7554/eLife.36495)
Supplement: Figure 4—source data 2. [file elife-36495-fig4-data2.zip › aBSREL_produced_tree.newick.txt]

(((((((((PmeLucD_AF545854_1:0.012381,PplagLucD_AF543412_1:0.00751909)Node8:0.00439156,(PmeLucV_AF545853_1:0.0417907,Pplag_LucV_AF543401_1:0.010116)Node11:0.0124192)Node7:0.0256699,(PangLucV_BAI66601_1:0.0623157,(PangLucD_ENA_BAI66600_1:0.0022755,PhL5_AB251885_1:0.00816733)Node16:0.0150661)Node14:0.0102381)Node6:0.042177,(ILUMI_00001_PA:0.0257323,PjanLucD_AB767301_1:0.0278313)Node19:0.082975)Node5:0.0193314,PtermLuc:0.106288)Node4:0.247166,(ILUMI_26848_PA:0.0534415,ILUMI_26849_PA:0.0475727)Node23:0.0804985)Node3:0.130341,(Cber_LL_BAQ25863_1:0.198184,((ILUMI_02534_PA:0.0352952,ILUMI_02533_PA:0.0571185)Node29:0.0832062,(ILUMI_06433_PA:0.0933892,PangLL_BAI66602_1:0.0923824)Node32:0.0653657)Node28:0.0916445)Node26:0.0325299)Node2:0.0639429,AbinLL_BAF96580_1:0.414832)Node1:0.113252,PffL2_BAQ25864_1:0.210021,PpyrLuc1:0.899299)
