# Supplementary material for: Firefly genomes illuminate parallel origins of bioluminescence in beetles
Source: eLife. 2018 Oct 16;7:e36495. doi: 10.7554/eLife.36495 (PMC6191289; doi:10.7554/eLife.36495)
Supplement: Figure 5—source data 1. [file elife-36495-fig5-data1.xlsx]

## Sheet: Sheet1
P.pyralis ID (OGS1.1)	Predicted function	Ppyr expression rank	Ppyr BSN-TPM	Ppyr PTS1	Orthogroup ID	Alat PTS1	Alat BSN-TPM	Alat expression rank	A. lateralis ID (OGS1.0)
PPYR_00001	Luciferase	2	66742.8	PTS1	OG0000057	PTS1	36044.4	1	AQULA_005067
PPYR_11147	Cystathionine gamma-lyase	3	38574.4		OG0002087		18095.8	3	AQULA_003032
PPYR_04899	Short chain dehydrogenase	4	28505.7	PTS1	OG0000476	PTS1	9451.78	9	AQULA_008573
PPYR_09320	Saccharopine dehydrogenase-like	6	17515.6	PTS1	OG0000161	PTS1	6354.67	12	AQULA_012956
PPYR_06194	Alpha/beta hydrolase	7	13553.9		OG0009024		850.172	161	AQULA_013805
PPYR_02512	Histidine Triad superfamily	8	11131.2		OG0005956		5574.56	13	AQULA_008871
PPYR_00996	Strictosidine synthase-like	12	4870.02		OG0002066		2528.67	35	AQULA_002761
PPYR_08432	Adenylate kinase	13	4725.63		OG0005480	PTS1	3619.37	22	AQULA_007407
PPYR_08520	Methionine-R-sulfoxide reductase	18	3946.08		OG0005974		2292.98	44	AQULA_008914
PPYR_08058	Acetyl-CoA hydrolase/transferase	21	3629.25		OG0003529		4980.71	17	AQULA_000701
PPYR_00003	Luciferin sulfotransferase*	25	3167.44	PTS1	OG0000054		2365.5	43	AQULA_012700
""	""	""	""	""	""		2842.63	32	AQULA_004004
PPYR_14844	Malic oxidoreductase-like	55	1569.82	PTS1	OG0000619	PTS1	2440.69	41	AQULA_005495
PPYR_06564	Malic oxidoreductase-like	569	212.2		""	""	""	""	""
PPYR_04459	ABC transporter	75	1228.9		OG0000018		647.261	223	AQULA_002548
PPYR_08864	ABC transporter	1119	117.974		""		""	""	""
PPYR_09240	CoA transferase	76	1209.52	PTS1	OG0003901	PTS1	690.489	203	AQULA_001958
PPYR_06879	Metallo-beta-lactamase	79	1199.9		OG0004565		1879.99	51	AQULA_004381
PPYR_11151	Enolase	103	926.449		OG0007981		369.721	380	AQULA_003033
PPYR_01504	Alpha/beta hydrolase	155	674.821		OG0000078	PTS1	903.614	148	AQULA_012908
PPYR_10210	Methionine-S-sulfoxide reductase	174	636.605		OG0005026		639.897	227	AQULA_005939
PPYR_14372	Adenylyl-sulfate kinase & sulfate adenylyltransferase	214	537.212	PTS1	OG0000698	PTS1	4300.36	19	AQULA_001585
PPYR_05464	Peroxiredoxin	251	473.554		OG0000556		1434.13	72	AQULA_013952
PPYR_06980	Cytochrome P450	405	306.95		OG0000593		250.878	543	AQULA_002673
PPYR_10578	Short chain dehydrogenase	419	299.977		OG0004118		412.361	335	AQULA_002715
PPYR_09779	3'5'-cyclic nucleotide phosphodiesterase	442	285.64		OG0007963		103.605	1258	AQULA_002893
PPYR_01821	ABC transporter	478	258.876		OG0000018		242.312	566	AQULA_007404
PPYR_12812	Fatty acid hydroxylase	538	228.231		OG0000864		717.719	194	AQULA_001837
PPYR_01505	Alpha/Beta hydrolase	664	188.205		OG0000078		101.444	1287	AQULA_012915
PPYR_01858	Enoyl-CoA hydratase/isomerase	674	186.968		OG0002807		652.357	221	AQULA_010152
PPYR_05219	DD-peptidase superfamily	1526	87.425		OG0004630		308.831	448	AQULA_004580
