# Supplementary material for: Firefly genomes illuminate parallel origins of bioluminescence in beetles
Source: eLife. 2018 Oct 16;7:e36495. doi: 10.7554/eLife.36495 (PMC6191289; doi:10.7554/eLife.36495)
Supplement: Figure 6—source data 1. [file elife-36495-fig6-data1.zip]

Archive with 7 entries (6 files):
- Figure_6C_full_tree.newick.txt
- __MACOSX/
- __MACOSX/._Figure_6C_full_tree.newick.txt
- Figure_6C_CYP303_truncated_tree.newick.txt
- __MACOSX/._Figure_6C_CYP303_truncated_tree.newick.txt
- Figure_6C_peptide_multiple_sequence_alignment.msa.fa
- __MACOSX/._Figure_6C_peptide_multiple_sequence_alignment.msa.fa
