# Supplementary material for: Firefly genomes illuminate parallel origins of bioluminescence in beetles
Source: eLife. 2018 Oct 16;7:e36495. doi: 10.7554/eLife.36495 (PMC6191289; doi:10.7554/eLife.36495)
Supplement: Figure 6—source data 1. [file elife-36495-fig6-data1.zip › Figure_6C_full_tree.newick.txt]

(((((((((('PPYR 14349-PA EVM PPYR 14349 Ppyr1.3 LG9:11896892-11898445(+)':0.00000000,'PPYR 14108-PA EVM PPYR 14108 Ppyr1.3 LG9:6605167-6606720(-)':0.00000000)1.0000:0.10332592,('PPYR 14350-PA EVM PPYR 14350 Ppyr1.3 LG9:11902477-11904024(+)':0.00000000,'PPYR 14107-PA EVM PPYR 14107 Ppyr1.3 LG9:6598692-6599984(-)':0.00000000)1.0000:0.11114063)1.0000:0.24008795,'PPYR 14109-PA EVM PPYR 14109 Ppyr1.3 LG9:6615064-6616663(-)':0.33739536)0.9300:0.10271525,('PPYR 14101-PA EVM PPYR 14101 Ppyr1.3 LG9:6505080-6505930(+)':0.84231374,('PPYR 14356-PA EVM PPYR 14356 Ppyr1.3 LG9:11984634-11986183(-)':0.14131896,('PPYR 14110-PA EVM PPYR 14110 Ppyr1.3 LG9:6623400-6624942(-)':0.11865668,'PPYR 14355-PA EVM PPYR 14355 Ppyr1.3 LG9:11979110-11980656(-)':0.14009573)0.7100:0.03735757)1.0000:0.30182627)0.5000:0.04824192)0.9400:0.25623785,('PPYR 14103-PA EVM PPYR 14103 Ppyr1.3 LG9:6534144-6535482(+)':0.20994465,('PPYR 14084-PA EVM PPYR 14084 Ppyr1.3 LG9:6145986-6147554(-)':0.09393539,'PPYR 14102-PA EVM PPYR 14102 Ppyr1.3 LG9:6514821-6520518(-)':0.10220335)0.5200:0.02649922)1.0000:0.24765834)0.3700:0.13463504,'PPYR 14345-PA EVM PPYR 14345 Ppyr1.3 LG9:11506549-11508127(-)':0.20716973)0.1400:0.04982181,AQULA_007081-PA_gene_AQULA_007081:0.14506549)0.3000:0.12371367,('XP 015833961.1 PREDICTED: probable cytochrome P450 303a1 Tribolium castaneum':0.32718287,'ILUMI 24359-PA EVM ILUMI 24359 Ilumi1.1 Scaffold9231:134313-135910(+)':0.24094078)0.8700:0.06834324)0.6300:0.15911185,NP_652070.1_Cyp303a1_isoform_A_Drosophila_melanogaster:0.81688660)0.5800:0.26269350,(NP_731751.1_Cyp304a1_Drosophila_melanogaster:0.89130691,((('PPYR 08112-PA EVM PPYR 08112 Ppyr1.3 LG5:2553707-2563924(-)':0.17601167,'PPYR 08113-PA EVM PPYR 08113 Ppyr1.3 LG5:2569637-2575478(-)':0.36505545)0.7000:0.06802649,AQULA_010166-PA_gene_AQULA_010166:0.25945283)0.9900:0.16931558,(('XP 973180.1 PREDICTED: probable cytochrome P450 304a1 Tribolium castaneum':0.54511299,AQULA_006342-PA_gene_AQULA_006342:0.51906750)0.3900:0.06217361,('ILUMI 24636-PA EVM ILUMI 24636 Ilumi1.1 Scaffold9262:171219-173202(+)':0.27123508,('ILUMI 24638-PA EVM ILUMI 24638 Ilumi1.1 Scaffold9262:191494-196936(+)':0.12120686,'ILUMI 24637-PA EVM ILUMI 24637 Ilumi1.1 Scaffold9262:181624-188014(+)':0.16642113)0.9700:0.09889712)0.9900:0.09888130)0.5500:0.13616616)0.9300:0.28486024)1.0000:0.71013223,NP_652018.1_cytochrome_P450-6a17_isoform_A_Drosophila_melanogaster:2.56103073);
