# Supplementary material for: Firefly genomes illuminate parallel origins of bioluminescence in beetles
Source: eLife. 2018 Oct 16;7:e36495. doi: 10.7554/eLife.36495 (PMC6191289; doi:10.7554/eLife.36495)
Supplement: Figure 6—source data 1. [file elife-36495-fig6-data1.zip › Figure_6C_CYP303_truncated_tree.newick.txt]

(((((((((('PPYR 14349-PA EVM PPYR 14349 Ppyr1.3 LG9:11896892-11898445(+)':0.0,'PPYR 14108-PA EVM PPYR 14108 Ppyr1.3 LG9:6605167-6606720(-)':0.0)1.0000:0.10332592,('PPYR 14350-PA EVM PPYR 14350 Ppyr1.3 LG9:11902477-11904024(+)':0.0,'PPYR 14107-PA EVM PPYR 14107 Ppyr1.3 LG9:6598692-6599984(-)':0.0)1.0000:0.11114063)1.0000:0.24008796,'PPYR 14109-PA EVM PPYR 14109 Ppyr1.3 LG9:6615064-6616663(-)':0.33739537)0.9300:0.10271525,('PPYR 14101-PA EVM PPYR 14101 Ppyr1.3 LG9:6505080-6505930(+)':0.84231377,('PPYR 14356-PA EVM PPYR 14356 Ppyr1.3 LG9:11984634-11986183(-)':0.14131896,('PPYR 14110-PA EVM PPYR 14110 Ppyr1.3 LG9:6623400-6624942(-)':0.11865668,'PPYR 14355-PA EVM PPYR 14355 Ppyr1.3 LG9:11979110-11980656(-)':0.14009573)0.7100:0.03735757)1.0000:0.30182627)0.5000:0.04824192)0.9400:0.25623786,('PPYR 14103-PA EVM PPYR 14103 Ppyr1.3 LG9:6534144-6535482(+)':0.20994465,('PPYR 14084-PA EVM PPYR 14084 Ppyr1.3 LG9:6145986-6147554(-)':0.09393539,'PPYR 14102-PA EVM PPYR 14102 Ppyr1.3 LG9:6514821-6520518(-)':0.10220335)0.5200:0.02649922)1.0000:0.24765834)0.3700:0.13463505,'PPYR 14345-PA EVM PPYR 14345 Ppyr1.3 LG9:11506549-11508127(-)':0.20716973)0.1400:0.04982181,AQULA_007081-PA_gene_AQULA_007081:0.14506549)0.3000:0.12371367,('XP 015833961.1 PREDICTED: probable cytochrome P450 303a1 Tribolium castaneum':0.32718286,'ILUMI 24359-PA EVM ILUMI 24359 Ilumi1.1 Scaffold9231:134313-135910(+)':0.24094078)0.8700:0.06834324)0.6300:0.15911186,NP_652070.1_Cyp303a1_isoform_A_Drosophila_melanogaster:0.8168866)0.5800:0.2626935);
