# Supplementary material for: Firefly genomes illuminate parallel origins of bioluminescence in beetles
Source: eLife. 2018 Oct 16;7:e36495. doi: 10.7554/eLife.36495 (PMC6191289; doi:10.7554/eLife.36495)
Supplement: Figure 6—source data 1. [file elife-36495-fig6-data1.zip › Figure_6C_peptide_multiple_sequence_alignment.msa.fa]

>NP_652070.1 Cyp303a1, isoform A [Drosophila melanogaster]
-----------------MFYTVIWIFCATLLAILFGGVRK----PKRFPPGPAWYPIVGS
ALQVSQLRCRLGMFCKVIDVFARQYVNP-YGFYGLKIGKDKVVIAYTNDAISEMMTNEDI
DGRPDGIFYRLRTFNSR-LGVLLTDGEMWVEQRRFILRHLKNFGFARS--GMMDIVHNEA
TCLLQDLKDKVL--------KSGGKQTRIEMHDLTSVY----VLNTLWCMLSGRRYEPGS
PEITQLLE---TFFELFKNIDMVGALFSHFPLLRFIAPNFSGYNGFVESHRSLYTFMSKE
IELHRLTYKNY-DEPRDLMDSYLRAQDE---GNDEKGMFSDQSLLAICLDMFLAGSETTN
KSLGFCFMHLVLQPEIQERAFQEIKEVVGL-ERIPEWSRDRTKLPYCEAITLEAVRMFML
HTFGIPHRAVCDTRLS----GYEIPKDTMVIACFRGMLINPVD-FPDPESFNPDRYL-FD
GHL-KLPEAFNPFGFGRHRCMGDLLGRQNLFMFTTTVLQNFKMV----------AIPGQ-
VPEEVPLEGATAAVKPYDIMLVAR------------------------------------
------------------------------------------------------------
------------------------------------------------------------
------------------------------------------------------------
------------------------------------------------------------
------------------------------------------------------------
------------------------------------------------------------
------------------------------------------------------------
-EQ
>XP_015833961.1 PREDICTED: probable cytochrome P450 303a1 [Tribolium castaneum]
-----------------M-LLAIGFFVIILGLLAYLDTKK----PKNYPPGPSWLPIIGS
AHTIAEWRKKAGYLYKATAEMAEKY----GPVIGLRVGKDLIVVVYGKNQIREFLASDDL
AGRPTGAFFDMRTWGER-RGVLLTDSDFWQEQRRFILRQLREFGFGRK--NMSSMIEEET
AIMVESYQKMLA--------GKKS--VTLNMESAFNIH----ILNTLWMMMAGIRYSPED
KNLKSLQD---ILGRLFSTVDMVGAPFSQFPILRFIAPEISGYKLYLETHLQIWEFLYDE
LKRHKETWDE--NNLRDFMDVYLKMLN----SPERKESFCEKQLLAICLDMFMAGSETTS
KSLGFCFLNLIMYPDVQKKAQQEIDAVVGR-NRLPSLE-DRPQMPYMECVVLEALRMFSG
RAFTVPHRAFKDTHLN----GYIIPKDAMVIANMHGTLMGPESGVEDPEIFKPERYL-KD
GKI-TLADTYLPFGFGKHRCLGETLAKANVFLFTASLLQHFNFS----------IVPGS-
PPTTECIDGVTPGPLPFKALVTPR------------------------------------
------------------------------------------------------------
------------------------------------------------------------
------------------------------------------------------------
------------------------------------------------------------
------------------------------------------------------------
------------------------------------------------------------
------------------------------------------------------------
--E
>AQULA_007081-PA gene=AQULA_007081
-----------------MWLISTILFLAILGLLAYLDTKK----PKNFPPGPAWYPIIGS
AWALHKLRKTTGSLSRTTGHLASKY----GSVVGVRIGTDRVVFVYGYKTIREFASKDDF
NGRPHTIFYRSRTWGKR-RGVLLTDSEFWQDQRRFVLRHLRDFGFGKR--NMSDMIEEEA
FTMVQRIKKKID--------SNAG-VGVLRMDDIFGVH----VLNALWTMMTGNKYSPED
KEIKTLQT---ILTELFAAVHMDGAPFSHYPVLRHIAPDYSGYNMYVNIHKRMWSFIGQE
IQKQKKTYDP--SDLRSFMHAYFQMLN----SPDKKESFSEGQLLAICLDLFIAGSETTS
KTLGFAFLYLLLYPDVQKKAQEEIDRVVGR-NRLPCLN-DKSEMPYVECVVLESLRMFGG
RAFIIPHRAVKDSYLN----GYLIPK----------------------------------
------------------------------------------------------------
------------------------------------------------------------
------------------------------------------------------------
------------------------------------------------------------
------------------------------------------------------------
------------------------------------------------------------
------------------------------------------------------------
------------------------------------------------------------
------------------------------------------------------------
---
>PPYR_14345-PA EVM PPYR_14345   Ppyr1.3_LG9:11506549-11508127(-)
-----------------MWVISAILIVAILGLLAYLDTRK----PKNFPPGPRWYPIIGC
AWQLSKLRKATGCLAKTTGELAAKY----GPVVGVRVGTDRIVFAYGYDAIHEFTTRDEF
NGRPDGIFYRTRTWGQR-RGVLLTDGEFWVDQRKFVLRQLREFGFGKK--SMSDMIQGEG
SAMVENIKKKIE--------DTGG-ACVLRMDDLFGIH----VLNTLWTMVSGNKCTSDD
KEIRSLQV---ILTELLAKVHMDGALFSHYPILRHLCPDYSGYTMFHGVHKRMWRFFALE
IQKLKATYNP--YDLRGFIDVYLKMLH----SPERKESFTEGQLLAICVDLFVAGSETTT
KTLGFAFLYLILYPDVQRKAQEEIDRVIGR-NRLPNLN-DRPHLQYVECVVLESLRMFGC
RAFIIPHRASKDAYLS----GYLIPKDTIILGSLQSTLLD--GGWANPEIFDPERYI-KN
GSI-EVPDRFIPFGFGKHRCMGETLARANVFLIIACLLQTFNFT----------ALPSE-
PPTTDFIDGVTPGPKPFKALVTLR------------------------------------
------------------------------------------------------------
------------------------------------------------------------
------------------------------------------------------------
------------------------------------------------------------
------------------------------------------------------------
------------------------------------------------------------
------------------------------------------------------------
---
>ILUMI_24359-PA EVM ILUMI_24359   Ilumi1.1_Scaffold9231:134313-135910(+)
-----------------MWLISTLLFIGILGLLAYLDTKK----PKNYPPGPKWLPILGS
ALEVYKYRKKTGTLSLATNELAKKY----GPVLGLRIGKDRIVFAYGFEAIREFLLKEEL
SGRPQGPFYELRTWGKR-RGIMLTDEDFWQEQRRFVLRHLREFGFGSR--NMSSLIEEEA
EIMVNHIKKKIE--------DNHG-WCEIRIDRLFGIH----ILNTLWTMMAGTRYSPED
KELKNLQI---VLTELFANIDMGGTLFSHFPFLRYVAPEFSGYNMYIKTHMGIWKLLNEE
LRKHKETYNP--EDLRDFMDVYLKMLD----SPEKNETFTETQLLAICLDLFMAGSETTS
KSLGYCFLYLLLNPQIQKKAQEEIDRVVGT-DRLPCLN-DRPQMQYTECIVLESLRMFTG
RGFSIPHRALKDTTLQ----GYFIPKDTMLIATFNGTLLSDDSGWPEPEVFKPERFV-KD
EKI-YKPENYLPFGIGRHRCMGETLAKANIFLITSSLLQNFNFS----------IPPGTP
PPSTLSRDGATPGPQPFKAIVTLR------------------------------------
------------------------------------------------------------
------------------------------------------------------------
------------------------------------------------------------
------------------------------------------------------------
------------------------------------------------------------
------------------------------------------------------------
------------------------------------------------------------
--Q
>PPYR_14084-PA EVM PPYR_14084   Ppyr1.3_LG9:6145986-6147554(-)
-----------------MWFI----LLIVTICLLWLNSRK----PRNFPPGPAWLPIIGC
GLELNRLRQKSGSMSKAVGALALKY----GPVVGARVGVDRVVFVCGPKEYREFSSREEF
NGRPNTIFYTCRTWGKP-RGVLFTDGEFWEEQRAFIMKHLKEFGMGKK--SMSDMIEGEC
QAMLNDIGRKID--------DGGG-ECVLRVDNMFGVY----VLNTLWTMLSSRKHSPDD
KQVKHLQH---LITDLVSNVHMDGALFSHFPILRYICPQYSGYSNFVKIHQQILEFVRGE
VEECKRSFDS--LDHRSLIDSYLDTLK----SPDTKTSFSEDQLLAISLDLFMAGTETSA
KALAFAFLYLTLNPDIQTRAQEEIDAVLGR-HRLPTLE-DRSRLKYVECVVLESIRMFAD
LGFSLPYRTLKDTHLN----GYFIPKDTIIIGSLRGVLMDESSGWTNPEAFQPERFI-KD
GRV-QIPENYIPFGLGKRRCLGETLAKANVFLFVAGLLQQFNFS----------IVPGE-
PPTEETVDGMVPTPKPFVALVTRR------------------------------------
------------------------------------------------------------
------------------------------------------------------------
------------------------------------------------------------
------------------------------------------------------------
------------------------------------------------------------
------------------------------------------------------------
------------------------------------------------------------
---
>PPYR_14102-PA EVM PPYR_14102   Ppyr1.3_LG9:6514821-6520518(-)
-----------------MWFL----LLIVIIFLLYLNSRK----PKNFPPGPAWLPIIGC
GLELNRLRQKTGFMSKATELLAAKY----GPVVGARIGVDRVVFIYGHKEYREFSSREEF
NGRPIGVFYTSRTWGKR-RGVLFTDGESWEEQRSFVVKHLKEFGMGKK--NMSDMIEGEC
QAMINDIGKKVD--------DCGG-KCVLRMDNIFGIY----ILNTLWTMMSARKHSPYD
NQLKHLQD---LIRDLIYNVHMDGALFSHFPILRYICPGYSGYSTFVNVHRQTLEFLRGE
VEECKKGFVP--SDHRSFIDAYLDRLI----SSETKTSFSEDQLLAVCLDIFMAGTETCA
KTLAFAFLYLTLKPDIQAKAQEEIDAVVGP-HRLPTIE-DRPRLKYVECVVLESIRMFSD
LGLSLPHRTLKDTHLN----GYFIPKDTIIIGSLRGVLMDESSGWTNREAFQPERFI-KN
GRV-QIPENYIPFGLGKRRCLGENLAKANVFLFVAGLLQQFNFS----------IVPGE-
PPTEEIVDGMVPAPKPFVALITRR------------------------------------
------------------------------------------------------------
------------------------------------------------------------
------------------------------------------------------------
------------------------------------------------------------
------------------------------------------------------------
------------------------------------------------------------
------------------------------------------------------------
---
>PPYR_14103-PA EVM PPYR_14103   Ppyr1.3_LG9:6534144-6535482(+)
-----------------MWFI---LLLVNIICLLYLNSRK----PKNFPPGPAWLPIIGC
GLELNRLRQKTGSMSKASGMLAERY----GPVVGARIGVDRVVFVCGAKEYREFSFREEF
NGRPRGVFYTSRTWGKR-RRVLFTDGEFWEEQRAFIMKHLREFGMGKR--TMSDIIEGEC
QAMVSDIGRKID--------DCKG-ECVLRMDNMFGVY----VLNTLWTMMSAKKHSPDD
MKVIHLQN---VITDLISNIHMDGALFSHFPILRYICPGFSGFNSFVNVHRQTLEFLRGE
IEECKEGFDS--ADHRSLTDAYLDTLQ----SPGTKTSFSEEQLLAISLDLFIAGTETSA
KSLAFAFLYLILNPDIQAKAQEEIDAVIGR-HRLPTMK-DRPRLKYAECVVLESIRKFAG
QVLSIPR---------------------------------------NPRGHAPQRILHTE
GSP-NVAQN-----RSKDRLLGH----------------NYHWKSTRRRNGRELDKPGSL
PA---------------------RAL----------------------------------
------------------------------------------------------------
------------------------------------------------------------
------------------------------------------------------------
------------------------------------------------------------
------------------------------------------------------------
------------------------------------------------------------
------------------------------------------------------------
--H
>PPYR_14349-PA EVM PPYR_14349   Ppyr1.3_LG9:11896892-11898445(+)
-----------------MWFL---LILLVLVLVAYLDTRK----PKNFPPGPAWFPLIGC
AWQLHRLRRRMGHLTKASQELAAKY----GPLVGVRIGRERAVFVYGLQAIEEMYTRDEL
NGRPIGLLSTSRTGGTR-KGIIFTDSEFFQEQKKFLQRELKQSGFRKE--ILMENIQREV
RAIIDNVKRKIK--------DN----CAVTSDRLFGEQ----LLQSVWVLMAGNESHLDD
LGASELHR---VMVDLSHSTSLSCTAFSNFPFLKYICPDYCGYNPYVRVNRTVIEFSSKM
IQGLRKTG----SPNASLIRAYLETMD----SVG-KSNFTMDQLMGICLDIFTGGFETTN
NTLCFAMYYVVVHPDFQTKAQDELDRVVGR-ERLPTLE-DKPQLPYVEAVVLESLRMFTG
RSFLIPRRAMKDTTFN----GYFIPKDTVLFGNSRGTFMDPNSGWPNTSVFNPERFM-KD
GSL-NVPDGFIPFGIGKRRCLGEVFAKANLFLIIAGLLHTFNFR----------PVPGD-
PPHFEVMEGLTAGVKPFKMIVSLR------------------------------------
------------------------------------------------------------
------------------------------------------------------------
------------------------------------------------------------
------------------------------------------------------------
------------------------------------------------------------
------------------------------------------------------------
------------------------------------------------------------
---
>PPYR_14108-PA EVM PPYR_14108   Ppyr1.3_LG9:6605167-6606720(-)
-----------------MWFL---LILLVLVLVAYLDTRK----PKNFPPGPAWFPLIGC
AWQLHRLRRRMGHLTKASQELAAKY----GPLVGVRIGRERAVFVYGLQAIEEMYTRDEL
NGRPIGLLSTSRTGGTR-KGIIFTDSEFFQEQKKFLQRELKQSGFRKE--ILMENIQREV
RAIIDNVKRKIK--------DN----CAVTSDRLFGEQ----LLQSVWVLMAGNESHLDD
LGASELHR---VMVDLSHSTSLSCTAFSNFPFLKYICPDYCGYNPYVRVNRTVIEFSSKM
IQGLRKTG----SPNASLIRAYLETMD----SVG-KSNFTMDQLMGICLDIFTGGFETTN
NTLCFAMYYVVVHPDFQTKAQDELDRVVGR-ERLPTLE-DKPQLPYVEAVVLESLRMFTG
RSFLIPRRAMKDTTFN----GYFIPKDTVLFGNSRGTFMDPNSGWPNTSVFNPERFM-KD
GSL-NVPDGFIPFGIGKRRCLGEVFAKANLFLIIAGLLHTFNFR----------PVPGD-
PPHFEVMEGLTAGVKPFKMIVSLR------------------------------------
------------------------------------------------------------
------------------------------------------------------------
------------------------------------------------------------
------------------------------------------------------------
------------------------------------------------------------
------------------------------------------------------------
------------------------------------------------------------
---
>PPYR_14350-PA EVM PPYR_14350   Ppyr1.3_LG9:11902477-11904024(+)
-----------------MWFL---LILLVLVLVAYLDTRK----PKNFPPGPAWFPLIGC
AWQVHKLHRRTGNLAKASQELAAMY----GPLVGLRIGRERAVFVYGKREIEEMYTRDEL
NGRPIGLLSTSRTGGTR-KGIIFTDSEFFKEQRKFVERQLKQTGFRKE--ILMENVQRGM
GAVIDTVKRKIK--------DN----GAITSDSLFGEQ----LLQTAWVSMAGNEGHLDD
LGASELLR---VMEELFRCTSLSGTAFSNFPFLKYICPDYCGYNAYVRVNKAVMEFSSKM
IQGLRKTH----NSNRSLIRAYLEKMG----SMG---NFNQDQLMAICLDLFTGSFETNY
NTLCFAMFYIVLHPDLQTKAQDEIDRVVGR-ERLPTLE-DKPRLPYVEALALESLRMFAG
RSFIVPRRAMKDAMFG----GYFIPKDTVLFGNSRGTFMDPKAGWRNPGVFNPERFI-KD
GGL-NVPDGFIPFGIGKRRCLGEVLAKANIFMIIAGLLQTFNFR----------PVPGA-
PPQFEIIEGFSAAIKPFKMIVSLR------------------------------------
------------------------------------------------------------
------------------------------------------------------------
------------------------------------------------------------
------------------------------------------------------------
------------------------------------------------------------
------------------------------------------------------------
------------------------------------------------------------
---
>PPYR_14107-PA EVM PPYR_14107   Ppyr1.3_LG9:6598692-6599984(-)
------------------------------------------------------------
-----------------------------------------------------MYTRDEL
NGRPIGLLSTSRTGGTR-KGIIFTDSEFFKEQRKFVERQLKQTGFRKE--ILMENVQRGM
GAVIDTVKRKIK--------DN----GAITSDSLFGEQ----LLQTAWVSMAGNEGHLDD
LGASELLR---VMEELFRCTSLSGTAFSNFPFLKYICPDYCGYNAYVRVNKAVMEFSSKM
IQGLRKTH----NSNRSLIRAYLEKMG----SMG---NFNQDQLMAICLDLFTGSFETNY
NTLCFAMFYIVLHPDLQTKAQDEIDRVVGR-ERLPTLE-DKPRLPYVEALALESLRMFAG
RSFIVPRRAMKDAMFG----GYFIPKDTVLFGNSRGTFMDPKAGWRNPGVFNPERFI-KD
GGL-NVPDGFIPFGIGKRRCLGEVLAKANIFMIIAGLLQTFNFR----------PVPGA-
PPQFEIIEGFSAAIKPFKMIVSLR------------------------------------
------------------------------------------------------------
------------------------------------------------------------
------------------------------------------------------------
------------------------------------------------------------
------------------------------------------------------------
------------------------------------------------------------
------------------------------------------------------------
---
>PPYR_14109-PA EVM PPYR_14109   Ppyr1.3_LG9:6615064-6616663(-)
MWDPHYLLQTRFYISENMWLI---VILLLLLFLALLDTRR----PKNFPPGPAWFPIIGC
AWQIQKLCRQTGSLSKAVLPLVAEY----GPLIGARIGRERVVIVCGLQQILEMFGRDEL
NGRPKGILSDSRTGGKR-KGIVFNDSQTFQEHKKFVLRHLKD---SKE--IMEEAIHSEL
REINEDLTKRCK--------KN----GTVPIDSLFGIP----LLNMLWSLMAGRKRPLED
FEVNELLS---IMEDFSLCGSLSGTSFSNFPFMKYLCPNYSGYNTYVDVHKRIINFVRER
VEELRGS-----GANPGLIHAYLATLN----SREKKDSFSEEQLLAVCMDLFIAGFETTY
NTLQFFMSYIVLHQDVQTKAQKEIDCVVGR-RRAVTLD-DKPRLPYVESVVLESMRLFAG
RGFLVPRRATQDTTFY----GYFIPKDTILLGNSRGTLMDSKAGWKNPSAFDPDRYI-KD
GSL-NVPSSFVIFGLGKRRCLGEILAKANLFLIVANMLQTFSFK----------AAPGS-
QQQVEVVEGFTPGVKPFNALVTIR------------------------------------
------------------------------------------------------------
------------------------------------------------------------
------------------------------------------------------------
------------------------------------------------------------
------------------------------------------------------------
------------------------------------------------------------
------------------------------------------------------------
---
>PPYR_14110-PA EVM PPYR_14110   Ppyr1.3_LG9:6623400-6624942(-)
-----------------MWSVI--ILILVLVLLAYLDTRK----PRYFPPGPAWFPILGC
AWELRRLQKETGSLSGATQALARRY----GPVVGARVGRERVVFVCGSKAIHELLSRDEL
NGRPDSDVTRSRTGGKR-RGLLFTDSEFLQEQKRFVLRHINEASFRKE--VMRESIEEEV
RSIIDGVTRAIE--------KN----PVVDMYSFFRIH----VLNAFCFLISGQTS--QQ
HELSDLEA---ITASFSENVPLAGPIFGLFPFLRHICPDYCGYNLHVEMHEKILEFFHKK
VEVLRDA-----ASTRGFIHAYLDKLN----LGQSGDSFSEEQLLAVCLDLLIAGYDSTC
NTLKFAFLYLILHPDIQKKAQEEIDTVL-Q-GRLPTVE-DRSYLPYVESIVLESIRMFVG
RSHYVPRRATKDTQLS----GYFIRKNTTIIGNIRGILMDEAAGWHNPEDFDPGRFM-RD
GSL-KISDNFSPFGSGKRRCVGEVFARENMFVVVAGLLQAFNFE----------TVPGN-
PATVEAVENFTPTVKPYKTYVTLR------------------------------------
------------------------------------------------------------
------------------------------------------------------------
------------------------------------------------------------
------------------------------------------------------------
------------------------------------------------------------
------------------------------------------------------------
------------------------------------------------------------
---
>PPYR_14355-PA EVM PPYR_14355   Ppyr1.3_LG9:11979110-11980656(-)
-----------------MWSII--FIIFVLVLLAYLDTRK----PRYFPPGPAWFPFLGC
AWELRRLHKEKGSLSEATQALATKY----GPVVGARVGRERIVFVYGWKAIDEMLCRDEL
NGRPDNIATTSRTGGKR-RGIVFTDSEFLQEQKKFVLRHINEASFRKE--VMREMIEEEV
RSIIDGVTRAIQ--------KN----PVVDLYSFFRIH----VLNMFCFLITGQRS--NE
HELNELEA---LTESFTRNVPLSGPVFGLFPFLKHICPEYCGYNVYVRIHEKILEFFHKK
VEVLRDT-----ASNRGVIHAYLAKLN----SGHSGSSFSEEQLLAICLDLVVAGYDSIC
NTLKFAFLYLILHPDIQQKAQEEIDTVL-Q-GRPPTIE-EKPHLSYVEGIVLETIRTFVS
RSHFPPRRATKDTHFN----GYFIKKNTTVILNHRGMYMDEAAGWQNHEDFDPGRFV-RE
GNV-KNPANFVPFGLGKRRCVGEAFSRESIFLIVAGLLQSFNFE----------TVPGN-
PVTVETVENFTPSCKSYKTYVTLR------------------------------------
------------------------------------------------------------
------------------------------------------------------------
------------------------------------------------------------
------------------------------------------------------------
------------------------------------------------------------
------------------------------------------------------------
------------------------------------------------------------
---
>PPYR_14356-PA EVM PPYR_14356   Ppyr1.3_LG9:11984634-11986183(-)
-----------------MWSIIIILLIFVLVLLAYLDTRK----PRFFPPGPAWFPILGC
ALKLRKLHVETGTLAEATQALATKY----GPVVGARVGRERVVFICGAKAIHELLSRDEL
NGRPDNVATTSRTGGER-RGMIFTDSEFWQEQKKFVIRHFKETSFRKE--AMWEMLEEEV
RSIIGDVKRAIE--------KN----PAVDLHRFFRIH----VLNAFCFLITGQTS--NH
HELIELEA---AIAHLAQSVPMAGPVFGKFPFLRYICPEYCGYNKYVAIHEKILAFFHKK
VKVLKD------ASNSGLIPSYLDKLN----SGQSGESFSEGQLLALCLDLLVAGYDSIT
NTLKFAFLYLILHPDIQKKAQEEIDTVL-Q-GRPPTPE-DRPHLPYVECISLESIRMFTG
RSFFVPRRATKDTQFN----GYFIRKNTTLIGNFRDLLMDEAAGWHNPEDFDPDRFI-RD
GRL-KIPINFLPFAWGKRRCVGEMFTRANVFLVVAGLLQAFNFE----------TVPGN-
PVTVETVENFTPTVNHYKTYVTLR------------------------------------
------------------------------------------------------------
------------------------------------------------------------
------------------------------------------------------------
------------------------------------------------------------
------------------------------------------------------------
------------------------------------------------------------
------------------------------------------------------------
---
>PPYR_14101-PA EVM PPYR_14101   Ppyr1.3_LG9:6505080-6505930(+)
------------------------------------------------------------
------------------------------------------------------------
---------------------------------------------------MDVLLQRQA
SAVIEGMKSRIQ--------ES----GTMCVNHLFSVQ----TLASVCTLMTGTETNTQG
EEFKKLYG---VMENFSENISFTSSAFGMFPLLRYLCPEYCGYNTYVDMHQKITAFFHQK
VKAFWP---------DGFIRRYQEVID----S-GKEDGFCEDQLLAICLDMLVGGFETTN
NALGFLFFHILRHPDVRRRVQDEIDSVVGR-STLPSLD-DRPRLQYLECVVLETLRAFSG
RLFLGPRRAIKDAVLH----SKGHPHTVTTKGHASRSKLSF-------------------
------------------------------------------------------------
------------------------------------------------------------
------------------------------------------------------------
------------------------------------------------------------
------------------------------------------------------------
------------------------------------------------------------
------------------------------------------------------------
------------------------------------------------------------
------------------------------------------------------------
---
>NP_731751.1 Cyp304a1 [Drosophila melanogaster]
---------------MITETLLTICAAVFLCLSYRYAVGR----PSGFPPGPPKIPLFGS
YLFM--LIINFKYLHKAALTLSRWYK---SDIIGLHVGPFPVAVVHSADGVREILNNQVF
DGRPQLFVAAMRDPGQDVRGIFFQDGPLWKEQRRFILRYLRDFGFGRRFDQLELVIQEQL
NDMLDLIRNGPKYPHEHEMVKSGG--YRVLLPLLFNPF----SANAHFYIVYNECL--SR
EEMGKLVKLCQMGIQFQRNADDYGKMLSIIPWIRHIWPEWSGYNKLNESNLFVRQFFADF
VDKYLDSYEE--GVERNFMDVYIAEMRR-----GPGYGFNRDQLIMGLVDFSFPAFTAIG
VQLSLLVQYLMLYPAVLRRVQNEIDEVVGC-GRLPNLE-DRKNLPFTEATIREGLRIETL
VPSDVPHKALEDTELL----GYRIPKDTIVVPSLYAFHSDARI-WSDPEQFRPERFLDAD
GKLCLKLDVSLPFGAGKRLCAGETFARNMLFLVTATMCQHFDFVL--------GPNDRL-
PDLSQNLNGLIISPPDFWLQLQDR------------------------------------
------------------------------------------------------------
------------------------------------------------------------
------------------------------------------------------------
------------------------------------------------------------
------------------------------------------------------------
------------------------------------------------------------
------------------------------------------------------------
--H
>XP_973180.1 PREDICTED: probable cytochrome P450 304a1 [Tribolium castaneum]
M--------------LGFLTLLVTFVTLLVFLFYKFSKER----PENFPPGPPSLPIWGS
YWFL--LKENYNLLHLSFETLGKRYK---TDILGFFLGNAPTVVTLSYELTKEMLSRDEF
MGRNDTIIVQTRSRGSP-KGIFFTDGPVWKQQRRFALRHMRDYGFGRRSENMENLAHQET
NYLIDFLTKEPS-QGDLDVCKKKG---LVLVPDFMYGS----LINTVMLVLTSRHF--EH
QEVRKYAK---AAFRFMKSEDSTGGAITITPWLRYIAPTFFGFTSAVDDNDMLIDFMKGL
IEEHVETFSD--DHHRDFIDDYISESIK------QGIEIDYLQLALITLDFMFPSPVGVG
HTLSFYFAHLINNPEIQTKIQEEIDQVVGR-SRLPSLD-DRKDLPYFEASIRENLRLMPV
TPLGVTRRCVKDTMLG----GHFIPKDSFVLANLWTAHRDPRI-WDDPEEFRPERFLDSD
GKL-LRKDYTIGFGAGKRLCAGETYARNTMFLIMSGLLQNFTFK---------SPYNRP-
IDLKDVLPGVTLSLKETWISAVPR------------------------------------
------------------------------------------------------------
------------------------------------------------------------
------------------------------------------------------------
------------------------------------------------------------
------------------------------------------------------------
------------------------------------------------------------
------------------------------------------------------------
---
>AQULA_010166-PA gene=AQULA_010166
M--------------LVLALILLIVVLITVTYLYKLARLK----PENYPPGPPRLPIWGS
YWFL--LQADYCLTHKAAEYLRKKYK---SDVVGLYAGDIPVVIITSHALVKEALTKEEF
IGRPDLFATRNRTLGDL-LGIIFTDGPLWKEQRRFSLRHLRDYGFGRRFTVTENFFESEV
KSLVEFLQADPT-AKDLDVCSKRG---QVLVPDLFYGL----LSNAILYMLVGHRF--DE
KELRELGR---SSVRFLQNTDTTGRAISITPWIRYFAPNFFGSTQIFEENRKIRDFCQRS
IDQRKLTFSN--DHKTDFLDSYFSKMHELQNVGLDLGSFTEKQLVWTVVDYLFPAPNVIG
PSLNMLWMHLCMFPEVQLKVQEEIDCVVGR-SRLPTLD-DRKNMPYTEAVIRESLRFDPV
VPINTPRRCLQDTTLG----GYFIPKDSLLLISLWNANYDAKV-WDNPKEFRPERFLDNE
GNL-LKKDNILSFGAGKRLCAGETFARNSMFLLLSGLLQNFTFK----------PVHKV-
PDRESKHWGFIVDVPPFWVDAIPR------------------------------------
------------------------------------------------------------
------------------------------------------------------------
------------------------------------------------------------
------------------------------------------------------------
------------------------------------------------------------
------------------------------------------------------------
------------------------------------------------------------
---
>PPYR_08112-PA EVM PPYR_08112   Ppyr1.3_LG5:2553707-2563924(-)
M--------------VAFLVIFLSFVIISCVYLYKLNKIK----PENYPPGPPSLPVWGG
YWFF--LLANYNFTHKAIEIFSKRYK---SDITGLYAGSFPVVNVTGYNLVKEALTREEF
IGRPDIYATRYRSLGDL-LGIIFTDGYHWKEQRRFSLRQLRDFGFGRRFAPTEELFESEI
KALIEYINTNPS-PEDHDIHCKKG---RVLIPELFYGI----LSNAILHMLVGKKF--ED
KEMRELGR---STLRFVRNIDTTGRALSITPWVRHLAPQYFGSKPLIEENERVRDFFMKL
VEERKKTMSD--DYYGDFLDTFLGRMHDLQRENAELGSFTEKQLIWTLVDYFFPAPNVIG
PSLNMLWAHLCKYPEVQTKVQEEIDRIVGR-SRLPNLD-DRKNMPYTEAVIRESLRVDPV
VPVNTPRRCLQDTTLG----GYYIPKNALILISIWGANYDPRI-WKDPNEFRPERFLDED
GNL-LKKDHVLSFGAGKRLCAGETFARNCMFLMLAGLLQNFTFR----------PVGEA-
PDLDDKKWGFICDIPAFWVDARKQQMASTRIVIVGAGAAGISAASRLIENGFSNFVILEA
EDRVGGRICTRRLGDGVVDLGAQYCIKDSVVHRLVKDLDLLEERNVSTHVYHSQNGRLEE
SFVKKLQDKVAELYHRGEVKNVEWKQYLEDHFDDEFTNLFHDERERLLAKDNFDFVKKLM
LRGTGSICLNGVYGAASGEFTRDFSLQWKTHGYQVFLNFLMKKHRRALQFDSKVILKSEV
TKIEWGGECGAKVICTNGLQYLCDCVIVTVSLGALKEQHNTLFSPALPTRKQKAIEILGF
GSILKVSFCFSKKWWSDNDFAFAWGEKDLKDALREGEHPWMTNCMGFCLVPNNSNVLTTW
FVGSYLATLETISDGVLLDGAHWLLQRFLGGTFRNITKPVKLERNSWCTNPHFGGMISYE
TLDSIRCGVTGEVLAETLVSKVGTPQLLFAGEATNKVGYGSVNGAVLSGFREADKIINFY
KRN
>PPYR_08113-PA EVM PPYR_08113   Ppyr1.3_LG5:2569637-2575478(-)
---------------MITSIILVILSTLVYIFVYRLSKPK----LENFPPGPPSLPIWGG
YWFL--LLANYNFTHKAVEVLSRRYK---SDLVGIMLGRTPTVLVTGHDLVKETLTRQEF
IGRIDCYPNRFRSMGDL-LGVIFTSGDYWRQQRRFALRQLRDFGFGRRFPTTEQMLESEV
RNLIGQISSNPH-PDNHDVQQKPG---RILLPDLFYGM----LSNSMLQMLVGKRF--ED
KQLRTIAR---STLRFFRNMDTTGRALSITPWIRHVAPEYFGATPTLEENKKIQDFFMTL
VEERTKTFSD--DHHGDFLDTYISNMQRLGKGGGPSGSFNEMQMIWTAIDFFFPSPNVIG
PSLNMLWARLCNHPEVQAKIQTEIEQVVGR-ARLPNLD-DRKNMPYTEAVIRESLRIDPV
LPINTARRVLEDTTLG----GYSLPKGTCLLISLSSANRDRRV-WTDPDVFKPERFLDAD
GNL-LKKDIGLSFGGGKRLCPGETFSRHAMFLVLSGLLQNFTFV----------PVDGA-
PDPNGTMYGFICDIPPFWVDAVSR------------------------------------
------------------------------------------------------------
------------------------------------------------------------
------------------------------------------------------------
------------------------------------------------------------
------------------------------------------------------------
------------------------------------------------------------
------------------------------------------------------------
---
>ILUMI_24638-PA EVM ILUMI_24638   Ilumi1.1_Scaffold9262:191494-196936(+)
M--------------AVFATILLAFVILLILYLYEFAKAR----PKNFPPGPPRIPILGT
YWAL--LKEDYNFSHKSTQILAERYN---TDVLGIFLGSFPTVVAHGYDVCKEVLTREEF
FGRNDTILNRGRSLGEL-MGIFFVDGPYWKEQRRFSLRHLRDYGFGRRFASTEEQMEKEV
RDLIDLFASEPK-PQDKDICRKKG---QLLMPDVFYAP----ALNSILYMLVGRRF--DN
KELREIAR---STMKFARGIDATGGAVTFAPWLRYIAPDFFGYTPFIEENKKFMIFMQKQ
LDEHKLNFTD--DHHADLVDIYLSKIEELKRENETDTTFSEKQLLWVLIDYMFPAPVTIG
HTLNYLWVHLLNYPEVQEKIQEEIDRVVGR-SRLPNLD-DRKDLPYTEAVIREILRKTPI
NPFGIPRRCTEDTYLR----GYFIPKDTVIIANIWSACQDVKK-WKDPENFRPERFLDRY
GNL-LKKDYTIGFGAGKRLCAGETFARQTMFLLASGLLQNFTFK----------PADKM-
PDINERIWGILLGAPDLWVEAISR------------------------------------
------------------------------------------------------------
------------------------------------------------------------
------------------------------------------------------------
------------------------------------------------------------
------------------------------------------------------------
------------------------------------------------------------
------------------------------------------------------------
---
>ILUMI_24637-PA EVM ILUMI_24637   Ilumi1.1_Scaffold9262:181624-188014(+)
M-------------------------------------------CKCLHLGPPRIPILGS
YWAL--LKEDYYFSHRSTELVAKRYN---TDILGIFLGPAPAIIPFGYDLCKEVLTREEF
FGRNDTILTRGRSLGDL-IGIFFVDGPYWKEQRRFSLRNLRDYGFGRRFATTEEHMEKEV
RDLIELFTTEPK-PEDKDICRERG---QLLMPDTLFAP----ILNSILYMLVGRRF--DN
QEVREIGR---GIMRFLRSGDGTGGAISLAPWLRYFAPNFFGFTPVVEENKRFTKFFQQQ
INEHKVNLTD--DHQADLIDTYLSKLEELKRENETETTFSEKQLIWTLIDFMFPAPVAIG
QTLNCLWVYLVNYPEIQERIQEEIDRVVGR-SRLPNLD-DRKDMPYTEAVIRETLRKDPI
NPLGISRRCMQDTYLR----GYFVPKDTVILPHLWSACHDVKK-WKDPENFRPERFLNRH
GDL-LKKDYTIGFGAGKRLCAGETFSRQTMFLLVSGLLQNFSFA----------PADEM-
PDPKKKIWGVLLSSPEFWVKAISR------------------------------------
------------------------------------------------------------
------------------------------------------------------------
------------------------------------------------------------
------------------------------------------------------------
------------------------------------------------------------
------------------------------------------------------------
------------------------------------------------------------
---
>ILUMI_24636-PA EVM ILUMI_24636   Ilumi1.1_Scaffold9262:171219-173202(+)
------------------------------------------------------------
------------------------------------------------------------
------------------------------------------------------------
--MIDMLTSKPK-PQDMDICHKKG---RILIPDLFYAP----ILNPLLHMVIGHKV--DN
RILRELAR---GILRFLRSSDSTGCALSITPWLRHIAPDIFRYTPIIKEHKHLIDLFLKE
IQEHKANFSD--DYHADLTDVYLRKIKEVNDDKEDCTTFTEKQLLWTLIDYIFPTPVTIG
QTLNYVWAYLLNYPEIQVKIQEEIDIIVGR-CRLPNLD-DRKNMPYTKAVIRETLRKDPI
NPLGIPRRCTQDTMLR----GYFIPKDTIVLPHLWSAGHDPKI-WKDPEDFKPERFLDTN
GNL-LKKDYTFGFGAGKRVCAGETFSRQVMFLFVSGLLQNFTFR----------AVDKV-
PDPQEKIWGMLLGIADVWVEAVSR------------------------------------
------------------------------------------------------------
------------------------------------------------------------
------------------------------------------------------------
------------------------------------------------------------
------------------------------------------------------------
------------------------------------------------------------
------------------------------------------------------------
---
>AQULA_006342-PA gene=AQULA_006342
---------------------------------------------------PPRLPLWGN
YWFL--LREDYYFTHKSTALLARRYN---TNVLGLYL-RGPTVITCDYESCKEVLTQKEF
YGRESSLLSITRSRGAR-AGIFFLDGVHWQQQRRFALRHLRDYGFGRRSERNENFLETDI
RDLIEMFTSVPK-PENQDVCRKKG---QVLMPDIFFGP----LTNLSLLMLIGKRL--DN
KFLRMLMNT--SIMIFLRSLDAVGGALAITPWLRYIAPKYFGYDIMWNESARVSDFFQVY
IKEHERNITD--NHYMDFIDTYLSQMQKFEQNGQEDTGFTNRQLTWILIDFMFPAPATVG
HTLHFLWSYLLKYSKIQYKIQEEIDRVVGR-SRLPNLD-DRKK--YVNIIFLNSKKIF--
------------------------------------------------------------
--------------------------QHALY-----------------------------
------------------------------------------------------------
------------------------------------------------------------
------------------------------------------------------------
------------------------------------------------------------
------------------------------------------------------------
------------------------------------------------------------
------------------------------------------------------------
------------------------------------------------------------
---
>NP_652018.1 cytochrome P450-6a17, isoform A [Drosophila melanogaster]
-------------------MLLLALIVVILSLLVFAARRRHGYWQRRGIPHDEVHPLFGN
IKDWPNKRH----IAEIFRDYYFKYKNSDYPFAGFFFFFTRTAVVTDMELLKRVLIKDFN
HFENRGVFYNEIDDPLS-ATLFSIEGQKWRHLRH---KLTPTFTSGKM-KNMFPIVVKVG
EEMDKVFRSKTA--------ADRG--QVLEVVDLVARYTADVIGNCAFGLNCNSLYDPKA
EFVSIGKR---AITE-----HRYGNMLDIF---LFGFPKLSRRLRLKLNIQEAEDFYTKI
VRETIDYRLRTKEKRNDFMDSLIEMYKN-EQSGNSEDGLTFNELLAQAFIFFVAGFETSS
TTMGFALYELARNQDVQDKLREEIGNVFGKHNKEFTYE-GIKEMKYLEQVVMETLRKYPV
LAHLTR---MTDTDFSPEDPKYFIAKGTIVVIPALGIHYDPDI-YPEPEIFKPERFTDEE
IAA-RPSCTWLPFGEGPRNCIGLRFGMMQTCVGLAYLIRGYKFS----------VSPETQ
IPMKIVVKNILISAENGIHLKVEK------------------------------------
------------------------------------------------------------
------------------------------------------------------------
------------------------------------------------------------
------------------------------------------------------------
------------------------------------------------------------
------------------------------------------------------------
------------------------------------------------------------
LAK
